# Supplementary material for: A multimodal ConvNeXt-Tiny deep learning model for simultaneous prediction of IDH mutation and Ki-67 expression in gliomas
Source: PLoS One. 2026 Jun 26;21(6):e0351757. doi: 10.1371/journal.pone.0351757 (PMC13308780; doi:10.1371/journal.pone.0351757)
Supplement: S1 File — This file contains the de-identified tabular data underlying the findings of this study, including cohort assignments, clinical variables, molecular labels, extracted radiomics features, deep learning features, model prediction signatures, and numerical data used to generate the figures and tables. (ZIP) [file pone.0351757.s012.zip]

Archive with 42 entries (42 files):
- Clinical_Signature_train_test__clinical_test.csv
- Clinical_Signature_train_test__clinical_train.csv
- DL_test_com__ADC_test_raw.csv
- DL_test_com__CBF_test_raw.csv
- DL_test_com__T1CE_test_raw.csv
- DL_test_com__T2-FLAIR_test_raw.csv
- DL_test_com__T2WI_test_raw.csv
- DL_test_IDH_single__ADC_test_raw.csv
- DL_test_IDH_single__CBF_test_raw.csv
- DL_test_IDH_single__T1CE_test_raw.csv
- DL_test_IDH_single__T2-FLAIR_test_raw.csv
- DL_test_IDH_single__T2WI_test_raw.csv
- DL_test_Ki67_single__ADC_test_raw.csv
- DL_test_Ki67_single__CBF_test_raw.csv
- DL_test_Ki67_single__T1CE_test_raw.csv
- DL_test_Ki67_single__T2-FLAIR_test_raw.csv
- DL_test_Ki67_single__T2WI_test_raw.csv
- DL_train_com__ADC_train_raw.csv
- DL_train_com__CBF_train_raw.csv
- DL_train_com__T1CE_train_raw.csv
- DL_train_com__T2-FLAIR_train_raw.csv
- DL_train_com__T2WI_train_raw.csv
- DL_train_IDH_single__ADC_train_raw.csv
- DL_train_IDH_single__CBF_train_raw.csv
- DL_train_IDH_single__T1CE_train_raw.csv
- DL_train_IDH_single__T2-FLAIR_train_raw.csv
- DL_train_IDH_single__T2WI_train_raw.csv
- DL_train_Ki67__single__ADC_train_raw.csv
- DL_train_Ki67__single__CBF_train_raw.csv
- DL_train_Ki67__single__T1CE_train_raw.csv
- DL_train_Ki67__single__T2-FLAIR_train_raw.csv
- DL_train_Ki67__single__T2WI_train_raw.csv
- Radiomics_test__ADC_test_radiomics.csv
- Radiomics_test__CBF_test_radiomics.csv
- Radiomics_test__T1CE_test_radiomics.csv
- Radiomics_test__T2-FLAIR_test_radiomics.csv
- Radiomics_test__T2WI_test_radiomics.csv
- Radiomics_train__ADC_train_radiomics.csv
- Radiomics_train__CBF_train_radiomics.csv
- Radiomics_train__T1CE_train_radiomics.csv
- Radiomics_train__T2-FLAIR_train_radiomics.csv
- Radiomics_train__T2WI_train_radiomics.csv
