# Supplementary material for: A multimodal ConvNeXt-Tiny deep learning model for simultaneous prediction of IDH mutation and Ki-67 expression in gliomas
Source: PLoS One. 2026 Jun 26;21(6):e0351757. doi: 10.1371/journal.pone.0351757 (PMC13308780; doi:10.1371/journal.pone.0351757)
Supplement: S1 File — This file contains the de-identified tabular data underlying the findings of this study, including cohort assignments, clinical variables, molecular labels, extracted radiomics features, deep learning features, model prediction signatures, and numerical data used to generate the figures and tables. (ZIP) [file pone.0351757.s012.zip › Clinical_Signature_train_test__clinical_test.csv]

case_id	y_idh	y_ki67	gender	location	KPS	grade	DL_IDH_Ki_67_C	Radiomics_IDH_Ki_67_C	DL_IDH_S	DL_Ki_67_S
1	1	0	0	0	100	4	1.43	5.43	3.58	3.49
2	0	0	1	1	80	4	0.04	5.97	-1.38	-3.53
3	0	0	1	0	90	3	-0.03	5.04	0.475	3.93
4	0	1	0	2	60	3	1.44	1.62	-3.3	-1.97
5	1	1	0	0	90	4	2.93	5.95	5.49	4.54
6	1	0	1	0	80	3	1.45	6.75	3.78	0.208
7	1	1	1	1	90	4	2.87	9.92	4.23	0.338
8	0	1	0	0	60	4	1.44	4.46	-1.14	1.17
9	0	1	0	0	80	2	1.44	-2.3	4.49	1.51
10	0	1	1	1	80	2	1.48	2.5	2.19	4.75
11	1	0	0	2	70	3	1.45	2.65	2.91	0.144
12	0	0	0	2	100	4	0.01	0.443	-0.691	-3.14
13	0	1	1	1	80	4	1.42	7.79	1.86	7.68
14	1	1	1	1	70	2	2.90	8.83	-1.96	-1.63
15	1	1	1	1	70	4	2.95	6.38	5.55	6.48
16	1	0	0	1	70	4	1.43	-1.24	4.84	1.47
17	1	0	0	0	70	2	1.45	0.755	7.57	0.129
18	0	1	0	2	50	4	1.47	0.275	4.69	2.54
19	1	1	1	2	80	4	2.92	8.02	6.05	2.78
20	1	1	0	1	60	3	2.92	0.98	6.18	4.79
21	0	1	0	0	80	2	1.56	4.2	1.57	5.59
22	1	1	1	1	80	2	2.92	1.11	3.08	-1.71
23	1	0	1	0	80	2	1.47	8.57	3.25	-0.651
24	1	0	1	1	70	4	1.44	-1.29	2.15	3.25
25	1	1	0	0	50	4	2.88	0.548	2.99	4.89
26	0	1	1	2	80	2	1.46	0.373	-3.15	3.96
27	1	0	1	0	100	3	1.46	5.55	-0.135	-2.73
28	0	0	0	0	100	2	-0.01	-3.29	-3.8	3.26
29	0	1	0	2	90	2	1.44	3.26	0.648	3.05
30	1	0	0	2	80	4	1.45	5.47	0.501	-4.77
31	0	0	0	2	90	3	0.00	-2.51	-4.36	-3.96
32	1	1	1	2	60	3	2.97	4.43	1.07	0.171
33	1	1	1	0	50	3	2.95	3.03	-0.543	0.993
34	0	1	0	0	70	4	1.46	5.79	-4.57	1.04
35	0	0	1	1	90	3	0.02	1.75	-2.14	0.797
36	0	1	1	1	60	4	1.45	-1.62	-2.29	6.49
37	1	0	0	2	60	3	1.50	1.55	0.159	-2.44
38	1	0	1	2	70	4	1.43	1.16	3.81	-4.14
39	0	1	0	2	60	4	1.46	2.85	-4.63	-1.1
40	1	1	1	1	80	2	2.94	3.32	6.79	1.58
41	1	1	0	1	90	4	2.95	7.01	-2.25	-1.51
42	1	1	0	0	50	4	2.94	7.36	-0.853	3.6
43	1	1	0	1	60	4	2.94	2.79	2.8	2.94
44	0	0	1	1	70	4	0.04	2.8	-2.54	1.24
45	1	0	0	1	70	4	1.48	6.2	1.57	3.52
46	0	0	1	1	90	4	-0.02	5.75	4.97	2.92
47	1	0	1	2	60	4	1.46	4.27	-1.88	-3.23
48	0	1	1	2	60	2	1.48	-0.0557	-0.657	3.48
49	0	0	1	2	90	4	-0.03	-1.11	0.49	0.98
50	1	1	0	2	50	3	2.92	1.33	6.46	4.22
51	0	1	0	1	70	4	1.46	1.94	-3.21	4.02
52	0	1	1	0	70	2	1.46	6.22	-1.89	2.7
53	0	1	1	1	80	2	1.47	6.65	3.49	-1.8
54	0	1	0	0	70	3	1.44	1.23	-4.32	7.5
55	0	1	1	2	60	4	1.45	-0.307	0.915	-1.91
56	0	0	0	1	60	3	0.00	1.76	-4.67	-3.69
57	1	1	1	2	80	3	2.88	8.05	0.0169	5.05
58	1	0	1	0	70	3	1.44	6.3	-0.751	0.215
59	1	0	1	2	100	4	1.48	7.05	-1.46	4.99
60	1	1	1	0	90	4	2.90	5	5.01	4.66
61	1	0	0	0	70	4	1.43	0.485	-0.796	3.23
62	1	1	1	0	90	4	2.94	9.39	-1.3	3.81
63	0	1	1	1	60	4	1.45	5.09	-4.38	-0.945
64	1	1	1	0	50	4	2.91	3.45	3.11	0.69
65	1	0	0	1	90	2	1.46	7.81	3.53	1.69
66	0	0	0	0	70	3	0.01	-3.76	-3.86	-0.51
67	1	1	1	0	60	3	2.93	2.43	0.855	5.2
68	0	0	1	1	60	3	-0.03	2.17	-3.57	1.16
69	1	1	1	1	70	4	2.95	9.48	5.08	3.08
70	0	1	0	0	60	4	1.43	3	-4.8	2.24
71	0	1	0	1	50	3	1.46	1.24	0.763	3.51
72	1	0	1	0	70	4	1.43	-0.694	5.24	-0.302
73	1	0	0	1	100	4	1.47	3.9	6.23	0.154
74	0	1	1	2	50	3	1.50	-1.08	4.97	2.65
75	0	0	1	2	80	4	-0.02	1.2	1.23	4.71
76	0	0	1	2	60	4	0.00	-4.66	-1.18	-0.549
77	0	1	0	2	90	3	1.44	-2.2	1.43	4.65
78	1	1	0	2	60	4	2.87	9.3	2.91	4.79
79	1	1	0	0	70	4	2.94	7.94	1.57	-2.21
80	1	1	0	2	60	4	2.88	5.47	6.68	7.33
81	0	0	0	2	70	4	0.00	-0.975	-1.09	3.09
82	0	1	0	2	60	4	1.43	4.59	0.721	4.78
83	1	1	0	2	70	4	2.93	7.8	-1.74	0.0709
84	1	0	0	1	100	2	1.43	-0.41	6.48	1.11
85	1	1	0	0	80	3	2.90	10.5	1.98	7.61
86	1	1	1	2	80	2	2.94	6.15	7.28	4.75
87	0	1	0	2	80	4	1.46	2.92	1.31	0.743
88	0	1	0	2	50	3	1.45	-0.897	-3.39	4.76
89	0	1	0	0	60	4	1.45	-1.24	0.229	4.93
90	1	0	0	0	70	4	1.43	3.91	0.811	1.46
91	1	0	1	0	70	4	1.45	-2.01	4.57	-2.25
92	0	1	0	1	80	4	1.45	6.54	-1.12	-0.476
93	0	1	0	2	60	4	1.51	7.57	2.01	2.18
94	0	1	0	2	80	4	1.45	3.43	4.4	6.82
95	0	1	0	0	80	4	1.45	2.55	2.91	4.74
96	1	1	0	0	50	4	2.90	1.61	-1.59	7.46
97	0	1	0	1	90	3	1.47	0.0347	-2.7	4.63
98	1	1	1	1	70	2	2.93	-1.32	4.19	3.66
99	1	1	1	0	80	4	2.95	2.84	0.744	2.79
100	1	1	0	0	60	4	2.89	2.71	-1.7	0.435
101	1	1	1	0	60	3	2.90	-0.218	3.23	2.49
102	0	1	1	1	90	4	1.49	4.45	-3.32	-1.79
103	1	0	0	0	70	4	1.45	3.55	-1.17	-3.94
104	0	0	1	0	90	4	-0.01	-0.917	-2.47	-1.43
105	0	0	1	0	90	4	0.00	1.4	3.73	-4.39
106	1	1	0	0	70	4	2.89	0.458	0.258	6.22
107	1	0	1	1	100	4	1.49	5.99	4.52	2.69
108	0	1	0	1	50	4	1.43	-0.701	-2.35	3.52
109	1	1	1	0	70	4	2.95	3.09	2.45	4.52
110	1	0	1	1	70	4	1.39	2.13	0.684	3.02
111	1	1	0	1	80	4	2.94	5.19	7.16	7.5
112	1	0	0	0	60	2	1.44	5.32	7.54	-0.936
113	0	0	0	2	80	4	0.00	-2.29	0.517	4.6
114	0	1	1	0	70	3	1.46	5.83	4.81	5.61
115	0	0	0	1	80	2	0.02	2.93	0.403	-4.43
116	0	0	1	0	100	4	0.04	-3.92	-3.57	4.79
117	0	1	0	2	60	4	1.46	0.762	1.02	4.82
118	1	1	0	0	90	4	2.94	-0.232	-0.809	0.908
119	0	0	0	1	100	2	0.00	-0.916	-0.087	-1.47
120	0	1	1	2	60	4	1.49	3.07	-0.299	-0.177
121	0	0	0	1	90	4	0.00	1.04	-2.24	3.5
122	0	0	1	2	100	4	0.02	-2.77	-3.11	-2.65
123	1	1	1	2	80	4	2.92	7.94	1.09	4.71
124	1	1	1	0	70	4	2.92	6.31	3.07	2.6
125	1	1	0	0	60	3	2.90	1.6	4.4	3.85
126	1	1	0	1	80	4	2.93	2.82	0.382	3.21
127	0	1	0	0	70	3	1.44	7	2.88	3.42
128	0	1	0	0	70	2	1.50	7.12	4.07	2.51
129	1	0	0	2	90	4	1.48	4.47	0.674	-3.42
130	0	1	1	0	50	3	1.46	1.21	4.89	7.21
131	1	0	1	2	70	4	1.46	4.8	4.99	-4.45
132	1	0	1	2	100	3	1.43	0.233	-0.419	2.87
133	1	0	1	2	100	4	1.44	2.31	3.58	0.638
134	1	0	1	0	100	3	1.43	-1.57	6.83	-0.172
135	0	1	0	1	60	4	1.45	7.36	1.02	-2.12
136	1	1	0	1	60	4	2.96	10.6	2.19	2.81
137	0	1	0	2	50	2	1.43	0.512	2.16	4.13
138	0	0	0	1	70	4	-0.01	-3.06	-2.68	-1.42
139	1	0	0	1	70	4	1.48	0.258	4.25	0.142
140	0	0	1	0	70	4	0.01	-6.07	-1.03	0.773
141	0	0	1	1	90	2	0.03	4.25	4.25	2.32
142	1	1	1	1	80	4	2.94	4.78	-1.31	-2.1
143	1	1	1	2	80	4	2.95	8.61	1.16	0.0784
144	1	1	0	2	90	4	2.91	10.4	1.62	4.95
145	1	0	1	2	90	4	1.45	4.38	0.271	0.568
146	1	1	1	2	90	4	2.92	3.33	5.19	6.11
147	0	1	0	2	80	3	1.50	2.02	-0.727	1.48
148	0	1	1	2	90	4	1.49	7.22	-0.372	6.91
149	1	1	1	0	80	4	2.91	5.06	3.84	-0.394
150	1	0	1	2	100	2	1.48	-0.205	2.42	-0.536
151	0	0	1	2	90	4	-0.02	-3.12	-0.705	1.39
152	1	0	1	0	90	4	1.48	-2.86	2.78	-1.18
153	1	1	0	1	50	4	2.94	8.85	3.62	0.552
154	1	0	1	1	80	4	1.47	4.45	4.43	-3.23
155	0	0	1	1	60	4	0.00	-0.405	4.47	4.11
156	1	0	1	2	70	4	1.47	1.75	-1.53	-1.22
157	0	0	0	2	60	4	0.00	-3.36	-3.46	-3.08
158	0	1	1	2	60	2	1.43	4.65	-3.48	0.0674
159	1	1	0	0	80	4	2.93	2.51	5.83	0.563
160	0	1	1	2	90	4	1.49	8.32	-3.68	6.21
161	1	0	0	0	70	4	1.49	-1.75	6.95	-3.88
162	0	1	0	1	80	2	1.44	2.99	-0.286	3.47
163	0	1	1	2	90	2	1.46	0.603	1.24	3.83
164	0	0	1	0	80	3	0.00	1.01	-2.81	-2.73
165	1	0	1	0	70	3	1.43	3.8	5.54	-3.61
166	0	0	1	2	90	4	0.00	-0.529	1.52	3.56
167	1	1	0	0	60	3	2.93	6.21	4.77	3.77
168	1	1	0	1	50	4	2.91	6.27	3.88	2.19
169	1	0	1	1	90	4	1.46	2.75	3.66	4.46
170	0	0	1	0	60	4	-0.07	2.51	-2.06	4.58
171	0	1	1	0	60	4	1.46	5.23	2.28	-1.97
172	1	1	0	0	50	4	2.92	6.4	2.46	-1.78
173	0	1	0	0	80	4	1.46	-0.379	4.45	3.24
174	1	1	0	1	80	4	2.94	7.88	3.35	3.64
175	0	0	0	2	100	3	0.00	-1.66	-4	0.712
176	1	0	0	0	100	4	1.46	8.57	6.64	-1.78
177	0	1	1	0	80	2	1.42	5.3	4.11	2.03
178	1	0	1	1	90	2	1.51	3.01	2.69	-3.25
179	0	1	0	2	50	4	1.42	6.82	-2.65	6.4
