# Supplementary material for: A multimodal ConvNeXt-Tiny deep learning model for simultaneous prediction of IDH mutation and Ki-67 expression in gliomas
Source: PLoS One. 2026 Jun 26;21(6):e0351757. doi: 10.1371/journal.pone.0351757 (PMC13308780; doi:10.1371/journal.pone.0351757)
Supplement: S1 File — This file contains the de-identified tabular data underlying the findings of this study, including cohort assignments, clinical variables, molecular labels, extracted radiomics features, deep learning features, model prediction signatures, and numerical data used to generate the figures and tables. (ZIP) [file pone.0351757.s012.zip › Clinical_Signature_train_test__clinical_train.csv]

case_id	y_idh	y_ki67	gender	location	KPS	grade	DL_IDH_Ki_67_C	Radiomics_IDH_Ki_67_C	DL_IDH_S	DL_Ki_67_S
1	0	0	1	1	90	4	-0.0297	0.822	0.18	-1.33
2	1	0	1	1	80	4	2.37	-1.43	1.28	-0.749
3	1	1	0	0	60	2	4.54	3.3	-0.0541	1.07
4	1	0	1	1	90	4	2.46	-0.377	-1.23	-1.13
5	0	1	0	1	70	3	2.29	1.07	0.71	-0.994
6	0	1	0	0	50	4	2.36	-0.471	0.796	-2.56
7	0	1	1	1	90	4	2.3	5.19	-1.16	-0.191
8	1	0	1	2	80	4	2.38	2.48	1.11	-1.98
9	1	0	0	1	70	4	2.3	3.72	1.97	-1.26
10	1	1	1	2	80	3	4.58	3.56	0.463	-0.745
11	0	0	1	0	80	2	0.0688	-0.942	-0.809	1.31
12	1	0	0	1	70	3	2.1	-0.859	1.55	-1.78
13	1	1	0	0	60	2	4.66	6.39	2.21	-0.145
14	0	1	1	2	60	4	2.27	4.37	-2.28	0.785
15	0	1	0	2	80	3	2.29	-3.26	-1.41	-0.0193
16	0	1	1	2	70	2	2.29	6.48	0.365	-0.263
17	0	0	1	0	80	4	-0.184	-4.8	1.02	-1.08
18	1	1	1	0	70	4	4.64	2.02	1.92	-0.792
19	0	1	0	0	70	4	2.34	4.23	-1.83	0.547
20	0	0	1	0	100	4	-0.231	-3.16	-1.19	-2.28
21	1	1	1	2	80	2	4.57	3.4	2.24	-0.308
22	0	1	1	2	70	3	2.29	-0.0275	-0.626	1.11
23	0	1	0	1	50	4	2.15	1.63	-0.32	0.715
24	0	1	0	1	50	4	2.34	2.48	-1.41	0.718
25	0	1	0	0	50	2	2.36	0.143	-0.176	0.438
26	1	0	0	2	80	4	2.25	-2.09	1.34	-2.99
27	0	0	0	2	70	3	-0.000336	-0.989	-1.07	-1.08
28	1	1	1	2	50	3	4.46	5.91	0.675	0.213
29	1	1	0	1	50	4	4.81	-0.484	-1	0.0012
30	0	1	0	1	70	4	2.16	-1.32	-0.614	0.673
31	1	1	0	2	60	4	4.53	3.4	0.354	-0.817
32	0	1	1	2	70	2	2.34	1.71	-0.0537	0.592
33	0	1	0	2	50	4	2.33	-1.59	-0.594	-0.354
34	1	1	0	1	90	3	4.59	0.102	-0.243	0.659
35	1	1	1	2	90	2	4.5	-2.15	2.77	0.938
36	1	1	0	2	80	4	4.66	1.51	0.424	-1.61
37	0	1	1	0	60	4	2.4	0.957	-1.04	-0.574
38	0	1	1	0	80	4	2.42	6.52	-0.709	0.102
39	1	0	1	1	90	4	2.34	0.891	0.723	-1.86
40	0	0	1	2	80	4	-0.0635	-2.07	-0.688	0.449
41	0	0	1	2	80	4	0.0286	0.41	-0.97	-2.34
42	0	1	0	0	70	2	2.18	-1.89	-0.859	-1.47
43	0	0	1	1	70	4	0.0238	-4.98	0.999	-0.935
44	1	1	1	1	80	3	4.48	4.64	1.15	-0.769
45	0	1	0	0	70	3	2.23	-0.99	-0.0391	0.0509
46	1	0	1	0	90	4	2.37	0.267	0.644	-2.04
47	0	1	0	0	70	4	2.31	5.62	-0.896	0.173
48	1	0	0	2	80	2	2.15	-4.26	2.29	-0.271
49	1	0	0	2	70	3	2.43	6.74	-0.0226	-1.29
50	0	1	1	0	60	4	2.23	-0.552	0.097	0.244
51	1	0	1	1	100	2	2.23	-0.729	0.794	-1.36
52	1	0	1	1	60	4	2.45	-2.1	-0.142	-3.1
53	1	1	0	1	70	4	4.47	1.42	-0.72	0.635
54	1	1	1	1	90	4	4.62	0.106	-0.0118	-1.24
55	1	0	1	0	70	4	2.25	0.022	0.563	-1.04
56	1	1	1	2	70	4	4.74	6.84	0.171	0.277
57	0	0	0	0	60	3	-0.249	-5.12	-0.934	-1.32
58	0	0	0	0	90	4	0.0127	2.94	0.573	0.39
59	0	1	1	1	80	4	2.35	-2.36	-0.23	-1.6
60	0	1	1	1	80	3	2.29	-1.53	-0.708	-0.829
61	0	1	1	0	70	4	2.34	-2.78	-0.152	-0.103
62	0	1	1	1	90	4	2.35	3.66	-2.17	-1.64
63	1	1	0	2	60	4	4.61	3.6	-0.0924	1.36
64	0	1	0	0	60	4	2.57	2.26	-1.73	-0.176
65	0	0	0	2	80	4	0.0468	1.1	-1.79	0.562
66	1	1	0	0	70	4	4.56	8.18	-0.806	-1.31
67	0	0	1	0	100	4	-0.028	-1.95	-0.457	-1.08
68	1	0	1	0	100	4	2.37	-3.66	0.517	-4.12
69	0	0	1	2	90	4	-0.0909	-3.97	1.13	-0.869
70	1	0	0	0	80	4	2.27	0.31	-0.905	-0.916
71	1	1	1	1	90	4	4.6	-0.801	1.36	1.8
72	0	1	0	2	70	2	2.21	-0.713	1.63	-1.26
73	0	1	0	2	90	4	2.42	-1.14	0.0381	-0.616
74	1	0	1	2	70	4	2.38	3.09	0.683	0.139
75	1	0	1	2	80	2	2.32	5.77	-0.857	-0.89
76	1	0	1	1	80	4	2.06	1.52	0.291	-1.59
77	1	0	0	2	80	2	2.39	-0.246	-0.152	-0.293
78	0	1	1	2	80	3	2.43	5.37	-0.0992	-0.375
79	0	1	0	0	80	4	2.34	1.14	-2.4	-0.318
80	0	1	1	2	60	2	2.48	-1.5	-1.14	1.28
81	1	0	0	1	90	4	2.28	3.52	0.919	-2.07
82	1	1	0	1	90	4	4.5	5.01	1.94	0.476
83	0	1	1	1	80	4	2.35	-3.72	-1.39	0.558
84	0	1	0	1	60	2	2.35	-0.649	-1.22	-1.11
85	0	1	0	1	60	3	2.33	2.72	-0.768	0.246
86	0	0	1	2	70	4	0.0185	2.69	-1.07	-0.602
87	1	0	0	1	80	4	2.32	0.0296	-1.28	-0.595
88	1	0	1	1	90	4	2.29	2.47	0.715	-0.0398
89	1	1	0	2	70	3	4.72	1.53	0.44	2.76
90	0	0	1	0	90	4	-0.00274	1.76	-2.58	0.0401
91	0	0	1	0	60	4	0.0525	1.06	0.148	0.48
92	1	0	0	1	60	4	2.18	0.159	1.27	-0.708
93	1	0	0	1	100	2	2.43	6.32	0.813	-1.61
94	1	1	0	0	80	4	4.7	8.63	-0.152	-0.0256
95	1	1	0	0	80	4	4.69	6.96	0.281	-1.77
96	0	1	0	2	70	4	2.43	-3.98	-1.67	-1.01
97	1	0	1	2	70	3	2.3	3.57	-0.196	-1.79
98	0	1	0	0	90	4	2.35	4.04	-0.361	-0.811
99	0	1	1	0	60	4	2.35	5.23	1.47	-1.26
100	0	0	1	2	100	2	0.0677	-3.41	-1.52	-1.33
101	0	0	0	0	100	4	-0.175	-2.35	-3.13	-0.634
102	1	0	1	0	100	4	2.42	4.13	1.68	-1.51
103	0	1	1	2	80	2	2.21	-2.79	-0.886	0.987
104	1	1	1	1	80	3	4.66	7.05	0.621	-0.524
105	1	0	1	0	80	4	2.15	1.74	2.5	-0.948
106	0	0	0	1	80	2	0.0784	4.23	0.501	-1.18
107	0	1	1	2	50	4	2.45	5.92	1.36	-0.32
108	1	1	0	0	80	3	4.54	5.03	0.539	-0.822
109	0	1	0	0	90	4	2.31	2.95	-1.83	0.152
110	0	1	1	0	70	2	2.35	0.215	-0.103	-0.835
111	0	0	0	0	80	4	0.0514	-0.517	-1.07	0.989
112	0	0	0	2	90	4	0.116	-2.88	-0.706	-2.71
113	1	1	0	2	70	4	4.62	1.59	-0.108	1.12
114	1	0	1	0	90	4	2.28	5.34	-0.914	-1.1
115	1	1	0	1	60	2	4.61	-0.603	-1.2	-0.0093
116	1	1	0	0	80	4	4.46	3.6	-0.984	-0.328
117	1	1	0	0	50	2	4.66	5.52	0.867	0.155
118	0	0	1	1	70	2	-0.0662	-5.51	2.04	-0.916
119	1	1	0	1	60	3	4.47	-0.238	1.11	0.825
120	1	1	1	1	90	4	4.66	8.44	-0.981	-0.867
121	1	1	1	2	70	4	4.58	2.39	1.5	-0.658
122	1	1	1	0	50	4	4.55	2.83	0.117	-0.304
123	0	0	1	0	80	4	-0.0577	-0.404	-2.1	0.924
124	0	1	1	2	90	3	2.44	-2.34	-0.346	0.0068
125	0	1	1	0	70	4	2.15	-2.42	-0.132	-0.19
126	0	0	0	2	100	4	-0.067	2.6	0.486	-1.46
127	1	0	1	2	90	4	2.23	2.03	0.747	-2.45
128	1	0	0	2	60	2	2.22	-0.592	2.21	-1.92
129	0	0	0	0	100	4	-0.141	-3.38	-0.502	-1.28
130	1	0	1	2	90	4	2.34	5.25	1.5	-1.58
131	0	1	0	0	90	3	2.28	-0.0337	-0.292	1.37
132	0	0	0	0	90	2	0.0024	4.33	-0.992	-3.31
133	0	0	0	0	70	4	0.0257	-0.263	-0.331	0.433
134	0	1	0	1	70	4	2.35	5.01	-0.943	-1.42
135	1	0	1	0	100	3	2.42	5.21	0.332	-0.226
136	0	1	0	0	70	4	2.25	2.43	0.0216	-0.267
137	1	0	1	1	70	2	2.27	-1.58	-0.291	-0.837
138	1	0	0	0	70	4	2.35	0.432	-1.55	-0.906
139	0	1	0	2	70	4	2.2	-3.95	-0.97	-0.429
140	1	1	1	2	70	4	4.42	6.04	-0.119	0.851
141	1	1	0	0	70	4	4.75	3.29	0.389	-0.137
142	0	1	0	1	60	3	2.19	6.52	-0.223	0.588
143	0	1	0	2	80	3	2.4	-4.69	-0.629	-1.6
144	0	0	1	1	80	4	-0.0684	-4.51	0.526	-0.638
145	0	0	0	0	80	4	0.0178	-0.0446	-0.651	0.924
146	0	1	1	2	70	4	2.23	0.222	-2.37	-1.36
147	1	1	0	1	90	3	4.45	2.45	-0.387	0.39
148	1	1	1	2	70	3	4.64	2.19	0.469	-0.103
149	0	0	1	0	70	2	0.123	-1.25	0.662	-0.91
150	0	0	0	2	70	4	-0.101	-4.62	-1.51	-1.76
151	1	1	0	0	70	3	4.54	6.28	0.677	0.265
152	0	0	1	2	80	4	0.159	3.51	-1.25	-0.674
153	0	1	1	2	70	4	2.38	0.983	-1.2	0.0191
154	0	1	0	2	60	4	2.19	1.4	0.774	-0.642
155	1	0	1	2	70	2	2.34	-2.14	0.375	-1.68
156	0	1	0	1	80	4	2.4	5.12	-2.74	0.488
157	1	1	0	0	80	4	4.44	5.39	-0.05	-2.44
158	1	0	0	2	90	4	2.26	-1.02	0.769	-1.23
159	0	1	0	1	60	4	2.31	5.57	2.54	1.8
160	1	1	1	0	70	4	4.74	-0.357	1.04	1.42
161	0	1	0	0	60	4	2.37	0.51	0.456	-0.191
162	1	0	1	0	80	2	2.3	4.99	-0.49	-0.174
163	1	1	0	0	70	2	4.54	-0.33	2.01	0.965
164	1	0	1	2	90	4	2.23	-2.75	0.501	0.136
165	0	0	0	2	80	4	-0.115	-0.905	-0.377	-0.38
166	1	1	1	1	70	4	4.57	0.282	0.619	0.0887
167	0	0	1	1	70	4	-0.103	2.09	-0.655	-2.39
168	0	0	0	1	70	2	0.125	0.229	-0.314	-2.06
169	0	1	0	0	60	2	2.2	3.77	-0.0789	0.472
170	1	1	0	0	60	4	4.73	1.88	1.31	0.197
171	1	1	0	2	60	4	4.51	-0.985	0.833	-0.618
172	0	1	1	0	60	3	2.28	-0.379	0.0452	1.48
173	1	0	0	0	80	4	2.51	5.66	1.55	-1.42
174	0	0	1	0	90	2	-0.00986	4.06	-0.0444	-0.745
175	1	0	1	1	80	4	2.3	4.81	0.887	-0.484
176	0	1	0	0	80	3	2.05	-2.24	-0.51	-0.313
177	1	1	1	2	80	4	4.49	-2.01	-0.0124	1.2
178	0	1	1	0	90	3	2.46	-3.29	-0.797	-0.0007
179	1	1	1	0	80	4	4.57	-1.57	0.961	-0.139
180	0	0	1	2	80	2	-0.0754	-3.71	-0.751	-2.35
181	0	1	0	0	90	2	2.38	0.981	-0.795	0.604
182	0	0	0	0	80	3	-0.0911	3.15	0.534	-0.218
183	1	1	0	1	60	4	4.59	6.21	-0.543	-0.45
184	1	0	0	2	90	4	2.33	-2.53	0.708	-1.1
185	0	1	1	2	70	3	2.31	2.77	-0.0064	-0.452
186	1	0	1	2	90	4	2.33	5.3	0.567	-0.499
187	1	0	0	2	90	4	2.21	2.16	0.392	-2.54
188	1	0	0	1	60	4	2.21	6.1	0.471	-3.4
189	1	1	0	1	90	2	4.53	3.98	-1.28	-0.55
190	0	1	1	0	90	4	2.34	0.867	-3.54	-0.47
191	0	0	0	0	90	2	-0.0886	0.852	0.0559	-0.834
192	1	0	0	0	80	3	2.39	-0.0968	0.0513	-2.32
193	1	1	0	0	90	4	4.77	4.81	0.693	-0.508
194	1	0	1	1	70	2	2.14	-1.12	0.76	-1.25
195	0	1	1	1	50	4	2.22	1.22	-0.405	-0.437
196	0	1	1	1	80	4	2.23	6.35	-0.619	-0.0661
197	1	0	1	0	80	4	2.06	3.97	-0.428	-1.55
198	1	0	1	1	80	4	2.4	5.02	1.87	0.353
199	1	1	1	2	60	2	4.43	1.12	-0.266	0.327
200	1	0	1	2	80	3	2.36	2.24	1.57	-0.799
201	1	0	1	1	90	4	2.43	-1.55	1.03	-0.478
202	0	1	0	0	70	2	2.36	-2.02	-0.988	2.1
203	0	1	0	0	50	3	2.17	2.48	0.524	-0.247
204	1	1	1	0	80	2	4.65	-0.628	-0.0462	-1.14
205	1	1	1	1	80	2	4.62	7.34	2.38	1.04
206	0	0	0	1	90	3	-0.0389	0.715	0.347	-1.46
207	0	0	1	0	70	2	-0.0391	0.764	-1.37	-1.75
208	1	1	1	2	60	4	4.64	3.36	-0.594	-0.0758
209	0	1	1	2	70	4	2.18	3.89	-0.193	0.744
210	0	0	0	0	90	4	0.0132	-2.8	-1.57	-1.28
211	1	1	0	0	80	3	4.51	7.15	1.52	0.67
212	1	0	0	2	90	2	2.51	-0.936	1.6	-2.17
213	1	1	0	2	90	2	4.78	5.76	-0.0706	-1.55
214	0	0	0	2	90	4	0.0195	-1.49	-1.98	-1.75
215	1	1	1	1	80	4	4.52	-2.21	1.99	0.818
216	0	0	0	1	80	2	-0.0704	-4.52	-1.23	0.221
217	0	0	1	2	70	4	-0.0598	-0.603	0.262	0.32
218	1	0	1	1	90	2	2.32	-0.595	0.35	-0.724
219	1	1	0	1	70	4	4.62	5.35	0.889	-0.902
220	1	1	0	0	90	4	4.8	4.86	0.86	-0.87
221	1	1	1	2	70	4	4.67	4.7	0.466	1.12
222	1	1	1	2	50	4	4.75	1.22	1.41	-1.19
223	0	0	1	1	60	4	-0.049	2.75	0.353	-1.7
224	0	0	0	2	90	3	0.103	-1.39	-0.0869	-2.97
225	0	1	0	0	50	4	2.28	4.97	0.125	1.01
226	0	0	0	0	70	2	0.0218	-1.1	-0.0838	-1.78
227	1	1	0	0	80	4	4.68	6.28	1.39	1.64
228	0	0	0	2	60	4	-0.0433	3.71	-1.24	-0.309
229	1	1	1	2	70	4	4.54	1.34	-1.15	-0.9
230	1	0	0	2	100	4	2.43	6.12	1.9	-0.462
231	1	1	1	2	70	4	4.52	0.517	-1.06	-0.329
232	1	1	1	2	50	4	4.57	1.3	1.63	0.603
233	1	1	1	0	60	4	4.54	0.812	1.73	-0.544
234	0	0	0	1	70	2	-0.0572	-1.61	-0.168	-3.07
235	0	1	0	0	60	2	2.51	3.51	0.2	0.893
236	1	1	0	2	70	3	4.88	1.69	-0.491	-0.163
237	0	1	1	0	50	2	2.33	-2.79	0.154	-1.21
238	0	1	1	2	60	4	2.38	-3.64	0.589	0.731
239	1	1	1	2	90	3	4.52	1.11	0.189	0.0409
240	0	1	1	0	90	4	2.17	-2.05	0.108	0.0143
241	1	1	1	2	60	3	4.49	-0.14	-0.506	-1
242	1	1	1	1	90	2	4.62	0.58	0.385	0.741
243	1	1	0	2	70	4	4.64	-1.53	0.292	-0.513
