# Supplementary material for: A multimodal ConvNeXt-Tiny deep learning model for simultaneous prediction of IDH mutation and Ki-67 expression in gliomas
Source: PLoS One. 2026 Jun 26;21(6):e0351757. doi: 10.1371/journal.pone.0351757 (PMC13308780; doi:10.1371/journal.pone.0351757)
Supplement: S1 File — This file contains the de-identified tabular data underlying the findings of this study, including cohort assignments, clinical variables, molecular labels, extracted radiomics features, deep learning features, model prediction signatures, and numerical data used to generate the figures and tables. (ZIP) [file pone.0351757.s012.zip › DL_test_com__ADC_test_raw.csv]

sample_id	y_idh	y_ki67	DL1_ADC	DL2_ADC	DL3_ADC	DL4_ADC	DL5_ADC	DL6_ADC	DL7_ADC	DL8_ADC	DL9_ADC	DL10_ADC	DL11_ADC	DL12_ADC	DL13_ADC	DL14_ADC	DL15_ADC	DL16_ADC	DL17_ADC	DL18_ADC	DL19_ADC	DL20_ADC	DL21_ADC	DL22_ADC	DL23_ADC	DL24_ADC	DL25_ADC	DL26_ADC	DL27_ADC	DL28_ADC	DL29_ADC	DL30_ADC	DL31_ADC	DL32_ADC	DL33_ADC	DL34_ADC	DL35_ADC	DL36_ADC	DL37_ADC	DL38_ADC	DL39_ADC	DL40_ADC	DL41_ADC	DL42_ADC	DL43_ADC	DL44_ADC	DL45_ADC	DL46_ADC	DL47_ADC
test_001	1	0	-1.37	-1.34	0.393	-0.913	-1.37	0.591	-0.00442	0.26	-0.871	2.22	-0.929	-0.612	1.56	-1.04	0.0214	1.75	-0.956	0.143	1.17	-0.132	0.0655	2.81	-0.818	-1.48	-1.53	0.822	-0.343	-0.22	-2.31	-1	-1.85	0.271	0.898	-0.183	-1.15	-0.654	-0.0152	-1.31	-1.38	0.309	0.737	1.19	0.922	0.624	-1	-0.852	-1.39
test_002	0	0	-1.4	1.24	1.39	0.477	0.406	-0.84	0.336	0.613	-1.41	-0.729	-0.426	0.759	-0.749	1.61	0.069	-0.0312	-0.00099	-2.29	0.556	-1.37	-1.55	-0.622	0.216	-0.427	-1.91	-1.62	-0.217	1.13	1.39	0.491	0.518	-1.03	-0.368	0.206	1.19	-1.56	0.495	0.409	0.369	0.725	0.104	-2.18	-0.875	-1.35	0.145	-0.685	-0.825
test_003	0	1	1.21	-0.916	2.78	1.61	1.26	0.171	2.27	0.0393	0.782	1.3	0.0465	0.665	0.315	-1.26	1.73	2.11	0.111	1.37	-0.983	1.06	0.668	-0.666	1.05	0.765	1.02	-0.871	-0.33	1.57	1.27	1.71	0.889	-0.605	-0.0235	0.543	1.1	-1.46	-1.86	0.848	-1.02	0.629	-0.556	1.55	0.334	0.0271	-1.03	1.2	0.424
test_004	0	0	-0.0568	1.74	0.767	1.3	-0.345	1.49	1.35	-0.965	-0.854	0.134	0.198	0.469	-0.435	1.23	-1.07	0.0741	-1	-0.269	2.92e-06	1.01	-0.182	-0.971	1.25	2.68	-0.724	-2.12	-1.42	0.994	0.104	0.768	0.183	-0.371	-0.206	-0.185	0.481	0.952	0.198	0.704	0.697	-1.06	-1.33	2.02	-0.554	0.634	-1.41	0.585	-0.0457
test_005	0	1	-1.3	-0.929	0.73	0.988	0.479	0.862	-0.127	1.43	0.232	-1.54	3.04	-1.3	-0.377	-1.95	-0.192	0.0689	-0.967	-1.36	1.52	1.64	0.221	0.925	-0.599	0.602	-0.165	-0.971	1.17	-0.556	1.71	1.38	-1.4	0.801	-1.62	-2	-1.22	-0.158	0.698	1.39	0.249	1.31	1.24	-1.44	1.11	-1.33	0.437	-0.683	-2.12
test_006	1	1	-1.75	-0.997	-0.862	-1.43	-0.00566	0.0522	0.264	1.45	-0.00953	0.947	-1.17	1.62	2.43	1.3	-1.1	0.0649	-0.794	-0.364	-1.35	-2.03	-0.525	1.96	-1.11	-1.71	-2.05	-0.0828	-1.53	-0.086	-0.0632	-1.43	1.36	-1.47	0.775	0.22	-0.792	-1.25	-0.749	-0.903	0.186	-0.177	-0.698	-1.21	-0.603	-0.55	-1.33	-1.24	1.23
test_007	1	0	0.854	0.818	-0.654	-0.78	-0.169	-0.219	-0.584	0.891	1.68	0.268	-0.298	0.444	-2.37	-0.265	1.28	0.438	-1.26	-1	0.619	-0.817	-1.56	-1.07	-1.53	-1.76	-0.808	0.247	0.465	1.3	-0.643	-0.693	0.931	-0.198	0.0868	2.07	-0.0328	0.97	-1.82	1.46	1	0.268	1.01	3.03	-1.53	-0.669	0.601	0.509	-0.875
test_008	0	0	-1.26	-0.238	-0.794	0.509	0.721	1.15	0.182	0.321	-0.856	-0.295	-0.288	-0.679	-0.958	-0.138	1.68	-2.91	-1.02	1.33	-1.1	-3.04	1.35	-1.03	-1.34	1.14	-0.151	-1.31	0.0819	-1.99	-0.523	1.27	0.0773	-0.0391	-0.314	-0.36	-0.746	1.56	-0.697	-0.296	0.886	-1.2	-0.466	-0.209	-2.03	-1.65	-0.332	0.872	0.779
test_009	1	1	0.17	-0.283	-1.07	0.65	0.179	0.659	1.03	0.32	0.0375	-0.358	-0.0847	-1.31	0.819	-1.83	-0.338	-1.24	-0.594	-0.803	0.922	2.31	-0.369	0.665	0.409	1.08	0.16	-0.678	-0.318	0.508	-1.2	0.699	0.942	2.14	-1.38	-0.853	-0.952	-0.119	-1.84	0.605	0.719	-0.283	0.784	0.686	-1.57	-0.126	-0.646	0.566	1.15
test_010	1	1	0.183	0.497	-0.582	-1.09	0.0425	-0.0233	1.18	0.466	-0.176	0.429	-0.309	0.371	0.361	1.12	-0.693	0.626	-2.12	0.86	0.619	0.447	0.289	-0.571	0.0755	-2.4	-1.83	0.203	0.375	-0.264	0.899	0.118	0.42	0.743	-0.274	-0.665	-1.53	-0.341	0.639	0.113	1.64	-1.19	0.453	0.793	-0.314	-0.243	0.949	0.946	-1.22
test_011	0	1	-0.65	0.719	1.34	0.263	2.51	-0.526	1.06	-0.0475	-1.54	-0.309	0.235	0.271	-0.427	-1.05	1.53	-0.138	0.387	-1.1	-1.79	-2.01	-0.113	-1.06	2.42	1.9	-1.36	-0.51	-0.93	-0.647	-1.12	0.678	-2.11	0.599	0.28	0.23	-1.02	-2.79	0.819	0.91	-1.07	-0.831	-0.464	-1.72	0.812	0.161	-1.08	-0.501	-0.565
test_012	1	0	0.294	-0.202	0.526	-1.49	-2	1.05	-0.425	0.644	1.22	-0.544	-1.69	2.41	-0.402	-0.00905	-0.433	0.0258	-0.901	-1.37	-0.606	1.92	1.46	0.626	0.995	-1.1	0.673	-0.266	1.13	-0.345	-1.18	-1.51	1.12	-0.202	1.34	-1.72	-1.46	0.78	-0.172	-0.33	0.638	-0.935	-1.38	0.862	0.64	0.423	-0.486	-0.397	1.15
test_013	1	0	1.65	-0.0236	0.521	-1.88	1.11	-1.5	0.578	-0.66	-0.902	1.2	1.31	0.618	0.311	0.5	-0.00128	-0.126	0.21	1.72	-1.21	0.566	0.00117	-0.0791	-0.762	-0.448	0.494	0.207	-1.04	1.08	-1.81	-1.16	0.292	-0.324	-0.546	-0.567	1.25	0.38	-0.64	0.533	1.83	0.292	-0.603	0.863	-0.548	0.463	1.68	-0.522	-0.0442
test_014	0	0	0.303	-1.49	-0.0744	-0.256	-0.976	-0.717	1.06	0.242	0.0999	-0.405	-2.19	0.209	1.39	-1.02	1.77	-0.973	0.419	-0.562	0.368	-0.898	0.841	-1.6	1.33	0.491	1.84	1.11	0.35	0.211	-1.61	0.635	-1.3	1.3	-1.63	-0.841	0.747	0.605	0.857	0.34	-0.324	-0.0307	1.35	0.717	-0.97	-0.0956	0.943	-0.291	-0.434
test_015	1	0	1.26	-1.04	-0.765	1.63	-1.64	1.24	0.658	0.791	-1.96	0.0675	-1.11	-3.33	-0.518	-1.61	-1.1	-2.17	-0.346	-0.221	1.09	2.33	1.96	0.54	0.108	0.878	1.84	0.331	0.112	-0.187	0.751	-0.908	1.22	2.13	-1.69	0.102	1.5	0.743	-0.544	1.08	0.417	-2.4	-0.705	-1.21	-0.0443	0.494	3.65	-1.04	-0.0573
test_016	0	0	-1.74	-0.683	1.83	1.12	-0.797	-1.17	-0.452	1.32	-0.736	-0.555	0.0399	-0.0403	-0.677	-0.643	0.855	1.02	-2.7	2.06	1.87	-0.308	-0.618	-0.125	-0.413	0.613	-1.28	0.125	-0.295	-2.09	-0.359	1.23	0.283	-0.205	-1.46	1.14	1.71	-1.16	1.36	1.53	-0.799	0.709	-1.35	-1.53	-0.179	0.345	-1.1	1.67	0.879
test_017	1	0	0.651	-1.35	-1.55	-1.04	-1.49	0.224	-0.259	-1.27	-0.174	-0.806	1.42	-1.1	0.0757	1.48	-0.0489	-0.619	-0.452	0.354	-0.979	-0.267	-1.12	0.803	-0.333	0.247	0.148	-0.0909	0.49	-1.25	-0.00128	-0.64	-0.853	0.0969	1.22	0.339	0.713	-0.115	0.271	1.22	-1.5	-0.879	-2.69	0.505	-1.17	-0.413	0.305	-0.915	0.507
test_018	1	1	1.69	0.0801	0.256	-0.65	-0.631	-0.247	-0.596	-0.977	0.843	-2.06	-1.33	0.288	-0.106	-2.21	-2.46	-2.11	0.385	0.542	1.03	0.38	-0.522	0.0823	-0.00737	1.62	0.302	1.3	-0.692	0.847	-0.564	-1.5	-0.231	0.642	0.612	-0.309	0.835	0.378	0.196	-0.224	-0.98	0.281	-0.751	-0.322	-1.16	1.34	0.21	0.0559	0.0703
test_019	1	1	-1.38	-1.66	0.725	-1.01	0.0191	-1.22	0.102	1.91	0.0272	-0.8	-0.27	-1.03	-1.88	-0.381	1.94	0.808	0.42	-0.33	2.82	-0.157	-1.91	0.568	-0.31	-0.588	-2.12	1.35	0.295	-0.451	-1.25	-1.05	0.705	-1.18	0.668	-1.53	-0.201	-0.00606	-0.313	-0.341	-1.25	0.184	1.06	-0.828	0.937	0.749	-0.323	-0.252	-0.736
test_020	1	0	-1.63	-0.563	-0.3	-3.66	-0.467	1	-0.557	0.0619	-2	-0.344	-1.04	0.652	0.873	-0.559	-0.726	-0.638	0.5	-0.708	-0.682	-0.463	-0.0836	2.82	-1.67	-3.18	0.234	-0.236	1.79	-0.68	-0.034	-0.73	1.77	0.811	-0.874	-2.76	-0.859	-0.3	-0.277	-0.741	-1.23	-1.14	1.02	0.0254	-0.605	-0.569	1.06	-0.828	-0.0814
test_021	1	0	0.828	0.189	-0.757	-1.17	-1.73	-1.86	0.304	0.399	-1.11	-0.187	1.46	1.18	-0.589	-0.672	0.744	-0.352	-0.193	-0.721	0.936	0.0736	-1.03	0.461	0.306	-1.74	-0.841	0.806	0.068	-0.25	0.736	-0.592	-0.104	-0.284	0.455	0.0806	-0.125	-0.138	-1.06	-1.8	0.794	-0.403	-0.0959	1.5	-1.56	0.309	0.407	-1.05	-1.18
test_022	1	1	-2.01	-0.0793	0.825	-0.97	-0.745	1.83	-0.666	1.06	0.422	-0.215	-1.54	0.58	1.33	0.0904	-0.899	-0.869	-1.36	-0.872	2.53	0.207	-0.784	1.69	-1.03	-1.31	-1.81	1.71	1.21	-1.25	0.47	-0.135	1.09	0.372	0.554	-2.42	-0.126	0.41	-0.0286	-0.00418	-1.47	-1.19	1.31	-0.219	-0.13	-0.223	1.06	-2.02	-1.04
test_023	0	1	0.14	0.296	-2.17	1.36	1.7	-0.548	-1.2	-0.726	-1.01	-1.13	0.503	-1.38	0.306	0.921	0.884	0.436	-1.17	-0.283	-0.672	-0.71	-2.21	-0.369	-1.84	2.05	-0.0698	1.29	0.324	-0.789	0.313	1.27	0.262	0.913	-0.436	-0.66	0.106	0.739	0.431	1.75	-0.009	0.456	-1.26	0.274	-0.141	-0.278	2.16	0.238	-0.674
test_024	1	1	0.376	-0.89	-1.16	-0.805	1.37	-0.347	-1.17	0.503	1.12	-1.24	-0.547	-0.653	-0.0346	-0.017	0.827	1.79	-0.0567	1.57	0.0594	0.703	1.68	-0.792	0.154	0.617	0.963	-0.538	-0.806	0.621	1.53	-0.111	1.7	2.04	-1.22	-0.947	-1.88	-0.468	-0.196	-0.31	0.803	0.64	0.74	0.612	0.939	0.129	0.452	-1.15	1.48
test_025	1	1	0.635	-0.444	1.36	-0.387	0.992	0.658	0.789	-1.62	1.24	-0.722	-0.13	0.332	-0.512	0.351	-1.63	1.35	-0.175	2.21	-0.832	0.242	-0.135	1.69	-0.0352	0.125	0.633	0.698	0.365	0.105	-0.997	-0.956	0.456	-0.16	-0.0191	-0.0536	0.576	-1.66	-0.438	0.856	-0.393	1.36	-1.07	-0.269	-0.0984	0.293	0.107	-0.58	-0.819
test_026	0	1	-1.27	0.523	0.896	-0.398	-0.00525	1.08	0.98	-0.493	-0.773	-0.711	1.23	1.82	0.989	0.758	-0.385	-0.864	0.322	-0.793	-0.285	0.168	1.96	0.168	1.74	0.304	-0.728	-0.368	-0.448	3.02	-1.09	-0.138	-0.941	-1.24	0.145	-0.542	-1.91	-0.586	-0.62	-0.0312	0.701	-1.17	-0.22	-0.0224	-0.0818	0.199	0.956	0.547	0.444
test_027	0	1	0.599	1.17	1.53	1.87	0.161	1.43	1.09	-0.303	0.603	-1.24	0.163	-0.528	-0.93	-0.0747	0.181	-0.81	-0.619	-0.759	-1.56	-0.265	2.29	1.34	0.689	-1.08	1.31	-1.44	0.694	-0.757	-0.397	1.06	-1.65	0.285	0.675	-0.898	0.372	1.01	-1.12	1.37	0.379	-0.898	-1.08	-0.0641	0.0708	-0.938	-0.533	-1.28	-0.889
test_028	1	0	0.267	0.336	-1.21	0.795	0.376	-0.951	0.305	2.06	1.23	0.526	0.882	0.385	-0.71	1.6	0.602	1.48	-0.166	1.22	0.114	0.00253	-0.506	-1.56	-0.854	-0.497	-0.288	-1.14	-0.603	1.68	-0.278	0.994	0.634	-0.301	1.7	0.417	0.323	0.563	-0.188	-0.213	1.72	0.536	-1.21	-0.197	-1.13	-1.26	-0.234	-2.55	0.813
test_029	0	0	-0.0632	1.74	0.775	1.33	-0.319	1.53	1.37	-1.02	-0.838	0.213	0.17	0.416	-0.465	1.29	-1.11	0.118	-1.04	-0.252	-0.0278	1.05	-0.201	-0.93	1.21	2.6	-0.705	-2.07	-1.41	1.04	0.128	0.771	0.184	-0.339	-0.208	-0.171	0.484	0.98	0.18	0.689	0.694	-1.03	-1.3	2.01	-0.59	0.632	-1.39	0.59	-0.0972
test_030	0	0	0.346	0.493	1.06	1.59	1.68	-0.0414	-1.03	-1.5	0.865	0.0569	0.333	0.171	-0.989	-0.0435	-0.0721	1.4	0.0638	-0.0856	0.916	0.0314	-0.162	0.599	-0.615	0.85	0.274	0.111	-0.112	1.87	0.368	0.477	-0.251	-1.37	-0.842	0.282	1.58	-0.23	1.16	-0.25	-1.13	1.29	-0.481	-0.688	-0.473	0.821	0.709	-0.796	-1.11
test_031	0	1	-2.27	-0.438	-0.577	-3.44	-0.15	0.62	-0.625	0.353	-1.37	-0.31	-0.827	1.22	1.07	-0.437	-0.41	-0.413	1.17	-0.342	-0.957	-0.946	-0.352	2.86	-1.58	-3.11	0.258	0.206	2.05	-0.507	0.321	0.0942	2	0.376	-1.17	-3.23	-0.986	-0.626	0.181	-0.948	-1.44	-1.23	1	-0.41	0.0972	-0.0615	0.976	-0.846	0.202
test_032	0	0	-0.444	0.302	-0.546	0.796	-0.796	-1.22	-0.117	0.0478	-0.949	0.562	1.69	0.373	0.502	0.0787	0.689	0.842	0.574	0.302	1	-0.583	-1.99	0.9	0.315	0.864	-0.815	-0.437	-0.148	-0.0466	1.18	0.95	-0.705	1.09	0.0446	-0.697	-0.504	-0.7	1.65	0.391	-0.323	0.244	-0.145	0.893	-0.028	1.12	0.345	-0.136	-0.896
test_033	1	1	0.241	-0.531	-0.138	-0.143	1.23	0.0735	-1.17	-2.28	-0.305	-0.746	-0.892	-0.437	2.09	-0.408	-1.11	-1.55	0.49	-0.562	-0.528	0.172	-0.0883	-0.418	0.672	0.35	0.378	1.94	0.171	1.03	-2.43	-1.63	-1.49	-0.344	0.281	-0.977	0.962	0.69	0.323	0.00451	0.561	1.38	-0.593	-1.6	0.699	0.468	0.651	0.269	0.133
test_034	1	0	-1.6	-1.1	-0.474	-1.27	-0.0801	0.12	0.167	1.37	-0.498	0.887	-0.968	1.26	2.38	1.24	-1.08	-0.115	-1.01	-0.381	-1.31	-1.88	-0.469	1.73	-1.29	-1.36	-2.02	-0.688	-1.6	-0.0743	-0.15	-1.6	1.11	-1.34	0.846	0.434	-0.595	-0.885	-0.826	-0.835	0.0577	-0.331	-0.77	-1	-1.12	-0.751	-1.09	-0.851	0.919
test_035	1	1	0.746	0.507	0.294	0.648	1.4	-0.67	1.98	0.91	0.17	-0.332	0.304	-0.448	-0.862	0.949	-1.72	0.186	-0.254	1.43	0.795	0.395	-1.1	-1.6	1.75	1.18	0.259	-0.275	-1.86	0.0993	-0.332	1.47	0.458	-0.077	0.528	2.46	2.46	-2.05	1.25	-1.47	-0.859	0.291	0.985	-0.333	0.96	0.436	-0.466	-0.0753	1.48
test_036	1	0	0.344	-0.413	-0.688	0.784	0.115	0.658	0.941	0.342	-0.454	-0.521	-0.00389	-1.69	0.793	-1.89	-0.239	-1.31	-0.844	-0.826	1.01	2.34	-0.37	0.374	0.192	1.44	0.139	-1.18	-0.452	0.42	-1.31	0.555	0.683	2.26	-1.21	-0.684	-0.803	0.274	-1.91	0.7	0.637	-0.362	0.686	0.875	-2.03	-0.422	-0.384	0.983	0.917
test_037	0	0	-0.0915	0.524	-1.37	-1.85	-0.414	0.255	-0.00121	1.45	1.07	0.899	2.2	0.559	0.0623	-0.00616	-0.225	-0.28	-0.425	0.511	0.875	-0.146	0.262	0.313	0.588	-1.02	-1.96	0.479	1.19	0.0854	0.0391	-1.51	-0.524	-0.0565	-0.441	-0.905	-0.197	1.13	2.83	0.209	0.26	-2.91	-0.145	-0.156	0.703	1.78	1.32	-1.16	1.43
test_038	0	0	0.878	1.35	-1.51	-0.193	2.12	0.243	1.02	-0.132	-0.626	-0.255	-0.999	-0.066	-0.755	-0.788	0.38	-0.776	-0.189	-1.04	-1.48	0.5	1.66	0.603	-0.542	1	0.877	0.0908	-0.72	-1.14	-1.21	0.00938	-1.7	0.782	0.0137	-0.907	0.261	1.94	-0.876	0.951	-0.169	-0.615	0.208	-0.182	-1.62	-0.416	0.373	-0.715	-0.936
test_039	1	1	1.02	-0.776	-1.29	1.19	0.158	-0.301	-0.817	-2.7	1.03	0.402	0.0204	-1.17	-0.874	-0.18	0.548	0.679	0.852	0.921	-0.0398	-1.14	-1.4	-1.25	-1.94	1.13	1.46	-0.424	-0.104	0.816	-0.927	-0.554	-0.871	0.423	-0.32	0.775	2.4	-0.574	1.01	0.0491	-0.642	-0.66	0.214	1.14	0.58	-0.487	1.21	-0.334	-0.187
test_040	0	0	0.451	2.03	0.145	1.46	0.743	-0.481	-0.692	-0.758	0.376	-0.994	-0.318	-0.0654	-0.771	-1.26	0.292	-0.549	-0.862	-0.45	-0.75	-0.492	-0.985	-2.48	-1.5	1.16	-0.677	-1.48	-0.839	-1	-0.00861	1.52	0.739	-0.0776	-1.39	0.0858	-0.00848	1.38	1.09	0.221	-0.308	0.419	0.366	-0.862	-0.0494	0.731	-0.901	3.27	-1.57
test_041	0	0	-0.579	1.25	-0.321	0.195	-0.342	1.03	-0.093	0.0496	-0.462	-1.24	0.845	0.152	0.585	0.344	0.085	-1.39	0.78	-0.131	1.23	-0.762	0.116	1.97	-0.662	-1.45	0.666	-0.338	1.21	-0.466	0.189	0.956	-0.14	-0.489	-1.06	-0.343	0.447	-0.696	2	-0.732	-1.42	-2	-0.367	-0.658	0.784	-0.127	0.275	0.789	1.66
test_042	0	1	1.2	-0.92	2.8	1.66	1.31	0.224	2.27	0.0394	0.841	1.31	0.0536	0.671	0.345	-1.22	1.71	2.11	0.0565	1.37	-1.01	1.08	0.721	-0.646	1.06	0.776	1.03	-0.86	-0.314	1.56	1.27	1.75	0.867	-0.632	-0.0639	0.524	1.09	-1.45	-1.87	0.845	-0.979	0.661	-0.498	1.51	0.33	0.0246	-1.05	1.15	0.409
test_043	1	1	-1.2	-0.653	-0.211	1.25	0.364	1.24	0.183	0.304	0.814	0.917	-0.0985	0.197	-1.52	-0.646	0.182	-1.63	0.0846	-1.02	0.00872	0.816	-0.701	-0.332	0.34	0.574	-0.267	-1.19	-0.769	0.565	-0.555	1.4	-1.59	-0.638	-1.52	-0.434	0.787	-2.13	0.063	-0.24	-0.2	-0.586	0.926	-1.26	-0.302	-0.347	-1.3	0.291	-0.661
test_044	1	0	-1.58	-1.13	-0.433	-1.31	-0.074	0.146	0.143	1.4	-0.528	0.827	-1.01	1.28	2.37	1.23	-1.09	-0.0998	-0.97	-0.389	-1.3	-1.89	-0.5	1.71	-1.27	-1.42	-2.03	-0.631	-1.58	-0.121	-0.154	-1.62	1.09	-1.37	0.885	0.44	-0.614	-0.892	-0.826	-0.814	0.0621	-0.276	-0.745	-0.994	-1.11	-0.753	-1.16	-0.829	0.894
test_045	1	1	0.183	0.873	-0.986	1.15	-0.0995	-1.04	1.29	0.222	0.822	0.648	-1.01	0.304	0.854	0.83	0.504	1.59	-0.484	0.0815	-0.897	1.4	-1.65	-1.36	-0.484	-0.466	-1.29	0.693	0.46	-0.634	-0.266	-1.32	-1.27	0.953	0.671	0.193	-1.24	0.588	1.15	-1.17	0.249	-0.537	0.826	1.08	0.358	1.55	0.0178	1.06	-0.261
test_046	0	1	0.592	-1.43	-0.313	-0.394	0.902	-2.33	1.32	-0.136	-0.537	-1.35	-2.14	0.242	-0.0772	-0.395	1.44	-0.936	2.24	1.27	1.71	-0.162	0.93	0.535	0.769	-0.732	0.198	-0.275	0.89	-1.98	-2.52	1.32	-0.202	0.419	-0.578	-1.45	-1.19	1.47	-0.0223	0.332	0.791	-1.65	-0.775	2.66	1.41	-1.82	1.25	1.14	1.16
test_047	0	0	-0.0296	0.223	0.18	0.231	0.667	1.14	-0.574	2.46	-0.25	-0.167	0.0671	0.0795	0.331	0.324	0.607	0.2	-0.941	-0.38	0.025	-1.13	-2.07	1.07	-1.63	-0.207	-0.0293	1.56	-0.563	-0.303	-0.244	0.15	-0.203	-2.04	-0.627	0.367	-0.107	-0.871	-0.795	-0.973	0.637	-0.187	1.15	-1.69	0.0945	-1.73	-0.0537	0.348	0.127
test_048	0	0	0.245	0.204	-0.638	-0.783	-1.5	-2.16	0.132	0.665	-0.855	-0.337	1.71	1.39	-0.526	-0.567	1.09	-0.244	0.268	-0.413	0.734	-0.282	-1.24	0.201	0.29	-1.33	-0.827	0.706	0.262	-0.0721	0.947	0.0297	-0.016	-0.626	0.268	-0.239	-0.0904	-0.0198	-0.712	-1.93	0.428	-0.563	-0.188	1.28	-1.42	0.591	0.502	-0.636	-1.12
test_049	0	0	-1.09	-0.0122	0.402	-2.89	-0.42	-0.837	-2.16	1.5	0.19	-1.87	0.241	0.474	1.27	-0.334	0.512	0.924	0.808	-1.74	0.941	-1.02	0.46	-0.927	-0.431	0.718	-1.98	-0.128	-1.08	1.73	-2.19	-2.01	0.894	0.584	1.44	-0.894	-1.28	0.88	1.63	-1.65	-0.756	-0.646	-0.207	-0.628	0.437	1.27	-0.162	-0.763	-0.747
test_050	1	1	1.04	0.646	-1.28	0.632	0.0522	-1.45	-0.273	0.269	-0.176	0.495	-0.948	0.811	0.539	-0.192	-0.81	-0.199	-0.0621	0.943	-0.645	-0.264	-0.864	0.479	0.0817	0.229	-0.585	-0.277	0.615	0.268	-1.2	-1.24	1.25	0.668	-0.12	0.43	-0.18	-0.04	0.128	-0.00581	-1.17	1.73	-0.914	0.0164	-0.49	1.77	-0.519	0.846	0.965
test_051	0	1	-0.988	-0.368	-1.72	-0.11	1.29	0.182	0.0223	0.187	-0.109	-0.122	0.447	-0.841	0.0618	-0.446	0.536	-1.73	1.1	-0.835	0.0486	-0.717	0.889	-1.61	-0.588	0.887	1.72	1.34	-2.25	0.877	-0.194	-0.0254	-0.0445	1.04	0.67	0.0869	-1.29	0.151	-2.04	-1.43	0.384	0.416	0.539	-0.967	-1.41	0.983	1.09	-0.301	-0.0473
test_052	0	1	-0.0129	1.24	-0.492	-0.367	1.02	-0.735	1.63	-0.0126	1.19	-0.747	0.919	-0.608	0.445	-0.431	-1.14	0.694	-1.73	1.47	2.22	0.524	0.506	1.83	-1.22	0.401	0.135	1.7	0.11	-1.27	-0.588	2.23	0.754	-0.112	-1.94	0.344	-1.11	0.488	1.23	-0.611	2.13	-0.127	-0.0776	-0.449	0.0995	-1.27	0.584	0.0426	-0.98
test_053	1	1	0.696	0.309	-2.23	0.967	1.47	-0.224	-1.14	-0.93	-1.25	-1.06	0.193	-1.6	0.178	0.863	0.469	0.386	-1.58	-0.626	-0.472	-0.377	-1.99	-0.12	-1.85	1.67	-0.0794	1.41	0.119	-0.899	0.112	0.652	0.252	1.19	-0.237	-0.351	0.036	0.681	0.0948	1.87	0.366	0.663	-1.17	0.418	-0.307	-0.53	2.03	-0.304	-0.752
test_054	0	1	-1.46	1.25	1.07	0.477	0.8	-0.897	1.06	-0.179	1.24	0.16	-0.831	1.89	-0.659	-1.45	1.17	1.36	0.604	0.592	-0.3	-0.494	-1.99	0.418	0.542	-1.01	0.256	-0.211	0.219	-1.33	0.81	0.973	-1.38	-0.939	1.35	-1.84	0.241	-1.08	0.171	0.31	-0.333	0.19	0.651	0.231	-0.0589	0.301	0.725	0.238	-0.858
test_055	1	0	-0.467	-0.714	0.482	-0.0165	1.28	-1.29	-0.591	-0.588	-0.923	-1.51	-0.236	-1.35	-0.0842	-1.16	-0.325	0.807	1.11	-0.0764	2.08	-0.419	-1.12	0.131	1.61	1.39	-0.815	0.905	2.16	0.807	-0.231	0.337	-1.01	-1.28	-0.857	-0.132	1.25	-0.885	0.938	-0.649	-0.823	-0.195	1.03	-1.61	-0.512	0.427	1.39	-0.441	-0.771
test_056	1	0	0.402	0.601	-0.561	-0.905	-1.11	0.557	-0.802	-1.04	-1.03	-1.34	-1.83	-2.41	-1.9	-0.716	-0.0281	0.173	-1.39	0.262	-0.758	-0.905	0.0596	0.489	-0.0511	0.205	-0.289	0.683	-0.24	-0.347	-0.76	-0.998	-1.05	0.967	0.487	-0.262	0.41	1.27	1.55	0.0958	0.261	0.386	-0.092	-1.74	-0.823	-0.746	-0.00338	-1.93	-0.719
test_057	1	1	-0.42	-0.708	-2.11	-0.766	-1.15	1.09	-1.84	-1.01	1.06	-0.847	-0.71	-1.28	-0.649	0.372	-2.11	0.942	-0.327	-1.56	-1.23	-1.8	0.815	-1.16	-0.655	0.804	-0.0909	0.097	0.0375	0.866	-0.887	-1.61	2.1	-1.62	-0.273	1.07	-0.456	0.95	1.01	-0.496	-0.0179	0.629	-0.0204	-1.24	-0.176	0.316	0.96	-0.535	1.13
test_058	1	0	-0.167	-0.882	0.0281	2.71	-0.859	0.394	-1.2	0.269	0.424	-1.65	0.0248	-0.81	-0.101	-0.876	-0.159	-0.371	-0.554	-1.83	-0.0651	-0.876	-0.231	-2.83	-1.26	0.844	0.538	-0.657	0.43	-0.218	-0.498	-0.109	-1.37	-1.04	0.403	0.445	0.707	0.184	0.198	0.595	1.71	0.0271	-0.553	-0.52	-0.954	0.463	-0.174	0.774	0.602
test_059	1	1	0.342	-0.324	-0.875	-0.647	0.519	1.23	0.648	-0.701	0.396	-1.31	-0.808	-0.242	0.317	0.751	-1.8	-0.898	0.812	-0.449	-0.822	1.36	0.189	-0.819	0.967	-0.707	0.634	0.681	0.804	-1	-0.668	-1.13	0.0537	-0.0637	0.12	1.26	-0.568	0.347	1.66	-0.165	-0.795	-0.5	1.36	0.367	2.55	0.277	0.048	-0.9	0.359
test_060	0	1	-1.31	-0.961	0.719	0.967	0.51	0.875	-0.113	1.45	0.278	-1.58	2.99	-1.29	-0.363	-1.96	-0.219	0.0419	-0.968	-1.35	1.5	1.7	0.24	0.942	-0.573	0.636	-0.185	-0.96	1.15	-0.622	1.74	1.41	-1.37	0.802	-1.7	-2.03	-1.17	-0.107	0.739	1.42	0.236	1.28	1.27	-1.44	1.1	-1.34	0.501	-0.681	-2.12
test_061	1	1	0.276	0.616	0.685	-0.0181	-0.0879	-0.139	-1.12	-0.701	0.595	-0.386	1.92	0.662	-0.655	0.62	0.885	0.999	-0.707	-0.049	0.827	-1.59	0.245	-2.29	1.7	1.06	-0.912	0.19	-1.18	0.114	0.634	1.33	0.904	1.03	2.04	-0.545	-0.131	-0.657	-1.59	2.54	1.03	-0.178	0.245	0.849	2	0.127	0.907	-1.77	-0.451
test_062	0	0	-0.0885	1.07	0.271	-0.0999	0.25	-0.262	0.791	-1.54	1.02	-0.741	-1.52	-0.486	0.188	0.575	0.182	-0.00179	-0.273	-0.734	-0.823	1.02	0.718	-0.953	-0.472	2.34	-0.0634	-0.749	-0.0149	-0.416	-0.066	-0.986	1.32	0.856	-0.0549	-1.79	-0.125	0.0856	-0.791	-1.41	-1.42	0.756	-1.12	-1.63	-1.21	-0.67	-0.543	0.33	0.526
test_063	1	1	0.198	0.375	0.66	0.83	-2.46	0.823	-1.39	0.943	0.752	0.45	0.238	0.602	0.48	1.08	-0.261	1.82	-0.692	-0.195	0.165	0.501	-0.378	1.03	-1.91	0.659	0.473	-0.165	-1.58	0.109	0.599	-0.635	-0.113	0.525	2.38	0.405	-0.783	-0.485	-0.464	-0.494	-0.917	1.45	-0.703	-0.337	-0.773	-0.51	-1.85	-2.5	-0.0462
test_064	1	0	1.14	-0.0296	0.714	-0.465	1.23	0.841	-0.529	0.164	-0.827	-0.561	-0.323	0.132	0.326	-0.76	-0.538	-1.22	0.865	-0.799	1.37	0.636	-1.1	1	-0.43	0.0109	-0.621	0.236	-0.531	0.113	0.122	0.226	-1.83	0.545	-0.346	-0.142	-0.683	-0.732	-0.336	0.735	0.263	-2.12	-0.55	1.05	0.244	-0.338	0.749	-0.974	-0.288
test_065	0	1	0.741	1.22	-1.67	-1.07	0.438	0.487	0.697	0.695	0.87	0.0759	-0.62	-0.246	0.415	0.348	-0.238	-0.251	0.574	0.772	-1.6	0.75	-0.491	-1.49	0.768	-1.63	0.411	0.873	0.98	-1.48	1.01	-0.556	1.49	0.527	-0.529	-0.344	0.904	0.478	0.947	-0.614	-1.18	0.548	-1.26	0.275	1.2	0.644	-0.485	-0.0815	-0.696
test_066	0	1	0.337	0.683	-0.216	2.5	1.92	0.301	-0.282	0.432	0.735	-0.953	1.83	-1.39	-1.19	1.09	1.74	0.0226	0.0789	0.578	0.14	-1.67	0.221	-1.78	-0.97	1.31	1.52	-1.63	-0.877	-0.85	1.57	3.46	0.687	0.491	-0.413	0.797	-0.986	-1.41	0.0549	-0.0566	-1.03	0.33	0.775	0.72	0.623	-0.807	-0.586	1.38	1.04
test_067	0	0	1.07	0.655	1.73	-0.041	0.388	2.47	0.227	1.28	-0.28	0.751	-1.03	0.462	1.38	2.33	-0.533	-0.979	-0.854	0.883	-0.866	0.598	1.44	-0.442	0.625	-0.578	-1.63	-2.55	-1.03	0.54	-0.482	-0.542	-1.05	0.054	0.121	0.359	0.257	-0.967	-1.77	1.9	1.18	0.287	-2.12	0.805	-0.00404	0.709	0.84	0.241	0.523
test_068	1	0	-0.172	0.739	-0.122	0.0412	0.369	0.704	1.01	1.73	-0.859	0.0654	-0.813	0.25	-0.0677	0.542	-1.3	0.963	-0.254	-0.659	-0.808	2.61	0.836	1.45	-0.055	-0.0911	0.573	0.48	0.428	0.246	0.836	-0.666	0.144	0.422	-0.636	0.305	0.844	1.03	-0.761	-1.47	-0.00173	-1.38	0.523	-0.395	0.0131	-0.88	-0.711	-0.995	-1.78
test_069	0	1	-0.702	0.59	0.594	1.48	-0.304	-0.312	0.547	0.734	0.364	-0.729	0.691	1.1	-0.28	-2.11	0.142	-0.0943	-0.404	0.0367	0.428	0.647	-0.238	0.582	0.365	-1.31	0.662	2.52	0.862	-0.249	0.606	1.4	-1.06	-1.39	0.688	0.43	-1.04	0.15	-1.29	-1.7	1.04	-2.74	-1.23	1.92	1.67	1.43	0.549	-1.35	-0.46
test_070	0	0	0.229	1.31	0.53	-1.18	0.1	-2.16	-0.306	-1.48	0.662	0.385	0.9	-0.359	-0.479	2.21	0.772	0.124	1.6	2.28	-0.747	-1.29	-1.45	1.36	-0.358	0.511	-1.55	-1.45	0.619	-0.618	-0.169	-0.733	-1.12	-1	0.939	-0.327	-0.543	0.655	0.262	0.255	-1.11	-0.045	1.13	0.541	-1.24	1.98	0.19	0.618	1.42
test_071	1	0	0.701	0.0952	0.878	1.24	-0.684	2.01	0.788	-1.54	-0.411	1.24	0.0907	-1.74	-0.861	2.42	0.958	-0.0516	0.631	1.25	0.26	0.432	-0.196	-0.0952	0.877	0.774	1.13	-2.55	-0.41	1.31	-0.194	0.143	0.842	1.05	-0.556	2	1.34	-1.11	-0.037	-0.0521	-0.712	-0.395	0.359	0.849	0.159	0.585	-1.73	0.25	-0.801
test_072	1	1	-0.974	1.24	1	0.0518	0.547	-0.562	1.15	-0.414	0.951	0.234	-1.04	1.69	-0.789	-1.54	0.79	1.27	0.143	0.266	-0.0341	-0.129	-1.84	0.647	0.494	-1.43	0.24	0.000396	0.0177	-1.52	0.598	0.356	-1.44	-0.621	1.51	-1.58	0.21	-1.16	-0.168	0.444	-0.00894	0.382	0.788	0.369	-0.186	0.036	0.595	-0.283	-0.912
test_073	1	1	0.286	-0.31	0.139	-1.27	-1.41	1.06	-0.186	-0.177	0.764	-0.479	-0.906	0.729	-1.69	0.604	-1.14	-0.0509	0.401	-2.71	1.47	1.78	1.46	2.2	0.579	-0.658	-1.01	0.755	0.749	0.737	-0.23	-0.885	-0.219	-0.487	0.767	0.605	0.0759	0.356	2.14	0.37	1.92	-0.487	-0.501	0.121	-1.5	1.13	1.18	-0.897	1.91
test_074	0	1	0.12	-0.221	0.368	-0.818	0.902	-0.714	-1.91	1.05	-1.24	1.2	0.531	0.532	1.43	-1.02	0.0952	1.01	-0.162	-0.753	-0.835	-1.28	0.495	0.794	-1.46	-0.227	-0.586	1.2	1.37	-0.353	0.183	-0.384	0.0471	1.02	-0.0979	0.527	0.843	-1.26	0.944	-0.0981	-1.01	1.06	-0.457	-0.685	-0.604	0.61	1.71	-1.56	0.14
test_075	0	1	-0.425	-2.21	1.44	0.351	-0.93	0.788	-2.16	-0.618	0.706	-1.28	-0.2	0.378	0.275	-0.913	-1.99	-1.12	1.15	0.978	-0.194	0.834	0.138	0.102	-0.408	1.08	-0.262	-1.18	-0.949	-0.214	-1.17	-1.5	-1.01	-1.21	1.03	1.56	1.28	-0.462	0.38	0.806	1.81	-0.12	-2.69	-0.682	2.01	-0.251	-1.25	0.189	0.462
test_076	1	0	1.72	0.394	-1.31	-0.573	0.301	-0.392	0.92	1.11	1.07	-0.221	0.612	-0.316	-1.6	-0.199	-1	-0.824	-1	1.5	1.98	0.298	-2.25	-0.183	0.772	1.38	0.367	-0.631	-0.353	-0.845	0.929	-0.248	1.35	-0.949	-0.474	-0.0851	-0.138	0.334	-0.226	-0.578	-0.6	-0.848	0.625	-0.145	-1.64	-1.17	-0.00536	-0.535	1.04
test_077	1	1	0.331	0.077	1.05	-0.498	-0.438	2.28	-0.711	-1.55	0.245	-0.559	0.473	-0.451	-0.415	-1.14	1.59	-0.329	1.75	-0.219	1.37	0.0443	1.24	-0.982	1.42	1.03	-0.121	0.448	0.207	1.89	-0.455	-1.06	-0.664	0.448	-1.2	-0.0392	0.327	0.794	0.243	0.592	0.584	-1.22	-0.993	0.747	0.0968	1.37	-1.39	0.917	-0.737
test_078	1	0	-0.00909	1.44	-0.505	-0.0823	-1.37	0.466	-0.578	1.5	-0.354	0.587	0.0687	-0.798	0.611	-1.42	0.0895	0.989	-1.58	-0.996	0.498	1.12	0.473	-0.494	-0.469	-1.06	-0.417	-1.14	0.0638	1.32	0.561	-1.44	0.672	-0.153	1.04	0.621	-0.648	1.08	-2.15	-0.46	0.0201	1.15	1.27	-0.996	0.116	-0.389	-0.00573	1.18	-1.34
test_079	1	0	0.585	-0.789	0.176	-1.6	-0.825	0.393	-0.577	0.163	-2.33	-0.843	0.469	0.647	1.08	1.24	1.49	-1.66	0.662	-0.482	0.938	-0.869	-1.55	-0.0468	-1.43	2.13	-0.41	0.0867	-1.46	0.997	-0.479	0.304	1.13	1.19	0.326	0.221	-1.42	0.202	0.15	0.542	-0.739	1.01	1.44	1.14	1.02	-1.75	0.602	0.248	0.464
test_080	1	0	1.34	-0.284	1.43	0.973	0.0258	-0.533	0.595	-1.14	-0.706	0.866	-0.0229	0.0984	-2.02	-0.646	0.325	1.35	-1.48	-0.74	1.22	0.563	0.296	-2.19	1.16	1.4	-0.0524	-1.31	-0.178	0.922	-0.175	0.539	-0.193	0.216	0.521	0.0482	-0.0544	-0.605	0.494	1.29	-0.77	1.71	-1.7	-0.594	-1.24	0.405	-0.889	3.2	-1.57
test_081	0	0	-0.542	-1.61	0.711	1.28	0.0259	-0.214	-1.06	-0.216	-1.19	0.286	3.02	-1.21	1.55	-0.159	0.979	0.744	0.272	1.49	-0.373	-0.622	1.24	-1.02	0.0826	1.18	-0.462	-2.71	-0.884	0.988	1.26	0.49	0.43	0.409	-0.829	0.554	0.216	-0.692	1.38	0.951	0.881	-1.34	0.355	0.195	0.179	-0.248	1.31	1.49	0.621
test_082	1	0	0.642	-1.36	-1.53	-1.03	-1.49	0.168	-0.302	-1.29	-0.189	-0.802	1.45	-1.11	0.0654	1.46	-0.0767	-0.622	-0.466	0.339	-0.955	-0.294	-1.16	0.78	-0.345	0.212	0.15	-0.0826	0.494	-1.28	-0.00965	-0.649	-0.909	0.0885	1.22	0.366	0.733	-0.139	0.278	1.18	-1.5	-0.877	-2.67	0.458	-1.18	-0.405	0.314	-0.952	0.467
test_083	0	0	0.113	0.0656	-0.277	0.695	-1.29	-0.685	-0.557	-0.0197	-0.314	-0.567	0.056	-0.819	-1.52	-1.71	0.79	-0.0724	0.496	0.676	0.932	-0.282	-0.687	-0.492	1.68	1.34	-1.07	-0.123	1.47	-0.198	-0.732	0.277	-0.822	-1.76	-0.984	1.01	-0.043	0.26	-0.408	-0.92	0.351	-1.49	0.862	0.496	-0.725	2.12	-0.424	1.81	0.419
test_084	0	0	-2	-1.36	-0.0462	0.0493	0.208	0.843	0.404	0.468	-0.138	0.109	-0.869	0.549	0.00151	0.32	0.925	-1.31	0.482	-0.0182	-1.02	-1.7	1.28	-0.255	-0.504	-0.0472	-1.21	-0.0605	0.61	0.306	0.297	-0.985	-0.505	-0.187	-0.669	-0.398	-1.78	0.921	-0.203	-0.98	1.53	-1.52	-0.427	-0.687	-0.252	0.287	1.58	0.501	0.306
test_085	1	1	-0.997	1.2	1	0.0756	0.554	-0.576	1.18	-0.419	0.943	0.275	-1.05	1.66	-0.773	-1.54	0.778	1.26	0.169	0.264	-0.0967	-0.139	-1.82	0.677	0.498	-1.46	0.255	-0.0395	0.0686	-1.51	0.599	0.371	-1.45	-0.613	1.46	-1.57	0.216	-1.16	-0.146	0.448	-0.039	0.372	0.774	0.377	-0.25	0.0522	0.592	-0.312	-0.909
test_086	1	1	-0.367	-0.684	-0.355	-1.69	-1.44	-1.65	0.176	0.645	2.16	-1.25	-1.36	0.466	2.09	-0.99	0.756	0.841	0.35	-0.00669	-0.187	-1.22	-1.21	-0.287	-1.53	-0.281	-1.22	1.53	-0.449	-0.907	-0.328	-0.954	-0.726	0.896	-0.926	-0.357	-0.629	-0.759	-1.3	-2.16	0.172	0.783	0.0598	-0.79	0.0898	-1.19	-1.99	-1.83	-0.359
test_087	0	1	-0.875	1.12	-0.521	1.09	1.4	-1.26	-1.28	1.83	1.5	1.18	-0.638	1.81	0.308	-1.25	0.0105	1.6	0.363	0.0423	-1.41	1.07	0.717	0.0795	-1.8	0.594	1.32	0.265	0.347	0.501	1.41	0.16	0.778	-0.464	-0.743	-0.689	-0.57	0.727	-0.14	-0.921	2.06	1.25	0.675	0.392	-1.3	0.923	0.352	0.793	-1.42
test_088	1	1	-0.274	-0.27	0.361	-0.0951	-1.36	-0.312	-1.37	-1.1	-1.29	0.851	-0.513	1.27	0.437	-1.06	-1.31	1.63	-0.841	-0.41	0.792	0.763	0.44	-0.289	0.72	0.272	-0.99	0.972	0.798	-0.193	-0.306	-1.18	-0.339	-0.613	0.937	0.207	0.638	0.448	-0.361	-1.32	1.51	0.862	-1.48	0.489	-0.309	1.39	-1.38	0.12	-0.889
test_089	0	1	-0.643	-1.45	0.319	1.06	0.115	-0.263	-0.963	-0.19	-0.739	0.413	2.89	-0.867	1.65	-0.0994	0.956	0.855	0.498	1.55	-0.445	-0.688	1.24	-0.751	0.261	0.847	-0.431	-2.21	-0.778	0.984	1.37	0.628	0.699	0.321	-0.954	0.341	0.00943	-1.1	1.46	0.835	1.01	-1.26	0.465	0.0468	0.646	-0.0123	1.1	1.11	0.896
test_090	0	1	-2.12	-1.07	0.653	0.104	-1.16	-0.671	-0.732	-0.106	1.69	0.933	1.67	-0.934	0.714	-0.501	-0.472	0.644	0.78	0.271	-0.455	0.0505	-0.614	0.288	-1.06	-0.624	-1.48	0.65	1.04	1.02	0.384	-0.0165	-1.09	1.47	-1.4	0.574	0.982	0.887	-1.32	-1.46	-1.12	-1.32	-0.853	-1.02	0.782	-0.837	0.349	-0.866	-0.715
test_091	0	1	-0.263	-0.448	-0.0677	0.297	1.48	-0.274	-1.3	-2.06	-0.0285	-0.878	-0.633	-0.152	2.18	-0.374	-0.735	-1.44	0.95	-0.237	-0.801	-0.214	-0.411	-0.723	0.612	0.765	0.325	1.82	0.396	1.2	-2.2	-1.04	-1.47	-0.67	0.0909	-1.23	0.978	0.749	0.644	-0.189	0.215	1.2	-0.677	-1.74	0.873	0.703	0.77	0.822	0.205
test_092	1	0	0.61	-2.69	2.31	0.656	1.04	1.13	1.55	-0.218	-0.285	1.41	-0.975	0.708	0.648	-0.0246	0.198	-0.64	-0.0991	0.541	0.304	1.39	1.28	-0.162	-0.822	0.644	-0.698	-1.76	-0.0544	1.12	0.823	0.719	-0.705	0.959	-1.42	0.462	-0.0788	-0.809	-1.96	1.77	1.77	0.756	-1.99	-0.32	0.461	-0.892	-0.475	0.536	-0.2
test_093	0	0	-0.326	-0.279	0.48	1.12	-0.688	-0.636	-0.595	-0.38	1.73	-0.0724	-1.9	0.629	-0.155	1.67	1.16	-0.693	0.0261	-0.0307	-1	-0.467	1.65	-0.5	0.376	1.15	0.631	-0.374	-1.42	-0.835	-0.703	-1.38	-0.551	0.644	-0.252	-0.037	0.833	0.492	0.265	0.116	0.362	0.0525	-1.18	-2.6	-0.767	0.49	0.453	0.288	1.48
test_094	0	1	-0.237	1.84	0.356	1.16	-0.305	1.52	1.48	-0.96	-0.433	0.337	0.0518	0.862	-0.355	1.34	-1.09	0.246	-0.792	-0.236	-0.0511	0.975	-0.201	-0.646	1.4	2.28	-0.66	-1.6	-1.28	1.08	0.282	0.932	0.485	-0.41	-0.376	-0.398	0.282	0.567	0.268	0.579	0.768	-0.923	-1.25	1.89	-0.0628	0.856	-1.6	0.153	0.243
test_095	0	1	-0.595	0.411	-0.898	0.647	-0.776	-1.23	-0.0383	0.119	-0.479	0.659	1.6	0.736	0.556	0.159	0.677	1.01	0.771	0.341	0.958	-0.755	-1.99	1.12	0.486	0.51	-0.803	0.106	0.000601	-0.0155	1.36	1.1	-0.413	0.997	-0.0793	-0.849	-0.708	-1.14	1.72	0.309	-0.287	0.363	-0.0768	0.707	0.479	1.34	0.0286	-0.612	-0.64
test_096	1	0	1.07	0.58	0.0033	1.36	-1.62	-2.21	2.18	0.415	-0.338	0.415	2.03	-1.45	-0.422	-1.36	1.36	-0.42	-1.88	-0.00623	2.58	-0.351	-0.774	0.12	-1.67	-0.465	1.02	0.449	-0.83	-0.428	-0.509	0.444	-0.675	0.163	-1.25	0.508	-0.0788	1.55	-1.26	-0.63	1.29	-0.56	0.0559	-0.318	-1.59	-0.802	0.524	0.416	-0.00865
test_097	1	1	2.11	2.1	-0.159	1.1	-0.761	1.94	1.95	-1.09	0.198	0.599	0.294	0.548	0.0824	0.876	0.408	0.65	-1.35	2.5	-1.04	0.987	-0.0435	-0.412	0.441	-0.668	-0.462	-1.66	-2.21	-0.894	0.985	0.534	0.55	0.765	-1.69	0.359	0.857	-2.23	0.0554	1.48	0.168	1.58	-0.866	-0.159	0.314	0.145	-2.74	0.62	0.615
test_098	0	0	0.375	-0.732	-0.366	-0.525	0.58	-0.0984	-2.3	0.298	-1.11	0.443	0.383	0.992	1.53	0.416	-1.42	0.155	-0.00603	-0.605	-0.242	0.407	-1.6	1.23	-1.57	0.712	-1.05	1.66	0.303	1.07	-0.657	-0.783	-0.597	0.0163	-0.408	0.563	1.96	-1.88	1.4	-0.677	-0.294	1.56	-0.44	-1.56	-0.457	1.3	-0.13	-1.05	1.98
test_099	0	1	1.13	0.332	-0.803	-1.21	-0.844	-0.513	1.47	-0.000986	-1.64	0.027	-0.166	1.71	-0.214	0.034	-0.223	-1.17	-0.0279	-0.677	-0.377	-1.24	1.79	0.287	0.0797	-0.105	1.53	0.897	0.683	0.979	1.53	1.01	0.926	-0.318	-0.981	0.181	0.969	0.415	-0.729	-0.763	0.835	0.302	-0.48	0.452	-1.49	0.524	1.62	0.0841	1.64
test_100	1	0	0.565	0.296	-0.604	-0.209	-0.625	0.804	1.99	0.0924	0.725	0.482	-0.495	-1.17	-0.455	-0.00786	-0.0591	-0.169	-1.43	-0.0707	0.203	1.22	1.28	-0.254	1.43	-0.696	1.77	0.751	0.984	-0.424	1.35	0.13	0.589	0.692	-0.675	1.47	0.976	-0.311	-0.897	0.228	1.77	0.613	0.813	1.37	-1.62	-0.444	1.62	0.238	-0.242
test_101	1	1	1.31	1.95	-1.91	0.948	1.32	-0.229	0.314	-0.838	-0.0684	-0.896	0.816	-0.0161	-1.25	0.762	-1.33	-1.27	-0.88	-0.502	-0.565	-0.653	-0.82	-0.938	1.44	1.33	1.65	-0.948	-1.4	-0.267	-1.22	0.58	0.414	0.939	0.405	1.1	-0.527	-2.11	0.279	0.517	0.236	0.818	-0.879	-1.15	0.327	-0.764	-0.189	0.17	-0.0986
test_102	1	1	1.32	1.95	-1.9	0.945	1.34	-0.239	0.303	-0.847	-0.0455	-0.869	0.817	0.0174	-1.28	0.78	-1.31	-1.25	-0.817	-0.538	-0.576	-0.655	-0.852	-0.94	1.44	1.28	1.69	-0.882	-1.4	-0.285	-1.24	0.59	0.379	0.909	0.456	1.1	-0.559	-2.1	0.266	0.488	0.256	0.823	-0.898	-1.18	0.385	-0.716	-0.194	0.151	-0.107
test_103	1	0	0.277	-0.745	-0.459	-0.42	0.461	0.758	1.11	2.33	1.23	0.481	-0.77	1.29	0.86	-1.11	0.378	1.19	-0.131	-0.974	0.81	1.04	-0.0372	1.36	-0.995	-2.11	-1.15	0.571	-0.298	0.0204	1.02	-2.11	0.136	0.62	-0.084	-0.0764	-1.68	0.888	0.944	-0.742	-0.347	-0.739	1.6	0.248	-0.628	0.349	1.61	-1.1	-0.298
test_104	1	1	0.321	2.12	-0.356	0.818	1.12	-0.528	0.886	0.317	-1.29	0.584	1.97	-0.468	0.943	-0.102	-1.7	0.558	-0.562	-0.591	0.683	-1.37	0.694	-1.27	0.198	1.17	-1.4	0.422	-1.07	-0.301	1.56	0.0736	1.84	-0.577	1.34	1.56	-0.739	-1.2	0.356	-0.208	2.14	1.47	1.37	-0.673	0.347	1.66	-0.593	0.124	-1.62
test_105	1	0	-0.485	-2.44	-1.02	-0.882	-1.47	0.234	0.0742	1.41	-0.591	0.618	-1.03	0.413	0.564	0.287	0.54	-0.507	0.381	-0.52	0.834	0.359	0.0759	0.75	1.81	-2.01	-1.15	-0.43	0.4	-0.976	-0.567	-1.72	-1.46	0.0562	1.15	0.725	0.131	-0.0891	1.2	-0.591	-1.36	0.374	0.287	0.715	0.496	-1.52	-1.66	-0.462	1.74
test_106	1	1	0.277	-0.562	0.868	0.656	1.64	1.57	1.56	-0.291	-0.749	1.4	-0.227	-1.81	-0.582	0.647	-0.129	-1.93	0.116	0.363	0.026	-1.11	1.19	0.178	0.576	0.666	-0.118	-0.234	-1.31	0.354	0.0851	0.686	-0.906	-0.527	1.07	-2.72	-1.29	-0.424	0.0527	1.11	-1.03	-0.795	1.31	-1.47	-1.53	0.241	-1.22	0.199	-1.37
test_107	0	1	-0.271	0.613	-1.66	-1.94	-0.386	0.194	0.141	1.47	1.49	1.06	2.09	0.945	0.162	0.0545	-0.276	-0.104	-0.202	0.562	0.892	-0.322	0.231	0.646	0.731	-1.43	-1.96	1.01	1.31	0.106	0.154	-1.39	-0.264	-0.113	-0.562	-1.08	-0.443	0.776	2.84	0.113	0.387	-2.84	-0.0685	-0.366	1.19	1.94	1.06	-1.55	1.7
test_108	0	0	-0.662	-0.355	-0.943	0.0098	-0.276	0.151	0.273	-0.482	-0.969	-1.04	-1.73	-0.889	0.125	-1.75	1.1	0.566	-0.475	-1.29	1.02	-1.07	0.362	0.284	-1.12	-0.898	0.839	1.15	1.29	-0.268	-0.876	-1.25	-1.16	-0.106	1.29	-0.103	0.109	1.2	-1.57	-0.944	0.507	0.886	0.0994	-1.9	-0.85	-0.842	1.35	0.56	-0.206
test_109	0	0	0.0554	0.335	-0.593	1.05	0.24	1.13	0.668	-0.565	0.0725	-0.745	-0.256	-0.867	-2.17	0.178	0.286	-0.557	-0.629	-0.463	-0.392	0.466	-1.14	-1.14	1.74	1.16	-0.397	-0.803	-1.1	-0.675	-0.156	1.5	0.12	-2.61	-0.622	0.342	0.702	-0.223	0.192	0.192	0.245	-0.621	0.504	0.663	0.979	-0.0607	0.151	1.46	-1.58
test_110	1	0	-0.516	-2.46	-1.06	-0.878	-1.5	0.212	0.0768	1.44	-0.57	0.6	-1.04	0.38	0.544	0.281	0.551	-0.523	0.393	-0.524	0.871	0.318	0.00864	0.751	1.77	-1.99	-1.14	-0.416	0.401	-0.994	-0.584	-1.67	-1.47	0.0493	1.17	0.705	0.0867	-0.0748	1.14	-0.583	-1.31	0.382	0.267	0.73	0.483	-1.54	-1.67	-0.473	1.75
test_111	1	1	-0.5	-0.718	2.34	0.899	-0.324	-0.517	0.245	-1.39	-0.399	1.2	-0.0724	0.516	-1.48	0.296	-0.295	0.216	-0.213	-0.227	-1.4	0.563	0.977	-1.6	0.279	0.855	1.3	-0.844	-1.77	-0.258	-0.754	1.2	-0.419	-0.572	-0.686	0.0174	0.616	-0.667	-0.445	0.637	1.19	2.39	-1.41	-0.746	-1.15	0.29	0.248	1.79	-0.435
test_112	0	1	-0.758	-0.651	-0.352	-0.62	1.1	-1.12	0.892	-1.1	0.126	-0.622	0.156	1.08	0.863	0.175	1.74	0.765	0.632	-0.4	-1.35	-1.62	0.752	0.829	1.13	1.63	0.0906	1.81	-1.1	-1.9	0.00487	0.522	-1.76	-0.737	-0.0159	-0.0287	-0.635	0.379	-0.646	0.392	-1.01	-0.238	0.37	0.627	-1.09	0.463	-0.0598	0.387	1.43
test_113	1	0	0.453	0.669	-0.524	-0.892	-1.13	0.617	-0.78	-1.05	-1.08	-1.31	-1.85	-2.43	-1.91	-0.723	-0.059	0.16	-1.35	0.312	-0.77	-0.91	0.0307	0.479	-0.0172	0.119	-0.234	0.693	-0.221	-0.33	-0.783	-0.956	-1.11	0.941	0.488	-0.26	0.419	1.27	1.54	0.127	0.26	0.343	-0.0859	-1.7	-0.827	-0.776	-0.0428	-1.94	-0.699
test_114	1	1	0.199	0.414	0.659	0.812	-2.45	0.836	-1.44	0.896	0.733	0.417	0.186	0.563	0.439	1.07	-0.234	1.8	-0.651	-0.262	0.151	0.5	-0.375	1.03	-1.93	0.692	0.527	-0.161	-1.56	0.172	0.603	-0.649	-0.162	0.559	2.4	0.398	-0.783	-0.477	-0.5	-0.52	-0.954	1.46	-0.75	-0.377	-0.772	-0.522	-1.82	-2.52	-0.112
test_115	0	1	0.303	0.979	0.84	0.684	2.08	-1.45	0.47	-1.26	0.711	0.126	0.429	1.63	0.0952	-0.05	-0.619	1.11	-0.927	0.706	0.829	0.339	1.09	0.993	1.21	1.39	0.00729	0.299	-0.707	1.11	-1.25	0.602	-0.195	0.325	0.675	-0.157	-1.39	-1.86	-0.214	-1.31	0.61	0.697	0.884	-0.246	0.956	1.92	-1.48	-0.761	-0.324
test_116	0	1	-0.29	1.12	-0.616	0.409	0.69	-0.302	-1.17	1.35	-1.45	-0.928	1.56	0.0528	0.809	-1.18	0.274	-0.669	-1.14	-1.2	-0.105	-1.61	-0.562	-0.618	0.434	0.196	-1.61	-0.616	-2.32	-1.53	-0.393	0.457	-0.191	-1.17	-0.382	0.0673	1.59	-1.12	0.362	-1.54	-1	-0.913	0.452	-1.04	1.19	0.519	-0.568	0.0363	-0.566
test_117	1	0	0.424	-0.614	0.244	0.0194	1.2	0.0847	-1.28	-2.29	-0.746	-0.906	-0.774	-0.781	2.01	-0.521	-1.04	-1.68	0.308	-0.608	-0.495	0.263	-0.0716	-0.775	0.455	0.758	0.323	1.47	0.0255	1.01	-2.57	-1.77	-1.74	-0.255	0.458	-0.8	1.11	1.07	0.181	0.0459	0.495	1.29	-0.631	-1.41	0.176	0.259	0.904	0.751	-0.165
test_118	1	0	-0.282	-0.496	-1.5	-0.427	1.01	0.59	0.017	-0.0852	-0.884	-0.15	0.312	-1.42	-0.0979	-0.583	0.16	-2.01	0.417	-1.18	0.352	-0.283	1.1	-1.65	-0.757	0.827	1.69	0.949	-2.52	0.682	-0.588	-0.905	-0.354	1.43	0.927	0.64	-1.16	0.458	-2.44	-1.25	0.58	0.437	0.551	-0.608	-2.05	0.529	1.22	-0.414	-0.395
test_119	1	1	-0.604	-1.11	0.641	-1.47	-0.0815	1.56	0.783	-1.56	-0.385	0.592	0.214	1.26	-1.66	-0.821	-0.934	-1.29	1.51	-1.65	-0.0593	-0.606	-0.167	1.47	-0.135	-2.11	-0.79	1.75	-0.393	-0.407	-1.06	-0.979	1.77	-0.898	0.629	-0.524	-1.46	-0.089	1.07	-0.888	-0.245	-0.887	-0.509	-0.739	-0.525	-1.29	1.09	-0.316	0.253
test_120	1	1	-1.1	-2.01	-0.522	2.03	-2.04	0.961	-0.108	-0.562	0.802	0.841	-0.999	1.36	-0.251	1.07	-1.57	-0.7	-0.429	-2	0.603	1.55	-0.0106	0.746	0.754	-0.247	-0.0696	0.77	-0.958	0.109	2.35	-0.332	1.06	0.368	-1.54	-0.0912	0.728	0.529	0.74	1.24	-0.475	0.0615	-1.26	0.795	-1.44	1.18	-1.52	0.743	0.41
test_121	0	1	0.422	-0.625	0.818	1.34	1.29	0.575	1.15	0.387	-0.938	1.38	0.907	1.37	1.35	0.564	0.755	1.05	-0.699	0.842	-1.19	0.944	0.261	-1.96	1.43	1.77	0.506	-1.06	-1.63	0.971	0.897	0.85	-0.506	-0.282	0.121	1.65	1.32	-0.96	0.491	-0.0657	0.746	0.389	-0.387	-0.434	-0.108	1.67	-1.12	0.231	-1.16
test_122	0	0	0.425	1.07	0.638	0.176	-0.267	0.509	-1.11	-0.531	0.345	1.68	1	-0.709	0.307	1.19	0.391	-2.34	2.82	1.52	-0.752	0.277	-0.103	-1.51	-0.78	0.0309	1.57	-1.07	0.577	-0.296	-0.0699	0.638	0.664	0.204	0.0282	-1.28	0.826	0.359	0.0733	-0.277	-1.09	-1.09	0.365	-0.286	-0.116	1.22	-1.85	0.59	0.808
test_123	0	1	-0.732	1.58	-0.79	0.158	-1.1	0.11	-0.605	1.76	0.384	0.609	0.244	-0.154	0.788	-1.31	0.47	1.24	-0.956	-0.664	0.2	0.729	0.218	-0.432	-0.312	-0.941	-0.388	-0.786	0.393	1.51	0.929	-0.742	1.01	-0.531	0.757	0.163	-0.786	0.778	-1.77	-0.683	-0.235	1.09	1.24	-1.38	0.819	0.119	-0.149	1.21	-1.01
test_124	0	1	-0.253	-0.505	0.928	1.08	1.86	1.23	1.42	-0.0604	-0.45	1.34	0.119	-1.62	-0.477	0.724	0.249	-1.81	0.59	0.688	-0.215	-1.43	0.915	-0.0659	0.531	1.07	-0.0754	-0.334	-1.13	0.522	0.33	1.29	-0.875	-0.828	0.906	-2.97	-1.21	-0.309	0.415	0.94	-1.37	-0.975	1.24	-1.66	-1.33	0.486	-1.06	0.679	-1.33
test_125	0	0	-0.522	-1.6	0.716	1.25	-0.0166	-0.184	-1.06	-0.244	-1.21	0.311	3.01	-1.24	1.57	-0.168	0.99	0.702	0.301	1.54	-0.338	-0.574	1.26	-1.01	0.0638	1.18	-0.437	-2.71	-0.896	0.988	1.18	0.453	0.427	0.413	-0.865	0.513	0.188	-0.679	1.33	0.921	0.935	-1.35	0.348	0.202	0.176	-0.231	1.28	1.49	0.621
test_126	1	0	1.12	-0.776	1.12	1.08	0.973	0.942	1.18	0.14	-1.67	1.34	0.76	0.74	1.18	0.464	0.394	0.783	-1.37	0.572	-0.935	1.42	0.492	-2.03	1.34	1.72	0.488	-1.41	-1.91	0.755	0.587	0.0432	-0.799	0.139	0.467	2.1	1.42	-0.642	0.105	0.193	0.887	0.49	-0.309	-0.0229	-0.823	1.29	-1.04	0.166	-1.52
test_127	0	1	0.484	0.167	0.4	-0.231	1.55	0.494	-0.564	0.412	-0.097	-0.526	-0.136	0.728	0.496	-0.63	-0.205	-0.949	1.5	-0.453	1.04	0.235	-1.32	1.07	-0.254	0.0757	-0.566	0.695	-0.21	0.311	0.472	1.02	-1.63	0.115	-0.639	-0.617	-0.816	-1.06	0.139	0.501	-0.00971	-2.16	-0.59	0.678	0.938	0.197	0.667	-0.958	0.0253
test_128	1	1	-0.278	0.577	-1.09	-0.085	-0.795	0.885	-1.21	-1.3	1.67	0.198	0.857	-0.78	-1.02	0.885	0.578	1.36	-0.793	-0.362	0.608	-0.151	-0.0426	-0.475	-1.42	-0.648	-1.12	-0.205	0.537	-0.225	1.8	0.0391	-0.992	1.55	0.405	0.156	-2.12	-0.72	0.533	0.163	0.135	1.71	-0.25	0.249	-1.86	0.74	0.349	-0.401	-0.0548
test_129	0	1	0.311	-1.2	0.483	1.33	-0.212	0.205	1.75	-0.611	0.107	1.48	0.37	1.03	-0.41	-0.431	-0.0375	-1.2	-0.363	0.282	1.84	0.95	0.759	-0.677	-0.00343	-1.32	0.911	-0.25	-1.79	1.09	0.156	0.156	-1.63	-0.0523	-0.297	0.661	-2.15	0.0819	0.194	-0.685	1.18	0.243	-0.0565	0.903	-1.7	1.08	1.1	0.624	0.835
test_130	1	1	0.941	-0.388	-1.02	-1.93	0.453	0.911	-0.641	-0.569	-0.972	0.456	0.246	-0.314	0.115	2.25	-0.761	-1.41	0.352	0.365	0.99	0.206	0.138	1.34	-0.0154	-1.23	-0.84	-0.0583	1.19	-0.375	0.436	-1.4	0.577	-0.0831	0.245	-0.573	-0.423	0.801	-0.266	0.522	2.49	0.0631	0.411	-0.232	0.133	-0.64	0.702	0.938	0.808
test_131	1	0	1.38	1.34	-1.57	-0.669	1.94	0.624	1.15	-0.366	-0.915	-0.141	-1.28	-0.292	-0.891	-0.851	-0.0729	-0.87	-0.666	-1.3	-1.3	0.86	1.88	0.857	-0.496	0.541	0.857	0.216	-0.868	-1.3	-1.38	-0.666	-1.68	1.07	0.208	-0.569	0.248	1.86	-1.2	1.06	0.234	-0.469	0.311	0.012	-1.75	-0.62	0.245	-1.17	-0.98
test_132	1	1	1.03	-0.605	0.782	0.93	1.06	0.881	1.28	0.188	-1.26	1.48	0.633	1.15	1.23	0.513	0.325	0.95	-1.16	0.537	-1.03	1.28	0.483	-1.75	1.46	1.33	0.515	-0.835	-1.8	0.773	0.703	0.22	-0.561	0.00689	0.333	1.96	1.28	-1.04	0.16	0.128	1.08	0.642	-0.257	-0.271	-0.314	1.47	-1.19	-0.331	-1.23
test_133	1	1	0.448	0.591	0.262	-0.535	-0.0451	0.483	-0.59	-0.279	-0.466	-0.0646	0.123	0.00494	0.901	1.45	0.766	-0.976	-0.531	-1.31	-0.464	-0.809	-0.133	0.291	1.42	-0.0889	-0.335	-0.662	-0.442	-1.12	-1.03	-0.793	-1	1.04	-1.08	-0.388	-0.189	-1.27	-0.571	-0.118	-1.15	-0.838	1.34	-0.294	-1.2	0.138	-0.572	-0.709	-0.281
test_134	1	1	0.0178	-0.312	-1.27	-1.83	-0.323	-0.921	0.593	-0.0604	-0.187	-0.316	-0.191	0.248	-0.148	0.395	1.28	1.18	0.816	0.182	-2.08	-0.172	0.226	-1.19	-0.565	-1.32	1.64	0.521	0.257	-0.91	-0.553	-0.755	0.399	0.534	1.84	-0.66	-1.39	-0.193	0.718	-0.504	-1.53	0.993	-0.279	1.28	-0.469	0.0244	-0.511	-2.17	0.449
test_135	0	0	-0.0292	0.229	0.162	0.215	0.675	1.07	-0.624	2.47	-0.282	-0.204	0.0954	0.097	0.368	0.29	0.615	0.209	-0.952	-0.388	0.0635	-1.16	-2.08	1.15	-1.63	-0.21	-0.0389	1.61	-0.582	-0.285	-0.246	0.092	-0.254	-2.03	-0.587	0.345	-0.112	-0.91	-0.792	-0.979	0.639	-0.177	1.15	-1.7	0.0844	-1.72	-0.0206	0.319	0.136
test_136	0	1	0.915	1.83	2.25	0.904	0.799	0.294	-1.15	-0.769	0.295	1.87	0.843	-1.37	-0.623	-0.903	0.666	-1.49	0.164	1.17	-1.28	-1.78	1.71	-1.81	-0.636	0.0887	1.01	0.423	-1.12	-0.62	-0.591	1.3	-1.99	0.744	0.224	-1.39	0.755	-0.288	0.28	1.37	-0.681	0.414	-0.998	-0.903	0.178	-0.914	-1.28	0.0217	-0.901
test_137	1	0	0.259	-0.347	0.135	1.25	-0.164	-0.996	-0.728	-0.186	-0.417	0.598	1.26	-1.45	-0.381	-1.58	0.202	0.802	-0.436	1.1	1.19	0.908	-0.138	-0.658	-0.532	0.378	1.26	0.0655	0.49	1.61	0.183	-1.27	-0.919	-0.93	-0.855	-1.02	-0.15	0.382	-0.272	-0.899	0.154	0.326	0.73	-0.712	-2.03	-1.01	0.0276	-1.14	-1.23
test_138	0	1	0.379	-1.17	0.506	1.29	-0.199	0.198	1.74	-0.635	0.121	1.48	0.393	0.968	-0.449	-0.415	-0.0588	-1.23	-0.327	0.279	1.85	0.96	0.757	-0.686	-0.0155	-1.3	0.862	-0.27	-1.8	1.08	0.176	0.137	-1.62	-0.0254	-0.278	0.688	-2.12	0.121	0.225	-0.648	1.18	0.224	-0.126	0.898	-1.71	1.08	1.15	0.651	0.856
test_139	1	1	-2.23	-1.7	-1.13	-0.581	0.687	-0.0848	-1.12	0.108	-0.559	-0.565	0.456	0.261	-0.149	0.233	0.0975	-0.681	0.248	0.341	-0.576	0.425	1.05	1.17	-1.11	-0.08	-0.241	-0.363	-0.219	0.101	-1.77	-1.18	1.52	1	-0.195	-0.942	-0.853	-0.703	-0.608	-1.1	0.94	1.02	1.07	-0.758	-0.201	-0.344	0.741	-0.357	0.982
test_140	1	0	0.859	-0.367	0.615	-1.07	0.596	-0.374	-1.93	0.787	-1.88	1.13	0.329	-0.119	1.26	-1.18	-0.282	0.828	-0.792	-1.07	-0.558	-0.875	0.734	0.731	-1.64	-0.303	-0.595	0.872	1.09	-0.526	-0.188	-1.18	-0.319	1.4	0.215	1.03	0.985	-0.945	0.57	0.0988	-0.717	1.16	-0.437	-0.304	-1.25	0.114	1.83	-1.63	-0.248
test_141	1	1	1.22	-0.352	-1.25	0.423	-0.722	0.918	1.92	0.659	-1.32	0.35	-0.283	0.17	0.101	-1.67	1.47	1.07	-1.29	1.36	-0.496	-0.82	0.549	-0.402	1.39	-0.765	1.93	1.79	-0.347	-0.00209	0.205	0.811	-0.679	0.668	-1.12	0.213	0.756	-0.754	-1.76	-0.0697	0.695	0.738	-0.273	-0.482	-0.0468	0.158	-0.995	-0.566	0.736
test_142	1	1	0.151	-0.255	-1.07	0.646	0.165	0.626	1.04	0.38	0.0282	-0.388	-0.0764	-1.33	0.826	-1.83	-0.312	-1.23	-0.608	-0.811	0.933	2.26	-0.398	0.681	0.365	1.13	0.145	-0.676	-0.317	0.457	-1.19	0.732	0.912	2.12	-1.35	-0.865	-0.986	-0.102	-1.85	0.635	0.739	-0.294	0.736	0.688	-1.57	-0.147	-0.589	0.537	1.15
test_143	0	1	-0.838	-0.00841	0.294	0.417	-1.32	-1.04	-1.64	1.27	-0.504	-0.393	0.14	-0.107	-0.827	-0.77	0.548	-0.816	1.12	-2.54	0.672	-1.25	-0.751	-0.124	0.278	1.35	0.0794	0.928	-0.072	0.0401	0.622	-0.207	0.158	-0.195	-1	-2.17	-1.3	0.564	-0.273	0.153	0.491	0.785	1.63	-1.04	-0.469	-1.32	-0.421	1	0.497
test_144	1	1	0.805	1.16	0.186	-0.429	-0.424	0.811	-0.901	-0.699	0.558	1.95	0.592	-0.545	0.312	1.18	-0.058	-2.3	2.61	1.25	-0.573	0.492	0.157	-1.01	-0.66	-0.854	1.59	-0.446	0.532	-0.481	-0.146	0.177	0.932	0.457	0.0832	-1.19	0.636	-0.141	-0.174	-0.131	-0.683	-0.77	0.515	-0.32	0.246	1.26	-2.19	-0.344	1.05
test_145	0	1	-0.363	0.37	0.726	1.22	-2.25	0.51	-1.51	1.15	0.966	0.327	0.495	0.844	0.599	1.14	0.166	1.93	-0.194	0.116	-0.0903	0.169	-0.645	0.772	-1.91	1.08	0.525	-0.319	-1.4	0.302	0.824	-0.036	-0.085	0.219	2.23	0.113	-0.761	-0.436	-0.12	-0.696	-1.31	1.26	-0.833	-0.531	-0.557	-0.245	-1.72	-2.05	0.00228
test_146	0	0	0.725	-0.353	-0.151	0.485	0.274	0.364	-0.207	0.104	1.02	-0.66	-0.569	-0.445	-2.08	-0.764	0.743	1.03	0.921	1.67	-1.37	2.04	0.328	-1.15	0.482	0.959	-0.639	-0.595	0.622	-1.04	1.9	0.094	-0.584	0.371	-0.943	2.6	1.24	0.326	0.00624	-0.416	-0.66	-1.77	-1.5	0.899	0.319	0.587	-0.202	1.35	-1.58
test_147	0	1	0.286	0.952	0.827	0.662	2.08	-1.45	0.456	-1.26	0.743	0.0973	0.418	1.61	0.124	-0.0619	-0.645	1.09	-0.909	0.741	0.798	0.334	1.08	0.978	1.17	1.41	0.0102	0.3	-0.698	1.12	-1.24	0.587	-0.152	0.367	0.731	-0.155	-1.38	-1.82	-0.223	-1.29	0.62	0.701	0.864	-0.228	0.978	1.89	-1.45	-0.793	-0.331
test_148	0	0	0.132	0.621	-1.2	1.82	0.0428	0.594	-0.311	-0.84	-0.855	1.15	-1.05	-1.82	0.192	1.27	0.465	-0.17	0.831	0.256	-1.09	1.63	-1.37	-1.67	2.17	1.63	1.32	-1.92	0.0348	0.169	2.09	0.123	-0.475	-0.0723	0.887	1.21	0.606	-1.21	1.17	0.0548	-0.297	0.548	0.417	0.584	-0.788	1.73	-1.26	1.25	-0.704
test_149	0	1	-0.16	-0.836	-1.02	-0.346	1.56	-0.651	-1.27	0.744	1.36	-1.33	-0.229	-0.376	0.0479	0.0589	1.21	1.88	0.448	1.87	-0.167	0.352	1.45	-1.05	0.122	1.04	0.942	-0.686	-0.615	0.847	1.74	0.56	1.75	1.75	-1.41	-1.21	-1.83	-0.379	0.125	-0.438	0.454	0.43	0.629	0.444	1.11	0.328	0.55	-0.63	1.51
test_150	0	1	0.0945	0.267	-1.08	-0.957	-1.47	-2.18	0.236	0.71	-0.39	-0.145	1.57	1.8	-0.408	-0.533	1.11	-0.138	0.553	-0.476	0.657	-0.401	-1.19	0.542	0.479	-1.67	-0.716	1.25	0.428	-0.0051	1.09	0.178	0.254	-0.706	0.182	-0.481	-0.276	-0.418	-0.702	-2.06	0.564	-0.471	-0.161	1.15	-0.942	0.863	0.324	-1.05	-0.819
test_151	0	1	-1.86	-1.62	0.838	-0.631	0.295	-1.47	0.0284	2.11	0.261	-0.836	0.0605	-0.784	-1.78	-0.26	2.34	0.921	0.854	0.0552	2.6	-0.521	-2.09	0.361	-0.343	-0.183	-2.12	1.21	0.496	-0.273	-1.01	-0.446	0.749	-1.43	0.501	-1.86	-0.201	0.0871	0.0732	-0.463	-1.56	0.0101	0.964	-0.948	1.05	0.983	-0.148	0.242	-0.653
test_152	0	1	-1.55	-0.317	-1.45	2.25	-1.48	1.28	1.67	-0.56	-1.28	0.416	0.73	-1.91	0.283	2.09	0.672	0.941	-2.5	0.95	-2.96	0.88	1.26	-0.641	2.07	0.982	2.45	-2.26	-1.09	-1.18	0.543	0.687	-0.912	0.523	1.91	0.353	-0.567	-0.749	0.101	1.21	-2.01	0.411	-1.48	0.0389	0.469	2.74	-0.892	-0.296	0.365
test_153	1	1	-1.13	-0.346	-1.97	-1.61	-1.17	-0.923	-0.546	-1.35	-0.572	-0.3	-1.36	-0.959	-0.586	-1.1	1.38	0.928	1.81	-2.02	1.43	0.306	-0.192	1.29	0.0699	-0.817	-0.214	2.11	1.12	1.57	-1.37	-2.46	-0.105	0.6	-0.943	-1.85	-1.59	0.791	0.269	-0.583	1.17	1.54	1.03	-0.53	-2.36	1.24	-0.24	1.05	-0.0409
test_154	0	1	-0.469	-0.157	-1.28	1.25	1.16	1.44	-1.86	-0.913	0.958	-0.962	-1.66	-1.82	0.211	-0.383	0.569	0.364	0.864	0.751	-2.2	0.364	-1.84	-1.19	-0.695	-0.292	0.669	0.763	0.602	-0.307	1.2	0.0403	0.245	0.192	0.882	0.0933	3.5	0.601	-2.84	-0.655	-0.202	-0.26	-1.06	0.178	1.91	-0.24	0.196	0.982	-2.79
test_155	1	1	1.12	-0.0865	1.39	0.516	0.34	-0.9	-0.498	2.12	0.348	0.0737	0.00348	0.478	-0.507	0.242	-0.254	1.66	0.157	1.92	0.518	0.582	0.478	0.524	-0.000177	-0.158	-0.0984	1.67	0.237	-0.163	1.95	1.03	0.353	1.15	-0.427	1.57	1.24	-0.0301	-0.0848	0.411	1.6	0.469	0.375	1.35	1.45	0.281	-0.146	-0.975	0.904
test_156	0	1	-1.52	-0.305	-1.5	2.21	-1.45	1.23	1.66	-0.518	-1.29	0.376	0.728	-1.94	0.289	2.09	0.667	0.935	-2.51	0.93	-2.93	0.861	1.23	-0.63	2.09	0.983	2.47	-2.24	-1.06	-1.2	0.515	0.725	-0.905	0.493	1.83	0.361	-0.625	-0.719	0.0383	1.19	-1.98	0.393	-1.41	0.0656	0.447	2.72	-0.865	-0.278	0.331
test_157	1	1	0.243	0.649	0.669	-0.00406	-0.0684	-0.129	-1.08	-0.69	0.61	-0.375	1.9	0.634	-0.697	0.649	0.856	0.992	-0.745	-0.0931	0.802	-1.61	0.285	-2.3	1.66	1.11	-0.899	0.26	-1.2	0.0862	0.657	1.35	0.986	1.03	2.07	-0.525	-0.143	-0.64	-1.61	2.54	1.04	-0.135	0.292	0.836	2.02	0.0978	0.978	-1.82	-0.502
test_158	1	1	0.711	0.274	-2.21	0.962	1.47	-0.229	-1.1	-0.944	-1.28	-1.07	0.176	-1.58	0.141	0.826	0.472	0.337	-1.58	-0.628	-0.461	-0.364	-1.97	-0.124	-1.81	1.68	-0.0738	1.43	0.0817	-0.939	0.108	0.652	0.265	1.19	-0.246	-0.364	0.0874	0.688	0.0963	1.88	0.293	0.663	-1.2	0.41	-0.344	-0.489	2.04	-0.267	-0.763
test_159	1	1	1.58	1.75	1.49	-0.0988	-1.42	0.774	-0.676	-1.4	-0.638	-0.33	1.74	0.377	-1.37	-0.16	1.19	0.271	-0.338	-0.605	1.28	-0.411	-1.36	0.936	-0.771	-0.0858	0.474	0.071	-0.114	-0.893	-0.189	-1.79	-0.821	1.09	-1.85	-0.751	-1.62	-0.225	0.927	1.11	0.841	0.603	-0.733	0.03	-1.19	0.87	0.414	0.777	2.21
test_160	1	0	2.05	-0.417	0.0244	0.812	0.924	-1.48	0.0184	2.28	-1.33	1.89	3.06	-2.24	0.622	1.45	0.712	0.593	-0.32	1.68	0.92	-0.799	-1.42	-1.17	-0.221	-0.761	0.15	0.336	-1.54	1.15	1.4	0.406	-0.828	1.57	-0.199	1.14	0.417	-1.16	-0.976	1.83	1.19	0.882	-1.31	0.9	-0.419	-0.861	1.86	-0.785	0.97
test_161	0	1	0.224	0.481	0.368	1.02	1.58	-0.986	1.88	1.08	0.358	-0.472	0.61	-0.271	-0.749	1.03	-1.33	0.326	0.234	1.77	0.583	0.0377	-1.29	-1.78	1.74	1.52	0.335	-0.414	-1.67	0.253	-0.159	1.98	0.434	-0.459	0.355	2.16	2.49	-1.97	1.59	-1.6	-1.13	0.125	0.847	-0.52	1.15	0.682	-0.353	0.507	1.56
test_162	1	0	-0.987	-2.12	-0.191	2.16	-2.04	0.981	-0.146	-0.641	0.302	0.742	-0.886	1	-0.359	0.998	-1.5	-0.839	-0.677	-2.02	0.666	1.7	-0.0476	0.409	0.604	0.0736	-0.112	0.173	-1.06	0.0694	2.2	-0.498	0.771	0.498	-1.49	0.0961	0.85	0.934	0.675	1.27	-0.617	-0.0891	-1.33	1.04	-1.96	0.931	-1.28	1.14	0.131
test_163	1	0	0.44	-0.765	1.72	-1.02	0.577	0.0294	0.53	0.144	-1.17	0.486	-0.0291	-1.86	-0.714	0.825	-0.681	-1.39	-0.602	2.04	0.821	1.12	-0.229	-0.903	-0.975	1.42	0.4	-0.688	-1.74	-1.42	1.12	1.09	0.965	1.11	-1.67	0.0546	0.781	0.2	-0.453	0.486	-0.955	0.686	-0.211	1.34	-0.442	-0.982	0.0476	0.995	-1.71
test_164	0	0	-0.551	-0.755	0.0228	-0.453	1.07	-1.02	0.813	-1.15	-0.353	-0.77	0.206	0.727	0.758	0.0999	1.76	0.626	0.398	-0.367	-1.32	-1.51	0.786	0.608	0.986	1.91	0.0629	1.3	-1.19	-1.87	-0.156	0.345	-2.05	-0.633	0.116	0.217	-0.447	0.758	-0.74	0.498	-1.06	-0.371	0.253	0.83	-1.57	0.141	0.159	0.861	1.16
test_165	0	1	-1.91	-1.62	0.78	-0.605	0.331	-1.53	0.000868	2.16	0.265	-0.848	0.0459	-0.818	-1.76	-0.283	2.35	0.912	0.853	-0.0142	2.62	-0.553	-2.14	0.348	-0.345	-0.137	-2.14	1.17	0.485	-0.299	-1.06	-0.408	0.776	-1.45	0.521	-1.86	-0.232	0.0585	0.0438	-0.46	-1.56	-0.0271	1	-0.996	1.08	0.979	-0.187	0.196	-0.653
test_166	1	1	-0.561	-0.619	0.813	-0.841	-1.48	-0.412	-0.983	0.916	-0.482	0.667	-0.0838	0.537	-0.414	-1.34	0.868	0.0518	0.0235	-0.627	1.53	-0.00727	-0.498	0.194	-0.046	-0.248	0.877	0.767	0.0889	2.22	-0.255	0.578	-0.0539	0.999	-0.712	-0.00845	-0.0809	0.462	-1.6	0.58	-0.263	0.866	0.96	0.605	0.281	0.35	-0.0427	-1.01	0.673
test_167	1	1	-0.945	-0.687	-0.305	-0.164	-1.12	0.807	1.72	-0.122	0.724	1.37	-0.396	0.108	-1.12	0.669	0.823	0.125	-0.0551	0.745	-1.64	0.187	0.718	-0.104	-0.698	-1.55	1.64	-0.0182	0.341	-1.33	-1.27	-0.111	0.382	-1.08	-1.83	0.838	-0.385	-0.11	-0.525	0.0931	0.949	-1.11	1.44	-0.478	0.166	0.259	-0.958	0.525	1.18
test_168	0	0	0.067	-0.679	1.39	0.447	0.377	-1.26	0.428	-1.2	-0.762	-1.59	-0.753	-0.79	2.35	-0.479	1.3	0.421	1.04	-0.177	0.19	-0.906	0.552	0.00685	-0.199	0.656	0.929	-1.4	-1.43	-0.276	-0.32	0.969	-0.837	-0.155	0.822	-0.622	-0.175	0.385	0.298	-0.801	-0.0683	-0.781	-0.74	1	-0.272	-0.297	0.698	1.65	0.462
test_169	1	1	-0.772	0.368	-0.606	-1.15	-0.332	2.9e-05	0.474	-0.263	-0.434	-0.178	1.14	1.05	0.415	-0.333	0.426	-1.03	-0.0612	-1.2	-0.684	-1.23	1.65	-0.178	-0.53	-0.87	0.682	1.1	0.263	0.928	-0.284	0.385	-1.19	-0.749	0.679	-0.281	0.514	0.934	1.1	1.22	1.86	-0.391	0.896	-0.656	0.267	0.523	1.11	-1.37	1.71
test_170	1	0	-0.595	-2	-1.07	-1.18	-0.18	1.22	0.47	-1.73	-1.21	0.642	-1.23	-0.461	-1.06	-0.592	-0.94	-0.597	-0.403	-1.51	0.84	-0.402	0.0528	1.43	-0.77	-0.898	-2.37	1.73	-0.0676	-1.19	-2.18	-0.479	0.195	0.584	1.42	0.567	-0.963	1.46	0.293	-0.934	-0.632	-0.952	1.52	0.818	1.24	-1.76	1.15	-0.982	0.299
test_171	0	0	0.154	2.11	-0.531	0.778	1.3	-2.11	1.17	-0.337	1.05	-1.48	-0.235	-0.468	-1.61	-0.0881	-0.874	0.716	-0.885	0.848	-0.997	-1.67	-0.526	-1.22	1.41	2.08	0.906	-0.727	0.478	0.22	1.73	2.9	-0.483	-1.49	-0.668	0.917	-1.35	-0.0789	0.917	-0.723	0.782	0.168	0.381	-0.506	-0.915	-0.827	0.597	0.905	0.269
test_172	0	1	-1.74	-0.736	0.913	-0.985	0.0975	0.569	-1.99	0.408	-0.00949	1.64	1.14	0.574	1.69	-1.11	1.02	-0.0423	1.29	-0.199	1.38	-0.866	-0.552	0.752	-1.48	-1.9	-2.05	0.714	2.1	0.963	-0.842	-1.37	-0.826	-0.521	-1.26	0.688	0.448	0.457	1.83	-2.38	0.675	-1.33	0.253	0.938	-0.608	2.02	0.00904	0.455	0.0613
test_173	1	0	-1	-0.449	-1.63	-1.45	-1.23	-0.857	-0.645	-1.39	-1.01	-0.485	-1.24	-1.32	-0.693	-1.12	1.42	0.784	1.54	-2.02	1.52	0.465	-0.196	1.04	-0.0829	-0.465	-0.254	1.59	0.993	1.54	-1.5	-2.61	-0.411	0.732	-0.811	-1.68	-1.47	1.13	0.202	-0.475	1.07	1.47	0.96	-0.3	-2.84	0.978	-0.0146	1.44	-0.34
test_174	0	0	-0.31	0.644	-0.581	-2	-1.35	-0.107	-0.885	0.981	0.393	-0.217	-1.58	-0.542	-0.758	-0.167	0.26	-0.367	0.74	-0.562	-0.582	-0.944	0.268	0.275	0.183	-1.61	0.203	1.71	2.01	-0.465	1.13	-1.58	0.403	-0.308	0.301	-0.567	0.103	1.5	-0.0208	-1.19	-1.11	0.188	-0.271	0.704	-1.08	-0.733	0.255	0.319	0.386
test_175	0	1	0.891	1.81	2.26	0.913	0.817	0.285	-1.08	-0.704	0.273	1.86	0.822	-1.4	-0.612	-0.873	0.656	-1.5	0.119	1.22	-1.26	-1.78	1.73	-1.83	-0.624	0.0595	1.05	0.484	-1.17	-0.638	-0.617	1.36	-2	0.742	0.164	-1.39	0.718	-0.31	0.224	1.37	-0.673	0.406	-1.01	-0.972	0.179	-0.963	-1.3	0.00678	-0.879
test_176	0	1	-0.446	1.42	-0.507	-0.831	1.36	0.515	0.819	-0.712	0.221	-0.0814	0.0861	-0.753	0.152	-0.286	0.736	0.151	-0.337	0.379	-0.434	-0.0167	-0.825	1.44	-0.63	-1.68	0.594	1.47	-0.0779	-0.57	-0.181	1.16	-2.34	-0.028	-0.985	-1.47	-0.497	0.737	1.4	-0.458	0.199	0.355	0.677	-1.14	-0.664	-0.738	0.886	-0.89	-0.362
test_177	0	1	0.274	0.959	0.896	0.67	2.06	-1.43	0.464	-1.26	0.743	0.141	0.416	1.62	0.101	-0.0622	-0.645	1.11	-0.927	0.751	0.814	0.379	1.11	1	1.17	1.37	0.00263	0.249	-0.682	1.08	-1.23	0.578	-0.141	0.353	0.73	-0.172	-1.33	-1.82	-0.195	-1.26	0.577	0.672	0.823	-0.242	0.988	1.91	-1.44	-0.785	-0.334
test_178	1	1	0.904	-0.0602	0.51	-0.687	-1.26	0.573	-1.19	-0.899	-1.22	-0.481	2.42	1.16	-0.473	0.536	-2.24	-0.0735	0.689	0.226	0.273	1.66	1.71	1.37	1.14	0.5	0.454	0.0782	0.616	1.09	-1.51	-1.21	0.138	-1.33	-0.403	0.515	0.503	0.489	0.549	-0.0358	0.791	0.811	-0.287	1.24	1.43	1.71	-0.568	1.13	-0.361
test_179	1	1	1.84	0.358	0.126	-0.413	-1.1	-0.544	-0.167	0.378	0.724	-0.463	-1.06	-0.411	1.65	-0.882	0.125	-2.35	0.994	0.0429	-1.39	1.45	1.37	0.333	0.0775	0.571	1.38	-1.14	1.85	1.13	1.55	-1.39	0.183	1.85	0.12	0.03	0.313	-0.00393	-0.937	1.74	-0.928	-0.726	-1.02	1.11	-0.233	0.0531	1.14	-0.64	-0.308
[truncated: 721 more columns]
