# Supplementary material for: A multimodal ConvNeXt-Tiny deep learning model for simultaneous prediction of IDH mutation and Ki-67 expression in gliomas
Source: PLoS One. 2026 Jun 26;21(6):e0351757. doi: 10.1371/journal.pone.0351757 (PMC13308780; doi:10.1371/journal.pone.0351757)
Supplement: S1 File — This file contains the de-identified tabular data underlying the findings of this study, including cohort assignments, clinical variables, molecular labels, extracted radiomics features, deep learning features, model prediction signatures, and numerical data used to generate the figures and tables. (ZIP) [file pone.0351757.s012.zip › DL_test_com__CBF_test_raw.csv]

sample_id	y_idh	y_ki67	DL1_CBF	DL2_CBF	DL3_CBF	DL4_CBF	DL5_CBF	DL6_CBF	DL7_CBF	DL8_CBF	DL9_CBF	DL10_CBF	DL11_CBF	DL12_CBF	DL13_CBF	DL14_CBF	DL15_CBF	DL16_CBF	DL17_CBF	DL18_CBF	DL19_CBF	DL20_CBF	DL21_CBF	DL22_CBF	DL23_CBF	DL24_CBF	DL25_CBF	DL26_CBF	DL27_CBF	DL28_CBF	DL29_CBF	DL30_CBF	DL31_CBF	DL32_CBF	DL33_CBF	DL34_CBF	DL35_CBF	DL36_CBF	DL37_CBF	DL38_CBF	DL39_CBF	DL40_CBF	DL41_CBF	DL42_CBF	DL43_CBF	DL44_CBF	DL45_CBF	DL46_CBF	DL47_CBF
test_001	1	0	-1.56	-0.0861	-0.953	-1.97	-1.23	0.0175	-0.917	0.271	-1.36	2.14	0.793	-0.361	0.203	-1.14	0.194	-1.67	-0.943	-0.127	-0.897	-0.542	0.857	1.02	-1.54	1.07	-0.536	-0.384	0.908	-0.888	0.345	-0.316	-0.667	0.395	1.85	-1.54	0.458	0.439	0.816	0.616	0.273	-0.756	-1.34	-1.06	-1.35	-1.34	-0.172	-0.349	1.12
test_002	0	0	-1.73	1.33	-0.812	-0.421	0.8	0.00413	0.699	-2.21	-1.31	1.12	-0.484	-0.169	-0.604	-0.802	0.987	0.593	-1.97	1.21	-1.69	-0.958	1.42	-0.644	0.804	-0.863	0.726	-0.532	0.0115	-0.213	0.544	0.966	-0.365	-0.909	-0.65	0.931	1.26	0.918	1.51	0.0056	-0.982	0.746	-0.347	0.429	0.119	-1.27	-2.01	-0.307	1.15
test_003	0	1	-0.37	0.256	1.03	-0.161	-0.618	0.252	0.308	0.687	-1.04	-0.889	0.675	-0.836	0.0758	-0.846	-1.51	-0.429	1.01	-0.979	0.352	-1.59	-0.347	1.58	-0.829	-0.837	-0.325	-0.621	0.326	1.49	1.08	-0.361	-1.67	1.13	0.438	-0.489	1.45	-0.403	0.58	0.172	0.199	2.73	-0.854	0.0694	-1.29	0.934	0.141	-0.467	0.401
test_004	0	0	1.84	0.462	-0.362	0.725	2.54	0.263	-0.178	-1.96	1.04	0.333	-2.85	-1.21	0.224	0.834	-0.103	-0.908	0.163	0.436	0.693	0.788	1.26	-2.55	0.282	-1.37	2.05	2.4	-0.197	-0.887	0.332	1.08	0.437	-1.6	0.273	0.4	-0.445	0.115	0.115	-0.414	1.42	-0.92	1.43	-2.27	0.555	-1.37	-0.242	-0.844	-0.628
test_005	0	1	1.27	-1.07	0.308	-0.31	1.34	0.114	0.931	-0.822	-0.175	-0.864	1.55	0.0995	-0.465	-0.657	-0.555	1.06	-0.428	-0.18	-0.42	-0.397	1.42	0.332	-0.737	-0.947	-1.26	0.175	-0.532	1.12	0.213	0.731	0.0951	0.533	-0.11	0.966	-0.838	-1.37	-0.457	1.38	0.0201	0.29	0.711	1.34	0.984	1.3	-0.496	-0.654	1.26
test_006	1	1	1.29	0.104	0.198	-1.01	-1.12	-0.317	-0.444	1.12	0.356	0.146	1.57	-0.692	0.233	-0.00309	-1.52	-1.56	1.1	0.416	-0.0222	-0.163	-1.37	0.767	1.88	-1.06	1.2	-1.01	0.179	0.577	-0.0637	-1.6	0.51	0.855	-2.21	1.61	1.62	-0.558	2.05	1.01	0.793	-0.388	0.148	-0.635	-0.0661	-0.823	0.479	-1.23	-0.669
test_007	1	0	0.689	0.371	0.208	-0.262	0.0795	0.38	-1.25	-1.23	0.267	0.831	0.204	-0.333	0.192	-1.86	0.0269	-1.49	0.149	1.92	0.903	-0.728	-0.164	-0.668	0.547	-0.819	0.667	0.57	-0.826	1.38	-0.575	0.116	-0.243	1.25	1.05	-0.826	-0.166	1.21	1.54	0.521	2.29	-1.47	-0.447	-0.185	-0.917	-0.0376	0.365	1.73	0.238
test_008	0	0	1.04	0.474	0.0649	-0.696	0.174	0.397	-1.25	-1.56	0.385	0.585	0.0392	-0.914	0.479	-1.86	0.0984	-1.23	-0.146	1.62	0.892	-0.557	-0.284	-0.964	1.03	-0.736	0.895	0.885	-0.88	1.43	-0.562	-0.0143	-0.333	1.11	1.03	-0.812	0.0743	1.43	1.38	0.2	2.19	-1.36	-0.0996	-0.263	-0.654	-0.087	0.319	1.7	0.0666
test_009	1	1	1.09	0.0637	1.27	0.323	0.304	-0.323	1.54	1.41	-0.413	-0.781	-1.65	0.0531	-0.0873	-0.219	0.0712	-0.466	-0.179	1.43	-1.11	1.5	0.455	-1.37	-1.79	-1.08	0.875	-0.213	-1.44	0.229	1.7	-0.739	0.702	0.642	-0.693	-0.873	1.44	0.939	0.151	-0.496	-1.49	-1.39	1.28	-0.134	0.646	-0.568	-1.47	-0.229	-0.883
test_010	1	1	1.43	0.997	-0.136	1.17	0.232	-0.862	1.44	1.05	-0.276	-0.642	-0.244	2.35	-0.142	-0.124	0.0932	-0.0576	1.66	-0.261	-0.68	-1.92	-1.34	0.806	0.389	0.59	-0.0417	-0.321	0.328	-0.78	-0.673	0.0361	-0.87	1.35	2.03	-0.128	-0.719	-1.74	-2.24	0.923	0.788	1.08	-1.13	1.29	-1.79	-0.167	1.23	-1.02	-0.137
test_011	0	1	1.52	0.504	1.37	0.104	0.154	-1.29	1.04	-0.643	-0.937	-0.663	0.399	0.407	0.366	-0.598	0.124	0.516	0.00868	-1.23	0.392	0.227	-0.328	-0.625	-0.243	0.29	-0.5	-0.452	0.25	-0.162	0.71	1.06	0.524	0.734	0.26	0.508	-0.617	1.07	-1.4	0.396	-0.569	1.43	-0.143	-0.989	1.23	0.465	-0.897	-0.768	0.254
test_012	1	0	-1.59	1.32	-2.1	-1.25	1	0.832	-1.84	-0.068	-2.29	1.2	0.0121	-0.495	1.24	0.877	1.66	-0.804	-0.00515	1.77	-0.73	-0.91	-0.437	1.17	0.548	-0.768	-0.406	1.02	0.0353	0.905	-2.45	0.602	-1.29	0.176	-0.799	1.3	1.84	0.451	1.4	-0.375	0.536	-1.5	0.694	-0.429	1.6	0.841	0.409	-0.527	1.07
test_013	1	0	-0.64	0.13	-0.527	0.307	-0.742	0.491	1.54	0.432	0.0715	0.627	-1.59	-0.584	-1.54	-0.00141	1.33	-0.774	-1.4	0.328	-0.182	-0.566	-1	-0.995	-0.657	0.02	0.284	0.304	-0.812	-1.03	-0.186	0.128	-0.229	-0.315	2.2	-0.551	-0.933	0.589	-0.924	0.75	1.1	1.54	-1.38	-0.693	0.282	2.46	0.538	0.112	0.432
test_014	0	0	0.206	-0.528	0.365	1.24	-1.83	0.516	1.41	0.53	0.439	1.02	0.288	-0.22	-1.14	-0.952	-0.305	1.72	-0.84	-1.12	0.449	1.33	1.83	-0.583	-0.447	0.572	0.207	-0.965	0.726	0.522	2.06	-0.331	-0.722	0.293	-0.569	0.178	-0.24	1.12	0.48	-1.22	-1.65	0.636	0.768	-0.546	-0.0565	-1.38	-1.54	-0.306	0.657
test_015	1	0	-0.141	2.12	-1.14	-0.538	-0.922	-1.89	-0.471	-0.58	0.657	0.193	-1.6	1.46	-0.253	-1.73	-0.945	0.624	-1.26	-0.181	-1.16	-0.923	-0.569	0.514	-0.695	1.47	-1.38	0.298	2.05	-0.945	-1.01	0.773	-1.64	1.63	1.16	-2.33	0.214	0.772	-0.563	-1.71	1.25	-1.6	-1.53	0.65	-0.58	0.473	-0.56	2.51	1.32
test_016	0	0	-0.176	-0.124	0.895	0.888	-0.21	-1.27	-0.984	-0.736	0.335	0.264	0.176	-0.824	-0.0905	0.934	-0.857	-0.494	-1.31	-0.384	0.294	1.07	0.938	0.358	0.55	-0.785	0.87	-1.43	0.175	-0.258	-0.23	-0.127	-0.559	0.148	2.27	0.84	0.0745	0.837	1.02	0.115	-0.619	0.0215	-0.158	-0.265	0.0142	0.168	-0.86	0.344	1.29
test_017	1	0	0.457	-1.86	-0.225	0.444	0.364	-0.513	0.659	-0.439	-0.452	-1.04	0.736	1.17	-0.433	0.985	0.92	1.61	0.207	-1.24	0.989	0.15	0.333	-1.78	-0.623	0.567	-0.835	-1.91	0.928	-0.178	-1.45	0.5	0.339	-0.839	0.134	-1.19	-0.162	-0.314	-0.146	0.302	-1.37	-0.114	1.21	1.14	-0.761	-1.15	1.34	0.103	0.115
test_018	1	1	1.51	-0.702	0.826	0.226	-0.708	-0.362	-0.537	0.335	-0.814	0.167	0.238	1.92	1.42	0.249	1.43	0.187	0.235	0.0288	0.493	0.789	0.423	-1.26	0.18	-0.021	0.0291	-0.85	-0.529	-0.0494	-0.203	-0.0945	-0.557	0.438	-1.83	1.4	-0.719	-0.0873	-0.88	-1.31	-1.61	-1.93	0.861	2.14	-0.293	-1.82	-1.87	0.979	-1.44
test_019	1	1	-0.727	0.178	1.15	0.274	-0.794	0.222	0.359	0.978	-1.1	-0.67	0.819	-0.278	-0.214	-0.945	-1.6	-0.699	1.25	-0.648	0.325	-1.74	-0.202	1.86	-1.28	-0.873	-0.646	-0.931	0.369	1.42	1.1	-0.197	-1.64	1.18	0.442	-0.531	1.2	-0.715	0.782	0.41	0.333	2.64	-1.12	0.154	-1.51	0.96	0.265	-0.396	0.609
test_020	1	0	-1.34	-1.82	0.752	0.821	1.41	0.0177	-0.635	-1.53	0.767	-0.201	0.0292	0.32	0.834	0.639	-1.11	0.142	0.979	-0.55	0.984	-0.511	-0.654	0.104	-1.01	1.2	-0.949	0.0345	0.514	0.649	-0.224	-0.453	0.117	-0.346	0.851	-0.919	-0.999	-1	0.59	0.78	-0.17	1.76	0.584	-0.948	-0.826	-0.878	-0.571	-0.264	-1.22
test_021	1	0	-0.384	-1.75	0.259	-0.213	0.637	1.68	-1.1	-0.812	0.302	0.222	1.11	0.615	0.76	-0.696	-0.06	-0.197	-0.586	-2.5	2.16	-0.497	-0.688	0.839	0.998	-0.833	0.0612	-0.632	-0.246	0.247	0.0532	0.889	-1.34	-0.471	0.424	-0.865	-0.302	0.101	-0.644	-0.186	0.223	0.863	-0.625	0.0638	-0.622	-0.724	-0.561	-1.47	-1.45
test_022	1	1	-0.646	-0.22	0.508	1.05	-0.917	-0.283	-1.85	-0.972	-0.379	0.155	0.161	0.21	0.202	-1.98	0.564	-1.91	-0.269	-0.696	-0.113	-0.654	-0.485	1.17	1.02	-0.831	-1.55	0.34	-1.2	1.22	0.553	-1.47	-0.602	1.21	0.322	-0.652	-0.739	0.00851	0.0969	1.39	-1.77	0.389	-0.215	1.16	-0.434	-0.161	-0.479	0.278	-1.53
test_023	0	1	1.02	-1.94	0.633	-1.16	0.442	0.435	1.46	-0.0239	1.38	-0.19	-1.23	-1.34	-0.336	0.344	0.79	-0.321	-0.581	1.26	-0.102	-0.779	-0.488	-1.51	-0.402	-0.397	0.356	1.24	-0.62	1.36	0.388	0.497	0.101	-1.82	0.818	-0.174	0.614	0.591	-1.54	0.487	-0.458	0.561	-0.00305	-1.26	1.66	0.133	-1.51	1.13	-0.4
test_024	1	1	-1.16	-1.94	-0.634	0.888	0.322	1.69	-0.34	0.806	-1.97	0.439	-0.0461	-1.47	-0.348	-0.0141	2.69	-1.31	0.128	-0.993	-0.00768	-0.513	2.41	-0.607	-0.69	0.0664	1.36	1.31	0.249	-0.252	-0.62	-0.271	-1.28	0.379	-0.551	-0.189	0.635	1.86	1.24	0.151	-0.89	0.611	0.741	-0.396	1.18	0.671	-0.532	-0.142	0.969
test_025	1	1	-0.984	-1.1	1.08	-0.384	0.483	-0.818	0.452	0.651	0.574	1.04	-1.16	0.682	-0.247	-0.606	0.552	0.409	0.668	-1.07	1.7	0.667	1.33	1.28	-1.11	-0.983	-1.48	0.27	0.211	0.922	-0.349	0.259	-0.617	1.49	0.153	1.4	-0.122	-0.0418	-0.635	-0.051	0.183	-0.473	0.221	1.07	1.15	-1.23	-0.881	-0.315	1.04
test_026	0	1	0.144	-1.4	1.14	-0.0594	-1.83	0.725	1.29	-0.537	1.33	-0.0352	-1.56	-0.974	2.58	-0.319	1.23	0.246	0.547	1.18	-0.653	-1.58	-0.22	-0.826	-0.359	0.383	-0.0768	-0.999	2.03	0.463	-1.11	-0.972	0.477	-0.715	-0.141	-0.53	0.138	-1.81	1.63	-2.64	0.18	-0.397	-0.828	-0.32	-0.929	0.7	0.0429	-0.959	-0.957
test_027	0	1	1.82	-0.278	1.16	0.47	-2.69	0.707	-0.217	0.869	0.9	0.0686	1.43	0.886	1.41	0.608	1.08	0.282	0.358	-0.856	-0.55	-0.375	-1.75	-0.631	0.0336	0.586	1.45	-1.05	0.632	-1.32	0.972	0.454	0.683	-0.0645	-0.448	-0.778	-1.81	-0.2	-1.92	-1.79	-0.0651	0.676	0.549	0.844	-1.55	1.12	-0.138	-0.365	-1.76
test_028	1	0	-1.86	0.833	-0.841	-0.852	0.48	0.137	-1.69	-0.921	0.182	-0.819	-0.245	-1.06	-0.342	-0.951	1.91	-0.859	-0.216	0.764	-0.381	0.514	0.715	0.861	-1.02	-0.279	-0.539	1.24	-0.375	-0.595	0.428	0.35	-0.686	-0.894	1.53	0.39	1.34	0.845	0.964	1.41	0.848	0.544	-1.54	-0.544	-0.572	-0.136	-0.501	-0.241	0.571
test_029	0	0	1.53	1.07	-0.662	0.878	0.399	-0.557	1.41	0.174	-0.14	-1.06	-0.304	1.67	0.126	-0.16	0.212	0.232	0.998	-0.32	-0.643	-1.65	-1.64	0.693	1.12	0.535	0.255	0.494	0.292	-0.94	-0.857	-0.0199	-1.09	1.25	2.28	-0.317	-0.183	-1.67	-2.44	0.587	1.04	1.39	-0.97	0.854	-1.62	-0.19	1.39	-1.22	-0.0118
test_030	0	0	-2.38	-0.514	-1.13	1.75	0.895	1.31	0.293	-0.625	-0.0158	1.39	0.69	-0.537	-2.07	-0.727	-0.654	-0.599	0.589	-0.815	-0.485	-0.732	0.545	0.662	-0.422	-0.494	0.945	0.582	0.0438	-0.162	-0.583	0.238	2.02	1.4	-0.674	1.47	-0.578	-1.43	-0.88	0.708	1.77	0.787	-0.46	0.242	-0.595	1.33	0.18	-0.0338	0.368
test_031	0	1	1.23	1.25	0.753	-0.864	0.33	1.04	-1.74	0.801	1.69	0.405	1.18	-1.3	-1.07	1.74	1.01	-0.996	0.293	0.674	0.557	1.19	-0.421	0.671	0.351	-0.782	0.496	1.21	-0.207	-0.16	1.28	0.203	-0.472	0.348	-0.71	1.28	-1.16	0.634	-0.0957	0.959	-0.804	-0.866	-0.113	-0.071	1.2	0.121	0.0588	-0.496	-0.0748
test_032	0	0	1.06	-0.791	-0.307	0.017	1.93	-0.148	0.115	0.765	-0.695	0.743	0.00876	0.555	1.34	0.694	-1.44	1.38	0.961	1.91	1.4	1.37	0.37	-0.272	0.183	0.516	0.315	1.01	-0.751	0.646	-1.62	-0.249	-0.886	-2.32	0.768	1.3	1.09	1.6	-0.461	-0.795	1.1	-0.5	0.365	0.916	0.717	-1.21	0.41	-0.00262	-0.111
test_033	1	1	-0.899	0.788	0.972	-1.83	-0.259	-2.84	-0.586	1.24	0.00185	0.8	-0.282	0.284	-0.252	0.11	-1.33	0.636	1.17	-0.525	-0.835	0.0472	0.975	-1.18	0.0496	1.82	-0.401	-0.754	1.55	-0.62	-1.71	0.735	-1.77	-1.31	0.311	-0.475	-0.0592	-0.779	0.648	-1.02	-0.86	-1.32	0.983	1.42	0.0281	-0.134	-0.0417	1.48	1.23
test_034	1	0	-2.01	0.333	-0.337	-1.24	0.0529	1.17	-0.983	0.306	-0.618	-1.3	1.18	-0.947	0.182	0.143	-0.638	1.68	-0.818	1.47	1.66	0.781	-0.0819	-0.55	1.53	-2.68	0.538	0.348	-1.39	-0.0875	-0.533	-1.34	-0.505	-0.508	-1.12	0.907	0.793	0.408	1.23	-0.216	0.0756	-2.24	0.0942	0.37	1.13	0.223	0.0854	0.687	-0.503
test_035	1	1	-0.875	0.0228	-0.0305	0.367	0.304	0.772	0.747	0.128	-0.822	0.416	-0.745	0.357	0.669	-1.79	1.37	-1.08	0.17	-0.179	-1.71	-1.39	0.465	-0.332	-0.601	-0.385	-1.79	-0.643	3.12	-2.29	-1.31	-1.04	-0.175	0.458	1.19	-1.43	0.634	1.44	0.0862	0.621	0.499	0.0324	0.688	1.65	-0.942	0.219	-0.803	-1	1.3
test_036	1	0	-0.599	-1.51	-0.2	-0.245	-0.962	1.17	-0.928	1.12	0.152	1.07	0.403	-1.22	0.0374	0.39	-1.12	-0.113	-1.73	1.83	1.7	1.09	-3	1.92	-0.993	0.0577	0.125	0.569	-0.682	0.0219	0.755	-1.22	-0.424	-0.828	0.141	-0.63	-0.0638	-0.27	-0.0975	3.21	2.69	-0.55	-3.07	-0.00439	-1.07	0.429	0.55	1.94	-3.08
test_037	0	0	-0.972	-1.66	0.596	0.416	1.52	0.0383	-0.543	-1.84	0.831	-0.473	-0.111	-0.31	1.11	0.651	-0.985	0.383	0.753	-0.89	0.946	-0.354	-0.703	-0.213	-0.512	1.22	-0.718	0.375	0.563	0.677	-0.194	-0.54	0.0494	-0.513	0.823	-0.909	-0.801	-0.781	0.406	0.511	-0.252	1.88	0.847	-0.992	-0.533	-0.892	-0.667	-0.363	-1.31
test_038	0	0	0.716	0.972	0.161	-1.47	-0.345	0.413	1.16	0.58	-0.66	1.12	0.372	-0.508	-1.43	0.132	0.496	0.762	-0.689	0.44	-0.158	-1.38	0.386	0.00651	-0.448	-0.344	1.27	0.734	-0.289	1.7	1.2	-1.27	0.928	1.71	-1.22	0.941	0.702	0.288	-0.191	1.08	-0.208	-0.0955	-0.277	-1.46	-0.786	0.0887	0.588	-1.11	-0.508
test_039	1	1	-2.04	-0.693	0.834	-0.211	-0.487	0.68	0.932	0.971	-0.227	0.328	-0.59	0.757	-0.247	-1.97	0.672	0.276	-0.184	-1.27	1.48	-1.56	1.34	-0.35	-0.577	-0.26	-0.138	0.6	0.547	0.505	-0.543	2.16	-1.73	1.1	-0.47	-1.51	1.92	0.996	0.488	0.794	1.23	0.00766	-0.67	0.222	-1.59	1.08	0.367	1.02	0.917
test_040	0	0	-0.365	-0.935	1.56	0.448	-1.05	1.49	-0.236	-1.61	1.71	-0.2	0.186	-1.57	0.292	-0.0728	-1.3	0.565	-0.629	-2.09	0.124	0.0525	-0.0294	-1.17	0.508	0.566	0.946	0.445	-0.368	-0.269	-0.813	0.921	-1.69	0.132	0.891	-1.08	1.01	-0.385	-0.299	-1.19	-1.56	0.0449	0.0593	0.499	-0.273	-0.463	0.874	-0.204	0.47
test_041	0	0	1.65	-0.231	0.875	0.569	-2.58	0.965	-0.261	0.349	1.01	-0.0627	1.53	0.707	1.38	0.565	1.09	0.353	-0.199	-0.577	-0.544	-0.238	-1.91	-0.558	0.321	0.555	1.54	-0.646	0.634	-1.53	0.846	0.491	0.481	-0.0572	-0.165	-0.928	-1.58	-0.346	-1.94	-1.88	0.262	0.844	0.446	0.476	-1.68	1.11	0.135	-0.518	-1.55
test_042	0	1	1.17	-0.641	1.34	1.08	-0.563	0.862	0.404	-1.59	-0.449	0.345	1.03	1.4	-0.164	0.735	-1.96	0.628	0.0977	-1.2	1.63	0.638	-0.708	0.932	0.776	0.147	-0.287	-2.89	-0.772	-0.11	0.737	1.69	-0.734	0.779	-0.643	0.085	-1.11	-0.36	0.734	-1.54	-0.75	0.242	1.34	0.738	-0.267	-2.55	0.594	0.269	-0.829
test_043	1	1	-0.169	-0.932	-0.82	-0.532	0.407	-1.7	0.75	1.14	-0.418	-0.716	-0.487	-0.0873	-1.04	-0.69	0.27	0.512	1.82	0.661	0.439	-1.78	-0.695	-0.463	-0.298	1.43	0.912	-0.367	-0.147	-0.179	-0.284	-0.471	0.752	1.29	-0.479	0.88	0.843	0.421	1.83	1.97	-1.41	-0.025	0.877	-0.805	0.692	-0.0773	-0.243	-0.296	-0.276
test_044	1	0	1.04	0.104	-0.144	-0.953	-1.06	-0.0428	-0.503	0.603	0.441	0.0047	1.69	-0.965	0.179	-0.122	-1.56	-1.54	0.587	0.644	0.0336	-0.0515	-1.54	0.855	2.1	-1.13	1.26	-0.555	0.183	0.361	-0.275	-1.59	0.294	0.828	-1.93	1.44	1.92	-0.721	2.05	0.915	1.1	-0.168	0.0589	-1.04	-0.196	-0.811	0.787	-1.4	-0.473
test_045	1	1	3.14	-0.164	1.6	0.102	0.779	-0.0488	0.0818	-1.01	1.62	0.531	0.858	0.406	0.922	-0.336	-0.465	1.23	2.02	-0.71	-0.285	-0.0714	-0.616	-0.196	-0.749	-2.16	-0.0706	-0.32	1.76	2	-0.371	0.356	0.105	0.994	0.0459	0.141	-1.67	-1.67	-0.223	0.0627	0.892	-0.0878	1.52	0.933	-1.6	1.53	0.913	0.17	-0.491
test_046	0	1	-0.394	0.442	-0.379	-0.591	0.228	-0.144	-0.126	-0.158	-1.59	-0.766	1.98	0.734	0.0788	-0.573	-0.144	-0.983	0.299	-1.11	-0.842	1.1	0.0209	0.298	-0.396	-1.19	-0.713	1.68	0.983	0.349	0.178	0.672	0.0644	-0.185	0.865	-0.267	-0.745	-0.372	-0.861	0.881	0.28	0.114	-0.0696	2.16	-0.991	0.0277	-0.201	0.161	0.295
test_047	0	0	0.319	0.223	1.28	1.41	0.263	-0.492	-0.858	-0.662	-0.106	-1.4	0.322	0.904	-0.205	1.11	0.66	-0.894	0.146	-1.46	0.219	0.736	-0.227	-1	0.781	-2.06	-0.812	1.73	0.605	-0.238	0.175	-0.408	-0.906	0.133	1.43	-1.17	-1.35	-1.33	-1.64	-0.176	-0.435	1.22	-0.291	1.26	0.663	-0.602	-0.146	-1.29	-0.571
test_048	0	0	0.359	0.613	-1.25	-0.741	-1.67	1.13	-1.42	0.368	-1.6	0.226	-0.433	-0.468	-0.538	-1.38	0.13	0.933	-0.469	-1.12	0.36	-1.11	-0.493	-0.261	-0.0165	-1.03	0.295	0.637	-1.04	0.564	0.42	0.212	-0.159	-1.03	-0.848	-0.663	-0.403	0.476	-0.197	-1.46	0.0542	-0.124	-0.445	-1.67	-0.664	1.14	1.52	-0.613	-0.49
test_049	0	0	0.0972	1.86	-0.312	0.357	1.55	-1.87	0.18	-1.61	0.119	-0.0906	-0.291	-0.49	0.399	1.44	1.13	0.471	-1.16	-1.39	-0.74	0.837	0.128	-0.681	-0.105	-1.32	2.37	1.46	-0.689	0.813	0.161	1.88	-0.324	0.597	2.03	0.336	-0.69	0.636	0.524	-0.552	-0.423	1.09	0.798	-1.06	1.79	0.225	-1.5	-1.48	-0.184
test_050	1	1	0.599	1.12	1.74	1.75	-0.35	-0.222	0.283	1.26	-2.34	0.188	0.903	1.76	0.437	-0.193	1.83	-1.66	0.114	-0.136	1.01	1.1	0.0518	0.3	-0.43	-0.484	-1.14	-1.96	-1.17	-0.226	0.265	-1.27	0.439	0.167	1.22	-1.22	0.254	0.559	-1.71	0.516	0.844	-0.337	0.881	0.9	0.254	1.35	0.745	0.145	0.977
test_051	0	1	1.44	-1.3	-0.241	-0.14	0.698	1.06	0.0764	0.843	1.67	0.121	1.02	-0.401	1.09	1.33	-0.776	-0.361	1.59	-0.103	-1.26	-1.45	-0.686	1.14	0.623	0.251	2.03	0.357	0.664	-1.44	0.178	-1.7	0.729	-0.919	0.345	0.0983	-1.27	-0.396	1.04	-0.192	-0.513	2.7	2.05	-1.47	-2.28	1.31	1.19	-1.21	0.564
test_052	0	1	-0.681	-0.634	0.583	2.07	0.378	0.768	1.23	-1.02	-0.707	0.581	-1.66	1.45	0.162	-1.25	0.689	0.204	-0.953	0.221	-1.22	0.542	-0.417	-0.702	-0.0644	-2.06	-0.109	-1.12	0.244	0.506	-0.288	-2.66	0.875	0.877	-0.282	-0.97	1.33	0.737	-0.354	-0.268	-0.234	0.0714	0.0787	-0.00491	-0.139	-0.551	-0.503	0.555	-0.612
test_053	1	1	-0.221	0.427	-0.166	1.16	0.0537	-0.546	2.2	-0.276	-0.474	1.28	-2.09	0.637	0.82	1	0.478	-1.12	0.699	0.223	0.13	-1.62	2.54	-0.889	-0.813	0.31	0.566	-1.47	2.27	1.03	-0.461	-0.317	1.63	1.89	0.481	-0.712	-0.464	-1.56	-0.662	0.892	0.324	0.975	-0.303	1.37	-1.11	1.35	0.371	-2.01	1.09
test_054	0	1	2.07	0.444	0.00636	0.629	2.47	-0.0148	-0.185	-1.53	0.958	0.52	-2.93	-1.08	0.274	0.853	-0.236	-0.923	0.657	0.169	0.657	0.68	1.46	-2.66	0.0329	-1.27	1.98	2.02	-0.253	-0.709	0.511	1.09	0.677	-1.65	-0.0672	0.591	-0.727	0.284	0.133	-0.308	1.14	-1.13	1.51	-1.95	0.692	-1.37	-0.525	-0.635	-0.887
test_055	1	0	-0.175	1.51	-0.784	-1.01	1.29	-0.0501	-0.393	-0.785	-1.37	1.12	1.05	0.805	-0.225	0.368	-1.41	-0.537	-1.03	-0.315	-0.973	1.06	0.75	1.17	-1.21	0.524	-1.16	0.0141	0.69	1.08	1.13	0.965	0.783	0.139	-0.712	1.27	0.764	-0.586	-1.32	0.812	0.315	-0.778	-0.782	0.016	-0.646	-0.924	0.128	1.33	1.32
test_056	1	0	-1.02	-1.61	-2.12	-0.302	0.467	0.568	-0.984	-1.17	0.327	-0.196	1.21	1.45	1	1.84	-0.88	1.86	0.533	0.502	1.64	-0.144	-0.146	1.51	0.625	-0.688	-0.155	-1.35	-0.301	1.26	-1.12	1.26	1.32	-0.0629	0.168	1.09	0.607	0.601	1.35	-0.582	-0.0641	0.155	-1.09	0.0199	-0.342	0.782	0.792	-0.497	0.735
test_057	1	1	0.564	-0.633	0.677	-0.319	-1.18	1.86	0.464	0.00307	0.177	-0.91	-0.998	0.444	0.939	0.937	-0.518	0.266	0.718	-0.761	0.502	-0.646	1.42	-0.57	-0.436	-0.185	-1.67	0.0162	0.631	0.619	0.604	-0.873	-1.41	0.253	-1.17	0.121	0.389	1.42	0.0252	-1.71	-0.892	-0.0603	0.99	0.0821	0.0451	1.53	0.472	-0.465	0.398
test_058	1	0	-0.488	0.326	0.487	-1.28	1.23	1.25	-0.179	0.355	1.36	-0.84	1.32	1.49	0.93	1.85	0.136	-1.07	0.763	0.814	-0.35	-0.273	0.395	-0.133	-0.691	0.15	-0.488	-0.721	-0.142	-0.581	0.149	-0.0471	0.703	0.548	1.51	-0.477	-0.326	-0.875	-0.211	0.819	1.18	-0.929	-1.24	1.65	-0.0133	2.14	0.907	-1.58	0.838
test_059	1	1	-0.121	0.411	-0.0595	0.179	1.27	0.479	-0.00409	1.63	-1.21	1.77	-0.193	0.388	-0.75	1.01	-1.76	-0.566	-0.125	-0.188	0.327	1.2	-1.06	-1.08	-1.3	-2.25	-0.936	1.14	-2.49	1.13	0.257	0.522	2	-0.944	-0.623	0.0153	-0.6	0.0648	-0.493	0.644	-0.513	-0.471	0.435	0.077	-0.784	-0.861	0.478	1.73	0.386
test_060	0	1	0.728	-0.236	0.352	1.1	0.906	-0.893	2.11	-0.975	2.12	-2.63	0.184	-0.733	-0.863	0.531	-0.479	-2.52	0.483	-2.1	-1.16	-0.351	0.242	-0.853	0.861	-0.181	-1.29	0.498	0.984	0.117	0.192	1.01	-0.513	-1.57	-0.141	-2.16	0.245	-1.36	-0.233	0.655	-0.701	2.14	-1.08	0.367	-0.0173	-1.16	1.16	-1.66	-0.283
test_061	1	1	-0.477	-0.253	0.904	0.911	-3.17	-0.789	-0.000535	0.772	-3.03	-0.0514	0.714	-0.347	-0.277	0.408	0.554	-1.17	1.44	0.136	0.736	-0.257	0.0425	2.6	0.0879	1.04	-0.109	0.75	0.824	-1.29	1.4	0.0439	-1.64	0.55	0.507	-1.28	0.107	0.509	-0.523	-0.252	-0.486	1.13	-1.28	-1.21	-1.04	0.264	-0.503	0.802	1.09
test_062	0	0	-2.02	0.327	-0.712	1.16	-1.71	-0.568	-1.6	-0.811	0.739	-0.126	-0.927	0.647	0.804	-1.5	-0.564	0.489	-0.573	1.28	-0.475	1.4	-1.66	0.134	0.675	-0.00327	-0.937	0.664	-0.771	0.413	0.192	-0.863	-0.293	-0.772	-0.439	0.25	-0.472	0.6	-1.08	-1.44	-0.105	-0.611	-2.11	0.763	0.994	1.4	-2.22	0.645	-0.698
test_063	1	1	0.735	-0.278	1.42	0.44	-0.313	0.0886	-0.981	0.555	0.699	-0.576	0.604	0.648	0.0657	-0.801	0.695	-0.402	1.03	-0.141	-0.746	1.11	0.959	-1.27	0.412	-0.386	0.391	1.49	-0.993	-0.879	-0.0678	-0.455	-0.0578	-0.88	-0.658	1.89	-1.79	0.487	0.667	-0.94	2.28	0.229	-0.636	-0.322	-0.965	1.04	-2.39	0.448	-0.659
test_064	1	0	0.265	0.0454	0.706	1.58	-0.42	-0.803	-1.06	-1.66	-0.108	-0.619	-0.0881	-0.283	0.85	-0.903	-1.53	0.26	-0.3	1.54	-1.15	-0.315	0.294	1.18	0.663	-0.977	-0.397	0.458	2.01	0.724	0.195	0.667	1.82	0.116	-2.81	1.47	1.67	0.577	-1.35	-0.788	0.35	-0.799	0.051	0.05	2.39	0.031	-0.384	0.755	-0.224
test_065	0	1	0.649	0.882	0.269	-0.931	-0.277	-0.886	0.104	0.562	0.195	0.856	-1.62	0.225	1.24	-2.13	1.36	-0.614	0.72	1.01	-0.857	0.544	-0.174	-0.73	1.01	-0.858	-0.5	0.841	0.489	1.14	0.0143	0.608	-0.993	-0.482	-0.927	0.206	1.45	-0.569	-0.691	-0.719	0.604	-1.33	1.56	0.988	0.47	-1.32	0.833	0.312	-0.817
test_066	0	1	-0.0149	-0.112	1.5	-2.23	-0.896	-0.00357	0.941	0.954	2	0.183	0.901	-0.655	0.735	1.65	-0.788	-0.511	-0.875	-0.193	0.94	0.588	0.553	-0.215	2.08	0.946	-0.603	-0.664	1.27	-1.41	-0.297	0.173	0.566	-0.311	-0.0355	-1.27	0.547	-0.844	0.757	-1.21	1.3	1.3	-0.748	-0.733	-0.83	0.177	-0.443	-2.17	-0.00656
test_067	0	0	-0.586	-0.0178	-0.285	0.014	0.0853	1	0.837	-0.785	-0.203	1.7	-0.0962	0.584	0.269	0.884	-1.46	0.0176	-1.34	-1.75	0.692	-0.338	-0.906	1.35	0.752	-1.05	1.24	-0.00767	0.0616	1.07	-0.43	0.472	0.0217	0.727	-1.57	2.02	-0.0676	-1.62	-0.673	0.918	-0.0719	0.237	1.23	-1.38	0.418	-0.016	-1.11	-0.434	0.397
test_068	1	0	-0.65	-1.66	-1.41	0.338	0.684	-0.203	0.0737	-0.257	1.66	0.21	1.83	-1.08	-2.27	-1.37	-1.46	-0.244	-1.28	0.642	1.54	-0.527	-0.343	0.352	1.68	0.398	0.292	-1.03	0.136	0.12	-0.835	-0.533	0.636	0.708	1.97	-0.439	-0.843	-0.67	0.767	2.02	0.37	0.395	-1.8	-0.26	-0.969	-0.775	0.811	0.124	-0.476
test_069	0	1	0.577	-1.17	-0.316	-1.37	-0.475	2.76	0.109	0.904	-0.0399	0.413	0.451	-0.41	1.57	-0.337	-0.295	0.977	0.0375	1.12	0.197	-0.597	-2.18	0.626	1.08	0.944	-0.382	-0.48	0.13	-0.134	0.985	-1.56	-1.76	0.363	-0.626	-0.415	-0.299	1.47	-0.136	-0.219	-0.762	0.288	0.695	0.159	-0.817	-0.155	1.42	1.27	0.516
test_070	0	0	-0.895	-0.14	-1.16	0.326	0.521	0.111	-0.474	0.599	0.957	0.364	-2.2	-1.49	-0.17	1.56	1.15	1.77	0.355	-0.601	0.367	-1.15	-0.925	1.02	2.02	1.98	1.77	0.714	-1.13	-0.127	0.241	0.613	-1.11	0.625	-1.18	0.852	1.2	2	-0.00631	-0.67	0.268	0.77	-1.18	-0.939	-0.0719	0.432	-1.77	1.05	-0.834
test_071	1	0	0.371	1.13	1.41	1.83	-0.243	0.0601	0.214	0.759	-2.25	0.0813	1.03	1.56	0.409	-0.276	1.9	-1.64	-0.403	0.153	0.966	1.24	-0.137	0.36	-0.223	-0.626	-1.06	-1.53	-1.15	-0.389	0.117	-1.27	0.275	0.188	1.5	-1.4	0.551	0.435	-1.69	0.488	1.16	-0.154	0.818	0.515	0.101	1.39	0.982	-0.0476	1.19
test_072	1	1	-0.711	-0.82	0.364	0.837	0.49	0.128	0.176	0.862	-0.0833	0.6	0.0737	1.04	-1.58	-0.599	0.268	1.41	1.04	0.0241	0.635	1.2	1.13	-0.187	-0.26	0.598	1.29	-1.01	-1.24	-1.24	-0.117	-0.597	0.15	-0.489	-0.497	2.09	0.0852	0.0105	1.43	-0.0887	-0.366	-1.53	0.473	0.64	2.07	0.147	-1.19	0.484	-0.0373
test_073	1	1	0.0181	1.03	-0.568	0.737	1.11	-1.19	0.21	0.691	-0.972	1.51	0.0687	0.683	-1.4	0.835	1.01	-0.77	2.12	0.721	0.987	0.211	1.15	0.0145	-1.56	-0.794	0.734	-1.55	-0.622	-0.355	0.121	0.0174	-0.36	0.118	1.45	0.562	-0.66	0.125	0.607	1.73	0.289	-1.31	-0.518	0.245	-0.0159	-1.33	0.155	1.01	0.0589
test_074	0	1	-0.397	0.068	0.73	-2.36	0.301	0.578	-1.11	-0.545	0.0107	0.336	1.75	-1.32	-0.657	0.193	-1.4	-1.08	-0.0856	-1.56	-1.17	0.168	0.128	0.713	-0.796	0.41	0.1	-0.705	-0.288	0.452	0.618	0.692	-0.604	-1.37	1.33	-0.802	-0.399	-0.655	-0.597	1.4	0.0295	0.84	-0.931	-0.401	-1.36	0.208	0.521	-1.41	1.07
test_075	0	1	0.503	1.16	-0.664	0.329	1.21	-1.16	0.216	0.372	-0.95	1.26	-0.0775	0.103	-1.07	0.83	1.05	-0.477	1.88	0.368	1.06	0.376	0.988	-0.34	-1.05	-0.699	0.937	-1.24	-0.64	-0.375	0.132	-0.112	-0.361	-0.0993	1.46	0.511	-0.462	0.362	0.357	1.47	0.24	-1.17	-0.225	0.175	0.248	-1.41	0.144	0.9	-0.0737
test_076	1	0	-0.976	-1.17	0.236	-0.533	-0.901	0.875	-0.713	0.459	0.188	2.01	0.397	-0.75	0.723	0.646	-0.741	-1.17	-0.625	-0.377	0.541	-0.814	-0.818	0.404	0.268	1.21	0.263	0.466	1.47	-1.85	-0.0277	-0.781	0.0139	1.93	-0.783	-1.39	0.841	0.165	0.0673	0.241	0.576	0.95	0.195	-0.951	-2.03	0.289	1.33	0.314	-1.43
test_077	1	1	-0.592	1.17	-1.2	-0.372	0.428	0.244	0.419	2.51	-1.06	1.58	-0.385	0.919	-0.687	-0.242	-0.921	-1.21	-0.666	-0.0544	-0.228	-0.628	-0.612	1.7	-0.525	2.23	1.3	0.694	-1.27	0.263	0.0958	-1.82	-0.164	1.55	-0.118	0.29	0.57	-1.55	-0.801	-0.0812	-0.505	-0.77	1.31	-0.0558	-0.581	-1.37	-0.165	-0.198	0.163
test_078	1	0	1.74	-1.07	0.104	1.03	0.452	-0.794	-0.62	-0.468	0.0746	0.673	-0.417	-0.165	2.42	1	-1.35	-1.24	0.155	1.81	-0.386	-0.923	-0.179	0.444	-1.6	-0.334	-1.48	0.757	0.678	-0.127	0.966	0.926	1.09	0.485	0.966	-0.266	-0.188	0.899	1.95	1.73	0.0786	0.802	-1.14	0.288	-0.584	-0.958	0.668	-0.547	-0.122
test_079	1	0	-1.12	-0.898	0.739	0.52	-0.136	1.43	2.02	1.52	0.765	-0.426	-0.51	-2.25	-0.55	-0.667	1.59	1.03	0.276	0.331	1.39	1.92	-0.123	-0.901	-0.487	0.333	0.00401	-0.812	0.594	-1.01	0.338	-0.558	-1.41	0.614	2.41	-0.96	-1.16	0.256	2.03	0.862	0.204	0.975	-0.296	-1.07	-1.12	0.843	1.44	-0.705	0.91
test_080	1	0	0.405	-1.74	-0.789	1.47	1.71	-0.962	0.148	-1.26	0.325	-0.265	-0.87	1.69	-0.893	-0.833	-0.676	0.54	0.716	-0.991	-0.227	-1.23	-0.105	0.185	0.485	-1.7	-2.09	0.911	1.14	-0.0685	-0.56	2.58	-0.493	-0.245	-0.339	-0.531	0.329	-0.514	-0.426	1.95	-0.33	-0.445	0.612	1.81	-0.342	2	-1.62	1.54	1.43
test_081	0	0	1.96	2.35	-1.48	-1.61	0.472	0.45	-0.794	-0.983	-0.463	0.33	-1	-0.596	1.46	-1.29	-1	1.18	-1.68	-0.388	-0.496	-0.169	-1.27	0.346	0.184	-1.38	-1.08	1.67	-0.0978	1.81	-0.0724	0.257	-0.474	-0.16	-0.668	0.311	1.51	0.0372	-0.0836	-0.361	0.837	-0.828	1.28	0.0282	0.231	-0.268	0.285	1.3	0.711
test_082	1	0	0.0662	0.643	-0.408	-1.25	-1.2	0.797	-0.574	0.038	0.363	-1.07	-0.539	0.962	-0.0798	1.18	1.78	0.224	0.09	0.742	1.65	1.14	-1.81	1.69	1.36	0.841	-0.659	1.28	0.492	-0.0416	0.337	0.172	-1.65	0.0668	0.0355	0.665	-2.04	-0.686	0.348	-2.11	0.24	-0.204	0.251	-1.42	-1.37	-1.48	-0.101	1.74	-1.36
test_083	0	0	-0.0803	1.29	-1.06	-0.585	1.09	0.435	1.39	-1.25	0.408	0.172	1.05	0.808	0.481	1.17	-0.339	0.852	0.365	-0.104	-0.48	0.126	0.236	0.64	-0.843	-0.833	-0.587	0.413	0.652	-1.64	0.176	1.09	0.921	0.361	1.93	0.305	-0.583	-0.996	-0.248	0.426	1.39	0.571	-0.152	1.65	-0.182	-0.665	1.5	-0.729	1.07
test_084	0	0	-0.37	0.152	0.238	0.903	-0.0156	0.254	-1.24	-1.04	0.556	-0.688	-0.345	0.642	0.416	-0.839	1.13	-0.237	-0.612	-0.467	0.211	-0.762	1.18	-0.419	1.68	-1.28	-0.322	0.446	-0.295	0.136	-0.216	0.448	-0.546	-1.82	0.646	-1.46	-0.157	-0.0447	-0.546	-0.337	-0.586	0.961	1.42	-1.28	0.0571	-0.188	0.481	-0.215	0.447
test_085	1	1	-1.03	-0.721	0.725	2.4	0.252	0.702	1.29	-0.684	-0.752	0.829	-1.51	1.94	-0.163	-1.31	0.577	-0.0273	-0.769	0.528	-1.24	0.363	-0.235	-0.433	-0.604	-2.1	-0.43	-1.45	0.279	0.465	-0.283	-2.58	0.933	0.986	-0.228	-1.02	1.14	0.445	-0.23	0.0153	-0.191	-0.0213	-0.256	0.0646	-0.44	-0.452	-0.395	0.653	-0.39
test_086	1	1	0.195	-1.69	1.87	0.254	0.497	1.46	1.1	-0.291	0.0995	1.96	0.0919	-1.57	0.109	0.124	0.381	0.37	0.655	-0.824	2.49	0.351	0.947	-1.66	-1.71	-1.24	1.55	0.635	0.0441	-0.572	0.233	-0.529	-0.322	-1.56	-0.0126	-0.0179	-0.509	-1.99	-0.641	-0.214	0.981	0.532	-0.398	-0.33	-0.756	0.0504	0.18	-0.24	-1.89
test_087	0	1	3.51	-0.0452	1.48	-0.358	0.909	0.029	0.0639	-1.28	1.71	0.274	0.757	-0.201	1.2	-0.244	-0.32	1.53	1.83	-1.01	-0.223	0.126	-0.761	-0.537	-0.207	-2.08	0.264	0.0188	1.74	1.99	-0.349	0.281	0.111	0.856	-0.0128	0.187	-1.47	-1.48	-0.39	-0.246	0.821	0.0622	1.75	0.855	-1.34	1.49	0.856	0.08	-0.631
test_088	1	1	-0.66	-0.262	0.492	1.08	-0.922	-0.288	-1.86	-0.992	-0.365	0.153	0.135	0.224	0.194	-1.99	0.54	-1.88	-0.251	-0.696	-0.0991	-0.645	-0.524	1.21	1.04	-0.833	-1.55	0.338	-1.21	1.25	0.572	-1.51	-0.638	1.22	0.314	-0.665	-0.737	0.0119	0.0848	1.36	-1.79	0.375	-0.188	1.17	-0.379	-0.13	-0.459	0.309	-1.54
test_089	0	1	1.46	-1.51	-0.758	0.283	2.35	0.011	1.23	0.379	1.04	0.935	1.42	0.708	1.25	0.627	-0.782	1.88	1.05	-1.12	0.766	-0.332	0.299	-0.91	-0.146	0.759	0.471	-1.54	1.15	-0.245	-0.941	1.5	0.797	-0.911	0.0786	-0.0952	-0.606	0.693	-1.18	0.611	-0.572	-1.52	2.84	1.82	0.334	0.373	1.55	-0.877	-0.461
test_090	0	1	-0.526	0.899	0.764	-2.18	-0.129	-2.76	-0.575	0.949	0.0866	0.558	-0.452	-0.322	0.0693	0.211	-1.28	0.954	0.953	-0.903	-0.794	0.216	0.858	-1.47	0.555	1.91	-0.14	-0.474	1.54	-0.59	-1.7	0.649	-1.77	-1.44	0.281	-0.457	0.146	-0.479	0.485	-1.32	-0.99	-1.16	1.19	1.33	0.293	-0.185	-0.0668	1.4	1.13
test_091	0	1	-0.423	0.0891	0.766	-2.34	0.287	0.583	-1.12	-0.563	0.0112	0.332	1.74	-1.32	-0.646	0.178	-1.41	-1.11	-0.0186	-1.55	-1.2	0.193	0.129	0.711	-0.792	0.409	0.0972	-0.7	-0.299	0.415	0.642	0.714	-0.586	-1.38	1.34	-0.827	-0.412	-0.643	-0.604	1.38	0.0549	0.836	-0.957	-0.334	-1.32	0.218	0.466	-1.38	1.1
test_092	1	0	-1.21	-0.257	-1	0.743	0.487	0.0847	-0.505	0.915	0.897	0.631	-2.02	-0.915	-0.47	1.5	1.05	1.5	0.603	-0.243	0.327	-1.3	-0.819	1.27	1.55	1.96	1.55	0.374	-1.09	-0.17	0.266	0.741	-1.05	0.73	-1.1	0.829	0.972	1.76	0.156	-0.355	0.385	0.66	-1.46	-0.839	-0.39	0.481	-1.7	1.14	-0.706
test_093	0	0	-0.476	0.0231	-0.318	0.02	0.103	1	0.863	-0.741	-0.192	1.67	-0.162	0.613	0.32	0.924	-1.45	0.0228	-1.33	-1.75	0.717	-0.332	-0.919	1.34	0.746	-1.07	1.21	-0.00191	0.0927	1.03	-0.381	0.472	-0.0192	0.73	-1.47	2.03	-0.121	-1.56	-0.695	0.902	-0.0623	0.24	1.24	-1.37	0.454	-0.0223	-1.13	-0.45	0.472
test_094	0	1	1.78	0.253	-0.225	-0.781	-0.0887	-0.461	-1.78	0.128	-0.164	-0.694	-0.164	-0.0549	1.8	1.78	-0.25	1.54	1.1	-0.781	0.462	1.47	0.392	-0.622	0.0241	-1.29	-1.6	0.00638	-0.992	0.68	-0.326	0.86	-0.179	-1.06	-0.692	1.61	-1.06	0.798	1.33	0.368	-0.0782	-0.82	0.0368	1.25	1.64	2.5	-0.758	-0.069	-0.748
test_095	0	1	-0.663	1.46	-0.644	-0.491	0.336	0.722	0.12	0.92	-1.95	-0.505	-0.252	0.558	0.694	-1.66	0.387	1.33	-0.244	-0.038	1.26	0.233	0.0543	-0.245	-0.846	-0.965	-1.25	-1.53	-0.491	2.62	-0.00875	1.04	-2.02	-1.27	0.154	-0.24	1.84	1.25	1.32	-1.18	-1.04	-1.37	-1.13	-0.28	1.3	-0.278	-0.921	2.02	0.455
test_096	1	0	-0.361	-1.07	-0.848	0.597	0.717	0.841	1.37	-1.32	-0.575	-1.01	0.883	0.227	-0.545	-0.547	-1.72	0.491	-0.358	1.67	0.16	0.489	-0.0299	-1.05	-0.524	0.21	-1.41	2.14	-0.346	0.19	-1.01	1.17	1.71	-1.25	-1.19	-0.143	0.726	-0.813	0.558	0.282	0.202	-0.826	-0.495	-3.28	-0.357	0.7	1.84	0.112	0.261
test_097	1	1	-1.35	-0.112	-0.605	-2.01	-1.36	-0.262	-0.91	0.737	-1.41	2.22	0.694	-0.122	0.183	-1.06	0.157	-1.71	-0.461	-0.374	-0.933	-0.677	1.03	0.912	-1.79	1.16	-0.625	-0.808	0.838	-0.728	0.529	-0.347	-0.424	0.396	1.57	-1.42	0.131	0.536	0.8	0.703	-0.0414	-0.919	-1.27	-0.714	-1.3	-1.34	-0.421	-0.162	0.867
test_098	0	0	0.544	-0.809	-1.83	-1.09	1.46	0.589	0.391	-1.51	0.696	0.341	-0.93	-0.0984	1.27	-0.0963	0.184	0.273	-0.146	1.14	-2.52	0.645	-0.81	-0.799	1.03	0.323	0.798	0.587	0.00957	0.939	-0.0792	-1.76	1.59	0.235	-1.65	0.527	0.133	1.31	0.686	-0.629	0.432	-1.12	1.41	0.255	1.53	0.22	-0.476	-1.3	-0.995
test_099	0	1	0.707	-0.0166	1.19	-0.473	-0.291	-1.21	0.279	-0.424	-0.72	-1.36	1.25	-0.436	-0.673	-0.699	0.459	1.88	0.292	-0.275	0.705	0.768	1.55	-0.928	0.922	0.257	-0.497	-0.128	-0.538	0.0717	-0.962	2.63	0.524	-0.881	-0.789	-0.338	-1.09	-0.811	0.154	0.615	0.812	0.22	0.74	-0.52	0.833	-0.405	-0.631	-0.244	-1.52
test_100	1	0	-0.985	0.197	-0.696	0.69	2.39	0.13	-0.348	-1.76	0.86	0.0234	0.548	1.8	-0.0961	1.14	0.568	-1.83	-1.76	0.227	0.578	-1.13	0.354	0.75	2.33	1.35	0.226	1.14	0.271	-0.874	0.0266	-1.95	0.815	0.329	-1.2	0.209	1.08	-1.57	-1.59	0.131	-0.0615	-0.0995	0.458	-1.45	-2.08	-1.56	0.806	-1.93	-1.28
test_101	1	1	-0.881	0.8	0.936	-1.83	-0.303	-2.76	-0.597	1.25	0.0158	0.826	-0.271	0.255	-0.251	0.118	-1.35	0.645	1.2	-0.578	-0.834	0.0414	1.03	-1.16	-0.0245	1.81	-0.426	-0.746	1.48	-0.564	-1.71	0.799	-1.79	-1.31	0.344	-0.443	-0.0946	-0.702	0.652	-1.01	-0.85	-1.3	0.996	1.4	-0.0183	-0.1	-0.0322	1.46	1.27
test_102	1	1	1.29	0.1	0.23	-0.985	-1.14	-0.314	-0.458	1.04	0.34	0.112	1.6	-0.779	0.237	-0.0215	-1.53	-1.54	1.12	0.377	0.0171	-0.143	-1.39	0.753	1.87	-1.06	1.17	-1	0.157	0.572	-0.0946	-1.64	0.497	0.843	-2.23	1.59	1.64	-0.579	2.04	1.01	0.782	-0.375	0.139	-0.628	-0.0429	-0.805	0.51	-1.2	-0.682
test_103	1	0	-0.412	0.449	-0.409	0.287	1.37	0.699	-0.0256	1.14	-1.16	1.64	-0.0511	0.141	-0.856	0.966	-1.68	-0.584	-0.63	0.0176	0.383	1.31	-1.21	-1.02	-1.04	-2.32	-0.881	1.57	-2.49	0.937	0.032	0.547	1.79	-0.937	-0.271	-0.172	-0.307	-0.117	-0.497	0.603	-0.2	-0.271	0.29	-0.289	-0.896	-0.812	0.737	1.56	0.607
test_104	1	1	-0.66	1.17	-0.579	0.554	-0.296	0.891	0.592	-0.66	-1.83	-0.487	-0.932	-0.278	-1.27	1.13	0.177	0.0231	-0.776	-0.27	-0.325	-1.25	-0.409	-0.0659	0.00889	0.252	0.537	1.88	0.495	-0.778	1.52	0.743	1.08	0.858	-1.75	-0.631	1.07	-0.149	-1.53	-0.097	1.51	0.898	-0.3	-2.3	0.415	-1.73	1.67	-0.944	-1.06
test_105	1	0	-0.0364	-1.31	-0.504	-0.869	-0.463	2.92	0.108	0.744	-0.00862	0.52	0.683	-0.00864	1.29	-0.444	-0.332	0.721	-0.249	1.71	0.202	-0.661	-2.26	0.984	0.822	0.855	-0.562	-0.385	0.24	-0.364	0.848	-1.5	-1.9	0.471	-0.267	-0.646	-0.186	1.11	0.0345	-0.0299	-0.352	0.333	0.344	-0.164	-1.21	-0.08	1.74	1.18	0.911
test_106	1	1	-1.04	1.41	-0.516	-0.09	0.267	0.71	0.131	1.27	-2.05	-0.227	-0.0413	1.11	0.385	-1.74	0.313	1.08	-0.0245	0.26	1.21	0.0111	0.235	0.0701	-1.36	-1.02	-1.49	-1.85	-0.489	2.62	-0.00431	1.11	-2.02	-1.14	0.205	-0.266	1.62	1.04	1.48	-0.942	-0.96	-1.51	-1.35	-0.183	1.05	-0.216	-0.825	2.05	0.565
test_107	0	1	1.21	-0.44	1.4	-0.559	0.726	1.02	-1.32	1.39	0.0751	2.19	-0.708	-1.04	-0.183	0.655	-0.218	0.967	-1.61	0.66	-0.755	1.82	0.502	-2.08	-1.32	-0.143	1.53	-1.77	-2.14	1.63	1.5	-0.0724	0.156	0.346	0.12	-0.36	0.557	0.802	-0.138	-1.18	-0.343	0.472	1.17	-0.513	1.04	0.3	0.343	-0.329	0.883
test_108	0	0	1.03	0.42	0.0759	-0.653	0.134	0.445	-1.23	-1.51	0.325	0.565	0.0468	-0.902	0.532	-1.85	0.0481	-1.23	-0.158	1.65	0.897	-0.52	-0.346	-0.944	1.02	-0.725	0.922	0.873	-0.911	1.4	-0.571	0.00467	-0.282	1.18	0.978	-0.778	0.0576	1.44	1.39	0.191	2.23	-1.36	-0.0905	-0.25	-0.66	-0.152	0.303	1.66	0.075
test_109	0	0	0.899	-0.385	0.926	-1.09	0.896	-0.9	-0.794	0.676	-0.377	0.713	0.154	1.25	0.686	-0.923	-1.19	0.325	-1.07	0.0934	0.64	1.18	-0.623	0.015	-1.35	-0.118	-0.45	-1.21	0.0627	0.00217	1.82	-0.268	-2.19	-0.654	0.376	-0.219	-0.58	0.424	-0.442	0.245	0.438	-0.608	0.864	2.3	0.923	-0.0627	0.947	1.57	1.1
test_110	1	0	-1.23	-1.13	0.776	-0.275	0.551	-0.578	0.423	0.162	0.641	0.913	-1.03	0.527	-0.272	-0.695	0.579	0.43	0.195	-0.837	1.68	0.766	1.16	1.36	-0.868	-1.07	-1.42	0.694	0.272	0.711	-0.478	0.261	-0.839	1.58	0.422	1.2	0.185	-0.171	-0.557	-0.157	0.529	-0.302	0.138	0.677	1	-1.27	-0.631	-0.519	1.26
test_111	1	1	0.111	-0.297	-0.584	0.139	-0.2	0.228	-0.168	0.53	-2.59	0.583	-1.56	3	1.1	0.328	-0.406	1.12	-0.12	0.623	0.327	0.979	-1	-1.41	-2.66	-0.656	-1.93	-0.636	0.706	1.5	-0.0645	0.445	0.663	-0.766	-0.192	-0.752	-0.104	0.903	-1.6	-0.792	-1.64	-1.45	-1.88	1.64	-0.164	-0.17	1.05	-0.916	1.33
test_112	0	1	-0.152	1.23	1.18	0.558	-0.566	-0.975	-0.617	-0.274	0.148	-0.777	-0.0372	0.0407	0.21	-1.3	0.336	0.705	1.06	0.0963	-0.18	0.108	-0.12	-0.582	0.0972	-0.672	-0.857	-0.0789	1.2	-0.817	-1.03	0.152	1.35	-0.893	-0.0903	-0.957	0.225	-1.38	0.689	-0.319	1.3	0.463	-0.539	0.582	-0.211	2.11	0.704	-0.491	0.313
test_113	1	0	-1.66	0.696	-0.757	1.95	0.0657	1.08	0.455	-0.602	-1.31	-0.68	0.513	1.82	0.416	-0.403	0.828	-0.0399	1.24	-0.348	-0.426	0.891	-0.279	0.271	2.16	-0.323	-0.0308	1.79	0.484	-1.07	-1.2	-0.11	0.317	1.44	-0.112	-0.673	-0.555	-1.58	1.91	-2.32	1.35	1.25	-0.784	-1.67	-1.86	-0.946	1.27	-0.791	-0.179
test_114	1	1	-0.44	0.704	0.116	0.463	0.626	0.124	-0.71	0.301	-1.63	1.51	-1.28	0.025	-1.27	0.662	-0.737	0.359	0.638	0.61	-0.366	0.763	0.716	-0.941	-1.57	1.3	1.25	-0.843	-1.23	2.47	1.6	-0.905	1.33	-0.0229	-0.942	-0.14	1.22	0.748	-0.31	-0.708	0.116	-0.938	-1.18	-1.28	-0.421	0.00451	0.487	0.0344	-0.0578
test_115	0	1	1.2	-0.954	0.116	0.0451	0.495	0.57	1.35	0.53	-0.55	-0.0844	2.5	-0.556	-0.744	1.42	-0.671	0.0292	-1.72	-2.79	1.11	0.0195	-0.572	2.23	1.38	0.538	-1.74	-0.383	0.506	-0.0597	-0.19	-0.131	0.607	-1.36	-0.531	0.53	-0.638	-0.559	0.779	0.826	0.893	1.38	1.78	-1.45	-1.55	-0.322	-0.826	-1.09	-0.304
test_116	0	1	1.02	-0.154	1.26	0.0187	-0.298	0.149	-1.05	0.264	0.728	-0.792	0.38	0.0223	0.371	-0.769	0.746	-0.12	0.745	-0.439	-0.789	1.31	0.836	-1.52	0.934	-0.356	0.644	1.85	-1.09	-0.882	-0.0782	-0.587	-0.0814	-1.03	-0.732	1.95	-1.57	0.724	0.502	-1.3	2.16	0.328	-0.36	-0.463	-0.631	0.971	-2.5	0.41	-0.769
test_117	1	0	-0.383	-0.74	0.0249	-1.19	0.604	1.55	-0.0917	0.484	1.67	-1.6	1.42	-0.282	-1.5	-0.612	1.44	-0.0359	-1.17	-0.104	-0.192	0.329	-2.56	2.17	0.0536	-0.185	0.828	-0.52	-0.845	-0.86	1.28	-1.48	-2.92	0.924	2.3	-0.982	-0.871	-0.807	-0.00761	0.159	-0.951	1.95	0.0963	0.647	0.221	-1.13	0.969	-0.0299	0.146
test_118	1	0	0.317	0.0176	0.695	1.59	-0.359	-0.8	-1.08	-1.65	-0.102	-0.612	-0.0782	-0.357	0.886	-0.898	-1.56	0.282	-0.251	1.53	-1.12	-0.27	0.279	1.13	0.667	-1.02	-0.396	0.481	2.01	0.694	0.206	0.694	1.84	0.047	-2.84	1.49	1.68	0.571	-1.34	-0.761	0.387	-0.837	0.0278	0.0511	2.41	0.0369	-0.39	0.736	-0.286
test_119	1	1	-0.669	-0.872	0.953	0.313	0.0911	1.91	0.255	-0.514	-0.355	-2.06	2.68	0.234	1.63	1.6	-0.547	0.998	-0.535	0.697	0.16	0.386	-1.73	2.27	1.66	0.771	0.995	-0.909	1.23	-0.174	0.534	1.01	-0.879	0.927	0.781	0.661	-0.826	0.181	1.12	-0.669	1.9	2.48	-1.34	-2.6	-0.74	-0.465	0.229	1.62	-1.47
test_120	1	1	-2.02	-0.634	-0.254	1.67	0.463	-0.443	1.29	1.45	-1.01	0.584	1.62	0.759	-1.28	1.31	-0.162	-1.34	0.415	-1.36	-1.34	1.51	1.77	1.42	-1.41	0.235	-0.854	-1.42	-0.326	0.0468	1.09	-1.12	-0.714	-0.0026	-0.759	0.156	0.117	1.09	0.573	-0.402	-0.098	-0.0616	-0.35	-0.127	-1.79	-0.167	0.898	-0.44	1.34
test_121	0	1	-1.15	0.695	1.38	-2.03	-0.807	-1.23	-1.52	-0.261	0.97	0.965	-0.122	1.19	-0.027	-0.213	0.406	-0.542	-0.0971	-0.327	-0.0462	0.351	0.714	-0.19	-0.155	-2.14	1.08	-1.57	-1.32	0.539	0.193	1.59	1.32	-0.364	-0.172	-0.127	0.26	-0.383	-0.394	-0.24	0.684	-0.305	1.05	0.422	1.4	0.449	-0.771	0.79	0.474
test_122	0	0	-0.157	-0.129	-0.767	-1.08	1.07	-1.04	1.38	-0.659	0.428	-1.18	0.306	0.957	1.55	0.222	0.709	0.774	-0.47	-1.73	0.828	-0.779	-0.0941	-1.42	-1.19	1.01	0.1	-1.38	0.826	-0.828	-0.772	-1.43	0.215	-1.28	1.03	-0.657	-1.42	-0.0659	-1.25	-1.95	0.031	1.42	-1.67	1.58	-0.588	0.366	-0.0462	-1.4	2.38
test_123	0	1	-0.643	1.46	-0.693	-0.527	0.282	0.729	0.0849	0.952	-2.01	-0.521	-0.176	0.574	0.692	-1.69	0.368	1.29	-0.265	-0.0496	1.21	0.205	0.0562	-0.231	-0.891	-0.939	-1.32	-1.52	-0.544	2.69	-0.00798	1.02	-1.99	-1.29	0.0897	-0.223	1.83	1.25	1.25	-1.19	-1.02	-1.38	-1.14	-0.269	1.31	-0.226	-0.921	1.96	0.439
test_124	0	1	1.75	1.28	0.521	0.257	-1.25	0.0794	2.04	-0.698	-0.549	-0.992	0.111	0.489	-2.02	-2.6	0.944	0.875	-1.58	-0.595	-1.01	-0.25	-0.578	-0.127	-0.523	0.487	-1.08	0.0473	1.27	-0.385	0.398	-0.246	-0.785	0.181	1.24	-0.885	-1.62	-0.31	-2.17	1.07	-0.142	0.721	0.138	1.16	-1.76	-0.109	-0.0286	1.08	-0.822
test_125	0	0	0.414	0.576	-1.25	-0.758	-1.62	1.11	-1.45	0.427	-1.59	0.257	-0.439	-0.448	-0.536	-1.39	0.0995	0.94	-0.43	-1.12	0.359	-1.09	-0.477	-0.259	-0.00343	-1.01	0.304	0.608	-1.06	0.548	0.469	0.198	-0.15	-1.04	-0.891	-0.646	-0.369	0.493	-0.193	-1.43	0.0422	-0.161	-0.445	-1.62	-0.639	1.1	1.52	-0.621	-0.504
test_126	1	0	-1.03	0.0146	0.551	-1.97	0.258	0.823	-1.18	-0.682	0.0294	0.432	1.99	-0.999	-0.946	0.0945	-1.43	-1.35	-0.331	-0.954	-1.2	0.0848	0.119	1.09	-1.04	0.25	-0.0783	-0.576	-0.229	0.243	0.441	0.853	-0.757	-1.24	1.65	-1	-0.287	-1.02	-0.362	1.58	0.452	0.879	-1.31	-0.717	-1.72	0.292	0.819	-1.53	1.44
test_127	0	1	1.48	0.788	-0.976	0.413	1.46	-0.661	0.892	1.06	-1.49	-0.442	-0.336	-0.304	1.43	1.48	-0.166	2.34	-0.441	-0.91	-1.1	-0.0555	1.23	0.124	-0.116	1.64	0.276	-0.191	1.5	0.447	0.092	-0.764	-0.392	-0.552	-0.369	0.522	0.707	2.71	0.427	-0.853	0.187	-1.03	1.01	1.03	0.312	-0.621	-0.564	0.914	1.28
test_128	1	1	0.728	-1.76	-0.46	1.4	1.65	-1.22	0.261	-0.766	0.22	-0.129	-0.979	1.83	-0.875	-0.771	-0.752	0.634	1.19	-1.25	-0.244	-1.34	0.0706	0.028	0.173	-1.63	-2.14	0.443	1.1	0.147	-0.465	2.56	-0.276	-0.306	-0.642	-0.317	0.0108	-0.337	-0.387	2.01	-0.674	-0.659	0.746	2.16	-0.17	2	-1.88	1.69	1.23
test_129	0	1	1.75	1.3	0.507	0.262	-1.29	0.0947	2.07	-0.692	-0.539	-1.01	0.135	0.449	-2	-2.56	0.908	0.83	-1.6	-0.585	-0.97	-0.242	-0.594	-0.102	-0.497	0.513	-1.09	0.0861	1.29	-0.41	0.355	-0.216	-0.782	0.18	1.22	-0.894	-1.63	-0.323	-2.18	1.07	-0.132	0.74	0.122	1.15	-1.75	-0.115	-0.00281	1.1	-0.798
test_130	1	1	0.983	-1.37	0.411	-1.46	-1.56	-1.33	0.621	2.07	-0.339	-0.169	-0.304	-0.628	0.265	-0.896	-0.924	0.148	-0.199	0.0747	-0.554	0.218	-0.284	0.498	-0.879	-1.17	-1.32	-0.614	1.3	0.214	-1.32	-1.17	-0.151	-2	-1.09	-0.313	0.47	0.173	0.0661	-0.507	-1.07	-1.37	-0.712	0.38	0.329	0.697	-1.46	0.157	0.741
test_131	1	0	-0.741	-0.17	1.25	1.83	-2.17	-0.772	0.463	0.389	0.812	-1.79	-1.09	0.747	0.637	-0.345	-0.3	-1.12	0.953	0.812	-1.19	2.27	-0.283	-0.868	-1.44	2.39	-1.44	-0.767	0.0242	-0.649	-1.46	-0.464	-0.0654	0.625	-0.0468	-2.13	-0.272	0.402	-1.57	-1.1	-1.74	-0.501	-0.6	1.05	-0.79	-1.82	-0.33	0.256	0.265
test_132	1	1	-0.948	-0.859	0.506	-0.522	0.0459	0.366	-1.17	1.07	-2.11	0.825	0.983	1.58	-1.27	-0.491	-0.873	0.263	0.941	-0.0643	0.96	-0.269	-1.42	0.888	0.379	-0.29	-0.615	-0.886	-0.134	-0.0384	1.77	-0.509	-0.0872	0.495	-0.533	-0.918	0.598	-0.235	0.631	0.0939	1.24	-1.08	-0.2	0.278	-0.198	0.281	-0.667	0.342	0.156
test_133	1	1	0.983	-0.0937	-0.735	0.444	1.14	-0.415	1.15	-0.231	0.419	0.188	-0.151	-1.76	0.468	0.824	-0.901	-1.24	2.39	-1.66	-2	-1.19	1.46	0.231	0.147	-0.123	-0.356	0.02	-0.871	-0.794	0.287	-1.18	-0.0715	-1.06	0.602	0.26	-0.359	-0.871	0.274	0.864	-0.67	2	0.486	0.358	-0.96	1.35	2.25	-1.2	1.9
test_134	1	1	-2.05	-0.688	0.828	-0.168	-0.502	0.728	0.906	0.953	-0.229	0.314	-0.589	0.712	-0.206	-1.98	0.654	0.228	-0.22	-1.24	1.5	-1.56	1.33	-0.348	-0.589	-0.278	-0.166	0.663	0.564	0.474	-0.543	2.22	-1.73	1.1	-0.486	-1.52	1.91	1	0.525	0.775	1.25	0.026	-0.689	0.237	-1.56	1.06	0.372	1.03	0.963
test_135	0	0	1.61	-0.224	0.851	0.576	-2.6	0.935	-0.274	0.38	1.03	-0.0656	1.51	0.712	1.38	0.556	1.1	0.289	-0.218	-0.62	-0.515	-0.224	-1.84	-0.499	0.319	0.516	1.52	-0.632	0.65	-1.51	0.839	0.454	0.463	-0.0516	-0.143	-0.947	-1.58	-0.323	-1.89	-1.88	0.263	0.87	0.498	0.512	-1.69	1.11	0.0884	-0.55	-1.5
test_136	0	1	1.59	1.06	0.831	0.121	-1.97	-1.39	-1.5	1.11	0.785	0.681	-0.706	1.26	-0.895	0.871	-0.00889	0.371	0.585	0.194	-0.132	-0.252	-0.0692	-0.13	0.907	-0.622	1.55	0.792	-2.16	-0.896	1.07	-0.0027	1.39	0.363	-2.19	0.763	-0.149	-0.324	0.646	-0.418	-0.401	-1.31	1.86	-1.05	0.973	-0.816	-2.55	-0.469	-1.92
test_137	1	0	0.606	-1.04	-0.109	0.583	0.528	0.802	1.33	0.386	-0.538	0.0268	2.72	-0.137	-1.06	1.35	-0.69	-0.3	-1.92	-2.25	1.08	-0.0419	-0.619	2.6	1.12	0.382	-1.86	-0.234	0.56	-0.331	-0.403	-0.0545	0.403	-1.21	-0.171	0.321	-0.592	-0.939	0.939	1.06	1.25	1.43	1.49	-1.71	-1.96	-0.332	-0.499	-1.21	0.09
test_138	0	1	1.81	-0.663	0.637	-0.193	-0.604	-0.299	-0.587	0.00856	-0.753	-0.054	0.0948	1.46	1.66	0.266	1.53	0.541	-0.0106	-0.337	0.531	0.968	0.29	-1.55	0.706	0.0782	0.315	-0.557	-0.607	-0.00575	-0.135	-0.174	-0.558	0.268	-1.91	1.43	-0.486	0.159	-1.07	-1.58	-1.7	-1.85	1.12	2.08	-0.0015	-1.86	-1.96	0.955	-1.63
test_139	1	1	-0.666	-0.228	0.501	1.06	-0.935	-0.275	-1.91	-0.947	-0.37	0.17	0.121	0.212	0.229	-1.97	0.56	-1.87	-0.236	-0.692	-0.0867	-0.613	-0.537	1.2	1.02	-0.815	-1.56	0.369	-1.17	1.21	0.57	-1.44	-0.579	1.23	0.305	-0.674	-0.735	-0.0231	0.0976	1.4	-1.76	0.366	-0.24	1.2	-0.425	-0.155	-0.42	0.33	-1.55
test_140	1	0	0.326	1.25	-0.507	0.772	1.65	-0.395	0.63	1.74	-0.138	0.806	0.87	1.52	0.646	-0.574	0.236	-0.52	-0.634	0.626	-0.43	-0.938	1.15	0.226	-0.859	-0.422	1.41	-0.803	-0.291	-1.08	-0.0366	-0.467	-0.197	-1.93	0.754	0.73	-0.339	-1.47	-0.403	0.503	1.92	-0.31	-1.99	-0.502	-0.0237	1.52	1.84	-2	0.394
test_141	1	1	-1.11	-1.8	1.04	0.741	1.28	-0.263	-0.604	-1.08	0.683	-0.0536	-0.0847	0.489	0.823	0.666	-1.18	0.126	1.43	-0.802	0.95	-0.655	-0.414	0.0185	-1.22	1.24	-1.07	-0.409	0.486	0.843	-0.0193	-0.434	0.331	-0.39	0.537	-0.726	-1.27	-0.852	0.632	0.837	-0.485	1.58	0.708	-0.592	-0.708	-0.868	-0.825	-0.0851	-1.45
test_142	1	1	-0.574	0.171	-0.917	-0.893	0.735	0.266	1.11	1.34	0.344	-0.717	1.96	-2.07	-2.3	0.803	0.26	0.185	0.113	0.662	0.133	-0.717	0.511	0.279	-1.15	-0.539	1.76	0.498	-1.51	-0.894	-1.76	1.22	-0.794	-0.839	0.851	0.999	-0.697	-0.269	-1.04	1.3	0.841	0.603	1.09	1.01	1.74	-1.3	1.57	-0.0534	-0.525
test_143	0	1	-0.637	-0.264	-0.896	0.171	0.78	-0.0917	-1.15	0.00577	0.933	0.332	-0.829	-0.492	0.563	0.599	-1.5	-0.551	-0.0949	0.0284	0.0909	1.53	-1.08	-0.2	0.558	0.489	-0.179	0.793	-1.52	1.02	1.2	0.893	0.924	-0.952	0.0897	0.95	0.746	-0.876	2.13	-0.33	-1.43	-1.33	1.23	-1.48	-0.603	-0.363	0.00977	0.851	-0.26
test_144	1	1	0.261	0.0651	1.75	1.69	0.0337	-0.754	-0.831	0.199	-0.263	-0.972	0.342	1.61	-0.473	1.11	0.478	-1.18	0.818	-1.36	0.165	0.416	0.0995	-0.851	-0.0187	-2.06	-1.18	0.968	0.567	-0.0102	0.408	-0.328	-0.655	0.266	1.19	-1.03	-1.84	-1.4	-1.47	0.237	-0.656	0.883	-0.507	1.64	0.502	-0.524	-0.363	-1.03	-0.675
test_145	0	1	-0.268	-0.732	0.775	-0.0511	0.209	1.87	0.304	-0.846	-0.277	-2.29	2.49	-0.331	1.89	1.59	-0.487	1.27	-0.765	0.356	0.154	0.522	-1.88	2	2.12	0.817	1.2	-0.566	1.21	-0.173	0.573	0.865	-0.922	0.77	0.775	0.646	-0.627	0.448	0.912	-0.929	1.79	2.61	-1.08	-2.64	-0.453	-0.547	0.0936	1.57	-1.59
test_146	0	0	0.361	-1.78	0.703	-0.844	1.25	-0.267	-0.542	-1.72	1	-1.99	-0.795	-0.583	0.391	-0.511	-1.54	1.61	-0.758	-0.443	1.72	0.656	-0.154	-1.33	0.325	-0.325	-0.65	2.27	0.599	0.429	-0.812	0.636	2.22	-1.93	1.34	0.416	0.508	0.000104	-1.56	-0.686	0.485	0.65	-2.05	-1.18	0.646	0.617	-1.58	0.0432	-0.0536
test_147	0	1	-0.501	-0.361	-1.23	0.763	1.48	0.908	0.171	-0.13	-1.42	1.24	-0.0897	-0.0697	0.538	-0.0248	-0.485	1.38	-0.208	0.408	-0.984	0.531	0.131	-0.631	-0.828	0.893	1.51	1.17	-0.357	0.382	-0.623	-0.949	-0.00751	-1.17	1.4	1.12	-0.286	0.954	-1.01	0.515	0.0198	-0.325	-0.779	-0.0867	1.06	0.199	-0.017	0.409	0.88
test_148	0	0	-1.35	-0.115	-1.39	0.852	0.607	0.771	0.0357	-2.63	1.02	-0.854	0.814	-0.0931	0.142	0.0206	-1.29	0.658	1.1	-0.619	-0.127	-0.954	1.43	1.32	0.819	-2.41	-0.527	2.67	0.787	-0.271	0.594	0.93	0.769	1.32	-0.469	1.3	-0.228	-0.716	0.375	1.36	0.983	0.74	-0.226	0.155	0.459	-0.213	0.901	0.456	1.23
test_149	0	1	1.8	0.428	-0.723	-0.0659	-0.447	-1.31	-2.29	-0.00404	-1.12	1.15	-0.136	-0.361	-0.436	0.655	-0.419	-1.49	-0.809	-0.996	0.755	0.551	-0.274	0.62	0.0317	0.518	-0.44	-0.385	-0.518	0.153	0.803	-0.611	0.204	-1.46	-0.848	1.18	1.2	1.48	-1.22	-0.133	-1.11	-1.1	1.61	0.95	0.64	-2.35	0.651	-0.926	0.776
test_150	0	1	0.0129	0.509	-0.774	-1.62	-1.56	0.281	-1.27	1.72	0.257	1.07	-0.907	-0.878	0.443	-0.000948	1.33	0.344	-0.488	1.09	-0.137	0.446	-0.537	0.841	-0.895	-0.41	0.857	-0.324	0.198	0.924	0.884	0.652	0.776	0.624	0.668	0.638	-0.57	0.413	-1.04	0.251	1.78	0.468	-0.0687	-0.803	-0.807	-0.127	-0.061	0.598	1.7
test_151	0	1	1.46	0.478	1.34	0.0905	0.131	-1.35	1.04	-0.632	-0.988	-0.682	0.426	0.448	0.352	-0.603	0.12	0.533	-0.00204	-1.22	0.375	0.231	-0.344	-0.651	-0.207	0.281	-0.545	-0.446	0.226	-0.175	0.73	1.1	0.577	0.724	0.247	0.483	-0.596	1.04	-1.38	0.386	-0.588	1.4	-0.223	-0.983	1.27	0.491	-0.896	-0.776	0.253
test_152	0	1	0.55	-0.185	-0.76	-0.27	-0.0777	0.256	-0.107	0.271	-2.55	0.314	-1.67	2.51	1.34	0.405	-0.333	1.36	-0.367	0.275	0.351	1.14	-1.1	-1.68	-2.16	-0.57	-1.7	-0.344	0.67	1.48	-0.0587	0.378	0.67	-0.897	-0.238	-0.712	0.111	1.16	-1.76	-1.06	-1.69	-1.32	-1.6	1.56	0.125	-0.239	1	-1.05	1.24
test_153	1	1	-0.713	0.114	1.17	0.281	-0.788	0.242	0.351	0.997	-1.09	-0.625	0.841	-0.298	-0.248	-0.962	-1.66	-0.776	1.27	-0.633	0.294	-1.75	-0.232	1.89	-1.34	-0.915	-0.584	-0.925	0.353	1.48	1.11	-0.234	-1.65	1.23	0.41	-0.528	1.24	-0.684	0.813	0.444	0.374	2.63	-1.08	0.0914	-1.52	0.941	0.298	-0.415	0.521
test_154	0	1	-0.145	-0.96	1.85	0.385	-1.14	1.27	-0.195	-1.2	1.72	0.00463	0.0208	-1.4	0.28	-0.025	-1.31	0.535	-0.15	-2.33	0.0882	-0.0978	0.137	-1.3	0.272	0.611	0.877	-0.0203	-0.463	-0.0781	-0.592	0.92	-1.5	0.118	0.572	-0.855	0.713	-0.281	-0.296	-1.11	-1.89	-0.191	0.161	0.907	-0.121	-0.418	0.612	0.00703	0.253
test_155	1	1	0.278	0.185	1.94	0.254	-1.65	-0.398	1.18	0.365	1.26	-1.38	-0.0695	-1.19	-0.809	-0.405	-0.00214	0.379	-0.316	1.28	-0.507	-0.112	-0.397	-0.367	-0.616	-0.432	0.67	0.96	1.92	0.214	-0.729	-2.7	0.0993	-0.457	-0.567	-1.21	0.0585	1.07	0.438	-0.335	-1.32	-1.03	0.843	0.218	-0.424	-1.42	-0.0916	-1.15	-0.123
test_156	0	1	-0.0161	-1.57	-1.25	-0.204	0.644	-0.434	0.126	-0.0645	1.66	0.114	1.59	-1.45	-1.96	-1.24	-1.39	0.00935	-1.04	-0.00181	1.56	-0.475	-0.319	-0.093	1.92	0.595	0.412	-1.12	0.107	0.355	-0.678	-0.609	0.795	0.552	1.72	-0.235	-0.961	-0.272	0.62	1.85	-0.0301	0.344	-1.48	0.0346	-0.598	-0.857	0.486	0.259	-0.85
test_157	1	1	0.806	-0.756	1.49	1.48	-0.693	0.869	0.441	-1.33	-0.508	0.588	1.13	1.95	-0.457	0.688	-1.95	0.285	0.357	-0.89	1.58	0.443	-0.583	1.2	0.193	0.0963	-0.545	-3.16	-0.682	-0.153	0.706	1.79	-0.758	0.968	-0.549	0.0324	-1.32	-0.589	0.91	-1.26	-0.692	0.0747	1.08	0.843	-0.56	-2.53	0.695	0.342	-0.709
test_158	1	1	-0.196	0.434	-0.227	1.15	0.0502	-0.523	2.21	-0.311	-0.491	1.27	-2.07	0.653	0.864	1.03	0.46	-1.13	0.669	0.243	0.124	-1.66	2.53	-0.866	-0.789	0.331	0.557	-1.51	2.29	1.02	-0.439	-0.317	1.62	1.87	0.461	-0.727	-0.482	-1.53	-0.612	0.912	0.28	0.947	-0.298	1.35	-1.1	1.31	0.392	-2	1.12
test_159	1	1	0.163	-0.269	-0.578	0.0905	-0.197	0.211	-0.0906	0.57	-2.65	0.546	-1.52	2.99	1.05	0.32	-0.398	1.16	-0.19	0.646	0.317	0.941	-0.975	-1.46	-2.62	-0.657	-1.94	-0.664	0.694	1.47	-0.0834	0.442	0.727	-0.789	-0.187	-0.75	-0.104	0.891	-1.59	-0.748	-1.59	-1.46	-1.91	1.6	-0.154	-0.163	1.04	-0.965	1.32
test_160	1	0	-1.73	-1.25	0.656	1.34	-1.97	0.139	0.0535	0.317	-0.0632	0.908	-0.766	0.0452	-1.66	0.261	0.748	-0.591	1.68	1.67	-0.0331	0.727	0.901	-1.42	-0.437	0.866	-1.23	0.0482	0.202	-0.648	-2.09	0.646	1.46	-1.53	-1.51	0.322	1.32	0.188	0.443	-1.37	-0.332	-1.88	1.35	-0.13	-0.191	-0.668	-0.288	1.77	-1.14
test_161	0	1	-0.261	-2.31	0.232	-2.36	1.18	1.25	-0.621	-0.262	-0.791	0.887	1.17	0.812	1.22	-1.17	0.167	0.746	0.535	-0.261	0.846	-0.314	-0.94	0.0112	-1.47	-0.511	-0.745	0.826	0.569	1.77	0.292	0.738	-0.406	-1.39	-1.39	0.0066	0.652	0.211	0.941	0.798	1.29	-1.87	-0.00643	-0.678	0.428	-0.147	-0.684	-0.541	0.255
test_162	1	0	-1.14	0.845	0.629	-1.73	-0.172	-2.58	-0.645	0.771	0.118	0.679	-0.149	0.0599	-0.275	0.00847	-1.31	0.625	0.679	-0.303	-0.849	0.133	0.819	-1.08	0.335	1.75	-0.293	-0.342	1.55	-0.826	-1.88	0.746	-1.98	-1.26	0.612	-0.641	0.25	-0.876	0.66	-1.11	-0.609	-1.12	0.897	1.07	-0.111	-0.132	0.269	1.28	1.44
test_163	1	0	-1.17	1.06	0.482	-0.33	-0.232	1.88	-1.56	-1.58	-0.347	-1.55	-0.717	-1.55	0.761	-0.599	1.67	-1.05	0.482	1.14	0.0252	1.77	-0.495	0.841	-0.792	-1.28	1.09	0.245	0.274	0.538	0.667	0.618	0.449	-0.241	0.382	1.8	1.14	-0.259	2.14	-0.231	0.475	1.65	-0.917	-0.39	1.27	0.0147	0.0434	-0.213	-0.371
test_164	0	0	-0.718	0.188	0.0552	-0.129	0.392	-1.08	-2.5	-0.66	-2.02	0.296	1.68	1.25	-0.626	-1.98	-0.162	0.0697	-1.87	-0.764	0.834	-0.374	0.389	-0.0729	1.08	-1.19	-0.475	-1.02	-1.04	1.35	2.32	-1.12	-0.626	0.0259	-0.9	0.477	0.383	1.93	1.33	-0.812	0.147	-0.0334	-0.234	-0.539	0.965	-0.504	-1.01	0.597	-0.0365
test_165	0	1	1.13	-0.425	1.24	-1.16	0.75	-1.09	-0.734	1.16	-0.536	0.844	0.0457	1.46	0.744	-0.829	-1.22	0.295	-0.605	-0.194	0.65	1.08	-0.459	-0.137	-1.58	0.0104	-0.586	-1.53	0.101	0.168	1.99	-0.206	-1.98	-0.684	0.0302	-0.076	-0.909	0.53	-0.454	0.332	0.174	-0.81	0.883	2.62	1.03	-0.0569	0.716	1.7	0.896
test_166	1	1	-0.119	-1.8	0.59	-0.3	0.512	1.47	-1.08	-0.343	0.229	0.326	1.01	0.867	0.784	-0.636	-0.107	-0.226	-0.0791	-2.73	2.21	-0.589	-0.556	0.755	0.802	-0.749	-0.0986	-1.04	-0.282	0.411	0.263	0.897	-1.13	-0.508	0.108	-0.69	-0.629	0.227	-0.653	-0.156	-0.112	0.64	-0.484	0.507	-0.476	-0.726	-0.795	-1.3	-1.66
test_167	1	1	-0.61	-0.11	0.22	0.326	-0.0964	0.734	0.879	0.0812	-0.38	2.08	-0.0853	1.31	0.0561	0.927	-1.59	-0.235	-0.661	-1.67	0.642	-0.65	-0.633	1.49	-0.0984	-1.06	0.878	-0.805	0.0433	1.24	-0.197	0.563	0.227	0.839	-1.75	2.21	-0.643	-1.64	-0.512	1.26	-0.294	-0.135	1.06	-0.932	0.26	0.0668	-1.31	-0.132	0.283
test_168	0	0	-0.208	-0.572	-0.346	-1.39	-0.148	-0.946	-2.15	-0.553	0.33	0.473	0.436	-1.35	0.731	-1.34	-2	0.461	-0.202	2.39	-0.793	0.722	-0.347	-0.47	0.11	-0.154	0.796	-0.307	-1.17	-1.45	-0.186	-0.458	0.675	0.497	-0.385	-0.593	0.546	-0.24	0.59	0.198	-0.167	-0.438	-0.527	-0.151	1.09	-0.317	1.26	-2.02	-0.212
test_169	1	1	-0.462	0.704	0.144	0.468	0.602	0.118	-0.672	0.343	-1.6	1.51	-1.34	-3.19e-05	-1.3	0.69	-0.718	0.36	0.614	0.624	-0.383	0.729	0.743	-0.977	-1.6	1.32	1.29	-0.83	-1.22	2.5	1.57	-0.946	1.33	-0.00162	-0.906	-0.161	1.18	0.787	-0.32	-0.73	0.127	-0.921	-1.17	-1.3	-0.405	-0.0174	0.46	0.00234	-0.0867
test_170	1	0	-0.374	-0.74	0.0656	-1.22	0.575	1.56	-0.0706	0.483	1.66	-1.6	1.41	-0.307	-1.49	-0.637	1.39	-0.0168	-1.16	-0.146	-0.143	0.332	-2.57	2.19	0.0562	-0.184	0.867	-0.507	-0.833	-0.845	1.26	-1.46	-2.93	0.917	2.32	-1.03	-0.88	-0.861	-0.0248	0.166	-0.919	1.98	0.168	0.667	0.186	-1.16	0.982	-0.0507	0.154
test_171	0	0	-0.294	0.835	-0.438	0.173	0.815	0.385	-0.717	-0.505	-1.46	1.13	-1.37	-0.753	-1.03	0.62	-0.588	0.617	-0.0932	0.577	-0.373	1.01	0.397	-1.14	-0.872	1.33	1.58	-0.0338	-1.26	2.3	1.4	-1.03	1.11	-0.0862	-0.678	-0.323	1.68	0.896	-0.489	-1.1	0.358	-0.626	-0.982	-1.71	-0.236	-0.0854	0.655	-0.244	0.0272
test_172	0	1	-1.86	-0.736	-2.17	0.283	0.668	-1.56	-0.874	-1.78	-1.93	0.412	0.998	0.122	-0.0324	-0.41	-0.364	0.591	-0.643	-0.83	-0.716	0.525	0.312	1.8	1.3	-0.438	-0.63	-0.407	-1.09	1.19	-0.243	0.883	-0.145	-0.919	-1.16	-0.493	1.94	1.46	3.05	-1.02	-1.36	-0.246	0.797	-0.147	1.42	-0.69	-0.609	0.463	-0.222
test_173	1	0	1.38	1.33	-0.662	0.081	1.96	-2.54	0.508	0.407	0.286	0.00652	-0.387	0.54	-0.815	1.04	1.06	-1.65	0.344	1.91	-2.41	-0.575	-1.21	-1.49	0.289	0.828	-0.761	0.834	1.99	-1.38	-0.131	0.979	0.982	-1.28	0.912	0.189	-0.917	-1.87	-1.8	1.33	0.063	0.56	0.712	0.737	1.21	-0.473	0.123	-1.52	1.29
test_174	0	0	-2.38	-0.52	-1.13	1.74	0.887	1.31	0.285	-0.628	-0.015	1.39	0.67	-0.546	-2.08	-0.756	-0.658	-0.603	0.626	-0.767	-0.539	-0.731	0.591	0.644	-0.413	-0.515	0.926	0.6	0.0517	-0.165	-0.532	0.25	2.03	1.37	-0.709	1.44	-0.545	-1.45	-0.904	0.709	1.81	0.773	-0.437	0.251	-0.581	1.36	0.217	-0.0225	0.325
test_175	0	1	0.924	-0.555	0.469	-0.714	-1.12	1.85	0.489	-0.338	0.262	-1.1	-1.18	-0.12	1.2	1.02	-0.438	0.501	0.512	-1.07	0.507	-0.549	1.28	-0.8	0.147	-0.0491	-1.41	0.348	0.602	0.604	0.565	-1.01	-1.47	0.147	-1.2	0.0842	0.618	1.63	-0.127	-1.99	-0.974	0.082	1.26	0.00481	0.345	1.46	0.434	-0.513	0.258
test_176	0	1	0.983	-0.21	0.128	-0.384	0.986	0.602	0.368	1.66	-1	0.372	0.0282	0.61	0.381	-0.784	0.373	1.26	0.891	-0.7	-1.64	0.199	-0.546	-0.99	-1.63	-0.346	-0.454	-2.49	0.246	1.08	1.51	-0.14	-0.0382	1.4	-0.842	-0.438	-0.812	1.08	0.478	0.101	-0.293	-0.266	-0.93	1.35	0.537	1.79	-1.37	-0.115	1.4
test_177	0	1	0.0509	-0.187	1.25	0.78	-0.26	-1.49	-0.948	-0.279	0.267	0.407	0.0786	-0.624	-0.0369	1.06	-0.894	-0.499	-0.798	-0.678	0.314	0.973	1.14	0.243	0.272	-0.672	0.811	-1.84	0.255	-0.0176	-0.0552	-0.117	-0.314	0.169	1.95	1.03	-0.213	1.01	1.07	0.17	-0.966	-0.169	-0.0587	0.162	0.164	0.154	-1.09	0.521	1.09
test_178	1	1	-1.84	0.286	0.0433	-1.35	-0.0441	0.97	-0.997	0.792	-0.72	-1.14	1.08	-0.747	0.222	0.22	-0.689	1.66	-0.328	1.23	1.65	0.682	0.101	-0.672	1.27	-2.57	0.431	-0.0953	-1.43	0.117	-0.348	-1.35	-0.246	-0.528	-1.46	1.09	0.495	0.525	1.17	-0.102	-0.218	-2.42	0.166	0.761	1.22	0.193	-0.19	0.871	-0.771
test_179	1	1	-0.686	1.34	0.31	-0.948	-1.31	-2.34	-0.592	0.247	0.604	-1.06	0.252	-1.68	-0.58	-0.229	0.807	-1.71	1.14	1.38	-0.742	1.41	-0.452	0.728	-0.903	1.28	-1.75	0.411	-0.856	-0.973	-1.17	0.775	0.289	-1.49	-0.67	-0.719	1.46	0.396	0.264	-0.951	1.14	0.604	-0.643	-1.3	1.03	1.09	0.639	2.35	0.299
[truncated: 721 more columns]
