# Supplementary material for: A multimodal ConvNeXt-Tiny deep learning model for simultaneous prediction of IDH mutation and Ki-67 expression in gliomas
Source: PLoS One. 2026 Jun 26;21(6):e0351757. doi: 10.1371/journal.pone.0351757 (PMC13308780; doi:10.1371/journal.pone.0351757)
Supplement: S1 File — This file contains the de-identified tabular data underlying the findings of this study, including cohort assignments, clinical variables, molecular labels, extracted radiomics features, deep learning features, model prediction signatures, and numerical data used to generate the figures and tables. (ZIP) [file pone.0351757.s012.zip › DL_test_com__T1CE_test_raw.csv]

sample_id	y_idh	y_ki67	DL1_T1CE	DL2_T1CE	DL3_T1CE	DL4_T1CE	DL5_T1CE	DL6_T1CE	DL7_T1CE	DL8_T1CE	DL9_T1CE	DL10_T1CE	DL11_T1CE	DL12_T1CE	DL13_T1CE	DL14_T1CE	DL15_T1CE	DL16_T1CE	DL17_T1CE	DL18_T1CE	DL19_T1CE	DL20_T1CE	DL21_T1CE	DL22_T1CE	DL23_T1CE	DL24_T1CE	DL25_T1CE	DL26_T1CE	DL27_T1CE	DL28_T1CE	DL29_T1CE	DL30_T1CE	DL31_T1CE	DL32_T1CE	DL33_T1CE	DL34_T1CE	DL35_T1CE	DL36_T1CE	DL37_T1CE	DL38_T1CE	DL39_T1CE	DL40_T1CE	DL41_T1CE	DL42_T1CE	DL43_T1CE	DL44_T1CE	DL45_T1CE	DL46_T1CE	DL47_T1CE
test_001	1	0	1.74	-0.654	-1.18	-0.386	-0.955	-0.47	0.756	0.919	0.109	-0.633	2.46	-0.249	-2.32	1.03	-0.81	-0.505	-0.0311	0.762	0.562	-0.671	-0.433	0.558	-0.151	-1.2	-1.42	0.202	-0.355	0.793	-1.76	0.168	2.39	-1.82	-0.156	-1.62	-0.125	-1.41	-0.105	-1.38	-0.835	-1.99	-0.668	-0.177	-0.173	2.08	1.81	-0.454	0.416
test_002	0	0	-0.592	2.53	-0.583	-0.32	1.17	-1.06	-2.09	1.82	-0.0552	-0.737	-1.67	1.1	-0.444	0.306	0.0652	-0.909	-0.759	2.14	2.01	0.776	-2.25	-0.232	-0.589	0.475	-0.304	1.31	-1.34	1.58	1.31	-1.13	-0.196	2.06	-1.61	0.0958	-0.712	1.01	0.889	1.18	0.201	-0.302	-0.854	0.856	1.74	-0.384	1.2	1.05	0.211
test_003	0	1	-0.0224	-0.933	0.609	-0.591	-0.0301	0.137	1.59	0.417	1.11	-0.385	1.53	1.87	-2.15	-0.518	0.269	0.0279	1.57	-3.08	-0.764	0.0442	1.21	1.39	-0.624	1.65	1.07	1.48	1.22	0.611	-0.245	1.07	1.81	0.671	0.835	0.452	-0.364	0.659	0.361	-0.405	0.133	-0.133	0.0354	-1.59	0.942	0.508	-1.19	-0.891	-1.25
test_004	0	0	1.33	-0.0514	0.225	0.783	-1.55	-1.03	0.139	2.21	-1.4	-2.56	1.93	0.00573	1.54	1.25	0.38	0.0351	-0.766	-0.402	-0.272	0.566	0.186	0.354	-0.82	0.531	0.0394	-1.65	1.5	-0.831	0.379	0.163	-1.14	-1.52	-0.196	0.184	-0.915	-1.29	0.42	0.0277	-1.46	0.521	-1.75	-0.0882	-0.596	-0.932	-0.115	-0.22	2.47
test_005	0	1	1.1	-0.274	0.284	0.64	-2	0.139	0.555	0.933	0.285	-0.482	0.933	-0.0891	-0.996	1.02	-1.5	-0.453	1.27	0.478	-2.04	0.0884	0.205	-1.89	1.12	1.7	-0.37	0.115	-0.846	-0.174	0.805	-1.08	-1.38	0.376	0.18	-0.982	-1.09	0.838	-0.712	-1.58	-0.816	-0.418	0.308	0.995	-1.83	-0.59	-2.55	1.46	-0.618
test_006	1	1	-1.12	0.292	0.625	-1.12	0.497	-0.293	-2.29	-2.03	-0.516	-0.464	-0.676	-0.833	0.648	-1.77	0.106	-1.14	0.386	1.28	0.24	-0.259	-0.212	0.00281	0.0328	-0.523	0.922	0.0788	0.578	-0.363	1.01	-0.784	-0.575	2.06	-0.879	-1.17	1.12	-0.23	0.108	-1.05	1.96	-1.13	1.45	-1.38	-0.0853	-0.12	0.384	1.07	0.677
test_007	1	0	-1.19	1.68	1.87	-0.169	2.2	-0.257	-1.01	-1.57	1.35	-1.29	1.91	-0.578	0.549	-0.219	-0.726	0.254	-1.08	-0.628	-1.12	-0.472	-2.86	-0.759	1.76	0.383	1.11	-2.22	-1.89	-0.688	-0.673	0.914	-0.355	-1.2	1.08	0.53	1.2	-0.165	-0.609	1.78	-2.11	-0.367	-0.861	-0.838	-0.854	0.074	0.802	-1.09	0.272
test_008	0	0	0.339	0.26	0.78	0.486	-0.609	0.977	0.627	-0.769	-1.25	0.715	-0.584	0.326	0.0431	-0.275	1.03	-0.704	0.532	-0.514	-1.12	-0.48	-1.85	0.716	-0.589	1.52	-0.922	-0.00512	-0.0917	1	0.367	-1.09	0.227	0.995	0.874	0.2	1.53	-1.49	0.177	-0.703	-0.722	0.111	-1.53	-0.632	-1.1	0.794	1.04	-0.503	0.706
test_009	1	1	1.41	-0.255	0.525	0.607	-1.71	-1.51	-0.157	2.16	-1.02	-2.27	1.58	-0.0225	2.04	1.25	0.2	0.486	-0.575	-0.488	-0.173	0.331	0.447	0.0846	-1.34	0.169	-0.198	-1.54	1.24	-0.679	0.639	0.18	-1.36	-1.38	-0.788	0.102	-0.863	-0.656	0.467	0.371	-1.58	0.45	-1.07	-0.571	-0.177	-0.848	-0.127	0.458	2.11
test_010	1	1	-0.168	-1.18	0.943	-1.01	-0.11	-0.472	1.35	0.368	1.22	-0.426	1.48	1.89	-1.85	-0.352	-0.00907	0.372	1.36	-3.05	-1.1	-0.369	1.09	1.05	-0.75	1.35	1.09	1.47	0.957	0.923	-0.231	1.07	1.96	0.649	0.455	0.392	-0.369	0.903	0.39	-0.118	-0.0529	-0.203	0.323	-1.84	0.979	0.585	-0.933	-0.459	-1.3
test_011	0	1	0.746	0.000146	-1.11	-0.333	-0.724	0.0595	1.04	0.227	-1.11	-0.343	0.445	-1.68	-1.13	1.17	0.418	-0.951	-0.285	2.16	-0.203	1.1	-0.198	0.44	0.18	-1.55	-1.49	-0.506	1.48	-1.39	-0.923	-1.36	-0.995	0.312	1.25	-0.629	0.666	0.0303	-1.62	0.531	0.277	-0.0305	0.249	-0.395	-0.47	-1.5	-0.298	1.84	0.119
test_012	1	0	1.01	0.426	-0.883	0.0951	0.681	1.05	1.33	0.106	-0.0222	-0.59	0.523	0.475	-0.451	-1.32	1.67	-0.444	0.884	-1.78	-1.37	0.391	0.668	2.38	-0.506	-0.346	-0.441	-0.956	-0.312	-1.18	1.29	1.27	1.23	-0.818	1.09	0.98	0.877	-0.6	1.37	0.26	0.444	-1.19	0.1	-0.864	0.895	0.875	1.09	0.342	-0.481
test_013	1	0	-0.932	0.555	0.639	0.626	1.13	1.65	0.588	0.681	-2.34	-0.984	-1.23	0.0124	0.26	-0.579	0.76	0.861	0.457	0.997	-0.144	1.74	-1.61	1.6	0.0406	-1.73	-0.74	-0.507	-0.852	0.334	-1.54	0.769	1.54	1.05	1.15	-1.1	1.62	-0.553	-0.627	0.276	-0.226	-0.823	1.18	0.368	0.833	-0.147	0.0644	-0.623	-1.22
test_014	0	0	-0.715	-0.356	-0.18	-2.05	1.03	0.583	1.09	-0.0199	-1.02	-1	0.486	0.52	-1.46	-1.12	-1.48	-1.27	-0.61	-0.816	0.729	0.206	0.42	0.778	1.56	-0.749	-0.364	0.93	0.919	-0.315	0.602	0.131	-0.0217	0.138	1.24	-1.43	-0.316	-0.756	1.2	0.243	0.0472	0.0213	-1.62	0.301	-1.52	-1.02	-0.621	-0.312	-0.957
test_015	1	0	-0.0179	-0.709	0.369	0.445	0.000814	-0.864	1.67	-1.09	0.24	-0.0968	0.217	1.16	0.516	0.945	0.716	0.882	0.106	1.22	-1.82	0.293	-0.982	-1.22	-0.0899	-1.06	0.289	-0.876	-0.702	0.839	-1.09	1.11	0.633	0.651	-0.112	-0.708	-0.316	-0.529	-1.29	1.43	-0.665	-1.19	1.73	0.699	-1.23	-1.32	1.15	0.815	-0.833
test_016	0	0	0.73	-0.264	-0.891	1.25	0.594	0.843	-0.0243	-0.222	-2.28	-1.26	-0.236	-0.103	-0.347	1.72	-1.47	0.943	-0.534	0.455	0.78	0.186	1.02	0.792	-0.986	0.781	0.896	-1.1	1.64	0.841	1.11	0.251	1.01	-0.315	-1.82	0.195	-0.886	-1.3	0.315	-0.875	1.81	1.22	0.0392	0.846	-0.621	-1.02	-0.0845	-2.14	1.4
test_017	1	0	-0.246	0.579	0.92	-0.0881	0.893	-1.95	-0.709	-1.83	-0.29	0.191	0.91	0.166	0.257	-0.155	1.75	-0.144	0.146	0.642	0.393	-0.614	-1.11	-0.374	1.29	0.113	-0.933	-0.312	0.243	0.534	0.0393	1.77	0.557	0.838	-1.17	0.46	-1.36	-0.311	-1.31	0.879	-0.597	0.561	0.561	-0.453	1.46	1.22	-1.39	-0.247	-0.432
test_018	1	1	0.627	1.39	-1.11	-0.498	0.972	0.858	-0.428	-0.669	-0.801	0.761	-0.459	0.387	0.852	-0.296	0.917	1.26	0.652	-1.32	1.2	1.16	0.264	0.354	-0.182	-0.084	-0.208	0.525	0.573	0.418	0.144	-0.322	-0.255	-0.119	-0.958	-1.64	0.349	0.587	0.625	-0.414	-0.548	1.36	-0.238	2.84	-0.38	-0.896	-1.36	-0.385	-0.0872
test_019	1	1	-0.522	0.21	2.31	-0.0467	-0.658	0.295	0.587	-2.07	-0.00536	-0.948	0.254	-1.63	-0.377	1.17	1.26	-0.45	-0.967	0.547	-0.705	0.425	-0.255	0.37	-0.504	0.325	-0.569	-0.33	-0.289	-2.45	-0.458	-0.57	0.395	-0.518	-0.644	-0.235	-0.492	-0.581	0.707	0.752	-0.954	-0.0179	-0.16	-0.033	-0.952	-0.307	-0.164	1.42	0.259
test_020	1	0	-0.893	0.252	0.224	-1.01	-0.241	-0.766	0.574	1.09	-0.298	0.789	-1.17	0.0239	0.669	-1.39	0.66	1.1	0.807	-0.768	-0.228	-0.373	-1.53	-0.433	0.458	-0.617	-0.826	-0.331	-1.78	2.29	2.06	-1.72	0.884	1.07	-2.26	-1.53	-1.42	-0.644	0.398	-1.35	0.747	-0.953	-1.06	-1.35	-0.178	2.48	0.403	-1.27	-0.418
test_021	1	0	-0.361	0.0404	1.23	-0.704	2.38	-0.571	0.509	-0.45	1.43	-1.17	0.549	0.833	-0.311	-0.427	-1.94	0.469	-0.27	1.05	0.364	-0.94	-0.642	0.27	0.201	0.818	-1.32	0.423	-0.917	-0.385	0.759	0.201	-0.0251	-1.71	-0.414	-1.52	-0.221	-0.582	1.84	-2.13	-1.02	-1.26	-0.867	0.367	-0.578	-0.205	0.438	0.939	0.883
test_022	1	1	-1.95	-0.487	1.59	0.124	1.02	0.361	-0.413	2.63	0.885	0.636	-1.18	0.273	1.49	-0.992	0.136	0.44	-1.1	-0.388	-0.0207	-3.17	-0.552	0.405	-0.78	-1.17	-0.981	0.823	0.973	-1.43	-0.896	1.51	0.173	1.54	0.662	-0.626	0.158	0.633	0.519	1.16	-0.847	-1.75	0.77	0.755	-0.697	1.19	0.645	1	-0.088
test_023	0	1	0.285	0.961	1.96	-1.33	-0.489	-0.951	0.273	0.882	0.0832	-0.107	1.3	0.193	-2.22	1.5	1.17	1.59	-0.854	-0.177	0.542	0.31	1.28	-1.46	-1.78	-1.42	0.686	0.984	0.638	0.612	-0.0271	1.17	-2.04	1.32	0.782	-0.261	-0.616	-0.62	1.48	0.858	0.0807	0.652	-1.17	-0.88	-0.596	0.623	0.203	-1.16	1.08
test_024	1	1	0.872	0.822	-2.49	0.195	0.308	0.726	-0.813	-0.473	-0.811	1.21	0.589	0.722	0.57	-0.0473	0.947	1.27	0.0517	-0.797	0.645	0.144	1.2	-0.578	-0.323	0.736	1.53	-1.06	-0.319	0.337	-0.243	-0.668	-2.5	1.12	-1.03	-1.92	1.35	-1	-1.35	0.566	2.39	0.786	-0.296	0.26	0.991	0.236	0.893	-0.819	-0.746
test_025	1	1	1.6	1.22	-0.296	-1.06	0.814	-1.12	0.275	-0.626	1.05	0.128	-0.112	-0.352	0.623	-0.281	1.05	1.5	0.197	0.639	-0.797	0.609	1.17	-1.52	0.803	0.0851	1.82	1.04	0.503	-0.938	-0.0184	-0.0568	-0.401	-0.527	1.04	-0.216	0.08	-0.346	0.448	0.732	0.645	1.17	1.31	2.53	0.302	-0.286	0.575	0.473	-0.658
test_026	0	1	0.793	1.74	-0.559	0.513	-0.833	0.925	0.771	0.844	0.408	-0.0854	-0.696	0.792	-1.14	-0.308	0.355	1.76	0.183	0.511	-0.988	1.48	1.3	-1.25	0.497	-0.402	0.772	1.19	-0.124	0.849	-0.0135	1.48	-2.18	-0.2	0.443	1.62	1.9	0.235	0.854	-1.79	0.193	0.106	2.56	1.44	-1.05	-0.493	-0.386	0.853	0.781
test_027	0	1	-1.92	0.52	-0.221	2.18	0.167	0.738	0.792	0.291	-1.49	1.2	0.389	1.27	-0.54	-0.211	-0.481	-1.42	2.03	-1.63	0.0108	1.31	0.142	1.5	0.898	0.238	0.979	1.09	0.449	0.0445	1.4	0.762	0.658	-1.84	1.97	0.533	-0.631	-1.12	-0.934	-0.732	-0.66	0.794	0.548	0.755	0.0818	0.98	-0.534	0.198	-0.834
test_028	1	0	-1.11	0.631	1.22	-0.932	-0.0083	0.64	0.0508	-0.0173	0.197	-0.506	0.564	-0.829	0.296	-0.939	0.517	0.246	0.0323	0.76	-1.72	0.647	-1.36	1.01	-1.16	0.287	1.23	0.12	-1.39	-2.34	-1.27	-0.659	-0.639	-0.334	0.75	-0.797	-0.542	0.654	-0.19	-0.453	0.135	0.807	0.379	-1.24	1.24	2.24	-0.326	0.355	-0.363
test_029	0	0	-0.351	0.259	0.474	0.516	-0.471	-0.527	1.11	-2.2	0.0283	1.54	0.579	0.38	-2.61	1.13	-1.01	-0.505	0.778	-1.3	-0.692	0.632	-1.37	-0.729	0.614	-0.216	0.0313	-0.133	-0.722	-0.869	0.00678	-0.999	-0.0585	0.167	1.44	1.29	0.664	-0.072	-1.25	0.257	-1.31	-0.621	-1.47	0.0296	-0.31	-0.255	-0.549	-1.3	0.126
test_030	0	0	-0.257	-0.3	1.85	-0.125	0.219	-1.67	1.14	-0.662	0.265	-0.943	-0.156	-1.43	-1.09	-0.0494	-0.635	-0.317	-0.187	-0.0976	0.19	-0.0817	-0.845	1.34	-1.27	-0.75	-1.72	0.311	-0.0794	-1.19	0.83	-0.0182	-0.0676	-1.16	1.32	-0.625	-0.394	-0.129	0.908	-1.37	-0.363	0.249	-1.33	-1.04	-0.823	0.878	0.0776	-1.2	0.293
test_031	0	1	0.748	-0.104	-1.2	-0.27	-0.785	0.0643	1.08	0.128	-1.11	-0.34	0.454	-1.64	-1.12	1.19	0.379	-0.96	-0.309	2.11	-0.181	1.11	-0.229	0.446	0.113	-1.54	-1.46	-0.476	1.46	-1.39	-0.917	-1.35	-1.02	0.302	1.31	-0.641	0.673	0.0414	-1.63	0.518	0.277	-0.00679	0.278	-0.416	-0.498	-1.51	-0.313	1.86	0.0712
test_032	0	0	0.93	0.523	0.303	0.499	-1.77	0.526	0.563	-0.625	-1.41	-1.31	-0.31	-1.56	-1.16	1.15	-0.119	-0.186	0.858	0.389	-1.24	-1.35	-1.01	0.165	-0.549	0.329	-1.08	-0.323	0.157	-0.371	1.68	-0.827	-1.9	-1.96	0.247	-0.0148	0.577	-0.588	-0.365	-1.16	-0.213	-1.29	0.598	-0.46	-0.492	-0.0881	-0.858	-0.209	-0.0113
test_033	1	1	1.58	0.116	-0.806	-2.15	-0.636	-2.65	-0.43	-0.309	-0.89	0.95	2.54	-0.701	1.22	1.7	-1.83	-1.92	0.229	0.402	-1.44	1.26	0.538	-1.05	0.941	1.17	-0.0922	0.283	0.689	0.327	-0.854	-0.794	-0.204	-1.05	-1.26	-0.707	0.985	-0.915	0.299	1.62	0.13	-0.187	-0.217	1.95	-1.1	-2.93	-0.647	0.679	0.582
test_034	1	0	0.478	1.29	-1.08	-0.726	1.06	0.739	-0.273	-0.673	-1	0.313	-0.0676	0.427	0.705	-0.105	0.815	1.25	0.301	-1.24	0.792	0.994	-0.0495	0.32	0.232	-0.0657	0.098	0.326	0.625	0.543	0.0244	-0.414	0.0624	-0.255	-0.815	-1.55	0.262	0.18	0.679	-0.457	-0.662	1.34	-0.729	2.96	-0.678	-0.912	-1.1	-0.616	0.219
test_035	1	1	-0.231	-1.19	0.927	-1	-0.104	-0.488	1.35	0.351	1.27	-0.457	1.44	1.9	-1.84	-0.339	-0.0127	0.375	1.37	-3.06	-1.09	-0.377	1.1	1.06	-0.701	1.34	1.09	1.45	0.956	0.897	-0.248	1.09	1.98	0.679	0.447	0.393	-0.382	0.895	0.36	-0.128	-0.0956	-0.219	0.345	-1.89	1.01	0.598	-0.923	-0.436	-1.3
test_036	1	0	1.25	-0.7	1.04	-2.05	-0.109	-0.0127	-1.22	-1.27	1.07	-0.243	0.0818	1.78	-0.652	1.27	-0.487	0.499	0.438	-1.02	-1.19	-0.746	-0.33	-2.12	-2.5	-1.46	0.702	-0.485	0.108	0.166	1.15	1.77	-0.979	0.0397	1.13	1.55	0.74	2.51	-1.13	0.38	0.0596	0.638	-2.63	0.0247	-0.28	0.387	-1.42	-0.672	0.589
test_037	0	0	-0.788	1.31	-0.619	-0.788	-0.609	0.804	0.619	0.341	1.09	-0.607	0.599	0.832	-0.916	-0.0113	-0.284	1.01	-1.86	0.24	-0.552	0.0261	-1.07	-0.869	-0.649	-1.52	0.615	0.792	-2.21	-0.39	-0.75	1.37	-0.022	-2.11	0.186	0.841	0.75	0.784	0.877	0.725	-0.168	1.29	-0.552	1.04	0.579	1.75	-0.886	-1.12	0.0669
test_038	0	0	-0.054	1.18	0.766	0.438	1.07	1.9	-1.9	0.326	0.744	-0.739	1.02	-0.701	0.263	-0.525	-0.371	-0.626	0.0972	-0.0338	-0.847	1.34	0.416	-1	0.095	0.466	1.08	0.739	0.0928	0.744	-0.151	-0.93	-0.053	0.191	1.54	-0.927	0.434	-0.151	-1.11	-1.33	-0.0681	-0.315	-1.74	0.301	0.87	-0.447	-0.365	0.0523	0.78
test_039	1	1	-0.0693	-3.3	0.716	0.117	-0.52	0.364	0.759	-0.575	0.0571	0.728	-0.769	-0.192	-0.392	-0.253	-0.298	-0.86	0.631	-0.766	0.388	-1.18	1.95	1.68	-0.572	1.68	0.0997	-0.386	-0.0426	-0.691	1.15	0.969	-1.04	2.2	-0.532	-1.38	-0.583	-0.538	-0.803	-0.274	2.05	-1.47	1.3	-0.636	0.313	-0.187	-0.00918	-0.362	-0.977
test_040	0	0	0.692	-0.495	1.07	-1.04	-0.491	-1.03	0.705	-1.18	0.0124	0.395	-1.01	-2.8	0.312	-0.641	-0.301	1.25	0.0419	-0.987	-1.57	-0.502	-0.477	0.955	-0.802	0.925	-0.27	-0.0608	1.22	-2.12	-0.542	-1.37	0.504	-1.04	0.158	0.785	-0.529	-1.3	0.87	-0.989	0.396	-1.17	-0.379	-0.464	-0.00596	0.171	-1.36	-0.907	0.493
test_041	0	0	-1.57	0.559	-1.26	2.39	0.694	1.18	0.135	-0.646	-0.0754	-0.981	1.59	1.19	-1.97	-0.0717	-1.18	-0.648	0.625	0.0478	0.715	-0.33	-0.991	-0.453	-0.16	-0.573	0.416	0.732	-0.237	1.5	0.336	0.445	0.161	1.42	0.377	-0.891	1.57	0.756	0.0814	-1.62	-1.22	1.89	1.49	0.896	0.726	0.251	-1.05	-0.342	-0.316
test_042	0	1	1.46	0.232	-0.889	1.65	-0.219	-1.44	0.407	-0.48	-0.6	0.982	-1.15	0.403	-0.203	-0.265	-1.28	-0.103	-0.0709	-2.26	2.04	0.321	-0.519	0.0203	-1.18	1.76	-0.919	-1.39	0.389	-0.762	1.62	-0.806	-1.23	0.193	-1.77	0.512	0.357	0.639	0.688	0.115	1.13	-1.39	-0.656	-1.08	-0.803	-1.16	-0.292	-0.886	0.247
test_043	1	1	-1.06	0.252	-0.443	1.25	0.274	-2.04	0.923	-0.553	0.225	1.12	-1.21	-0.411	0.732	0.217	1.08	2.73	-0.152	0.253	-1.49	0.122	0.185	-1.45	-0.506	-0.948	-0.313	-0.588	-0.167	-0.266	-0.428	0.474	0.0847	0.942	-0.347	1.13	-1.39	1.32	0.418	-0.516	-1.62	1.38	-0.346	-1.12	-0.565	0.902	-0.106	0.809	-0.611
test_044	1	0	-1.6	0.154	0.0725	0.352	0.897	0.696	-0.929	0.563	-0.315	0.106	-0.239	-0.294	-0.000592	0.0556	-0.563	0.832	-0.459	1.17	-0.468	-0.448	-1.3	-1.86	-1.35	-0.263	0.976	1.43	-0.615	0.267	-0.623	0.829	0.104	-0.516	0.369	1.95	-0.00976	0.393	0.484	1.5	-1	1.17	0.953	1.14	-0.768	0.436	-1.58	0.577	-0.142
test_045	1	1	-0.149	-0.158	-2.1	1.08	-0.724	-0.896	-2.48	1.55	-0.345	0.29	0.448	0.811	0.889	-0.484	0.621	-2.5	-0.525	-0.558	1.12	-0.232	-0.5	1.03	0.715	-0.0208	-1.76	-1.44	0.0815	1.43	1.85	-2.28	-0.0745	0.695	-1.46	-0.659	-0.89	0.845	0.588	2.21	1.15	2.02	-0.0626	-0.633	1.27	0.775	0.406	-0.101	-0.275
test_046	0	1	-0.638	1.1	0.338	-0.751	1.32	1.43	-0.99	-0.832	0.679	-1	-0.0274	1.31	0.109	-0.122	1.07	2.31	1.25	0.309	-0.108	-0.317	-0.394	0.258	-0.341	-0.244	-1.04	-1.89	-0.146	0.391	0.379	1.17	-0.277	-1.21	-0.988	1.75	2.21	-0.114	-1.63	0.102	-0.512	-1.19	0.858	-0.193	1.39	0.45	0.293	-1.53	0.0129
test_047	0	0	0.638	-0.228	0.67	-0.984	0.46	0.405	-0.517	-0.903	0.0324	0.974	-0.441	-0.31	-0.38	-0.532	-0.365	-1.07	-1.41	-0.766	-0.166	-0.698	0.261	0.794	1.02	1.81	0.108	-0.621	0.762	-0.727	-1.19	0.124	0.0243	0.133	0.195	0.0681	-1.13	-0.22	0.682	-0.114	0.89	-0.00982	-3.19	-0.468	-1.27	0.5	-0.0166	0.289	-0.791
test_048	0	0	-0.454	1.73	-0.592	0.72	0.0682	1.81	0.09	0.111	-0.0817	-0.0975	0.837	0.612	-1.16	0.923	0.309	0.143	-1.02	1.22	1.64	0.568	0.452	0.849	1.21	0.586	2.15	-0.318	0.631	0.271	-0.934	1.03	-1.64	-0.2	0.0735	0.676	1.08	-0.406	0.342	0.273	1.21	1.3	-0.494	0.747	1.95	-0.225	-1.11	0.863	1.59
test_049	0	0	-1.03	1.13	-0.177	-0.709	-1.03	-0.598	-0.0233	0.351	0.481	-2.36	0.352	0.407	-0.574	0.26	-1.41	-0.437	-0.0846	-0.406	-0.218	-0.485	-1.27	-1.71	0.274	-0.694	-1.45	0.132	0.574	-0.0559	0.988	0.0645	-0.118	-0.475	0.821	-0.041	0.357	1.53	0.891	-0.637	-1.94	-0.52	0.96	1.26	-0.365	-0.414	-0.459	-0.536	0.229
test_050	1	1	0.615	-0.456	-1.44	-0.468	-0.241	0.0908	-2.06	-1.05	0.0798	0.269	-1.26	0.9	0.26	-0.435	-0.85	0.371	1.83	-2.46	0.447	0.153	-1.41	-0.84	-1.31	-0.995	-0.605	-0.78	-0.151	-0.509	-0.0163	0.286	0.688	0.055	-0.881	-0.0955	-0.621	0.499	-1.29	0.864	0.986	-0.839	0.431	-2.05	0.547	-1.59	-0.0233	-1.34	0.742
test_051	0	1	-0.682	1.23	-0.883	1.11	0.218	1.1	0.924	-0.584	0.0876	1.66	-1.84	0.484	0.293	-0.453	1.37	-0.102	-0.0701	-0.314	1.4	-0.261	1.34	0.293	1.31	1.42	-1.28	1.29	-0.604	-0.685	0.156	-0.231	-0.953	-0.567	-0.222	0.81	-1.65	-0.244	-0.00201	0.21	1.34	1.1	1.36	-2.24	-0.0548	1.09	0.487	1.11	-0.0756
test_052	0	1	0.12	0.935	0.617	0.629	0.78	-1.28	-0.489	-1.78	-0.148	0.761	0.562	0.0375	0.0685	-0.485	2.11	-0.439	0.662	0.499	1.19	0.0142	-0.601	-0.0267	0.991	0.377	-1.21	-0.166	0.402	0.0381	0.16	1.75	-0.0792	0.965	-0.944	0.383	-1.31	-0.214	-1.28	0.685	-0.295	0.727	0.72	-0.341	1.64	1.18	-1.86	-0.396	-0.587
test_053	1	1	-0.477	-1.25	-0.279	-0.108	0.154	-0.17	0.144	0.845	-0.976	-0.002	1.12	0.801	1.12	0.393	-0.197	1.54	-1.25	-0.543	-0.0521	0.328	-0.131	-0.687	1.04	2.76	0.861	0.753	-1.02	-0.715	0.426	0.959	-1.14	1.47	0.927	1.53	1.35	1.01	2.81	-0.658	1.1	1.56	0.416	-0.653	0.986	-2.43	-0.744	0.137	-0.121
test_054	0	1	-2.84	0.814	0.592	-1.88	0.932	0.774	0.164	0.702	1.45	-0.198	0.0759	-1.2	-0.0963	-1.02	1.25	-0.422	-1.31	0.211	0.00447	-0.124	2.57	0.332	3.36	0.846	0.314	-1.43	-0.59	-1.77	-0.342	0.0867	1.15	0.229	0.753	-1.7	-1.59	-1.67	2.45	-1.29	-0.756	0.661	-1.19	-0.136	0.117	1.15	0.356	1.9	-0.759
test_055	1	0	0.829	-0.32	-0.148	-1.63	0.133	-2.27	-0.744	0.303	1.98	1.25	-0.142	0.035	0.964	1.41	0.114	0.344	-0.906	0.083	-1.02	-1.33	-1.82	0.321	1.49	0.362	-1.57	-0.0886	-0.796	1.59	0.624	-0.0285	0.82	0.643	-0.21	-0.276	-1.7	1.08	-1.26	2.57	0.495	-1.31	-0.404	1.33	0.145	0.882	1.52	1.01	0.084
test_056	1	0	0.93	-0.197	-0.657	-1.14	-0.589	-0.436	0.169	0.475	0.221	-0.554	-0.0531	0.475	-0.103	0.612	0.0995	1.56	-0.216	0.927	-0.0896	-0.349	-1.02	-0.77	-1.13	-0.0462	-1.23	1.2	0.323	1.14	1.04	-2.05	1.64	-1.58	-0.46	-0.669	0.0991	0.114	1.16	-0.908	-0.321	-0.525	0.249	0.57	0.378	0.00171	0.333	0.476	-0.584
test_057	1	1	-0.68	0.352	0.167	-0.806	-0.451	-0.61	0.449	1.12	-0.0291	1.21	-1.47	-0.0318	0.772	-1.56	0.839	1.17	1.16	-0.898	0.221	-0.191	-1.21	-0.463	0.0446	-0.647	-1.09	-0.202	-1.89	2.17	2.15	-1.67	0.496	1.17	-2.38	-1.64	-1.33	-0.243	0.397	-1.26	0.799	-0.892	-0.663	-1.48	0.0958	2.54	0.0959	-1.02	-0.694
test_058	1	0	-0.106	0.627	2.25	-1.93	-0.4	-1.65	0.122	0.815	0.00361	-0.658	1.63	0.232	-2.06	1.8	0.745	1.8	-1.39	-0.0594	-0.286	-0.293	0.803	-1.74	-1.53	-1.67	0.941	0.821	0.475	1.06	-0.0616	1.17	-1.5	1.24	0.528	-0.242	-0.679	-0.751	1.5	1.02	-0.216	0.531	-1.4	-0.968	-0.8	0.68	0.722	-1.02	1.31
test_059	1	1	-0.982	1.77	1.82	0.0605	2.07	-0.169	-1.07	-1.6	1.58	-0.865	1.57	-0.618	0.742	-0.376	-0.614	0.331	-0.798	-0.768	-0.652	-0.227	-2.55	-0.719	1.38	0.316	0.84	-2.11	-1.96	-0.788	-0.561	0.965	-0.789	-1.05	0.921	0.432	1.28	0.287	-0.625	1.86	-2.01	-0.327	-0.396	-0.957	-0.578	0.0574	0.537	-0.827	-0.0426
test_060	0	1	1.3	-0.238	-0.196	1.53	-0.935	0.037	-0.247	-1.18	0.317	-0.74	0.13	-0.668	-1.54	-1.25	-0.214	-0.464	2.21	0.425	-0.728	0.528	-0.669	0.666	-0.812	-0.552	1.18	-0.0425	0.781	-1.43	-1.36	-1.6	0.99	-0.471	0.935	-0.22	1.5	0.13	0.111	-0.713	-1.65	-0.989	0.425	0.193	-1.15	-1.09	-0.261	0.669	0.589
test_061	1	1	-0.503	0.222	2.31	-0.0192	-0.661	0.26	0.653	-2.08	0.0076	-0.95	0.258	-1.66	-0.375	1.23	1.26	-0.448	-0.977	0.568	-0.702	0.37	-0.261	0.399	-0.511	0.333	-0.578	-0.416	-0.33	-2.46	-0.406	-0.605	0.373	-0.521	-0.703	-0.275	-0.521	-0.564	0.683	0.804	-0.981	-0.00504	-0.2	-0.0245	-0.979	-0.286	-0.157	1.4	0.276
test_062	0	0	1.29	1.02	2.54	-1.06	-0.416	0.122	1.54	-0.464	1.03	-1.47	1.13	-0.854	-2.46	0.762	0.526	-0.0438	0.6	0.605	-2.23	-0.474	-0.317	0.962	0.624	-0.266	-0.331	1.13	-1.93	-0.969	-0.66	0.636	-0.0617	-0.328	1.95	0.725	1.21	-0.611	-2.37	0.289	1.84	-1.18	0.779	-1.11	-0.15	0.763	-0.428	-0.352	0.903
test_063	1	1	1.37	0.589	0.133	0.356	1.12	1.29	-0.32	-0.819	1.43	1.24	0.423	0.142	0.757	-1.25	0.258	-0.438	0.204	0.534	-0.224	0.792	1.3	0.978	-1.35	-0.979	2.27	-0.356	0.508	1.51	-0.91	0.0217	1.61	1.56	0.654	1.08	-0.321	-0.296	-0.527	1.08	-0.976	0.852	1.94	-0.0893	0.35	0.949	-0.304	-0.866	-0.817
test_064	1	0	-0.653	-2.6	0.355	0.592	-0.0531	-1.08	-1	-0.693	-0.404	0.362	0.259	0.095	0.656	1.34	-1.04	0.684	1.24	-0.0508	0.461	0.973	-0.422	0.857	-1.73	1.33	-0.278	-0.768	-1.01	-0.224	0.146	-0.695	1.89	0.323	0.274	0.746	-1	-0.761	1.26	-0.145	0.184	-0.388	-0.755	-0.622	-0.941	0.0513	0.441	0.628	0.132
test_065	0	1	0.108	0.928	0.629	0.627	0.776	-1.29	-0.526	-1.8	-0.111	0.728	0.606	0.0807	0.0495	-0.488	2.09	-0.388	0.691	0.496	1.19	0.0421	-0.646	-0.0302	0.997	0.382	-1.21	-0.117	0.376	0.0553	0.128	1.81	-0.0622	0.989	-0.927	0.372	-1.27	-0.172	-1.31	0.708	-0.311	0.75	0.723	-0.302	1.63	1.12	-1.88	-0.416	-0.622
test_066	0	1	0.763	-0.149	-1.74	-0.071	-0.232	0.651	-1.84	-0.981	-0.121	0.351	-1.21	0.859	-0.134	-0.597	-0.617	0.0352	1.98	-2.43	0.816	0.513	-1.3	-0.511	-1.2	-0.679	-0.64	-0.715	0.122	-0.826	-0.0585	0.264	0.52	0.0491	-0.497	-0.0862	-0.556	0.209	-1.3	0.61	1.16	-0.746	0.158	-1.8	0.475	-1.66	-0.271	-1.68	0.834
test_067	0	0	-0.952	-0.687	-0.42	0.897	-0.955	-1.37	0.0564	0.217	1.73	-1.06	1.67	-0.438	-0.661	0.67	-0.165	-0.514	-1.03	-0.628	-1.13	-0.0731	0.809	0.772	0.301	0.282	0.0169	-0.936	-0.0346	-1.51	0.111	-0.125	-1.04	-0.686	2.35	0.257	-0.567	1.44	-0.1	-0.441	0.518	-0.23	-1.11	-1.35	-1.14	0.973	0.834	-0.496	0.48
test_068	1	0	-0.5	-0.913	0.584	0.451	-0.0541	-0.96	0.214	-0.612	1.36	-1.53	1.8	0.592	-1.66	0.137	-1.49	-0.0645	-1.55	-1.88	-2.7	0.663	-0.874	-0.163	1.53	0.247	0.852	0.222	-1.04	-0.754	-1.33	1.57	1.06	-0.443	1.64	0.85	0.144	-0.361	0.878	0.922	-0.236	0.757	0.377	0.815	-1.58	0.218	-0.903	0.846	0.781
test_069	0	1	-1.76	-0.23	1.27	0.601	0.986	0.987	-0.123	2.68	0.68	0.733	-1.18	0.201	1.19	-1.12	0.404	0.115	-0.926	-0.351	0.343	-2.84	-0.458	0.697	-0.679	-0.834	-0.977	0.861	1.24	-1.76	-0.904	1.49	0.00407	1.53	1.06	-0.65	0.137	0.351	0.482	0.847	-0.651	-1.63	0.541	1.05	-0.845	1.16	0.404	0.639	-0.00852
test_070	0	0	-0.652	-1.25	0.223	-1.52	-1.23	0.0681	1.08	-0.319	-0.117	-0.864	0.445	-0.396	-1.03	0.737	-1.46	-0.652	1.3	0.382	-0.394	0.535	-0.2	-0.712	-1.73	-0.436	1.27	1.35	-0.372	0.495	2.82	1.23	-1.34	-0.81	0.287	0.903	-0.73	1.12	0.957	-1.76	0.0743	-1.3	0.0218	-0.874	0.29	-0.928	-1.99	-0.214	-0.329
test_071	1	0	-0.721	-1.35	-0.254	-0.355	0.323	-0.299	0.186	0.893	-1.21	-0.46	1.43	0.829	0.997	0.542	-0.292	1.47	-1.54	-0.348	-0.526	0.0784	-0.409	-0.67	1.36	2.75	1.16	0.648	-0.886	-0.574	0.313	0.881	-0.725	1.35	1.06	1.61	1.26	0.621	2.86	-0.755	0.979	1.5	-0.0681	-0.487	0.764	-2.4	-0.418	-0.145	0.193
test_072	1	1	0.773	-0.661	1.33	-1.25	-0.643	-1.47	0.38	-1.28	0.382	0.804	-1.41	-2.86	0.834	-0.692	-0.449	1.57	0.183	-1.14	-1.46	-0.726	-0.235	0.678	-1.29	0.637	-0.519	0.0537	0.932	-2.02	-0.357	-1.27	0.333	-0.89	-0.466	0.649	-0.456	-0.632	0.901	-0.673	0.276	-1.2	0.363	-0.959	0.357	0.208	-1.35	-0.3	0.145
test_073	1	1	0.0477	1.01	0.991	0.181	0.866	1.44	-2.17	0.209	1.15	-0.359	0.646	-0.703	0.738	-0.518	-0.48	-0.213	0.246	-0.202	-0.725	1.17	0.646	-1.27	-0.456	0.119	0.814	0.894	-0.241	0.909	0.0337	-0.817	-0.191	0.317	0.995	-1.05	0.456	0.522	-1.09	-1.01	-0.129	-0.368	-1.08	-0.134	1.16	-0.352	-0.378	0.752	0.411
test_074	0	1	-0.843	1.25	-0.226	-0.445	-1.17	-0.461	-0.113	0.311	0.708	-1.94	-0.00166	0.386	-0.395	0.0631	-1.34	-0.385	0.282	-0.59	0.237	-0.282	-0.934	-1.67	-0.122	-0.699	-1.72	0.281	0.481	-0.162	1.07	0.0666	-0.492	-0.389	0.669	-0.193	0.393	1.89	0.819	-0.549	-1.82	-0.44	1.4	1.12	-0.122	-0.465	-0.714	-0.239	-0.126
test_075	0	1	-0.918	-0.67	0.583	0.706	-0.581	-0.932	-0.542	0.447	1.79	0.83	-0.582	-2.02	0.598	-0.797	0.651	0.626	2.28	-0.172	-0.57	-0.249	1.22	-0.289	0.294	1.47	-0.597	-0.524	1.04	-2.5	0.907	0.0279	-0.729	1.03	2.11	1.12	0.831	0.0661	-0.187	-1.09	1.07	-2.77	0.759	-0.63	-0.716	0.771	-0.549	-0.505	1.19
test_076	1	0	-0.0781	-1.93	1.21	0.0308	-1.2	-1.13	0.452	-1.11	0.93	0.0053	0.597	-1.15	0.353	2.53	-1.28	-0.334	-0.888	0.458	-1.76	-0.782	1.77	-0.641	-0.0588	-1.44	0.822	-0.348	-1.42	-1.57	-0.672	-0.838	0.208	-0.238	0.174	1.41	0.226	0.138	0.085	0.0159	-0.91	-0.471	-0.296	-0.201	0.273	1.04	-0.406	-1.32	1.41
test_077	1	1	-0.957	0.193	-1.82	-0.914	0.362	-0.686	-1.61	0.24	-0.27	0.867	0.866	-0.594	0.99	-0.569	-0.869	-1.63	-0.182	0.376	1.13	-1.05	-0.239	-1.49	1.64	-0.2	0.153	1.34	2.24	-0.00733	-1.31	-1.12	-0.528	1.02	-0.606	-0.251	-0.0191	0.846	-0.361	-0.0695	0.337	0.426	1.28	2.13	1.79	-1.21	1.02	2.11	-1.07
test_078	1	0	-1.18	1.09	-0.577	0.217	0.499	-0.406	1.39	-0.703	0.15	0.269	-0.596	1.68	0.6	-1.51	1.65	0.0555	-0.998	0.199	-0.402	0.675	0.225	0.334	0.769	-0.799	0.0982	0.779	0.992	-0.953	0.71	0.686	1.85	-0.879	0.922	-0.465	-0.833	0.191	3.1	-1.85	-2.1	0.921	-0.327	1.22	0.852	-0.443	0.809	-1.11	-1.1
test_079	1	0	-1.1	1.77	-1.08	-1.47	-0.792	-0.65	0.0504	0.445	-1.24	-0.948	0.198	0.227	0.758	0.655	0.806	2.79	-2.31	1.21	-1.04	-1.12	-0.862	-0.17	1.08	-0.0646	1.23	-0.85	0.927	-0.654	-0.57	-0.293	-2.04	0.749	0.0975	1.02	-0.353	-0.332	-1.44	2.37	1.88	0.407	-0.0543	-0.639	0.131	-0.045	1.22	-0.0615	1
test_080	1	0	-0.841	-0.814	0.06	0.369	1.17	-0.391	0.874	-0.4	-0.117	0.458	0.114	-0.311	1.03	-1.37	-0.965	1.56	0.00651	0.362	0.551	-1.1	-0.21	-1.15	-0.329	1.47	0.0847	0.511	1.97	-0.214	0.412	0.475	-0.771	1.38	1.45	-0.249	0.474	0.438	-0.121	-0.349	0.217	1.04	-0.585	-0.909	-1.39	-0.0682	1.26	0.22	-0.0754
test_081	0	0	1.18	-1.61	-1.42	0.221	0.24	0.496	0.794	0.529	0.49	1.4	-1.31	1.13	-1.14	-1.81	0.0194	1.08	-0.128	0.351	-0.423	0.0497	0.0516	-0.654	-1.09	-0.555	-0.169	-0.141	0.994	0.345	-0.888	0.113	-0.153	-0.298	-1.01	-0.557	-0.205	-0.387	0.99	-0.969	1.59	-1.13	-0.664	-1.06	-0.312	0.848	1.45	-0.771	-2
test_082	1	0	1.18	0.0856	1.76	-0.77	-0.351	-1.34	0.111	-0.281	1.91	-0.749	1.7	-1.34	-0.186	1.3	0.509	-0.286	-0.344	1.19	-2.52	-0.414	0.272	-0.618	-0.407	-0.146	0.534	-0.247	-0.155	-1.45	0.3	-0.856	-0.518	-0.876	1.3	1.42	2.91	0.117	0.0979	0.108	1.1	-0.549	0.342	0.44	0.228	-0.799	0.488	-1.12	1.67
test_083	0	0	0.732	-1.11	-0.109	0.548	1.42	-1.04	0.457	-0.899	-2.83	0.173	-0.542	0.433	-0.0312	-0.171	-0.967	0.472	0.066	0.136	2.76	0.285	-0.0374	1.32	0.478	0.511	-0.185	1.52	0.907	1.22	-0.207	-0.383	0.198	0.921	-0.317	-1.94	-0.232	-3.02	0.187	0.111	0.307	-0.302	0.427	0.136	1.52	0.167	0.792	-0.749	-0.821
test_084	0	0	0.208	0.214	0.393	0.163	-0.0484	0.762	-0.811	0.25	-0.0231	-0.0156	1.2	-3.03	0.264	-1.11	-0.478	-0.297	-0.732	1.34	-0.824	-0.274	0.661	0.0274	-0.496	1.24	2.17	-1.02	0.247	-1.24	-0.0371	-0.4	0.542	-0.582	1.09	1.02	1.66	-1.97	-1.61	-0.131	0.354	-0.997	-0.504	0.464	1.12	-0.186	1.11	-2.36	1.12
test_085	1	1	-1.73	-0.119	0.292	0.29	-0.448	0.354	-0.67	2.36	0.659	0.0217	-1.6	-0.676	0.946	1.4	-1.79	0.546	-0.52	-0.314	1.04	-0.0591	0.83	-0.254	-1.64	-0.688	-0.0138	-0.847	-0.162	-0.684	0.204	0.736	0.741	0.401	-1.75	-1.25	-0.706	0.625	1.6	0.437	-1.49	-0.407	0.525	-1.24	0.142	-1.35	-0.858	0.868	0.504
test_086	1	1	0.488	-0.0295	0.14	0.853	-1.94	-1.2	-1.29	-0.715	0.106	0.545	0.169	1.61	0.683	-0.164	1.07	-1.03	2.15	1.28	-0.0868	0.733	-1.05	-2.4	-2.55	-0.0668	-0.0742	0.012	-2.18	-0.177	-0.366	0.65	-0.218	0.404	-0.451	0.963	0.238	1.66	-0.673	0.0429	-1.95	0.162	0.965	1.33	0.853	-0.858	-0.425	0.0706	-1.34
test_087	0	1	-0.00185	-0.344	1.5	0.979	-0.476	0.0382	-1.36	-1.11	1.73	0.173	-0.992	1.31	0.606	-0.813	-0.26	0.817	0.568	1.69	-0.311	-1.14	0.511	-1.21	-0.469	1.14	-0.389	-1.53	0.754	0.951	0.756	-0.95	-1.81	1.59	1.34	1.36	-1.12	1.17	0.344	-1.56	-0.274	-0.484	-1.07	-0.308	-2.04	-1.03	-2.8	0.608	0.0928
test_088	1	1	0.116	-1.85	1.17	0.301	-1.33	-1.01	0.334	-1.08	1.16	0.45	0.219	-1.17	0.557	2.4	-1.16	-0.233	-0.564	0.305	-1.33	-0.562	2.08	-0.622	-0.448	-1.48	0.562	-0.172	-1.51	-1.7	-0.572	-0.782	-0.103	-0.127	0.0327	1.31	0.229	0.521	0.0515	0.064	-0.838	-0.379	0.189	-0.375	0.534	1.1	-0.664	-1.03	1.15
test_089	0	1	0.0187	-1.21	0.55	0.393	-0.903	1.38	1.96	-0.86	0.18	0.88	-0.858	1.23	0.847	-0.781	0.965	-1.25	1.35	0.294	1.65	-0.306	0.644	1.49	-1.64	-0.138	-0.511	-0.572	0.218	1.15	1.79	-0.119	-0.266	0.699	-0.42	-2.29	1.51	0.789	-0.211	0.34	0.601	-0.701	0.54	-0.152	0.996	-1.08	0.549	-0.913	-1.91
test_090	0	1	-0.757	-0.682	-0.75	0.186	1.68	0.114	-0.574	0.438	-1.14	0.903	-1.07	-0.144	0.646	0.0923	-0.151	0.424	0.308	0.28	-0.259	0.321	0.182	-1.25	-1.14	0.334	1.39	0.223	0.698	0.0487	-1.86	-0.688	0.0648	0.499	-1.17	-0.214	0.708	-0.406	-1.78	-0.687	1.41	0.319	0.34	0.123	-0.602	0.99	2	0.358	-1.16
test_091	0	1	2.68	-0.578	-0.223	1.63	-0.936	0.925	-0.635	0.141	0.753	0.134	0.597	-0.808	-1.37	-0.849	0.337	-0.623	2.3	-0.914	1.51	0.0663	0.606	0.264	-0.298	1.75	-0.604	-1.03	0.641	0.331	-0.882	0.124	-1.5	-1.03	0.194	0.506	0.718	-0.661	-2.83	1.11	2.07	-0.0673	0.966	-1.45	0.677	1.33	-0.833	0.0386	0.387
test_092	1	0	-3.13	0.447	0.897	-2.47	1.03	0.0365	0.00773	0.665	1.34	-0.758	0.376	-1.1	0.1	-0.689	0.879	-0.218	-1.81	0.33	-0.862	-0.704	2.16	-0.0187	3.61	0.505	0.614	-1.6	-0.723	-1.36	-0.412	0.0623	1.71	0.0781	0.539	-1.62	-1.7	-1.78	2.41	-1.14	-1.04	0.501	-1.37	-0.279	-0.0924	1.2	0.906	2	-0.559
test_093	0	0	0.088	2.02	-0.378	-0.0821	-0.364	0.518	0.859	1.46	-0.822	0.266	-0.0473	0.321	0.0484	0.0505	1.49	1.19	-0.759	-1.08	-0.307	-0.0181	-0.161	0.604	0.751	0.128	0.0722	0.347	-0.0162	-0.424	0.108	-1.8	1.7	-0.401	0.61	-1.02	-0.632	-1.88	-0.203	-2.69	-0.0498	0.674	0.0818	-0.909	0.383	0.522	2.33	-1.57	-0.583
test_094	0	1	1.15	-0.209	-2.69	-0.0302	-1.13	1.71	-0.451	0.957	-2.39	0.324	-1.92	-0.381	-0.147	0.445	0.508	0.638	-1.07	1.15	1.13	0.125	0.0791	-0.707	-0.986	-1.48	-0.456	1.29	1.31	-1.45	0.567	1.06	-1.59	-2.16	0.0776	-0.533	1.52	0.46	0.821	-0.298	0.298	-0.803	1.07	1.47	0.509	-0.834	0.14	0.989	-1.07
test_095	0	1	0.785	2.06	-0.985	0.774	0.2	0.996	0.0463	-1.37	0.263	0.486	-1.8	0.551	-0.187	0.786	-0.0552	0.431	0.606	0.382	0.582	1.63	-1.44	-0.548	-0.31	-0.831	-0.885	-0.293	-0.0234	0.0937	0.817	-0.472	-0.657	-0.472	-0.603	-0.614	0.198	-0.0627	-0.03	0.671	0.495	0.276	1.14	-1.65	1.1	-1.08	0.406	-0.267	-1.02
test_096	1	0	-0.0988	-0.767	-1.58	1.4	0.744	-0.722	-0.874	0.0514	-1.75	1.35	-0.607	0.0361	1.05	-1.2	1.62	1.07	-1.24	0.347	0.0688	0.0557	-0.556	-1.08	2.57	0.908	1.28	0.479	0.875	0.164	-1.92	1.65	0.825	-0.241	-0.117	0.557	-0.609	-1.47	-0.343	0.0873	0.732	1.38	1.81	1.92	0.803	-0.0743	1.25	0.6	0.202
test_097	1	1	-0.273	-1.13	-0.666	0.778	0.565	0.003	0.742	0.871	-1.43	1.39	-0.436	0.554	-0.52	-0.955	1.34	1.6	0.594	-1.74	1.3	0.628	-0.243	-2.07	1.21	0.467	-0.262	0.169	-0.283	0.865	-2.76	1.91	0.393	0.823	-0.00864	-0.664	0.505	0.94	-1.23	-0.00535	0.662	0.43	1.79	-0.285	-0.937	0.705	1.74	-0.116	0.0489
test_098	0	0	-0.474	0.49	0.378	0.373	-2.51	0.498	0.825	0.0733	-1.23	-1.17	-0.806	0.572	0.675	-1.58	0.282	-1.98	-1.61	0.756	0.338	0.735	2.4	1.87	0.323	-1.17	0.00344	-1.96	1.42	0.984	0.519	1	-0.618	1.09	0.424	0.757	-0.632	-0.894	0.182	-0.603	-1.32	-1.31	0.161	-1.83	-1.04	0.135	-0.507	0.0369	1.01
test_099	0	1	0.892	-0.277	1.38	-0.84	0.365	-0.364	1.57	1.7	0.643	0.055	-0.45	-0.0761	0.12	1.15	-0.953	1.11	-0.286	-0.295	1.42	-1.29	1.02	0.455	-2.27	1.08	-0.312	1.5	2.31	-1.15	1.4	-0.374	-0.297	-0.938	-1.58	-0.796	-1.26	-1.62	1.28	0.908	-0.248	0.605	-1.07	-1.13	0.308	-0.763	0.0263	-0.95	0.976
test_100	1	0	-0.476	0.0116	0.514	0.927	-0.986	0.379	0.575	0.202	0.339	-0.191	0.783	-2.42	-1.86	1.1	1.08	0.535	-1.83	-0.694	-1.66	-1.42	-0.247	-1.69	-0.534	-1.22	-0.41	-0.631	0.722	-0.754	-1.87	-1.26	0.261	-0.825	0.982	-0.798	0.571	0.254	0.131	-0.864	0.108	-1.19	-0.535	-1.52	-1.58	0.358	1.51	0.25	1.7
test_101	1	1	-0.682	-0.562	0.696	0.657	-1.45	-0.332	-0.499	1.06	0.719	0.279	-0.383	-0.137	0.264	0.692	-0.199	0.744	1.67	-0.555	2.25	0.683	1.42	-0.75	1.49	-0.286	-1.34	0.871	0.194	-1.04	-0.814	0.158	0.24	1.51	-0.569	-0.137	-0.742	0.153	-0.114	0.149	0.387	0.0388	1.25	-2.02	-0.397	-0.982	0.538	1.42	0.581
test_102	1	1	-0.774	-0.389	0.145	1.19	1.11	-0.434	-2.26	1.17	0.609	-0.596	0.869	-0.648	1.1	0.63	0.0642	-0.446	1.13	-1.38	1.58	-0.586	1.28	1.21	-0.155	1.07	-0.588	-0.0471	-1.12	-0.393	-2.13	0.0508	1.52	1.06	0.0729	-0.271	-0.0634	-0.0209	0.79	-0.741	-0.0826	-0.819	-0.0794	-0.777	0.154	1.32	2.04	-0.726	-0.954
test_103	1	0	-1.22	-0.801	-0.195	-0.197	-2.42	-0.53	1.99	-0.0856	-0.73	0.34	0.7	1.38	-0.915	-0.487	-0.00237	0.879	-1.83	-0.621	0.187	1.39	1.89	-0.309	0.522	-0.226	0.901	1.49	-1.19	-0.345	-1.24	1.56	0.292	-0.504	-0.197	1.22	1.49	-2.11	1.01	1.19	0.408	2.11	0.823	0.0307	0.918	0.344	0.0312	-0.0351	0.913
test_104	1	1	-0.333	0.0795	0.76	0.342	-0.715	-1.01	0.839	-2.24	0.443	1.9	0.16	0.335	-2.15	1.15	-1.2	-0.0834	0.906	-1.44	-0.599	0.412	-1.17	-0.962	0.0558	-0.62	-0.214	-0.00288	-1.02	-0.792	0.16	-0.938	-0.271	0.307	0.947	1.21	0.725	0.623	-1.25	0.58	-1.41	-0.736	-0.75	-0.432	0.0464	-0.179	-0.562	-0.691	-0.241
test_105	1	0	0.628	-0.534	-0.683	0.8	0.525	0.209	-0.243	-0.275	-2.14	-1.35	-0.235	-0.0902	-0.00522	1.86	-1.72	1.26	-0.744	0.42	0.427	-0.222	0.818	0.49	-1.11	0.519	0.881	-1.14	1.4	1.11	1.17	0.217	1.2	-0.353	-2.19	0.146	-0.833	-1.07	0.347	-0.672	1.6	1.12	0.288	0.559	-0.565	-0.966	0.232	-1.82	1.3
test_106	1	1	0.827	0.761	0.218	-0.602	0.316	1.57	-1.68	0.111	1.73	-0.318	-0.158	-0.559	0.821	-0.822	0.475	-1.17	-0.497	0.746	0.0196	-0.315	-0.577	0.0108	-0.471	1.16	-1.11	-0.462	-0.0891	-0.737	0.112	-0.012	0.652	-0.521	-1.08	-0.569	-0.0445	0.113	0.526	-1.25	0.917	-0.732	-0.625	-0.276	-0.604	1.03	0.397	1.5	0.166
test_107	0	1	0.379	0.672	-0.185	0.8	1.43	0.749	-1.8	0.105	0.251	1.69	0.295	1.6	-0.52	0.0485	-0.386	0.682	1.91	0.227	1.64	1.12	-1.64	0.424	0.275	-1.32	-0.836	-0.505	0.0218	1.17	-0.204	0.175	0.784	1.18	-0.345	0.997	0.255	-0.678	-0.066	1.61	-0.492	0.335	0.406	0.126	0.869	1.59	0.417	-1.08	-1.41
test_108	0	0	-0.937	-0.0359	0.835	-0.709	1.89	0.711	0.167	-1.95	-0.224	-0.672	0.728	-0.112	-0.966	-0.474	0.555	1.18	1.03	0.441	1.64	-0.27	-0.291	-0.0188	0.0493	1.81	0.699	2.77	0.285	0.7	-1.39	-0.283	1.21	1.09	-0.135	-0.696	1.44	-1.47	-0.602	-0.369	1.04	1.04	-1.1	0.109	0.787	-0.16	-0.409	-0.0978	-0.19
test_109	0	0	-0.219	-0.343	-1.29	1.43	-0.282	0.831	1.81	0.0561	-1.81	1.45	-0.501	0.304	-1.73	-1.16	1.83	-1.3	0.997	-0.344	-0.527	-0.476	-1.54	-0.189	-0.834	0.259	-0.664	-1.43	0.472	0.678	-1.56	0.822	1.39	-1.01	0.715	-0.856	0.956	-0.769	-2.03	1.27	-0.844	0.319	-2.08	-1.16	-1.25	0.0373	0.31	-1	-0.00769
test_110	1	0	1.14	1.63	-1.81	-1.59	0.98	-0.339	-0.542	-1.29	0.0245	0.442	-0.0144	0.534	-0.249	0.503	0.0692	-0.86	-1.89	-1.17	0.375	1.79	-1.2	1.92	-0.582	-1.21	-1.87	0.264	-0.0381	-0.0383	0.286	1.34	2.4	-2.17	-0.21	-1.2	1.81	-0.954	1.83	-0.388	0.586	1.45	-1.33	2.5	1.11	-0.205	2.06	-0.383	-1.52
test_111	1	1	0.342	-1.1	0.212	-0.0386	0.351	0.768	-1.43	1.28	0.446	-0.509	-0.406	-0.0294	-0.106	-1.19	0.0618	-0.344	0.937	0.27	0.322	2.85	0.945	-1.37	0.493	-0.0605	2.16	-0.332	-0.591	0.712	-1.1	-1.31	-0.335	1.03	-0.805	0.509	-0.331	1.29	0.962	0.868	-1.05	-0.518	-0.0697	-0.392	1.03	-0.278	-1	0.839	-0.179
test_112	0	1	0.608	0.106	-0.196	2.16	1.7	0.075	-1.56	-0.322	-0.491	-0.0713	-0.52	0.448	0.24	2.14	-0.38	0.0205	1.46	-0.58	-0.478	0.0741	1.02	1.79	0.000842	-0.976	-0.206	-2.04	0.411	0.275	0.0135	-0.392	1.31	-2.1	-0.943	-1.33	-0.312	-0.36	0.778	-0.93	-0.764	0.966	0.374	1.85	-0.524	0.579	0.13	0.533	-0.384
test_113	1	0	-1.18	-1.81	1.53	-0.374	-1.04	2.01	-1.77	-0.393	-0.0594	-0.0204	0.417	0.775	1.19	-0.549	-0.31	-0.381	0.43	1.42	-1.55	-0.0784	-1.15	-1	-1.26	-1.05	0.996	-0.00539	-1.78	0.339	-0.441	-1.27	0.758	0.00939	0.817	0.341	0.837	0.371	0.388	-0.91	-1.26	-0.521	0.183	0.811	-1.55	-0.567	-0.696	1.43	-1.39
test_114	1	1	-1.02	-0.0469	0.392	1.44	-0.0884	0.0709	2.25	1.18	1.81	-0.728	-0.488	0.63	-0.902	0.766	0.223	1.02	-0.933	-0.748	-0.301	0.598	0.836	0.211	-0.276	-0.958	0.284	-0.856	-1.74	0.257	-0.359	0.163	1.02	-0.539	-0.178	0.544	-1.02	0.0997	-0.341	0.168	-1.13	0.557	0.435	0.576	0.0685	1.13	-0.748	-1.09	1.71
test_115	0	1	0.551	-0.842	-0.0792	0.424	0.46	1.33	-1.26	1.39	0.269	-0.504	-0.373	-0.0617	-0.474	-1.36	0.329	-0.672	1.12	0.292	0.666	3.2	1.09	-1.06	0.63	0.262	2.17	-0.339	-0.305	0.435	-1.16	-1.36	-0.607	1.01	-0.408	0.537	-0.31	1.03	0.953	0.596	-0.866	-0.471	-0.334	-0.123	0.944	-0.382	-1.27	0.473	-0.119
test_116	0	1	0.995	1	-0.0387	-0.172	0.362	2.09	-1.48	0.224	1.57	-0.205	-0.107	-0.646	0.496	-1.03	0.742	-1.45	-0.255	0.759	0.415	0.102	-0.426	0.359	-0.372	1.4	-1.12	-0.368	0.171	-0.981	0.0352	-0.105	0.449	-0.51	-0.668	-0.526	0.038	-0.232	0.488	-1.5	1.13	-0.673	-0.833	-0.0296	-0.645	0.986	0.0965	1.1	0.304
test_117	1	0	-1.62	0.342	1.29	-0.0536	0.364	-0.248	-0.54	-0.143	-0.609	-0.674	-0.35	0.427	-0.827	-0.527	0.0568	0.131	1.26	1.88	-1.08	-1.18	-0.286	-1.1	-0.744	-0.992	1.06	-0.59	-0.33	-0.795	1.92	0.509	-0.273	0.0493	-1.01	0.726	0.138	0.231	-0.7	-0.632	-0.988	0.0238	-0.0972	1.2	0.88	-0.311	-0.91	-0.625	1.9
test_118	1	0	-0.786	-0.604	-0.381	-1.09	0.654	-1.06	-1.57	-0.679	1.67	-0.684	-1.27	1.22	0.0632	1.18	0.507	1.68	1.19	0.181	-0.28	-1.69	-0.631	-0.823	-0.691	-0.271	-1.21	-0.813	-0.591	-0.195	1.6	0.0621	1.27	-0.882	0.226	1.93	-0.302	0.772	-0.294	0.278	0.54	0.0377	-0.218	0.307	0.569	2.96	-0.616	-1.16	-0.122
test_119	1	1	-1.21	0.0974	0.375	0.608	1.1	-1.05	-0.42	1.11	0.583	0.0295	0.628	1.68	-1.26	-0.678	-0.0515	-0.00955	0.685	-1.71	-0.239	-0.422	-1.03	-1.47	-0.836	-0.725	0.325	0.0506	-1.08	1.55	-0.685	0.66	0.244	0.41	-0.463	0.347	-0.38	0.679	1.18	-1.12	0.337	0.674	-0.539	-0.26	1.11	1.7	1.17	-0.567	0.298
test_120	1	1	-0.171	-1.48	-2.29	-0.965	0.275	0.771	0.531	0.747	-0.179	-0.366	1.72	0.193	0.971	0.58	-0.671	0.588	-0.893	-0.456	0.0969	-2.49	0.68	-0.476	-0.438	-1.07	1.28	0.00705	-0.456	1.25	0.368	-0.0349	0.722	-0.539	-0.245	-0.578	-0.625	1.61	-0.532	1.31	0.491	-1.04	0.325	0.669	-0.375	0.789	0.444	-0.687	0.219
test_121	0	1	-0.818	-0.874	-0.417	0.998	0.798	0.155	1.14	-0.894	0.765	-0.334	0.584	-0.17	0.419	0.83	-1.06	0.0811	0.969	0.115	0.655	-1.46	0.527	1.17	-0.216	1.01	0.162	-0.511	-1.08	-1.76	2.05	-0.148	-1.21	-1.32	0.479	0.825	-0.732	0.703	0.461	0.437	1.64	0.273	-2.47	-1.64	1.84	-0.195	-0.61	-1.67	0.0553
test_122	0	0	-0.743	1.32	-0.629	-0.833	-0.605	0.808	0.604	0.345	1.1	-0.63	0.603	0.827	-0.952	-0.014	-0.266	0.977	-1.89	0.224	-0.577	0.0373	-1.04	-0.858	-0.648	-1.53	0.624	0.766	-2.21	-0.409	-0.733	1.4	0.00486	-2.12	0.184	0.849	0.75	0.802	0.882	0.734	-0.159	1.25	-0.586	1.07	0.532	1.73	-0.85	-1.09	0.06
test_123	0	1	-0.451	-1.18	0.23	-1.29	-1.35	0.218	1	-0.339	0.169	-0.417	0.0638	-0.452	-0.875	0.541	-1.34	-0.53	1.64	0.229	0.119	0.754	0.181	-0.702	-2.1	-0.424	1.04	1.49	-0.464	0.34	2.92	1.29	-1.69	-0.718	0.144	0.798	-0.632	1.5	0.951	-1.71	0.189	-1.24	0.515	-1.06	0.603	-0.937	-2.28	0.0787	-0.606
test_124	0	1	1.11	-0.497	-0.317	0.186	0.337	0.774	0.415	-1.04	1.4	-1.38	0.271	0.412	-0.824	0.906	0.0529	0.608	0.253	0.967	0.777	0.0807	1.18	0.305	-0.107	-2.38	-0.766	-2.16	-0.583	-0.897	-1.37	1.01	-0.342	-0.65	-1.12	-1.22	0.337	1.64	-0.135	1.3	-2.23	-0.573	0.331	-1.28	-0.747	-0.364	0.345	-0.318	0.362
test_125	0	0	-0.602	2.52	-0.604	-0.364	1.12	-1.04	-2.09	1.83	-0.0267	-0.711	-1.66	1.07	-0.476	0.327	0.049	-0.882	-0.816	2.16	2.01	0.736	-2.27	-0.244	-0.601	0.48	-0.301	1.35	-1.36	1.58	1.27	-1.14	-0.17	2.02	-1.66	0.0863	-0.683	1.01	0.91	1.18	0.209	-0.268	-0.885	0.893	1.71	-0.36	1.24	1.06	0.245
test_126	1	0	0.945	0.821	1.73	-1.28	-2.24	-0.908	-0.119	0.278	1.74	-1.3	0.85	-0.092	-0.36	0.306	-0.153	0.52	-1.42	-1.65	-0.0241	-1.19	-0.292	0.714	0.0297	-0.647	-0.368	-1.16	-2.3	0.883	1.79	-0.769	0.0105	0.962	-1.27	-0.4	0.462	0.754	2.7	1.65	-1.45	0.32	-1.19	-1.73	-1.08	0.28	0.479	-1.65	0.645
test_127	0	1	2.02	-0.322	0.345	1.86	0.0242	-1.83	-0.118	-1.3	0.0309	1.3	0.954	0.207	-0.676	0.506	-0.344	-0.126	1.5	-2.19	0.453	0.147	0.92	1.9	-0.249	0.741	-1.02	1.42	-0.647	1.09	-0.0495	0.611	1.2	-0.595	0.225	-0.682	0.154	-0.221	-1.2	-0.486	1.1	-0.631	-0.854	0.371	0.619	-1.01	0.743	-1.76	1.14
test_128	1	1	-0.873	-0.255	1.06	-0.923	1.73	0.179	-0.169	-2.02	0.246	-0.27	0.374	-0.109	-0.467	-0.55	0.381	1.54	1.21	0.287	1.73	-0.462	-0.081	-0.334	-0.479	1.55	0.43	2.87	-0.0914	0.818	-1.23	-0.189	1.04	1.2	-0.697	-0.834	1.55	-0.885	-0.572	-0.0382	0.943	0.989	-0.413	-0.319	1.11	-0.0525	-0.426	0.604	-0.613
test_129	0	1	-0.606	-0.129	-0.122	1.64	1.12	0.193	-2.08	1.23	0.467	-0.52	0.89	-0.69	0.784	0.453	0.357	-0.757	1.33	-1.42	1.89	-0.203	1.36	1.52	0.000629	1.35	-0.551	-0.0961	-0.873	-0.664	-2.21	-0.0444	1.29	1.1	0.525	-0.251	-0.0716	-0.375	0.769	-0.999	0.0267	-0.708	-0.355	-0.533	0.0295	1.26	1.81	-1.09	-0.897
test_130	1	1	-0.0278	0.708	0.87	0.165	0.708	-1.79	-0.698	-1.83	-0.00354	0.698	0.526	0.0861	0.383	-0.327	1.89	-0.0273	0.445	0.505	0.86	-0.397	-0.762	-0.408	0.896	0.0556	-1.19	-0.147	0.119	0.384	0.212	1.75	0.153	0.972	-1.32	0.307	-1.28	0.0908	-1.28	0.936	-0.46	0.604	0.996	-0.58	1.69	1.19	-1.58	-0.00959	-0.646
test_131	1	0	0.723	-0.842	-0.0435	-0.421	0.416	0.0167	0.281	-1.12	1.32	-1.85	0.605	0.499	-0.683	1.23	-0.392	0.841	-0.312	1.12	-0.0818	-0.512	0.699	-0.103	0.143	-2.64	-0.489	-2.31	-0.818	-0.471	-1.46	0.969	0.247	-0.779	-1.31	-1.16	0.307	1.52	-0.21	1.5	-2.54	-0.656	0.141	-1.37	-0.962	-0.318	0.88	-0.213	0.586
test_132	1	1	-0.926	-1.77	1.48	-0.0725	-1.18	2.1	-1.87	-0.384	0.247	0.44	0.0728	0.719	1.33	-0.706	-0.247	-0.302	0.799	1.29	-1.11	0.0981	-0.849	-0.979	-1.64	-1.04	0.697	0.088	-1.83	0.145	-0.26	-1.28	0.343	0.105	0.673	0.237	0.88	0.791	0.454	-0.836	-1.22	-0.432	0.58	0.636	-1.26	-0.594	-0.978	1.64	-1.69
test_133	1	1	1.97	-1.87	0.617	1.42	-2.78	-0.399	0.475	0.26	-0.632	-0.142	0.172	-1.42	-0.122	-0.821	-2.37	-0.015	0.471	-0.0177	-0.124	-1.47	0.181	-0.371	-1.75	-0.971	0.464	0.0489	1.87	0.198	0.0492	-1.48	-1.36	-1.32	-0.00867	-0.566	1.61	-1.31	0.756	-0.415	-0.771	-0.845	-0.325	-0.457	-2.07	-0.957	1.04	2.04	0.454
test_134	1	1	0.812	-0.431	-0.67	1.02	0.448	0.385	-0.339	-0.227	-1.94	-0.948	-0.644	-0.135	0.175	1.7	-1.59	1.3	-0.387	0.316	0.866	-0.0228	1.18	0.479	-1.46	0.466	0.64	-1.02	1.31	0.982	1.31	0.289	0.814	-0.207	-2.36	0.0493	-0.765	-0.65	0.309	-0.606	1.68	1.1	0.756	0.377	-0.26	-0.928	-0.0784	-1.6	1.03
test_135	0	0	0.737	-0.364	1.43	-1.1	0.537	-0.52	1.64	1.65	0.444	-0.361	-0.0775	-0.0659	-0.0732	1.31	-1.04	1.04	-0.665	-0.121	1.01	-1.49	0.663	0.386	-1.9	1.15	-0.0135	1.37	2.4	-1.08	1.27	-0.405	0.0499	-1.08	-1.44	-0.673	-1.3	-1.97	1.27	0.815	-0.389	0.54	-1.52	-0.971	0.0331	-0.795	0.366	-1.18	1.23
test_136	0	1	1.38	0.771	-1.1	0.826	0.607	1.75	1.48	0.212	0.062	-0.0428	0.242	0.373	-0.643	-1.65	2.07	-0.683	1.37	-1.9	-0.624	1.02	1.12	2.67	-0.818	-0.0359	-0.692	-0.834	-0.181	-1.55	1.36	1.24	0.661	-0.701	1.29	0.902	1.03	-0.495	1.37	0.025	0.729	-1.01	0.279	-0.686	1.06	0.839	0.597	0.198	-0.683
test_137	1	0	-1.42	0.123	0.411	0.382	1.23	-1.19	-0.284	1.09	0.312	-0.483	0.962	1.72	-1.4	-0.525	-0.178	-0.0891	0.345	-1.6	-0.691	-0.645	-1.37	-1.48	-0.428	-0.708	0.569	-0.114	-0.993	1.7	-0.793	0.528	0.601	0.355	-0.296	0.382	-0.439	0.302	1.16	-1.18	0.19	0.659	-1.02	-0.101	0.825	1.62	1.43	-0.843	0.604
test_138	0	1	-0.731	0.95	0.963	-0.242	-0.129	1.31	0.215	0.0079	0.251	0.0562	0.149	-0.931	0.183	-1.25	0.924	0.00797	0.551	0.617	-0.971	1.22	-0.939	1.32	-1.44	0.602	0.993	0.287	-1.23	-2.7	-1.22	-0.7	-1.17	-0.227	0.937	-0.863	-0.387	0.722	-0.171	-0.595	0.437	0.978	0.634	-1.16	1.41	2.19	-0.847	0.258	-0.563
test_139	1	1	0.55	-0.064	0.328	0.288	1.86	-1.99	-0.403	-0.221	1.51	1	0.825	-0.00174	-0.0755	-0.335	0.761	0.43	0.262	-0.426	0.277	-0.345	0.632	1.2	-0.0889	0.513	0.176	1.72	0.0847	0.0888	0.795	0.941	-0.275	-1.62	-0.29	0.603	1.26	1.36	0.387	-0.151	2.6	-1.66	-0.0126	0.0376	0.985	0.729	2.02	-0.0512	0.0302
test_140	1	0	-0.102	-0.522	-0.453	0.153	-0.125	-1.37	-1.26	-1.07	-0.787	-1.03	1.41	0.779	-0.18	-0.911	-0.551	-0.655	-0.625	0.803	0.366	0.223	-1.97	-0.184	0.849	0.95	-0.0753	-1.44	-0.469	2.44	-0.196	-0.281	-0.0969	0.0176	-1.04	-0.335	2.29	0.248	-0.0241	-0.567	-0.8	-0.328	-2.38	-0.352	0.127	-0.651	0.697	0.218	-0.645
test_141	1	1	-1.02	-0.881	0.0132	0.394	0.0029	0.14	-0.0454	1.59	-0.17	-0.0787	0.926	0.0709	-0.317	-0.16	0.845	1.33	0.472	-1.17	0.449	-0.434	-1.35	-0.25	0.883	-0.522	-0.367	-1.16	-0.773	0.0869	-1.28	0.752	0.16	0.947	1.6	1.56	-1.13	1.51	-0.762	1.38	-1.29	-2.2	1.8	0.145	1.19	-1.57	-0.0953	0.0519	-1.08
test_142	1	1	-0.839	-1.06	0.969	-1.25	1.01	1.4	-1.9	1.94	-1.67	-0.0971	0.765	-1.48	-0.0769	-0.881	-0.0764	-1.22	-1.06	-0.0302	-0.737	1.72	-0.00986	0.389	-0.568	0.434	0.478	0.337	0.267	1.04	-1.44	0.506	-1.29	-0.00661	1.35	-0.0926	-2.05	0.0104	1.07	0.237	0.923	-0.916	-0.622	-1.47	0.359	1.04	-0.699	1.72	0.0978
test_143	0	1	1.38	-1.54	-1.45	0.494	0.0649	0.603	0.698	0.523	0.748	1.83	-1.63	1.1	-0.972	-2.02	0.12	1.16	0.229	0.271	0.0285	0.259	0.388	-0.649	-1.51	-0.527	-0.411	0.00485	0.899	0.218	-0.753	0.0856	-0.576	-0.158	-1.17	-0.67	-0.138	-0.0161	0.99	-0.933	1.67	-1.11	-0.174	-1.23	0.00592	0.861	1.25	-0.5	-2.26
test_144	1	1	-0.217	-1.43	0.608	-1.17	1.71	-0.655	-0.154	-0.293	-1.01	1.57	-1.28	0.0166	1.12	-0.384	0.678	-1.44	-0.624	-0.0649	-0.063	0.669	1.43	1.66	-0.55	-0.289	-1.26	0.946	-0.218	0.967	-1.7	1.33	1.97	0.167	0.00861	0.977	-0.756	-0.317	-0.644	1.16	0.536	0.0877	0.516	0.524	0.975	0.7	1.71	0.574	-0.246
test_145	0	1	-1.75	0.996	-2.12	0.616	1.46	1.78	0.279	1.67	-0.625	0.604	-0.756	-0.442	0.781	0.418	1.14	-2.8	-1.26	-0.565	1.53	0.649	-0.893	0.381	1.69	-0.859	0.434	0.27	-0.536	1.14	0.0258	-1.65	-0.042	0.984	-1.53	0.265	-1.53	-0.0309	-0.733	1.3	0.589	-0.103	1.33	0.635	1.8	1.2	-0.434	-1.2	-0.825
test_146	0	0	-0.0179	-0.0818	-0.0961	-0.298	-1.45	-0.38	0.989	0.0952	1.16	-0.0113	-0.323	0.488	0.666	1.02	2.46	0.328	-0.214	0.431	-0.989	0.243	0.281	-1.33	-0.353	1.72	0.712	-0.443	-1.54	-1.21	-0.179	0.016	0.583	-0.825	-0.88	0.664	-0.496	-0.0231	-0.974	0.0769	-0.992	0.767	-0.219	0.221	-0.873	1.16	-0.179	-0.43	0.735
test_147	0	1	0.362	-0.332	0.0457	1.12	-0.0724	-0.1	1.8	-1.03	0.352	0.442	-0.116	1.14	0.396	0.6	1.09	0.703	0.687	1.13	-1.07	0.838	-0.57	-0.917	-0.35	-0.782	-0.0147	-0.768	-0.54	0.435	-1.02	1.13	0.0646	0.776	0.18	-0.823	-0.128	-0.425	-1.31	1.28	-0.378	-1.04	1.9	0.829	-1.02	-1.36	0.662	0.725	-1.08
test_148	0	0	1.84	-0.433	0.365	1.67	0.204	-1.94	-0.0185	-1.33	-0.197	0.895	1.22	0.271	-0.816	0.67	-0.48	-0.184	1.2	-2.1	-0.00409	-0.109	0.6	1.92	0.19	0.733	-0.728	1.3	-0.51	1.22	-0.198	0.599	1.57	-0.697	0.358	-0.563	0.0587	-0.604	-1.2	-0.552	0.981	-0.666	-1.27	0.478	0.379	-1.01	1.01	-2.05	1.45
test_149	0	1	1.29	-0.26	-0.216	1.52	-0.978	0.0311	-0.24	-1.15	0.315	-0.753	0.185	-0.702	-1.62	-1.27	-0.2	-0.473	2.21	0.442	-0.727	0.526	-0.667	0.64	-0.785	-0.544	1.16	-0.0496	0.766	-1.37	-1.38	-1.59	1.02	-0.448	0.937	-0.234	1.56	0.14	0.123	-0.701	-1.65	-0.955	0.438	0.181	-1.14	-1.03	-0.269	0.66	0.643
test_150	0	1	1.15	-0.233	0.309	0.612	-2.02	0.141	0.565	0.921	0.326	-0.489	0.956	-0.0875	-1.01	1.05	-1.49	-0.469	1.27	0.477	-2.04	0.104	0.217	-1.91	1.11	1.67	-0.415	0.107	-0.837	-0.204	0.842	-1.09	-1.37	0.372	0.147	-1	-1.13	0.851	-0.712	-1.56	-0.817	-0.435	0.279	0.99	-1.83	-0.608	-2.56	1.45	-0.625
test_151	0	1	0.304	0.864	0.818	1.38	0.109	-0.455	1.56	-0.768	-0.346	0.407	-0.812	-0.657	0.446	-0.436	1.32	-0.487	0.187	1.96	-0.00216	0.795	-0.589	-0.155	-1.86	0.832	-0.174	0.267	-0.871	0.0453	0.135	-0.312	-1.33	1.56	-0.644	1	0.122	0.529	0.654	0.782	0.0267	0.338	0.817	0.0487	1.68	0.309	-1.62	-1.5	-0.12
test_152	0	1	-0.00723	-0.229	-1.31	1.58	-0.429	0.92	1.76	0.0485	-1.63	1.82	-0.837	0.259	-1.64	-1.35	1.94	-1.18	1.33	-0.499	-0.0681	-0.289	-1.23	-0.183	-1.23	0.186	-0.932	-1.29	0.396	0.576	-1.48	0.892	1.02	-0.881	0.539	-0.937	1.06	-0.35	-2	1.33	-0.777	0.316	-1.66	-1.29	-0.989	0.0218	-0.00459	-0.782	-0.247
test_153	1	1	-1.25	0.149	0.401	0.634	1.12	-1.05	-0.439	1.12	0.549	-0.0105	0.596	1.68	-1.24	-0.668	-0.0779	-0.0181	0.72	-1.74	-0.238	-0.454	-1.02	-1.45	-0.84	-0.75	0.314	0.0133	-1.06	1.53	-0.687	0.564	0.218	0.461	-0.502	0.312	-0.355	0.711	1.21	-1.11	0.279	0.736	-0.608	-0.296	1.11	1.68	1.12	-0.607	0.318
test_154	0	1	0.274	2.08	-0.405	0.127	-0.459	0.646	0.733	1.43	-0.599	0.751	-0.425	0.289	0.241	-0.158	1.61	1.24	-0.442	-1.21	0.205	0.196	0.211	0.645	0.36	0.156	-0.211	0.445	-0.0975	-0.588	0.225	-1.7	1.37	-0.263	0.459	-1.14	-0.545	-1.53	-0.178	-2.64	0.0606	0.677	0.564	-1.08	0.663	0.503	2.12	-1.32	-0.861
test_155	1	1	-0.335	1.58	-0.365	0.522	-0.164	1.41	-0.274	0.0756	0.295	0.277	0.538	0.554	-0.704	0.899	0.0942	0.536	-0.852	1.05	1.72	0.394	0.663	0.594	0.702	0.232	1.92	-0.16	0.263	0.412	-0.768	1.1	-1.83	-0.173	-0.466	0.512	1.15	0.324	0.376	0.566	1.17	1.27	0.209	0.32	2.29	-0.128	-1.1	1.48	1.29
test_156	0	1	-0.384	0.616	-0.562	-1.08	1.17	-1.3	-0.267	-0.558	-0.08	1.04	0.00532	-0.56	-0.521	0.321	-0.0408	-0.721	0.498	-1.14	1.33	1.92	1.17	0.551	0.425	-0.133	-1.31	1.01	-1.06	-0.837	-0.67	1.12	-0.481	-0.267	1.47	0.859	0.325	0.0407	1.64	0.533	1.05	-0.413	-1.07	1.61	0.78	0.601	-0.226	-0.722	-2.2
test_157	1	1	1.2	-0.482	0.0558	1.09	-0.979	-0.626	-0.488	-1.26	0.491	-0.807	0.0938	-0.625	-1.31	-1.12	-0.484	-0.168	2.05	0.369	-1.06	0.132	-0.816	0.316	-0.918	-0.886	1.18	-0.00492	0.518	-1.13	-1.31	-1.61	1.21	-0.476	0.538	-0.257	1.52	0.405	0.144	-0.401	-1.83	-1.06	0.658	-0.0627	-1.1	-1.01	0.0301	1.01	0.551
test_158	1	1	-0.973	-0.882	0.0576	0.418	-0.0401	0.152	-0.0376	1.56	-0.176	-0.0418	0.9	0.106	-0.289	-0.206	0.853	1.31	0.525	-1.07	0.454	-0.422	-1.32	-0.242	0.858	-0.507	-0.306	-1.18	-0.776	0.158	-1.24	0.666	0.0748	1	1.58	1.51	-1.12	1.5	-0.771	1.37	-1.26	-2.18	1.82	0.146	1.21	-1.55	-0.0942	0.0409	-1.11
test_159	1	1	0.153	1.82	-0.108	-0.327	-0.529	0.0157	0.509	1.39	-0.435	0.669	-0.466	0.312	0.602	0.108	1.35	1.55	-0.636	-1.24	-0.192	-0.233	0.0628	0.35	0.228	-0.208	-0.238	0.42	-0.341	-0.287	0.251	-1.7	1.57	-0.303	-0.0302	-1.11	-0.61	-1.26	-0.141	-2.39	-0.124	0.595	0.854	-1.35	0.712	0.619	2.31	-0.951	-0.912
test_160	1	0	0.402	-0.549	-1.45	-0.732	-0.112	-0.0381	-2	-1.06	-0.155	-0.2	-0.924	0.945	0.071	-0.256	-0.957	0.279	1.49	-2.36	-0.0315	-0.0507	-1.74	-0.866	-0.92	-0.947	-0.353	-0.953	-0.0856	-0.395	-0.136	0.225	1.05	-0.0798	-0.71	-0.0227	-0.674	0.0699	-1.31	0.789	0.921	-0.912	-0.0446	-1.9	0.217	-1.62	0.308	-1.56	1.02
test_161	0	1	-0.295	-1.02	-0.542	0.344	0.21	0.472	0.344	0.943	-1.16	0.0891	1.16	0.746	0.805	0.199	0.0878	1.22	-1.07	-0.474	0.337	0.743	0.017	-0.348	1.09	2.99	0.868	0.793	-0.777	-0.962	0.389	0.949	-1.29	1.42	1.3	1.54	1.37	0.726	2.79	-0.93	1.22	1.66	0.0944	-0.418	0.974	-2.49	-0.967	-0.271	-0.0578
test_162	1	0	-1.2	-1.31	-1.48	0.538	-1.38	-0.419	-1.57	1.24	-1.38	-1.1	0.985	0.395	-0.338	-1.35	-1.11	-0.424	-0.241	-1.03	-1.27	-0.958	-0.641	-0.523	0.77	0.165	2.39	-2.46	-0.63	-0.192	-0.333	-0.557	0.974	-1.05	1.69	0.0414	-0.681	-1.66	-0.197	-0.66	-1.83	-0.991	-1.15	1.5	-0.562	0.989	-0.0679	-0.339	-0.464
test_163	1	0	0.242	-0.047	1.01	0.0446	-0.685	0.35	0.385	-0.847	-1.05	0.677	-0.656	0.378	0.364	-0.135	0.803	-0.381	0.332	-0.496	-1.43	-0.871	-1.96	0.432	-0.721	1.27	-0.94	-0.0294	-0.358	1.26	0.509	-1.04	0.391	0.956	0.426	0.184	1.5	-1.22	0.214	-0.426	-0.888	0.0027	-1.3	-0.959	-1.02	0.859	1.27	-0.13	0.625
test_164	0	0	-0.758	-0.505	-1.2	0.761	0.0895	-1.25	0.826	-1.89	0.348	1.03	-1.21	0.145	0.141	0.0105	-1.25	0.0878	0.546	0.302	0.503	-0.662	-1.24	-0.554	0.298	-0.047	0.193	1.37	-0.565	-1.48	-0.173	-0.00974	1.29	1.4	0.0964	0.911	-0.592	1.31	0.248	0.365	-0.71	1.35	-0.203	1.63	-0.897	-0.102	0.179	-0.0555	0.5
test_165	0	1	-0.215	1.82	-0.646	0.989	-0.101	1.96	-0.0402	0.128	0.146	0.383	0.537	0.533	-1	0.772	0.396	0.214	-0.684	1.1	2.05	0.741	0.791	0.87	0.872	0.532	1.91	-0.153	0.511	0.161	-0.874	1.03	-1.99	-0.142	-0.0725	0.53	1.14	0.0355	0.333	0.314	1.33	1.38	-0.0202	0.605	2.19	-0.199	-1.32	1.11	1.38
test_166	1	1	0.814	0.819	-2.54	0.17	0.326	0.725	-0.843	-0.443	-0.844	1.23	0.604	0.72	0.574	-0.0109	0.926	1.27	0.00449	-0.789	0.629	0.121	1.19	-0.584	-0.277	0.674	1.52	-1.06	-0.325	0.333	-0.272	-0.676	-2.44	1.1	-1.06	-1.9	1.33	-0.994	-1.36	0.555	2.36	0.809	-0.328	0.278	0.994	0.231	0.897	-0.855	-0.777
test_167	1	1	0.744	0.625	0.91	-0.358	-0.056	0.277	-0.633	1.13	0.35	-0.385	-0.167	-0.0939	0.813	0.0357	-1.55	1.47	-0.018	0.186	-0.508	-0.467	0.839	-0.931	0.214	1.73	0.891	0.194	-1.61	2.88	0.265	0.266	1.08	1.4	0.0362	-0.627	1.19	-2.5	0.776	1.38	-0.587	0.55	-0.627	1.27	-1.16	0.088	-1.36	0.856	0.466
test_168	0	0	-1.05	-0.57	-0.459	0.333	-2.44	0.0891	2.21	-0.0248	-0.91	0.418	0.74	1.35	-1.2	-0.701	0.294	0.542	-1.66	-0.62	0.518	1.75	2.02	0.0318	0.646	0.154	0.914	1.5	-0.907	-0.636	-1.29	1.5	0.0782	-0.468	0.326	1.22	1.49	-2.34	0.964	0.939	0.643	2.22	0.592	0.305	0.872	0.236	-0.225	-0.417	1.01
test_169	1	1	0.992	-0.535	0.591	0.191	-2.04	-0.482	0.264	0.851	0.479	-0.565	0.917	-0.0204	-0.719	1.23	-1.72	-0.143	1.15	0.44	-2.37	-0.251	0.0843	-2.21	1.02	1.42	-0.388	0.0173	-1.11	0.0677	0.881	-1.1	-1.23	0.389	-0.26	-0.988	-1.17	1.12	-0.659	-1.34	-1.03	-0.536	0.537	0.708	-1.78	-0.534	-2.35	1.8	-0.716
test_170	1	0	0.202	-0.883	-0.632	1.12	-1.4	-0.252	-0.231	-0.0208	-1.28	-0.426	0.66	-0.794	-1.22	-0.277	-0.281	-0.129	-0.372	0.242	-0.45	-0.33	-0.064	0.579	-0.0404	0.55	0.748	0.448	-0.937	0.917	-0.671	0.138	0.467	-0.946	0.645	-1.71	0.567	-0.696	-1.13	0.281	1.85	-0.697	-1.45	-1.16	0.889	-0.298	-0.621	-1.38	0.277
test_171	0	0	-1.02	-0.628	-1.81	1	-0.911	1.06	0.357	0.127	-1.15	2.26	-0.905	-0.264	-0.438	-0.614	-0.284	-1.25	-0.181	1.4	0.206	-1.09	-0.0444	-0.49	-0.03	-1.2	-0.131	0.82	-0.228	0.205	-0.0857	-1.65	0.266	-1.15	1.78	0.531	-1.02	-1.09	-1.49	0.279	-1.13	0.499	-0.0395	1.05	-0.204	-0.0653	1.06	-0.333	-1.42
test_172	0	1	0.538	0.191	-0.557	-0.911	0.135	1.29	1.41	0.095	-0.603	0.573	-0.255	-1.25	1.27	-0.102	3.01	0.254	-2.4	0.75	1.06	-0.7	1.08	0.92	1.38	0.748	-0.728	-1.6	2.3	-0.75	-0.0631	-0.895	-0.849	0.579	-0.855	0.978	-0.707	-1.41	-0.261	1.13	-0.621	0.644	1.36	1.2	1.38	0.785	0.315	-1.18	-1.64
test_173	1	0	1.18	0.0169	-1.25	0.621	1.29	-1.51	-0.588	0.78	0.486	-0.0291	0.604	1.16	-0.236	0.0782	-0.248	-0.0929	0.541	1.02	0.532	1.29	-0.975	-0.457	1.31	0.174	0.284	-0.496	-1.06	-0.0695	-0.341	0.905	0.43	0.516	-0.479	-0.672	-0.895	-0.513	0.994	0.514	0.0238	-1.46	-0.954	0.986	2.18	0.364	0.444	-0.0322	-1.31
test_174	0	0	0.929	-0.624	-0.261	-0.0449	0.467	0.655	0.529	-1.03	1.11	-1.79	0.602	0.514	-1.03	1.05	-0.0906	0.496	-0.0832	1.09	0.335	-0.0254	0.875	0.208	0.267	-2.38	-0.504	-2.28	-0.523	-0.708	-1.47	0.952	0.0509	-0.761	-0.96	-1.16	0.319	1.23	-0.15	1.24	-2.34	-0.589	-0.143	-1.16	-1	-0.436	0.607	-0.646	0.695
test_175	0	1	-0.433	1.17	-1.29	-1.38	-0.255	-1.61	-0.00829	-0.697	-1.37	1.63	0.136	0.785	-0.117	-0.137	-0.721	-0.679	0.206	-0.0433	2.18	0.0839	-0.887	-1.29	-0.807	-0.778	-0.538	2.32	-0.0718	-0.689	0.976	-0.654	-0.735	-1.25	-0.414	-1.89	-0.992	0.398	0.0208	-0.658	-0.17	-0.91	-0.264	1.46	1.29	-1.06	0.417	-1.13	-0.897
test_176	0	1	-0.867	-0.588	-1.81	1.24	-1.06	1.22	0.268	0.0933	-1.01	2.67	-1.26	-0.296	-0.206	-0.766	-0.156	-1.22	0.169	1.32	0.651	-0.891	0.316	-0.499	-0.468	-1.27	-0.424	0.963	-0.385	0.0715	0.015	-1.66	-0.1	-1.06	1.67	0.439	-0.924	-0.733	-1.52	0.342	-1.09	0.575	0.47	0.915	0.045	-0.0445	0.784	-0.0865	-1.72
test_177	0	1	-0.583	1.59	-1.35	0.876	-1.14	0.703	0.778	0.713	-1.74	-0.845	1.4	-0.615	-0.502	0.446	1.02	-2.45	1.04	-0.699	0.162	0.294	0.774	-0.0328	0.184	2.55	-0.678	1.32	0.775	-0.0938	0.08	1.15	1.04	0.547	-0.0627	-1.65	-0.579	-2.13	1.81	-1.77	0.165	-0.231	1.81	2.71	-1.06	-0.994	-0.859	2.98	0.427
test_178	1	1	-2.45	0.666	0.313	-0.968	1.04	-0.308	-1.63	-0.918	-0.0203	-1.3	0.212	-1.24	1.51	1.56	-0.479	-0.401	-0.281	-0.815	-0.67	0.102	-1.27	0.0421	2.81	-0.246	-0.787	0.146	-2.66	-0.648	-1.21	-0.536	1.74	-1.37	-0.346	0.364	-0.723	1.12	-0.136	1.26	0.694	-0.449	0.651	-0.631	0.0425	-0.307	-0.916	0.466	-0.34
test_179	1	1	-2.99	0.61	0.842	-2.29	0.936	0.187	-0.076	0.609	1.55	-0.31	0.00054	-1.18	0.248	-0.877	1.01	-0.0891	-1.54	0.212	-0.387	-0.523	2.44	0.0472	3.26	0.447	0.345	-1.48	-0.846	-1.52	-0.265	0.091	1.33	0.222	0.383	-1.7	-1.63	-1.4	2.43	-1.04	-0.975	0.52	-0.901	-0.395	0.19	1.24	0.646	2.21	-0.878
[truncated: 721 more columns]
