# Supplementary material for: A multimodal ConvNeXt-Tiny deep learning model for simultaneous prediction of IDH mutation and Ki-67 expression in gliomas
Source: PLoS One. 2026 Jun 26;21(6):e0351757. doi: 10.1371/journal.pone.0351757 (PMC13308780; doi:10.1371/journal.pone.0351757)
Supplement: S1 File — This file contains the de-identified tabular data underlying the findings of this study, including cohort assignments, clinical variables, molecular labels, extracted radiomics features, deep learning features, model prediction signatures, and numerical data used to generate the figures and tables. (ZIP) [file pone.0351757.s012.zip › DL_test_com__T2-FLAIR_test_raw.csv]

sample_id	y_idh	y_ki67	DL1_T2-FLAIR	DL2_T2-FLAIR	DL3_T2-FLAIR	DL4_T2-FLAIR	DL5_T2-FLAIR	DL6_T2-FLAIR	DL7_T2-FLAIR	DL8_T2-FLAIR	DL9_T2-FLAIR	DL10_T2-FLAIR	DL11_T2-FLAIR	DL12_T2-FLAIR	DL13_T2-FLAIR	DL14_T2-FLAIR	DL15_T2-FLAIR	DL16_T2-FLAIR	DL17_T2-FLAIR	DL18_T2-FLAIR	DL19_T2-FLAIR	DL20_T2-FLAIR	DL21_T2-FLAIR	DL22_T2-FLAIR	DL23_T2-FLAIR	DL24_T2-FLAIR	DL25_T2-FLAIR	DL26_T2-FLAIR	DL27_T2-FLAIR	DL28_T2-FLAIR	DL29_T2-FLAIR	DL30_T2-FLAIR	DL31_T2-FLAIR	DL32_T2-FLAIR	DL33_T2-FLAIR	DL34_T2-FLAIR	DL35_T2-FLAIR	DL36_T2-FLAIR	DL37_T2-FLAIR	DL38_T2-FLAIR	DL39_T2-FLAIR	DL40_T2-FLAIR	DL41_T2-FLAIR	DL42_T2-FLAIR	DL43_T2-FLAIR	DL44_T2-FLAIR	DL45_T2-FLAIR	DL46_T2-FLAIR	DL47_T2-FLAIR
test_001	1	0	0.987	0.157	-1.48	-0.655	0.574	-1.17	-0.641	-1.82	-2.02	0.663	-1.56	0.461	-0.62	-1.74	1.18	-0.168	0.961	-0.368	1.62	-1.15	-1.19	1.85	0.637	-1.6	1.07	0.588	-0.287	1.26	-0.937	-1.14	0.0842	-1.35	0.741	1.06	-0.519	-0.0218	-2.04	0.949	-1.27	0.837	-0.178	-0.744	-1.01	-0.367	0.44	-0.835	0.0912
test_002	0	0	0.0206	-1.7	2.14	-1.67	-1.88	0.979	2.51	0.44	-0.711	0.0496	-0.0905	0.12	0.359	1.53	1.67	0.659	-0.726	0.558	-0.532	-1.46	0.424	-0.391	-1.4	0.414	1.46	2.41	-0.022	-0.778	-1.93	-1.69	-1.31	-0.917	2.09	0.848	1.21	1.15	0.383	0.814	-0.0965	-0.68	0.666	0.655	-1.3	1.1	0.664	-0.149	-1.56
test_003	0	1	-0.364	0.401	2.41	0.558	-1.25	0.446	-0.781	0.976	-0.261	-0.241	-0.875	1.82	-0.0304	-0.0536	-0.13	-1.38	-0.209	1.11	-0.144	0.11	-0.33	-0.455	1.08	0.969	0.122	-1.76	1.66	0.491	0.966	1.92	-0.297	1.85	0.794	-0.181	0.656	0.57	0.239	-1.36	0.429	0.0407	0.255	-1	-1.07	0.61	0.896	0.363	0.222
test_004	0	0	-0.79	-0.586	-1.23	-0.316	-1.85	0.254	-0.165	-1.61	-0.293	0.173	0.914	-0.0334	-1.31	-0.0428	-1.1	-0.444	1.14	-0.178	-1.94	-1.54	0.384	0.906	-0.493	-1.04	0.646	-0.441	0.836	0.967	-0.754	0.519	0.448	1.15	0.878	-0.601	-0.682	1.09	0.63	1.17	-0.802	-0.158	0.539	0.359	-0.612	0.831	0.288	1.5	-0.651
test_005	0	1	-0.0392	0.311	0.676	0.708	0.809	0.507	-0.279	0.506	0.506	1.08	0.206	0.288	0.159	-0.659	-0.338	0.445	0.231	0.704	-0.504	0.0525	0.509	0.669	0.174	0.729	-0.676	1.2	0.127	-2.19	2.01	1.19	0.67	-0.621	0.16	-0.193	-0.128	-2	0.226	0.0845	0.437	-0.45	0.238	0.416	0.782	-0.429	0.849	0.181	0.363
test_006	1	1	0.647	-0.597	-0.312	-0.277	-1.24	0.841	-0.502	1.42	1.84	-0.149	0.223	0.925	-0.672	-0.419	-0.85	-0.596	1.14	-1.17	2.57	0.53	-0.875	0.485	-0.709	0.182	1.29	0.691	1.81	-0.396	0.728	0.861	-0.128	-0.769	0.517	-1.82	1.95	-0.503	-0.0921	-0.216	-0.75	-0.0696	-0.398	0.998	1.49	0.573	0.618	1.73	0.522
test_007	1	0	-2.04	2.07	1.15	-0.171	-0.458	0.66	1	0.435	1.43	1.59	0.223	0.731	-1.49	1.61	0.98	1.75	1	0.157	-0.14	0.263	-0.149	-2.24	-0.678	-1.71	0.336	-1.44	0.304	0.987	-0.389	-0.288	1.44	0.341	1.62	-0.795	0.303	0.198	1.09	1.4	-0.586	-1.45	-0.992	1.33	-0.365	-0.502	-0.772	-0.141	-2.26
test_008	0	0	-0.635	-0.846	0.917	-0.119	0.0508	1.46	1.89	0.643	0.0583	0.736	1.31	-0.12	1.56	1.71	0.763	-0.104	-0.558	-0.799	0.504	0.693	1.3	0.487	1.15	1.85	-1	-0.107	-1.63	-1.59	1.25	-0.652	-0.323	0.00675	-0.0502	0.797	0.0859	0.0673	1.73	-1.63	0.942	-1.54	-1.55	1.46	0.956	-0.637	-0.753	-0.853	-1.02
test_009	1	1	0.24	-1.86	-0.131	-0.537	0.437	-0.301	-0.621	0.712	1.17	-0.913	0.856	-1.23	0.573	0.667	0.872	-0.557	0.348	-1.27	1.5	-0.0774	-0.945	1.53	0.372	0.433	-1.84	1.11	-0.0942	-0.349	1.43	0.571	1.05	-0.523	-1.12	-1.36	1.45	-1.4	0.585	0.85	2.33	0.708	-1.29	1.7	0.957	1.69	-1.02	2.17	0.551
test_010	1	1	0.217	-0.9	-2.01	-1.13	1.09	2.22	-0.062	0.3	0.791	-0.759	-0.708	2.52	0.176	1.26	-0.237	-1.25	1.38	-1.71	0.614	0.489	0.301	-0.123	1.32	1.05	-0.794	0.47	1.25	-0.583	-0.474	1.31	-1.86	0.185	-1.69	1.73	1.42	-1.82	-0.97	-1.42	1.1	-0.865	-0.218	1.53	0.679	-0.429	1.37	1.59	1.59
test_011	0	1	-1.46	0.565	-0.246	0.581	-0.726	2.05	-0.000789	0.585	0.0871	-0.803	-0.387	0.448	0.406	0.597	1.37	-0.833	0.292	0.182	-1.42	0.19	0.595	-1.35	0.0205	2.4	-1.65	-1.71	0.0172	0.707	0.832	0.464	0.638	0.11	0.476	-2	1.55	0.343	0.204	0.709	-0.36	1.77	-0.718	1.15	0.0626	-0.354	0.432	1.09	0.609
test_012	1	0	0.111	-0.937	0.626	-0.523	1.11	-1.33	0.797	-0.232	-0.0565	1.1	-0.293	0.821	-0.173	1.37	0.379	0.277	-0.782	-0.239	0.458	-1.62	0.32	-0.201	-1.13	-0.834	-0.725	0.231	-2.23	-1.33	1.35	-1.5	0.304	0.302	0.567	2.98	0.0395	0.458	1.32	-0.568	0.247	-1.01	-1.41	0.0949	0.689	1.41	-0.246	-1.16	-2.01
test_013	1	0	-1.54	0.977	0.00714	0.325	0.0754	1.92	-0.112	0.825	0.431	-0.407	0.00685	0.505	0.282	0.998	1.6	-0.396	0.391	-0.0862	-1.21	0.818	-0.00126	-1.11	-0.117	2.34	-1.79	-1.81	-0.397	0.35	1.33	0.276	1.06	-0.225	0.619	-1.71	1.4	0.511	0.119	0.892	-0.72	1.94	-1.21	1	0.0129	0.0804	0.722	1.11	0.188
test_014	0	0	0.309	0.395	1.01	0.743	-0.789	-0.975	-1.06	-0.123	0.134	-0.0675	0.211	-2.52	0.29	-0.255	-1.27	-0.571	-0.33	-0.033	0.368	-1.12	-0.799	1.04	0.778	-1.37	-0.889	-0.778	1.03	-0.126	2.37	-0.134	0.305	0.289	-0.0751	-0.232	0.496	1.25	-0.85	0.392	0.293	0.374	0.37	-0.0722	1.02	2.07	-0.41	2.15	-0.0951
test_015	1	0	-1.04	0.332	-1.2	-0.544	1.1	-0.035	-0.529	1.34	0.74	0.408	0.00988	-0.0281	-0.769	-0.847	-1.74	-0.351	0.171	1.67	1.08	-0.000123	-0.328	-0.436	-2.73	0.0753	1.08	-0.0486	-0.38	-0.696	-0.842	0.494	0.205	0.379	-0.234	-0.515	-1.18	0.38	-0.781	-0.365	0.0663	0.871	-0.686	-0.703	-0.512	0.0897	1.24	-0.151	-0.939
test_016	0	0	2.06	1.05	0.869	-1.3	-0.267	-1.21	-0.218	-0.822	-0.783	0.618	-0.222	-0.305	1.47	1.53	0.577	-0.0845	-1.35	2.07	-0.884	0.627	-1.18	-1.25	0.175	-0.3	-0.689	-0.562	-1.34	-0.026	-0.463	-0.927	1.17	1.11	-1.14	-0.0424	-1.11	0.4	0.458	-1.28	-0.335	0.881	-0.327	0.743	-0.204	-1.09	-1.05	0.276	-0.123
test_017	1	0	0.419	-0.298	0.662	0.133	1.12	1.58	0.332	1.26	0.031	1.01	0.388	-0.716	0.769	0.359	0.776	-1.7	-0.145	-0.155	-0.59	2.15	1.1	0.294	0.347	0.322	0.456	-0.73	1.78	-1.93	2.43	-0.135	-1.54	-1.69	-1.08	-1.23	-0.519	0.21	0.278	0.505	0.889	2.2	0.00284	-0.0947	0.574	1.38	1.07	-0.626	0.412
test_018	1	1	0.842	-1.7	-0.646	-0.405	0.249	-0.421	0.361	-1.08	0.613	0.138	-1.31	0.0529	-0.197	1.39	0.0256	-1.16	0.89	0.978	0.308	0.376	1.55	-0.336	-0.942	-0.804	0.581	0.321	-0.526	0.138	0.216	-0.909	0.0677	0.941	-0.828	0.146	0.155	0.238	-1.25	-0.975	0.461	-0.882	0.758	-1.58	0.23	-0.852	-0.326	-1.11	0.84
test_019	1	1	-0.402	1.61	1.38	-1.3	-0.204	-0.947	-0.778	0.816	-0.0198	1.04	0.896	0.428	-0.29	0.107	-0.0634	1.98	0.28	-2.18	0.643	-0.415	-1.23	0.886	1.93	1.39	0.149	0.438	-0.3	-0.487	-0.654	0.093	-0.641	0.102	0.542	1.8	0.437	-0.491	-2.6	2.19	-1.17	-0.338	-1.69	-1.61	0.22	0.429	0.29	0.914	-0.942
test_020	1	0	-0.241	0.695	0.818	-1.46	-1.47	1.09	0.486	-0.634	0.169	-1.17	-0.0182	0.27	-0.625	0.0407	0.499	-0.548	-1.38	-1.18	1.3	0.099	-1.04	1.15	-1.45	0.712	1.74	-0.941	0.501	-0.0506	0.475	0.6	-0.112	-0.382	0.449	0.971	-0.137	-0.257	0.11	-0.906	-2.24	0.118	0.177	-0.748	-1.39	1.62	-0.0932	-0.408	-1.47
test_021	1	0	-1.03	-1.89	-0.441	-0.0446	1.26	-0.208	0.367	-1.55	-1.22	0.107	-1.76	-1.05	0.362	-0.0204	1.21	-0.425	-1.64	-0.162	2.15	-0.316	-0.316	-0.525	-1.37	1.18	-1.42	1.28	0.0238	2.24	0.153	0.383	1.97	-0.721	0.292	-0.387	1.21	-1.56	-0.961	0.728	0.906	0.482	1.26	-0.0402	-1.54	-0.426	0.0431	-1.09	-0.505
test_022	1	1	0.0382	0.879	-0.112	-0.473	-0.267	1.27	0.315	1.75	1.41	-0.517	-1.41	1.52	-0.0616	2.19	0.383	0.0264	-0.873	0.722	-1.24	2.43	2.04	-0.934	-0.829	0.827	0.489	-1.73	0.823	-0.0176	0.128	1.15	1.23	1.69	1.39	1.21	-0.383	-0.0681	-0.258	-1.85	0.365	-0.481	0.943	-1.61	0.285	-0.782	1.59	-0.354	-0.841
test_023	0	1	0.945	-0.892	-0.871	-1.65	-0.0782	-0.907	0.0341	0.399	0.015	-1.51	-0.548	-0.635	0.888	0.0709	1.26	0.0459	0.35	1.07	-0.505	-0.433	0.526	-1.21	0.59	-1.97	-0.205	0.54	-0.619	-0.896	-0.575	-2.33	-0.222	1.12	1.06	-1.46	-1.3	-1.27	0.241	-0.356	1.08	0.699	-0.133	0.385	0.0232	-1.12	-0.967	-0.234	0.513
test_024	1	1	-0.307	0.668	2.38	0.319	-0.64	0.433	-0.896	1.08	-0.197	-0.2	-0.306	1.9	-0.239	0.461	-0.00116	-0.847	0.0589	0.775	0.249	0.628	-0.643	-0.272	0.902	0.945	-0.0663	-1.67	1.34	0.0718	1.18	1.8	0.109	1.55	1.07	0.261	0.522	0.538	0.122	-1.25	0.365	0.187	-0.146	-1.17	-1.25	0.887	1.29	0.377	0.181
test_025	1	1	-1.25	0.873	0.316	-0.129	-1.19	0.415	0.0171	-0.318	-0.263	1.6	0.201	0.118	-0.425	0.0237	-0.357	0.27	1.15	-0.226	0.788	-1.36	-0.131	0.228	1.87	-0.762	0.582	0.932	0.126	0.0406	-1.11	-2.1	0.26	-1.13	1.11	0.525	-0.852	-1.05	-0.248	0.143	-0.242	-0.868	1.64	0.683	-1.95	0.0657	0.579	-0.353	0.142
test_026	0	1	-0.568	-0.559	-1.06	1.77	0.709	-0.57	-1.21	-2.37	-1.03	-0.717	-1.71	-2.08	0.859	-2.25	-1.45	-0.334	1.11	0.995	0.498	-1.44	0.653	1.12	0.0266	-0.227	-1.06	-0.788	1.58	-2.39	0.335	-0.28	-0.264	1.54	-1.39	1.7	-0.907	-1.3	1.22	-0.992	1.88	-0.442	0.957	-0.746	-0.998	0.375	-2.39	-0.734	1.33
test_027	0	1	0.138	-0.146	-0.825	-0.341	0.504	-0.0155	0.703	0.854	-0.295	-0.0641	-1.23	-1.02	0.0183	0.632	0.515	0.98	-0.159	0.997	-2.14	0.301	0.16	-0.822	0.3	1.66	-0.309	0.508	-1.06	-0.914	-0.18	-0.943	-0.73	-0.0927	0.0783	0.123	-0.778	-0.988	-0.0706	-0.528	1.62	-0.285	0.749	-1.52	0.0652	0.454	0.739	-0.079	0.515
test_028	1	0	0.102	-0.96	0.598	-0.528	1.13	-1.33	0.781	-0.24	-0.0271	1.09	-0.281	0.83	-0.176	1.37	0.379	0.264	-0.77	-0.229	0.449	-1.6	0.289	-0.177	-1.15	-0.846	-0.713	0.215	-2.2	-1.34	1.35	-1.5	0.319	0.306	0.584	2.97	0.0379	0.481	1.32	-0.556	0.23	-0.99	-1.42	0.107	0.702	1.42	-0.238	-1.13	-2
test_029	0	0	-1.04	0.445	1.21	-0.0291	-0.794	-1.71	-0.0286	1.24	0.378	-0.562	-0.81	0.403	1.3	-0.561	-0.803	-2.3	-1.01	1.73	-0.425	0.0184	-0.458	-0.324	0.867	-0.219	-0.265	-1.25	-0.136	0.876	0.639	0.877	-0.86	1.72	-0.33	-0.473	-1.7	0.843	-0.346	-0.818	-1.55	1.69	0.534	-0.763	0.244	0.0465	0.804	0.769	0.255
test_030	0	0	-0.991	-0.559	-0.752	1.38	1.44	-1.15	-0.279	-1.27	-1.2	-1.7	-0.655	-1.72	1.3	-1.01	-0.156	-0.0424	0.9	0.0462	0.427	1.37	-1.61	-1.29	-1.63	-0.148	-2.54	-0.896	-0.131	-0.0133	0.535	0.683	1.29	1.32	-2.48	-2.02	0.241	0.609	1.94	0.705	1.15	0.728	-0.147	-2.28	-0.535	-1.14	-0.521	0.95	0.93
test_031	0	1	-0.8	-0.966	-2.19	0.138	1.12	-2.12	-0.323	0.601	-0.688	-0.215	0.542	-0.32	-0.896	0.0793	0.267	-0.654	-1.04	-0.604	-0.22	-2.18	0.931	-1.76	-0.911	-0.837	-2.2	-2.2	-2.25	-0.106	-0.381	-1.95	1.77	0.432	-2.34	0.521	-0.156	-0.75	-0.402	-0.342	0.511	0.625	-0.168	-0.544	1.8	-0.273	0.0224	-0.279	0.824
test_032	0	0	-0.45	0.503	-0.742	1.38	0.0661	-0.708	0.0332	2.59	1.36	1.84	-0.327	0.429	0.435	0.13	0.696	-0.548	-0.37	0.067	-1.39	1.27	-0.0198	-0.84	1.27	-1.2	0.422	1.23	0.633	-0.0215	-0.109	0.592	-1.63	0.363	-0.918	-1.53	-0.235	1.09	-0.814	1.26	0.178	-1.37	1.03	0.669	0.903	-0.663	0.111	1.43	0.785
test_033	1	1	-0.748	-0.0939	-0.62	0.116	0.521	-1.29	1.46	-1.29	-1.9	0.165	-1.43	-1.32	-0.453	1.62	0.497	1.24	-2.04	-2.41	1.42	-0.193	-0.178	-0.682	-0.708	-1.65	-1.46	0.248	-1.91	0.22	-0.691	-1.6	1.46	1.5	-1.73	2.26	-0.928	-1.47	-0.41	-0.195	-0.0259	-0.795	-0.554	-0.413	-0.23	-0.743	-0.235	-1.92	-2.7
test_034	1	0	0.113	-0.967	0.614	-0.548	1.14	-1.33	0.775	-0.206	-0.082	1.12	-0.327	0.813	-0.192	1.39	0.347	0.26	-0.788	-0.21	0.424	-1.61	0.354	-0.221	-1.11	-0.827	-0.735	0.245	-2.24	-1.33	1.39	-1.53	0.335	0.314	0.619	3.03	0.0444	0.456	1.35	-0.557	0.218	-0.992	-1.43	0.113	0.702	1.46	-0.224	-1.13	-2.02
test_035	1	1	0.34	1.39	0.793	-0.0777	-1.28	-1.39	2.51	0.413	1.15	-0.851	0.317	-0.0376	-0.147	0.959	1.16	1.23	0.695	0.734	1.17	-0.726	0.159	0.0975	-1.15	-1.46	0.453	-0.00893	0.484	0.0603	0.992	0.0388	-0.135	-0.579	0.858	0.14	1.09	0.573	0.796	-0.48	0.625	0.145	-0.567	-0.298	1.2	0.993	-0.346	0.0908	-0.379
test_036	1	0	0.499	-0.479	0.423	-1.25	-0.564	0.0818	0.623	0.272	1.06	0.0997	1	-0.491	-1.08	0.13	-0.146	-0.739	0.458	1.32	0.991	1.01	-1.65	0.291	-0.0288	-0.944	1.02	0.933	0.844	0.667	-0.205	0.717	0.768	-1.13	-1.62	-2.62	0.328	0.564	1.87	-0.318	-1.15	-0.469	0.172	-0.171	-0.00027	0.957	0.645	-0.863	-0.947
test_037	0	0	1.58	-0.646	-0.909	-1.66	-0.366	1.36	1.22	0.0191	1.26	-1.96	1.15	1.76	-1.51	1.8	1.28	0.278	-0.16	0.363	-0.802	0.51	1.26	-0.388	-0.613	-0.997	1.88	0.994	-0.108	-0.576	0.938	1.05	-0.354	1.4	-0.92	0.244	0.126	-0.48	0.814	0.619	0.704	0.0864	-1.5	0.466	-0.483	-0.25	-0.783	-1.92	-0.109
test_038	0	0	0.521	0.386	0.102	-0.125	-1.35	-1.88	0.18	-0.943	-0.721	-1.54	-2.09	-1.33	0.631	-0.357	0.919	0.0308	-0.115	-0.684	0.266	-0.888	-0.799	-1.02	-0.45	-0.746	1.21	1.78	0.0261	0.932	-1.5	0.61	0.265	0.738	0.72	-0.568	-1.1	0.651	-0.864	-1.69	-0.486	-0.48	0.281	0.0338	-0.00159	0.09	-0.141	-0.521	-0.224
test_039	1	1	0.214	-1.09	0.304	-0.498	1.04	-1.2	0.742	-0.339	-0.367	0.77	-0.146	0.889	-0.338	1.47	0.241	0.381	-0.682	-0.291	0.591	-1.76	0.542	-0.322	-1.16	-0.804	-0.759	0.365	-2.14	-1.3	1.05	-1.49	0.317	0.3	0.735	3.1	0.0619	0.339	1.26	-0.646	0.53	-1.02	-1.29	0.0815	0.559	1.28	-0.0527	-1.16	-1.73
test_040	0	0	-2.1	0.151	-0.112	0.978	0.334	1.43	-0.467	2.29	1.12	1.62	-0.253	-0.587	-0.799	-0.0964	0.0277	-1.6	-2.35	-0.127	-0.89	-1.1	0.47	-0.181	-0.00688	0.913	0.539	-1.08	0.855	0.692	0.224	1.77	0.918	-0.958	-0.592	-0.131	-0.616	-0.456	1.53	0.725	-1.07	-0.132	-0.139	0.633	0.0338	0.627	0.133	-1.73	-0.532
test_041	0	0	1.79	0.604	0.764	-0.728	1.32	1.24	-1.08	0.614	2.53	0.432	0.687	1.46	-1.11	0.661	-0.714	-0.302	-1.12	1.72	-1.26	0.806	-0.565	-0.237	0.103	0.812	0.319	-0.849	1.01	0.0478	0.852	1.15	-0.407	0.813	-0.605	-1.21	-0.0408	0.589	1.51	-0.142	0.668	-1.37	-0.000744	0.255	0.434	1.07	-0.378	1.03	0.0348
test_042	0	1	-0.0845	-1.18	0.972	0.445	1.33	-0.966	-0.764	0.872	0.528	-0.543	-0.443	-0.686	-0.454	-0.417	0.764	-0.709	0.263	1.95	-0.0665	1.93	0.404	-1.82	-1.01	-1.12	0.994	0.367	-1.04	-1.35	1.09	0.121	-0.538	1.38	0.365	0.825	-1.03	0.396	0.955	-1.62	0.524	0.0925	-0.404	-0.0761	1.58	-0.825	-0.889	0.714	0.755
test_043	1	1	0.166	-1.74	-0.901	1.28	1.04	0.13	1.19	-0.906	0.628	0.969	-0.421	0.661	1.19	1.05	0.567	-0.317	1.25	-0.0153	-1.09	1.02	-0.171	-2.06	-1.39	-1.34	-0.0128	0.427	-1.62	0.489	-1.28	1.31	-0.156	1.73	-0.855	-0.174	0.538	-0.954	0.566	0.0674	0.688	-1.62	0.723	-0.206	0.865	-1.47	2.41	-0.501	0.958
test_044	1	0	0.779	-0.561	-0.725	-0.702	0.941	-1.05	0.597	-0.623	-0.249	0.95	0.714	0.386	0.0829	0.366	0.464	0.639	1.11	-0.0523	-0.689	0.75	0.551	-0.528	-0.71	-0.928	-0.936	-0.742	-0.793	-0.791	-1.18	-0.197	1.6	0.733	-1.11	0.919	-0.469	-0.219	1.3	-0.245	-0.177	0.0934	-2.05	0.78	0.125	0.456	-0.666	-0.54	-0.696
test_045	1	1	0.305	1.9	-0.9	0.884	0.771	0.582	-0.607	0.496	-1.94	1.24	-0.504	0.0432	-0.609	-1.42	0.336	0.015	0.96	1.15	-0.482	-0.849	-1.32	0.726	-1.91	1.22	1.07	1.22	0.406	-1.94	1.15	0.0306	0.163	-1.27	0.95	-0.535	-0.0839	1.77	0.357	-0.631	-0.453	2.11	-0.205	0.448	-1.04	2.63	-0.142	0.256	0.0931
test_046	0	1	-1.67	1.12	1.39	1.92	-0.606	-0.0189	0.143	-0.103	1.71	-0.565	-0.773	-0.991	2.35	-0.434	0.214	-0.409	-1.37	1.48	-0.385	-0.85	0.602	-0.839	-0.764	0.364	0.541	-1.76	0.254	0.886	0.574	1	-0.148	-0.0746	0.301	-0.557	0.198	1.67	1.45	-0.347	0.959	0.536	1.46	-0.588	2.52	-0.965	0.139	-0.0391	1.31
test_047	0	0	1.7	-0.51	1.25	1.02	-1.1	-0.327	-1.69	0.228	1.02	-1.27	0.306	-1.49	0.972	-0.87	-0.759	-1.29	-0.214	1.25	0.464	-0.256	-1.72	1.38	-1.16	-0.219	2.22	0.14	0.0413	0.09	0.536	0.852	-0.659	0.0862	0.623	-1.75	1.83	1.21	0.607	-1.83	-1.18	1.58	0.354	1.56	0.286	1.5	-0.658	0.618	0.347
test_048	0	0	-0.158	-0.188	-0.466	-0.0534	0.23	0.544	1.27	1.18	-0.0284	0.972	-0.568	0.787	0.68	0.74	-1.93	0.106	-0.675	0.98	-1.45	1.77	0.599	0.493	1.95	-0.0799	0.213	-0.697	0.361	0.745	-0.929	0.155	-2.32	0.84	-1.31	0.107	-0.917	-0.315	-0.126	0.983	-0.243	-1.08	0.346	-0.544	0.713	-0.136	0.211	-0.0301	-0.891
test_049	0	0	1.11	-0.846	-0.414	-1.58	-0.347	0.899	0.399	-1.27	-2.16	-0.704	-0.259	-0.704	0.0994	-0.993	-0.263	0.281	-1.08	-0.195	0.668	-0.0784	-0.903	-1.3	-1.62	0.728	1.51	-1.45	1.74	1.57	-0.21	0.697	-0.824	-0.0169	-3.03	0.0402	0.33	-0.548	0.323	-0.909	-1.29	-0.129	1.42	0.0192	-0.201	1.88	-2.11	-0.0098	-1.02
test_050	1	1	0.701	0.417	0.734	0.403	0.964	-1.3	1.18	-1.24	-0.493	-2.01	1.18	-1.13	-0.119	1.17	-0.433	0.551	-0.147	-1.26	1.12	-0.263	-0.648	-0.354	-0.537	-1.38	-0.258	0.379	-0.953	-0.858	-1.15	-1.81	2.09	1.19	-0.162	-0.0328	0.209	-0.432	0.473	-0.835	-0.519	-0.591	-0.24	-0.088	-1.32	-0.492	1.33	-0.883	-1.4
test_051	0	1	1.43	-0.473	-0.795	-0.576	0.543	-2.04	-0.763	-0.745	-0.706	0.14	1.45	-0.308	-1.13	-1.23	-0.583	-0.681	1.42	0.008	0.546	-1.32	0.395	0.649	-0.538	-0.162	1.46	-0.187	0.941	-0.0538	-1.02	0.585	-0.965	1.38	0.0836	1.78	1.02	0.00395	-1.19	0.24	-0.00803	-0.807	-0.675	-1.17	-0.112	0.24	-0.432	2.67	-0.623
test_052	0	1	-1.84	1.45	0.0468	0.783	0.233	0.881	-0.404	0.00185	1.46	0.26	1.63	0.637	-0.457	-1.15	-1.03	1.09	0.855	0.365	-1.97	-0.941	0.463	1.8	-0.723	1.75	-0.0613	-1.11	0.982	-1.03	0.0144	0.197	-0.157	0.865	2.34	-0.631	-0.755	-1.67	2.04	-1.42	0.638	1.06	-1.93	0.335	1.55	-1.08	0.894	-0.0102	-0.204
test_053	1	1	0.191	0.208	-0.879	-0.577	1.17	-0.0102	0.645	0.921	-0.299	-0.0671	-0.64	-0.916	-0.196	1.09	0.708	1.53	0.045	0.656	-1.8	0.777	-0.191	-0.708	0.109	1.6	-0.504	0.578	-1.36	-1.32	0.0983	-1.07	-0.275	-0.45	0.306	0.618	-0.927	-0.984	-0.177	-0.386	1.57	-0.174	0.426	-1.67	-0.123	0.73	1.2	-0.0892	0.47
test_054	0	1	0.174	-0.781	0.495	-1.58	-0.553	1.38	-1.64	-1.35	0.244	-0.611	-0.626	1.03	-1.64	-1.55	-2.16	-0.917	-0.313	1.37	1.23	1.43	0.567	0.208	1.6	0.641	-0.639	-1.68	-2.14	-0.584	-0.222	-0.97	-0.206	1.4	-0.398	-0.15	-0.931	-0.00796	0.119	-2	-1.8	-0.284	1.53	-0.00062	-0.702	-0.639	-0.878	0.169	0.678
test_055	1	0	0.624	-0.409	0.0273	-1.44	-0.777	-1.39	0.236	-0.115	0.451	0.85	-0.282	1.24	-1.83	-0.00587	1.19	-0.74	-0.0289	-0.776	-0.205	-0.0627	0.28	-0.473	-0.659	-2.43	0.626	-1.27	0.861	0.695	0.531	-0.0588	0.309	-0.973	-1.31	0.646	0.0728	0.0318	0.668	-0.445	-1.31	1.11	1.1	0.123	0.0246	0.938	-0.236	-0.701	1.13
test_056	1	0	0.818	-1.16	-0.542	0.691	0.886	-1.91	-0.673	-0.0993	-0.495	-0.17	0.703	-0.447	-0.504	1.3	1.04	1.15	-0.189	-1.16	0.844	0.505	-0.282	1.01	0.181	0.422	-0.424	0.977	-0.141	0.00281	1.42	-1.62	0.596	-1.13	1.08	0.555	0.22	-0.434	-1.24	0.667	1.57	-0.401	-0.279	1.41	-2.04	0.861	-1.08	1.02	1.03
test_057	1	1	2.31	1.18	0.504	-1.51	0.346	-1.12	-0.312	-0.951	-1.08	0.247	0.542	-0.172	1.16	2.02	0.634	0.677	-0.99	1.72	-0.279	0.889	-1.32	-1.27	-0.0775	-0.315	-0.869	-0.325	-1.55	-0.395	-0.474	-1.03	1.54	0.777	-0.819	0.549	-1.17	0.212	0.273	-1.26	-0.0487	0.893	-0.534	0.525	-0.528	-0.924	-0.46	0.307	0.199
test_058	1	0	0.167	1.3	1.55	1.54	0.374	0.125	0.584	0.0953	-0.0449	0.171	-1.25	-0.231	0.141	0.452	0.295	1.62	1.89	0.312	0.891	0.287	-1.32	-1.42	-2.23	0.346	1.41	0.525	-1.17	0.593	-1.48	-0.911	-0.499	-0.435	-0.163	-0.584	0.365	1.6	0.624	-0.591	-2.11	0.387	-0.737	-1.79	-1.55	1.08	-1.02	1.05	0.367
test_059	1	1	0.195	0.207	-0.899	-0.568	1.19	0.00186	0.59	0.892	-0.234	-0.0732	-0.643	-0.876	-0.23	1.09	0.707	1.55	0.109	0.613	-1.79	0.809	-0.241	-0.646	0.0948	1.66	-0.513	0.53	-1.39	-1.26	0.119	-1.05	-0.277	-0.431	0.353	0.589	-0.915	-0.99	-0.189	-0.391	1.59	-0.191	0.453	-1.7	-0.172	0.719	1.18	-0.121	0.505
test_060	0	1	0.903	-0.668	0.0367	-0.762	-1.23	-0.771	0.409	-1.03	-1.52	-0.925	0.181	-0.3	-1.41	-0.0807	-0.202	0.657	-0.387	-1.7	-1.36	0.0566	-0.0864	-0.665	-0.467	-1.85	1.44	1.21	-0.577	1.68	-1.71	1.41	-0.446	0.216	-0.302	0.579	-0.649	0.688	-1.13	0.857	-0.424	-1.24	0.435	-0.645	-1.06	-1.54	-0.473	-0.848	0.396
test_061	1	1	-2.27	1.01	-0.811	-1.06	-0.00129	-1.2	-1.01	0.562	-1.69	-0.719	-0.46	-0.208	-0.237	-0.238	-1.22	1.9	-2.26	0.915	-0.433	-1.03	0.735	-0.818	1.45	-0.138	-1.52	1	-1.28	1.65	-1	-1.31	0.65	-0.942	0.591	-0.0758	-2.03	0.758	-0.358	0.427	-0.865	-1.2	-0.234	-1.24	-1.96	-0.83	1.28	-0.986	-0.383
test_062	0	0	1.17	1.2	0.806	1.09	0.583	-1.69	-0.408	0.773	1.59	-0.741	-0.981	1.9	0.0388	-1.97	-0.5	-0.429	0.866	-0.836	1.29	0.122	-0.942	1.35	-1.05	0.655	0.0228	-0.0919	1.11	-1.05	1.02	0.852	-0.0407	-1.19	-0.955	-1.33	1.13	1.64	-0.122	-0.0924	-0.281	-0.274	0.311	-0.014	0.331	0.947	-0.642	0.941	-1.38
test_063	1	1	-0.183	-1.2	-0.107	-1.25	0.312	-1.25	-1.14	1.22	0.539	0.188	0.709	-0.188	0.527	0.848	0.94	-0.526	-0.74	-0.444	0.913	0.718	1.16	-0.136	0.506	-0.25	-0.963	0.754	-0.403	0.262	-0.205	-1.05	0.481	0.288	0.328	0.204	-1.02	-0.37	-1.82	0.051	-0.749	-0.861	0.473	-0.512	-0.699	0.277	0.829	-0.114	-0.195
test_064	1	0	0.781	0.255	-0.854	-0.846	0.605	0.0344	-0.843	-0.758	-1.83	0.844	0.815	-2.48	0.288	-0.409	-1.43	1.09	-1.67	0.557	0.625	-0.662	0.362	-0.643	1.82	-0.461	0.429	1.65	0.562	-0.107	-0.164	-1.44	-0.641	-1.67	0.262	0.255	-0.11	-1.04	-1.71	0.0646	-1.76	-0.6	1.33	1.47	-2.21	0.345	0.509	2.36	0.96
test_065	0	1	0.119	1.24	0.0345	-0.388	-0.0406	1.25	-1.7	-0.135	-1.19	0.224	-0.625	-1.08	-1.52	0.973	-1.62	0.819	-2.3	-0.502	-0.521	0.606	-0.501	-0.589	0.0573	0.341	0.462	-1.12	1.11	-0.0909	-0.71	0.0134	-0.111	0.926	1.11	-0.153	-0.755	-0.271	0.192	-1.33	0.445	0.498	-0.0213	-0.758	0.508	1.7	-0.431	-0.477	0.0575
test_066	0	1	1.19	0.166	-0.738	0.585	0.663	2.78	-1.08	0.69	0.43	0.231	0.156	0.265	-0.0166	0.212	-0.0252	-0.682	-1.25	0.00585	-1.23	1.27	0.621	-0.371	-0.344	2.06	0.721	-0.277	2.08	1.91	0.0573	3.01	0.126	-1.67	-0.394	0.155	0.31	-0.248	0.142	1.64	1.08	-0.6	-0.782	1.35	0.519	0.568	-0.194	0.764	0.309
test_067	0	0	-2.41	0.898	-0.439	-0.795	-0.467	-1.39	-0.957	0.582	-1.39	-0.412	-1.15	-0.411	0.177	-0.847	-1.31	1.31	-2.5	1.35	-0.967	-1.25	0.747	-0.784	1.64	-0.142	-1.27	0.792	-1.11	1.92	-0.945	-1.23	0.222	-0.585	0.151	-0.688	-2	0.905	-0.152	0.305	-1.12	-1.23	-0.0165	-1.08	-1.75	-0.912	0.626	-0.948	-0.68
test_068	1	0	1.54	-0.312	0.862	0.638	-1.54	0.282	0.699	-0.375	0.433	0.965	-0.589	1.52	0.407	-0.431	0.678	0.362	1.16	-0.15	0.556	0.000106	0.209	-0.968	-1.38	1.79	0.316	-0.586	0.99	1.31	-0.935	1.18	-0.59	-1.26	-1.2	-0.36	2.18	0.591	-0.954	1.26	-0.0925	2.06	-1.23	-0.843	1.75	0.0616	0.629	0.437	1.27
test_069	0	1	-0.829	0.333	-0.0889	0.592	-0.939	-1.19	0.876	-1.56	-0.733	-2	-0.0711	-1.29	0.698	-1.33	-2.18	0.094	0.000255	0.88	1.16	-0.356	1.47	-1.18	-0.0126	-0.393	-0.407	-0.298	-0.987	-1.61	0.914	-1.45	1	0.357	-0.0154	-0.811	0.311	0.233	-0.16	-2.96	0.224	2.05	-0.287	-0.271	-0.0586	-1.23	-1.32	0.223	-0.365
test_070	0	0	-0.941	-0.791	-1.85	0.0955	1.21	-2.23	-0.318	0.736	-0.371	0.215	0.429	-0.4	-0.708	-0.0267	0.401	-0.739	-1.26	-0.554	-0.402	-2.03	0.667	-1.63	-0.85	-0.781	-2.19	-2.34	-2.35	-0.0696	-0.0632	-1.94	1.79	0.412	-2.48	0.373	-0.172	-0.59	-0.311	-0.216	0.168	0.654	-0.35	-0.541	1.95	-0.193	-0.113	-0.263	0.484
test_071	1	0	-0.881	-0.52	-1.89	-0.129	1.82	-2.24	-0.322	0.784	-0.387	0.221	0.995	-0.285	-0.909	0.447	0.542	-0.156	-1.03	-0.922	-0.0138	-1.64	0.354	-1.51	-1.07	-0.806	-2.33	-2.29	-2.62	-0.451	0.186	-2.06	2.14	0.0453	-2.24	0.856	-0.272	-0.616	-0.435	-0.078	0.0565	0.783	-0.715	-0.721	1.8	0.13	0.375	-0.234	0.425
test_072	1	1	-0.313	-0.214	-0.0659	1.44	0.289	-0.929	-0.771	-1.58	-0.581	0.443	-0.596	0.533	0.846	-0.0926	1.66	-0.886	0.778	1.18	-0.189	0.179	0.507	1.07	0.144	0.545	-0.915	-1.91	-0.00251	1.78	0.441	0.75	0.356	-0.304	1.04	-0.0168	0.0891	-0.447	-0.644	0.441	0.795	0.486	0.356	-0.367	-0.505	-0.229	0.536	-0.0368	0.998
test_073	1	1	0.365	0.813	0.534	0.0548	-0.306	0.555	-1.12	0.221	0.826	1.05	2.46	1.62	0.736	0.716	0.8	0.71	0.915	0.0944	-0.294	-0.598	1.25	-0.333	-0.5	-0.289	-0.0119	-0.842	0.358	0.788	0.627	1.27	1.19	-1.41	0.3	1.25	0.366	-0.681	0.922	0.162	0.188	-0.701	-0.92	1.08	-1.05	1.2	-1.66	-0.199	-1.31
test_074	0	1	-0.241	-0.114	-1.3	0.668	0.875	-0.75	-1.21	-0.132	-1.7	0.514	-1.16	-0.157	-0.54	-0.326	-0.502	-0.142	0.838	-0.907	0.61	-0.14	1.3	0.154	0.991	1.75	-1.55	0.869	1.66	1.83	0.402	0.392	-0.838	-1.43	0.521	1.43	0.561	-2.23	-1.38	1.24	0.956	-1.26	-1.39	1.17	-0.0702	-0.189	-0.888	0.503	-0.255
test_075	0	1	-1.17	0.626	0.961	0.243	-0.823	1.05	-0.31	0.193	-0.339	-0.0733	0.871	0.599	0.739	0.0498	-1.05	-0.00639	1.1	-1.08	-1.44	0.396	-0.489	1.24	1.26	-1.07	-0.81	0.207	0.384	-0.883	-0.17	0.342	-1.35	-0.0753	1.12	-0.971	-1.06	-0.21	0.753	0.365	0.411	-0.569	2.14	0.289	0.0895	-1.08	-0.937	-1.79	0.229
test_076	1	0	-0.444	0.652	1.43	-0.595	-0.548	0.0421	0.65	-1.1	1.39	1.31	0.362	0.251	-0.496	0.59	-2.18	0.908	0.922	-1.04	1.06	1.01	-1.1	1.15	1.25	0.0468	-1.57	1.21	-0.391	-0.616	0.812	-0.351	-0.479	-0.731	0.106	-0.0448	0.107	-0.144	-1	-0.76	-1.32	0.266	-2.19	1.19	1.53	0.884	-0.805	0.833	-0.613
test_077	1	1	1.2	0.524	-0.78	0.358	1.3	2.79	-1.16	0.785	0.421	0.268	0.787	0.411	-0.167	0.702	0.181	-0.101	-1.07	-0.357	-0.885	1.71	0.311	-0.227	-0.496	2.06	0.497	-0.236	1.79	1.57	0.328	2.89	0.575	-2.02	-0.144	0.61	0.216	-0.263	0.0176	1.79	1.01	-0.446	-1.14	1.18	0.36	0.807	0.296	0.751	0.254
test_078	1	0	-0.477	-0.406	1.03	0.773	0.658	-0.853	0.394	0.822	-0.0495	-0.289	0.641	0.646	0.764	1.37	0.741	0.796	0.0138	-1.12	-1.56	0.66	0.184	-0.634	0.124	-0.515	0.72	-0.78	0.158	-0.0233	-0.291	-0.349	0.564	0.385	1.01	0.16	0.886	-0.977	0.0115	1.81	1.47	0.201	1.04	-1.1	-0.352	-1.38	0.409	0.521	0.582
test_079	1	0	1.18	-0.318	1.12	-0.00967	-0.998	0.791	0.142	-1.53	1.21	0.0721	-0.148	1.43	-1.3	-0.843	0.664	-1.16	1.38	-1.66	1.06	-1.32	0.104	1.81	-0.144	0.131	1.02	-0.758	0.211	-0.262	0.62	1.14	-1.46	-0.541	-0.328	1.82	-0.555	1.2	-0.203	-0.272	-1.32	0.0511	-1	-0.752	1.01	0.887	-0.691	0.851	0.383
test_080	1	0	1.01	0.161	-1.48	-0.642	0.553	-1.24	-0.572	-1.83	-2.03	0.65	-1.6	0.403	-0.656	-1.76	1.2	-0.218	0.959	-0.378	1.65	-1.21	-1.22	1.87	0.623	-1.59	1.08	0.641	-0.308	1.3	-0.891	-1.14	0.0917	-1.37	0.739	1.03	-0.439	-0.0065	-2.07	0.998	-1.28	0.835	-0.206	-0.752	-1.02	-0.362	0.472	-0.842	0.0626
test_081	0	0	-0.557	0.729	-0.264	0.685	-0.385	-2.29	-0.234	-0.123	-0.836	-0.34	1.45	0.072	0.171	-0.993	0.0461	-1.01	0.446	0.0807	0.854	-0.318	0.125	1.08	1.44	-2	0.352	0.147	0.364	-0.468	0.169	-1.16	-0.761	1.08	0.217	0.0196	1.69	1.71	-0.829	0.165	0.764	0.452	1.93	0.493	-1.15	-0.757	-0.0605	-0.704	0.799
test_082	1	0	-0.672	-0.451	1.44	-0.0882	-0.776	0.911	-1.31	0.308	1.27	-0.139	-0.058	1.21	0.668	0.339	0.273	-1.34	-0.246	0.835	-1.05	1.45	-1.47	0.835	1.12	0.691	-0.506	1.55	-2.36	1.08	-0.294	0.934	-0.145	1.46	-0.207	-2.32	0.572	1.62	1	1.71	-0.926	0.83	-0.253	-0.824	-0.667	-0.833	-0.553	-0.472	1.45
test_083	0	0	-0.635	0.849	-0.541	-0.431	-0.734	-0.221	-0.802	-0.226	-1.08	-0.901	0.999	-1.73	0.218	-1.25	0.113	1.32	0.135	1.03	-1.42	-0.7	0.161	-1.89	-0.837	0.918	0.427	-0.494	0.432	0.335	-0.139	1.55	1.17	0.798	-1.26	0.497	-1.51	-0.487	-0.223	-0.397	-0.14	-0.924	0.275	0.619	-1.46	0.535	-1.28	0.584	-0.783
test_084	0	0	0.295	-1.66	-2.53	0.0717	0.493	-1.11	0.456	-0.0823	-0.906	0.402	-0.38	0.0309	-0.5	1.57	-1.29	-0.209	0.595	0.746	-0.711	1.83	1.56	-2.28	-0.698	-1.62	-0.463	1.24	0.286	-0.76	-1.11	-0.718	0.537	2.23	-1.9	1.84	-1.88	-1.82	-0.412	-1.69	0.503	-0.19	0.0672	-0.69	0.747	-1	-0.553	-0.00292	-1.2
test_085	1	1	0.655	-1.29	-0.459	-1.25	0.105	0.412	0.359	-1.93	-0.346	-0.866	-0.0459	-0.179	-0.193	0.418	0.864	-0.456	0.728	-1.69	0.368	0.885	-0.278	-0.732	-0.304	-0.352	-1.21	-0.0446	-1.02	-0.499	-0.519	0.0111	0.298	0.127	-0.418	0.15	-1.2	0.0783	-1.51	0.718	1.45	1.07	-0.318	-1.78	-0.745	-1.62	0.864	0.801	2.56
test_086	1	1	-1.68	-0.192	0.374	-0.613	1.32	0.183	-0.00907	1.72	1.09	-1.73	1.04	0.599	0.277	0.42	0.681	1.92	-1.13	-0.984	-1.54	1.79	-1.16	-1.97	-0.446	0.861	-1.54	-0.612	-1.45	0.187	-1.66	-0.938	0.636	1.4	1.17	-0.118	-1.4	-1	1.27	-0.722	-0.2	0.639	0.74	0.156	0.711	-1.6	-0.0357	-1.4	-0.354
test_087	0	1	-0.63	-0.765	0.427	-1.24	0.00259	-0.342	-0.871	0.119	0.604	-1.23	0.317	-0.646	1	-0.0332	-0.46	-0.223	-0.641	-0.545	0.949	-0.983	0.378	1.4	1.72	-1.56	-1.7	0.205	0.414	-0.161	1.85	-0.254	-0.811	1.48	0.246	-0.554	-0.85	-1.42	1.04	-0.194	-0.382	-1.41	-0.444	0.227	1.4	1.36	-0.346	-0.782	-1.18
test_088	1	1	0.141	0.724	-0.811	1.18	1.61	0.155	-0.725	0.41	-0.212	-0.265	-0.15	-1.1	-0.442	-0.321	-0.39	0.176	0.227	0.0957	-0.84	1.83	-0.0365	-0.876	0.225	0.778	-0.733	0.00548	-0.46	0.589	-0.0191	0.561	1.35	-0.179	-0.135	0.27	-0.601	0.821	-0.848	0.00311	0.652	1.17	0.0385	-0.232	1.61	-0.559	1.25	-1.18	-0.728
test_089	0	1	-0.0969	0.274	1.12	1.17	-0.405	0.163	0.122	1.08	0.809	1.39	-0.553	0.2	0.51	-0.485	-1.27	-0.366	0.539	0.918	0.561	-0.263	0.0836	0.431	-1.2	1.37	-0.682	0.113	-0.263	1.25	0.0537	1.09	-0.0277	0.754	-1.11	-0.135	0.951	-0.769	-1.78	0.47	0.691	1.3	-0.945	-0.125	1.52	-0.154	-0.173	0.0548	-0.471
test_090	0	1	-2.29	0.734	-0.767	-0.723	-0.646	-1.22	-0.964	0.453	-1.66	-0.751	-1.03	-0.344	0.00489	-0.767	-1.45	1.38	-2.37	1.27	-0.818	-1.41	1.02	-0.92	1.62	-0.123	-1.32	0.972	-1.03	1.96	-1.25	-1.18	0.216	-0.576	0.278	-0.577	-1.96	0.738	-0.212	0.226	-0.863	-1.27	0.14	-1.1	-1.84	-1.12	0.765	-0.99	-0.319
test_091	0	1	1.3	-1.35	-1.45	0.385	-0.569	-0.827	1.69	-1.65	-2.47	0.022	-1.24	-1.42	-1.55	-2.05	-0.95	-0.789	0.339	0.875	0.374	-1.89	0.344	0.022	-0.436	-0.97	0.593	1.15	0.296	-2.38	-0.357	-1	0.367	0.317	-0.285	0.779	0.109	-1.54	-0.105	-0.746	0.312	0.211	0.315	-0.741	0.792	-1.19	0.82	0.566	-0.725
test_092	1	0	-0.697	-0.00848	0.473	0.335	1.14	-0.387	-0.123	1.52	0.61	0.000149	-1.38	0.442	-0.554	-0.575	0.492	-0.502	0.975	1.09	-0.349	0.577	-0.428	-1.05	-0.604	0.592	0.36	-0.901	-0.121	-0.75	1.43	0.213	-0.396	0.84	-0.965	1.21	0.62	-0.474	0.594	-0.499	-1.13	1.32	0.0369	0.989	-0.577	1.57	-0.0728	-0.0626	0.948
test_093	0	0	1.09	0.313	-0.376	1.05	-0.00895	0.0938	-0.275	-0.886	0.197	-1.66	-0.782	0.0431	1.06	0.459	0.771	-0.782	-1.01	0.139	0.235	1.32	-0.0671	-1.18	1.17	-1.18	-0.706	-0.587	-0.354	1.4	0.0775	0.148	-0.84	0.535	-1.31	-0.443	-0.287	1.1	-1.3	-0.168	0.892	-0.0619	1.88	-0.271	0.421	-1.68	0.546	-0.243	1.58
test_094	0	1	-1	0.785	1.8	0.658	-1.44	1.02	1.32	0.626	-0.875	1.31	-1.17	1.51	-0.157	0.429	0.319	0.677	0.56	-0.128	-0.187	0.789	0.378	-0.614	0.237	-0.208	-0.762	2.5	-0.0521	1.25	-1.55	-0.127	-1.06	-0.872	1.21	0.933	-0.759	-1.28	-0.725	-1.09	-1.2	-0.055	0.0127	0.89	-0.8	-0.695	-0.874	-1.24	-1.26
test_095	0	1	0.162	-1.15	-1.47	-0.0706	-0.603	0.306	-1.29	0.763	0.15	-1.36	-1.31	0.565	0.169	-0.0305	-0.774	-1.64	-0.181	-0.211	0.243	-0.189	0.0146	-0.0243	-0.429	-0.822	-0.324	-0.0182	-0.83	1.71	1.22	0.369	-0.319	1.53	0.565	-1.14	-0.555	1.47	0.705	-1.45	-0.53	-0.00154	0.932	-0.451	1.93	-1.04	1.18	0.101	1.2
test_096	1	0	-0.439	0.396	-0.811	0.736	1.24	-2.81	-1.63	-0.903	-1.7	1.49	0.0841	-0.688	1.22	-1.19	1.31	1.36	0.339	-1.43	0.354	-0.869	-0.966	0.521	-0.532	-0.755	-0.105	-0.571	-1.59	1.31	-0.209	-0.968	1.66	-2	0.127	-0.949	-1.95	-0.684	-0.837	1.19	-1.04	-1	0.885	0.0227	-1.58	0.0967	-1.93	-0.272	-0.0421
test_097	1	1	-0.201	-0.0049	0.605	0.622	1.4	0.799	-1.11	0.267	2.09	0.775	0.269	2	0.518	-1.75	0.28	-0.633	0.532	-0.182	0.546	-1.35	0.888	1.05	-2.17	1.1	-0.192	0.00308	1.38	-0.0637	0.396	0.842	0.326	-1.37	2.4	-0.328	-1.11	0.2	2.51	0.174	-0.485	0.112	-0.67	1.59	1.06	0.848	1.55	-1.9	-0.351
test_098	0	0	1.31	-1.11	-2.37	1.23	1.13	-0.615	0.111	1.56	0.424	0.5	0.913	-1.15	-0.302	0.554	-1.68	-0.527	-1.07	-0.902	-1.56	-0.386	2.67	-0.236	-0.86	-1.49	1.85	-0.275	0.749	-1.05	0.0503	0.711	0.713	0.75	-0.331	2.15	-0.552	-0.974	0.799	0.196	1.34	0.136	-0.872	-1.44	2.23	0.725	-0.59	-0.165	-1.75
test_099	0	1	2.1	-1.22	-0.686	-0.332	0.552	-1.27	-1.1	-1.13	-1.2	0.562	0.516	0.102	-0.755	-1.05	-1.55	1.5	-2.08	1.75	1.42	-1.18	1.98	0.184	1.73	-1.98	-0.356	-0.571	-0.212	1.37	0.0358	-2.27	2.12	-0.199	-1.07	-0.877	-0.438	0.669	0.724	-0.555	-0.641	0.00959	-0.05	-2.03	-0.427	-1.04	-0.425	-0.527	1.36
test_100	1	0	2.51	-0.691	0.981	-2.4	0.245	-0.73	-0.879	-0.826	0.427	-2.15	0.0895	1.68	0.0586	1.23	-0.689	-0.465	-1.25	-0.295	0.503	0.837	-1.98	-0.482	0.28	-0.627	0.439	-1.2	0.135	0.864	-0.644	0.566	0.149	1.13	0.0486	-0.969	0.322	0.0641	-0.953	0.181	-0.526	-2.57	0.158	1.35	0.866	-0.59	0.848	0.344	-0.688
test_101	1	1	-0.534	-0.422	0.333	-1.49	0.681	-0.419	-0.927	0.147	0.573	-1.22	0.824	-0.571	0.778	0.502	-0.261	0.367	-0.453	-0.856	1.34	-0.571	-0.0088	1.49	1.54	-1.6	-1.8	0.241	0.111	-0.512	2.04	-0.438	-0.387	1.19	0.533	-0.074	-0.97	-1.44	0.875	-0.061	-0.463	-1.35	-0.803	0.0361	1.23	1.64	0.154	-0.737	-1.25
test_102	1	1	0.722	-0.4	-1.05	-0.162	1.28	-0.255	-0.473	0.173	-0.08	0.0549	1.62	-0.583	-0.708	-0.901	-1.21	0.491	-0.00443	-1.05	-0.287	0.0391	-0.82	0.578	-0.745	0.135	-0.597	-0.0307	-1.16	-1.22	-1.51	-1.5	0.02	-0.551	-0.697	-0.501	-0.744	-0.696	-0.657	0.993	-0.158	0.493	-0.209	-0.028	0.85	0.311	-0.0932	0.0789	0.252
test_103	1	0	0.29	-0.952	-0.822	-1.08	-0.155	-1.02	-0.623	-0.692	0.219	0.359	0.288	-0.637	-1.89	-0.92	-0.52	-0.525	1.4	0.653	0.146	-0.0611	-0.718	1.31	-1.79	-1.48	1.65	-1.1	-0.106	0.205	-0.703	1.02	-0.501	-0.0778	0.16	0.166	0.341	0.0591	-0.704	-0.485	0.899	-0.719	-0.588	-0.0161	-1.61	0.94	-0.574	2.03	0.0534
test_104	1	1	-0.299	-1.32	-2.56	-0.772	0.871	-0.53	0.264	-0.752	-0.853	-0.254	1.68	-1.29	-0.619	1.53	1.02	-0.231	0.67	-0.116	0.189	0.0334	0.717	-0.277	-0.383	-1.09	0.0456	0.904	0.704	-1.15	0.833	-2.03	1.37	0.114	0.938	-0.842	0.774	0.315	-1.2	0.902	2.13	0.91	1.04	0.347	-0.496	-0.92	-0.181	-0.0645	0.35
test_105	1	0	1.01	0.347	1.61	-0.757	0.868	0.158	-0.0217	1.22	0.362	0.791	0.122	-0.203	0.592	1.35	0.565	1.13	0.331	-1.18	-0.123	1.08	-1.82	-1.47	0.696	0.277	0.737	0.464	0.874	0.545	0.122	1.58	-1.43	-1.57	-0.334	0.461	0.53	0.36	-0.848	1.43	-0.818	-0.525	-0.701	0.403	0.555	1.61	-0.154	0.721	0.0648
test_106	1	1	-0.5	0.131	0.185	0.186	-1.03	0.937	0.465	0.641	-1.69	-0.614	-0.682	-0.785	-1.1	-0.588	0.245	0.235	0.521	0.553	-0.326	-0.532	1.53	0.14	1.56	0.281	-0.963	2.02	-0.655	0.454	0.724	-0.547	-0.0341	-0.0935	0.283	0.845	-0.567	-0.0984	-1.39	0.574	0.112	-0.869	0.64	2.06	-0.229	-0.764	-0.773	-0.297	-0.91
test_107	0	1	0.527	1.9	-1.02	-0.829	-0.406	1.08	-1.5	0.349	-0.529	-0.136	0.88	0.0495	2.08	-1.15	0.389	2.09	-0.678	0.632	-0.26	1.08	-0.882	-0.608	0.489	-0.285	0.469	-0.412	1.16	-0.39	1.21	0.085	0.188	-0.617	-0.471	-1.7	-0.121	0.128	-0.121	-0.215	-1.51	0.731	1.37	0.114	-1.64	0.934	-0.236	2.16	1.02
test_108	0	0	0.373	1.05	0.0213	-1.37	-0.433	0.333	-1.35	1.23	1.85	-0.813	-0.937	1.44	-1.54	-1.39	0.926	1.13	0.742	0.108	-0.0707	-0.987	-1.79	-1.02	0.942	0.726	1.43	1.29	0.682	0.927	-1.23	0.831	-2.9	-0.399	-0.469	-0.96	0.441	1.52	-0.937	1.13	-1.98	-0.967	-0.000873	-0.166	0.391	1.84	-0.537	1.06	-0.00677
test_109	0	0	-1.6	0.795	-1.58	0.323	-0.613	-1.92	-1.68	0.917	0.13	-0.324	1.84	0.237	1.08	-1.3	1.38	0.0964	0.222	-2.81	-1.43	-1.37	-0.536	2.29	0.917	0.573	0.0265	0.743	-0.711	0.512	-0.177	0.378	-1.27	-0.797	0.379	-1.21	0.818	0.124	-0.78	2.63	0.31	0.344	-0.391	0.428	-1.04	-0.573	-0.898	1.1	0.611
test_110	1	0	0.637	-0.636	0.457	0.107	-0.0551	-0.822	1.63	-0.311	-1.67	-0.0991	-0.445	-0.148	-0.309	-0.278	0.899	1.74	-0.939	-1.28	-0.101	0.0392	0.953	-1.25	-0.757	-0.756	-0.189	-0.539	-1.63	-0.188	-1.82	-1.11	0.197	-0.658	0.41	0.57	-0.863	-0.425	0.112	0.212	-0.139	0.176	-0.0756	-1.28	0.674	-1	-0.92	-1.38	-0.612
test_111	1	1	0.656	-1.3	-0.445	-1.27	0.136	0.409	0.312	-1.87	-0.28	-0.848	-0.0474	-0.185	-0.164	0.425	0.817	-0.453	0.693	-1.64	0.358	0.913	-0.306	-0.715	-0.296	-0.344	-1.2	-0.0419	-1.02	-0.522	-0.51	0.0524	0.26	0.149	-0.415	0.128	-1.22	0.123	-1.51	0.688	1.41	1.08	-0.323	-1.78	-0.73	-1.61	0.879	0.821	2.61
test_112	0	1	-0.649	-0.607	-1.1	-0.0587	-1.06	0.716	0.853	-0.72	-0.721	-1.04	-0.463	0.0255	0.604	0.97	1.98	-0.805	0.558	-1.51	-1.97	1.71	-0.00577	0.364	0.385	-1.92	1.64	-0.605	0.476	0.768	-2.23	0.179	-2.44	1.02	0.657	-0.509	-2.69	-1.04	-0.97	0.453	-0.519	0.654	1.54	0.587	-0.674	-1.79	-1.62	-0.221	1.25
test_113	1	0	1.16	-0.359	0.953	-1.72	-1.69	1.67	-0.203	1.17	0.77	0.000638	1.08	1.76	-0.855	0.654	-0.766	-0.661	-1.18	-0.674	-0.0441	0.18	0.69	1.22	1.48	0.421	-0.315	0.122	0.74	0.0247	0.0451	-0.156	-0.217	-0.609	1.19	1.25	-0.237	0.201	1.45	0.0404	-0.486	-0.466	-0.0632	-0.757	0.854	0.521	0.789	-0.499	-0.246
test_114	1	1	0.584	-0.362	-0.708	0.575	-0.0797	1.63	-1.71	-0.509	0.829	-0.743	-0.378	0.77	0.795	-1	-0.944	0.0804	0.0125	0.05	-0.453	1.76	-0.146	0.879	-0.772	-0.373	0.851	-1.17	1.13	-0.163	1.35	1.23	0.964	-0.97	0.512	-1.18	-0.875	-0.878	0.295	0.256	-0.607	2.04	0.709	0.671	0.885	0.164	0.0131	-0.85	-0.206
test_115	0	1	1.04	0.165	-0.5	-2.08	-1.75	0.887	-0.65	0.309	-0.0869	-0.944	-0.181	1.63	0.0722	0.47	-0.409	0.827	-2.65	-0.458	-0.00202	-0.523	-0.698	-0.727	0.766	0.238	-0.718	0.56	1.24	0.0161	-1.01	-1.15	0.425	2.01	1.69	-0.301	-0.789	-0.00582	0.648	-1.1	-0.849	-0.0953	1.02	0.658	1.08	-0.744	1.54	1	-0.391
test_116	0	1	-0.126	-0.958	-0.672	-0.3	-0.297	-0.829	0.573	-1.46	-1.68	0.713	-0.686	-2.44	0.534	-0.0698	0.853	-1.69	-1.01	1.43	0.961	0.741	0.543	-0.83	0.159	0.104	-0.306	0.327	-1.12	0.392	-0.331	-1.33	0.62	0.251	-0.618	-3.02	0.308	-0.829	0.775	0.907	-0.277	0.221	0.411	-1.29	-1.11	-2.11	0.943	0.185	-0.181
test_117	1	0	-1.09	-0.892	-2.53	0.366	1.48	-0.328	0.439	-2	0.235	-1.17	0.157	-0.532	1.17	-0.676	-0.624	-0.295	1.34	0.507	-0.851	1.14	0.603	0.563	-1.71	0.958	-1.67	-0.57	-1.49	-0.0866	-0.294	-0.402	0.511	1.23	0.171	-0.568	-1.85	-0.925	0.361	-0.834	1.18	-1.38	1.22	-0.847	-0.0855	-0.278	0.528	-0.514	0.636
test_118	1	0	-0.46	1.58	1.11	-0.516	1.03	-0.891	-1.58	2.27	1.9	0.684	-1.44	1.56	-0.959	0.492	-0.0755	-0.984	1.18	-0.146	-0.16	0.243	-1.73	0.344	-0.946	1.04	0.353	-2.45	-1.63	-0.416	-0.0469	-0.229	-0.659	0.719	1.24	-0.772	-0.941	1.21	0.278	-0.403	-2.43	3.15	-1.25	-0.556	-0.905	2.27	-0.791	0.407	-0.0341
test_119	1	1	0.0195	0.619	0.647	0.5	1.5	0.553	-0.435	0.581	0.561	1.12	0.81	0.404	0.00966	-0.197	-0.157	1.05	0.435	0.358	-0.0999	0.604	0.168	0.799	-0.0364	0.726	-0.919	1.23	-0.121	-2.54	2.29	1.1	1.08	-0.98	0.446	0.29	-0.277	-2.04	0.167	0.26	0.394	-0.37	-0.153	0.245	0.64	-0.124	1.27	0.14	0.31
test_120	1	1	1.52	-0.141	-1.47	-0.779	-0.0676	-1.25	2.34	-0.37	-1.65	0.404	-0.111	-1.57	-0.67	0.356	1.05	0.3	-0.131	-1	0.282	-1.19	1.22	-0.739	-0.749	-1.98	1.53	2.1	-1.05	0.41	-0.321	-0.95	-0.154	-0.0895	-0.305	-0.463	-0.31	0.935	-1.2	1.25	-0.411	2.39	-0.787	-0.5	0.747	-0.506	0.968	-0.404	-0.0779
test_121	0	1	0.182	-0.792	0.51	-1.59	-0.558	1.36	-1.62	-1.38	0.225	-0.645	-0.681	0.982	-1.64	-1.54	-2.16	-0.932	-0.297	1.37	1.23	1.43	0.568	0.195	1.61	0.64	-0.649	-1.66	-2.12	-0.614	-0.219	-0.973	-0.202	1.44	-0.44	-0.126	-0.918	-0.0566	0.109	-2.03	-1.77	-0.302	1.51	-0.0307	-0.674	-0.591	-0.914	0.171	0.654
test_122	0	0	-0.0486	-0.562	1.5	-0.892	-0.448	0.536	-1.03	0.171	1.65	1.95	-0.0302	0.15	-0.71	-0.667	-0.0744	0.319	0.744	0.944	1.41	0.534	1.21	-0.162	-0.308	0.746	-2.23	0.317	1.44	1.96	0.536	0.93	0.364	-0.437	-1.28	0.278	1.36	0.368	-0.201	1.12	0.208	-0.956	0.703	0.533	-0.486	0.0338	-1.75	0.365	-0.242
test_123	0	1	-1.56	1.48	1.65	-1.84	-1.59	-0.543	0.169	-0.105	-0.38	0.538	-2.3	0.06	-1.2	-0.848	1.44	0.071	-0.0764	-1.34	0.294	-1.57	-0.635	0.364	1.53	-0.438	0.28	0.721	-2.88	1.13	-0.72	-1.05	-2.1	-0.248	1.48	-0.724	-0.552	2.31	-0.624	0.856	-1.39	-0.85	-1.08	0.00159	0.013	-1.44	-1.11	-1.97	-0.394
test_124	0	1	0.181	-1.82	1.84	-1.67	-1.98	1.11	2.53	0.273	-0.995	-0.341	0.0992	0.171	0.215	1.6	1.56	0.8	-0.569	0.492	-0.339	-1.65	0.68	-0.532	-1.5	0.382	1.48	2.5	0.116	-0.795	-2.22	-1.65	-1.33	-0.911	2.17	0.971	1.24	1.01	0.301	0.743	0.235	-0.748	0.82	0.622	-1.41	1	0.834	-0.126	-1.23
test_125	0	0	-1.66	-0.219	0.45	-0.532	-0.0993	-0.277	-0.482	1.52	0.559	1.16	0.908	-0.786	0.462	-0.388	1.07	0.177	0.444	-0.0676	0.0136	0.548	1.67	-0.522	-0.14	-0.368	-0.847	-0.407	0.126	-0.994	-0.325	-2.25	0.198	0.0285	1.77	0.0867	-0.615	-1.36	0.4	-0.369	0.0264	1.63	0.178	0.591	-1.68	0.142	-0.778	-1.32	0.033
test_126	1	0	-0.424	-0.368	-1.3	0.229	-0.306	-0.645	0.689	0.66	-0.132	1.18	-1.26	0.536	0.138	-0.796	1.15	-0.942	-0.929	1.75	0.151	-0.778	0.803	0.273	-0.458	-0.19	0.529	1.15	-2.88	0.0584	0.364	-0.28	2.73	1.13	-1.56	0.695	-0.345	1.1	1.81	-0.5	-0.21	-0.932	0.132	0.879	-0.97	-0.567	-0.311	-2.65	-1.05
test_127	0	1	1.04	0.21	-0.555	-2.02	-1.73	0.85	-0.667	0.289	-0.176	-0.921	-0.21	1.58	0.067	0.46	-0.406	0.812	-2.68	-0.48	0.0124	-0.558	-0.712	-0.704	0.753	0.202	-0.699	0.561	1.25	0.039	-0.997	-1.14	0.451	1.99	1.67	-0.31	-0.796	0.0176	0.602	-1.08	-0.902	-0.108	0.988	0.669	1.07	-0.743	1.52	1.01	-0.427
test_128	1	1	-0.489	-1.45	0.44	1.99	1.08	1.39	0.302	-1.01	0.309	-0.669	1.78	0.122	2.32	0.851	0.723	1.11	0.697	-0.436	-0.329	1.07	0.786	-1.69	-1.3	-0.43	-0.166	0.349	1.13	-0.434	0.438	0.784	-0.093	-0.0191	-0.0661	0.904	-0.413	-1.72	1.69	1.21	0.983	-0.311	0.161	1.13	0.729	1.17	-0.596	0.269	-0.221
test_129	0	1	-0.643	-0.213	0.217	0.516	-1.64	0.888	0.565	0.618	-1.7	-0.633	-1.28	-0.941	-0.905	-1.09	0.0572	-0.434	0.364	0.85	-0.701	-1.02	1.86	0.0494	1.72	0.244	-0.79	2	-0.408	0.806	0.531	-0.43	-0.484	0.269	0.0629	0.362	-0.416	-0.08	-1.26	0.461	0.179	-0.91	1	2.25	-0.0983	-1.06	-1.2	-0.317	-0.839
test_130	1	1	1.1	0.413	0.13	0.755	-0.847	-0.343	1.3	-0.175	0.108	1.59	0.218	1.29	0.363	1.15	0.941	-0.0764	-0.419	-0.196	-1.48	-0.109	-0.227	-1.48	1.28	0.0826	0.0258	0.913	-0.244	1.13	-0.965	0.546	-0.343	0.084	0.0271	-0.44	0.347	0.628	1.33	0.0742	1.08	-1.14	0.548	0.448	1.36	-1.47	0.739	-0.945	0.829
test_131	1	0	0.0845	0.0689	0.636	0.802	1.01	0.506	0.662	1.59	0.0449	1.82	1.2	-0.854	-0.98	0.683	-0.801	-0.886	-1.68	1.13	-0.269	0.0953	0.848	0.284	1.71	-1.04	-1.38	-0.407	-0.791	-1.72	0.935	-1.18	1.32	-0.0665	-1.56	0.906	-0.459	0.447	1.4	0.383	-0.814	0.6	0.653	0.219	-0.523	-0.501	1.84	-2.11	0.153
test_132	1	1	-0.686	1.53	0.492	-0.405	0.0479	1.28	0.23	0.738	0.82	-1.38	1.82	1.62	0.0973	0.549	1.57	1.08	0.751	-1.49	-0.624	2.21	1.07	1.63	0.847	1.37	-0.662	-0.615	-0.944	-2.6	0.0188	-0.168	-0.895	-0.227	0.515	0.384	-1.08	0.578	-1.18	-0.672	1.04	1.47	-0.766	1.1	-0.117	-0.614	-0.049	0.559	0.785
test_133	1	1	-0.688	0.7	-1.87	0.183	0.299	0.0666	-0.357	-0.411	-1.35	-0.174	0.0822	0.551	0.136	0.398	0.137	1.09	-0.197	0.552	0.264	-0.135	-1.23	0.152	0.21	1.27	-0.923	0.6	-0.0572	0.8	-0.269	-0.0502	-0.625	-0.644	-0.832	1.13	-0.851	0.466	0.526	0.23	-0.0381	-0.22	-0.0131	-0.826	1	-0.532	1.01	-1.36	1.47
test_134	1	1	-0.595	-0.393	-1.6	-0.578	-1.36	0.38	-0.215	-1.68	-0.575	-0.203	1.57	0.185	-1.62	0.579	-1.01	0.327	1.46	-0.633	-1.41	-1.27	0.262	0.892	-0.76	-1	0.466	-0.278	0.667	0.628	-0.86	0.404	0.813	0.811	1.21	-0.0309	-0.713	0.923	0.432	1.24	-0.558	-0.155	0.313	0.0887	-0.908	0.988	0.885	1.51	-0.404
test_135	0	0	1.09	0.361	-0.352	1.05	-0.0269	0.0558	-0.277	-0.847	0.19	-1.67	-0.774	0.0382	1.06	0.527	0.763	-0.792	-1.05	0.105	0.207	1.32	-0.0351	-1.2	1.23	-1.21	-0.678	-0.586	-0.376	1.38	0.0845	0.102	-0.826	0.529	-1.3	-0.406	-0.321	1.11	-1.37	-0.148	0.898	-0.0361	1.85	-0.234	0.37	-1.72	0.564	-0.236	1.54
test_136	0	1	-0.468	0.577	-0.648	0.713	-0.466	-2.2	-0.228	-0.291	-1.14	-0.674	1.62	0.107	0.00318	-0.869	-0.0157	-0.963	0.578	0.00708	1.01	-0.507	0.375	0.951	1.41	-2.04	0.265	0.3	0.46	-0.487	-0.128	-1.16	-0.779	1.1	0.312	0.116	1.71	1.56	-0.894	0.0703	1.12	0.398	2.08	0.483	-1.2	-0.941	0.0892	-0.757	1.14
test_137	1	0	-0.375	0.636	1.51	-0.647	-0.55	0.0833	0.651	-1.06	1.4	1.29	0.423	0.273	-0.49	0.563	-2.16	0.925	0.885	-1.02	1.03	1.02	-1.11	1.11	1.27	0.0784	-1.57	1.29	-0.339	-0.626	0.824	-0.339	-0.474	-0.748	0.163	-0.0751	0.119	-0.134	-0.945	-0.741	-1.33	0.26	-2.19	1.17	1.54	0.886	-0.792	0.844	-0.613
test_138	0	1	1.57	-0.758	0.54	0.874	-2.26	0.467	0.774	-0.673	0.0667	0.606	-0.993	1.46	0.444	-0.79	0.404	-0.122	1.13	0.137	0.312	-0.68	0.777	-1.2	-1.28	1.83	0.464	-0.466	1.37	1.66	-1.47	1.33	-0.998	-0.875	-1.28	-0.663	2.28	0.412	-0.911	0.989	0.319	1.9	-0.774	-0.679	1.82	-0.37	0.354	0.436	1.61
test_139	1	1	0.913	1.81	-1.46	-0.796	-0.754	-1.39	-0.173	0.0358	-1.05	0.13	0.176	0.376	0.138	0.328	0.825	0.217	-0.705	-1.33	0.697	-0.175	-0.606	-0.899	2.17	-0.0568	-0.613	-0.0649	-1.3	-0.0187	-0.569	-0.032	1.57	-0.514	-0.941	0.459	-0.381	0.118	-1.05	0.428	-0.648	0.547	-1.54	1.02	0.951	-0.108	0.435	-0.406	0.243
test_140	1	0	-0.928	-0.107	0.426	-1.05	-1.5	0.192	0.521	0.736	-0.213	1.12	-1.07	-0.312	2.06	1.5	1.06	-1.17	-0.643	1.3	-0.834	-0.505	1.47	-0.645	0.868	0.0888	0.286	1.06	0.318	-0.803	-0.696	-0.723	0.856	0.434	0.528	1.87	0.869	-1.27	-0.28	-0.188	-0.568	-1.47	1.03	0.978	-1.03	1.06	-0.627	0.109	-0.87
test_141	1	1	0.233	-0.587	-0.0168	-0.551	0.172	1.43	1.39	-0.538	-0.454	1.54	-0.759	0.393	-1.49	1.09	0.598	0.0155	-0.182	-1.75	0.418	0.174	0.225	-0.378	-0.566	0.704	-0.0554	0.0394	0.313	0.884	0.186	0.859	1.09	-1.04	-0.277	1.53	-0.572	-0.779	-0.118	1.76	-0.132	-0.659	0.568	0.143	1.35	-0.535	0.676	-1.31	-0.293
test_142	1	1	1.29	1.1	0.161	3.16	0.82	-0.0428	-0.461	1.7	0.859	1.75	-0.407	1.2	-0.323	0.483	1.43	-1.67	-0.213	-1.08	0.752	-0.425	-0.751	0.44	-1.24	1.29	0.181	-0.932	1.03	0.86	1.71	1.47	2.08	-1.39	0.88	-0.343	2.75	0.443	1.29	1.55	0.923	-0.204	0.388	-0.652	-1.34	-0.311	2.21	-2.14	-0.105
test_143	0	1	0.108	-0.311	0.311	0.488	-1.48	0.8	-0.208	-0.24	-0.521	-0.966	-1.95	0.859	1.26	-0.0144	-0.778	0.013	0.615	-0.208	-1.07	0.342	-0.261	1.96	0.344	-0.177	0.0546	0.143	0.643	0.683	0.458	-0.38	-0.394	-1.22	0.798	-0.638	1.4	-0.637	-0.036	0.375	0.76	1.1	-1.15	-1.75	0.875	-0.145	-0.2	0.476	1.35
test_144	1	1	-0.972	2.17	-0.523	0.662	1.54	0.649	0.847	-0.382	0.161	0.603	0.801	-0.627	-1.37	0.949	-0.769	1.37	0.568	-0.358	0.387	-0.68	-0.121	-0.254	-0.0437	1.58	0.539	1.52	1.23	-0.174	0.0297	1.47	-0.759	-1.14	1.13	1.68	-0.29	1.06	-0.834	1.9	-0.797	0.279	-2.1	-1.07	0.333	0.865	0.792	0.714	-1.84
test_145	0	1	0.921	-0.903	-0.819	-1.6	-0.106	-0.946	0.0173	0.422	0.0273	-1.5	-0.563	-0.644	0.89	0.0231	1.25	0.044	0.381	1.05	-0.49	-0.438	0.51	-1.21	0.592	-2.01	-0.196	0.526	-0.593	-0.896	-0.592	-2.29	-0.225	1.11	1.04	-1.47	-1.29	-1.27	0.254	-0.332	1.02	0.701	-0.163	0.364	0.0238	-1.11	-1	-0.226	0.499
test_146	0	0	1.15	1.22	0.813	1.08	0.564	-1.68	-0.407	0.787	1.54	-0.772	-1.01	1.92	0.0565	-1.96	-0.465	-0.433	0.885	-0.837	1.3	0.139	-0.953	1.35	-1.03	0.646	0.0233	-0.0939	1.07	-1.05	0.979	0.819	-0.084	-1.2	-0.954	-1.34	1.1	1.61	-0.165	-0.088	-0.323	-0.261	0.357	0.00589	0.233	0.936	-0.641	0.941	-1.38
test_147	0	1	1.27	1.09	0.487	1.11	0.439	-1.62	-0.385	0.66	1.28	-1.1	-0.85	1.97	-0.111	-1.86	-0.59	-0.349	1.03	-0.925	1.47	-0.0444	-0.743	1.25	-1.06	0.58	-0.0219	0.0992	1.17	-1.06	0.731	0.858	-0.0925	-1.2	-0.846	-1.23	1.16	1.54	-0.282	-0.179	0.0224	-0.247	0.474	-0.0208	0.162	0.802	-0.489	0.916	-1.06
test_148	0	0	-1.32	0.731	1.21	0.224	-0.688	0.883	-0.314	0.404	-0.0325	0.318	0.703	0.523	0.906	-0.0419	-0.927	-0.13	0.945	-1.03	-1.62	0.578	-0.676	1.34	1.24	-1.11	-0.791	0.0153	0.308	-0.942	0.122	0.276	-1.33	-0.112	0.986	-1.06	-1.06	-0.0391	0.804	0.493	0.0766	-0.499	2	0.355	0.226	-0.914	-1.11	-1.75	-0.133
test_149	0	1	0.13	-0.362	0.35	1.08	0.205	0.664	0.69	1.34	-0.32	1.47	0.759	-0.905	-0.947	0.333	-1.07	-1.3	-1.7	1.33	-0.493	-0.506	1.34	0.0357	1.88	-1.09	-1.26	-0.272	-0.407	-1.32	0.394	-1.03	0.924	0.33	-1.58	0.583	-0.372	0.286	1.41	0.123	-0.431	0.431	1.16	0.343	-0.492	-0.962	1.54	-2.12	0.579
test_150	0	1	0.184	-2	-0.902	1.49	0.394	0.19	1.27	-0.973	0.604	0.974	-0.987	0.576	1.36	0.635	0.338	-0.917	0.987	0.422	-1.48	0.6	0.195	-2.19	-1.24	-1.34	0.276	0.442	-1.34	0.879	-1.52	1.44	-0.579	2.03	-1.09	-0.593	0.668	-0.911	0.681	-0.119	0.698	-1.73	1.09	-0.0148	1.02	-1.73	2	-0.519	1
test_151	0	1	-0.429	1.11	0.843	-0.24	0.283	-0.782	-1.5	2.12	1.58	0.276	-1.8	1.46	-0.9	0.141	-0.428	-1.38	1.16	0.141	-0.383	-0.387	-1.21	0.0231	-0.795	0.952	0.429	-2.38	-1.21	-0.0603	-0.586	-0.0767	-1.04	1.08	1.1	-1.12	-0.86	1.05	0.335	-0.636	-2.04	3.05	-0.719	-0.383	-0.866	1.92	-1.12	0.396	0.379
test_152	0	1	0.726	-0.875	-0.676	0.0528	-0.809	1.55	-0.622	-0.322	-0.715	-0.782	-0.318	-0.779	-0.675	-0.771	0.161	0.466	-0.233	-1.1	-0.75	-0.684	0.29	0.575	0.65	1.38	-0.913	-0.387	0.416	0.647	-0.849	-0.994	-0.0488	0.35	1.3	-1.14	0.484	-0.876	-1.26	0.0112	1.64	1.5	0.472	0.178	1.9	-0.763	-0.722	-1.32	0.614
test_153	1	1	1.26	0.499	-0.732	0.816	0.57	0.204	-0.336	-0.948	-0.119	-1.93	-0.0265	0.181	0.761	1.07	0.816	-0.0442	-0.741	-0.276	0.783	1.59	-0.184	-1.22	0.974	-1.21	-0.928	-0.358	-0.575	1.11	-0.034	0.036	-0.443	0.154	-0.986	0.146	-0.414	0.976	-1.55	-0.0484	1.12	-0.0177	1.71	-0.514	0.0922	-1.59	1.19	-0.23	1.87
test_154	0	1	1.03	-0.132	1.31	-0.49	0.0808	0.286	0.113	1.02	0.0241	0.418	-0.294	-0.238	0.641	1	0.243	0.646	0.274	-0.928	-0.329	0.459	-1.29	-1.68	0.83	0.302	0.85	0.564	1.24	0.911	-0.415	1.7	-1.82	-1.23	-0.485	0.14	0.684	0.213	-0.785	1.19	-0.421	-0.638	-0.185	0.578	0.629	1.2	-0.427	0.709	0.439
test_155	1	1	0.225	0.776	-0.334	-0.913	1.63	-1.11	-0.411	-0.177	-0.318	-1.24	0.205	0.568	-1.64	0.438	-0.196	1.86	-1.08	-1.47	1.43	0.756	0.239	-1.28	-0.255	-0.455	0.386	-2.21	0.64	-0.358	-0.983	-1.6	0.923	0.133	0.725	1.64	-0.343	0.251	-0.814	0.784	1.44	1.58	-1.34	-1.46	0.975	-0.26	-1.5	0.509	-0.693
test_156	0	1	0.927	-0.735	0.116	0.189	0.422	-0.261	-2.16	0.0918	1.37	-0.624	0.985	1.57	1.67	0.71	-1.02	0.0587	1.03	0.286	0.532	0.773	-1.29	-1.07	-1.69	-0.0273	1.08	-0.952	1.22	0.659	-1.11	0.859	-0.376	0.953	-0.788	-0.517	0.0539	-0.456	0.176	-1.24	0.649	-0.112	0.29	-1.36	0.418	0.511	-0.684	0.561	0.923
test_157	1	1	0.229	0.763	-0.306	-0.948	1.63	-1.08	-0.387	-0.158	-0.283	-1.25	0.18	0.606	-1.63	0.497	-0.148	1.86	-1.06	-1.43	1.42	0.731	0.229	-1.3	-0.292	-0.436	0.398	-2.22	0.665	-0.364	-1.01	-1.6	0.932	0.178	0.779	1.67	-0.365	0.274	-0.811	0.775	1.44	1.57	-1.34	-1.45	1.01	-0.23	-1.5	0.506	-0.744
test_158	1	1	-1.4	0.955	-1.93	0.0176	-0.0119	-1.83	-1.77	0.806	-0.177	-0.67	2.49	0.409	0.764	-0.741	1.45	0.831	0.56	-3.16	-0.869	-1.08	-0.665	2.3	0.693	0.5	-0.205	0.947	-0.912	0.132	-0.253	0.228	-0.938	-1.11	0.704	-0.639	0.71	-0.0366	-0.99	2.66	0.547	0.374	-0.64	0.19	-1.33	-0.428	-0.269	1.11	0.936
test_159	1	1	-0.529	-0.222	0.111	0.255	0.994	-0.271	-0.128	1.36	0.214	-0.371	-1.23	0.436	-0.681	-0.436	0.366	-0.364	1.04	0.97	-0.18	0.352	-0.239	-1.15	-0.666	0.56	0.324	-0.726	-0.0283	-0.715	1.07	0.216	-0.365	0.869	-0.818	1.3	0.614	-0.7	0.48	-0.63	-0.85	1.29	0.186	0.956	-0.69	1.46	0.128	-0.0215	1.24
test_160	1	0	0.782	1.92	-1.14	-0.856	-0.599	-1.5	-0.181	0.162	-0.801	0.496	0.0662	0.317	0.342	0.277	0.976	0.153	-0.897	-1.24	0.496	0.00364	-0.834	-0.808	2.21	-0.0773	-0.584	-0.238	-1.37	-0.054	-0.257	-0.072	1.61	-0.504	-1.07	0.399	-0.415	0.287	-0.902	0.49	-0.921	0.543	-1.67	1.05	1.07	0.0739	0.24	-0.41	-0.142
test_161	0	1	-0.759	-0.0971	-0.393	1.11	-1.16	-0.532	0.833	0.739	-1.86	0.401	-0.376	0.0717	0.846	0.0504	1.05	-1.28	-0.729	0.998	-1.06	-1.28	1.45	-1.07	1.59	-1.11	0.0609	1.05	-0.851	0.212	-1.21	-1.71	-1.57	-0.632	0.53	1.02	-1.74	0.857	-0.534	0.226	1.02	0.508	0.809	0.277	-0.577	-0.521	0.938	-1.49	-0.353
test_162	1	0	-1.37	0.929	1.44	-2.07	-1.2	-1.45	0.471	2.23	0.832	1.35	0.508	-0.141	-0.636	-0.261	0.799	0.11	-0.75	-2.03	2.44	-1.11	-0.64	-0.617	1.18	0.174	-0.858	0.752	0.143	0.213	-0.381	-0.594	0.993	-1.09	0.519	-0.109	-1.34	-2.23	-0.212	0.766	-0.93	-0.928	-0.155	1.09	-0.81	0.262	0.831	-0.928	-2.35
test_163	1	0	1.28	-0.00413	0.475	-0.515	-0.431	-0.876	1.14	0.493	-0.702	-1.9	0.813	0.543	-0.115	1.01	0.199	-0.203	-0.806	-1.79	0.04	0.478	-0.523	0.195	0.674	-0.135	-0.114	0.318	0.375	0.217	0.452	1.62	0.871	-0.872	-2.03	0.156	1.12	0.193	-2.03	1.67	-0.0587	1.78	0.505	-0.626	-0.934	0.0806	0.593	0.879	0.694
test_164	0	0	0.534	-0.987	0.0569	0.835	-0.765	0.611	-0.137	-0.413	0.414	1.34	-1.33	0.304	0.126	-0.496	0.349	-1.28	2.11	0.00557	1.58	1	-0.278	-0.0607	0.136	0.579	0.617	1.02	0.292	-0.252	0.293	1.5	1.05	0.319	-0.286	0.369	0.51	-1.62	-0.431	-0.545	-0.669	-0.291	0.583	1.6	-1.16	-0.282	-2.1	-1.04	-1.31
test_165	0	1	-1.64	0.865	-0.355	-1.01	0.986	0.158	0.752	-0.0112	-0.425	-0.433	-0.731	-0.213	0.88	0.491	0.263	-1.23	-2.15	0.703	-1.3	-1.49	-0.0485	-0.406	0.726	2.06	0.187	-1	0.875	0.325	0.416	0.744	-0.449	-0.0532	-1.13	0.0901	0.405	0.521	0.69	-0.185	-0.834	-2.32	0.302	0.357	1.85	0.0715	1.4	0.122	-1.41
test_166	1	1	0.516	0.79	0.665	-0.386	-0.163	1.71	0.969	-0.971	-0.115	-1.47	2.12	-0.106	-0.491	0.144	-0.772	1.13	0.778	-1.27	-1.59	-0.244	0.142	0.407	0.294	-0.336	1.09	-0.644	0.771	-1.31	-1.36	0.389	-0.874	0.328	0.351	0.53	0.426	-0.67	-0.551	0.529	0.585	-0.0579	-0.609	-0.247	0.00677	-0.739	-1.06	0.722	-1.06
test_167	1	1	-0.569	0.65	-0.639	-0.275	0.64	0.96	1.19	1.11	-0.626	-0.797	0.0449	-0.253	-1.07	0.758	-1.04	0.919	-0.77	-0.207	-1.02	-0.674	2.23	-0.165	-1.71	0.963	-0.0341	-1.4	-1.36	-1.92	-0.319	-1.01	1.56	0.286	0.444	1.48	-2.42	1.08	0.4	-1.2	0.352	-0.57	1.06	-0.0633	-0.625	1.17	0.0374	-1.32	-1.33
test_168	0	0	0.55	-0.588	-0.701	0.079	0.806	-0.325	-0.441	0.298	0.214	0.479	1	-0.741	-0.312	-1.46	-1.27	-0.241	-0.369	-0.586	-0.912	-0.254	-0.657	0.609	-0.503	0.188	-0.386	-0.235	-0.94	-0.92	-1.45	-1.42	-0.36	-0.226	-1.02	-1.02	-0.647	-0.508	-0.4	0.936	-0.435	0.411	0.0219	0.208	1.15	0.214	-0.724	0.108	-0.0497
test_169	1	1	1.27	-0.684	-0.75	-1.7	0.206	0.972	0.339	-1.31	-2.38	-1.04	0.427	-0.515	-0.267	-0.411	-0.204	0.958	-0.749	-0.665	1.22	0.232	-0.988	-1.36	-1.82	0.723	1.3	-1.26	1.53	1.23	-0.292	0.601	-0.453	-0.36	-2.71	0.597	0.25	-0.692	0.085	-0.864	-1.02	-0.0548	1.24	-0.21	-0.53	1.95	-1.53	-0.0239	-0.758
test_170	1	0	0.164	-0.992	0.947	-0.438	0.892	1.37	0.868	1.33	0.582	-0.0977	0.584	-1.65	0.759	0.254	0.193	-0.143	-0.305	1.25	0.648	0.9	-0.636	0.576	0.302	1.93	-0.769	-0.603	0.833	0.345	2.08	-0.993	0.877	-1.09	-0.0526	-2.54	1.95	-0.517	1.53	0.945	-1.28	1.48	-0.443	1.15	0.302	1.45	-0.606	0.896	-0.275
test_171	0	0	0.644	-0.937	0.699	-0.154	-1.16	-0.0172	1.4	-0.754	0.712	1.42	-1.66	0.564	-0.855	-0.566	0.751	-1.14	-0.65	0.664	-0.602	-1.66	-0.54	0.654	0.633	1.76	1.25	1.19	-0.327	0.674	1.07	-0.00723	-0.16	-0.56	-1.15	-0.965	1.55	-0.0476	0.633	0.687	-0.716	-2.03	-0.317	1.5	1.08	-0.427	-0.0506	1.03	-0.479
test_172	0	1	-0.592	0.69	0.726	0.441	-1.72	0.423	0.312	0.506	0.403	-0.657	-0.604	-0.729	-0.666	0.966	-0.281	-1.17	1.3	0.557	0.784	-0.0483	0.645	0.0126	0.524	-0.111	-1.3	-0.318	0.21	-0.375	1.05	-0.394	1.11	0.638	1.52	-0.651	1.1	-0.961	1.15	-1.76	0.0103	-0.285	0.34	2.5	-0.0649	-0.4	0.278	-0.316	-1.44
test_173	1	0	-0.824	1.46	1.36	2.27	1.95	-0.773	-1.33	1.5	1.19	0.385	1.13	-0.152	0.593	-0.814	0.582	-0.144	-0.301	-1.41	0.302	1.81	-0.159	0.757	0.495	0.221	-0.363	-0.362	-1.57	-2.59	2.25	-0.0733	-0.49	0.0764	-0.753	1.59	-0.747	-1.02	-0.936	-0.615	-1.69	0.572	-1.21	0.0837	1.05	-0.941	-0.959	-1.97	0.185
test_174	0	0	-0.683	-0.419	-0.773	1.79	0.856	-0.708	-1.24	-2.2	-0.694	-0.327	-1.82	-2.11	1.01	-2.35	-1.35	-0.482	1.01	1.04	0.359	-1.23	0.431	1.26	0.0804	-0.191	-1.08	-0.936	1.49	-2.45	0.637	-0.31	-0.271	1.5	-1.51	1.61	-0.897	-1.18	1.27	-0.948	1.62	-0.372	0.83	-0.67	-0.883	0.498	-2.55	-0.735	1.02
test_175	0	1	-0.559	0.705	-0.877	-0.42	-0.868	-0.172	-0.835	-0.319	-1.35	-1.25	1.12	-1.7	-0.0266	-1.14	-0.0438	1.38	0.311	0.968	-1.22	-0.863	0.394	-2	-0.84	0.885	0.365	-0.28	0.565	0.349	-0.42	1.57	1.15	0.869	-1.14	0.614	-1.47	-0.663	-0.331	-0.478	0.24	-0.959	0.447	0.62	-1.6	0.42	-1.22	0.642	-0.493
test_176	0	1	-0.79	-1.4	-1.15	1.57	0.144	0.418	-0.837	1.3	-0.0304	-0.213	-0.472	-0.863	-0.0191	-0.849	-0.844	-2	-0.76	-0.955	-1.1	-0.401	1.72	2.92	0.5	1.19	-1.01	-0.358	0.765	-0.796	1.84	0.477	-0.788	-0.744	-0.388	-0.0588	0.051	-0.495	0.329	-0.704	2.28	-0.433	2.03	1.37	0.595	-0.21	-0.209	-1.83	1.63
test_177	0	1	0.128	-1.99	-0.827	1.49	0.382	0.139	1.26	-0.95	0.668	0.97	-0.955	0.556	1.32	0.604	0.387	-0.929	1	0.437	-1.46	0.58	0.144	-2.18	-1.21	-1.32	0.248	0.382	-1.37	0.888	-1.53	1.43	-0.613	2.05	-1.09	-0.646	0.673	-0.895	0.699	-0.112	0.687	-1.74	1.07	-0.0435	1.05	-1.78	1.99	-0.485	1.01
test_178	1	1	0.454	0.159	-0.206	-2.19	-1.24	0.787	0.688	-0.241	-0.301	-0.108	0.475	0.405	-1.62	0.838	0.409	0.557	-0.475	0.845	1.72	0.384	0.591	-1.07	-0.0788	-0.864	0.576	1.31	0.302	0.716	-0.559	1.18	-0.73	0.138	-0.344	2.21	1.52	0.423	0.945	-1.17	0.304	-1.38	0.532	-0.442	-0.106	1.19	0.171	0.177	-0.953
test_179	1	1	0.822	-1.24	-0.806	-0.0968	0.617	0.878	1.9	0.309	-0.252	-1.73	1.46	-0.865	-1.12	0.898	1.14	0.47	-0.174	-1.24	-0.229	0.542	1.33	0.305	-0.107	1.86	0.533	1.84	-1.26	0.28	0.288	0.729	1.22	-1.14	-1.04	0.642	0.547	-0.951	0.965	0.103	1.56	-1.17	-0.666	0.295	0.133	-1.04	-0.159	-0.385	-0.895
[truncated: 721 more columns]
