# Supplementary material for: A multimodal ConvNeXt-Tiny deep learning model for simultaneous prediction of IDH mutation and Ki-67 expression in gliomas
Source: PLoS One. 2026 Jun 26;21(6):e0351757. doi: 10.1371/journal.pone.0351757 (PMC13308780; doi:10.1371/journal.pone.0351757)
Supplement: S1 File — This file contains the de-identified tabular data underlying the findings of this study, including cohort assignments, clinical variables, molecular labels, extracted radiomics features, deep learning features, model prediction signatures, and numerical data used to generate the figures and tables. (ZIP) [file pone.0351757.s012.zip › DL_test_com__T2WI_test_raw.csv]

sample_id	y_idh	y_ki67	DL1_T2WI	DL2_T2WI	DL3_T2WI	DL4_T2WI	DL5_T2WI	DL6_T2WI	DL7_T2WI	DL8_T2WI	DL9_T2WI	DL10_T2WI	DL11_T2WI	DL12_T2WI	DL13_T2WI	DL14_T2WI	DL15_T2WI	DL16_T2WI	DL17_T2WI	DL18_T2WI	DL19_T2WI	DL20_T2WI	DL21_T2WI	DL22_T2WI	DL23_T2WI	DL24_T2WI	DL25_T2WI	DL26_T2WI	DL27_T2WI	DL28_T2WI	DL29_T2WI	DL30_T2WI	DL31_T2WI	DL32_T2WI	DL33_T2WI	DL34_T2WI	DL35_T2WI	DL36_T2WI	DL37_T2WI	DL38_T2WI	DL39_T2WI	DL40_T2WI	DL41_T2WI	DL42_T2WI	DL43_T2WI	DL44_T2WI	DL45_T2WI	DL46_T2WI	DL47_T2WI
test_001	1	0	1.36	1.95	-2.11	1.49	-0.0435	-0.815	0.6	0.369	-0.149	-1.82	-0.0944	-1.42	-0.102	-0.375	1.02	0.695	-0.139	-0.603	0.16	1.37	0.992	0.551	-0.52	-0.541	1.2	-1.07	-0.144	1.21	1.09	-1.42	2.22	-2	0.421	-0.19	-0.848	0.0235	0.886	-0.126	0.0114	-1.62	-0.0873	0.249	-0.998	-1.07	0.337	0.886	-0.0828
test_002	0	0	1.2	-0.603	-0.749	-0.245	0.921	0.273	-0.382	1.99	-0.779	-0.691	-0.452	-1.17	0.486	-0.348	-0.282	0.111	0.513	-0.547	0.993	0.385	0.401	-0.5	-1.64	0.397	-0.795	-0.646	-0.473	-0.367	-0.633	-1.63	0.0638	0.324	0.417	-0.564	-0.446	1.73	0.733	-0.274	0.802	1.83	0.665	-0.117	0.244	1.45	0.776	1.52	-0.599
test_003	0	1	-0.16	-1.74	1.12	0.142	0.57	-1.12	0.0631	-1.33	1.23	-0.00686	-1.36	1.83	-0.89	-0.331	-0.287	0.417	0.0575	-1.73	-1.48	1.01	-1.51	0.998	0.527	0.479	0.295	0.213	0.688	0.852	0.417	1.3	-0.524	-0.105	-1.3	-0.225	-0.359	-0.403	-0.652	0.28	-0.314	-1.38	0.0426	0.786	0.694	-0.647	-0.845	0.566	-0.626
test_004	0	0	-0.717	0.302	-0.344	0.823	0.829	0.54	1.36	-0.475	0.665	-0.766	-0.273	0.522	0.395	-0.728	0.167	0.537	0.356	-0.273	-0.91	0.602	-0.567	0.398	-0.357	0.342	-0.537	0.521	-0.388	-2.4	-1.95	0.809	-0.078	0.128	-0.397	-1.88	0.506	0.854	0.866	-0.338	0.159	-1.12	-0.565	-1.57	-0.362	0.58	-0.871	-0.0231	-0.0295
test_005	0	1	-0.575	-0.885	-0.58	0.134	-0.206	-1.01	-1.09	0.737	1.3	0.0175	0.00379	0.985	-0.721	0.195	-0.0709	0.379	0.354	0.498	-0.265	1.2	-0.427	-0.9	0.741	-1.08	-0.294	-0.75	-1.11	-1.67	-1.71	0.391	0.311	0.164	-0.806	-0.708	1.32	-0.21	-0.815	1.18	-0.281	-0.487	-0.00639	-0.422	1.55	1.99	-0.524	-1.22	-0.0806
test_006	1	1	-0.564	0.309	-0.0657	1.48	-1.02	0.934	-1.27	-1.19	0.22	-1.55	1.37	1.55	-0.456	-1.15	-0.00522	0.595	1.29	-0.163	0.332	-1.32	0.754	-0.294	1.15	-2	0.616	1.82	-1.27	-0.205	-1.21	-1.63	-0.048	-2.29	1.19	1.64	-0.375	-0.65	0.0667	0.972	-0.406	-1.5	0.79	-0.0257	0.285	1.02	1.19	-1.29	0.47
test_007	1	0	0.556	0.465	-0.98	0.476	0.934	1.67	1.74	0.846	-1.45	0.339	0.965	-2.75	0.944	1.18	-2.32	-0.494	0.549	0.213	1.38	-2.15	0.727	1.39	0.345	-0.532	0.253	-0.818	-1.69	-2.75	-0.789	1.92	0.333	0.181	1.5	0.623	0.728	1.71	-0.495	-0.464	1.68	-1.04	1.84	-0.436	1.91	0.45	2.2	1.18	-1.73
test_008	0	0	-0.191	2	1.5	0.521	1.76	1.62	0.97	0.789	-0.804	0.444	0.873	0.288	0.125	1.52	0.545	0.552	-0.187	1.03	-0.898	0.393	0.0615	-0.296	2.03	0.927	-1.65	0.13	0.106	0.483	-0.0041	2.44	-0.00777	-1.04	-0.811	-1.54	-0.562	2.79	-1.36	1.28	1.9	-0.702	1.19	-0.32	2.08	0.385	-0.247	1.66	1.72
test_009	1	1	-1.37	0.869	-0.968	0.948	1.53	-2.42	-0.376	0.145	0.865	0.675	-0.593	-0.668	1.18	-1.46	-0.644	-0.335	-1.28	0.19	1.12	-0.36	1.16	0.4	-1.28	-1.55	2.74	-0.5	0.17	0.415	-0.26	0.447	1.63	-1.58	0.0792	0.259	-1.21	-0.0856	-0.644	0.432	0.0493	-1.44	0.585	0.43	1.27	-0.588	-0.03	-0.181	-0.746
test_010	1	1	-0.683	0.749	-0.965	-0.18	1.56	-0.853	-0.00528	-0.582	-0.00133	0.783	-0.377	1.03	1.01	-0.000269	1.26	-1.16	-0.116	-0.534	1.04	1.13	1.51	0.305	1.05	-2.21	-1.41	-0.67	-1.65	0.205	-1.01	0.688	0.366	-0.612	0.918	1.12	-0.122	0.604	0.13	0.336	0.832	0.619	-0.0424	-2.23	0.15	0.249	0.0216	0.351	-0.189
test_011	0	1	-1.51	0.763	-1.44	1.07	-0.333	-1.03	-2.11	1.01	-1.04	-0.769	2.26	-1.1	-1.4	-0.956	-0.808	-3.39	0.136	1.55	-0.0693	0.423	1.41	0.704	0.706	0.181	0.877	-0.0241	-0.985	0.187	1.15	0.0896	-0.0182	0.015	0.318	0.502	1.11	-0.404	-0.658	-0.566	0.302	-1.28	-1.1	0.29	-0.508	-0.519	0.605	0.699	-0.209
test_012	1	0	-0.111	0.593	1.17	-0.0453	-0.294	0.773	1.03	-1.13	-0.365	-0.875	-0.17	0.654	1.31	1.28	-1.17	0.13	1.27	0.124	0.413	2.08	-0.269	-0.0983	1.11	1.33	-1.01	1.81	-0.7	1.43	-0.449	-0.827	0.205	-0.00366	-0.283	0.874	1.04	0.272	0.379	-0.487	0.164	0.254	-1.78	-2.43	0.084	0.182	-0.864	-2.54	-0.957
test_013	1	0	1.12	-0.133	1.33	1.06	-0.251	0.967	-0.0458	1.01	0.522	-0.628	-0.37	-0.639	0.00373	0.665	0.232	0.425	0.695	0.833	0.655	0.831	-0.26	0.639	-0.486	0.192	0.524	-0.978	0.564	0.203	-0.906	-1.65	0.146	-0.579	1.67	0.911	0.274	-1.1	-0.125	0.585	-0.116	0.921	-0.96	0.481	-0.389	0.478	-0.514	-1.38	-0.77
test_014	0	0	-0.18	-0.931	-0.242	0.684	-0.0318	-0.0247	-0.971	-1.04	-1.02	0.708	-0.358	-0.118	-0.675	2.13	-1.3	-1.27	0.99	-0.848	0.449	-0.556	-0.308	-1.55	-0.334	0.53	-1.44	1.6	-0.448	-0.992	0.404	-0.944	0.633	-1.19	-1.17	-1.42	0.175	0.907	0.292	0.653	-0.0761	0.772	-1.5	-0.116	-0.731	-0.705	-0.214	0.892	1.21
test_015	1	0	-1.52	-1.13	0.88	0.469	-0.661	0.237	-0.961	0.828	0.557	-0.442	0.0892	0.663	0.239	1.24	-0.0608	0.535	-1.08	-0.0656	0.232	0.711	-0.248	1.02	-0.782	0.575	0.937	0.24	0.59	0.771	-0.514	0.364	-1.5	-0.126	-0.0861	0.0506	0.909	-0.98	1	-0.474	-0.674	0.0869	-1.23	-0.31	-1.01	-1.11	-0.148	0.523	-1.54
test_016	0	0	-1.57	0.704	0.233	0.496	0.223	-0.573	-0.344	-0.349	-1.38	0.282	-0.764	0.906	0.293	1.12	-1.33	-0.411	-2.56	-0.526	-1.32	1.01	0.293	-0.575	-0.883	-0.68	0.285	0.444	0.962	-1.13	-1.09	0.453	0.224	-1.56	-1.58	-1.99	-0.323	-0.367	0.681	0.0836	0.745	0.194	-0.147	0.635	-0.12	-0.231	-2.43	-0.0196	0.393
test_017	1	0	-1.04	0.617	0.627	-0.129	0.666	0.303	0.998	-0.879	-0.389	-1.17	-0.91	-1.5	0.735	0.25	-0.31	-0.538	0.107	1.69	-0.167	0.0574	0.814	-0.491	-0.866	0.431	0.577	0.861	-1.33	0.724	0.705	0.241	-0.153	-0.339	-0.162	0.0322	-0.144	0.0682	-0.517	1.04	1.39	-2.13	-1.67	0.67	1.23	-0.609	-1.93	0.891	-0.511
test_018	1	1	-1.67	-0.343	-0.996	0.292	0.606	0.744	1.27	-0.391	0.743	-0.0377	2.06	-0.561	-0.0407	-0.92	1.16	0.823	-0.804	-0.16	-0.646	0.542	-0.707	0.565	0.323	1.37	1.46	0.442	0.0806	-0.116	-0.795	-0.571	1.17	0.0377	-1.82	0.236	-0.607	-0.49	0.325	0.255	-2.23	-0.115	0.743	0.663	-0.511	-0.954	1.09	-0.234	2.51
test_019	1	1	0.433	-0.231	0.24	1.14	-2.1	0.128	-0.0955	0.448	1.94	0.635	1.63	0.203	-0.751	0.15	1.54	0.794	0.519	0.626	0.441	-0.956	1.7	-0.00835	-0.864	-0.434	0.987	-1.93	-0.377	-1.24	1.33	1.92	-1.18	0.914	0.684	1.45	-1.19	-0.459	-0.55	-0.636	0.481	0.572	-0.121	-0.307	-1.54	-0.296	-0.277	0.91	0.693
test_020	1	0	-0.576	0.375	2.12	-1.57	1.07	-0.349	0.852	-1.05	0.0406	0.999	0.767	-0.369	0.394	0.656	-0.633	-0.583	0.173	-1.18	-1.67	-1.16	-0.587	-0.573	0.0616	-0.87	0.592	0.703	-1.29	0.461	0.602	1.18	0.68	-0.898	-0.515	0.337	-0.158	-2.61	-1.57	-0.0574	-0.125	-1.4	-0.268	-0.097	-0.267	0.454	-0.103	-0.667	0.324
test_021	1	0	0.992	-0.214	0.349	0.967	0.613	-0.409	1.83	0.0564	0.946	-1.25	0.0919	-1.31	0.438	-0.267	-0.00935	1.41	-1.14	-0.775	0.097	0.423	0.982	-0.0295	0.129	0.452	1.48	-0.909	-1.21	-0.45	-0.0226	-0.0865	0.0947	1.05	0.13	-0.57	-1.66	-0.0285	0.246	-0.208	0.298	0.551	0.353	-0.966	2.12	0.165	-1.34	-0.0867	-0.76
test_022	1	1	-0.0818	0.628	-0.895	-0.759	-0.0872	1.71	0.855	0.201	-0.579	0.942	0.332	0.654	2.3	-0.474	-0.485	-1.18	0.79	-0.864	-1.23	-0.498	1.13	-1.31	0.551	0.223	-0.245	-0.232	-0.464	0.362	1.21	-0.104	0.631	0.515	1.05	0.848	-1.94	0.259	0.293	0.284	0.392	-0.137	2.11	0.805	-0.199	1.13	-0.693	-0.206	1.54
test_023	0	1	-0.501	1.62	0.00552	2.23	1	0.822	0.0818	-0.34	0.213	1.72	1.65	-1.24	1.42	0.195	-0.674	1.8	-1.32	1.5	0.234	-1.08	1.51	0.201	-0.38	-0.588	2.13	0.482	0.193	1.58	-0.454	0.137	0.745	-0.934	-1.07	0.665	0.253	-1.44	0.919	-0.723	1.3	-1.48	-0.187	2.07	-1.04	-2.55	1.35	1.04	0.624
test_024	1	1	1.61	0.114	-1.62	-1.33	-1.23	0.135	-0.493	-0.591	0.251	0.145	-0.678	0.595	0.803	-0.156	0.00127	-0.723	1.46	-1.26	0.068	-1.19	0.275	-0.371	0.476	-1.07	-0.509	1.17	-0.491	0.133	0.494	-0.322	0.469	-1.21	1.63	-0.852	-0.61	0.202	-0.177	0.997	-0.243	-0.0943	-1.12	-0.472	1.24	1.35	0.413	-0.502	-0.285
test_025	1	1	-0.923	-1.42	-0.14	-0.248	-0.844	-0.36	-1.47	-0.724	1.68	0.906	0.384	2.61	-1.03	-0.231	0.314	-0.89	0.614	-0.0834	-0.0526	0.049	-1.87	-0.437	1.61	-0.909	0.015	1.19	-0.225	-0.791	0.447	-0.183	0.193	-0.511	-0.482	1.32	1.24	-0.376	-0.36	0.251	-1.86	0.512	-0.83	-1.17	0.444	0.714	0.955	-0.194	-0.627
test_026	0	1	0.722	0.99	1.31	1.74	0.889	-1	1.02	-1.25	-0.671	1.8	-0.45	1.7	-0.388	0.949	0.253	-2.24	-0.176	1.08	-1.28	-0.423	0.0568	1.5	1.38	-1.91	-0.545	0.715	0.731	0.954	-0.0995	-0.755	-1.6	0.139	-0.0249	1.05	0.679	0.224	-0.818	0.327	0.924	-1.51	-1.57	0.449	0.331	-1.73	-0.735	0.501	-1.39
test_027	0	1	-0.919	-1.45	-0.316	-1	1.1	-0.144	0.36	0.572	-0.299	0.901	0.144	-1.79	0.428	-0.784	-1.22	-0.812	0.132	-0.0311	0.401	-0.61	0.282	0.095	-0.0698	-1.48	0.261	-0.848	-2.43	-1.42	0.00287	-0.0238	0.813	-0.0712	0.102	0.408	-0.648	0.226	0.939	-0.612	0.973	0.105	0.0594	0.772	0.497	0.0295	1	-0.497	-0.703
test_028	1	0	-0.332	-1.53	-0.731	-0.618	0.839	-0.365	-0.716	-0.349	-1.22	-0.187	0.655	-0.057	-0.437	-0.914	-1.02	1.6	0.307	-0.782	-2.04	1	-0.27	-0.382	0.496	0.55	-1.17	-0.354	-0.612	0.472	-1.3	0.815	0.719	-0.0518	-1.88	-1.04	-0.172	0.852	0.29	-1.17	-1.86	-1.02	-0.189	-0.265	0.342	1.45	-0.913	-1.04	0.0479
test_029	0	0	-0.58	-0.551	-0.0809	-1.67	-1.12	0.727	-0.821	0.512	0.705	0.886	0.32	-0.562	0.0579	0.682	-0.22	-0.0443	1.25	2.16	-1.88	-2.15	0.561	-0.877	-0.423	-0.192	-0.906	-0.48	0.105	0.448	0.468	-0.583	-1.08	0.257	0.776	0.294	-0.307	-1.19	-1.75	0.0158	0.14	0.302	0.000468	0.519	-0.106	-0.352	-1.24	0.175	1.05
test_030	0	0	1.04	-0.604	-1.48	-1.34	-1.32	-1.93	-0.91	-1.86	-0.421	1.34	-0.725	0.286	1.21	0.935	-0.28	0.647	-1.51	0.626	0.0641	-0.718	-0.279	-1.19	-0.226	-0.256	-0.0111	0.775	-0.301	0.751	-0.87	-0.476	-0.63	-0.45	0.903	1.58	0.178	-0.277	-0.871	1.68	-0.934	1.45	0.71	1.08	1.35	1.07	-0.791	0.672	0.624
test_031	0	1	0.677	0.893	-0.0429	-0.168	-0.875	-0.383	-0.508	-0.346	-1.05	2.17	-1.57	-1.61	1.26	0.374	-1.4	1.74	0.673	-1.58	-0.929	0.927	-1.3	1.02	0.278	-0.621	-0.0818	-0.259	0.901	0.963	-1.2	-1.3	-0.496	-0.216	0.742	-0.124	1.06	0.131	1.77	-0.698	1.66	-0.952	0.589	0.445	1.17	0.777	-1.08	-1.69	-1.04
test_032	0	0	-1.28	0.2	-0.0563	-1.62	0.0323	-1.22	-1.07	0.0593	0.137	0.356	-0.509	-0.208	1.57	-1.05	-0.128	0.688	-0.801	0.68	-0.141	0.0729	-0.224	0.327	0.548	-0.296	-0.56	-0.75	-0.447	-0.543	-0.667	-0.546	-0.497	-0.141	0.333	-1.09	-0.685	1.27	-0.0557	0.961	0.412	0.543	2.57	0.909	1.56	1.54	-0.722	-0.128	0.284
test_033	1	1	-0.297	-1.92	1.21	0.655	-0.543	-1.72	-0.347	-1.8	1.11	-0.922	-0.0827	1.79	1.64	-1.15	-0.53	0.97	0.191	-1.54	-1.84	-0.28	0.0302	1.35	0.599	0.189	0.839	-0.714	0.172	-0.194	0.576	-0.792	-0.846	0.7	0.28	0.177	0.313	-1.27	0.417	-1.46	-0.518	1.83	0.811	-0.299	-0.251	1.87	-0.804	-1.5	0.372
test_034	1	0	1.67	0.00259	1.29	0.436	-0.28	0.179	-0.0765	1.05	-0.539	-1.9	1.41	0.503	-0.0528	-0.823	1.23	0.87	0.619	0.792	-1.67	1.85	-0.0955	0.18	0.542	1.76	-1.49	1.01	0.545	0.0734	0.375	-0.348	-0.0537	-0.51	1.2	0.864	-0.698	-0.774	-0.418	-0.212	-0.0904	-0.0677	0.418	1.56	0.42	1.98	-0.366	-0.917	-0.439
test_035	1	1	-0.558	0.851	-0.522	0.168	1.65	-1.86	-1.7	-0.385	1.55	-0.214	2.03	-0.688	0.179	-0.86	-0.657	1.46	0.268	-2.25	-0.365	-0.426	-0.826	-1.62	-2	-1.51	-0.0607	-1.08	-2.01	1.32	-1.15	0.151	-0.774	-0.177	-0.877	-0.78	0.506	0.121	-0.36	0.458	-1.22	-0.0525	0.0477	-0.199	-0.29	1.46	-1.32	0.392	0.402
test_036	1	0	-0.669	0.206	-0.726	1.83	-1.64	0.313	-0.685	-0.0748	0.851	0.939	-0.388	0.404	1.64	-1.39	0.135	-0.704	0.237	-1.12	0.875	-1.3	0.0154	2.08	-0.499	1.75	1.41	2.08	0.125	-0.64	-0.711	-1.24	-1.05	-0.496	0.895	-0.739	0.539	2.02	0.158	-1.17	0.792	0.277	-1.16	-0.443	-0.879	-0.764	-0.0888	-0.809	-0.736
test_037	0	0	0.0234	0.661	-1.46	0.511	-0.414	1.28	-2.14	-0.758	-0.564	-0.569	-1.36	1.88	2.35	-1.94	0.366	0.257	0.506	-0.605	-0.846	0.459	-0.462	-0.182	2.21	1.27	-1.55	0.261	-1.53	1.7	-1.31	-0.882	0.76	-1.67	0.136	-0.745	-0.139	0.665	0.75	0.441	1.29	0.179	-1.71	-2.06	0.93	0.323	-0.408	-1.3	-0.673
test_038	0	0	-1.16	-1.29	-0.445	-1.03	1.28	0.235	0.391	0.561	-0.446	0.814	0.14	-1.93	0.606	-0.672	-1.34	-0.794	0.0313	0.134	0.177	-0.325	0.121	0.375	0.284	-1.17	0.348	-0.979	-2.54	-1.41	-0.0637	-0.0742	1.02	-0.047	0.197	0.376	-0.676	0.196	0.968	-0.504	0.711	0.163	-0.0903	0.675	0.581	0.157	1.12	-0.583	-0.736
test_039	1	1	1.45	-0.025	-0.402	-0.0898	1.43	0.986	0.684	1.34	-0.197	-0.623	-0.844	-0.249	1.76	0.163	1.33	0.334	-1.24	0.786	-1.47	-0.926	0.799	-0.0875	-0.23	-0.405	0.976	0.114	1.48	1.07	-0.748	-0.494	0.717	0.0785	0.711	1.72	1.43	-2.28	-1.9	1.2	0.14	-2.8	-0.469	-0.146	-0.959	0.119	1.75	1.55	-0.734
test_040	0	0	-0.424	-1.97	0.744	0.998	-0.734	-2.26	-1.56	0.0429	0.169	1.19	-0.813	1.51	0.275	0.691	-0.74	-0.773	0.205	-2.14	-1.44	-1.3	-2.94	-1.45	0.777	0.406	0.628	-1.58	-0.132	-0.574	0.0737	-0.137	-0.969	2.17	-2.22	-0.234	1.05	0.183	-2.21	-1.78	-0.984	1.24	-0.182	-0.511	-0.586	1.17	1.32	-0.888	0.355
test_041	0	0	-0.89	-1.39	-0.0361	-1.42	0.442	0.894	-0.439	-0.551	-0.517	0.426	-1.26	-1.29	-0.844	0.443	-1.08	0.0497	-0.459	0.689	-1.77	-2.15	0.0337	-2.01	-0.618	-0.892	-1.58	-1.41	-0.327	-0.0255	-0.000488	-0.123	-0.833	1.09	-1.02	-0.668	-1.04	1.85	-1.14	1.81	-1.65	1.04	0.646	-0.564	-0.415	-0.0344	0.975	0.842	1.58
test_042	0	1	0.829	-0.185	-0.876	-0.635	-1.7	0.284	-0.925	0.89	0.364	-0.781	0.43	1.3	-0.596	-0.606	0.138	-0.182	0.306	-0.26	-0.407	1.34	0.263	-1.82	-0.52	0.277	-0.373	1.97	-0.555	-0.312	0.545	-0.27	-0.302	0.586	-0.57	0.333	-0.0371	-1.63	-0.535	-0.973	0.122	-1.04	-0.919	1.21	-2.64	-0.524	-0.21	-1.18	0.832
test_043	1	1	-1.34	0.368	-0.0908	-0.842	0.713	1.05	2.64	-1.35	1.7	1.41	-1.41	-0.647	-0.468	0.285	-1.31	-0.157	1.8	1.22	-0.736	0.761	-0.642	0.675	1.43	0.745	-0.0672	-0.895	0.371	0.201	0.256	-1.27	0.0878	0.54	0.6	0.165	0.343	0.518	-1.56	0.109	-0.315	-1.21	-0.835	-1.13	-0.687	0.646	0.257	-1.32	-1.8
test_044	1	0	1.57	-1.75	-1.53	-0.478	-0.854	-1.09	0.997	-1.7	-0.121	0.9	-2.65	0.734	0.651	0.917	0.297	1.98	0.831	-0.0227	-0.833	-0.782	-1.34	-0.0863	-0.249	-1.78	-0.957	0.779	0.148	-1.13	0.581	-0.451	2.37	0.4	-0.175	0.602	-0.173	-1.85	0.205	1.05	-1.11	-0.288	0.175	0.0598	-0.522	-1.25	-0.658	-2.39	-1.86
test_045	1	1	-0.454	0.646	0.377	-0.213	0.0378	0.138	2.82	-1.37	1.49	-0.508	-0.225	0.126	0.00587	-0.374	0.293	-1.18	-0.676	-0.295	0.478	1.2	0.0558	0.822	-1.84	0.0309	-0.357	-0.497	0.456	-0.365	0.963	1.56	-0.459	-0.113	-0.511	0.844	-0.748	-1.07	-0.188	-0.012	-0.394	-0.281	-1.16	-0.205	-1.05	0.224	-1.14	0.999	-0.129
test_046	0	1	-0.147	-1.25	-0.712	-0.229	-0.446	0.297	-0.223	2.02	-0.79	-0.138	0.503	0.111	-1.1	-0.307	0.863	-0.348	0.794	0.232	-1.26	0.0909	-0.945	0.0765	0.321	0.233	-0.463	1.14	1.69	-1.6	1.16	-0.104	-0.135	1	-0.179	0.681	0.0925	-0.381	-1.41	1.21	0.302	2.19	0.622	0.244	0.361	0.351	0.318	-2.62	-0.417
test_047	0	0	-1.28	0.209	-0.0253	-1.62	0.059	-1.21	-1.08	0.0551	0.103	0.383	-0.518	-0.239	1.58	-1.07	-0.158	0.704	-0.811	0.677	-0.124	0.0344	-0.222	0.364	0.551	-0.32	-0.519	-0.747	-0.409	-0.545	-0.647	-0.544	-0.472	-0.131	0.334	-1.11	-0.681	1.28	-0.0865	1.03	0.467	0.55	2.55	0.917	1.58	1.54	-0.681	-0.108	0.321
test_048	0	0	0.749	0.983	-1.81	-0.725	0.446	0.226	0.541	-1.13	-0.72	0.272	1.39	-0.871	1.35	0.205	-0.289	1.12	-0.8	2.48	-0.487	0.0264	1.16	-1.71	0.735	1.24	-0.455	1.18	-0.601	1.92	1.04	-0.434	-0.0556	1.13	-2.22	-1.75	0.12	0.124	-0.989	1.28	0.547	-0.461	1.66	-0.598	2.26	-1.11	0.15	0.67	0.78
test_049	0	0	-1.1	-0.0994	-0.908	-0.784	1.88	2.4	0.0334	-0.418	-0.0282	-1.3	0.885	-1.16	0.448	-0.219	0.173	-0.719	-0.819	2.89	-1.68	-0.416	-0.896	1.44	1.45	-0.569	0.407	0.207	1.12	0.828	-0.392	0.411	-1.51	-0.115	1.61	-0.276	-0.623	-2.62	0.431	2.37	0.0194	-0.39	-0.922	0.799	0.465	0.715	0.14	0.63	-0.373
test_050	1	1	-0.912	0.63	-1.2	0.115	-1.58	-1.58	-0.123	-1.63	-0.175	0.512	-1.05	0.152	0.808	-1.82	-0.64	-0.268	-1.08	1.62	-0.0989	-0.0307	1.12	0.965	0.176	-0.398	-0.504	-0.127	1.78	-0.315	0.361	0.552	-1.42	-1.87	1.04	-0.706	0.398	-1.03	2.65	0.621	-0.341	-0.452	0.407	1.37	0.539	0.872	0.43	-1.47	-1.69
test_051	0	1	-0.0439	-1.38	0.419	-0.898	-0.76	0.29	0.245	0.0122	0.294	-0.037	-1.92	0.093	-1.88	1.15	0.931	-0.765	0.668	-0.153	0.84	-1.5	-1.46	-0.829	-1.03	0.582	1.25	0.733	-0.0114	-0.55	0.398	0.95	1.4	0.641	0.23	-0.181	0.15	-0.859	0.0779	-0.28	0.853	1.14	0.397	1.96	1.54	-0.621	-1.42	0.125	-1.05
test_052	0	1	2.36	-1.76	-0.199	-0.501	0.306	-0.574	0.35	0.0559	-2.1	0.525	-1.2	-0.021	0.477	-1.33	0.407	0.697	0.385	-1.71	1.45	-1.11	-1.14	0.325	0.259	1.26	-1.09	-0.864	0.267	0.578	0.584	-0.607	-0.549	1.7	-0.312	-0.105	0.426	2.15	-0.566	0.559	-0.812	2.15	0.0428	-0.00769	0.722	-0.806	2.91	0.0429	-0.422
test_053	1	1	-0.215	-0.176	-0.726	-0.911	-1.22	-0.364	1.23	-1.03	2.48	0.325	-1.71	-0.125	2.2	-2.68	-0.452	0.58	-1.2	0.1	1.23	0.824	1.67	2.57	1.2	-1.26	0.273	-0.427	-1.3	0.252	0.923	1.3	1.58	-0.378	1.59	-0.722	-1.77	-0.127	1.75	0.3	0.966	-0.502	1.77	0.473	0.959	-0.448	1.3	-0.413	0.0431
test_054	0	1	0.0793	0.599	-0.878	-0.81	0.124	2.11	0.461	0.244	-1.26	1.29	0.237	0.349	2.17	-0.363	-0.561	-1.47	0.898	-0.68	-1.57	-0.946	1.12	-1.6	0.771	0.764	-0.696	-0.433	-0.255	0.271	1.01	-0.126	0.13	1.07	1.02	0.798	-1.97	0.67	0.103	0.299	0.571	-0.124	1.96	0.672	-0.175	0.974	-0.659	-0.105	1.96
test_055	1	0	-0.87	-0.0977	-1.43	-2.04	-0.0346	0.194	-0.414	-0.607	0.0917	-0.949	-0.575	1.17	1.26	-0.0859	-1.8	-0.475	1.68	0.974	0.312	0.138	-0.378	0.541	-0.117	-0.193	-1.41	0.929	-0.954	0.376	1.13	0.204	1.72	0.283	-0.61	-0.468	0.262	-0.17	1.73	-1.47	0.0995	0.835	-1.95	0.318	0.176	0.473	0.0858	0.295	-0.799
test_056	1	0	0.443	0.356	1.03	-1.59	-0.762	-0.76	1.51	-0.273	-0.922	-1.43	0.2	-0.99	-0.356	2.26	-0.513	-0.609	0.209	0.746	0.0248	2.25	-0.458	0.0652	-1.02	0.147	-0.749	0.865	-0.479	-0.554	1.84	0.133	-1.43	0.796	-0.491	1.85	-2.14	-0.943	0.455	-0.651	-0.727	0.819	-2.02	0.0339	-0.203	1.42	-0.711	-0.697	-0.256
test_057	1	1	0.234	-1.14	0.338	-0.207	-0.271	-1.18	-0.402	-0.378	-1.59	1.03	-1.45	-0.775	-0.269	0.224	0.932	-0.44	8.99e-05	-0.157	0.187	-1.19	-0.453	-1.32	-0.894	-0.878	-0.294	-1.33	0.866	0.162	-1.35	-0.786	-2.2	-0.184	1.77	-0.23	-0.696	0.05	0.766	0.672	0.93	1.04	1.13	1.26	0.51	0.934	-0.251	-0.229	-1.51
test_058	1	0	1.8	0.257	-0.753	0.316	-0.141	1.2	-0.658	0.364	-0.013	0.201	0.857	-0.744	-1.53	0.435	0.326	1.31	1.57	-0.0552	1.32	0.79	-0.416	-0.22	-0.00406	0.0629	-0.7	-0.115	-0.301	0.628	0.163	-0.417	1.04	-0.244	1.51	0.265	-0.224	-0.292	-0.94	-0.406	-0.302	-0.554	-0.248	-0.645	-1.29	-0.697	1.48	-0.128	0.483
test_059	1	1	2.04	0.0285	-0.665	0.338	-0.319	0.894	-0.699	0.441	0.095	0.29	0.837	-0.61	-1.62	0.326	0.495	1.25	1.68	-0.241	1.45	0.453	-0.266	-0.515	-0.342	-0.192	-0.798	0.0854	-0.166	0.663	0.24	-0.425	0.947	-0.294	1.49	0.305	-0.172	-0.303	-1.01	-0.528	-0.081	-0.656	-0.117	-0.61	-1.35	-0.818	1.45	-0.0121	0.562
test_060	0	1	-0.936	-1.25	0.227	-2.23	0.725	-1.49	-1.47	-0.115	-1.81	1.6	0.139	-1.31	-0.858	-2.03	0.237	-0.758	-1.51	-0.00793	-0.884	-0.691	0.743	-0.334	-1.41	-1.84	-0.537	-0.429	0.442	1.5	-1.9	0.889	0.895	-1.04	1.46	1.43	-1.25	-0.549	1.43	-1.14	-1.33	-0.631	0.154	-0.0505	-0.465	-1.04	0.00246	-0.574	1.88
test_061	1	1	1.93	0.895	-0.947	0.0966	-1.66	1.36	0.346	-0.96	-0.217	0.264	0.937	-0.251	0.164	1.86	-0.109	0.464	-0.23	-1.27	-0.587	1.01	0.134	-0.16	0.116	-0.109	-1.07	-0.976	-0.0707	0.934	-1.53	-0.0629	-0.879	-2.29	0.668	1.57	-0.27	-1.19	0.0815	-0.562	0.0977	-1.96	1.64	0.222	-1.57	-0.245	0.712	1.49	1.01
test_062	0	0	-0.133	-0.324	0.516	1.27	0.647	1.45	1.17	0.791	0.27	0.0057	-1.17	-0.26	0.437	-0.078	-0.454	1.22	0.443	1.8	0.436	-0.678	-1.45	0.66	2.19	1.18	1.09	0.389	1.48	-0.126	-0.271	-2.15	-0.529	0.409	-0.174	1.06	0.386	0.0895	-0.819	-0.225	-0.625	1.34	-0.898	-1.05	-0.401	-2.74	1.03	-0.211	0.55
test_063	1	1	-0.185	-0.203	-0.756	-0.942	-1.2	-0.371	1.24	-0.997	2.5	0.344	-1.69	-0.156	2.2	-2.66	-0.487	0.575	-1.2	0.11	1.19	0.823	1.67	2.55	1.19	-1.29	0.23	-0.415	-1.34	0.27	0.907	1.31	1.57	-0.388	1.58	-0.694	-1.76	-0.129	1.69	0.334	0.941	-0.524	1.77	0.474	0.949	-0.382	1.32	-0.44	0.0253
test_064	1	0	-1.15	-1.08	-0.142	0.67	2.83	-0.451	1.19	-0.0601	2.37	-1.91	-1.44	0.322	2.06	-0.916	0.131	2.29	-0.496	1.33	-0.881	-0.501	1.12	0.472	-0.162	-0.936	1.14	-0.627	-0.0267	-0.854	-0.133	0.647	-0.357	0.0942	-2.51	-0.11	0.38	-1.53	0.05	1.72	0.643	1.24	-1.13	-0.576	0.356	-0.0583	-0.507	-1.38	-0.0105
test_065	0	1	0.227	1.7	0.961	1.2	0.784	1.75	-0.835	1.77	-0.833	0.000889	1.87	-0.34	-0.00398	0.219	1.07	-1.4	0.334	-0.134	-0.361	-1.61	0.652	-1.28	-1	0.152	0.752	0.192	0.776	1.14	0.842	0.128	-0.287	-0.121	-0.0514	-0.449	1.38	-0.935	-2.94	-0.837	-0.161	-0.257	0.527	-0.783	-1.94	0.303	0.0225	1.13	1.38
test_066	0	1	0.181	-0.405	0.379	-1.12	0.337	-0.366	0.376	0.936	-0.486	1.46	0.873	-0.64	-0.732	-0.072	0.715	0.872	-1.41	-0.0389	-0.288	0.939	1.04	0.428	-1	-1.16	-1.17	-0.397	-0.0181	-1.39	0.841	1.88	0.0252	0.917	-1.84	-0.548	0.178	1.41	0.0403	0.0678	0.135	-1.1	0.718	-0.271	0.472	-0.199	0.361	-0.304	1.46
test_067	0	0	1.25	-0.615	-0.751	-0.261	0.897	0.257	-0.329	1.99	-0.782	-0.657	-0.451	-1.24	0.489	-0.369	-0.254	0.152	0.519	-0.553	0.993	0.408	0.382	-0.487	-1.67	0.437	-0.782	-0.658	-0.406	-0.315	-0.597	-1.67	0.0772	0.287	0.446	-0.536	-0.459	1.73	0.726	-0.228	0.778	1.82	0.676	-0.0928	0.295	1.48	0.802	1.53	-0.587
test_068	1	0	-0.202	1.84	0.879	1.27	0.751	1.65	-0.466	1.76	-0.247	-0.4	1.96	-0.181	0.196	0.224	0.973	-1.02	0.108	-0.121	-0.198	-0.925	0.595	-0.658	-0.856	-0.102	1.23	0.274	0.437	1.21	0.986	0.0778	0.333	-0.678	0.0665	-0.41	1.37	-1.32	-2.64	-0.739	-0.543	-0.187	0.534	-0.633	-1.88	0.58	0.156	0.859	0.902
test_069	0	1	0.0853	-0.741	0.341	0.0654	-0.569	1.31	1.43	-0.864	0.0167	-0.235	2.43	0.57	-2.21	0.683	-0.176	-1.05	-0.997	-0.562	0.252	0.0125	-0.939	-1.7	-0.377	0.448	0.594	0.568	1.26	-2.33	0.198	1.88	0.608	-0.547	-0.835	0.503	-0.389	1.65	-0.345	1.09	0.125	-0.542	-0.401	1.63	0.566	-1.03	-0.747	1.11	0.639
test_070	0	0	-0.143	2.18	-0.668	1.15	1.18	1.48	-1.33	0.973	0.0596	-0.687	1.67	-0.421	-0.557	-1.3	-0.345	-0.172	-0.633	0.71	0.478	-0.993	1.6	1.02	1.03	0.623	0.771	-1.06	-1.19	0.583	-0.758	1.27	-1.09	-0.871	0.886	0.23	1.36	0.819	1.02	0.21	1.3	-1.61	0.881	-0.453	-0.677	0.232	1.89	1.36	0.0278
test_071	1	0	0.253	-0.576	-0.601	2.04	-0.0175	0.0246	0.168	-0.423	-0.527	1.02	-1.07	-0.767	1.04	0.789	1.42	0.256	-0.694	1.23	-1.15	-0.767	1.28	0.76	-0.629	0.658	0.635	-1.06	0.0671	-1.73	0.298	-1.41	0.606	-0.651	1.71	0.976	-0.218	0.63	-0.209	0.966	-0.982	0.211	-0.534	-0.662	0.944	0.148	-0.00618	-0.229	-0.687
test_072	1	1	-1.07	-2.69	1.04	-0.462	0.171	-0.289	0.459	0.553	1.94	0.515	-0.0431	-1.16	0.454	-0.113	-1.15	-0.861	1.38	1.09	-0.826	-0.898	-0.883	0.696	-0.61	-0.898	-0.161	1.19	-0.665	-1.11	1.16	-1.18	-0.181	1.78	-1.27	-0.242	1.02	0.366	-0.0891	-1.37	-0.318	0.167	-0.274	-1.25	1.14	0.0578	-0.96	-0.742	-0.436
test_073	1	1	1.09	-1.09	0.57	-0.0212	0.15	0.179	-0.901	1.41	1.16	-1.2	-0.541	2.1	1.19	-1.09	1.64	0.754	0.391	-1.49	0.222	-0.634	-0.477	0.927	0.436	-0.119	-0.686	1.36	0.57	-1.04	0.29	0.119	-0.0817	0.567	-0.0948	-0.992	2.07	-0.945	-0.977	1.16	0.793	1.04	0.508	-1.27	-1.05	1.52	1.78	0.372	-2.17
test_074	0	1	0.229	-0.518	0.0449	0.149	0.244	0.286	-1.2	1.44	0.188	0.0944	-0.118	0.242	-0.384	-0.453	1.96	-0.944	0.382	-0.352	0.381	-1.07	-0.729	-1.65	1.2	-0.311	-0.585	0.0884	-0.75	-1.32	-0.803	-0.516	1.55	0.04	-0.418	1.49	0.277	0.148	-0.178	-0.269	-1.05	0.295	0.807	-1.77	0.791	-0.683	0.963	1	0.819
test_075	0	1	2.39	0.05	-0.169	-0.744	-1.7	1.52	0.659	1.52	-0.647	0.46	-0.659	-0.0594	0.943	2.25	-0.809	0.151	0.899	0.686	-0.447	-0.3	1.88	-0.313	-1.38	0.688	-1.13	-0.486	1.9	-0.267	1.86	0.67	-0.85	1.04	-1.29	0.32	-0.96	0.389	-0.898	-0.278	1.03	-0.705	-0.304	-1.3	-0.42	-0.603	-0.222	0.862	0.935
test_076	1	0	-0.627	0.192	-0.73	1.83	-1.65	0.269	-0.719	-0.0495	0.831	0.948	-0.402	0.403	1.6	-1.37	0.201	-0.723	0.233	-1.13	0.882	-1.3	0.0124	2.09	-0.529	1.8	1.4	2.05	0.138	-0.643	-0.652	-1.21	-1.03	-0.453	0.847	-0.757	0.53	2.05	0.195	-1.14	0.753	0.227	-1.18	-0.471	-0.843	-0.768	-0.0503	-0.793	-0.776
test_077	1	1	-0.368	-1.16	0.758	1.38	-0.157	-0.998	-0.573	-0.0373	-0.16	-0.636	-0.965	0.885	-0.0948	-0.0242	-0.944	0.676	-0.206	-0.00974	-0.554	-0.192	-0.727	0.968	1.56	-0.271	0.361	-1.37	0.706	0.813	-1.01	-0.982	-0.121	0.61	-0.0903	0.00347	-0.756	0.779	1.02	-2.19	-1.32	1.76	-1.06	0.773	0.477	0.866	-0.00156	-0.123	-0.00145
test_078	1	0	-1.05	0.198	-1.56	0.104	-2.63	-0.586	-1.34	0.173	1.68	-0.479	0.215	0.462	-0.16	-1.56	0.285	0.744	0.628	0.185	-0.213	1.31	0.151	-1.19	-0.0999	0.00945	-1.19	0.246	-0.221	-0.0188	-0.178	-2.28	1.65	-1.3	0.603	0.894	-1.21	-0.947	1.59	0.701	-2.15	-1.48	1.34	0.338	0.261	0.423	0.428	-0.862	-0.726
test_079	1	0	0.521	0.938	-0.813	1.38	0.946	-0.449	1.05	1.88	1.06	-0.747	0.239	-1.84	-0.467	0.679	-1.01	1.1	-0.0898	-1.09	0.571	0.766	0.406	-0.158	-1.46	0.344	0.38	-0.207	0.697	0.119	-0.179	1.27	1.07	-0.229	-0.376	-1.14	-0.0524	-0.273	-0.997	-0.519	-1.38	0.0747	-0.124	0.553	-0.684	0.51	-0.485	0.186	-0.467
test_080	1	0	-0.354	-0.608	0.293	0.124	-0.583	1.16	1.84	-0.958	0.656	-0.604	2.42	0.702	-1.99	0.635	-0.241	-0.613	-1.2	-0.559	0.402	0.718	-1.04	-1.15	-0.269	0.184	1.08	0.623	0.951	-2.28	0.32	1.83	1.25	-1.04	-0.75	0.529	-0.44	1.3	-0.0784	1.22	-0.295	-0.465	-0.393	1.71	0.643	-0.787	-0.691	0.854	0.101
test_081	0	0	-0.267	2.51	0.417	1.09	0.448	0.893	0.328	0.804	0.0412	-1.14	0.512	-0.823	1.34	0.379	0.000617	-0.124	-0.119	1.21	-1.18	-1.6	-0.000354	1.87	1.58	1.6	0.67	0.897	-1.46	-0.796	0.652	0.494	0.894	0.755	0.307	-0.556	-1.67	1.17	0.0359	0.926	0.859	-0.843	-0.304	0.225	0.191	0.369	2.08	1.24	0.618
test_082	1	0	-0.0784	0.219	0.254	0.72	-1.02	-1.25	-0.733	0.987	2.46	0.422	-0.0654	0.28	1.29	-1.39	-0.14	-0.539	-1.84	-0.555	-0.438	1.14	-0.228	0.67	0.314	0.228	0.734	-2.07	-1.71	-1.64	0.875	1.3	1.09	0.703	-0.777	0.579	-2.33	-1.2	-0.767	0.646	-1.5	0.0895	0.274	-1.33	-1.02	0.638	-0.953	0.571	0.556
test_083	0	0	-0.743	-1.81	0.656	-0.684	1.01	1.28	-1.36	-0.24	0.0489	-0.844	-0.398	1.42	-0.64	0.32	-1.07	-0.123	0.443	-0.178	-0.324	0.463	0.302	1.61	0.599	-0.291	0.871	0.273	0.617	-0.757	1.38	0.0313	-0.424	0.934	-0.523	-0.0886	-0.994	0.0931	0.894	-1.19	1.02	1.22	0.205	0.667	-0.546	0.925	0.302	-0.712	0.814
test_084	0	0	-0.673	-0.904	-1.61	-0.486	-0.0519	-1.42	0.626	-2.76	-0.168	0.962	-2.15	0.121	0.861	-1.6	0.501	0.488	0.677	-1.59	-0.844	-0.946	-0.129	0.579	0.0656	-0.762	0.185	-1.54	0.0241	0.713	-0.606	0.299	-0.968	-0.732	-1.85	-1.12	-0.435	0.781	1.68	0.335	-1.23	0.234	-1.79	0.953	1.05	0.127	0.834	-1.16	-0.453
test_085	1	1	0.0222	-0.715	1.26	0.78	-0.543	0.226	-1.44	0.0685	0.749	-1.02	-0.0195	0.828	-0.702	-0.227	-0.282	0.567	1.62	-1.05	-0.939	-1.06	-1.2	-0.265	-0.343	-0.328	-0.253	-1.04	0.919	-0.816	0.343	-0.193	-0.867	0.202	-0.65	0.938	2.71	-1.55	-1.29	-0.942	0.555	-0.205	0.0209	0.768	-2.63	1.41	-0.498	-0.863	-0.959
test_086	1	1	-0.753	0.017	0.0471	1.23	-0.347	0.932	1.19	-1.15	1.57	1.9	-0.566	1.03	-0.0853	-0.336	1.79	1.7	1.12	-0.842	0.292	-0.537	-0.637	-0.245	0.958	-0.608	1.48	1.47	-0.705	-0.451	-1.04	-1.59	0.887	-0.101	0.26	0.328	1.4	-0.366	-1.14	2.35	0.527	-0.211	-0.0604	0.218	0.708	-0.835	0.469	-1.38	-0.139
test_087	0	1	-0.773	-1.36	-0.171	-0.252	-0.634	0.0929	-1.8	-0.701	0.997	1.21	0.314	2.42	-1.12	-0.101	0.296	-1.22	0.714	0.0514	-0.434	-0.354	-1.92	-0.776	1.84	-0.398	-0.384	0.941	-0.0445	-0.951	0.227	-0.098	-0.27	0.0695	-0.567	1.23	1.24	0.0607	-0.556	0.24	-1.7	0.509	-0.96	-1.36	0.486	0.615	0.967	-0.0839	-0.115
test_088	1	1	-0.122	-0.245	-0.413	0.49	-0.597	0.408	-0.834	-0.117	1.43	1.14	0.0659	-0.295	1.95	-1.29	-0.969	0.185	-0.866	-3.03	0.198	-1.54	1.28	1.35	-1.11	0.126	1.46	2.63	-0.0977	-0.311	-0.489	0.505	-0.677	-1	0.651	0.402	1.2	-0.566	-1.27	0.8	1.64	-2.36	-1.19	-1.04	-0.281	-0.896	-0.671	0.0809	-1.03
test_089	0	1	-0.266	0.51	1.25	-0.0165	1.65	-0.244	-0.303	-0.111	-2.24	1.3	-0.194	-1.47	0.175	0.688	-0.79	-0.646	-0.663	0.0195	-0.0959	0.284	0.0945	0.62	-0.399	0.459	0.603	1.26	-1.26	1.6	1.2	1.54	-1.23	1.85	-1.4	-0.553	-0.557	-1.24	-1.17	-1.57	2.63	-0.759	0.107	1.16	-0.62	-0.184	1.04	-1.49	0.546
test_090	0	1	0.369	0.439	1.24	-0.0799	-0.253	0.851	0.624	-1.08	-0.944	-0.465	-0.292	0.557	1.11	1.3	-1.09	-0.294	1.45	0.0797	0.285	1.41	-0.183	-0.723	1.03	1.52	-1.44	1.71	-0.344	1.3	-0.578	-0.755	-0.43	0.519	-0.419	0.872	1.08	0.693	0.0751	-0.577	0.544	0.209	-1.82	-2.54	0.0238	-0.0958	-0.937	-2.31	-0.437
test_091	0	1	-1.07	0.05	-0.0134	-1.64	-0.087	-1.5	-1.08	0.103	0.25	0.437	-0.46	-0.0712	1.47	-1.16	0.0431	0.641	-0.708	0.473	0.129	-0.263	-0.0594	0.0515	0.138	-0.626	-0.639	-0.653	-0.267	-0.535	-0.595	-0.528	-0.674	-0.201	0.198	-1.03	-0.569	1.29	-0.125	0.86	0.657	0.453	2.67	0.981	1.48	1.37	-0.779	0.00889	0.386
test_092	1	0	-0.782	0.477	0.991	1.24	-0.57	1.52	0.141	-1.76	-2.35	-0.749	-0.312	1.09	-0.744	1.15	2.12	-1.61	0.353	0.209	0.149	-0.157	-1.23	0.0508	-1.54	1.12	0.348	-0.961	1.83	1.33	0.155	-0.981	-0.952	0.77	-0.231	2.05	1.17	0.619	0.463	-0.952	-0.917	-0.0213	-1.34	1.16	-2.12	-0.745	-0.743	-0.385	0.457
test_093	0	0	1.73	-1.73	-1.51	-0.531	-0.598	-0.61	0.648	-1.65	-0.819	1.18	-2.73	0.472	0.58	1.08	0.238	1.66	0.896	0.134	-1.18	-1.19	-1.38	-0.49	0.00913	-1.3	-1.34	0.561	0.363	-1.29	0.36	-0.424	1.95	0.931	-0.267	0.568	-0.195	-1.51	-0.0257	1.07	-0.941	-0.264	0.00475	-0.15	-0.479	-1.37	-0.713	-2.27	-1.44
test_094	0	1	-0.158	-1.24	-0.719	-0.22	-0.443	0.313	-0.198	2.05	-0.776	-0.135	0.486	0.104	-1.1	-0.319	0.884	-0.404	0.812	0.245	-1.31	0.0407	-0.899	0.0955	0.313	0.218	-0.486	1.16	1.69	-1.61	1.2	-0.0775	-0.115	1.05	-0.19	0.643	0.0671	-0.408	-1.46	1.22	0.27	2.17	0.585	0.238	0.33	0.367	0.346	-2.61	-0.36
test_095	0	1	-0.278	1.61	0.676	-2.03	1.29	2.01	-0.444	0.975	0.33	-0.798	1.27	-0.519	-0.521	0.422	0.271	-0.821	-0.167	-0.203	1.27	-0.503	-0.255	0.389	0.938	-0.00595	-0.699	0.138	0.902	-0.407	0.00541	-0.646	-0.156	0.825	-1.16	-0.0109	-0.941	0.356	0.181	-0.972	0.857	1.28	0.24	-0.123	0.406	-0.364	1.37	0.889	-0.583
test_096	1	0	0.244	1.05	-0.107	-0.0823	-0.894	-0.531	-0.179	-0.361	-0.497	1.75	-1.49	-1.51	1.47	0.327	-1.47	2.07	0.541	-1.55	-0.848	1.64	-1.41	1.61	0.403	-0.817	0.419	-0.173	0.571	1.04	-1.08	-1.32	0.198	-0.798	0.849	-0.159	1.03	-0.252	2.04	-0.618	1.26	-0.884	0.709	0.533	1.25	1.08	-1.01	-1.88	-1.5
test_097	1	1	-0.332	0.193	2.13	-1.58	0.924	-0.658	0.794	-1.04	0.132	1.1	0.731	-0.261	0.249	0.507	-0.488	-0.596	0.27	-1.32	-1.46	-1.47	-0.41	-0.863	-0.315	-1.16	0.489	0.802	-1.15	0.573	0.66	1.15	0.495	-0.934	-0.537	0.406	-0.0928	-2.63	-1.62	-0.104	0.127	-1.51	-0.168	-0.0118	-0.387	0.242	-0.2	-0.53	0.392
test_098	0	0	0.544	1.16	1.24	1.7	1.01	-0.717	1.03	-1.29	-0.703	1.71	-0.448	1.62	-0.252	1.03	0.109	-2.19	-0.311	1.19	-1.48	-0.0649	-0.146	1.75	1.75	-1.65	-0.483	0.603	0.586	0.953	-0.191	-0.772	-1.44	0.143	0.063	1.04	0.573	0.231	-0.775	0.436	0.704	-1.46	-1.65	0.304	0.44	-1.57	-0.618	0.378	-1.45
test_099	0	1	0.992	-2.59	0.573	-1.32	0.184	-1.5	-0.774	-1.26	-0.0431	-0.239	-1.39	0.672	-2.77	-0.605	0.726	0.593	0.716	-2.17	0.691	0.398	-1.6	-1.06	-1.58	-0.742	-0.441	-1.47	0.465	1.42	1.97	-0.542	1.61	1.36	-1.52	-1.09	-1.07	-0.0717	0.783	-0.352	0.303	1.12	0.365	1.51	1.21	-0.406	0.574	0.936	1.46
test_100	1	0	-0.864	-0.91	-1.61	-0.452	-0.203	-1.83	0.979	-2.77	0.541	0.671	-2.1	0.363	0.941	-1.71	0.514	0.841	0.59	-1.7	-0.503	-0.563	-0.0724	0.97	-0.179	-1.31	0.578	-1.35	-0.179	0.815	-0.379	0.297	-0.526	-1.22	-1.81	-1.07	-0.453	0.354	1.89	0.343	-1.33	0.248	-1.65	1.15	1.01	0.268	0.842	-1.3	-0.919
test_101	1	1	-1.58	0.246	-0.249	-0.0704	-0.177	-1.54	-1.76	-0.592	1.58	0.103	1.13	-1.13	-0.861	-0.797	1.38	-0.707	-0.0436	-0.112	0.341	-1.25	-0.583	-1.97	-0.332	0.951	0.212	0.735	-0.637	1.83	-2.12	-1.66	1.06	0.339	0.161	0.39	1.48	-0.0646	-2.28	2.24	-1.02	-0.931	0.722	0.948	0.771	0.18	0.564	0.253	1.63
test_102	1	1	-0.461	-0.205	0.898	0.488	0.871	-3.31	-0.104	1.11	1.49	-0.592	1.32	0.592	0.196	-0.265	-0.758	-0.07	-1.14	-0.421	-0.987	1.48	-0.354	1.97	-0.895	0.669	1.45	0.119	-0.165	-0.297	0.277	0.884	-1.17	-1.53	0.421	-1.8	1.42	0.355	0.896	-0.491	0.692	0.521	0.876	-0.0688	1.1	2.24	-1.54	0.518	-2.2
test_103	1	0	-0.715	-0.0368	0.847	0.511	1.05	-3.06	-0.0847	1.06	1.41	-0.659	1.26	0.452	0.292	-0.172	-0.847	0.0183	-1.24	-0.248	-1.18	1.72	-0.533	2.25	-0.562	0.951	1.53	-0.0376	-0.325	-0.335	0.17	0.903	-0.972	-1.49	0.471	-1.88	1.34	0.405	0.935	-0.331	0.474	0.615	0.764	-0.155	1.19	2.38	-1.42	0.419	-2.28
test_104	1	1	0.652	-1.01	1.15	1.24	-1.72	-1.05	-0.45	0.487	1.66	0.184	-0.0583	1.08	-2.24	0.0905	0.783	-1.79	1.13	0.418	0.902	-0.679	0.355	1.56	0.292	1.22	0.865	1.77	0.238	-1.92	-0.648	0.092	1.19	-0.229	0.306	-0.316	-0.21	0.645	0.318	0.0207	1.21	0.798	-1.57	2.35	0.446	0.175	0.626	0.895	-1.66
test_105	1	0	0.0888	2.02	-0.596	0.156	1.25	2.06	-0.812	0.981	-1.27	-0.118	1.52	0.733	1.22	0.705	0.962	-1.38	-0.196	1.88	-0.129	2.38	0.893	0.862	1.75	-0.206	-0.0271	-0.143	-0.216	-0.0694	-0.318	-1.86	0.536	-1.78	-0.357	0.988	0.707	0.0721	1.07	-1	-0.0154	0.396	0.413	-1.78	-1.21	-0.8	0.227	-0.0493	-1.06
test_106	1	1	-1.11	-0.233	-0.424	0.0844	-0.882	-1.64	0.412	-0.163	1.12	-0.369	-0.922	-0.371	1.11	0.173	-1.38	-1.1	1.81	0.04	0.903	-0.571	-0.424	0.45	-0.141	-0.581	0.182	-0.411	1.01	-0.487	-0.889	0.145	-0.474	0.439	0.562	-0.81	0.34	-0.297	0.375	-1.5	-0.936	0.236	-1.28	-1.26	0.0571	1.05	-1.84	-0.939	-0.493
test_107	0	1	-0.747	0.321	1.2	-1.21	0.291	-1.52	-1.92	0.0277	-0.53	1.17	-0.636	1.66	-0.396	-1.66	0.877	-0.304	-0.479	0.641	0.336	0.716	-0.132	0.437	-1.01	-0.0629	-0.938	-0.488	1.08	1.86	0.327	1.49	-0.186	0.0505	0.237	-1.04	-1.68	0.0523	0.522	-1.49	0.596	1.69	0.259	1.31	-0.644	-0.827	0.106	0.319	1.37
test_108	0	0	-0.652	1.04	-0.523	0.0983	1.96	-1.12	-1.98	-0.43	0.924	0.0521	2.02	-0.975	0.271	-0.637	-0.81	1.19	0.208	-2	-0.943	-0.496	-1	-1.69	-1.46	-0.716	-0.374	-1.38	-1.89	1.2	-1.45	0.151	-1.1	0.434	-0.884	-0.902	0.439	0.5	-0.541	0.536	-1.31	0.0595	-0.202	-0.46	-0.156	1.52	-1.23	0.384	0.819
test_109	0	0	0.0149	0.75	-0.736	0.786	0.0437	-0.412	-0.297	-1.7	-2.15	1.03	-0.121	-1.02	-0.186	-0.518	1.5	0.824	-0.529	0.201	0.7	-0.874	0.238	0.629	0.748	0.742	-0.0245	1.29	1	1.36	0.279	1.07	0.582	-0.552	-0.424	1.7	0.468	-0.405	1.66	1.48	0.552	-2	0.417	-1.02	0.505	-4.2	1.86	-0.138	-0.469
test_110	1	0	-0.893	-1.42	0.837	1.07	1.19	-1.64	-0.188	-0.745	-0.34	-0.25	-0.464	0.263	-1.02	2.04	-1.6	1.18	0.939	0.422	-0.26	0.00205	-0.927	-0.633	0.976	-0.837	1.1	1.72	-0.854	0.71	-1.74	-1.33	2.39	1.69	-1.19	-1.63	1.14	-1.67	1.22	-0.367	-1.06	1.7	0.613	-0.743	0.576	1.21	1.07	-1.16	0.401
test_111	1	1	-0.532	0.282	-0.0624	1.45	-1.07	0.932	-1.25	-1.21	0.234	-1.5	1.32	1.52	-0.482	-1.11	0.0321	0.577	1.34	-0.179	0.364	-1.33	0.736	-0.291	1.16	-2.03	0.595	1.8	-1.24	-0.221	-1.23	-1.58	0.0115	-2.28	1.18	1.68	-0.384	-0.658	0.0823	0.961	-0.411	-1.51	0.725	-0.0665	0.338	1.01	1.19	-1.31	0.521
test_112	0	1	0.211	0.263	1.01	0.56	-0.921	-1.03	-0.28	-0.441	-0.396	-0.438	-0.0438	1.45	-0.646	-0.0277	2.15	-0.655	0.594	0.531	0.294	-1.08	0.483	0.0206	-0.819	0.116	1.85	-0.229	1.88	1.75	-1.83	-0.804	1.12	-0.0516	1.17	-0.942	1.45	-0.346	-0.362	-1.18	0.679	0.996	-0.617	2.98	-0.473	-0.523	-0.363	0.383	0.47
test_113	1	0	1.69	0.157	1.66	-0.888	0.898	-1.09	-0.252	1.96	-1.27	-0.808	-1.13	-1.98	-0.254	1.06	0.401	-0.262	0.391	1.1	0.387	0.9	0.0297	2.01	-1.23	1.8	-0.558	-0.336	0.152	-0.501	1.04	0.42	1.05	1.25	1.39	-0.163	0.6	0.471	0.883	-0.847	0.838	1.28	-1.06	0.431	1.83	0.0699	0.411	1.15	0.25
test_114	1	1	-1.28	-0.0638	0.684	-0.106	0.562	-0.195	-0.289	-1.02	0.201	-1	1.63	0.38	-0.338	-0.602	-0.9	-0.314	1.54	0.479	0.283	-0.204	0.0607	-0.157	0.538	1.09	1.44	1.58	-0.762	-0.518	1.03	0.989	-0.27	0.522	0.0747	-1.2	2.35	0.117	0.456	0.87	-0.49	-1.29	1.7	-1.27	0.688	0.382	0.801	-0.877	-0.296
test_115	0	1	-2.47	-0.0199	-1.97	0.334	1.49	0.716	0.85	-0.943	-0.9	-0.432	-0.249	-0.275	-0.264	-0.133	-0.653	-0.0629	-0.22	0.112	-0.351	-1.51	-0.201	-0.101	0.796	-0.558	1	-1.12	-0.359	0.782	-0.527	0.153	-0.872	1.11	-1.71	1.11	0.411	0.58	0.607	0.0456	-1.06	0.633	0.191	0.51	-0.256	0.0253	1.3	0.199	1.1
test_116	0	1	0.276	0.462	-1.38	0.53	-0.592	0.983	-2.15	-0.723	-0.453	-0.515	-1.34	2.01	2.27	-2.06	0.54	0.234	0.687	-0.779	-0.643	0.16	-0.336	-0.422	1.86	1.02	-1.65	0.402	-1.42	1.66	-1.25	-0.935	0.591	-1.69	0.0677	-0.706	-0.0713	0.693	0.694	0.336	1.49	0.0729	-1.61	-2	0.848	0.147	-0.543	-1.16	-0.636
test_117	1	0	-0.486	2.52	-0.728	-1.18	0.0967	0.717	1.85	-2.55	1.89	-1.27	1.38	0.733	0.0818	-0.36	1.41	0.0997	-0.212	-1.29	0.185	2.53	-0.719	-0.494	-0.596	0.219	-0.71	-0.636	0.656	0.22	0.571	0.941	0.585	-0.178	-0.956	-1.39	-1.48	-0.816	0.792	-0.0568	-0.5	1.7	1.88	-0.111	-0.0824	1.1	-1.68	-0.442	1.86
test_118	1	0	-0.315	2.14	-0.677	1.24	0.985	1.11	-1	1.01	0.732	-1.07	1.76	-0.175	-0.474	-1.41	-0.287	0.239	-0.71	0.559	0.864	-0.544	1.65	1.38	0.767	0.102	1.21	-0.855	-1.41	0.649	-0.587	1.19	-0.599	-1.41	0.941	0.279	1.4	0.393	1.25	0.288	1.19	-1.6	1.01	-0.258	-0.677	0.365	1.89	1.3	-0.463
test_119	1	1	0.667	-0.993	1.17	1.24	-1.69	-1.05	-0.502	0.527	1.68	0.131	-0.0941	1.08	-2.3	0.1	0.808	-1.79	1.11	0.429	0.922	-0.708	0.377	1.58	0.348	1.23	0.915	1.76	0.322	-1.94	-0.641	0.0947	1.21	-0.239	0.304	-0.296	-0.187	0.633	0.317	0.0196	1.2	0.808	-1.57	2.37	0.44	0.162	0.671	0.895	-1.65
test_120	1	1	-0.923	-1.28	-0.0749	0.698	2.7	-0.75	1.18	-0.00724	2.49	-1.86	-1.44	0.4	1.89	-1.04	0.269	2.26	-0.375	1.18	-0.655	-0.844	1.33	0.203	-0.533	-1.17	1.05	-0.497	0.139	-0.861	-0.0895	0.624	-0.538	0.0469	-2.6	-0.0951	0.498	-1.48	-0.041	1.64	0.834	1.16	-1.03	-0.5	0.263	-0.214	-0.548	-1.27	0.00912
test_121	0	1	-1.2	0.41	-0.0673	-0.876	0.92	1.49	2.3	-1.29	1.04	1.69	-1.42	-0.898	-0.565	0.384	-1.37	-0.531	1.91	1.38	-1.12	0.328	-0.711	0.329	1.65	1.23	-0.501	-1.09	0.568	0.0149	0.0787	-1.22	-0.401	1.1	0.583	0.043	0.307	0.903	-1.74	0.0983	-0.153	-1.21	-0.981	-1.32	-0.705	0.522	0.299	-1.21	-1.35
test_122	0	0	-0.735	-1.34	0.838	1.03	1.36	-1.17	-0.503	-0.718	-0.988	0.024	-0.488	0.0355	-1.06	2.15	-1.67	0.866	1	0.547	-0.646	-0.423	-0.981	-0.942	1.21	-0.286	0.698	1.53	-0.657	0.548	-1.9	-1.3	1.97	2.14	-1.25	-1.65	1.09	-1.32	1.01	-0.386	-0.885	1.72	0.487	-0.971	0.581	1.09	1.11	-1.05	0.896
test_123	0	1	0.156	-1.08	0.772	1.11	0.0238	0.074	-1.76	1.2	-1.46	1.17	-0.563	-0.356	-2.26	-0.787	-0.281	-0.853	1.24	-2.39	0.447	-1.1	-1.38	-0.00495	-0.822	0.475	-0.175	-0.791	-0.791	-1.72	0.413	-0.0218	1.01	1.38	0.67	-2.33	1.03	2.63	1.43	0.226	-0.225	0.984	0.37	0.314	1.7	0.916	-0.999	0.494	1.14
test_124	0	1	0.223	-0.521	-0.629	-0.211	0.032	-0.594	0.607	-1.73	1.4	0.596	1.63	0.967	0.0328	0.449	-0.606	-0.135	-0.495	0.408	-0.336	-1.01	0.733	-0.889	0.385	-1.12	-0.239	-0.6	-0.615	0.906	0.879	-1.81	-0.424	0.552	-0.000564	-0.575	-0.788	0.128	-0.718	0.888	0.645	0.36	0.603	-0.785	0.619	-0.34	0.629	0.68	0.396
test_125	0	0	-0.0129	-0.33	-0.763	-0.178	0.242	-0.227	0.627	-1.76	1.34	0.492	1.68	0.895	0.221	0.568	-0.732	-0.033	-0.617	0.548	-0.519	-0.707	0.62	-0.58	0.75	-0.833	-0.0798	-0.692	-0.742	0.904	0.79	-1.81	-0.294	0.625	0.0347	-0.637	-0.838	0.0986	-0.663	0.993	0.467	0.469	0.52	-0.843	0.727	-0.162	0.738	0.605	0.337
test_126	1	0	0.148	0.734	0.327	1.11	0.947	-0.138	-0.252	1.02	0.499	-0.658	0.403	0.368	-0.687	0.00933	0.0536	-1.76	-0.651	-0.259	-0.996	0.345	1.51	1.4	-1.23	0.072	-1.06	-0.652	-0.582	-0.238	0.0407	1.75	1.52	-0.748	-0.513	-1	0.271	0.175	-0.856	1.21	-0.511	0.326	0.0633	-0.469	0.406	0.28	0.143	1.67	-0.174
test_127	0	1	0.486	0.717	-0.489	0.593	1.41	0.146	-1.33	1.05	-0.881	-0.0291	0.547	-1.03	1.11	0.658	0.77	0.682	0.691	-0.148	0.00364	-0.625	0.1	-1.29	-1.15	-0.287	-1.07	0.967	-1.56	0.256	-1.16	-1.36	1.86	-0.0473	-0.00426	-0.0587	0.307	0.734	-0.00775	0.167	-0.238	1.31	0.0475	-0.577	-1.12	-0.517	0.145	-0.33	1.04
test_128	1	1	-0.0191	-0.53	0.562	1.33	0.244	0.68	1.42	0.805	1.05	-0.239	-1.1	0.0763	0.393	-0.377	-0.225	1.5	0.522	1.5	1.04	-0.558	-1.3	0.72	1.65	0.327	1.37	0.702	1.39	0.0109	0.0153	-2.18	-0.253	-0.208	-0.167	1.17	0.47	-0.325	-0.682	-0.312	-0.573	1.27	-0.647	-0.798	-0.566	-2.76	0.897	-0.257	0.124
test_129	0	1	1.48	-0.838	1.44	1.99	-0.0515	0.49	-0.911	1.79	-1.66	0.475	0.185	0.407	-0.631	0.777	-0.108	0.855	0.293	0.646	-1.71	-0.12	1.94	0.274	1.62	0.471	-0.595	0.826	1.16	0.0931	0.452	-0.468	-1.04	0.812	0.565	-0.0538	0.334	0.0157	-1.43	0.166	0.256	-1.18	-0.785	-0.896	0.648	-0.425	1.4	-1.15	0.924
test_130	1	1	1.38	-0.293	1.37	1.05	-0.403	0.634	-0.0671	1.02	0.57	-0.573	-0.392	-0.521	-0.136	0.556	0.392	0.35	0.826	0.686	0.853	0.502	-0.0582	0.346	-0.858	-0.117	0.421	-0.855	0.701	0.239	-0.823	-1.57	-0.0117	-0.623	1.61	0.907	0.305	-1.08	-0.179	0.481	0.152	0.841	-0.833	0.577	-0.453	0.324	-0.676	-1.25	-0.669
test_131	1	0	-0.63	-1.61	1.06	0.25	0.536	-1.25	0.449	-1.42	1.8	-0.416	-1.31	2	-0.683	-0.332	-0.354	0.824	-0.178	-1.75	-1.32	1.65	-1.65	1.57	0.648	0.223	0.823	0.351	0.299	0.947	0.476	1.27	0.181	-0.61	-1.24	-0.228	-0.398	-0.788	-0.377	0.404	-0.687	-1.3	0.053	0.87	0.75	-0.382	-0.771	0.326	-1.17
test_132	1	1	1.53	0.117	-0.679	-0.709	-0.0665	0.742	1.07	0.72	1.33	-0.236	0.0974	0.18	-1.49	-0.86	1.82	-0.279	-0.456	-0.636	1.38	0.0143	1.32	-0.151	-2.21	-0.704	0.31	-0.838	0.016	0.384	1.96	1.54	-1.09	0.545	-0.681	0.949	-1.31	-0.328	-0.529	0.435	0.576	0.00858	0.825	0.592	-2.66	-1.28	0.166	1.69	0.0143
test_133	1	1	-0.46	0.68	0.38	-0.205	0.0672	0.171	2.81	-1.4	1.52	-0.463	-0.264	0.146	0.0101	-0.365	0.362	-1.21	-0.647	-0.253	0.531	1.17	0.0923	0.83	-1.82	0.0909	-0.391	-0.489	0.53	-0.325	0.978	1.52	-0.468	-0.0602	-0.483	0.833	-0.729	-1.05	-0.184	-0.00294	-0.409	-0.252	-1.19	-0.196	-1.02	0.166	-1.14	1.02	-0.128
test_134	1	1	-1.64	-1.37	3.03	-0.814	-0.99	-0.816	0.786	-0.285	-0.705	-0.561	-1.09	0.74	-2.89	0.289	-2.33	-0.539	1.59	0.479	1.71	-1.05	0.179	0.51	-1.08	-3.2	0.105	2.31	-0.734	0.254	-0.033	-0.0578	1.19	-0.0784	1.17	0.287	-0.202	0.473	1.64	0.0263	0.6	0.62	-0.672	1.46	0.73	-0.966	-1.14	-0.581	1.46
test_135	0	0	-0.809	1.39	-0.723	-0.779	1.34	0.255	-0.291	1.07	-1.44	-2.09	0.306	-1.76	-0.374	0.313	-0.957	-1.58	-1.11	0.177	-1.61	0.0945	0.0728	-0.199	1.31	0.97	-0.745	-0.501	-0.362	-0.945	0.27	0.846	-0.589	1.78	-0.0696	-1.06	-1.04	0.303	-0.848	0.221	-0.625	-0.0334	-0.381	0.378	0.0341	2.12	0.661	0.89	0.138
test_136	0	1	-0.714	0.618	-1.15	0.0793	-1.4	-1.12	-0.415	-1.6	-0.864	0.827	-1.11	-0.106	0.742	-1.72	-0.716	-0.591	-0.997	1.77	-0.508	-0.436	1.11	0.651	0.414	0.213	-0.853	-0.301	2.01	-0.4	0.177	0.564	-1.85	-1.35	0.971	-0.773	0.379	-0.684	2.46	0.632	-0.19	-0.453	0.221	1.25	0.585	0.724	0.455	-1.36	-1.27
test_137	1	0	1.34	-0.189	-1.09	0.148	-0.313	1.31	0.255	1.41	-0.502	0.184	0.579	-0.745	1.42	1.36	-2.13	1.12	-1.74	-0.944	0.272	0.898	-0.796	0.0753	-1.11	-0.233	0.257	-0.604	-2.23	0.291	-2.4	0.284	0.769	-0.179	0.478	0.215	0.95	-0.173	0.485	-1.04	0.987	-0.4	0.493	-2.19	0.501	0.0851	-1.38	0.124	-1.25
test_138	0	1	0.0646	-1.27	-0.494	-1.22	-0.0529	-0.119	-0.685	-0.204	-0.298	0.91	2.43	0.518	-0.971	2.35	1.38	-0.437	-0.695	-0.318	0.355	0.175	-0.988	-2.37	-0.981	-0.91	0.645	-0.691	1.31	-0.658	1.18	0.37	-2.82	1.04	-0.695	1.84	1.98	-0.853	-0.728	-0.31	-1.55	0.128	-1.2	-1.48	-1.41	0.302	0.234	0.545	1.65
test_139	1	1	-0.219	2.32	-0.718	-1.19	-0.109	0.413	1.85	-2.5	1.98	-1.21	1.32	0.832	-0.0746	-0.478	1.5	0.0721	-0.0771	-1.42	0.422	2.26	-0.533	-0.794	-0.984	-0.1	-0.786	-0.543	0.758	0.242	0.654	0.941	0.411	-0.201	-0.993	-1.34	-1.4	-0.872	0.749	-0.167	-0.25	1.58	1.98	-0.0344	-0.186	0.932	-1.81	-0.303	1.89
test_140	1	0	1.2	0.139	-0.422	-0.107	1.62	1.25	0.717	1.35	-0.301	-0.708	-0.808	-0.408	1.9	0.303	1.17	0.37	-1.38	0.936	-1.69	-0.661	0.603	0.159	0.16	-0.0779	1.07	-0.0132	1.36	1.04	-0.824	-0.477	0.91	0.16	0.78	1.65	1.38	-2.26	-1.9	1.29	-0.143	-2.68	-0.569	-0.246	-0.854	0.294	1.87	1.47	-0.752
test_141	1	1	-2.21	-1.36	0.0457	-0.67	-0.722	-1.86	0.0297	-1.28	0.668	-1	-0.128	0.054	-1.36	0.423	-1.67	-0.426	0.135	-0.195	-1.59	0.0459	0.0572	-0.693	-0.986	-1.11	-0.86	0.943	-0.413	-0.861	0.0719	-0.428	0.136	-1.42	-0.206	-0.537	0.23	-0.748	1.23	1.7	-0.595	-0.671	-0.195	0.362	1.78	1.11	-1.45	-0.67	-0.973
test_142	1	1	0.816	0.719	-0.777	1.35	0.75	-0.757	1.02	1.94	1.15	-0.66	0.283	-1.79	-0.634	0.516	-0.873	1.04	0.0452	-1.21	0.771	0.489	0.55	-0.451	-1.78	0.0928	0.244	-0.135	0.827	0.0934	-0.0655	1.22	0.9	-0.267	-0.415	-1.05	0.000385	-0.276	-1.09	-0.624	-1.22	-0.0399	0.0326	0.603	-0.753	0.36	-0.577	0.268	-0.425
test_143	0	1	0.14	-0.00387	0.458	0.226	-0.277	0.375	-0.936	0.427	-1.71	-0.0922	-0.715	-0.172	-0.73	0.062	-0.603	-1.17	1.39	1.67	-0.319	-0.621	-1.07	-0.956	0.0829	0.44	1.38	-0.518	0.662	-0.383	-0.311	-1.37	0.628	0.313	0.363	-0.353	2.02	-1.13	-1.15	0.687	0.158	-0.341	-0.603	-0.284	-0.825	0.855	-0.182	-0.87	-0.289
test_144	1	1	0.706	-1.02	1.15	1.19	-1.76	-1.06	-0.462	0.509	1.68	0.186	-0.0743	1.05	-2.28	0.115	0.76	-1.79	1.11	0.434	0.906	-0.672	0.401	1.55	0.327	1.24	0.869	1.75	0.275	-1.94	-0.599	0.0807	1.22	-0.224	0.317	-0.279	-0.231	0.622	0.311	-0.000943	1.2	0.812	-1.54	2.39	0.439	0.18	0.67	0.876	-1.64
test_145	0	1	-1.09	-0.965	0.375	0.248	-1.91	-0.686	-0.738	0.179	1.04	1.34	-1.48	1.09	0.105	-1.12	-0.232	0.186	1.25	1.45	-0.0935	-1.55	-1.29	-0.132	-0.639	-0.88	0.115	-1.65	-1.27	0.293	1.85	-1.5	1.35	0.755	1.21	0.155	-0.363	0.161	-0.745	-1.17	0.411	1.29	0.673	1.52	-0.736	-0.44	-0.423	-1.34	0.594
test_146	0	0	-0.546	0.896	0.358	-0.266	0.44	0.939	2.52	-1.4	0.722	-0.237	-0.246	-0.239	0.0657	-0.187	0.114	-1.52	-0.706	0.0605	-0.116	1.11	-0.166	0.759	-1.24	0.919	-0.672	-0.784	0.529	-0.471	0.717	1.56	-0.779	0.477	-0.487	0.698	-0.847	-0.695	-0.381	0.0795	-0.458	-0.193	-1.41	-0.492	-0.967	0.211	-0.977	1.01	0.34
test_147	0	1	-1.48	-0.29	-0.986	0.252	0.813	1.16	0.915	-0.331	0.0101	0.257	1.98	-0.768	-0.115	-0.746	1.11	0.494	-0.692	-0.01	-1.02	0.162	-0.74	0.23	0.599	1.86	1.04	0.239	0.303	-0.235	-1.02	-0.597	0.713	0.616	-1.86	0.205	-0.686	-0.0406	0.139	0.158	-2.07	-0.0793	0.558	0.483	-0.471	-1.07	1.04	-0.103	2.96
test_148	0	0	-1.19	-1.11	0.129	-2.24	0.88	-1.18	-1.45	-0.0922	-1.85	1.48	0.135	-1.41	-0.759	-1.92	0.131	-0.732	-1.64	0.182	-1.08	-0.372	0.594	-0.0148	-1.12	-1.56	-0.479	-0.571	0.279	1.48	-1.94	0.915	1.08	-0.979	1.52	1.35	-1.31	-0.506	1.5	-1.01	-1.51	-0.523	0.0608	-0.0838	-0.297	-0.867	0.118	-0.62	1.8
test_149	0	1	0.635	0.372	-0.0888	-0.0502	-0.606	1.2	1.71	0.379	-2.12	-2.27	1.02	-1.05	-0.0796	2.72	0.955	-1.2	-2.06	0.979	-0.177	0.337	-0.146	-0.756	-0.361	1.35	1.22	-1.52	1.73	-1.53	0.113	0.174	-0.274	1.28	0.902	0.00275	0.269	-0.647	-1.04	-0.301	2.47	-0.677	-2.24	1.22	0.804	-0.233	0.275	0.662	-0.13
test_150	0	1	2.14	0.000239	1.64	-0.985	0.919	-0.925	-0.613	2.01	-1.75	-0.385	-1.17	-2.11	-0.431	1.05	0.478	-0.621	0.594	1.08	0.242	0.184	0.158	1.41	-1.32	2.02	-1.08	-0.459	0.5	-0.579	0.911	0.426	0.368	1.7	1.31	-0.168	0.604	0.889	0.603	-0.938	1.2	1.24	-1.1	0.275	1.78	-0.259	0.312	1.4	0.803
test_151	0	1	-0.711	-0.99	-0.0502	0.586	-0.474	-0.213	-0.895	1.79	-0.374	-1.71	-0.499	2.18	-1.9	-0.691	-1.17	-1.57	-0.941	0.00769	-0.392	-1.75	-0.874	-0.374	-0.298	-0.0809	-0.957	0.774	0.748	-1.71	1.38	1.42	-0.0717	0.645	-0.889	-1.12	0.191	0.103	-0.923	0.818	-1.12	0.517	0.542	-0.453	-0.804	-0.109	-0.708	0.592	0.374
test_152	0	1	-1.16	0.95	-0.98	0.882	1.7	-2	-0.731	0.201	0.162	0.969	-0.671	-0.879	1.14	-1.29	-0.636	-0.648	-1.2	0.372	0.726	-0.775	1.17	0.0181	-1.02	-1.03	2.35	-0.664	0.4	0.288	-0.491	0.487	1.21	-1.06	0.0131	0.152	-1.27	0.386	-0.857	0.465	0.218	-1.45	0.456	0.183	1.35	-0.663	-0.0422	-0.00108	-0.264
test_153	1	1	-0.647	-1.52	0.893	1.1	1.02	-1.91	-0.197	-0.678	-0.238	-0.208	-0.451	0.396	-1.12	1.95	-1.48	1.12	1.06	0.285	-0.00584	-0.307	-0.778	-0.882	0.617	-1.13	1	1.84	-0.719	0.708	-1.62	-1.32	2.29	1.63	-1.25	-1.61	1.21	-1.67	1.17	-0.441	-0.791	1.64	0.75	-0.688	0.485	1.08	1.01	-1.03	0.476
test_154	0	1	-0.0379	2.41	-0.667	-1.24	0.1	0.866	1.54	-2.53	1.37	-0.901	1.27	0.578	-0.136	-0.326	1.48	-0.327	-0.013	-1.27	0.0287	1.87	-0.618	-1.15	-0.72	0.471	-1.19	-0.773	1.01	0.124	0.409	0.964	-0.0648	0.354	-1.06	-1.4	-1.45	-0.409	0.543	-0.155	-0.135	1.62	1.79	-0.298	-0.173	0.802	-1.81	-0.177	2.32
test_155	1	1	-0.188	2.36	0.482	1.12	0.0935	0.114	0.663	0.851	0.803	-1.38	0.603	-0.48	1.3	0.115	0.175	0.127	-0.0693	0.915	-0.655	-1.51	0.208	1.95	0.998	0.846	0.959	1.24	-1.56	-0.639	0.963	0.502	1.18	0.173	0.306	-0.479	-1.61	0.776	0.212	0.81	0.934	-0.946	-0.0425	0.504	0.0696	0.39	1.97	1.28	0.207
test_156	0	1	-1.38	-0.444	0.83	-0.0533	-0.451	-0.731	0.115	-1.05	1.26	0.406	-0.259	0.122	-1.2	-0.00903	-1.6	-0.481	-0.693	-1.21	0.625	-1.23	-0.877	0.993	-1.54	0.108	0.705	-0.296	-1.44	-0.455	-1.19	0.174	0.903	0.588	-0.883	-0.828	0.697	0.36	1.93	-0.249	0.0243	0.384	-0.229	1.15	0.456	0.398	-0.635	0.269	-0.819
test_157	1	1	-2.19	-1.34	0.0533	-0.686	-0.692	-1.85	-0.00223	-1.25	0.68	-1.01	-0.147	0.0405	-1.32	0.449	-1.66	-0.423	0.0875	-0.19	-1.57	-0.00822	0.138	-0.71	-0.946	-1.12	-0.851	0.979	-0.417	-0.848	0.0837	-0.426	0.157	-1.4	-0.154	-0.505	0.208	-0.809	1.24	1.69	-0.542	-0.64	-0.15	0.367	1.79	1.08	-1.39	-0.688	-0.984
test_158	1	1	-0.451	0.109	-1.46	-0.0905	-1.08	-1.73	-0.0403	-0.711	1.42	2.26	0.0823	1.63	0.434	1.26	1.47	1.97	-0.335	0.183	0.307	1.46	0.156	0.481	-2.36	-1.06	-0.0351	-0.0368	0.71	0.792	0.0634	0.0226	-0.907	-0.27	-1.12	1.29	0.072	-0.141	1.6	-0.234	-1.32	0.0801	0.559	0.51	-1.82	-0.616	-0.827	0.257	1.11
test_159	1	1	0.309	0.619	-0.487	0.675	1.19	-0.406	-1.04	1.07	-0.224	-0.404	0.566	-0.799	1.16	0.523	0.813	0.979	0.609	-0.318	0.375	-0.197	0.107	-0.908	-1.36	-0.812	-0.7	1.12	-1.75	0.398	-0.913	-1.42	2.3	-0.614	0.0776	-0.0152	0.312	0.296	0.237	0.117	-0.45	1.31	0.153	-0.345	-1.12	-0.372	0.184	-0.441	0.534
test_160	1	0	-1.01	-0.13	-1.89	-2.94	0.0331	0.595	0.0669	0.328	-0.674	-3.05	2.86	-0.305	0.767	0.129	-0.318	-2.4	1.32	-0.0563	1.29	1.81	0.182	-0.266	0.263	0.688	-1.07	0.924	-0.0787	-1.06	-0.0103	-1.72	0.828	-0.738	0.64	1.23	0.538	-0.563	1.9	-1.64	-0.499	0.148	-0.0441	-0.858	0.857	1.1	1.86	0.278	0.632
test_161	0	1	1.53	1.03	1.75	-2.3	1.65	0.56	1.19	-0.401	0.127	2.06	-1.19	-0.953	-0.0497	1.7	1.13	0.774	1.69	2.15	1.12	-0.304	-0.391	2.27	-0.975	0.989	0.44	-0.625	1.3	-0.712	0.449	0.978	-0.891	0.201	-0.915	-0.906	-0.145	0.974	0.346	-0.334	0.551	1.55	-0.347	0.481	-0.121	0.347	-0.11	-0.113	-0.762
test_162	1	0	-0.563	0.731	0.231	-0.74	0.201	-1.19	0.366	-1.3	0.239	-0.00893	0.344	1.25	-0.0209	-1.66	-0.769	0.402	1.68	-1.01	-0.113	1.21	-0.908	0.77	1.08	-0.253	-2.05	0.856	-1.02	1.84	-0.688	-0.208	-0.498	0.679	-0.0977	-0.5	-1.21	1.23	1.5	0.0353	-0.807	-0.546	-0.497	0.393	1.04	0.634	-0.00712	-0.918	0.287
test_163	1	0	1.3	0.26	-0.744	-0.698	0.191	1.03	1.11	0.72	1.23	-0.348	0.0815	-0.000587	-1.36	-0.736	1.68	-0.228	-0.565	-0.485	1.2	0.333	1.15	0.121	-1.91	-0.442	0.416	-0.978	-0.0748	0.312	1.91	1.54	-0.934	0.556	-0.655	0.944	-1.32	-0.368	-0.46	0.556	0.296	0.105	0.715	0.484	-2.58	-1.14	0.316	1.53	-0.0911
test_164	0	0	0.401	0.586	-0.127	-0.0668	-0.47	1.49	1.72	0.305	-2.17	-2.37	1.01	-1.13	0.0717	2.8	0.826	-1.17	-2.17	1.11	-0.367	0.632	-0.316	-0.492	-0.0268	1.64	1.32	-1.64	1.59	-1.54	0.0189	0.171	-0.0649	1.3	0.97	-0.0475	0.172	-0.617	-0.997	-0.172	2.27	-0.583	-2.31	1.16	0.884	-0.0396	0.364	0.581	-0.199
test_165	0	1	1.78	0.135	1.47	1.88	0.103	-0.455	-1.55	0.679	-0.818	1.5	-1.2	1.85	-0.126	0.25	1.54	0.676	-0.425	1.4	1.66	-0.444	1.31	-0.404	0.356	-0.0253	1.18	-0.835	0.672	0.468	0.298	0.905	-0.831	0.439	-1.34	-0.924	0.699	2.33	-2.57	0.879	0.913	0.741	-0.167	0.571	-1.35	0.0309	0.993	1.01	0.066
test_166	1	1	-1.11	0.465	-1.02	1.57	-0.604	-0.353	0.958	-2.06	-0.79	-0.11	-0.888	1.37	1.08	-1.84	0.00621	0.614	-1.59	-0.263	1.65	0.852	-0.533	0.727	1.78	-0.418	1.2	-1.26	-1.07	1.28	1.68	1.25	-0.979	-0.525	0.105	0.45	-2.32	-1	0.604	0.6	0.557	0.454	0.00645	1.1	-0.746	-0.00731	0.804	-2.09	-0.0143
test_167	1	1	-0.49	-0.256	0.955	0.46	0.92	-3.33	-0.0341	1.05	1.53	-0.591	1.25	0.605	0.156	-0.261	-0.715	-0.0493	-1.13	-0.386	-0.987	1.43	-0.383	2	-0.889	0.657	1.45	0.124	-0.164	-0.287	0.266	0.877	-1.14	-1.5	0.38	-1.79	1.43	0.362	0.876	-0.461	0.682	0.546	0.854	-0.0684	1.13	2.23	-1.5	0.502	-2.25
test_168	0	0	-0.302	-1.21	0.314	-0.909	-0.65	0.597	0.299	-0.0558	0.184	-0.0772	-1.93	-0.0726	-1.77	1.25	0.76	-0.73	0.514	-0.00731	0.674	-1.2	-1.6	-0.599	-0.696	0.865	1.3	0.593	-0.138	-0.557	0.38	0.964	1.52	0.685	0.347	-0.193	0.066	-0.864	0.167	-0.215	0.614	1.17	0.298	1.88	1.59	-0.51	-1.33	-0.0471	-1.12
test_169	1	1	-0.0172	-1.69	-0.728	-0.627	0.667	-0.737	-0.788	-0.286	-1.16	-0.163	0.626	0.0654	-0.562	-1.03	-0.858	1.56	0.415	-0.913	-1.84	0.672	-0.0848	-0.679	0.0922	0.192	-1.29	-0.247	-0.446	0.478	-1.2	0.856	0.629	-0.0403	-1.96	-1.02	-0.135	0.921	0.221	-1.2	-1.64	-1.05	-0.0894	-0.201	0.268	1.32	-0.984	-0.887	0.135
test_170	1	0	-1.7	0.665	0.237	0.539	-0.042	-1.02	-0.00491	-0.355	-0.675	-0.021	-0.695	1.12	0.366	0.966	-1.28	0.0156	-2.61	-0.658	-0.973	1.44	0.369	-0.238	-1.13	-1.18	0.632	0.657	0.745	-1.02	-0.91	0.433	0.713	-2.08	-1.52	-1.94	-0.277	-0.775	0.908	0.0974	0.562	0.166	0.069	0.811	-0.127	-0.0748	-2.47	-0.196	-0.105
test_171	0	0	-0.461	-1.59	1.08	0.132	0.756	-0.819	0.068	-1.4	1.16	-0.0911	-1.38	1.73	-0.753	-0.207	-0.453	0.452	-0.0669	-1.61	-1.64	1.27	-1.62	1.26	0.87	0.761	0.398	0.142	0.559	0.833	0.32	1.27	-0.327	-0.0141	-1.25	-0.296	-0.425	-0.395	-0.562	0.359	-0.509	-1.31	-0.0764	0.701	0.809	-0.525	-0.745	0.426	-0.748
test_172	0	1	0.512	1.02	-0.446	-0.531	0.307	0.0828	-0.632	1.21	0.835	0.446	0.305	-0.866	-0.0327	1.23	0.59	1.35	-1.08	0.527	-1.29	-0.201	0.206	0.517	1.86	0.511	0.882	0.229	1.55	0.148	0.58	1.79	-0.97	-0.838	-0.0102	0.918	-0.942	1.76	-0.656	0.899	-0.715	0.864	2.03	0.234	-0.212	-1.71	0.443	1.92	0.814
test_173	1	0	-0.494	-1.25	0.354	-0.809	-0.841	0.115	0.599	-0.0457	0.826	-0.452	-1.87	0.217	-1.72	1.11	0.845	-0.398	0.484	-0.142	1.01	-0.829	-1.57	-0.179	-0.88	0.344	1.71	0.831	-0.395	-0.474	0.556	0.919	1.98	0.113	0.382	-0.189	0.0919	-1.23	0.366	-0.2	0.462	1.17	0.472	2.08	1.56	-0.382	-1.28	-0.147	-1.53
test_174	0	0	0.13	0.199	0.251	0.677	-0.793	-0.815	-1.07	1.01	1.84	0.733	-0.176	-0.0235	1.21	-1.3	-0.225	-0.822	-1.75	-0.406	-0.805	0.72	-0.268	0.354	0.574	0.787	0.375	-2.28	-1.5	-1.76	0.681	1.27	0.563	1.23	-0.833	0.521	-2.33	-0.836	-0.992	0.676	-1.35	0.141	0.16	-1.48	-0.984	0.563	-0.924	0.638	1
test_175	0	1	-1.05	-1.66	-0.925	-1.63	0.393	-0.417	-0.864	-0.309	0.193	-0.759	-0.118	-1.7	-0.613	-2.05	0.0117	-0.43	-0.25	-0.943	1.8	-0.94	-0.226	-1.48	-0.0593	0.994	0.361	-1.53	0.843	0.587	-0.827	-0.142	-1.03	0.143	0.431	1.31	2.26	0.915	0.46	0.452	-1.33	1.23	1.87	1.69	-0.304	-0.181	-0.202	0.341	1.42
test_176	0	1	1.3	0.216	-0.356	1.23	1.08	1.6	-0.477	0.884	-1.49	0.387	-2.56	-1.55	1.17	1.19	-0.346	0.283	0.0978	-0.454	1.15	-1.96	-0.00479	-0.682	2.65	-0.902	-1.49	-0.241	0.261	1.42	0.131	-0.717	-0.387	0.229	1.54	1.49	-1.63	0.289	0.0291	0.0675	0.301	1.16	-0.785	0.767	0.544	-0.707	-0.316	1.86	-0.857
test_177	0	1	0.647	2.91	1.05	0.693	-0.292	1.67	0.727	-1.24	0.596	-1.28	-1.8	-1.14	0.101	1.65	1.62	0.799	-0.243	1.75	0.371	-0.258	1.43	-0.996	-1.01	0.0626	-0.255	-0.789	1.71	0.662	-1.4	-1.07	-0.675	-0.911	0.861	-0.778	-1.02	0.291	-0.753	0.949	1.59	1.05	0.0482	0.234	0.367	0.591	-2.91	-0.23	0.0313
test_178	1	1	-0.223	-0.226	-0.712	-0.953	-1.2	-0.408	1.25	-0.998	2.48	0.323	-1.7	-0.215	2.21	-2.73	-0.485	0.566	-1.23	0.0878	1.2	0.804	1.67	2.57	1.16	-1.22	0.25	-0.481	-1.33	0.288	0.914	1.32	1.6	-0.381	1.63	-0.755	-1.75	-0.127	1.72	0.314	0.944	-0.485	1.77	0.496	0.949	-0.411	1.32	-0.401	0.0121
test_179	1	1	0.848	0.179	-1.1	1.36	-2.74	-0.218	0.609	0.754	1.54	-1.54	0.0676	0.373	1.12	-1.25	1.13	1.21	0.193	-0.754	-0.0603	-0.532	0.534	-0.113	-0.379	-0.646	-0.629	0.354	-1.42	-0.226	0.12	1.67	1.32	-1.46	0.89	1.16	-1.74	-0.708	-0.445	-1.99	1.12	-2.16	-1.16	-0.642	0.503	0.184	-1.02	-0.971	1.25
[truncated: 721 more columns]
