# Supplementary material for: A multimodal ConvNeXt-Tiny deep learning model for simultaneous prediction of IDH mutation and Ki-67 expression in gliomas
Source: PLoS One. 2026 Jun 26;21(6):e0351757. doi: 10.1371/journal.pone.0351757 (PMC13308780; doi:10.1371/journal.pone.0351757)
Supplement: S1 File — This file contains the de-identified tabular data underlying the findings of this study, including cohort assignments, clinical variables, molecular labels, extracted radiomics features, deep learning features, model prediction signatures, and numerical data used to generate the figures and tables. (ZIP) [file pone.0351757.s012.zip › DL_test_IDH_single__ADC_test_raw.csv]

sample_id	y_idh	y_ki67	DL1_ADC	DL2_ADC	DL3_ADC	DL4_ADC	DL5_ADC	DL6_ADC	DL7_ADC	DL8_ADC	DL9_ADC	DL10_ADC	DL11_ADC	DL12_ADC	DL13_ADC	DL14_ADC	DL15_ADC	DL16_ADC	DL17_ADC	DL18_ADC	DL19_ADC	DL20_ADC	DL21_ADC	DL22_ADC	DL23_ADC	DL24_ADC	DL25_ADC	DL26_ADC	DL27_ADC	DL28_ADC	DL29_ADC	DL30_ADC	DL31_ADC	DL32_ADC	DL33_ADC	DL34_ADC	DL35_ADC	DL36_ADC	DL37_ADC	DL38_ADC	DL39_ADC	DL40_ADC	DL41_ADC	DL42_ADC	DL43_ADC	DL44_ADC	DL45_ADC	DL46_ADC	DL47_ADC
test_001	1	0	0.369	-1.57	0.402	2.87	-1.16	1.23	-1.17	-0.969	-0.695	1.07	-0.521	-0.396	1.85	2.23	0.236	0.657	0.0693	-1.88	-0.664	-0.133	-1.41	-0.82	-0.832	-0.13	1.96	0.633	-0.301	0.871	0.75	-1.41	-0.712	-1.96	-0.598	-1.96	-1.67	0.287	-0.488	0.499	0.144	1.06	-0.401	1.39	-2.44	1.31	-0.493	-0.39	1.05
test_002	0	0	0.372	0.544	-0.387	-0.263	0.0465	0.744	2.12	-0.175	0.517	-0.0415	0.94	0.282	0.636	1.74	-0.497	-1.24	-0.713	0.384	-0.262	1.93	-0.742	-0.334	-0.672	-0.33	1.27	-2.92	-1.88	-0.561	0.393	0.704	0.523	-1.43	-1.1	-0.123	-0.0193	0.646	0.409	0.482	0.156	0.24	-0.641	0.29	-0.74	0.342	0.538	-1.43	-0.298
test_003	0	1	-0.127	-1.38	-0.834	-0.824	1.06	-0.495	-0.07	0.301	1.83	-1.25	0.544	-0.808	1.8	0.234	-1.44	0.615	1.63	-0.216	-0.362	0.301	1.25	1.67	0.354	-0.625	-1.23	-0.79	1.47	0.319	-0.829	-0.453	0.444	1.47	1.7	0.18	1.15	-0.729	0.372	0.912	0.431	1.17	1.93	0.389	1.33	-1.74	0.0454	0.257	1.15
test_004	0	0	-0.807	0.0695	1.57	0.0257	0.0563	1.09	2.33	-1.04	-0.0277	-0.448	0.902	0.509	1.24	-0.646	0.862	1.33	0.489	1.19	-1.04	0.899	-0.226	-0.0126	2.86	-0.371	0.00084	-1.87	-0.033	-1.11	1.01	0.307	0.654	0.048	0.434	1.58	0.723	-0.649	-1.28	0.45	0.0838	0.578	1.62	-0.899	0.655	-0.104	-1.14	-1.13	-0.486
test_005	0	1	1.02	-0.616	0.605	1.42	0.253	0.196	-0.873	1.02	-0.885	0.117	0.412	-0.442	-1.01	0.793	1.79	0.848	1.27	-0.309	0.109	0.446	0.664	-2.76	0.815	-1.21	0.788	-0.0361	-0.51	-0.0426	0.748	0.448	2.12	0.443	1.59	0.23	-0.786	0.901	-0.145	1.56	-1.72	1.53	0.0625	-0.607	1.07	0.472	-0.38	0.458	0.763
test_006	1	1	-2.2	0.775	-0.506	-1.76	-0.813	0.713	-0.635	1.15	-1.03	-1	-0.148	-1.13	-0.344	1.89	0.377	0.296	-1.42	-0.536	-0.532	1.18	1.74	0.326	-0.617	-0.843	0.0869	-0.91	-0.17	-0.348	0.0221	-0.36	-0.698	-1.72	-1.81	0.121	0.262	0.139	0.224	1.63	-1.13	-1.31	-1.51	-0.645	0.893	0.366	0.00892	-2.54	0.303
test_007	1	0	0.827	-1.02	-1.45	0.0345	-1.21	-0.987	-1.85	0.544	-1.13	0.254	0.228	0.391	0.597	-0.257	-1.57	-1.43	-1.96	1.25	1.87	-1.07	0.895	0.341	-1.15	1.01	-0.105	0.137	-0.693	1.72	-1.22	-1.53	-1.01	-0.697	-2.67	-0.802	-0.672	-0.599	-1.38	-0.936	-1	-0.239	-0.546	0.47	-0.0816	0.931	0.275	-0.746	-1.14
test_008	0	0	-1.2	1.34	1.07	-0.115	1.98	-1.04	0.104	-0.079	0.737	-0.074	-0.00744	0.136	-0.257	-0.169	1.93	0.341	1.75	0.136	0.307	-0.187	0.605	-0.76	0.805	2.57	-0.799	0.308	0.00759	1.38	0.065	0.0423	0.578	1.71	-0.116	0.498	1.12	1.81	-1.17	0.873	-0.413	-0.72	1.5	-0.719	0.379	-0.762	-0.463	0.0892	0.506
test_009	1	1	0.00918	-0.155	0.125	-1.36	0.874	2.08	-0.756	-0.349	-0.0864	0.273	1.16	-0.364	0.792	-0.503	0.59	-0.422	-0.467	0.0617	0.765	0.144	0.473	-0.2	0.301	0.569	-2.12	-0.323	0.202	-1.16	-1.84	1.13	0.222	0.453	0.29	0.0764	0.46	0.419	0.0647	1.15	-0.564	-0.934	0.484	-0.136	-0.124	2.13	-1.07	-1.22	-0.778
test_010	1	1	0.494	-0.735	-1.72	0.431	-0.764	0.0571	-1.03	2.38	-1.99	2.08	-0.423	-0.396	0.368	-0.305	0.0295	-0.248	-1.42	-0.423	0.453	0.276	-0.135	-3.2	-0.085	0.198	-1.26	0.144	1.03	0.295	1.53	-0.984	-1.57	-0.658	-2.52	-0.485	-1.45	0.17	-1.59	-0.69	0.374	-1.89	-1.96	0.28	-0.848	0.659	0.0689	-2.24	-0.581
test_011	0	1	0.348	0.132	1.59	-0.578	0.642	0.64	1.44	-1.73	0.41	-0.507	0.915	1.95	-0.159	-0.94	0.693	0.326	-0.0511	0.028	-0.0603	0.881	1.16	-0.835	-2.22	-0.268	-1.19	0.815	-0.249	-0.988	1.39	-1.12	1.16	1.84	0.0422	0.955	0.106	0.642	0.755	2.34	0.199	-0.241	-0.879	1.96	-0.243	-1.44	-0.115	1	0.368
test_012	1	0	-1.24	-1.03	-0.406	0.649	-0.939	0.47	0.318	-0.299	-1.13	-0.334	-0.325	0.149	0.00729	2.3	0.911	0.0283	-0.297	-0.612	-1.77	-1.34	-1.03	-1.11	2.06	-0.961	0.217	1.04	1.76	-1.19	-0.647	-1.71	0.0415	0.2	0.334	0.41	1.17	0.632	-3.2	-0.729	-0.321	0.472	0.822	-0.68	-0.721	2.83	1.25	-0.651	0.529
test_013	1	0	-0.321	0.38	-1.52	-0.9	-1.41	-0.0964	0.145	-0.926	-0.748	-0.271	1.02	-0.966	0.48	1.23	-0.918	-1.96	-0.736	-0.596	-0.353	0.314	-0.432	0.887	0.567	-1.5	1.27	0.0292	0.711	1.23	-1.1	-0.0293	-2.01	-1.21	0.797	-1.17	0.24	-0.686	0.536	0.156	1.12	1.01	0.279	0.0484	0.0557	-0.591	0.695	0.402	-0.0338
test_014	0	0	0.0878	-1.68	0.136	-0.583	-1.06	0.979	0.56	0.414	0.958	-0.488	-0.616	-0.0238	-0.435	-0.995	0.456	-0.274	-0.436	0.102	1.62	1.04	-0.994	-0.908	0.668	-0.608	0.0231	1.14	1.04	0.162	0.658	-0.154	0.104	1.04	-1.35	0.387	0.514	1.8	-1.36	0.749	-0.544	1.01	-0.295	-0.0795	-1.43	-0.587	-0.612	1.07	2.04
test_015	1	0	1.21	1.55	1.03	-1.46	-0.932	2.1	-1.07	2.33	0.343	2.67	-0.0721	-2.05	0.827	-0.799	-1.59	0.381	-0.309	1.28	-1.38	-2.01	1.32	-0.793	-0.628	-0.897	-0.364	0.595	-0.0674	-0.993	-1.15	1.06	-0.581	1.09	-0.276	-1.14	-0.161	0.0763	1.35	-0.265	0.599	-0.0513	-0.402	-0.736	-2.24	1.49	0.958	-1.08	0.856
test_016	0	0	-0.465	1.4	-0.205	1.3	0.777	-0.881	-1.04	1.66	1.3	1.35	-0.737	-0.0928	1.84	0.487	0.409	-1.05	1.89	2.02	0.811	1.39	-0.947	0.0616	0.931	0.143	0.643	0.414	1.24	-2.36	1.82	-0.491	2.06	1.65	1.82	-0.316	0.349	1.06	-0.665	0.0268	-0.906	0.272	0.995	1.21	-1.33	-1.24	-0.951	0.708	1.25
test_017	1	0	1.88	0.433	0.874	-1.53	-0.404	0.206	-2.07	-0.375	-0.457	0.917	1.85	0.508	-0.495	0.846	-0.368	1.33	-0.739	0.0657	-0.285	-0.946	-2.51	1.18	0.00628	-0.474	-0.9	0.253	0.581	0.925	-0.842	0.337	-0.315	-1.71	0.461	1.59	0.308	-1.37	-0.0229	-1.85	0.0931	-0.353	0.418	-0.195	-0.47	2.05	-0.922	-1.24	-1.36
test_018	1	1	-0.683	1.17	-0.961	0.724	0.435	0.0598	0.768	0.58	-0.601	1.01	-1.09	-0.465	0.834	-0.0603	0.44	-1.05	0.39	0.0938	-0.365	0.163	-0.357	0.9	0.177	-0.604	1.01	0.613	0.535	-0.3	0.218	0.329	0.579	-0.457	-0.507	-0.184	1.14	-0.276	0.301	-0.944	0.266	-1.07	1.05	0.716	0.25	-0.163	0.704	0.817	0.0989
test_019	1	1	-3.01	-1.17	0.379	0.739	-0.778	-1.02	-2.21	0.388	-1.03	-1.35	0.675	0.961	0.497	0.636	0.109	-1.24	-1.55	-0.553	0.276	-1.93	0.545	-0.992	-1.06	0.514	0.185	1.16	-0.372	0.772	-1.36	-2.86	0.625	-1.13	-0.15	-1.99	-0.0885	1.4	2.19	1.74	-0.325	0.193	0.427	0.4	-1.18	0.84	-0.175	-0.00536	2.1
test_020	1	0	0.0631	1.44	1.46	-0.226	-2.16	-0.682	-1.05	-0.334	-1.47	-1.23	0.837	0.872	-0.503	1.09	0.598	-0.521	-0.0394	1.97	0.549	-0.184	-1.96	-1.27	0.667	0.491	-1.51	-1.5	-1.01	-0.197	0.0737	-0.578	0.186	-2.42	-0.689	0.432	-1.25	2.29	-1.67	1.09	-0.722	-1.62	-1.05	2	-0.258	2.69	1.54	-0.803	1.2
test_021	1	0	1.71	0.221	-0.348	-1.73	-0.119	-0.35	-1.47	-0.919	-1.47	-1.3	-0.466	-0.0479	-1.64	0.568	-0.281	-1.61	-0.851	-1.17	-0.636	0.452	-1.65	0.504	-0.27	0.234	-0.982	-1.63	-0.0667	0.00916	0.512	0.208	-0.453	-1.01	-0.4	-1.15	0.135	0.792	0.525	0.165	0.967	-1.44	0.815	0.761	0.12	1.24	-0.195	0.208	-0.117
test_022	1	1	-1.74	0.157	1	0.467	-1.64	-0.392	0.282	2.72	-0.648	0.265	-0.494	-1.41	0.92	0.507	0.298	-1.29	-1.73	0.353	0.135	-0.172	-0.405	-0.391	0.297	0.305	-0.0604	0.211	-0.78	0.558	-0.229	-1.6	-1.02	-1.21	-0.49	-0.655	-0.478	0.356	-1.67	1.1	0.415	0.441	-0.982	-1.32	0.43	0.938	0.0275	-1.32	0.604
test_023	0	1	0.192	0.585	1.72	0.893	0.535	0.712	0.518	0.327	1.05	0.662	0.343	-0.692	0.894	-0.0222	-2.25	0.586	1.61	1.24	0.687	0.946	-0.0258	0.754	0.409	1.49	-1.31	-0.737	0.653	1.4	0.354	-1.16	0.241	0.591	1.38	-1.87	-0.0703	0.585	2.69	-0.193	-1.11	0.412	1.35	-0.148	-1.02	0.578	1.26	2.46	0.0516
test_024	1	1	-0.551	-0.897	-0.0177	0.817	0.752	0.607	0.595	-0.198	-1.53	-0.806	-0.436	-0.224	0.75	0.218	-0.912	1.78	-0.652	0.559	-0.544	0.923	0.656	-1.66	2.03	-1.96	0.0491	0.22	1.07	1.37	-1.32	-0.199	-1.08	-0.377	-1.06	-0.843	-0.726	-0.476	-0.0093	-1.52	-1.03	1.1	-0.044	-1.67	-1.09	0.299	0.466	-0.993	-0.895
test_025	1	1	0.0533	1.88	-0.875	0.875	0.419	0.394	-0.155	1.84	-1.01	-0.762	-0.451	-0.244	1.82	0.469	1.54	-2.29	-0.405	-0.356	-0.106	0.883	-0.79	-1.07	-0.517	-1.57	1.7	1.86	1.11	0.956	-1.02	0.516	-0.45	0.31	1.24	-2.1	-0.506	-0.772	-0.538	-1.17	1.34	1.27	0.981	1.73	-1.74	-0.619	-0.151	1.38	-0.164
test_026	0	1	0.392	-1.65	-0.157	0.0694	0.833	0.226	1.56	-1.93	-0.232	-0.773	1.55	0.891	-0.14	1.25	0.532	2.28	-0.922	0.536	-0.471	2.27	-0.274	0.218	-0.0914	0.153	-0.324	-1.53	-2.05	-0.162	-0.302	1.4	-0.704	0.722	0.234	-1.67	-1.12	-0.416	0.313	0.758	-0.854	1.2	-2.66	0.972	-0.166	-0.4	-0.759	-1.89	-1.27
test_027	0	1	1.69	0.869	0.171	0.593	-1.62	0.0364	-0.078	0.247	-0.691	-0.882	0.545	0.263	-0.767	-0.697	0.842	0.103	0.137	0.377	-1	0.0386	0.491	-1.71	0.631	0.33	0.01	-0.0966	0.925	-0.63	0.75	-0.108	0.359	0.133	0.238	1.77	-0.0251	-0.602	0.239	1.01	-0.928	-0.0155	-0.155	-0.993	1.65	0.208	-0.964	-0.0119	1.16
test_028	1	0	-0.236	1.88	-1.47	-1.88	-1.63	0.756	-0.434	0.635	-2.41	-0.978	1.37	-0.726	-1.5	1.03	-0.638	-1	-1.25	-1.08	-1.68	1.14	0.143	0.0688	-0.691	-0.757	-0.44	-1.4	-0.000366	-0.499	-1.52	-0.553	-1.18	0.384	-0.999	0.509	-1.02	-0.957	-0.609	-1.94	1.1	-1.29	0.92	-0.381	-0.02	1.12	1.01	-0.455	-0.72
test_029	0	0	-0.837	0.121	1.53	0.0668	0.086	0.968	2.36	-1.05	-0.0432	-0.503	0.921	0.461	1.2	-0.625	0.895	1.39	0.491	1.18	-1.02	0.934	-0.259	-0.0441	2.88	-0.34	-0.0128	-1.8	-0.0626	-1.08	1	0.322	0.647	0.0728	0.378	1.66	0.705	-0.628	-1.23	0.459	0.118	0.549	1.57	-0.841	0.631	-0.117	-1.19	-1.08	-0.543
test_030	0	0	-1.38	-0.185	-0.497	-0.594	0.152	-1.46	1.9	0.475	1.31	-0.116	0.894	-2.38	0.374	-0.468	-0.346	-1.12	0.698	1.95	-1.04	0.361	-0.285	-0.749	0.517	-0.741	1.08	-0.234	-0.745	1.67	0.833	1.11	1.2	0.754	1.64	1.61	1.12	1.49	0.355	-0.363	-1.1	1.12	0.461	0.206	0.0124	-0.722	-0.511	-0.127	0.0442
test_031	0	1	0.211	1.54	1.73	-0.592	-1.66	-1.2	-0.65	-0.764	-0.416	-1.21	1.4	0.91	-0.516	0.804	0.656	-0.248	0.919	2.63	0.742	0.024	-2.15	-1.61	0.448	1.18	-1.63	-1.9	-1.4	-0.56	0.49	0.164	0.997	-2	0.108	0.769	-1.15	2.77	-1.15	1.39	-1.21	-1.57	-1	2.22	0.172	1.82	1.67	-0.701	1.83
test_032	0	0	1.8	-0.381	0.532	0.872	-0.178	0.557	-0.743	-0.351	1.39	0.297	1.66	0.346	-0.745	0.257	2.05	-0.127	0.575	-0.406	-0.341	0.89	-0.781	0.792	0.532	0.0311	0.0777	-1.89	-1.22	0.371	-1.35	0.866	1.41	-1.42	0.355	-0.552	-0.152	0.687	1.85	1.06	0.0152	1.01	-0.412	1.19	-0.432	0.233	0.169	-0.93	1.21
test_033	1	1	0.62	-0.298	-0.421	0.871	0.838	1.11	0.389	-0.81	-0.168	2.02	1.82	0.0767	0.635	0.77	-0.655	-0.746	-0.547	-1.81	0.393	0.937	-1.04	1.77	0.00922	-0.364	1.35	0.646	0.707	0.0167	-1.07	-0.791	-0.574	0.61	0.933	-1.8	-1.12	0.351	-0.863	0.661	-0.122	0.0124	-0.856	-0.284	0.136	-0.125	-0.132	1.31	0.488
test_034	1	0	-2.15	0.73	-0.453	-1.87	-0.851	0.729	-0.627	1.12	-1.02	-0.964	-0.166	-1.11	-0.384	1.86	0.344	0.295	-1.41	-0.562	-0.524	1.18	1.69	0.342	-0.617	-0.839	0.0734	-0.93	-0.17	-0.378	0.0939	-0.381	-0.722	-1.72	-1.82	0.203	0.294	0.11	0.224	1.63	-1.12	-1.34	-1.56	-0.683	0.939	0.399	-0.0735	-2.52	0.314
test_035	1	1	-0.957	0.694	-0.691	0.454	0.331	0.458	0.0932	-0.995	-0.0711	-0.598	0.885	-0.33	0.297	0.923	1.41	-1.99	-0.716	-0.484	-1.99	1.3	-0.426	0.363	1.24	-0.0621	0.166	0.668	1.15	-0.423	-1.59	-1.17	0.512	0.192	-0.912	-0.0418	-1.93	-0.562	-0.644	-0.713	0.685	0.603	0.78	0.246	1.19	-0.387	1.25	1.2	-1.33
test_036	1	0	-0.0253	-0.161	0.186	-1.3	0.844	2.07	-0.729	-0.363	-0.087	0.311	1.15	-0.269	0.79	-0.481	0.59	-0.314	-0.405	0.0119	0.746	0.111	0.437	-0.234	0.335	0.565	-2.12	-0.277	0.207	-1.19	-1.79	1.09	0.256	0.554	0.205	0.0576	0.492	0.431	-0.0282	1.16	-0.514	-0.922	0.502	-0.133	-0.18	2.1	-1.07	-1.14	-0.749
test_037	0	0	0.603	-0.289	-0.177	-1.38	-1.34	-0.816	-1.02	0.729	0.159	-0.00422	0.0487	1.44	-1.57	-0.751	-0.076	0.724	0.76	-0.57	-0.0425	-1.31	0.663	-0.409	-2.27	-0.133	0.526	-0.29	-1.27	0.459	2.09	0.265	-0.304	0.785	-0.734	-1.15	-0.288	1.07	-1.06	0.706	0.0317	-0.727	-2.36	1.12	-0.185	-0.0466	-0.44	-0.627	0.00993
test_038	0	0	0.432	1.51	0.532	-0.142	-1.17	0.432	1.31	-1.19	1	-1.7	1.08	1.37	-0.661	-0.517	-0.598	-0.057	-0.188	0.812	-0.952	-0.441	-1.14	1.02	0.239	-0.987	-1.23	-2.03	-1.21	-1.02	0.955	0.0448	-0.146	0.143	1.66	2.21	0.527	0.86	0.0518	-0.648	0.932	0.819	-0.178	-0.363	0.733	0.957	0.435	1.77	-0.309
test_039	1	1	0.867	-0.586	2.25	1.4	1.49	1.83	0.417	-1.45	0.508	0.694	0.769	1.45	1.19	0.955	-0.42	0.36	-0.872	0.448	-0.487	-0.317	-2.06	0.999	1.74	0.548	-0.41	-0.239	0.295	0.45	-0.524	-0.213	-1.45	-1.09	-1.06	0.0634	-0.276	-0.0605	1.83	-0.59	-0.768	0.483	0.43	-0.982	1.33	-0.447	0.946	-1.11	0.178
test_040	0	0	-0.953	0.876	-0.29	0.114	1.23	-0.708	1.83	-0.885	1.63	0.71	0.0639	-0.135	-0.507	-2.01	1.49	-0.231	0.729	1.39	1.97	-1.41	2.19	0.692	-0.972	-0.000851	-0.494	-0.255	-0.437	0.305	0.369	1.97	-0.446	1.19	1.53	1.44	0.279	1.64	-0.399	0.832	-0.644	0.174	-2.1	0.823	-0.0552	-0.43	1.12	-0.517	0.81
test_041	0	0	-0.785	-0.382	0.604	-0.0371	-1.86	-1.84	0.413	1.11	1.16	-0.396	1.44	-0.228	-1.09	1.67	1.44	1.15	1.09	1.14	0.00293	0.248	0.491	-0.891	1.16	0.584	0.917	1.16	1.46	-0.165	-1.41	1.32	-0.637	-0.607	1.28	1.11	-0.631	1.38	0.379	0.182	-0.0542	-0.441	-0.198	-0.267	1.33	0.388	-1.33	-0.385	-0.773
test_042	0	1	-0.158	-1.47	-0.854	-0.851	1	-0.504	-0.0515	0.357	1.87	-1.27	0.528	-0.873	1.84	0.265	-1.49	0.544	1.62	-0.204	-0.274	0.326	1.26	1.64	0.341	-0.605	-1.22	-0.817	1.47	0.339	-0.859	-0.394	0.412	1.45	1.7	0.283	1.14	-0.805	0.372	0.904	0.411	1.26	1.93	0.401	1.37	-1.73	0.0307	0.221	1.11
test_043	1	1	0.0269	-3.59	0.239	-0.893	-0.326	0.641	-0.854	-1.43	-0.0964	0.234	0.898	1.37	-1.65	-0.704	0.542	-0.11	-0.544	-0.309	1.34	-0.13	-0.552	0.0834	-0.484	1.05	-0.722	0.428	-0.755	0.0875	-0.554	1.05	-1.68	-0.386	0.259	0.854	-0.652	-0.0239	0.813	0.425	-0.273	0.0538	-0.657	0.24	0.672	0.735	-1.47	0.359	-1.27
test_044	1	0	-2.16	0.76	-0.46	-1.89	-0.851	0.708	-0.615	1.2	-0.998	-0.983	-0.197	-1.15	-0.364	1.9	0.357	0.266	-1.43	-0.601	-0.494	1.16	1.72	0.297	-0.653	-0.865	0.0523	-0.981	-0.171	-0.411	0.0695	-0.402	-0.686	-1.69	-1.76	0.196	0.289	0.0789	0.25	1.67	-1.12	-1.33	-1.51	-0.637	0.941	0.332	0.00484	-2.55	0.271
test_045	1	1	0.358	-0.112	0.292	0.633	1.7	0.797	1.12	0.674	-0.353	-0.106	-0.306	-0.281	1.6	0.49	2.52	-1.81	-0.666	-0.856	0.37	0.392	-1.11	-1.6	1.4	0.226	0.946	-0.722	0.989	-0.763	-0.38	-2.71	-0.236	-0.659	-1.1	0.978	0.654	0.344	-0.489	-1.45	-0.388	-0.706	1.43	0.297	-0.694	0.0486	0.778	1.46	0.836
test_046	0	1	1.49	0.651	2.02	0.323	-0.376	0.418	0.0773	-0.866	0.504	-2.72	0.425	1.06	0.0361	0.964	-0.764	-1.04	1.75	0.869	1.39	-1.21	-1.55	-1.63	-0.116	0.68	1.06	-1.39	1.44	0.721	-0.683	0.139	1.29	0.559	1.06	0.47	0.205	0.152	-1.23	-0.0324	2.21	-0.193	-0.13	0.167	-1.33	0.68	1.33	0.679	1.48
test_047	0	0	-0.485	-0.466	0.31	-0.00994	0.307	-0.462	0.513	0.774	1.64	1.51	-0.486	0.488	0.571	0.698	1.32	0.161	-0.0304	-0.214	1.08	0.272	-1.47	-1.33	-0.344	0.969	0.998	0.595	-0.246	-0.949	-1.57	1.13	1.19	-0.185	1.35	-0.808	0.457	0.818	-0.536	0.141	-0.291	0.324	0.0293	1.03	-1.77	-0.487	-0.0595	0.377	-0.274
test_048	0	0	1.81	0.49	0.0407	-1.98	0.473	-0.925	-1.1	-1.31	-0.423	-1.35	0.0397	0.0536	-1.53	0.31	-0.138	-1.35	0.226	-0.42	-0.465	0.639	-1.77	0.203	-0.503	0.954	-1.04	-2.02	-0.467	-0.365	0.872	0.996	0.4	-0.515	0.423	-0.82	0.219	1.25	1.03	0.485	0.528	-1.33	0.922	0.987	0.475	0.312	-0.0014	0.249	0.462
test_049	0	0	1.29	-1.37	0.182	-0.384	-0.816	-0.00667	-0.239	0.828	-0.736	-1.5	0.46	1.39	-0.791	-0.377	-1.41	-0.779	-1.31	-0.739	2.04	1.03	0.0389	-0.127	0.292	0.0188	-0.363	-1.33	-1.08	-2.11	1.83	-1.18	-0.501	-0.319	0.24	-1.7	-0.0953	0.336	1.71	-1.41	0.261	-1.14	-2.97	0.729	-1.01	0.403	0.118	-2.04	1.42
test_050	1	1	-0.179	0.951	0.571	0.46	1.88	1.47	0.638	0.0723	-1.39	-1.39	-1.22	0.431	0.496	-0.158	-1.54	-2.21	-0.508	-0.941	0.114	1.64	1.03	-2.46	-0.203	-0.683	0.321	2.12	0.813	0.718	0.143	0.0231	-1.35	1.09	-1.42	0.581	0.349	-0.187	0.572	-0.683	-1.4	0.564	-0.925	0.00119	0.0246	-0.495	1.08	0.862	-0.661
test_051	0	1	-0.138	0.911	1.05	0.244	1.41	0.443	0.502	1.38	-0.479	-0.476	0.643	-0.344	0.688	-0.372	-0.136	0.0391	0.134	-1.2	0.0471	0.346	-0.348	0.163	-0.116	1.9	-2.3	1.13	-2	0.644	0.674	-0.371	-0.435	0.998	-1.17	-0.938	-2.02	0.522	0.639	-0.963	-0.642	-1.24	-0.129	0.414	0.331	-0.743	0.476	0.359	0.363
test_052	0	1	-0.564	0.639	0.357	0.132	-0.543	-1.47	1.66	0.0642	1.34	1.24	0.412	1.05	-0.643	-1.04	-0.679	1.56	1.8	-0.0371	0.769	1.21	-0.571	-1.64	-0.0974	0.437	-2	0.321	-0.0525	-0.463	1.46	1.47	0.923	-0.459	-0.612	-0.438	0.575	1.76	-0.708	0.521	0.0825	-0.658	-0.563	-2.11	-0.858	0.677	0.519	1.44	0.671
test_053	1	1	0.113	0.485	1.38	1.2	0.011	1.29	0.0695	0.698	-0.0884	0.677	-0.181	-0.785	0.824	0.229	-2.37	0.375	0.667	0.548	0.478	0.837	0.156	1.1	0.642	0.795	-1.17	-0.377	1.07	1.69	0.00533	-1.8	-0.568	0.0582	0.653	-2.18	-0.205	0.0406	2.26	-0.556	-0.636	0.333	1.31	-0.373	-1.37	1.5	1.08	2.44	-0.588
test_054	0	1	0.0751	1.76	0.421	-0.879	-0.438	0.491	1.35	-0.435	1.94	-0.00891	1.08	0.256	1.02	0.858	1.31	-0.406	0.825	-0.00285	-0.345	-0.278	-1.06	0.148	-0.674	0.334	0.0292	-0.751	-0.379	0.848	-0.469	-1.16	1.21	1.23	0.13	0.724	-0.453	0.153	-1.36	-0.00362	1.31	1.77	1.32	0.528	0.848	-1.63	1.6	0.555	0.468
test_055	1	0	-0.285	-0.458	0.231	0.754	-1.03	1.29	1.5	1.89	0.4	1.42	-0.672	-0.187	0.316	0.178	-0.973	-0.154	0.245	-0.619	-1.64	0.156	0.0881	-1.65	-1.12	-0.159	1.15	0.0463	-0.493	0.048	-1.26	0.267	2.15	0.156	0.403	-0.375	-0.394	-0.521	-0.134	0.657	0.326	2.62	-0.841	0.0554	-2.61	-0.459	0.833	-0.616	-0.957
test_056	1	0	-0.45	0.693	-0.974	1.25	0.869	-0.711	-0.628	0.434	-0.373	-0.751	0.771	-0.106	-0.342	-1.4	-0.36	-0.261	-1.52	0.752	0.818	-0.00248	0.179	-0.0794	-0.214	-0.876	-0.516	1.36	-0.17	-0.498	-0.178	0.0544	-1.05	-0.442	-1.29	1.49	0.723	1.04	-0.0988	0.208	-1.55	-1.37	-1.33	-0.954	-0.903	0.397	0.471	0.0732	1.09
test_057	1	1	-0.0154	0.193	-0.202	3.47	0.543	-0.25	-0.619	-0.254	-1.05	-1.09	0.642	0.402	0.673	0.665	0.0729	1.38	0.537	1.22	1.78	-0.0603	-0.377	-0.189	1.27	-1.54	1.42	-0.459	0.0217	1.07	-0.087	0.615	-0.665	-0.374	-0.719	-0.304	0.0901	-1.45	0.392	-0.127	0.501	0.346	0.523	-1.18	-2.01	1.17	-0.826	-0.94	-1.23
test_058	1	0	-0.635	-0.0224	0.419	-0.714	0.284	-0.164	-0.0734	-0.103	-0.398	-0.251	0.222	-0.804	-0.58	-0.841	-0.000454	-0.698	0.414	1.41	0.308	0.378	-1.41	0.545	-0.538	-0.849	-1.35	-0.3	-0.576	0.0443	-0.0515	-0.314	0.0582	-0.217	0.786	0.407	0.775	-0.714	0.85	-0.44	-0.927	-1.3	0.654	-0.192	-1.19	-0.105	-0.377	1.21	0.229
test_059	1	1	-0.697	0.521	-0.149	0.949	1.06	0.713	1.1	1.41	0.869	0.343	-1.37	-0.218	1.65	-0.439	-0.565	-0.129	-0.954	-1.38	-0.174	1.38	0.391	1.5	-0.36	-0.454	0.234	-0.385	1.06	-0.655	-1.17	0.384	-0.262	-1.34	0.768	-0.462	-0.518	-2.29	-1.15	-1.69	0.236	-0.953	0.552	1.09	-0.119	0.395	1.3	-1.23	-0.63
test_060	0	1	0.931	-0.622	0.615	1.45	0.175	0.227	-0.851	1.04	-0.86	0.0831	0.377	-0.437	-1.01	0.779	1.83	0.89	1.28	-0.256	0.167	0.462	0.695	-2.75	0.779	-1.27	0.819	0.00555	-0.493	-0.00121	0.799	0.494	2.09	0.523	1.6	0.222	-0.824	0.913	-0.232	1.58	-1.7	1.57	0.0696	-0.591	1.08	0.486	-0.354	0.509	0.747
test_061	1	1	0.139	-0.989	-1.81	1.26	0.273	0.602	0.141	1.45	-0.72	1.06	0.371	-1.41	-0.0734	-0.343	-0.782	2.12	-0.0793	0.687	-0.366	-0.708	0.258	0.201	1.24	-1.38	-0.904	-0.549	0.308	1.19	0.181	-0.947	-1.35	-1.25	-2.55	-0.212	1.22	-0.0509	-0.365	-0.206	1.78	1.01	0.675	-1.26	-0.742	-0.0688	1.24	-0.865	1.26
test_062	0	0	-2.59	-1.1	-1.02	0.553	-0.332	-1.45	0.513	1.32	0.595	-0.021	-0.175	1.11	-1.41	1.06	0.239	-0.853	0.158	0.631	-0.353	0.216	0.848	0.265	0.12	-1.71	-1.19	0.548	-2.35	0.91	0.594	-0.551	-1.07	0.636	0.768	1.53	1.6	1.27	0.304	0.0724	-1.06	-0.998	-0.419	0.921	0.916	-0.994	-0.922	1.5	0.77
test_063	1	1	-0.854	-0.332	0.583	0.362	-1.15	-0.0904	-0.54	-0.234	-0.865	-1.52	-0.378	-0.498	-0.287	0.531	-1.19	0.358	-1.6	-1.05	0.967	-1.07	-0.625	1.89	-0.275	-0.28	0.04	1.41	-0.326	-0.185	-1.32	-0.808	-0.391	0.154	-0.682	0.683	0.289	-1.22	1.37	-1.23	-1.02	-1.11	-0.024	0.818	-0.942	0.693	-0.0739	-0.172	0.717
test_064	1	0	-0.75	-0.449	0.949	-0.338	-2	-0.182	0.518	1	-0.791	-0.475	-0.105	0.618	1.75	0.594	-0.905	0.203	-0.316	0.54	0.45	0.178	-0.297	0.629	-0.262	0.302	-0.243	-0.0508	-1.58	-1.07	-0.356	-0.107	-0.241	-0.968	-0.629	-0.693	-0.499	-1.06	-0.167	0.453	-0.168	-0.128	-0.0395	0.872	-0.00842	-0.281	0.455	-0.901	-1.15
test_065	0	1	1.76	1.42	-0.39	0.724	0.789	-1.02	-1.97	0.0783	-0.222	0.302	-0.617	0.973	0.232	-0.051	1.33	-0.257	0.327	-1.43	-0.202	-0.284	0.505	0.53	0.219	-0.0446	1.4	-1.35	-0.249	-1.1	0.121	0.45	0.603	-1.21	-0.12	-0.589	-0.663	-0.493	0.625	-2.24	-0.439	0.433	-0.403	0.581	0.353	0.014	0.931	1.1	0.743
test_066	0	1	-0.726	-0.105	1.58	0.163	-0.0295	-0.273	-1.21	0.355	0.914	-1.01	0.706	0.56	1.13	-1.03	-0.776	1.19	0.107	1.26	0.709	0.172	-0.0545	0.276	1.27	2.19	-1.24	-0.787	0.517	-0.326	-1.4	2.03	0.658	1.49	0.475	1.5	0.4	0.511	2.6	-0.21	-0.627	-1.2	-0.0822	-1.04	-0.182	-0.654	-0.811	-0.298	1.27
test_067	0	0	-1.35	-0.809	-1.48	-0.59	-2.21	-0.0803	0.639	-0.116	-0.169	-0.655	0.101	0.343	-0.324	0.761	0.333	1.32	0.625	1.5	0.299	-0.147	0.341	0.764	1.64	-0.748	-0.132	-0.507	0.575	1.07	-0.19	-0.796	-0.441	1.05	0.686	-0.856	0.233	-0.327	0.257	-0.35	-0.497	-0.318	1.27	1.65	-0.332	1.73	-0.947	0.897	1.09
test_068	1	0	0.448	0.145	-0.582	-0.568	-2	0.17	0.535	-1.43	-1.56	-1.07	0.13	0.994	-0.738	1.53	1.62	-0.307	-0.8	-0.44	-0.587	-0.565	0.336	0.451	-1.12	-2.58	-0.172	0.391	-0.915	-0.189	0.306	-1.2	-1.12	-1.3	0.658	0.968	-1.15	0.302	-0.999	-0.221	0.564	-1.66	-0.127	0.786	0.0463	0.814	0.818	0.561	-1.88
test_069	0	1	3.02	1.69	1.13	-0.699	-0.786	-1.62	-0.94	1.39	0.0931	0.78	0.731	0.103	2.72	-0.778	-0.349	-0.316	0.611	-0.558	-1.36	-0.142	0.832	-0.769	-0.452	2.03	0.619	-0.942	0.274	-0.401	0.241	-0.0256	0.712	0.452	-0.466	-0.708	-0.136	-1.71	0.511	-0.693	-0.988	0.146	0.105	-0.898	0.71	-0.23	1.27	-1.04	0.954
test_070	0	0	-0.854	0.868	-0.139	0.147	-1.64	-1.85	1.06	-1.25	1.18	-1.28	2.75	0.914	0.992	1.66	-1.7	-0.825	0.518	0.0792	-0.73	-0.398	-0.688	-0.964	-1.48	0.975	-0.243	-1.16	-1.28	-0.166	0.402	0.152	0.0336	-0.134	-0.00774	1.21	1.16	0.269	-0.141	1.61	1.62	0.9	0.623	-0.752	1.25	-0.601	1.2	-1.27	-1.57
test_071	1	0	1.49	0.082	1.07	1.54	0.551	-0.18	-1.74	-1.8	-1.04	-0.221	0.892	1.05	-0.611	-0.787	-0.199	0.567	-0.765	0.71	-0.104	-0.046	2.24	0.178	0.299	-0.7	0.912	1.43	0.0189	-0.249	-1.19	0.925	-0.877	-0.528	-0.00596	1.06	-0.482	-1.06	1.08	0.908	1.3	-1.19	1.08	-0.104	0.805	0.0168	-0.795	0.803	-1.89
test_072	1	1	0.0148	1.62	0.143	-0.554	-0.965	1.1	0.91	-0.0301	0.975	-0.0517	0.526	0.163	0.949	1.12	1.22	-0.656	-0.197	-0.802	-0.562	-0.448	-0.937	0.502	-0.477	-0.352	0.15	-0.362	0.0538	1.03	-0.86	-1.78	0.429	0.729	-0.65	0.331	-0.537	-0.403	-1.8	-0.283	1.71	1.68	1.25	0.28	0.501	-0.731	1.45	0.509	-0.133
test_073	1	1	-1.05	-2.41	-1.4	0.863	-0.458	0.0942	1.15	-0.359	-1.26	0.602	0.947	0.0999	-1.04	0.877	1.23	-1.15	-0.639	0.679	0.904	1.49	-1.61	0.868	0.709	-0.546	-1.99	-0.546	-0.328	0.0752	0.35	-1.03	0.608	-0.249	-0.0928	0.791	-0.077	1.91	-1.57	0.0874	-0.482	0.785	-1.32	0.279	-1.92	2.79	-2.25	-0.815	-1.45
test_074	0	1	1.17	-0.23	0.0353	1.57	-0.689	0.683	1.85	-0.143	1.17	1.04	0.0167	-0.115	1.15	1.9	-0.84	0.464	1.46	0.935	0.454	-0.681	-1.16	-0.207	-0.151	-0.77	0.771	-0.383	0.102	0.138	0.619	0.818	0.618	-0.334	1.51	0.6	1.44	0.499	0.696	-0.338	0.00129	1.42	-1.39	0.83	-2.55	-1.31	0.119	-0.333	-0.142
test_075	0	1	0.178	1.25	0.339	0.693	0.223	-0.598	0.49	0.158	0.765	0.621	-0.256	-0.108	0.555	0.886	-1.02	-0.538	1.03	0.743	0.778	0.934	-0.554	1.89	0.929	0.594	2.09	0.683	-0.0966	-0.553	0.462	0.405	0.939	-0.294	1.91	-0.701	-0.345	-0.403	1.22	-1.12	-0.914	0.0673	0.45	-0.872	0.919	0.316	1.31	-0.291	1.8
test_076	1	0	-0.559	1.43	-1.54	0.578	0.248	-0.232	-2.52	0.81	-2.41	0.994	-1.16	0.402	0.76	0.754	0.163	1.78	-0.256	-1.2	-1.72	0.588	1.03	-1.53	-0.431	-0.238	1.22	1.07	1.21	0.587	-0.483	0.61	-0.76	0.0911	-2.46	-0.613	-1.02	-0.268	-0.255	-0.197	0.468	1.44	1.2	-0.4	-0.03	-0.824	1.07	-1.16	-1.69
test_077	1	1	0.616	-2.34	0.939	0.495	-0.719	-0.369	1.01	-0.535	1.21	0.889	-0.7	1.47	1.55	-0.247	-1.51	0.934	0.997	-1.52	0.0623	0.471	-0.864	0.579	-1.68	-0.12	-0.793	0.116	0.183	1.98	-0.0734	0.323	-0.216	2.14	-1.2	-0.418	-0.325	-0.257	-0.0497	-0.955	0.542	-1.44	0.446	2.16	-1.81	-0.219	-1.52	-0.0816	-0.123
test_078	1	0	0.356	0.44	-2.72	0.98	-1.06	0.0124	-0.55	-0.0768	-0.854	1.08	-1.71	-0.223	-0.992	-0.364	-0.232	1.25	-0.474	-0.849	-0.189	-1.38	0.465	1.06	-1.71	-2	1	1.09	0.679	0.211	0.883	-1.29	0.0413	-0.654	0.12	-0.93	-0.767	-1.05	-0.786	-1.51	1.45	-1.01	-0.575	1.28	-1.4	0.856	1.17	-0.631	0.205
test_079	1	0	-1.54	-0.153	-0.402	0.228	-0.491	0.0363	-0.545	0.704	0.303	-0.988	-0.356	-0.728	-1.48	0.358	1.07	-0.328	0.613	-0.59	0.341	0.764	0.711	0.626	0.6	0.263	0.243	1.54	0.0391	1.76	-0.494	-0.138	-0.523	-0.0226	-1.26	-1.37	-0.641	-0.681	-0.051	0.498	-0.542	-0.291	1.27	1.2	-0.376	-1.44	-0.643	0.216	-0.221
test_080	1	0	1.58	-1.84	0.382	-0.543	0.27	0.448	0.715	-1.16	0.0879	0.962	-1.53	2.03	0.624	0.735	-0.669	1.12	0.4	-0.485	-0.672	-0.119	0.0921	-0.507	0.608	-0.586	0.302	0.721	1.63	-1.89	-0.183	-0.396	0.524	1.01	-0.327	-0.0499	-0.124	-0.551	0.568	-1.92	-1.13	-0.321	0.0279	0.106	-1.63	0.399	-1.3	-0.315	-1.29
test_081	0	0	0.8	0.608	0.344	0.187	1.06	1.28	-0.414	-0.896	0.96	2.06	0.198	-1.29	-1.28	-1.17	0.304	1.85	0.987	0.469	-1.16	-0.273	-0.385	0.157	0.308	0.574	1.09	-0.00426	0.766	0.166	-0.942	2.01	0.512	1.12	0.0427	0.0145	-0.583	-1.26	0.641	-0.517	-0.405	0.487	-0.15	0.125	-1.29	-1.17	-0.36	-1.24	0.599
test_082	1	0	1.91	0.391	0.873	-1.57	-0.411	0.195	-2.04	-0.385	-0.506	0.919	1.85	0.436	-0.516	0.796	-0.362	1.3	-0.786	0.0219	-0.271	-0.921	-2.49	1.15	-0.0342	-0.46	-0.926	0.258	0.553	0.925	-0.815	0.287	-0.293	-1.77	0.502	1.6	0.277	-1.37	0.0599	-1.84	0.0274	-0.328	0.417	-0.267	-0.513	2	-0.843	-1.22	-1.37
test_083	0	0	-0.832	-0.405	-0.853	0.443	1.85	-0.944	0.0615	-0.983	1.2	-0.076	0.759	0.562	0.874	-1.69	-1.25	0.178	1.6	0.254	0.587	0.026	1.54	-0.549	-2.15	1.51	-1.13	0.246	-0.062	0.416	1.72	-0.56	1.34	0.814	-0.63	0.717	0.244	0.0482	-1.21	0.626	0.0524	0.371	0.87	-0.69	0.495	-1.1	-0.126	-0.646	0.52
test_084	0	0	-0.103	-0.26	1.09	-1.14	1.35	0.261	-0.382	-0.868	0.83	-0.571	2.12	-1.24	1.13	-0.00887	0.506	-1.38	0.656	0.36	-0.494	1.25	-0.122	-1.11	-1.32	0.448	-1.38	-0.234	0.546	1.3	0.784	0.41	0.454	-0.373	0.717	-0.564	1.93	1.71	0.108	1.95	0.128	-1.17	-0.411	-0.475	0.18	1.02	-1.5	0.396	0.51
test_085	1	1	-0.0187	1.65	0.177	-0.541	-0.968	1.08	0.904	-0.0138	0.975	-0.0747	0.528	0.164	0.885	1.06	1.32	-0.662	-0.226	-0.747	-0.515	-0.431	-0.868	0.531	-0.451	-0.397	0.128	-0.394	0.0195	1.12	-0.877	-1.74	0.46	0.733	-0.618	0.378	-0.53	-0.369	-1.84	-0.242	1.74	1.69	1.23	0.333	0.509	-0.742	1.38	0.604	-0.151
test_086	1	1	0.648	0.469	-0.994	0.735	-0.101	-1.75	-2.25	0.0191	-1.14	0.0878	-1.7	0.552	-0.168	0.952	1.72	0.33	-0.856	0.0423	1.68	0.811	-1.12	-1.43	-0.757	-0.748	-1.27	-1.03	-0.97	0.621	3.11	-1.34	-1.22	-1.09	-0.764	-0.631	-1.07	2.24	-0.168	-0.712	-1.22	-2.15	0.0544	0.0847	-0.273	-0.414	-0.0443	0.27	0.57
test_087	0	1	-1.03	0.779	-0.268	1.66	-0.737	0.542	1.67	-2.01	0.636	-1.11	-0.21	0.4	-0.495	-2.18	0.0959	0.099	1.55	1.65	-0.452	-0.812	-0.734	0.446	-2.19	-1.08	-0.0852	1.37	-0.425	0.426	-0.658	0.36	1.6	-0.0594	0.936	0.542	0.724	0.312	-0.327	0.0544	-0.0103	-0.811	-0.477	0.392	-1.08	0.412	1.76	1.54	0.921
test_088	1	1	0.108	1.43	-0.949	0.121	-0.0319	1.07	1.49	-0.369	-0.528	-0.267	-0.828	-0.505	0.532	-0.539	-1.31	0.769	0.528	-1.05	-1.43	2.04	0.348	1.1	-0.444	-1.36	1.6	-1.78	0.915	-0.792	1.26	0.123	0.377	-1.14	-0.259	0.37	1.26	-0.165	0.626	-0.86	0.269	1.61	-0.523	-0.618	0.102	0.811	0.917	1.06	1.13
test_089	0	1	0.817	0.621	0.366	0.215	1.11	1.33	-0.402	-0.944	0.954	2.04	0.248	-1.22	-1.3	-1.19	0.316	1.84	1	0.476	-1.13	-0.29	-0.398	0.193	0.287	0.594	0.997	-0.0189	0.737	0.229	-0.96	2.02	0.535	1.17	0.067	-0.0506	-0.554	-1.33	0.546	-0.57	-0.324	0.455	-0.156	0.135	-1.28	-1.2	-0.394	-1.27	0.623
test_090	0	1	-0.212	-0.0247	-0.587	-1.44	1.37	-0.413	-0.753	0.0367	0.782	1	-0.77	-0.96	-1.82	-0.277	2.42	0.637	0.315	0.582	0.826	-1.63	-1.55	0.0699	1.24	-0.155	-0.496	0.93	-0.622	-1.19	1.14	0.884	-0.546	0.34	1.07	1.48	-0.101	0.15	0.494	0.627	-0.828	0.326	-0.401	-0.378	0.198	-1.27	-2.21	0.487	0.664
test_091	0	1	0.734	-0.172	-0.163	0.636	1.33	0.583	0.804	-1.19	0.926	2.02	2.32	0.126	0.688	0.501	-0.537	-0.524	0.483	-1.15	0.489	1.09	-1.16	1.47	-0.177	0.375	1.32	0.234	0.292	-0.297	-0.719	-0.05	0.217	1.08	1.63	-1.49	-0.95	0.854	-0.337	0.912	-0.672	0.169	-0.816	-0.0202	0.536	-1.02	0.0467	1.33	1.11
test_092	1	0	0.626	-0.804	-0.737	-1.64	0.68	0.788	0.912	1.27	-0.0607	-0.173	0.195	-1.11	1.67	0.372	-0.948	-0.255	0.0223	-1.41	-0.408	2.32	1.83	0.953	-0.73	-2.18	-0.936	0.924	0.516	1.21	-0.506	1.43	-1.42	-0.363	-1.38	-0.888	-1.49	-0.822	-0.109	0.499	-0.896	-1.04	-0.773	-0.944	0.713	0.258	-1.16	-0.51	1.52
test_093	0	0	-1.34	0.0607	0.764	-0.592	-0.18	0.0938	-0.303	-0.183	0.562	0.35	1.31	0.773	0.457	-1.37	0.709	-1.15	1.73	2.4	0.636	1.62	-0.359	-1.44	-0.88	0.812	-0.0628	-0.69	-0.346	0.6	1.85	1.18	-0.518	1.67	-0.11	1.96	0.00999	0.794	1.21	0.871	-2.42	-0.504	0.539	-0.126	-0.66	-0.0884	-0.902	0.813	-0.167
test_094	0	1	-0.875	0.0462	1.53	0.0431	0.0674	1.08	2.28	-1.09	-0.0359	-0.492	0.949	0.479	1.17	-0.643	0.904	1.37	0.459	1.2	-1.05	0.903	-0.248	0.0355	2.9	-0.378	-0.0388	-1.88	-0.0969	-1.04	1	0.294	0.656	0.0486	0.386	1.6	0.699	-0.608	-1.3	0.44	0.0935	0.543	1.61	-0.849	0.663	-0.0964	-1.24	-1.06	-0.512
test_095	0	1	1.83	-0.416	0.517	0.897	-0.177	0.534	-0.761	-0.281	1.37	0.295	1.65	0.332	-0.795	0.174	2.11	-0.11	0.565	-0.429	-0.305	0.844	-0.818	0.747	0.552	0.0342	0.0581	-1.9	-1.2	0.446	-1.32	0.858	1.43	-1.39	0.365	-0.587	-0.0888	0.654	1.84	1.09	0.0815	1.04	-0.383	1.16	-0.483	0.2	0.104	-0.928	1.2
test_096	1	0	0.398	0.626	-0.992	-1.27	0.768	-1.34	-0.151	-1.2	0.274	0.673	0.509	-0.926	-1.55	0.0287	1.27	0.543	-0.327	-0.981	0.894	-1.9	0.719	-0.124	0.358	-0.22	-0.667	-0.136	-0.258	-1.28	0.615	-0.446	0.517	0.505	0.475	0.103	1.53	0.715	-2.39	1.51	0.544	-0.673	-1.61	-0.272	-0.106	-0.0024	-1.44	1.54	-0.342
test_097	1	1	-0.328	-0.292	-1.11	1.72	-0.764	-0.415	-0.25	0.682	1.52	1.67	-1.36	0.543	0.486	-1.41	1.73	0.19	-0.361	1.07	-0.514	1.71	0.682	-0.62	-1.21	0.15	-1.18	1.33	-0.484	0.294	-1.06	0.527	-0.679	0.909	-2.32	0.241	0.701	1.35	-0.833	0.00688	-1.58	-2.36	1.57	0.741	0.622	-0.214	0.871	1	-0.0779
test_098	0	0	-0.371	0.614	-1.02	0.509	0.21	-1.25	1.08	-0.213	-0.232	0.56	-0.903	-0.266	-2.99	-0.778	0.576	-0.882	0.825	-0.174	-0.208	0.533	-2.04	0.863	0.56	0.54	-0.76	0.721	-0.773	-1.53	0.142	0.305	-0.364	-0.402	1.79	-0.0916	-0.931	1.02	0.956	-0.374	-0.71	-0.793	1.09	0.812	-0.747	-0.82	-0.0345	0.303	-0.714
test_099	0	1	0.781	0.146	-1.88	-0.29	-1.7	0.367	0.373	1.53	-1.06	-0.84	0.759	-0.226	-0.671	-0.207	0.0888	-1.13	0.659	-0.36	1.82	0.75	-0.118	0.318	0.739	-1.64	0.538	1.5	0.825	1.48	1.79	0.878	-0.518	1.07	0.627	-1.68	1.97	-0.36	0.469	0.823	-0.333	-0.429	-0.248	1.06	0.383	-0.729	-1.77	-0.159	0.0121
test_100	1	0	-1.03	-0.275	-1.15	-0.502	-0.586	-1.45	0.421	0.416	-0.954	0.697	0.101	0.0869	0.705	-0.12	-1.45	1.13	-1.24	-0.838	-1.78	0.702	0.661	-0.501	0.934	0.201	-0.503	0.753	1.43	-1.35	0.0861	-1.15	-0.289	-2.59	-1.17	0.0657	-0.303	-0.104	-1.66	-0.192	0.985	0.482	-0.666	-2.6	0.918	0.123	-0.364	-0.156	-0.767
test_101	1	1	0.486	1.7	-1.61	-0.252	1.53	-0.11	0.0634	0.138	-0.199	-0.849	0.755	-0.404	-0.543	-1.09	0.809	-1.4	-0.565	0.487	-1.68	0.617	0.865	1.16	1.78	-0.606	0.221	-0.0833	-0.273	-0.654	-0.745	1.22	0.165	-1.24	-1.28	0.459	0.344	-2.17	0.185	-1.03	0.886	-0.49	0.312	1.52	1.79	0.135	-1.6	-0.138	-0.171
test_102	1	1	0.536	1.67	-1.66	-0.259	1.5	-0.206	0.0421	0.145	-0.248	-0.876	0.721	-0.501	-0.604	-1.08	0.765	-1.47	-0.59	0.389	-1.71	0.588	0.826	1.17	1.83	-0.531	0.261	-0.0881	-0.314	-0.74	-0.731	1.17	0.166	-1.23	-1.3	0.44	0.296	-2.18	0.224	-1.07	0.875	-0.484	0.24	1.54	1.82	0.102	-1.61	-0.139	-0.134
test_103	1	0	-0.581	-1.15	-0.136	-1.28	-1.56	-0.625	-0.255	1.41	-0.302	-0.331	-0.312	-1.19	-0.217	0.236	1.58	-0.731	-1.72	-1.02	0.396	-0.425	-0.102	-0.83	-1.32	-1.19	0.573	0.0209	0.00665	0.345	1.29	-0.603	-1.14	-0.728	-1.28	-1.07	-1.03	1.02	-0.835	-0.168	0.361	1.16	-1.23	1.14	-1.2	0.852	-1.94	-0.226	-0.774
test_104	1	1	0.428	0.476	-1.33	0.457	0.443	-1.2	-0.0876	0.754	-0.903	-0.896	-1.46	-2.09	-1.8	-1.75	-1.1	-0.999	-1.92	-0.954	0.52	0.785	1.77	0.421	-1.8	-0.39	-1.52	1.83	0.0242	-1.33	1.02	-0.455	-1.17	-1.17	-1.18	-0.777	0.246	0.0834	0.917	0.734	0.125	-2.09	-0.213	-0.645	0.652	-1.4	1.07	-0.263	0.795
test_105	1	0	-0.508	-1.24	-0.817	-0.951	-0.601	-1.29	-1.83	0.465	-1.41	-0.953	-0.817	1.21	-1.05	0.388	0.491	-1.16	-0.833	-2.44	0.838	0.594	-0.556	0.364	-0.664	0.259	1.02	-1.21	0.972	1.47	-0.738	-1.46	-0.825	-0.0461	-0.787	-0.193	-1.5	-1.04	-0.133	-0.525	-0.288	0.697	0.554	-0.198	0.293	1.51	0.105	0.752	-0.911
test_106	1	1	0.419	-0.29	1.65	-0.541	-1.22	0.967	0.129	0.447	-0.552	0.664	1.97	1.83	-0.824	0.296	-0.262	1.3	-1.05	-1.99	-0.271	-0.833	-0.413	-0.0859	-0.886	1.53	-1.12	0.188	-0.898	-0.36	-2.02	-1.31	0.513	1.04	0.226	0.249	-0.0549	-1.05	1.18	1.04	1.81	0.0499	-1.01	0.14	0.219	-0.137	-0.196	0.56	0.179
test_107	0	1	0.616	-0.307	-0.166	-1.49	-1.35	-0.85	-1.01	0.718	0.192	-0.0202	0.0837	1.41	-1.6	-0.723	-0.0602	0.66	0.741	-0.598	-0.017	-1.28	0.656	-0.435	-2.29	-0.101	0.459	-0.344	-1.26	0.492	2.06	0.241	-0.342	0.759	-0.745	-1.13	-0.283	1.08	-1.06	0.752	0.05	-0.75	-2.36	1.12	-0.142	-0.061	-0.45	-0.617	-0.0471
test_108	0	0	0.126	0.0772	1.12	-1.01	0.525	-1.31	0.681	-0.153	1.97	0.682	0.728	-1.19	-0.00133	1.56	-0.314	-0.304	0.802	-0.0502	-0.675	-0.877	-1.42	0.167	-0.965	-0.242	-1.03	-1.11	-0.807	1.38	0.0737	-0.0941	0.776	0.0748	0.861	-0.854	-0.97	1.18	0.422	0.321	0.909	-0.258	1.28	0.592	-1.61	0.572	-0.352	0.52	0.315
test_109	0	0	-1.34	0.301	0.858	-0.455	-0.455	0.729	0.388	-0.134	0.682	0.618	0.709	1.48	1.49	-0.682	-0.458	1.83	0.282	0.139	0.113	0.618	0.49	-0.781	-0.215	0.664	0.321	0.265	-0.315	-2.16	0.757	0.665	0.402	0.0851	-1.65	0.465	-1.01	-0.496	-0.784	0.196	-0.236	0.604	0.728	-1.46	0.667	-1.52	0.746	0.114	0.539
test_110	1	0	-0.548	-1.24	-0.82	-0.946	-0.574	-1.3	-1.86	0.41	-1.4	-1.02	-0.819	1.16	-1.07	0.328	0.433	-1.14	-0.848	-2.45	0.837	0.555	-0.622	0.376	-0.622	0.301	0.983	-1.22	0.979	1.39	-0.722	-1.47	-0.818	-0.122	-0.761	-0.223	-1.46	-1.02	-0.0922	-0.558	-0.367	0.76	0.542	-0.253	0.229	1.5	0.0935	0.796	-0.888
test_111	1	1	0.16	-1.14	-0.244	-1.33	0.56	1.79	1.11	-0.271	0.904	-0.174	-1.06	-1.39	-0.262	0.742	0.53	-0.0937	-1.11	0.858	0.751	1.44	1.22	1.13	1.02	-2.07	1.57	1.9	1.35	-1.41	0.334	0.319	0.0514	0.63	0.55	-0.725	0.696	-0.98	1.51	-0.247	0.71	1.05	-0.437	-2.61	0.454	-0.15	-0.909	1.19	0.781
test_112	0	1	-0.0972	-0.784	1.36	-2.06	0.477	-0.109	-0.463	-0.233	1.85	-2	0.817	-0.252	1.11	-0.993	0.0171	0.226	1.52	1.74	0.594	0.288	-0.704	0.524	-0.947	-0.912	-1.53	-0.336	1.3	-0.627	1.62	1.18	0.0975	-1.16	1.2	1.02	0.463	0.516	0.27	1.58	-0.244	2.16	0.207	-2.23	0.289	-1.5	-1.83	-0.246	-0.564
test_113	1	0	-0.3	0.661	-0.964	1.29	0.878	-0.713	-0.617	0.479	-0.337	-0.768	0.706	-0.123	-0.404	-1.47	-0.34	-0.241	-1.48	0.758	0.797	-0.089	0.169	-0.118	-0.3	-0.801	-0.597	1.33	-0.176	-0.453	-0.165	0.016	-0.989	-0.392	-1.33	1.49	0.738	1.04	-0.0956	0.213	-1.54	-1.42	-1.25	-0.975	-0.914	0.421	0.571	0.0673	1.07
test_114	1	1	-0.842	-0.313	0.649	0.428	-1.16	-0.0685	-0.53	-0.223	-0.84	-1.52	-0.435	-0.431	-0.271	0.467	-1.22	0.375	-1.64	-1.06	0.944	-1.12	-0.627	1.89	-0.252	-0.243	0.0376	1.39	-0.402	-0.247	-1.31	-0.782	-0.375	0.165	-0.663	0.716	0.294	-1.19	1.4	-1.24	-1.09	-1.08	-0.129	0.812	-1.02	0.709	-0.0614	-0.146	0.735
test_115	0	1	1.55	-1.08	-0.386	-0.337	0.706	0.229	0.914	0.14	-0.111	-1.47	0.153	0.623	1.5	-1.78	-0.269	0.706	0.645	0.816	-0.226	2.38	-0.751	0.306	-0.253	-0.587	1.02	0.11	0.919	-0.852	0.996	1.2	1.04	-0.294	-0.513	-1.78	-0.569	-1.16	1.25	0.139	0.639	-1.87	1.06	0.105	0.625	-0.0542	-1.79	0.984	0.382
test_116	0	1	-1	-0.709	0.382	-0.603	0.133	0.557	0.214	-1.27	0.914	0.638	0.0446	0.214	-0.551	1.84	-0.741	0.685	-0.337	-0.097	-0.298	-0.396	0.803	0.198	0.101	0.275	-0.511	-0.698	0.154	-1.24	0.731	1.19	0.513	1.35	0.516	0.39	0.608	0.626	0.604	-0.778	0.582	-0.0285	1.11	1.05	0.858	-0.628	1.09	1.35	0.917
test_117	1	0	0.645	-0.297	-0.512	0.925	0.815	1.15	0.366	-0.804	-0.196	2.01	1.88	0.0333	0.587	0.732	-0.611	-0.806	-0.561	-1.85	0.318	0.891	-1.06	1.75	-0.0141	-0.378	1.36	0.658	0.67	-0.0181	-1.11	-0.825	-0.536	0.596	0.938	-1.82	-1.04	0.263	-0.868	0.613	-0.0693	0.0905	-0.876	-0.261	0.133	-0.162	-0.149	1.28	0.536
test_118	1	0	-0.18	0.781	0.855	0.471	0.988	1.06	0.0935	1.7	-1.5	-0.439	0.118	-0.492	0.579	0.00856	-0.267	-0.263	-0.903	-1.94	-0.176	0.161	-0.209	0.542	0.126	1.25	-2.24	1.43	-1.65	0.969	0.245	-1.07	-1.21	0.513	-1.84	-1.25	-2.13	0.00941	0.0881	-1.23	-0.223	-1.33	-0.196	0.231	-0.0356	0.254	0.3	0.318	-0.341
test_119	1	1	-0.449	-0.229	0.128	-1.1	0.027	1.34	-0.753	0.604	-0.712	-0.907	0.0929	-1.08	-0.563	-0.345	0.312	0.218	0.644	-0.927	1.04	-1.38	-1.21	-0.546	-1.18	-0.568	-0.208	0.415	-0.133	-0.603	0.855	-0.822	0.762	0.358	-1.07	-1.16	1.97	0.636	1.19	1.7	1.95	-0.273	0.0673	0.282	-1.34	0.764	-2	0.236	0.916
test_120	1	1	0.959	-2.08	1.18	-0.783	0.0175	2.44	-0.41	1.48	0.0991	0.643	0.503	0.272	-0.419	0.0532	0.64	0.533	-1.28	0.399	0.699	0.177	-0.352	0.65	0.0385	0.0311	-0.267	0.775	-0.187	-1.02	-0.941	0.0995	-0.77	0.782	0.157	1.26	-0.183	0.27	0.145	-0.505	-2.03	0.526	0.0676	-1.18	-0.188	2.3	0.412	0.154	-1.01
test_121	0	1	-0.0293	-0.119	-0.701	-1.4	-0.683	0.0714	2.52	-1.1	0.438	1.76	-0.00229	-0.448	0.967	-0.18	0.319	1.03	0.0157	0.0508	0.627	0.854	1.58	0.993	0.693	-0.0496	1.26	0.862	1.9	-1.25	0.677	0.163	-1.14	2.56	0.0133	0.687	-1.71	0.67	-1.33	0.0817	1.1	-0.309	-0.521	-0.115	0.53	-1.7	1.01	-0.365	-0.517
test_122	0	0	0.0396	-1.17	0.744	-0.365	-0.161	0.762	1.27	-0.914	0.454	0.0141	-0.679	0.952	0.258	0.72	-0.422	0.083	1.17	0.629	-0.297	0.135	-0.764	-0.333	-1.18	1.97	-0.41	1.33	-2.05	-0.444	-1.11	1.32	-0.574	-0.231	-0.0202	2.19	0.877	0.488	0.64	-1.05	-0.482	-1.1	-0.734	0.87	1.09	-2	0.738	-0.976	-1.08
test_123	0	1	0.432	0.562	-2.47	0.625	-0.43	-0.561	-0.15	-0.538	0.262	1.13	-1.2	-0.243	-0.983	-0.664	-0.16	1.46	0.537	-0.115	-0.02	-1.18	0.318	0.769	-1.86	-1.37	0.969	0.667	0.262	-0.0848	1.25	-0.562	0.844	-0.181	0.926	-0.656	-0.708	-0.58	-0.25	-1.3	0.99	-0.919	-0.498	1.56	-1	-0.0818	1.28	-0.59	0.808
test_124	0	1	0.58	-0.107	1.93	-0.842	-0.677	0.312	0.597	0.0387	0.583	0.671	2.37	1.83	-0.738	0.054	-0.222	1.48	-0.0609	-1.36	-0.0818	-0.698	-0.538	-0.412	-1.13	2.2	-1.18	-0.228	-1.26	-0.705	-1.71	-0.651	1.25	1.5	0.967	0.574	0.0805	-0.552	1.69	1.38	1.31	0.133	-0.962	0.323	0.646	-1.05	0.13	0.579	0.756
test_125	0	0	0.845	0.658	0.359	0.198	1.1	1.32	-0.396	-0.934	0.955	2.07	0.206	-1.24	-1.29	-1.16	0.324	1.81	0.995	0.49	-1.12	-0.265	-0.347	0.236	0.219	0.546	1.08	-0.0374	0.725	0.187	-0.965	2.03	0.506	1.12	0.088	-0.0307	-0.604	-1.28	0.546	-0.518	-0.382	0.474	-0.18	0.16	-1.23	-1.17	-0.328	-1.26	0.603
test_126	1	0	-0.116	-0.211	-0.954	-1.14	-1.18	0.637	2.21	-0.717	-0.734	1.77	-0.477	-0.504	0.888	0.0692	0.226	0.792	-0.984	-0.718	0.411	0.719	1.73	1.32	0.885	-0.703	1.35	1.23	2.21	-0.976	0.228	-0.639	-1.82	2.16	-0.829	0.291	-1.88	0.118	-1.84	-0.159	1.6	-0.401	-0.578	-0.411	0.208	-0.841	0.87	-0.417	-1.14
test_127	0	1	-0.62	-0.343	1.2	-0.606	-1.46	-0.827	0.96	0.621	0.343	-0.476	0.365	0.676	1.88	0.309	-0.824	0.528	0.727	1.25	0.656	0.39	-0.509	0.29	-0.43	1.04	-0.369	-0.491	-1.95	-1.4	0.0494	0.651	0.615	-0.426	0.116	-0.385	-0.469	-0.589	0.419	0.667	-0.644	-0.0407	0.0308	1.11	0.382	-1.27	0.629	-0.869	-0.617
test_128	1	1	0.384	0.771	1.89	0.635	0.181	-0.819	-1.52	0.997	0.153	0.234	-1.31	-0.166	0.0807	-1.18	0.592	0.979	-0.59	0.109	-0.382	-0.175	0.213	-0.334	0.417	0.192	-0.893	-0.225	-0.39	-0.293	0.285	0.795	0.979	0.926	0.129	0.408	0.237	1.12	-0.277	0.249	0.534	-0.684	-1.55	-1.58	-1.96	2	-0.979	-0.146	-1.2
test_129	0	1	1.53	-1.5	-0.374	-2.03	1.04	0.0351	0.179	-0.907	0.595	0.646	-0.0919	-1.26	-1.23	-2.83	1.29	-0.425	0.115	-1.25	1.06	-0.00102	0.797	0.663	0.16	0.945	-0.777	0.526	-0.982	-1.27	0.384	-0.179	0.159	-0.321	-0.356	-2.16	-0.377	0.569	1.34	-0.293	-0.112	0.882	-0.232	-1.57	1.04	-0.628	-0.886	0.921	-0.87
test_130	1	1	-0.551	1.23	-1.73	0.238	0.627	0.0564	1.12	0.446	-0.675	1.39	-0.16	-0.0977	-0.0689	0.179	-0.438	-1.21	-0.683	-0.0597	0.535	1.56	-0.884	0.271	-0.75	0.762	-1.53	-0.329	-0.454	0.886	-0.195	-0.522	-0.826	0.124	-0.764	-0.684	-0.751	0.00883	-2.73	1.32	-0.156	-1.45	-0.673	0.0428	0.177	0.821	0.629	-1.31	-0.225
test_131	1	0	0.328	1.43	0.211	0.206	-1.63	0.953	0.942	-0.818	-0.11	-1.73	0.541	1.33	-0.778	-0.264	-0.675	-0.302	-1.16	0.0182	-1.18	-0.633	-0.971	1.34	0.432	-1.68	-1.11	-1.58	-0.876	-0.652	0.557	-0.653	-0.931	-0.404	0.93	1.95	0.407	0.331	-0.49	-0.971	1.44	0.673	-0.268	-0.571	0.37	1.83	0.288	1.79	-0.945
test_132	1	1	-0.0556	-0.286	-0.958	-1.16	-1.22	0.643	2.23	-0.697	-0.662	1.8	-0.533	-0.583	0.82	0.0732	0.261	0.702	-1.01	-0.7	0.452	0.648	1.71	1.33	0.825	-0.73	1.31	1.22	2.2	-0.939	0.173	-0.63	-1.82	2.19	-0.807	0.238	-1.79	0.122	-1.81	-0.151	1.58	-0.372	-0.537	-0.437	0.104	-0.824	0.832	-0.359	-1.14
test_133	1	1	-0.597	-1.7	0.0898	-0.614	0.912	0.929	0.145	-1.1	0.261	1.26	1.17	-0.0704	0.583	0.0747	-0.0657	-0.106	-0.885	0.591	0.679	-0.0193	0.354	0.153	-0.633	-0.703	-2.14	-0.867	0.31	0.161	-0.805	1.46	-0.289	-0.854	0.223	0.166	-0.374	0.304	-0.0121	1.33	-0.563	-0.088	0.577	-0.756	0.00969	0.914	-1.13	1.07	-1.89
test_134	1	1	1.66	0.503	-0.188	-0.427	-1.27	0.349	-1.43	0.167	-2.16	-0.433	-1.11	0.739	0.375	0.13	0.657	0.449	-1.26	-0.0634	-0.667	-1.11	-0.786	1.25	0.319	-1.22	0.869	-0.155	1.82	-0.125	0.507	-0.984	0.589	-0.267	-0.101	-0.619	0.211	-0.969	0.521	0.173	1.07	-0.543	0.334	-0.445	-0.125	-0.194	-0.584	-0.939	0.503
test_135	0	0	-0.472	-0.398	0.32	0.00261	0.328	-0.471	0.521	0.837	1.66	1.53	-0.448	0.502	0.543	0.781	1.36	0.193	-0.0245	-0.232	1.02	0.243	-1.49	-1.31	-0.319	0.946	0.97	0.607	-0.271	-0.908	-1.6	1.1	1.19	-0.218	1.32	-0.812	0.469	0.836	-0.522	0.181	-0.254	0.351	0.0475	1.01	-1.78	-0.51	-0.06	0.377	-0.267
test_136	0	1	0.98	-0.615	0.5	-0.0524	0.338	0.474	1.9	-0.84	1.19	1.76	-0.209	-0.507	0.0426	-0.161	1.28	2.21	1.74	1.64	-0.541	0.145	-1.94	-0.506	0.115	1.37	-0.279	0.583	0.369	1.65	-0.496	1.27	0.364	2.02	0.238	0.964	1.39	0.0341	1.79	-0.398	0.202	-0.732	1.51	0.958	0.9	-1.58	-0.896	2.6	0.409
test_137	1	0	0.6	-0.0588	-0.0681	1.85	1.32	0.544	0.626	0.717	-1.19	-0.523	-1.59	-0.546	-0.235	-0.789	-0.739	0.835	-0.825	-1.86	-1.32	-1.01	0.287	-1.23	-0.449	0.148	1.11	0.607	-0.909	1.35	0.233	-0.671	-0.0468	-0.299	0.915	-1.48	1.86	-1.23	1.11	-1.33	1.21	1.95	-0.793	-0.174	-2.12	-1.28	0.822	-0.701	-1.37
test_138	0	1	1.47	-1.56	-0.37	-1.98	1.01	0.07	0.165	-0.942	0.582	0.629	-0.066	-1.25	-1.22	-2.84	1.25	-0.391	0.074	-1.2	1.07	0.0707	0.754	0.657	0.136	0.984	-0.773	0.551	-1	-1.27	0.386	-0.164	0.0828	-0.275	-0.42	-2.21	-0.443	0.629	1.33	-0.307	-0.118	0.828	-0.213	-1.58	1.02	-0.617	-0.907	0.88	-0.877
test_139	1	1	-1.03	0.998	-0.862	0.242	-0.147	-0.968	-1.05	0.47	0.321	0.535	-0.3	-0.119	0.633	0.286	1.39	-0.735	-1.32	0.0285	-0.101	0.0803	0.483	-0.225	0.652	-1	-0.534	1.58	0.668	1.67	0.173	0.0136	-1.05	-1.68	0.542	-1.28	-1.3	1.35	-0.21	-0.174	1.04	-1.47	-0.775	-1.03	-0.347	1.41	-1.01	0.894	1.19
test_140	1	0	1.08	-0.313	-0.355	1.85	-1.26	1.18	1.48	0.206	0.121	1.01	-0.547	-0.182	1.01	2.09	-0.917	0.164	0.521	0.182	0.261	-0.889	-1.06	0.151	0.052	-1.51	0.863	0.0429	0.483	0.428	0.205	0.136	-0.204	-0.875	0.803	0.33	1.38	-0.0237	0.167	-0.658	0.508	1.39	-1.47	0.643	-2.91	-0.405	-0.0175	-0.356	-0.731
test_141	1	1	-1.09	-0.196	-0.667	-0.421	0.0758	-1.62	-0.609	-0.141	-0.657	0.929	-1.18	-1.33	-0.397	-1.77	0.733	-0.899	0.172	-0.789	-1.16	-0.579	0.106	-0.0571	0.428	-0.281	0.338	0.503	0.421	0.119	-0.278	0.403	-0.472	0.67	-0.618	0.0108	1.91	-0.342	0.833	0.323	-0.789	1.32	0.639	0.13	-0.522	-0.263	1.37	0.16	0.658
test_142	1	1	0.071	-0.135	0.155	-1.29	0.833	2.12	-0.756	-0.36	-0.0858	0.292	1.19	-0.352	0.775	-0.492	0.6	-0.405	-0.424	0.0299	0.726	0.101	0.438	-0.248	0.303	0.557	-2.13	-0.337	0.191	-1.11	-1.81	1.14	0.318	0.508	0.259	0.0656	0.529	0.399	0.0558	1.13	-0.568	-0.902	0.521	-0.104	-0.229	2.1	-1.1	-1.15	-0.736
test_143	0	1	-0.625	0.794	0.11	1.04	1.73	-0.264	-0.101	-0.176	0.319	-0.681	0.362	0.0249	-1.22	0.32	1.63	-0.655	-0.914	0.164	-0.892	-1.63	-0.9	0.143	0.21	-0.94	0.581	0.226	-1.1	-0.0229	0.777	-1.13	1.68	-1.17	1.76	0.516	0.158	0.518	1.22	0.595	-1.08	1.83	-1.48	-0.234	-0.149	-0.721	0.336	1.05	1.4
test_144	1	1	-0.0433	-1.27	0.404	0.02	-0.792	1.25	0.924	-0.511	-0.613	-0.0251	-1.24	0.844	0.142	0.94	-0.556	-0.298	0.19	-0.109	-0.436	-0.0303	-0.601	0.0285	-1.06	1.29	-0.351	1.7	-1.74	-0.133	-1.48	0.693	-1.33	-0.738	-0.784	1.92	0.79	-0.036	0.147	-1.33	0.0347	-1.18	-0.831	0.646	0.735	-1.15	0.637	-0.969	-1.63
test_145	0	1	-0.713	-0.154	0.886	0.0449	-0.624	-0.717	-0.1	-0.651	0.196	-1.53	0.0895	-0.414	-0.216	0.202	-1.09	0.664	-0.663	-0.387	1.11	-0.961	-0.753	1.61	-0.417	0.532	0.0613	1.04	-0.768	-0.543	-0.912	-0.0901	0.438	0.643	0.0624	0.938	0.395	-0.767	1.88	-1.01	-1.51	-1.01	-0.0285	0.99	-0.584	-0.271	0.123	-0.121	1.32
test_146	0	0	1.51	2.16	0.431	-0.469	-1.33	-1.1	-2.05	-0.32	1.4	1.6	-1.43	-0.169	0.0637	-1.56	0.809	0.435	0.171	1.19	0.182	-0.478	2.04	0.0108	-0.803	0.182	0.552	0.135	-0.155	-2.84	0.156	0.21	-0.352	1.22	0.849	1.27	-1.22	-0.43	-0.273	-0.768	-0.863	-0.895	0.367	-0.117	0.903	-0.273	0.329	-0.71	1.25
test_147	0	1	1.54	-0.945	-0.411	-0.365	0.676	0.187	0.917	0.116	-0.141	-1.53	0.233	0.667	1.42	-1.78	-0.265	0.753	0.627	0.787	-0.313	2.3	-0.772	0.324	-0.234	-0.575	1.02	0.0549	0.887	-0.834	0.946	1.17	1.05	-0.337	-0.527	-1.72	-0.554	-1.19	1.2	0.107	0.681	-1.88	1.03	0.0842	0.65	-0.0308	-1.79	0.93	0.416
test_148	0	0	-1.58	0.833	0.27	0.361	0.0462	-0.685	1.29	0.242	0.634	1.3	0.0556	-0.13	-0.203	0.151	0.362	-1.46	0.907	-0.204	-1.32	0.756	2.44	-0.18	1.73	1.7	0.153	-0.132	-0.752	-1.02	0.0121	-1.64	0.359	0.82	1.07	2.63	-1.36	0.665	-0.436	0.297	0.000538	-0.351	2.39	-0.452	1.86	-1.72	1.52	1.34	0.234
test_149	0	1	-0.455	-0.807	0.297	0.485	1.31	0.0515	0.981	-0.592	-0.486	-0.826	0.106	-0.156	0.813	-0.0693	-0.798	1.98	0.39	1.28	-0.382	1.09	0.509	-1.93	1.83	-1.26	-0.0775	-0.244	0.671	1.12	-0.985	0.525	-0.307	0.188	-0.335	-0.52	-0.549	0.00355	0.515	-1.23	-1.52	1.12	0.0659	-1.46	-0.711	-0.651	0.596	-0.995	-0.268
test_150	0	1	1.82	0.442	0.0656	-2.02	0.415	-0.852	-1.13	-1.34	-0.429	-1.32	0.128	0.0312	-1.57	0.356	-0.174	-1.38	0.218	-0.477	-0.552	0.582	-1.78	0.182	-0.455	0.93	-1.01	-2.04	-0.488	-0.414	0.879	0.989	0.39	-0.565	0.48	-0.785	0.243	1.29	1.02	0.51	0.429	-1.27	0.839	0.94	0.478	0.386	-0.0627	0.238	0.532
test_151	0	1	-2.9	-1.08	0.686	0.314	-0.216	-1.55	-1.84	0.00905	0.0605	-1.3	1.21	1	0.502	0.313	0.204	-1.08	-0.664	0.196	0.458	-1.8	0.317	-1.26	-1.25	1.22	0.0566	0.737	-0.808	0.425	-1.06	-2.23	1.32	-0.615	0.643	-1.76	0.0822	1.83	2.64	2.04	-0.772	0.309	0.451	0.59	-0.722	-0.108	-0.0958	-0.026	2.68
test_152	0	1	0.385	0.972	2.07	-0.486	-0.628	0.138	0.917	-0.705	0.189	0.898	2.39	-1.94	-1.2	-1.25	1.62	0.000199	1.17	-0.175	-1.8	-2.23	1.51	-1.42	1.65	0.0607	-1.7	0.358	-0.0839	-0.378	1.15	-1.91	1.66	0.537	1.61	0.916	0.896	-0.471	-0.766	2.38	-0.632	0.591	2.51	-1.24	1.05	0.616	1.23	-0.494	1.4
test_153	1	1	0.478	-1.5	-0.391	1.9	-0.477	-0.491	-1.61	-0.418	-0.309	1.93	-0.63	0.188	-0.78	-0.692	0.159	-1.46	-1.37	0.729	-0.134	0.442	-1.1	-0.66	-2.01	0.252	0.583	0.263	-1.32	1.09	0.345	-1.12	-0.405	0.157	0.869	-2.09	-1	2.5	0.393	1.45	-0.636	0.0218	-1.37	0.623	-1.26	1.21	-0.118	-0.715	-0.456
test_154	0	1	-1.19	1.75	-1.05	0.359	0.454	-0.359	-0.345	-0.757	0.819	1.51	0.322	-1.03	0.709	0.825	-0.768	0.583	-0.203	1.63	-0.188	-1.81	-0.757	0.691	0.147	-0.666	-0.367	1.27	0.94	1.69	-1.45	-0.251	-1.21	1.95	0.176	1.77	-1.35	-0.305	0.436	-0.34	1.04	-1.54	0.936	1.49	1.6	-1.21	2.24	-0.539	1.22
test_155	1	1	0.79	-0.00748	-1.97	0.303	0.295	-1.91	0.369	0.177	-0.689	-0.517	-1.51	-0.734	-0.314	0.693	-1.06	1.04	-0.998	-0.721	-0.323	0.091	0.872	0.768	0.194	-1.71	0.607	1.05	0.33	-0.277	-1.07	0.351	-1.1	0.151	-1.83	-0.262	0.177	-0.508	1.75	-1.87	1.46	1.14	-0.842	-0.701	1.21	0.0903	0.619	1.59	-0.718
test_156	0	1	0.358	0.984	2.02	-0.502	-0.622	0.111	0.904	-0.722	0.192	0.859	2.39	-1.98	-1.19	-1.22	1.62	0.0605	1.13	-0.141	-1.77	-2.23	1.5	-1.46	1.68	0.0235	-1.73	0.369	0.0244	-0.402	1.15	-1.9	1.63	0.501	1.61	0.863	0.884	-0.469	-0.812	2.45	-0.647	0.62	2.53	-1.36	1.08	0.658	1.27	-0.515	1.39
test_157	1	1	0.175	-0.973	-1.83	1.32	0.356	0.589	0.107	1.43	-0.769	1.01	0.356	-1.42	-0.0873	-0.333	-0.753	2.12	-0.0783	0.633	-0.375	-0.734	0.246	0.231	1.26	-1.41	-0.865	-0.496	0.307	1.15	0.187	-0.925	-1.31	-1.34	-2.55	-0.257	1.26	-0.0843	-0.345	-0.203	1.79	1.05	0.616	-1.32	-0.793	-0.132	1.21	-0.843	1.27
test_158	1	1	0.102	0.451	1.46	1.2	-0.032	1.26	0.0869	0.753	-0.0483	0.616	-0.245	-0.8	0.832	0.262	-2.36	0.314	0.642	0.533	0.485	0.8	0.138	1.12	0.616	0.808	-1.22	-0.337	1.11	1.7	-0.0435	-1.82	-0.57	0.148	0.677	-2.2	-0.187	0.0295	2.28	-0.5	-0.633	0.303	1.3	-0.364	-1.35	1.49	1.09	2.44	-0.521
test_159	1	1	-0.919	-0.159	1.03	2.08	1.53	0.0386	0.15	2.01	-0.124	1.88	-0.467	0.897	2.49	-0.672	-0.643	0.287	-0.925	-1.11	-0.564	1.8	-0.576	-1.41	-0.0245	0.402	1.22	1.72	0.385	1.17	0.605	0.536	0.166	1.01	-0.384	0.476	-0.22	0.921	-0.235	-0.454	0.165	1.59	-1.43	-0.776	-2.18	-0.0403	-1.93	-0.00811	-1.42
test_160	1	0	1.03	0.835	-1.02	-1.28	0.262	0.198	-2.23	0.969	-0.981	0.576	0.705	-0.664	-0.709	1.29	-0.895	-0.907	-0.267	-1.67	-1.96	-0.837	0.151	0.728	0.53	0.409	0.415	-0.0276	0.151	1.58	-1.38	-0.936	-0.643	-1.11	-1.67	-1.87	-0.842	-1.4	2.01	-2.19	0.364	0.716	-0.192	0.544	-0.986	-0.452	-0.617	0.542	-0.836
test_161	0	1	-0.848	0.809	-0.412	0.0676	0.905	-0.124	0.503	-1.37	1.02	-0.528	1.3	-0.239	0.449	0.66	1.47	-1.69	0.331	0.339	-1.77	1.46	-0.594	0.0197	1.08	0.676	0.114	0.261	0.827	-0.808	-1.21	-0.441	1.3	0.691	-0.147	0.185	-1.83	-0.0439	-0.0291	-0.368	0.122	0.639	0.879	0.393	1.59	-1.32	1.38	1.18	-0.678
test_162	1	0	0.918	-2.09	1.22	-0.8	0.00058	2.41	-0.419	1.47	0.122	0.676	0.485	0.302	-0.387	0.0534	0.714	0.468	-1.29	0.361	0.672	0.128	-0.293	0.618	0.0616	-0.0269	-0.283	0.742	-0.22	-1.01	-0.915	0.0776	-0.753	0.784	0.173	1.28	-0.125	0.35	0.154	-0.446	-2.03	0.558	0.035	-1.2	-0.261	2.3	0.384	0.188	-1.02
test_163	1	0	0.095	0.205	1.59	-0.0983	-0.895	1.17	-0.0373	0.344	-0.72	1.69	-0.422	0.815	1.41	-0.382	-1.38	-0.418	-0.784	1.33	0.177	2.49	-0.0811	-0.964	-1.02	1.46	-1.34	1.07	-0.331	-0.156	0.921	0.797	-0.748	1.79	-0.717	0.0541	-1.05	-0.629	-1.26	-0.64	0.276	0.277	-0.887	-0.965	1.51	0.0389	1.62	1.22	-0.0291
test_164	0	0	-0.0409	-0.858	1.33	-2.1	0.511	-0.154	-0.491	-0.251	1.86	-1.96	0.834	-0.245	1.07	-1.02	0.0641	0.198	1.5	1.73	0.601	0.272	-0.715	0.555	-0.944	-0.874	-1.52	-0.344	1.28	-0.579	1.59	1.15	0.0709	-1.16	1.15	1.01	0.446	0.547	0.29	1.59	-0.207	2.12	0.185	-2.16	0.296	-1.47	-1.83	-0.264	-0.608
test_165	0	1	-2.96	-1.05	0.711	0.311	-0.133	-1.53	-1.9	-0.00342	0.0428	-1.34	1.23	0.974	0.573	0.358	0.139	-1.03	-0.668	0.229	0.482	-1.78	0.365	-1.24	-1.2	1.2	0.0517	0.762	-0.757	0.432	-1.03	-2.26	1.35	-0.74	0.654	-1.74	0.0132	1.88	2.68	2.02	-0.833	0.273	0.497	0.581	-0.805	-0.112	-0.079	0.00444	2.67
test_166	1	1	0.643	-0.382	-0.991	-0.414	-0.306	-1.16	-1.53	-0.663	0.438	-0.396	-0.469	-0.274	-0.627	-0.204	-0.564	-0.502	-0.352	-1.55	-0.445	-0.213	1.17	1.54	0.028	-0.881	-0.993	1.44	1.74	-0.422	0.55	-0.689	0.0867	0.428	0.627	-1.41	1.71	-0.227	0.815	1.2	-1.18	0.688	-0.624	-0.609	-0.0335	1.44	-0.524	-0.372	0.645
test_167	1	1	-0.366	-0.791	0.812	1.34	0.466	-0.148	-3.03	-0.447	-0.689	-0.841	0.131	-0.553	-0.234	-1.87	0.687	-0.676	-0.696	0.373	0.542	0.547	1.62	-0.639	0.23	-1.13	1.33	0.837	0.617	1.24	0.473	-0.712	-0.916	-1.82	0.134	-0.995	0.96	1.19	0.316	0.347	-1.02	0.579	-0.982	-1.29	-0.738	0.818	-1.13	1.57	-0.686
test_168	0	0	1.22	-0.344	1.25	-0.587	-1.09	2.34	1.12	-2.67	0.736	0.286	1.12	0.896	-0.492	-0.0649	-0.464	2.2	0.135	0.667	-0.363	0.532	-1.64	-0.107	-0.025	0.581	-0.438	-0.631	0.553	-1.21	-0.401	1.43	0.563	1.01	0.557	-0.689	0.239	0.631	0.333	0.632	0.53	1.09	-0.0645	0.584	-0.492	-0.709	0.58	-0.382	2.38
test_169	1	1	0.654	-0.335	-1.09	-0.0501	-0.729	0.621	0.563	1.12	-0.106	-0.255	0.529	-1.3	-2.13	-0.668	0.832	-1.04	-1.01	-0.222	0.509	-2.55	0.373	1.81	0.64	-1.64	-0.9	-2.31	-1.96	1.31	0.0405	0.426	-0.64	0.586	-1.91	-1.17	1.55	0.276	-0.749	0.614	-0.0399	1.19	0.488	-0.639	0.132	0.35	-1.02	-0.757	1.32
test_170	1	0	-1.34	0.00761	1.02	1.59	-0.687	0.406	-0.932	0.218	-0.331	-2.18	-0.562	0.302	0.000457	0.362	-0.331	-0.66	0.014	-0.0542	0.333	-0.247	-0.961	-0.878	0.931	-0.0827	1.59	-1.19	0.234	-0.268	-1.57	-1.02	-0.106	-1.02	-0.748	1.59	2.76	1.3	0.0601	1.36	0.398	0.335	-0.73	0.551	-0.635	2.25	0.145	-0.227	0.169
test_171	0	0	1.61	2.18	0.251	1.49	0.328	-0.418	1.02	-0.941	1.4	-0.366	1.78	0.759	1.36	0.672	0.598	0.0108	1.05	1.38	-1.54	0.75	-0.581	-2.26	1.46	1.73	-0.0257	-2.35	1.67	-2.15	1.45	0.58	2.15	1.08	1.86	2.02	1.59	0.174	-1.82	0.268	-0.809	0.46	-0.958	-1.03	0.465	-0.72	1.18	-0.987	0.18
test_172	0	1	1.02	-1.47	1.2	-0.821	0.25	1.52	-0.492	-1.04	0.701	2.04	0.715	-1.42	0.118	-1.41	0.165	-0.49	1.05	-0.0374	2.44	-0.848	-1.32	-0.814	0.29	1.26	-0.56	-1.08	-0.609	0.0219	-0.0761	0.0335	1.44	0.402	0.836	-0.58	1.54	0.911	-0.0367	1.5	0.277	-0.907	2.13	1.9	-2.15	0.637	-1.12	0.369	0.413
test_173	1	0	0.52	-1.51	-0.353	1.86	-0.486	-0.518	-1.59	-0.41	-0.315	1.98	-0.683	0.189	-0.811	-0.701	0.134	-1.41	-1.37	0.729	-0.17	0.427	-1.09	-0.684	-2.02	0.268	0.564	0.298	-1.31	1.12	0.381	-1.12	-0.393	0.157	0.889	-2.05	-0.977	2.51	0.427	1.44	-0.699	0.0164	-1.33	0.619	-1.25	1.22	-0.158	-0.661	-0.52
test_174	0	0	-0.583	0.499	0.57	-0.88	1.1	-0.194	-0.633	1.73	0.172	-0.527	-1.07	-0.662	-2.08	-0.964	0.813	-0.887	0.158	0.708	-0.159	-1.13	-0.0718	0.359	-1.57	0.734	0.229	-0.191	-1.75	0.394	1.45	-0.342	-0.156	-0.762	0.263	1.09	1.03	0.49	-1.79	0.808	1.34	-0.396	-0.562	0.155	1.16	0.566	-0.991	-1.16	0.7
test_175	0	1	0.951	-0.609	0.567	-0.0339	0.296	0.49	1.88	-0.828	1.19	1.73	-0.271	-0.524	-0.0192	-0.188	1.36	2.2	1.73	1.68	-0.558	0.0998	-1.94	-0.49	0.153	1.39	-0.326	0.546	0.352	1.68	-0.452	1.29	0.373	2.03	0.23	0.936	1.39	0.0714	1.82	-0.4	0.202	-0.723	1.49	0.982	0.859	-1.56	-0.951	2.6	0.461
test_176	0	1	0.508	0.298	-0.345	-1.2	-0.942	0.000451	0.69	0.43	1.32	0.575	0.44	-0.4	-0.0327	1.9	0.767	0.387	0.493	0.589	0.291	0.909	-0.5	-0.217	-0.559	1.83	-0.696	-1.28	-1.5	-0.991	0.4	-1.14	1.32	0.865	-0.31	1.28	-0.232	1.67	-1.17	1.18	-1.82	0.0516	0.883	1.63	1.23	-0.132	1.21	-0.352	0.278
test_177	0	1	1.53	-0.987	-0.355	-0.327	0.703	0.181	0.909	0.135	-0.134	-1.5	0.11	0.67	1.5	-1.83	-0.319	0.688	0.668	0.815	-0.259	2.34	-0.739	0.344	-0.231	-0.583	1.06	0.0941	0.908	-0.827	1.04	1.18	1.07	-0.315	-0.51	-1.75	-0.5	-1.21	1.26	0.0848	0.644	-1.91	0.995	0.116	0.655	-0.0486	-1.81	1	0.41
test_178	1	1	0.467	-0.945	-1.57	-1.23	-1.34	0.829	0.6	-0.617	0.323	0.923	-0.419	0.192	-0.746	-0.996	0.329	1.11	0.349	-0.092	-0.954	-1.4	1.17	1.33	-1.7	-0.0579	0.838	1.28	1.72	0.44	0.108	-0.934	0.662	-0.0248	0.405	-2.54	-1.17	-0.998	-0.736	0.804	-0.778	-0.374	0.666	-0.92	1.48	0.932	0.224	-1.96	0.62
test_179	1	1	1.74	-0.0381	0.308	0.0591	0.0182	2.28	0.232	-0.562	-0.087	0.289	-1.82	0.939	-0.544	-0.246	-0.481	0.85	-0.328	-0.731	-2.67	-1.9	1.27	0.724	-0.447	-0.503	0.468	0.0092	1.04	-0.0713	-1.04	1.5	0.493	0.132	-0.991	-0.0253	1.14	-1.5	-1.26	-0.886	-1.42	-1.29	-1.21	0.474	1.6	0.664	0.641	-1.75	0.849
[truncated: 721 more columns]
