# Supplementary material for: A multimodal ConvNeXt-Tiny deep learning model for simultaneous prediction of IDH mutation and Ki-67 expression in gliomas
Source: PLoS One. 2026 Jun 26;21(6):e0351757. doi: 10.1371/journal.pone.0351757 (PMC13308780; doi:10.1371/journal.pone.0351757)
Supplement: S1 File — This file contains the de-identified tabular data underlying the findings of this study, including cohort assignments, clinical variables, molecular labels, extracted radiomics features, deep learning features, model prediction signatures, and numerical data used to generate the figures and tables. (ZIP) [file pone.0351757.s012.zip › DL_test_IDH_single__CBF_test_raw.csv]

sample_id	y_idh	y_ki67	DL1_CBF	DL2_CBF	DL3_CBF	DL4_CBF	DL5_CBF	DL6_CBF	DL7_CBF	DL8_CBF	DL9_CBF	DL10_CBF	DL11_CBF	DL12_CBF	DL13_CBF	DL14_CBF	DL15_CBF	DL16_CBF	DL17_CBF	DL18_CBF	DL19_CBF	DL20_CBF	DL21_CBF	DL22_CBF	DL23_CBF	DL24_CBF	DL25_CBF	DL26_CBF	DL27_CBF	DL28_CBF	DL29_CBF	DL30_CBF	DL31_CBF	DL32_CBF	DL33_CBF	DL34_CBF	DL35_CBF	DL36_CBF	DL37_CBF	DL38_CBF	DL39_CBF	DL40_CBF	DL41_CBF	DL42_CBF	DL43_CBF	DL44_CBF	DL45_CBF	DL46_CBF	DL47_CBF
test_001	1	0	-0.0967	1.79	-0.541	-0.352	-0.249	2.1	1.39	-0.694	0.908	0.0483	-0.703	0.0896	-0.462	-0.772	1.02	0.43	0.294	-0.587	-0.102	-0.187	0.545	1.68	0.538	-0.765	0.0563	0.387	-2.19	0.587	1.91	-0.0312	-0.0721	-1.25	-2.29	-1.31	1	0.0152	0.84	-1.48	1.2	-0.538	-0.894	-1.14	0.0558	0.151	-0.0953	-0.838	0.115
test_002	0	0	0.55	-1.05	0.236	0.442	-1.52	-0.0203	0.47	0.358	0.505	-0.595	-0.168	-0.296	0.324	-0.526	0.631	-0.0873	0.277	0.844	-0.378	1.49	0.473	1.3	1.55	1.24	0.666	1.55	0.279	2.35	-0.296	-2.27	-0.0911	-0.0464	-1.3	-0.141	-0.694	-0.262	0.54	-0.212	0.191	-0.938	-0.409	0.65	1.46	-0.475	-0.571	-1.7	-0.515
test_003	0	1	0.379	0.154	-0.854	0.482	-0.698	-1.24	0.221	-1.17	-0.55	-0.367	-0.682	0.0911	1.23	-0.524	1.35	-1.01	-0.133	0.9	-0.598	-1.96	0.846	-0.284	1.08	-1.42	-0.14	-1.66	0.52	0.315	1.41	-1.33	-1.44	-0.493	1.28	-0.345	0.744	0.259	-0.579	3.11	0.731	-0.239	-0.44	-0.276	-0.828	1.13	0.711	-0.859	0.783
test_004	0	0	-0.586	-0.331	-1.2	0.773	1.24	-0.144	2.28	1.18	2.09	0.22	-0.619	0.126	-0.499	-0.495	-1.66	-0.303	-1.55	-0.92	-1.66	1.6	-1.42	-0.83	-1.1	1.06	-0.953	1.27	0.554	0.983	-0.144	-1.33	-0.881	-1.36	0.624	-1.09	1.36	-1.59	-2.28	-1.46	0.298	0.0918	0.886	0.228	-0.251	-1.06	1.1	-0.491	-0.238
test_005	0	1	0.262	1.06	-1.08	-1.72	-0.336	-0.69	-1.7	1.65	0.346	-0.908	0.833	-0.568	0.61	-0.0673	0.328	1.61	0.784	0.226	-1.89	0.151	-0.546	-0.0097	-0.793	-0.0133	-1.6	-1.22	0.122	0.545	0.34	-0.664	0.537	-1.23	0.999	0.404	0.114	-0.716	-1.21	0.41	0.0812	0.2	-0.395	0.168	0.161	0.12	1.32	0.362	0.502
test_006	1	1	-0.225	-0.169	0.274	0.724	0.236	-0.574	0.312	-0.0698	-2.91	-0.559	1.42	0.418	-0.0315	0.585	0.0791	-0.105	0.62	1.6	0.53	0.438	-0.476	-0.853	0.116	1.46	-0.594	-1.5	1.83	1.14	0.549	-0.554	1.25	-0.512	-0.511	0.75	-0.433	0.249	1.84	0.817	-0.506	-0.747	-0.684	0.306	0.256	0.567	0.358	-1.05	-0.436
test_007	1	0	1.03	0.109	-0.342	-0.0983	1.87	0.523	-0.677	1.36	-1.22	0.498	2.26	-1.41	0.103	0.291	-0.593	-1.35	-0.0637	0.0622	0.836	-0.632	-0.893	-0.637	-0.0219	-1.37	0.861	-0.803	0.871	-0.114	0.821	-0.674	0.551	0.0632	0.00188	-0.607	1.64	-0.29	1.45	-1.13	1.53	0.525	-0.472	-0.667	-0.403	-0.0285	-0.691	-0.197	-0.0484
test_008	0	0	1.03	-0.248	-1.12	0.0641	1.25	-0.0806	-0.589	1.28	-0.905	0.779	2.42	-1.09	0.0688	0.621	-0.431	-1.43	-0.959	0.00142	0.645	-0.329	-0.8	-0.841	0.369	-1.39	1.22	-0.252	0.878	0.866	0.577	-0.412	0.68	-0.327	0.815	-0.272	1.91	-0.511	1.03	-0.685	1.26	0.399	-0.633	-0.691	0.198	-0.592	-1	-0.505	0.583
test_009	1	1	0.248	-0.741	-0.976	1.49	0.605	1.3	-0.271	1.23	0.524	0.0607	-0.0992	-1.05	-0.0139	-1.37	0.686	-0.986	0.139	-0.675	-0.624	0.456	0.757	1.44	0.17	2.26	0.237	0.698	-1.79	-1.45	-0.895	0.481	0.866	0.7	0.0865	-0.477	-0.688	-0.373	1.32	0.985	-0.165	0.581	-0.245	-1.34	-1.1	-0.167	0.29	-0.695	0.194
test_010	1	1	-1.68	0.0355	0.216	-0.179	1.31	-0.00451	-1.74	-0.323	-0.866	-0.337	0.127	0.79	-0.233	-0.467	0.354	0.782	1.16	0.554	-1.79	-1.39	0.883	0.667	-0.352	-0.513	-1.77	-0.573	0.491	-0.698	0.173	0.0646	1.02	0.176	-1.19	1.49	-0.136	0.74	0.904	-0.903	-0.862	0.0847	-0.318	0.755	-0.393	1.55	0.611	1.59	-1.08
test_011	0	1	-1.28	0.252	-0.0923	0.562	-0.386	-1.18	-0.103	0.297	1.81	0.71	-0.558	0.277	-0.54	-0.976	0.0847	0.588	-0.391	-1.35	0.463	0.588	0.282	0.987	1.67	0.0889	0.991	-0.847	-0.628	0.586	-0.586	0.503	1.06	0.862	0.566	-0.024	1.07	-1.1	-0.519	1.44	-0.982	0.84	1.22	0.497	-0.521	-1.02	-0.454	-0.0423	0.678
test_012	1	0	1.15	-1.38	-0.0497	0.785	0.582	0.428	-0.232	-1.71	-1.03	1.52	-1.15	-0.477	0.646	0.646	-0.189	0.0928	1.1	1.85	-0.241	-0.079	1.33	0.144	-0.747	0.0263	0.546	0.537	-0.0501	0.142	1.1	-0.0578	-0.117	0.318	-2.13	-1.93	-0.124	2.44	1.64	1.55	1.22	-1.48	-0.32	-0.32	1.24	0.524	-1.11	-0.282	-0.217
test_013	1	0	0.969	1.21	0.269	0.423	0.0712	1	0.0721	0.287	1.01	0.674	-0.256	0.578	1.07	0.0254	-1.7	-0.194	0.0821	0.442	-0.404	-0.316	0.588	0.378	-0.394	0.896	-0.639	0.66	0.63	-0.894	-0.122	1.28	0.344	0.577	0.229	-0.692	1.09	0.0473	-0.0083	0.555	0.659	0.406	0.626	0.299	-1.88	-0.196	0.341	0.391	-0.297
test_014	0	0	-2.48	-0.663	-1.13	0.578	0.0815	-0.581	1.85	-0.543	-0.335	-0.636	-1.48	-2.41	-0.52	-0.922	0.281	0.325	0.207	-0.414	-2.4	0.728	-1.89	-0.0918	1.02	0.126	0.256	0.322	1	1.43	0.231	0.372	1.24	1.35	-0.641	0.0372	-0.474	-0.639	1.82	0.249	-0.353	1.04	0.117	-0.294	0.753	-0.394	1.97	-1.31	-0.00787
test_015	1	0	-0.77	1.6	0.101	1.16	0.397	-1.07	-0.357	-1.05	-0.662	0.521	0.277	-0.201	0.511	-0.368	0.266	-0.0723	1.3	-0.0549	-0.733	-0.882	0.123	0.548	-1.22	-1.44	-0.807	1.11	-0.739	-1.41	-1.24	-1.25	-0.871	-1.27	-1.28	-0.0102	-0.281	0.333	-0.283	-0.921	0.63	0.221	-0.0502	0.309	0.56	0.129	0.322	0.942	-0.0228
test_016	0	0	0.57	-0.913	-0.725	1.24	-0.697	1.66	1.53	0.623	1.81	-0.422	1.42	-0.305	0.904	0.0529	-1.48	-0.0986	-0.879	0.267	-0.211	0.45	-0.396	-1.47	0.736	1.23	0.441	0.0306	0.178	-0.107	-0.0433	0.826	-0.139	0.075	0.32	0.409	0.644	-1.28	-1.54	-0.719	0.7	0.0905	1.39	-0.0766	1.17	0.0168	-0.502	0.306	0.452
test_017	1	0	0.295	-1.63	0.104	0.78	-0.837	1.24	-0.109	0.986	0.316	-1.18	-1.26	-1.36	-2.06	-1.33	2.31	0.855	0.695	0.398	-0.457	0.978	0.63	0.504	0.803	0.574	0.429	-0.958	-0.749	-1.42	1.33	1.67	-0.56	1.72	-1.44	0.673	0.944	0.559	0.405	0.141	2.5	0.0538	-0.923	-1.66	-0.837	-0.086	-0.0992	1.58	0.235
test_018	1	1	1.17	0.644	0.104	-0.292	0.501	1.89	1.48	-0.366	1.14	-1.33	-0.876	-1.7	-0.225	0.666	1.21	-0.432	0.884	-1.07	-0.704	-1.26	-0.791	-0.165	-0.58	-0.415	-0.933	0.255	-1.41	-0.82	-0.75	-0.691	1.02	0.573	-0.837	-0.824	-0.172	1.15	0.328	-2.41	0.48	-0.749	0.206	-1.13	0.443	-0.535	-1.1	0.637	0.975
test_019	1	1	0.425	0.487	0.0411	0.382	0.0146	-0.614	0.0789	-0.994	-0.94	-0.695	-0.917	-0.102	1.25	-0.856	1.23	-0.906	0.708	0.933	-0.353	-2.24	0.828	-0.0778	0.615	-1.4	-0.56	-2.15	0.5	-0.726	1.59	-1.65	-1.66	-0.0848	0.444	-0.629	0.336	0.399	-0.0358	2.71	1.12	-0.146	-0.202	-0.147	-1.3	1.66	1	-0.602	0.176
test_020	1	0	0.0356	-0.663	1.3	-0.75	1.41	0.243	1.12	0.323	0.833	1.53	0.266	-0.375	0.328	1.29	0.167	-0.997	-0.0219	0.113	0.478	-0.107	-0.812	-1.43	-1.14	0.891	0.969	-1.05	-0.304	-0.907	-0.159	0.775	-0.388	3.18	-0.199	-1.34	0.943	-1.75	-0.773	1.71	1.18	-0.833	1.85	1.06	0.607	-1.23	-1.72	0.677	1.09
test_021	1	0	0.617	0.537	1.2	-0.0891	-0.54	0.618	0.369	-0.999	-0.368	-0.959	-0.297	0.497	-0.792	-0.828	0.839	0.94	0.395	-0.139	1.07	-1.71	-0.511	-0.261	0.259	-0.0776	-1.56	-0.155	-0.203	-0.581	-1.13	1.32	1.09	0.142	-2.41	-1.05	0.102	-0.412	1.7	-0.874	0.275	-1.18	1.45	0.591	-1.87	-0.56	-0.102	-0.211	-0.5
test_022	1	1	0.784	1.45	0.13	-1.58	0.0846	-0.397	1.13	0.145	-0.109	-0.886	0.32	-0.896	-0.45	0.161	1.34	1.31	0.119	-0.526	0.204	-1.2	0.223	-0.365	0.588	-2.13	-1.47	-1.1	0.134	-0.672	-0.216	-0.603	0.0486	0.154	-0.865	-0.314	1.23	-0.721	-1.01	-0.158	0.783	-0.226	0.156	-1.37	0.331	0.999	-0.075	1.28	2.24
test_023	0	1	0.261	-0.573	0.801	1.71	-0.146	0.523	-1.08	1.72	1.14	0.726	-0.261	-0.136	-1.32	0.0687	-0.88	-2.44	-1.58	0.349	-0.0762	-0.0584	-0.146	-0.875	-1.15	0.0136	-0.253	-1.57	-1.07	0.372	-0.708	1.47	0.95	1.36	1.14	1.13	1.3	-0.945	-1.39	0.44	-1.55	0.323	0.262	1.29	0.79	-2.48	-1.16	-0.409	0.691
test_024	1	1	1.98	-0.688	0.161	0.0808	-0.748	0.87	-0.583	1.12	-0.298	0.625	-1.58	-3.02	0.697	-0.904	-0.79	-0.306	0.624	-0.902	1.93	0.356	-0.0961	1.34	0.906	-1.55	0.369	-0.764	0.686	0.0206	0.773	0.712	-0.848	0.934	-0.89	0.625	0.327	2.17	-0.459	-0.757	-0.94	-0.897	1.66	0.184	-1.38	0.673	-1.61	-0.0748	0.546
test_025	1	1	-0.00134	-0.104	0.479	-1.61	0.392	0.394	-1.5	-0.0869	-0.588	-1.27	-0.456	-0.993	-0.318	-1.05	0.618	-1.15	0.623	-0.102	0.68	-1.61	-0.292	-0.88	0.236	-0.522	-0.784	-0.249	-0.186	-1.4	0.568	0.799	-0.244	-0.407	-0.104	0.382	-0.597	-1.22	-0.404	-0.503	0.38	-1.53	2.4	0.781	0.447	0.122	-0.0784	1.09	-0.623
test_026	0	1	0.47	-1.25	1.12	0.875	-0.477	1.65	0.259	-1.14	0.0637	-0.296	0.202	-0.834	1.07	-0.456	-2.12	-0.574	-1.49	-0.958	-0.386	-0.926	1.58	-1.15	0.0385	-1.82	1.7	-0.321	-1.98	1.84	-1.42	0.329	0.444	-0.36	0.347	-0.658	-1.3	-0.113	-0.0185	-1.43	-0.0901	-1.52	-0.645	0.161	0.338	-2.26	-0.0899	1.17	0.262
test_027	0	1	-1.69	1.06	-0.348	-1.22	-0.771	0.698	-0.0818	-0.932	2.52	-0.716	-1.67	-0.636	-0.0221	0.487	0.385	0.773	-0.162	-1.73	-0.628	-0.0212	0.401	0.0773	0.642	-1.49	0.471	-0.48	-1.91	1.04	-2.11	1.32	0.23	-0.618	0.497	0.527	-0.33	1.28	-0.0696	1.29	-0.693	1.91	-0.503	-1.47	-1.08	-0.798	-0.0922	-0.753	0.174
test_028	1	0	0.857	0.483	0.0876	0.421	-0.425	0.938	-2.11	1.01	-0.509	-1.01	-0.286	-1	0.461	-0.195	0.977	-1.53	0.805	1.75	0.489	-0.721	-0.1	0.634	-1.15	0.584	-0.875	-0.059	0.185	-1.37	1.05	-0.253	0.838	-0.77	0.684	0.488	0.525	1.98	-1.16	-0.583	1.55	1.85	-1.29	-1.37	-1.19	1.92	0.375	0.891	-0.236
test_029	0	0	-1.74	-0.289	-0.669	-0.113	0.611	-0.634	-1.65	-0.528	-0.498	0.109	0.413	1.12	-0.29	-0.172	0.423	0.722	0.293	0.594	-2	-1.21	0.966	0.46	0.112	-0.581	-1.49	-0.0268	0.439	0.383	-0.136	0.329	1.21	-0.225	-0.349	1.75	0.258	0.489	0.372	-0.537	-1.29	-0.0411	-0.526	0.641	0.16	0.972	0.367	1.38	-0.525
test_030	0	0	-1.93	1.24	-0.411	-0.256	0.381	-2.79	0.377	-0.956	-0.504	1.13	0.673	1.11	-0.953	-1.68	-0.637	3.08	0.678	1.59	-0.377	1.21	-1.7	-0.0881	0.0215	-0.755	0.959	-0.468	1.35	0.398	-0.162	0.0827	0.183	-0.816	-0.6	-0.123	1.22	-0.947	1.3	-0.00269	-0.323	0.594	-1.51	0.0222	-2.12	0.99	0.0424	-0.856	-0.172
test_031	0	1	-0.718	-0.0395	-0.942	-1.16	-0.37	0.25	-0.00329	0.798	-0.573	0.0912	1.98	-0.0578	-0.541	1.65	0.417	-0.0742	0.785	0.444	-0.0576	0.302	-1.1	-0.859	-0.375	-0.0239	0.746	0.208	-0.194	0.458	-0.302	1.21	1.85	-1.23	1.25	-1.62	-0.0125	0.83	-0.274	0.845	1.63	-0.0872	0.521	1.27	-0.131	-0.88	0.0892	-1.9	-1
test_032	0	0	1.43	0.336	-0.619	-0.584	-0.864	-1.75	0.214	-0.837	-0.96	1.16	-0.229	0.412	0.958	-0.944	-0.755	-1.83	-1.78	-1.86	0.0977	0.664	0.493	0.211	-0.843	-0.575	0.0289	1.39	0.261	0.928	-1.15	-0.399	0.747	-0.853	0.695	-0.0351	-1.53	-0.0677	-0.963	-1.6	0.262	-1.29	0.391	-0.402	2.01	0.805	-1.39	0.256	0.652
test_033	1	1	-0.112	-1.37	0.361	1.6	0.448	-0.362	-0.227	0.659	-0.602	-2.21	0.234	0.377	0.0604	-0.0756	0.982	0.628	2.27	0.304	-0.723	0.832	1.18	-0.143	-0.0316	1.6	1.62	0.91	-2.17	-1.58	-0.222	-0.0278	0.216	0.133	-1.79	0.552	-2.89	-0.286	1.42	-0.207	1.05	-1.24	-0.509	0.794	1.33	-0.888	-0.725	1.62	-2.33
test_034	1	0	1.38	-0.873	-0.234	0.412	0.704	-0.0879	0.583	0.248	-0.276	-1.77	0.95	-0.455	0.454	0.371	-0.399	-0.226	0.409	0.373	0.96	0.634	0.489	1.46	0.69	0.29	1.78	-0.158	0.582	-1.66	0.927	0.24	0.917	-0.592	-0.0672	-1.68	-0.437	2.38	0.744	-0.927	1.07	0.336	0.953	-1.1	0.605	0.706	-1.05	-0.132	-0.285
test_035	1	1	-0.0281	-0.0727	1.36	1.13	0.325	0.979	0.63	-1.67	-0.764	0.622	-0.0808	-0.695	1.61	-0.879	0.028	-0.205	-0.744	1.43	-0.905	-0.911	1.12	1.81	1.6	-0.0243	0.161	-0.267	-0.152	-0.944	0.775	1.13	-1.69	0.566	-0.243	1.42	1.79	-0.437	1.71	-1.32	-0.393	-1.11	0.801	-0.349	-0.552	-0.0293	-0.847	0.00867	0.102
test_036	1	0	1.23	2.14	1.23	-1.44	1.15	-0.62	-0.298	-1.97	-0.789	-0.133	-0.968	0.506	-1.61	0.572	0.196	-3.03	-0.314	-0.0457	-0.394	0.426	0.0933	-0.57	0.578	-1.29	-0.986	-0.789	-0.174	0.22	0.356	1.54	0.813	0.92	0.117	-0.657	1.53	0.196	-0.396	0.691	-1.37	0.404	0.548	-1.3	-0.324	0.0296	-0.773	-1.05	1.61
test_037	0	0	-0.0538	-0.965	0.477	-0.621	0.736	-0.384	1.17	0.141	1.17	1.85	0.467	-0.135	0.366	1.58	0.245	-1.12	-0.912	0.0627	0.265	0.2	-0.713	-1.59	-0.82	0.822	1.33	-0.5	-0.333	0.219	-0.47	1.02	-0.167	2.81	0.557	-1.09	1.18	-1.91	-1.21	2.08	0.871	-0.935	1.65	0.996	1.18	-1.8	-1.96	0.394	1.63
test_038	0	0	0.0633	-0.00749	-0.854	0.515	-0.438	0.58	-0.714	0.9	-0.899	0.34	1.23	0.266	-0.694	-0.00312	0.173	-1.53	-0.482	1.14	1.84	0.515	1.63	-0.0662	-0.651	0.0805	1.08	-0.664	0.357	1.1	1.04	1.12	1.6	0.868	-0.0154	1.29	0.239	-0.554	0.717	0.318	0.939	-1.87	-0.176	1.77	-0.792	-1.55	-1.21	-2.03	0.102
test_039	1	1	-0.23	0.752	0.614	-1.07	0.301	0.742	-0.201	0.207	0.342	-0.497	-0.347	-1.59	1.27	-0.133	-1.11	-0.383	0.125	-1.14	0.794	-1.11	0.341	0.0305	0.516	0.229	-0.193	-0.417	-0.601	-1.84	0.909	-0.101	-0.108	-0.145	-0.502	-1.07	-0.383	0.325	-0.276	-2.35	-0.558	-1.13	-1.17	-0.299	-0.218	-0.838	0.638	1.55	-0.979
test_040	0	0	-0.867	1.21	-0.687	-0.482	-0.888	-0.852	0.878	-0.556	2.06	-1.42	0.0552	1.42	1.34	-0.721	-0.843	-0.315	-1.9	-0.369	-0.195	-0.344	-0.287	0.212	-0.376	0.402	0.614	-0.302	-0.318	-0.238	0.86	1.12	0.0368	-1.41	1.37	0.881	-0.0516	-1.35	1.42	-0.172	-0.725	-0.109	0.328	0.344	0.419	-1.11	-0.196	-0.548	0.228
test_041	0	0	-1.72	1.04	-0.367	-1.22	-0.689	0.692	-0.0725	-0.905	2.53	-0.711	-1.63	-0.597	-0.0776	0.478	0.407	0.78	-0.171	-1.73	-0.625	-0.0229	0.447	0.0712	0.643	-1.46	0.436	-0.458	-1.95	1.02	-2.09	1.29	0.232	-0.565	0.478	0.507	-0.317	1.3	-0.0307	1.27	-0.561	1.9	-0.552	-1.38	-1.1	-0.793	-0.144	-0.799	0.146
test_042	0	1	0.786	-0.287	0.406	-0.998	0.0317	0.366	1.13	-0.376	1.67	0.0983	0.534	0.895	-0.993	2.22	-0.424	0.7	-1.7	-0.967	0.968	-0.355	-0.0449	-0.395	-0.495	-0.731	0.492	1.28	-0.0944	-0.363	-1.88	0.869	-0.0731	0.862	0.873	0.739	0.661	-2.48	0.459	-0.11	-0.918	-0.717	1.11	0.0856	0.287	-0.531	-0.816	0.26	1.04
test_043	1	1	0.0291	-0.21	-0.18	-0.171	0.633	-1.19	-1.29	1.76	-1.21	-0.458	0.206	0.38	-1.27	1.64	1.49	-0.0297	0.77	-0.851	1.33	-0.32	1.01	1.63	-0.444	0.977	-0.217	0.661	0.581	-1.72	-0.828	-1.74	-0.458	0.512	0.685	0.812	-0.703	-0.414	-0.626	0.151	-1.5	-1.24	0.0737	-0.503	0.126	1.56	-0.627	1.1	-0.378
test_044	1	0	-0.281	-0.172	0.275	0.7	0.239	-0.595	0.37	-0.136	-2.91	-0.548	1.47	0.374	-0.0735	0.617	0.0117	-0.105	0.664	1.56	0.506	0.456	-0.498	-0.808	0.118	1.46	-0.586	-1.49	1.84	1.16	0.542	-0.582	1.28	-0.544	-0.507	0.673	-0.46	0.229	1.79	0.752	-0.535	-0.719	-0.725	0.312	0.243	0.505	0.371	-1.08	-0.441
test_045	1	1	-1.04	0.663	-1.6	0.433	0.624	-1.17	1.29	1.98	-1.43	1.06	1.69	1.36	2.06	-1.34	-1.77	0.912	0.214	0.992	-1.59	0.695	-1.05	-1.19	-1	-0.553	0.498	-1.03	0.709	-0.566	-0.82	-1.39	-0.343	-1.23	-0.971	-0.181	-0.227	0.155	0.903	0.688	-0.507	1.61	0.403	0.803	-0.116	1.07	2.67	1.04	1.08
test_046	0	1	-1.12	-0.185	-1.48	1.54	-1.34	-0.397	0.827	-0.297	-0.232	0.379	1.03	0.339	1.23	-0.286	1.3	1.14	0.799	1.08	0.232	-0.0797	0.291	2.04	1.12	0.9	1.22	0.00243	0.399	0.7	0.94	0.769	-1.23	-0.903	-0.0822	0.562	0.157	1.06	0.577	-0.724	-0.0856	0.788	-1.44	0.163	-0.166	0.387	0.3	-0.744	-1.03
test_047	0	0	0.164	0.237	-0.388	0.157	0.37	-0.597	0.401	-0.918	0.767	0.323	-1.6	0.15	-0.792	-1.36	0.995	0.246	-0.249	0.278	-1.02	-1.24	-0.253	0.0555	1.09	-0.892	0.0626	0.183	-0.311	-0.444	0.958	0.369	-0.153	0.644	0.631	0.928	0.152	0.601	-1.24	-0.67	-0.611	0.99	-0.982	1.63	-1.13	-0.632	0.262	0.79	-0.644
test_048	0	0	-1.27	-1.17	-0.621	0.519	-1.27	0.127	0.353	-0.943	0.338	-0.376	0.196	-0.0835	-0.569	1.3	0.0463	1.66	0.454	-1.66	0.14	0.772	-0.0996	1.15	0.909	0.613	-0.271	0.872	-0.986	0.558	0.441	0.0315	1.47	-1.88	-0.499	-1.37	-0.227	-0.2	-0.154	-2.09	-0.202	-0.0901	-0.461	-0.305	0.389	-0.437	-0.847	-0.655	-0.683
test_049	0	0	-0.00533	0.304	-0.687	-0.36	0.773	-0.568	-0.632	-0.142	0.646	0.62	-0.456	2.2	-1.57	1.77	0.972	0.577	-0.905	-1.1	-0.259	-0.466	-0.19	0.325	1.62	1.34	-0.59	2.85	0.745	0.369	-0.369	0.806	-1.86	0.58	1.9	0.816	0.261	-1.11	-1.08	0.84	-1.79	0.0953	0.16	0.158	0.5	-0.268	-1.12	-1.31	-0.979
test_050	1	1	2.02	0.264	-1.1	-0.57	-0.65	1.88	-0.0352	0.435	0.454	1.45	1.4	2.02	-2.37	0.346	0.902	0.688	-0.927	-0.735	-0.435	-1.24	-0.00855	-0.0321	1.6	-0.709	-0.0714	-1.53	-0.00835	-0.651	0.404	0.49	1.17	-0.15	0.589	0.278	1.58	-0.759	-0.4	-0.229	-1.54	0.614	0.0706	-2.01	-0.0931	0.139	-1.03	1.43	1.33
test_051	0	1	-0.123	-1.28	-0.256	0.672	-0.5	-0.0653	-0.763	1.45	0.432	0.933	-0.385	-0.705	1.27	-0.294	-0.166	-0.563	0.111	1.33	-1.36	-0.881	-0.0886	-0.392	-0.6	-0.948	0.579	-0.985	-1.3	1.66	1.34	0.913	-0.439	0.408	0.942	1.71	-0.185	1.8	0.399	1.81	-0.518	-0.316	2.1	0.102	-1.22	-0.00176	1.9	-1.47	-0.761
test_052	0	1	-0.58	-1.16	-0.235	-1.3	-1.24	-0.606	1.96	-1.14	1.18	-0.224	0.592	-0.173	0.579	-2.31	-0.914	1.01	-0.87	0.508	-0.124	0.828	0.729	1.25	1.46	-0.465	1.31	0.658	-0.924	1.32	-0.0898	-0.247	1.62	-0.195	-0.255	-0.533	-0.0228	2.46	0.259	1.09	-1.44	1.21	-0.831	-2.15	-0.249	-0.89	0.859	-0.567	0.0594
test_053	1	1	-1.17	-1.23	1.08	-1.39	1.33	0.161	1.13	-0.828	1.29	-0.678	-1.01	0.696	1.62	-0.226	-2.17	1.19	-0.701	-1.44	0.0748	1.21	0.804	-0.212	0.649	-1.24	-1.24	-1.44	0.145	0.551	0.323	-1.84	-2.29	0.0398	-2.02	-0.793	0.388	-1.67	0.37	0.221	0.56	-0.701	-0.452	-0.0997	-0.437	-0.723	0.531	-0.261	0.088
test_054	0	1	-0.583	-0.35	-1.17	0.796	1.2	-0.16	2.31	1.21	2.08	0.235	-0.574	0.139	-0.483	-0.454	-1.66	-0.306	-1.57	-0.954	-1.61	1.58	-1.34	-0.789	-1.1	1.07	-0.928	1.2	0.492	0.969	-0.129	-1.36	-0.949	-1.35	0.623	-1.07	1.34	-1.62	-2.28	-1.45	0.279	0.111	0.844	0.303	-0.267	-1.09	1.1	-0.482	-0.22
test_055	1	0	-1.68	1.31	0.39	1.63	1.26	0.438	-0.628	-0.062	0.258	-0.235	-0.505	1.4	1.45	-0.771	1.39	-0.479	-0.108	0.993	-1.71	0.18	-0.334	0.435	-0.369	1.31	-1.43	0.236	-0.158	0.535	0.138	-1.14	-0.107	0.0853	-0.0674	-0.717	-0.413	-1.5	1.41	0.437	-0.387	-0.228	-1.09	0.891	-0.422	0.766	0.906	-0.596	-1.19
test_056	1	0	1.57	0.684	1.38	-0.511	0.0153	1.21	0.0236	0.00116	-1.13	0.543	-0.0945	-0.862	-0.00447	0.805	-0.774	-0.366	0.774	0.427	0.441	1.52	-1.01	-0.245	-0.867	-1.27	0.886	0.00649	0.0587	0.364	0.503	0.839	1.83	0.285	1.08	-0.318	1.23	-0.391	-0.118	-0.703	0.762	-0.993	0.233	-1.33	-0.707	-0.0108	-0.966	1.4	0.114
test_057	1	1	-0.488	-2.01	0.204	-1.25	0.138	1.4	0.156	0.53	0.494	-1.23	0.702	-0.583	0.644	-0.206	-2.39	-0.983	1.16	-0.607	0.536	-1.06	-0.683	0.549	0.669	1.16	0.14	-0.728	-1.32	-1.05	-2.2	-1.78	0.27	0.723	-1.68	0.73	-0.546	0.332	0.616	-1.91	1.04	-1.16	0.0106	-0.81	-0.416	-0.253	0.329	-0.69	-0.899
test_058	1	0	0.499	0.938	-1.11	-1.84	2.14	-0.28	-2.98	1.56	-1.03	1.73	1.73	2.35	-0.477	0.919	1.02	-0.501	1.61	0.797	0.337	-0.705	-0.0519	1.87	0.613	0.616	-0.898	-1.28	0.365	-1.47	0.465	-0.857	0.795	1.05	0.808	-0.683	1.1	1.34	-1.57	0.135	0.507	-0.27	1.1	-1.17	-1.2	0.556	-0.0723	2.28	-0.756
test_059	1	1	0.976	0.137	-0.996	0.385	-0.0728	0.0561	-0.16	-0.589	1.5	-0.557	-1.75	-0.233	-0.722	-0.835	0.247	-0.778	-0.564	-0.341	-1.27	-0.713	-0.633	-1.52	-0.3	1.37	0.263	1.43	-1.42	-0.223	-0.827	0.0237	-0.385	-0.976	-0.546	-1.35	-1.62	0.416	-0.525	-1.72	-0.196	0.475	0.00941	-1.33	0.433	-0.492	-0.347	-0.564	0.0187
test_060	0	1	0.0433	-0.41	-1.45	1.33	0.242	-1.79	-0.458	-0.201	0.187	1.34	-1.22	0.907	0.419	0.714	-0.312	-1.3	-0.891	0.195	0.358	1.4	1.42	0.834	-0.935	0.93	-0.463	0.583	0.0966	0.268	-1.12	-0.191	-1.22	0.292	-0.306	1.62	0.135	-0.653	-0.335	1.37	-0.833	0.174	-0.959	2.13	-0.571	-2.73	0.683	0.98	0.321
test_061	1	1	-1.01	1.88	0.0231	1.35	0.654	0.297	-0.195	0.564	0.71	0.291	-1.02	-0.238	0.367	-2.13	0.676	-1.42	0.779	0.0966	-1.08	-0.405	1.08	1.29	-0.576	-1.58	0.669	0.373	-0.484	-1.11	1.52	0.00357	-0.642	-1.63	0.363	-0.436	-0.454	0.446	0.407	-0.652	-1.89	0.825	1.61	0.276	-1.23	3.5	0.0918	0.823	0.763
test_062	0	0	-0.322	1.44	-0.0135	1.57	-0.373	0.884	-0.268	-1.18	-0.549	-1.34	0.517	0.998	-1.81	-1.17	0.904	-0.278	-0.0514	-0.00613	-0.0466	-1.51	-0.326	-0.876	-0.115	0.537	0.119	0.314	0.0109	-0.964	0.583	1.63	2	2.13	-1.5	-0.39	0.651	-0.282	0.931	0.0402	0.403	-1.84	1.5	0.257	0.569	-0.467	-2.71	-0.718	0.672
test_063	1	1	-0.206	0.835	1.12	0.999	0.577	0.495	-0.457	0.844	0.445	-2.29	-0.411	-0.419	-0.421	1.35	0.923	0.0171	1.68	0.855	0.961	-0.878	-1.53	-0.236	-0.57	1.46	0.106	-0.583	-0.486	-0.852	0.172	0.383	1.41	1.27	0.16	-0.189	0.0428	0.864	1.44	-1.38	1.77	1.13	0.196	0.354	-0.65	0.368	-0.644	-0.97	-0.499
test_064	1	0	-0.0159	-0.0895	-0.0456	1.85	0.178	1.15	1.16	-0.283	-0.687	-0.2	0.111	-1.54	-0.964	-1.13	-1.09	0.537	-0.666	-0.723	0.558	0.645	0.281	-1.96	-0.243	-0.0217	0.102	-1.1	0.0601	0.54	-1.9	-0.59	0.31	0.133	-0.0597	0.139	-1.71	0.278	1.15	0.196	-0.25	-1.25	-1.28	0.484	0.415	-0.622	-0.4	-0.363	-0.831
test_065	0	1	0.0751	-1.44	-0.601	-0.817	0.358	-0.973	-0.365	-1.44	-0.076	-0.934	1.04	-0.403	0.419	0.03	0.381	0.63	-0.695	-0.143	0.902	0.0852	1.76	0.761	1.15	0.686	1.39	0.476	-0.983	-0.674	-1.8	-0.106	0.542	-0.695	-1.88	-0.924	-1.22	0.32	0.406	-0.109	0.467	-0.977	-2.5	-0.378	2	-1.71	-0.25	1.37	-0.682
test_066	0	1	0.125	-1.52	-0.116	0.48	-0.694	-0.528	0.775	1.17	-1.75	1.27	1.6	-0.317	-0.611	-0.48	-0.546	-0.345	1.44	1.4	-0.146	0.826	-0.699	0.867	-0.245	0.24	0.924	-1.35	0.847	1.02	0.906	-0.621	1.29	-0.0749	0.467	-1.42	0.784	-1.49	0.0182	1.05	-0.204	-1.22	-0.28	0.413	1.07	-1.12	1.33	0.379	0.714
test_067	0	0	-0.719	-1.4	0.44	-0.363	-2.15	-0.579	0.856	-1.35	-0.212	-0.359	-1.95	-0.55	0.734	1.02	-1.07	2.54	-0.0165	-0.243	-1.1	0.812	-1	-0.296	0.145	-1.08	0.0672	0.708	0.0541	1.48	-1.05	-0.5	1.85	1.25	0.0917	-0.299	-0.856	0.909	-0.571	1.46	-0.0254	-0.611	-0.00348	-0.223	-0.14	-1.38	0.689	-0.926	-0.12
test_068	1	0	1.35	0.0882	0.139	1.05	2.64	0.0365	0.569	1.71	0.0126	-0.189	0.566	0.0791	-1.82	0.774	0.831	0.893	0.599	0.677	-0.376	0.486	-0.788	-1.17	-1.26	1.47	0.467	-0.819	1.87	-0.882	2.57	-0.356	0.7	1.3	-0.653	0.876	1.04	-1.05	2.2	0.211	0.267	1.15	1.42	1.68	-1.42	0.316	1.44	-0.429	0.383
test_069	0	1	1.51	1.05	-0.663	-0.843	-1.59	-1.87	-0.82	-0.183	0.348	0.363	1.3	1.16	0.709	2.58	-0.739	-0.589	-1.99	0.187	-0.541	1.7	0.897	2.11	-1.73	-1.06	0.932	0.633	-0.517	0.991	-0.573	-1.56	1.21	-1.1	1.54	-0.251	-0.589	1.03	-0.778	1.09	-0.445	-1.66	1.25	-1.1	1.67	0.198	-1.13	-0.281	1.32
test_070	0	0	-0.36	-0.9	0.866	-0.0978	-1.71	-0.865	-0.525	1.9	-0.21	-1.21	0.11	1.25	0.0238	1.01	-0.302	-0.824	-0.79	1.01	-0.841	0.841	0.618	-1.04	-1.07	0.834	-0.00942	0.992	-0.449	0.0554	0.129	1.07	0.513	-1.36	1.96	0.304	-0.0166	-0.565	-1.58	0.15	-0.852	-1.36	0.117	-0.922	1.01	0.461	-1.81	0.643	-0.00612
test_071	1	0	2.04	0.325	-1.1	-0.542	-0.678	1.88	-0.0115	0.428	0.47	1.46	1.44	1.99	-2.33	0.261	0.828	0.708	-0.9	-0.699	-0.426	-1.21	-0.0497	-0.0648	1.61	-0.661	-0.133	-1.6	0.047	-0.648	0.396	0.505	1.17	-0.162	0.582	0.245	1.6	-0.772	-0.423	-0.22	-1.57	0.619	0.137	-2.03	-0.124	0.172	-0.979	1.44	1.34
test_072	1	1	1.17	-1.1	0.211	-0.73	0.661	1.48	-0.409	-0.634	-1.15	-0.729	0.892	-1.33	-0.862	-0.466	-0.896	0.334	1.5	-0.167	0.178	-1.82	-0.57	0.436	-0.898	1.53	0.439	-0.0407	0.981	-1.08	0.0312	-0.473	0.311	0.402	-0.372	-0.53	-1.85	-0.254	1.08	-0.149	-0.267	0.798	1.13	-0.482	0.629	1.17	-0.544	1.5	-1.62
test_073	1	1	0.11	0.185	0.614	-1.38	0.325	1.68	-0.893	0.0229	1.16	-0.237	0.544	-1.36	-1.71	-0.0879	0.875	0.712	1.33	-1.64	0.32	-1.29	0.414	-0.928	0.828	0.827	0.548	-1.29	1.99	-1.58	0.955	1.12	-0.742	-0.382	-2	-1.36	-0.842	-0.462	0.0891	-0.286	0.869	0.721	-0.804	-0.319	-1.06	-0.407	-0.586	1.84	0.0978
test_074	0	1	-1.9	2.39	-1.61	0.796	-0.453	-1.32	-1.79	0.414	-0.274	1.61	0.292	2.2	-0.0862	-0.765	-0.372	0.688	-0.422	-0.196	-0.826	0.61	-0.592	0.147	-0.224	-1.07	0.658	-0.581	-0.994	1.15	0.63	0.349	-0.306	-0.819	1.35	-0.0882	1.25	-2.46	-1.51	-0.0817	-0.5	0.262	0.713	-0.939	-0.372	-0.34	1	-1.31	-0.47
test_075	0	1	0.0261	-0.151	-0.316	-1.28	-0.362	1.14	-0.783	-0.187	1.46	0.113	0.744	-1.18	-1.72	0.222	0.946	0.638	0.507	-1.63	0.103	-1.04	0.489	-1.13	1.22	0.789	0.892	-0.75	1.99	-0.598	0.689	1.39	-0.53	-0.812	-1.25	-1.04	-0.536	-0.613	-0.411	0.147	0.489	0.578	-1.02	-0.402	-0.448	-0.96	-0.848	1.63	0.608
test_076	1	0	-0.558	-0.753	1.99	1.6	0.184	0.693	0.168	0.495	-0.772	1.6	-0.197	0.603	-0.176	0.0955	-0.334	0.0983	0.123	1.18	1.49	0.667	0.376	0.152	1.43	-0.734	-1.09	-0.316	0.5	-0.0761	0.618	-0.196	-0.692	0.667	-0.823	0.314	0.837	-0.202	0.21	-2.1	-0.774	-1.01	1.33	0.625	-0.883	1.06	1.82	-1.36	-0.0859
test_077	1	1	-0.942	-0.684	-0.676	0.103	-0.106	-2.67	-0.0963	0.667	-1.47	-0.519	0.631	0.0369	-0.101	1.2	-1.46	2.76	0.851	0.799	-0.793	0.518	-0.491	0.0144	-0.729	-0.754	-0.663	-0.843	0.854	0.358	0.109	-2.03	0.67	1.4	0.218	-0.824	-0.25	0.0311	0.359	2.63	0.564	0.338	-0.169	-0.475	-0.969	1.4	2.25	-1.21	-1.18
test_078	1	0	0.47	1.31	0.518	-0.647	1.71	0.865	1.15	0.748	-0.58	0.803	-0.246	-0.591	1.28	0.737	0.618	-1.02	-0.141	-0.314	-0.888	0.303	-0.724	0.0723	-1.35	-1.24	-1.01	0.0225	-1.61	-1	-0.39	-0.0516	-0.504	-0.698	-1.61	2.02	0.797	-0.173	-1.34	-0.302	0.573	1.75	-0.145	0.951	1.77	1.58	-0.997	-0.332	1.71
test_079	1	0	2.43	0.142	-0.455	-0.823	1.2	1.09	-1.73	-0.203	1.17	0.353	-0.866	-2.47	1.62	-0.602	-0.328	-0.933	-0.519	-0.14	-0.0926	-1.07	-0.606	-0.659	-0.145	0.095	-0.268	-1.27	0.756	-1.36	1.98	0.831	-0.431	0.0513	0.744	0.562	1.66	2.77	-0.132	-0.725	1.14	0.449	0.211	-1.24	0.302	0.651	-0.141	0.617	0.679
test_080	1	0	0.141	-0.182	1.12	-1.88	0.448	-2	-0.511	-1.93	-0.531	-1.39	0.0692	-0.453	1.4	-0.289	-1.11	-0.28	0.316	0.24	-2.47	-0.623	-2.11	-0.469	-1.05	-0.0279	-0.643	0.238	0.226	-2.38	0.0123	-1.15	-0.949	-0.391	-1.35	2.67	0.0644	-1.51	-0.199	-0.635	-2.37	-0.532	-1.76	0.984	0.261	0.0677	-0.728	0.391	-0.651
test_081	0	0	-1.24	-1.26	-0.757	0.125	-1.99	-1.67	0.498	-1.89	0.604	-0.263	0.643	0.944	-0.226	-0.0186	-1.4	0.256	-1.59	0.336	-0.257	1.38	0.309	0.698	0.91	-1.56	-1.17	1.04	-0.0533	-1.14	-1.26	-0.843	0.0342	-0.675	-0.474	0.97	1.37	-0.299	-0.557	-0.329	0.942	-1.16	-1.07	-0.0706	1.06	-0.965	-0.268	-1.9	0.771
test_082	1	0	-0.618	-0.925	1.16	-0.93	1.38	-0.352	-0.353	0.738	1.41	-0.708	-0.267	-1.62	-0.0182	-0.105	-1.13	-0.758	1.54	-0.423	0.223	-1.44	0.192	-2.52	-0.0895	-0.113	2.34	1.09	-1.16	0.166	-1.04	0.259	0.419	1.01	-0.618	-2.82	-0.882	0.614	1.36	-0.833	2.1	0.611	0.323	0.64	-0.28	-0.588	-0.917	0.791	0.15
test_083	0	0	0.327	1.44	-1.26	0.816	0.91	0.758	-1.64	-0.509	1.58	1.7	-0.941	0.854	1.12	-0.00831	-0.396	0.193	-1.89	0.748	-0.893	0.783	0.035	0.529	-1.18	-0.978	0.338	1.89	1.36	2.1	-0.542	-0.606	-0.453	-0.648	0.677	2.24	1.73	-0.935	-0.394	-1.22	0.61	-0.125	-0.267	-0.641	1.12	1.6	-1.18	0.0928	1.41
test_084	0	0	-0.464	-1.33	-1.48	-0.0649	-1.25	-1.14	2.31	-0.865	1.69	-1.16	-1.4	0.592	0.163	0.22	-0.434	0.296	-0.96	-1.08	0.358	-0.74	0.172	0.771	0.406	-1.27	1.61	0.715	-0.789	-0.243	-1.5	-1.15	0.677	1.32	0.462	1.98	1.19	0.137	-0.801	0.535	-1.64	0.108	-2.57	-0.922	0.918	-0.896	-0.321	0.872	0.535
test_085	1	1	-0.507	-0.831	0.671	-1.37	-0.59	0.102	1.86	-0.973	0.854	-0.577	0.31	-0.419	0.677	-2.6	-0.98	1.02	-0.00906	0.503	0.121	0.573	0.665	1.47	0.979	-0.5	0.961	0.0464	-0.917	0.328	0.253	-0.57	1.38	0.19	-1.07	-0.778	-0.412	2.63	0.708	0.664	-1.08	1.33	-0.627	-2.06	-0.789	-0.281	1.11	-0.314	-0.485
test_086	1	1	-1.12	-0.0787	1.02	-1.31	1.27	1.65	1.04	1.58	-0.317	-0.0276	0.228	-0.0714	-1.9	0.0383	0.068	0.274	-0.714	-1.75	-0.349	-0.129	-0.661	-0.844	1.14	-1.5	-1.18	-0.838	0.348	0.00397	0.27	-0.0476	-0.509	0.0566	-1.73	0.395	1.65	-0.0374	0.707	-0.836	2.3	2.21	1.45	-0.0307	-1.89	1.21	0.544	-2.18	0.16
test_087	0	1	-1.14	0.31	-2.32	0.562	-0.0555	-1.76	1.34	1.81	-1.12	1.35	1.83	1.64	1.96	-1.04	-1.67	0.809	-0.675	0.994	-1.8	1.01	-0.938	-1.44	-0.672	-0.586	0.867	-0.449	0.734	0.49	-1.08	-1.14	-0.0837	-1.6	-0.189	0.0936	0.0818	-0.0754	0.466	1.06	-0.77	1.54	0.188	0.694	0.505	0.531	2.47	0.801	1.56
test_088	1	1	0.711	1.43	0.106	-1.57	0.0904	-0.412	1.13	0.14	-0.0697	-0.893	0.29	-0.829	-0.464	0.137	1.32	1.27	0.0714	-0.564	0.223	-1.21	0.242	-0.376	0.588	-2.16	-1.41	-1.09	0.151	-0.67	-0.234	-0.647	0.0195	0.212	-0.837	-0.367	1.25	-0.713	-0.948	-0.059	0.741	-0.251	0.198	-1.4	0.326	0.964	-0.093	1.24	2.24
test_089	0	1	0.339	-1.01	-1.16	-1.44	-0.951	-0.746	-1.21	0.183	0.567	0.214	0.744	-0.266	0.845	2.12	-0.0919	1.01	-1.58	-2.02	-0.0497	1.59	-0.451	1.6	-1.19	-0.172	0.27	-0.177	-1.7	0.253	-1.12	0.43	0.0101	0.0818	0.0216	1.04	-0.844	1.03	-0.0265	1.15	0.26	0.489	0.391	-1.01	0.787	-0.0478	-1.23	0.171	1.53
test_090	0	1	-0.204	-1.67	-0.469	1.74	-0.309	-0.954	-0.0692	0.499	-0.211	-1.9	0.411	0.633	0.0752	0.25	1.03	0.565	1.48	0.226	-0.901	1.13	1.22	-0.365	0.349	1.53	1.96	1.43	-2.21	-0.57	-0.446	0.264	0.357	-0.333	-0.998	0.849	-2.64	-0.463	0.925	0.153	0.718	-1.29	-0.711	0.726	1.86	-1.45	-1.02	1.37	-1.84
test_091	0	1	-1.97	2.4	-1.59	0.763	-0.51	-1.3	-1.86	0.428	-0.253	1.61	0.281	2.27	-0.0411	-0.831	-0.34	0.692	-0.457	-0.175	-0.811	0.61	-0.542	0.184	-0.226	-1.08	0.643	-0.571	-0.988	1.14	0.631	0.317	-0.369	-0.869	1.35	-0.0997	1.23	-2.46	-1.53	-0.0793	-0.506	0.277	0.734	-0.939	-0.392	-0.309	1.03	-1.28	-0.486
test_092	1	0	-0.238	-0.576	1.68	-0.244	-1.08	-0.219	-0.637	2.07	-0.55	-1.59	-0.0881	0.925	0.0205	0.687	-0.397	-0.708	0.125	1.04	-0.685	0.518	0.46	-0.814	-1.44	0.932	-0.404	0.361	-0.415	-0.998	0.423	0.836	0.364	-0.902	1.18	0.00441	-0.297	-0.364	-1.11	-0.21	-0.459	-1.24	0.328	-0.857	0.439	1.03	-1.55	0.89	-0.62
test_093	0	0	-0.718	-1.39	0.372	-0.354	-2.11	-0.586	0.881	-1.29	-0.224	-0.33	-1.89	-0.561	0.784	0.996	-1.1	2.52	-0.135	-0.292	-1.16	0.777	-1.04	-0.301	0.0732	-1.08	0.0726	0.68	0.0502	1.45	-1.08	-0.482	1.88	1.27	0.0702	-0.261	-0.783	0.942	-0.589	1.52	-0.00508	-0.575	0.053	-0.236	-0.182	-1.38	0.695	-0.956	-0.032
test_094	0	1	-0.71	0.33	-1.69	-1.93	0.18	-0.648	0.391	-1.34	-0.885	0.175	1.15	-0.413	0.108	0.614	0.417	0.405	0.0315	-0.591	-0.203	1.12	-1.52	1.08	-0.12	-1.36	0.422	1.65	-1.01	-0.514	-2.3	-0.0745	0.0275	-0.26	-0.269	0.318	-2.37	1.08	-1.08	-0.332	-0.144	-0.718	-0.0347	-1.22	0.526	0.349	-1.18	1.27	1.69
test_095	0	1	0.29	-0.457	-0.231	-1.09	-1.92	-1.91	-1.32	-1.28	1.2	-1.02	0.842	-0.121	0.917	-1.04	0.0898	0.509	-0.778	-1.76	0.643	-0.656	-0.0523	0.985	1.09	-0.429	0.0543	1.12	-0.859	0.126	-1.19	0.343	0.443	-0.795	1.21	1.05	-0.605	1.98	-0.988	-0.133	-0.731	0.317	-0.409	-2.01	-0.214	0.995	-1.47	-0.0963	1.08
test_096	1	0	-2.06	-1.58	0.318	-0.448	0.518	0.497	-0.955	-0.625	-0.0344	-0.088	-1	2.08	-1.05	-0.684	-0.112	-0.132	-0.625	-0.602	0.0709	0.84	1.13	-1.04	-2.16	0.447	1.78	-1.46	-1.45	-0.0668	0.238	0.421	0.424	2.04	-1.69	0.53	0.904	-0.249	3.13	1.08	0.558	-0.122	-0.499	0.962	-1.03	-1.55	0.268	-0.616	-0.435
test_097	1	1	-0.0638	1.79	-0.534	-0.373	-0.206	2.07	1.4	-0.708	1.02	0.0432	-0.786	-0.0191	-0.558	-0.834	1.09	0.433	0.357	-0.586	-0.158	-0.222	0.533	1.66	0.588	-0.717	0.12	0.354	-2.16	0.613	1.96	0.0847	-0.112	-1.21	-2.28	-1.31	1.08	0.0543	0.854	-1.47	1.2	-0.506	-0.917	-1.1	-0.0184	0.166	-0.0905	-0.831	0.141
test_098	0	0	-0.75	-1.62	-0.0619	-0.389	-0.99	-0.0119	1.31	-0.11	-2.05	-0.256	0.5	1.21	-0.417	1.56	-0.731	-0.202	-0.656	0.207	-0.088	2.09	0.602	0.525	-0.185	-0.202	-1.67	1.58	1.19	1.44	-1.2	1.01	1.28	0.0159	0.301	-1.87	1.15	-0.269	0.903	1.59	1.05	-2	-0.139	-0.708	1.11	-1.28	-0.273	-1.32	-0.796
test_099	0	1	0.405	-0.217	0.142	-0.195	0.357	-1.2	0.13	-0.494	1.98	-0.791	-1.79	-0.439	-2.1	0.626	1.54	0.961	1.09	-1.14	0.373	1.3	0.074	-1.57	1.4	-0.353	0.00521	1.09	1.32	1.01	-0.0366	-0.234	-0.903	1.03	-0.426	-0.146	-0.156	-2	0.734	-1.56	-0.446	-0.782	-0.591	0.45	0.881	0.276	-0.753	0.175	1.48
test_100	1	0	1.69	-0.888	-0.704	1.7	1.53	-0.0417	1.57	0.492	0.81	1.11	0.566	-0.274	-1.17	0.79	0.677	-0.718	0.587	2.46	1.08	0.218	1.14	-0.716	0.798	0.21	0.383	-0.769	1	1.54	1.16	-1.58	1.44	2.37	-0.26	-1.03	2.01	1.06	1.65	2.76	1.99	-0.543	0.183	0.597	-0.814	0.527	0.324	0.7	1.21
test_101	1	1	-0.102	-1.3	0.348	1.56	0.374	-0.382	-0.219	0.652	-0.531	-2.2	0.311	0.315	0.165	-0.0643	0.903	0.624	2.29	0.286	-0.77	0.837	1.02	-0.121	-0.105	1.53	1.6	0.863	-2.18	-1.54	-0.216	-0.0139	0.244	0.0624	-1.73	0.518	-2.89	-0.271	1.39	-0.272	1	-1.17	-0.499	0.699	1.31	-0.909	-0.695	1.6	-2.31
test_102	1	1	-0.29	-0.175	0.26	0.674	0.21	-0.573	0.313	-0.0868	-2.91	-0.515	1.46	0.425	-0.0884	0.56	0.0483	-0.0862	0.646	1.59	0.554	0.437	-0.462	-0.87	0.156	1.43	-0.548	-1.49	1.85	1.17	0.564	-0.581	1.21	-0.548	-0.465	0.715	-0.439	0.231	1.76	0.788	-0.549	-0.693	-0.669	0.298	0.225	0.572	0.366	-1.02	-0.408
test_103	1	0	0.998	0.0902	-1.02	0.383	-0.0727	0.0616	-0.24	-0.552	1.52	-0.571	-1.7	-0.194	-0.783	-0.859	0.318	-0.757	-0.53	-0.32	-1.33	-0.761	-0.618	-1.53	-0.332	1.39	0.23	1.41	-1.41	-0.221	-0.782	0.0577	-0.346	-0.938	-0.561	-1.37	-1.56	0.424	-0.537	-1.69	-0.166	0.509	0.0208	-1.33	0.392	-0.489	-0.359	-0.572	0.018
test_104	1	1	-0.00697	-0.109	0.275	0.318	1.64	-0.959	0.0161	-0.735	0.256	0.921	-0.704	0.106	-1.16	-0.537	-0.485	-0.547	-0.965	1.71	1.01	0.34	2.26	-1.33	-1.03	0.504	2.18	0.879	0.658	0.172	0.148	-0.811	-0.401	0.057	0.479	0.14	-0.667	-0.345	0.276	0.104	0.616	0.565	-0.438	1.22	-1.18	-0.367	-0.859	-0.116	-1.15
test_105	1	0	1.61	1.37	0.198	-0.91	-0.974	-1.22	-0.86	0.0157	-0.0508	0.0163	1.09	0.853	0.768	2.27	-0.878	-0.541	-1.21	0.186	-0.267	1.41	0.784	2.37	-2.03	-0.954	0.598	0.076	-0.54	-0.137	-0.287	-1.81	0.98	-0.665	0.768	-0.517	-0.908	1.26	-0.312	0.722	-0.0886	-1.65	1.47	-1.03	1.18	0.794	-0.897	-0.0354	0.776
test_106	1	1	0.395	-0.105	0.659	-1.23	-1.23	-1.33	-1.49	-1.11	0.825	-1.36	0.66	-0.358	1.01	-1.29	0.0378	0.662	0.19	-1.7	0.87	-0.92	-0.142	1.17	0.713	-0.405	-0.387	0.591	-0.869	-0.943	-0.947	0.0473	0.3	-0.366	0.359	0.768	-0.917	2.16	-0.488	-0.558	-0.294	0.36	-0.201	-1.96	-0.751	1.56	-1.19	0.207	0.465
test_107	0	1	0.884	0.975	-0.875	-1.3	0.366	-0.108	0.3	-0.316	-0.0974	-0.873	0.439	-0.312	0.752	-0.149	0.734	0.33	-1.42	-0.478	-0.715	0.199	-0.548	0.595	0.875	-0.721	-0.545	0.82	-0.527	-2.26	-0.211	0.367	2.51	-1.28	1.01	0.387	-1.32	-0.656	-0.609	0.0986	-0.644	0.513	-0.712	-0.587	0.584	-0.242	0.549	-1.27	-0.58
test_108	0	0	0.987	-0.215	-1.1	0.109	1.27	-0.109	-0.552	1.18	-0.887	0.769	2.36	-1.18	0.0719	0.597	-0.496	-1.46	-0.974	0.0208	0.579	-0.333	-0.8	-0.88	0.407	-1.39	1.22	-0.266	0.859	0.872	0.546	-0.33	0.716	-0.364	0.875	-0.345	1.95	-0.507	1.07	-0.746	1.2	0.405	-0.642	-0.792	0.166	-0.596	-1.02	-0.479	0.61
test_109	0	0	-1.46	-1.51	-0.113	0.125	0.338	1.16	-0.685	-0.654	0.786	-0.913	1.28	0.358	-0.0411	-1.53	0.661	-0.785	-0.785	-1.36	-2.29	0.347	0.145	0.466	-0.488	0.621	0.451	-0.343	-0.565	-0.571	-0.474	-0.677	-0.0388	0.569	-2.26	1.3	-2.36	0.438	-0.548	-0.485	0.332	-1.87	0.801	-0.347	1.56	-0.91	0.0986	-1.8	-1.54
test_110	1	0	-0.0659	-0.129	0.461	-1.65	0.422	0.346	-1.47	-0.0762	-0.589	-1.27	-0.551	-1.03	-0.361	-1.05	0.601	-1.16	0.619	-0.195	0.699	-1.6	-0.315	-0.869	0.246	-0.508	-0.811	-0.238	-0.18	-1.4	0.6	0.824	-0.297	-0.421	-0.142	0.388	-0.61	-1.19	-0.381	-0.537	0.442	-1.53	2.39	0.767	0.444	0.0966	-0.106	1.06	-0.576
test_111	1	1	-0.601	0.0978	1.25	-0.999	-0.507	2	1.09	-1.22	0.289	-1.38	-2.61	0.627	2.04	-1.18	-0.506	-1.71	-1.17	-1.92	-0.891	-1.04	0.562	1.13	0.141	1.15	-1.25	0.201	-0.767	-0.51	-0.303	0.657	-2.69	0.725	-0.7	-0.731	-2.03	1.69	-0.0562	-1.59	1.47	-0.586	-0.686	-0.989	-0.2	-1.38	-2.28	-0.094	-1.73
test_112	0	1	0.114	0.346	-1.03	-1.49	0.534	-0.884	0.494	0.344	-0.495	0.132	-0.107	0.0287	0.679	-1.26	0.4	0.73	1.56	1.09	0.524	-0.771	0.444	-0.455	1.29	-1.13	1.09	-0.477	-0.442	-0.344	-0.282	-1.52	-0.0167	0.191	-0.857	0.849	-0.974	0.0142	0.867	0.157	-0.0307	0.137	-0.53	0.439	0.324	0.406	0.0247	0.391	0.261
test_113	1	0	1.1	-0.0811	1.07	0.134	0.876	0.887	0.679	0.494	-0.625	0.0213	-1.84	0.0175	-0.274	0.811	0.587	-0.195	-0.388	0.0714	1.62	-2.37	1.61	1.1	0.376	0.212	-0.583	2.6	-0.208	1.01	0.192	-1.45	-0.7	-0.201	-0.967	1.31	0.219	-0.965	1.23	-1.58	-0.189	-0.29	-0.561	1.81	-1.72	2.07	-0.6	-0.659	-0.593
test_114	1	1	-1.38	0.208	-0.308	-0.826	1.06	0.264	-0.0681	-0.726	0.592	-1.06	-1.26	2.55	0.0496	-0.0609	1.2	0.765	0.25	-1.38	0.197	0.989	1.48	1.14	1.65	0.497	-1.64	0.591	-0.363	-0.245	0.0592	-0.285	1.53	0.105	-0.53	-1.77	0.0548	-0.358	1.08	0.325	0.181	-0.98	-1.49	-0.465	-1.45	-0.167	-0.0868	-1.17	-1.92
test_115	0	1	-0.868	0.00482	-0.78	1.92	0.536	-0.226	-0.312	0.0422	0.528	0.72	-1.24	1.06	0.904	-0.291	-1.12	0.8	0.528	2.81	-0.976	0.244	-0.878	-0.75	-0.193	-0.108	0.723	0.484	-0.588	1.58	-1.42	0.937	-0.224	1.36	0.614	1.76	0.918	-1.22	2.74	1.49	-1.31	-1.23	0.0812	-0.737	-0.702	0.855	0.89	-1.11	1.17
test_116	0	1	-0.321	0.468	0.322	1.2	-0.216	-0.121	-0.333	0.704	0.76	-1.94	-0.248	-0.0823	-0.519	1.65	1.01	-0.0564	0.796	0.876	0.678	-0.642	-1.43	-0.431	-0.173	1.41	0.458	0.121	-0.507	0.313	-0.143	0.612	1.57	0.879	0.99	0.13	0.355	0.74	1.04	-1.05	1.46	1.06	0.00943	0.246	-0.0883	-0.218	-0.898	-1.27	0.0704
test_117	1	0	0.597	1.85	2.33	1.9	0.976	0.732	0.0374	0.902	-1.1	1.59	1.11	-1.12	-1.57	-1.04	-1.82	-1.13	2.02	2.34	0.639	-0.0219	0.204	-0.362	1.51	1.98	0.321	0.446	0.387	0.172	0.284	-0.363	-0.119	-0.748	0.586	-0.454	-0.0701	-2.21	0.369	-1.32	0.818	-0.111	1.12	2.41	-0.0297	1.5	1.96	-0.666	-1.85
test_118	1	0	-0.0354	-0.107	-0.0858	1.87	0.14	1.14	1.17	-0.278	-0.716	-0.19	0.074	-1.55	-0.934	-1.12	-1.09	0.521	-0.695	-0.737	0.597	0.663	0.307	-1.96	-0.201	0.0332	0.087	-1.11	0.067	0.567	-1.91	-0.61	0.244	0.102	-0.151	0.133	-1.77	0.347	1.15	0.194	-0.236	-1.26	-1.31	0.501	0.416	-0.625	-0.395	-0.341	-0.8
test_119	1	1	0.184	1.17	1.63	-0.0603	0.646	-0.0765	-1.06	1.63	0.841	2.38	1.36	0.22	0.98	0.859	0.119	0.0941	0.793	0.854	2.93	-0.395	-0.524	-0.369	-1.17	0.493	0.339	-0.137	-0.172	-0.415	0.0627	1.76	-1.9	2.39	1.26	-1.08	0.952	0.982	0.383	1.96	1.28	1.71	0.64	0.905	-1.03	1.28	1.43	-0.322	0.631
test_120	1	1	0.722	-0.482	-0.159	-0.00919	-0.729	0.816	-0.665	-0.336	-0.495	1.8	-0.638	0.781	0.824	0.0246	0.615	-0.422	1.33	-0.517	0.951	-0.0282	-0.114	1.63	-0.517	0.276	-1.85	0.99	-0.342	-0.141	0.627	0.521	-0.519	-1.62	-1.93	-0.0624	-1.67	0.562	0.857	0.362	-0.167	0.514	-0.438	-0.305	-1.17	1.25	-0.00373	-0.0429	0.699
test_121	0	1	0.309	0.381	-0.676	0.319	-0.784	0.424	0.661	0.573	-0.344	1.16	-0.255	-1.25	0.551	-2.38	0.493	-0.399	-1.03	-0.852	-0.935	-0.374	-0.297	-0.857	1.2	0.998	2.5	-0.488	-1.11	0.629	-0.0786	1.19	0.193	0.464	1.45	-0.893	-0.614	-0.788	-1.65	-0.367	0.922	1.3	0.331	-1.47	0.732	-2.11	0.535	-0.195	-1.46
test_122	0	0	-0.046	-1.35	0.301	-1.11	-1.63	1.13	-0.51	-0.387	2.4	-0.632	-0.184	-0.771	0.419	0.0781	0.529	-0.165	-0.659	-1.38	-1.33	-0.662	-1.98	-1.14	-0.0619	-0.244	-1.09	-0.524	1.77	0.538	-0.17	-0.466	-0.837	0.323	-0.896	-1.36	-0.736	0.492	-1.86	-0.557	1.52	0.441	-0.115	-2.29	0.254	-0.607	-0.601	0.0484	1.06
test_123	0	1	0.28	-0.459	-0.241	-1.09	-1.93	-1.94	-1.4	-1.28	1.17	-1.02	0.858	-0.0455	0.925	-1.05	0.15	0.614	-0.757	-1.73	0.587	-0.669	-0.00294	0.958	1.12	-0.414	-0.0426	1.08	-0.87	0.188	-1.2	0.296	0.515	-0.784	1.15	1.05	-0.558	2.03	-0.97	-0.101	-0.726	0.292	-0.463	-2.08	-0.233	1.01	-1.41	-0.0671	1.06
test_124	0	1	-0.553	-0.954	0.619	1.7	-1.37	0.819	-1.14	0.718	1.08	0.519	-0.454	-1.37	-0.257	-0.384	-0.306	0.276	0.203	1.19	0.393	-0.0517	-0.0901	-0.377	0.91	0.396	0.564	-0.369	1.37	1.47	-0.393	0.7	-0.733	1.08	0.0953	-0.713	0.00385	0.209	1.54	0.566	0.25	1.15	-1.99	1	-0.746	-2.31	1.42	-1.22	-0.181
test_125	0	0	-1.32	-1.23	-0.57	0.433	-1.3	0.0906	0.355	-0.917	0.245	-0.451	0.128	-0.0271	-0.588	1.31	0.0515	1.68	0.496	-1.71	0.128	0.763	-0.104	1.15	0.927	0.65	-0.303	0.866	-1	0.523	0.44	0.0583	1.5	-1.84	-0.538	-1.37	-0.275	-0.199	-0.195	-1.95	-0.171	-0.115	-0.447	-0.371	0.411	-0.439	-0.823	-0.625	-0.729
test_126	1	0	-1.9	2.7	-0.756	0.671	0.191	-0.731	-1.93	0.555	-0.661	1.26	0.0587	1.97	0.0437	-1.06	-0.507	0.782	0.474	-0.203	-0.65	0.352	-0.69	0.422	-0.646	-1.1	0.267	-1.11	-0.975	0.11	0.897	0.0329	-0.54	-0.495	0.557	-0.414	0.93	-2.35	-1.07	-0.573	-0.165	0.359	0.925	-0.916	-0.917	0.277	1.3	-1.07	-1.04
test_127	0	1	1.09	-1.73	-0.775	1.17	-1.63	0.862	-0.0981	1.2	0.356	-0.509	-0.767	1.15	0.634	2.35	-0.427	-0.404	-1.42	-0.722	0.587	0.273	0.708	1.56	1.08	0.443	0.112	1.19	0.133	-2.1	0.561	1.66	-0.851	1.18	2.35	1.21	1.16	1.4	-1.01	1.45	0.696	-0.0451	-1.45	-1.75	0.733	-0.179	-1.85	-0.501	1.24
test_128	1	1	0.154	-0.203	1.12	-1.95	0.449	-2	-0.501	-1.96	-0.468	-1.41	0.0776	-0.423	1.43	-0.286	-1.15	-0.282	0.329	0.208	-2.44	-0.563	-2.09	-0.44	-1.03	0.0365	-0.607	0.293	0.269	-2.4	0.0047	-1.1	-0.987	-0.344	-1.34	2.66	0.0114	-1.44	-0.21	-0.67	-2.33	-0.478	-1.74	0.971	0.243	0.00564	-0.738	0.363	-0.705
test_129	0	1	-0.544	-0.965	0.577	1.72	-1.37	0.802	-1.19	0.669	1.03	0.517	-0.469	-1.32	-0.343	-0.35	-0.314	0.234	0.226	1.19	0.378	-0.123	-0.0546	-0.427	0.869	0.328	0.534	-0.4	1.41	1.46	-0.352	0.69	-0.75	1.09	0.0107	-0.694	0.00307	0.234	1.54	0.559	0.248	1.17	-1.96	0.944	-0.738	-2.27	1.44	-1.24	-0.152
test_130	1	1	-0.868	0.518	1.19	0.25	-1.19	0.806	0.836	-0.348	-1.29	-1.54	0.286	0.447	1.66	1.13	-1.59	-0.286	0.393	-2.36	-1.04	0.314	0.856	1.17	-0.694	-0.675	0.508	-1.79	-1.78	-0.254	0.185	-0.244	-0.625	-1.28	0.537	0.38	-1.64	0.846	-0.712	-0.283	-1.12	2.04	0.311	0.931	-0.283	-0.692	0.354	-0.702	0.174
test_131	1	0	-1.79	0.53	-0.0245	-1.03	-1.28	0.0283	0.144	-0.43	0.0169	-2.02	-1.54	-0.177	0.301	-1.44	0.58	0.968	0.505	-2.44	-0.522	0.198	0.75	-0.441	0.664	1.5	0.566	0.0894	-1.47	-0.998	-1.37	0.746	-0.942	-1.36	-1.67	-1.19	-1.21	0.435	0.672	0.165	-0.563	0.845	-0.765	-0.526	-0.248	-1.03	-0.148	1.51	-0.768
test_132	1	1	-0.643	-0.117	0.363	0.492	-0.971	-0.577	-1.13	-1.11	0.0505	-0.0492	-1.24	0.496	-0.861	-0.658	0.658	-0.459	0.404	0.729	-0.0214	-0.0462	0.811	0.945	0.973	-0.746	0.864	0.175	0.964	-2.29	0.107	1.64	-0.0109	0.518	0.863	0.479	1.67	-0.169	0.0466	0.787	0.22	-0.0898	-0.207	-0.886	-0.733	0.0975	-0.111	0.183	-1.38
test_133	1	1	0.0947	-0.257	-0.348	-0.356	1.12	-0.647	0.399	-0.719	1.06	1.23	-0.418	0.384	1.13	-0.206	-1.13	0.572	0.286	0.52	-0.264	0.988	-0.736	0.817	1.03	-1.99	-1.28	-0.857	0.155	0.412	1.35	-1.49	-1.25	-0.114	-0.268	1.39	0.297	0.139	-1.37	0.444	0.0746	0.056	-0.451	-1.37	0.527	1.9	0.69	0.622	0.682
test_134	1	1	-0.207	0.801	0.568	-1.04	0.341	0.718	-0.259	0.177	0.399	-0.457	-0.371	-1.55	1.3	-0.169	-1.15	-0.402	0.0496	-1.08	0.786	-1.17	0.373	-0.0493	0.447	0.0868	-0.197	-0.425	-0.625	-1.82	0.829	-0.141	-0.14	-0.167	-0.47	-1.01	-0.332	0.284	-0.276	-2.36	-0.657	-1.11	-1.18	-0.248	-0.204	-0.839	0.74	1.56	-0.939
test_135	0	0	-1.72	1.03	-0.369	-1.19	-0.734	0.668	-0.0889	-0.904	2.49	-0.674	-1.59	-0.562	-0.0551	0.493	0.364	0.769	-0.18	-1.73	-0.565	-0.0195	0.431	0.0228	0.678	-1.54	0.467	-0.46	-1.96	1	-2.15	1.28	0.21	-0.566	0.514	0.517	-0.324	1.2	-0.0462	1.27	-0.623	1.89	-0.511	-1.43	-1.1	-0.808	-0.136	-0.786	0.127
test_136	0	1	0.179	-0.203	-1.89	0.483	-0.196	-1.14	1.45	0.561	-0.124	2.21	1.2	-0.37	-3.11	1.12	-0.0568	-0.268	0.998	-0.318	-0.371	-1.45	0.141	0.503	0.737	0.0438	0.789	1.57	0.227	0.575	-0.208	-0.0287	0.604	0.39	1.75	1.26	-0.645	-0.432	-0.743	0.192	-0.133	0.969	0.845	-0.251	-0.538	0.544	-1.64	-0.5	-0.304
test_137	1	0	-0.752	0.395	0.109	1.84	1.22	0.422	-0.37	0.213	0.149	0.359	-1.45	0.739	0.948	-0.632	-1.16	0.836	1.37	2.84	-0.767	-0.0135	-1.05	-0.552	-0.567	-0.0696	0.411	-0.108	-0.526	0.599	-1.16	0.678	-0.433	1.76	-0.221	1.54	0.613	-1.12	3.12	1.2	-1.06	-1.15	0.31	-0.596	-1.22	1.43	1.17	-0.89	0.606
test_138	0	1	1.12	0.293	-0.766	-0.207	-0.236	1.33	1.54	-0.52	1.47	-0.962	-0.685	-1.47	-0.273	0.976	1.33	-0.489	-0.0231	-1.11	-0.942	-1.06	-0.699	-0.402	-0.181	-0.468	-0.588	0.899	-1.48	0.234	-1.01	-0.292	1.19	0.166	0.0578	-0.536	0.152	1.02	-0.187	-2.07	0.155	-0.849	-0.00753	-1.29	0.972	-1.12	-1.37	0.4	1.49
test_139	1	1	0.711	1.48	0.162	-1.6	0.0687	-0.402	1.17	0.14	-0.108	-0.876	0.29	-0.857	-0.454	0.193	1.34	1.32	0.127	-0.531	0.217	-1.24	0.242	-0.385	0.574	-2.16	-1.48	-1.11	0.102	-0.68	-0.272	-0.583	0.0547	0.204	-0.872	-0.311	1.22	-0.718	-1	-0.12	0.725	-0.276	0.155	-1.37	0.284	0.971	-0.111	1.3	2.23
test_140	1	0	-0.476	1.52	0.147	0.235	1.65	0.953	-1.78	-0.563	0.385	-0.549	-1.62	-0.423	0.795	-0.331	0.183	-0.475	-0.196	0.0868	-0.166	0.233	-0.186	1.65	1.01	0.469	-2.14	-2.19	0.136	-1.75	1.44	0.627	-0.612	-0.353	-0.542	0.448	-0.173	1.18	-1.06	-0.71	-0.77	1.43	-0.133	-0.894	-0.908	1.36	1.03	0.593	-0.671
test_141	1	1	0.0298	-0.647	1.3	-0.718	1.44	0.341	1.1	0.301	0.854	1.5	0.24	-0.408	0.372	1.3	0.179	-0.993	-0.0269	0.157	0.435	-0.102	-0.834	-1.42	-1.23	0.871	0.98	-1.02	-0.289	-0.856	-0.18	0.759	-0.385	3.16	-0.214	-1.32	0.993	-1.78	-0.759	1.69	1.16	-0.855	1.83	1.06	0.613	-1.22	-1.67	0.645	1.08
test_142	1	1	1.17	0.316	0.888	0.575	1.39	-0.264	-0.946	0.625	-1.35	0.662	-0.0934	1.24	-2.15	0.319	1.44	0.389	2.35	0.705	2.03	0.433	1.67	-0.163	-0.814	1.04	0.0789	-0.539	1.51	-1.51	-0.109	1.64	0.475	-0.748	-0.532	0.529	-0.326	-0.394	0.695	-0.872	0.0847	0.106	1.05	1.7	0.00745	0.741	0.808	-0.283	-0.381
test_143	0	1	-1.4	-1.47	0.527	0.645	-0.0797	-0.207	0.49	-0.804	0.261	-0.773	1.1	-0.354	1	0.932	-1.52	0.466	-0.212	-0.444	-0.15	-0.231	-0.672	-0.429	-0.669	-0.43	-0.24	0.13	-1.58	0.238	-0.839	-0.449	0.757	0.111	0.989	0.504	-1.15	0.433	-0.992	-0.754	-0.691	-0.442	-0.166	-0.369	0.867	0.267	0.27	0.292	-0.171
test_144	1	1	0.283	0.547	0.511	0.0392	1.06	0.13	0.381	-0.691	0.413	-0.0391	-1.79	-0.175	-0.757	-1.64	0.883	0.297	0.648	0.307	-0.827	-1.54	-0.442	0.321	0.732	-0.791	-0.385	-0.43	-0.384	-1.46	1.24	0.0487	-0.359	1.02	-0.173	0.639	-0.104	0.782	-0.876	-1.04	-0.28	1.03	-0.788	1.68	-1.61	-0.0437	0.515	1.04	-1.11
test_145	0	1	0.0347	0.847	0.852	0.0566	-0.0934	-0.682	-0.967	1.48	1.22	2.73	1.54	0.515	0.938	1.17	0.205	0.00627	-0.11	0.831	2.71	-0.0911	-0.43	-0.526	-0.835	0.458	0.735	0.494	-0.211	0.695	-0.226	2	-1.75	2.04	2.03	-0.792	1.31	0.857	-0.112	2.35	0.909	1.62	0.398	0.833	-0.5	0.692	1.14	-0.627	1.19
test_146	0	0	0.57	-0.0817	-0.37	0.0869	-1.16	-0.767	1.15	-0.932	0.0176	0.0427	-0.851	0.55	0.725	0.242	-0.688	0.13	-1.17	-1.46	-0.595	-0.353	1	-0.851	-1.33	-0.358	0.803	0.793	-1.38	0.772	0.173	1.58	1.62	-0.238	1.39	-0.683	-0.408	-0.516	-0.894	-0.182	0.653	-0.448	0.114	0.336	0.826	-2.2	-0.0319	0.835	0.432
test_147	0	1	0.763	-0.226	-0.481	-0.729	-1.65	0.392	-1.35	2.01	-0.124	1.29	0.987	0.436	0.672	0.707	0.0328	0.202	-1.18	-0.329	-0.123	-0.426	-0.776	-0.405	-1.14	-0.902	0.378	1.45	-0.31	1.21	0.0339	1.04	1.17	0.461	0.991	0.571	-0.437	1.31	-0.475	0.453	1.41	0.907	0.753	0.0648	-0.276	0.832	-0.0341	-0.19	1.15
test_148	0	0	-0.189	-0.493	0.237	0.322	-0.591	0.456	-0.329	0.893	-0.688	0.468	-1.26	0.634	0.896	0.714	-0.0764	-0.689	-1.27	1.29	0.0174	-0.312	-1.57	0.721	-1.74	0.404	-0.274	-0.585	2.32	1.05	0.817	-0.661	-0.822	-0.729	0.322	0.968	-0.187	-1.16	0.165	-0.201	-1.97	-1.26	0.365	0.619	0.0275	0.264	1.16	-0.336	1.51
test_149	0	1	-0.792	-0.958	-0.193	0.278	-0.882	0.207	2.13	-2.85	-0.53	-0.783	-0.528	0.804	0.0123	0.418	1.88	0.17	-0.336	-0.997	-1.65	-0.251	0.32	0.181	0.285	-0.933	-1.09	1.41	-0.112	0.305	0.52	1.09	1.78	-1.65	0.383	0.89	-1.69	-0.307	-0.996	0.576	0.234	-1.52	-0.444	-0.951	2.32	-0.221	-1.07	0.373	0.326
test_150	0	1	0.163	-0.134	1.05	1.2	-1.17	0.32	2.03	-0.703	-0.486	1.13	-0.854	-0.27	0.948	-1.12	-1	0.0221	0.936	0.809	0.26	0.87	-0.759	-0.749	1.42	-1.23	0.218	0.0498	1.09	-0.747	1.03	1.52	0.883	-0.423	0.702	-0.688	1.35	0.951	-0.87	-1.22	0.0569	1.23	-1.87	-0.252	-0.213	-0.335	1.54	-0.335	0.133
test_151	0	1	-1.27	0.197	-0.134	0.541	-0.396	-1.16	-0.0945	0.292	1.78	0.68	-0.472	0.349	-0.588	-1.03	0.158	0.58	-0.432	-1.35	0.519	0.566	0.318	1	1.63	0.116	1	-0.886	-0.582	0.53	-0.539	0.521	1.05	0.908	0.551	-0.00202	1.09	-1.07	-0.485	1.53	-0.994	0.763	1.28	0.481	-0.525	-0.992	-0.501	-0.0176	0.701
test_152	0	1	-0.685	-0.286	0.387	-0.884	-1.15	1.39	1.21	-1.43	0.651	-1.03	-2.41	0.872	1.95	-0.885	-0.391	-1.8	-1.89	-1.91	-1.07	-0.786	0.672	0.912	0.624	1.1	-0.847	0.703	-0.775	0.519	-0.582	0.981	-2.48	0.378	0.104	-0.445	-1.69	1.53	-0.486	-1.21	1.09	-0.692	-0.936	-1.03	0.347	-1.91	-2.55	-0.351	-1.2
test_153	1	1	0.437	0.524	0.0356	0.42	0.052	-0.658	0.0627	-0.99	-0.905	-0.733	-0.927	-0.206	1.31	-0.878	1.2	-0.916	0.685	0.916	-0.39	-2.26	0.778	-0.0941	0.577	-1.4	-0.493	-2.24	0.512	-0.747	1.63	-1.61	-1.62	-0.0518	0.474	-0.634	0.423	0.392	-0.0812	2.8	1.07	-0.134	-0.129	-0.179	-1.33	1.66	1.07	-0.607	0.218
test_154	0	1	-0.858	1.18	-0.696	-0.489	-0.878	-0.883	0.829	-0.493	2.04	-1.42	0.0881	1.43	1.3	-0.694	-0.824	-0.368	-1.88	-0.331	-0.122	-0.339	-0.3	0.225	-0.454	0.426	0.651	-0.319	-0.347	-0.287	0.892	1.08	0.0782	-1.39	1.35	0.879	0.00615	-1.34	1.42	-0.0798	-0.705	-0.178	0.334	0.39	0.418	-1.15	-0.184	-0.563	0.265
test_155	1	1	-1.16	0.391	-1.19	1.07	0.968	-0.739	-0.423	0.0471	-0.223	0.042	0.591	0.596	-1.5	-0.565	-0.0787	-1.48	0.191	0.984	0.793	0.839	0.404	0.0474	0.763	1.72	0.427	0.292	1.16	0.299	0.351	0.379	-0.00968	0.41	0.599	-1.14	-0.514	0.839	1.12	0.494	0.474	-0.691	0.598	-0.561	-0.702	-0.264	0.0768	-1.18	-1.07
test_156	0	1	1.29	-0.249	-0.751	1.24	2.05	-0.651	0.685	1.56	0.383	0.169	0.778	0.353	-1.82	1.11	0.877	0.809	-0.276	0.687	-0.539	0.717	-0.631	-1.36	-0.876	1.45	0.918	-0.258	1.8	0.109	2.27	-0.0701	0.932	0.936	0.177	1.06	1.35	-1.21	1.84	0.678	-0.16	1.03	1.18	1.65	-0.912	-0.38	1.21	-0.681	0.959
test_157	1	1	0.92	0.012	1.25	-1.15	0.714	1.02	0.997	-0.187	1.33	-0.232	0.286	0.575	-0.923	1.91	-0.514	0.752	-0.904	-0.951	1.18	-0.67	-0.175	-0.0874	-0.93	-0.726	0.0991	0.731	-0.0563	-1.39	-1.58	0.6	-0.248	1.34	-0.0421	0.522	0.327	-2.2	0.972	-0.569	-0.511	-0.655	1.36	0.163	-0.277	0.0264	-0.575	0.511	0.502
test_158	1	1	-1.18	-1.27	1.09	-1.35	1.35	0.166	1.11	-0.817	1.26	-0.646	-1.06	0.763	1.57	-0.194	-2.13	1.19	-0.696	-1.42	0.0334	1.22	0.805	-0.224	0.667	-1.2	-1.3	-1.4	0.186	0.51	0.309	-1.88	-2.31	0.0683	-2.05	-0.778	0.447	-1.66	0.385	0.267	0.589	-0.76	-0.453	-0.127	-0.376	-0.73	0.52	-0.26	0.116
test_159	1	1	-0.609	0.0803	1.21	-1.02	-0.475	2.01	1.17	-1.25	0.293	-1.35	-2.57	0.624	2.04	-1.21	-0.516	-1.7	-1.1	-1.9	-0.844	-1.04	0.581	1.11	0.217	1.18	-1.18	0.119	-0.727	-0.545	-0.288	0.691	-2.65	0.785	-0.697	-0.737	-2.03	1.65	-0.0209	-1.6	1.39	-0.543	-0.727	-0.993	-0.245	-1.39	-2.3	-0.0818	-1.72
test_160	1	0	1.5	-1.6	-0.122	-0.536	-0.801	0.175	0.708	-1.05	-0.258	-2.45	-1.72	-1.18	0.16	-1.16	-0.232	-2.56	0.539	-1.25	-0.0246	-1.55	0.669	-1.38	-1.33	0.327	1.34	-0.167	-1.58	-0.443	-0.53	0.663	0.00557	-0.372	-0.553	0.686	0.969	0.647	1.33	-0.61	-1.43	-0.0417	-1.08	-1.51	-0.778	-0.705	-2.17	1.68	0.059
test_161	0	1	0.833	0.0658	-0.657	-1.65	-1.04	-1.76	-2.65	-0.698	0.0593	0.442	-0.247	0.302	0.13	0.309	0.356	-1.13	-0.78	0.155	0.505	0.671	-1.57	-1.26	-1.41	0.0735	0.317	-0.00592	-0.953	0.821	-0.774	0.000635	1.86	0.392	0.977	-0.0823	0.712	1.26	-0.646	0.861	-0.899	-1.14	0.431	-1.23	0.706	-1.43	-0.116	0.517	1.08
test_162	1	0	-0.129	-1.34	0.39	1.59	0.398	-0.318	-0.167	0.691	-0.635	-2.2	0.266	0.346	0.123	-0.073	0.991	0.629	2.27	0.227	-0.672	0.839	1.1	-0.0693	-0.0579	1.56	1.58	0.849	-2.21	-1.54	-0.208	-0.0369	0.221	0.102	-1.76	0.637	-2.88	-0.296	1.37	-0.254	1.01	-1.18	-0.5	0.791	1.37	-0.874	-0.743	1.61	-2.33
test_163	1	0	-0.949	-0.626	2.11	0.38	-0.779	0.738	1.03	2.12	0.162	-0.725	1.36	1.36	-0.537	-1.23	0.742	-0.75	0.363	0.498	0.702	-0.281	0.311	0.245	-0.404	0.553	-0.836	-0.758	0.52	1.42	0.00793	-0.0141	-0.793	-0.915	-0.642	0.473	0.0663	-0.907	0.469	0.686	1.99	1.46	1.24	0.982	-2.33	1.24	-0.569	-2.3	0.153
test_164	0	0	2.21	0.506	-0.941	1.19	0.201	1.49	0.703	0.391	-0.704	-0.0012	0.812	-0.462	0.132	-1.57	1.42	0.199	-0.223	-0.446	-1.12	-2.07	-1.76	-1.38	1.32	1.49	-0.126	0.47	1.05	1.3	1.41	0.384	-0.886	0.0551	0.978	-0.702	0.721	1.03	0.574	0.48	0.254	1.13	-0.234	-1.42	0.542	1.03	-0.32	-2.38	-0.328
test_165	0	1	-1.43	-1.51	-0.0985	0.129	0.298	1.18	-0.668	-0.688	0.747	-0.816	1.35	0.319	-0.00705	-1.53	0.599	-0.745	-0.783	-1.34	-2.27	0.295	0.161	0.464	-0.48	0.571	0.484	-0.356	-0.612	-0.538	-0.527	-0.683	-0.0339	0.585	-2.27	1.34	-2.39	0.41	-0.554	-0.563	0.279	-1.87	0.741	-0.254	1.57	-0.927	0.133	-1.79	-1.56
test_166	1	1	0.661	0.551	1.23	-0.0308	-0.569	0.674	0.293	-0.901	-0.442	-0.883	-0.226	0.534	-0.799	-0.869	0.844	0.916	0.381	-0.0768	1.05	-1.79	-0.525	-0.267	0.208	-0.076	-1.59	-0.155	-0.266	-0.545	-1.17	1.33	1.09	0.152	-2.38	-1.01	0.127	-0.481	1.68	-0.885	0.306	-1.19	1.52	0.672	-1.85	-0.547	-0.0798	-0.208	-0.53
test_167	1	1	-0.646	-1.08	1.2	-0.474	-1.47	0.0873	0.807	-1.19	-0.434	-0.681	-2.16	-0.85	0.9	0.733	-1.26	2.62	0.758	-0.292	-0.949	0.486	-1.08	0.0188	-0.287	-1.02	-0.372	0.191	-0.0252	0.432	-0.853	-0.724	1.64	1.69	-0.736	-0.567	-1.09	1.17	-0.163	1.11	0.394	-0.508	0.273	-0.169	-0.734	-0.872	0.938	-0.738	-0.643
test_168	0	0	-1.2	1.96	-1.5	0.849	-0.0549	0.835	0.415	-0.283	-1.47	0.562	-0.327	0.45	-0.502	0.193	1.86	0.0241	-0.794	-1.13	0.368	1.27	1.15	0.159	-0.119	-0.318	0.412	0.787	0.405	1.34	0.563	-1.5	-1.33	-0.904	-0.47	1.18	-0.887	-1.32	-0.94	0.718	0.0602	-0.132	0.688	0.458	1.78	1.09	0.549	-1.07	-0.3
test_169	1	1	-1.36	0.177	-0.35	-0.873	1.05	0.242	-0.0705	-0.71	0.562	-1.04	-1.28	2.5	-0.00537	-0.0887	1.14	0.777	0.304	-1.41	0.227	0.975	1.5	1.12	1.69	0.51	-1.63	0.58	-0.356	-0.231	0.0561	-0.254	1.57	0.116	-0.523	-1.84	0.0377	-0.304	1.08	0.339	0.19	-0.945	-1.41	-0.505	-1.46	-0.213	-0.0751	-1.16	-1.98
test_170	1	0	0.614	1.86	2.34	1.9	0.943	0.76	0.0088	0.916	-1.05	1.55	1.14	-1.08	-1.53	-1.02	-1.81	-1.12	1.99	2.33	0.633	-0.0135	0.218	-0.356	1.5	1.96	0.305	0.421	0.391	0.136	0.353	-0.4	-0.207	-0.8	0.595	-0.422	-0.0501	-2.24	0.359	-1.37	0.807	-0.137	1.17	2.43	-0.0488	1.47	1.96	-0.69	-1.88
test_171	0	0	-1.43	-0.217	-1.16	-0.706	0.332	-0.413	0.0223	-0.791	0.894	-0.699	-1.11	2.79	-0.0837	0.315	1.32	0.666	-0.663	-1.47	-0.00228	1.23	1.54	0.892	2.01	0.472	-1.29	1.12	-0.395	0.852	-0.239	0.00014	1.75	-0.312	0.322	-1.52	0.381	-0.545	0.652	0.766	-0.14	-1.03	-1.66	-0.545	-0.91	-0.823	-0.4	-1.4	-1.43
test_172	0	1	1.81	1.23	0.538	0.61	-2.27	-0.71	0.116	-1.91	-0.609	-1.79	-1.04	0.387	-0.892	1.66	2.17	1.22	0.604	0.267	1.7	0.501	0.425	1.91	-0.448	-0.762	-1.88	1.77	-0.233	0.183	-0.432	0.161	-0.235	-0.972	1	0.853	-1.24	0.467	-0.417	0.574	-0.632	-0.208	0.0508	-1.19	1.29	2.15	0.827	-0.522	-1.61
test_173	1	0	-1.96	-0.161	1.85	0.116	0.888	1.36	-2.27	0.404	-1.08	1.75	1.04	0.755	-0.162	0.713	0.369	0.878	0.362	-0.502	-1.65	-0.892	0.77	-0.334	-0.506	-0.646	-1.15	0.197	1.56	0.212	-0.0125	-0.615	-1.37	1.16	-0.521	1.89	-0.627	-0.478	0.252	-0.401	1.2	0.486	-0.562	3.03	-0.217	-0.00869	-0.0485	0.0076	-0.921
test_174	0	0	-1.86	1.2	-0.447	-0.319	0.341	-2.76	0.307	-0.91	-0.562	1.12	0.699	1.1	-0.953	-1.63	-0.565	3.1	0.656	1.6	-0.346	1.21	-1.63	-0.106	0.00283	-0.712	0.94	-0.44	1.36	0.426	-0.173	0.102	0.173	-0.831	-0.626	-0.108	1.13	-0.918	1.3	-0.00289	-0.248	0.544	-1.49	0.0249	-2.1	0.993	-0.0138	-0.822	-0.213
test_175	0	1	-0.526	-2.33	-0.725	-1.1	-0.572	0.79	0.285	0.39	0.821	-0.932	0.86	-0.243	0.569	0.206	-2.31	-1.13	0.282	-0.672	0.405	-0.803	-0.426	0.267	1	1.11	0.586	-0.17	-1.44	-0.0861	-2.51	-1.52	0.441	0.294	-0.934	0.952	-0.265	0.102	0.122	-1.44	0.617	-1.24	-0.231	-0.884	0.225	-0.895	0.0188	-0.949	-0.274
test_176	0	1	-0.217	-0.8	-1.27	0.433	-1.29	0.689	-0.645	-0.859	0.747	-1.25	-0.0392	0.481	-0.941	-1.05	0.713	0.294	0.107	-0.588	-0.959	0.208	0.107	-1.78	2.25	0.534	-0.388	-0.542	1.42	-0.57	-0.885	0.59	-1.01	0.427	-0.965	0.956	2.18	0.908	-0.426	1.21	-0.055	0.0281	-0.455	-0.68	0.703	-0.81	-0.573	-0.282	0.0652
test_177	0	1	0.496	-0.913	-0.727	1.28	-0.705	1.61	1.47	0.618	1.79	-0.377	1.43	-0.253	0.889	0.0564	-1.5	-0.112	-0.85	0.256	-0.155	0.524	-0.405	-1.55	0.72	1.2	0.5	0.0701	0.18	-0.0397	-0.106	0.806	-0.182	0.0851	0.365	0.335	0.599	-1.26	-1.48	-0.785	0.772	0.149	1.38	-0.0464	1.23	0.0168	-0.448	0.295	0.391
test_178	1	1	1.4	-0.88	-0.246	0.406	0.688	-0.0565	0.518	0.208	-0.269	-1.75	0.978	-0.449	0.459	0.373	-0.402	-0.229	0.362	0.39	0.95	0.594	0.564	1.46	0.654	0.281	1.78	-0.111	0.561	-1.62	0.911	0.242	0.911	-0.571	-0.0668	-1.71	-0.486	2.44	0.729	-0.959	1.12	0.353	0.936	-1.12	0.569	0.697	-1.06	-0.147	-0.314
test_179	1	1	0.92	0.542	1.11	-0.167	-0.00892	0.241	-1.82	0.35	-1.29	0.424	0.877	0.0918	-1.31	-1.14	1.18	-1.99	1.38	-0.0331	0.244	-1.32	1.67	-1.75	-0.208	1.63	-0.0911	-0.486	-0.101	-1.27	-0.599	-0.192	-1.94	-1.02	-0.44	-0.116	-0.962	-0.589	-1.48	0.178	-0.583	0.249	-0.203	0.135	0.19	0.741	0.336	0.323	0.0137
[truncated: 721 more columns]
