# Supplementary material for: A multimodal ConvNeXt-Tiny deep learning model for simultaneous prediction of IDH mutation and Ki-67 expression in gliomas
Source: PLoS One. 2026 Jun 26;21(6):e0351757. doi: 10.1371/journal.pone.0351757 (PMC13308780; doi:10.1371/journal.pone.0351757)
Supplement: S1 File — This file contains the de-identified tabular data underlying the findings of this study, including cohort assignments, clinical variables, molecular labels, extracted radiomics features, deep learning features, model prediction signatures, and numerical data used to generate the figures and tables. (ZIP) [file pone.0351757.s012.zip › DL_test_IDH_single__T1CE_test_raw.csv]

sample_id	y_idh	y_ki67	DL1_T1CE	DL2_T1CE	DL3_T1CE	DL4_T1CE	DL5_T1CE	DL6_T1CE	DL7_T1CE	DL8_T1CE	DL9_T1CE	DL10_T1CE	DL11_T1CE	DL12_T1CE	DL13_T1CE	DL14_T1CE	DL15_T1CE	DL16_T1CE	DL17_T1CE	DL18_T1CE	DL19_T1CE	DL20_T1CE	DL21_T1CE	DL22_T1CE	DL23_T1CE	DL24_T1CE	DL25_T1CE	DL26_T1CE	DL27_T1CE	DL28_T1CE	DL29_T1CE	DL30_T1CE	DL31_T1CE	DL32_T1CE	DL33_T1CE	DL34_T1CE	DL35_T1CE	DL36_T1CE	DL37_T1CE	DL38_T1CE	DL39_T1CE	DL40_T1CE	DL41_T1CE	DL42_T1CE	DL43_T1CE	DL44_T1CE	DL45_T1CE	DL46_T1CE	DL47_T1CE
test_001	1	0	-1.66	-0.479	-1.38	-0.308	1.47	0.0462	-0.853	0.989	1.35	-0.296	0.159	0.0955	0.0299	-0.856	-0.722	0.562	-0.703	-1.97	-1.07	0.517	-0.987	1.54	-0.897	-2.24	0.182	-1.58	-1.03	0.361	1.08	0.703	1.66	-0.709	-1.01	-2.16	-1.32	-0.803	-0.668	0.0278	0.0229	1.78	-0.504	-2.22	1.71	1.91	-1.43	2.69	-0.623
test_002	0	0	-1.05	-0.455	-1.56	-0.382	-0.282	0.433	0.0845	0.607	1.35	1.29	-0.868	-0.519	1.7	-0.634	-0.536	0.779	-0.168	0.896	-1.05	0.584	1.69	0.308	-0.484	-1.94	-1.06	0.623	0.18	-1.13	-1.23	0.524	1.49	-1.22	0.551	-0.475	-0.444	-1.19	-0.478	0.288	-0.654	1.35	0.0116	-0.0836	-0.0931	-0.912	1.92	-0.5	1.92
test_003	0	1	-0.917	-0.0258	-0.641	-1.02	-0.328	-1.04	1.4	0.938	-0.448	0.964	0.277	0.542	0.224	-0.12	0.792	-0.127	-0.399	-0.0112	0.489	-0.759	-0.895	0.712	-0.962	-0.179	1.46	-0.133	0.485	0.605	0.337	-1.33	1.93	1.13	0.24	0.661	-0.989	-0.625	-1.36	-0.318	-0.865	-0.0424	-1.66	-0.0937	2.07	-0.754	0.0131	-0.000556	0.365
test_004	0	0	-1.28	0.468	-1.16	-0.241	0.686	0.685	0.7	-1.44	-1.39	1.29	1.08	-0.282	-1.36	1.31	-0.515	-1.19	1.18	-0.729	0.981	-1.48	0.265	-0.0459	1.23	-0.0148	1.1	1.43	-0.76	-1.34	0.54	-0.184	-1.22	-0.699	0.899	0.127	-1.13	-2.13	-2.32	-0.215	0.0562	0.252	-0.335	-0.0818	0.0618	1.35	-0.394	1.34	-0.397
test_005	0	1	0.434	0.0804	-1.03	-1.02	0.113	-0.762	-0.372	1	-0.385	-2.04	0.126	-0.0347	-0.221	0.367	0.696	0.3	0.23	-0.75	0.515	-0.0371	-1.21	-0.548	0.622	0.0118	0.223	-0.657	-0.306	-0.935	-0.816	0.0757	0.341	-0.567	0.911	0.778	-0.71	0.188	-1.05	1.09	-0.148	-1.07	-0.104	-0.28	-0.546	-0.601	-0.813	-0.812	-0.943
test_006	1	1	-0.814	-0.236	1.71	0.14	0.2	0.189	-0.686	-0.693	1.65	-0.864	-1.91	-0.614	-1.93	0.206	1.2	-0.566	1.74	2.25	-1.02	0.00308	0.164	-0.15	-0.693	0.525	0.479	-0.861	-0.525	-1.19	-0.498	0.941	1.59	-0.907	-1.08	0.192	0.442	0.522	0.958	-1.05	1.77	-1.4	-1.39	0.461	-0.344	-0.195	-1.65	-0.971	0.0644
test_007	1	0	0.341	0.247	0.601	-1.13	1.04	-0.217	-0.603	0.481	-0.64	1.82	0.132	0.908	-0.466	-0.988	1.98	-1.21	-0.37	0.619	-0.882	0.597	0.937	0.0331	-0.631	0.578	0.000832	0.718	-1.09	0.391	0.631	0.0268	-1.11	-1.59	-1.07	0.548	0.166	-0.053	0.96	-1.04	-1.33	0.861	-0.456	0.276	1.09	-0.517	0.0624	0.885	0.11
test_008	0	0	-0.907	1.08	1	0.536	-2.02	0.494	-1.73	0.529	0.822	1.17	1.59	-1.41	0.16	-0.108	0.394	0.786	0.404	1.16	-0.792	-0.038	-0.631	0.155	-0.39	2.92	-0.157	-1.67	1.48	-0.587	-0.404	0.138	-0.247	1.11	0.957	0.239	0.0076	-0.717	-0.776	0.185	-0.657	1.87	0.63	0.42	0.0897	1.05	-0.214	1.22	-0.777
test_009	1	1	-1.15	0.365	-0.576	-0.418	1.03	0.102	0.661	-1.25	-0.968	0.7	0.308	0.166	-1.43	1.06	0.075	-0.886	1.67	-0.588	1.01	-1.43	0.463	0.305	1.63	-0.0132	1.95	0.926	-1.44	-1.05	1.38	0.332	-1.38	-1.15	-0.494	-0.669	-1	-1.75	-1.9	-1.05	0.206	-0.159	-0.0975	-0.45	0.404	1.14	-0.71	1.51	-0.127
test_010	1	1	-0.753	-0.0786	0.0455	-1.22	0.00217	-1.61	1.32	1.11	-0.0227	0.31	-0.49	1.07	0.164	-0.374	1.23	0.311	0.117	0.0735	0.542	-0.803	-0.742	1.07	-0.487	-0.217	2.27	-0.739	-0.229	1	1.25	-0.872	1.84	0.706	-1.13	-0.0882	-0.789	-0.245	-0.905	-1.1	-0.73	-0.443	-1.46	-0.458	2.3	-0.959	-0.236	0.135	0.543
test_011	0	1	0.162	0.524	-0.348	1.68	-1.97	-1.21	-1.25	-0.178	0.421	-0.129	-0.603	-0.404	1.23	1.21	-0.646	0.857	-0.664	-0.52	-0.11	-0.491	0.572	-0.0701	-0.782	1.33	-0.415	0.654	-1.31	0.096	0.376	-0.911	-1.28	0.581	0.681	2.28	0.571	-0.752	0.364	0.204	-1.04	-0.59	0.0518	0.739	0.769	-0.0812	0.928	-0.744	-0.415
test_012	1	0	-1.23	-1.19	-2.15	-0.651	-0.782	-0.677	-1.63	-1.76	-0.848	-0.74	0.242	0.222	-0.0289	0.719	0.822	-0.42	2.4	0.367	-0.0803	-0.447	0.116	0.668	2.14	0.619	-0.547	0.19	-0.657	-0.708	-0.705	0.0761	-1.86	-1.28	-0.884	-0.48	-1.88	-0.458	-0.961	-1.11	1.11	1.15	1.67	-0.422	1.12	-0.0725	-0.182	-1.84	-1.51
test_013	1	0	3.15	-1.1	-0.418	-0.734	0.849	-0.75	0.186	-0.386	1.58	-0.789	-2.09	-0.282	2.13	-0.123	-0.323	1.04	0.66	-1.44	1.73	-0.568	0.871	0.317	-0.34	0.796	0.716	-2.8	0.985	0.954	0.774	0.28	0.161	-0.989	-0.35	-0.548	0.0688	-0.346	2.13	-1.54	-1.05	0.744	0.462	-1.42	-1.44	0.375	-0.889	0.133	1.94
test_014	0	0	1.39	-0.406	-0.692	-2.98	-0.138	2.18	1.94	-1.42	0.356	1.99	0.953	-1.27	0.179	-1.12	1.73	-1.67	0.896	1.3	0.736	1.29	0.0774	-0.43	-0.879	0.622	0.916	-0.213	-0.365	0.029	-2.66	-0.158	0.805	0.0429	1.1	0.307	1.23	1.21	0.706	-0.562	-0.519	-1.27	-1.45	1.18	-0.58	-1.25	-1.07	-2.75	0.0817
test_015	1	0	0.107	0.112	-0.212	-0.537	0.0082	-0.102	-0.339	-0.973	-0.24	-0.577	0.444	-1.18	0.116	-0.122	-0.598	0.0992	0.114	-1.37	0.109	-1.12	-0.136	-1.76	0.301	0.823	0.835	-1.63	-0.321	-0.153	0.031	0.419	-1.32	0.445	-0.076	-0.212	0.747	0.123	-0.25	-0.597	0.25	-0.44	-0.24	-1.42	0.194	0.115	0.927	-1.36	-1.64
test_016	0	0	-1.45	-0.772	-2.78	-0.619	0.0762	0.313	-0.828	-0.878	-0.822	0.919	0.676	-1.64	0.201	0.0111	0.496	-1.43	-1.41	-0.407	0.0423	-0.62	0.641	-0.696	-0.335	-1.73	0.297	1.19	-0.418	-0.321	-1.11	-0.000511	-1.1	-1.13	0.43	-0.657	-0.0864	-1.08	-0.34	-0.308	0.226	0.533	-0.999	-1.35	-1.04	0.355	-0.325	-0.252	-0.915
test_017	1	0	0.71	0.325	0.193	-0.00745	-0.744	-1.24	1.95	-0.509	-0.338	-0.129	-1.33	-0.846	0.134	-2.1	1.67	0.211	1.05	1.31	1.83	0.94	-0.108	2.1	0.85	-0.37	0.616	-1.42	0.788	0.134	0.344	0.401	0.56	-0.97	-1.54	0.0895	-0.232	0.535	0.691	-1.49	-0.662	-1.15	0.622	1.09	-0.265	-0.132	-0.452	-0.154	2.14
test_018	1	1	0.367	-1.38	0.38	-0.585	-2.16	-0.612	1.28	-0.286	0.106	0.247	-0.0581	0.113	1.61	-0.888	-0.0135	-0.449	-0.898	-1.09	-0.525	0.457	0.961	-0.142	0.288	0.0829	0.469	0.586	0.669	1.93	0.749	1.56	1.26	0.474	-1	-1.91	1.31	1.02	0.296	-0.876	0.463	-0.75	1.48	0.721	-1.32	-0.939	-0.734	0.719	0.842
test_019	1	1	1.19	0.981	0.0215	0.732	-0.409	0.923	-0.194	-0.845	0.243	-0.0569	-1.12	1.47	0.1	-1.01	-0.445	-1.16	-1.02	0.304	1.95	0.667	-0.355	-0.399	-1.54	-1.32	-0.525	-1.31	-0.759	-0.311	-0.469	-1.32	-0.939	0.806	-1.54	0.503	-1.77	-1.29	0.73	-1.37	-0.0812	-0.814	-1.23	0.556	-0.538	0.573	-0.786	-0.792	0.0209
test_020	1	0	-0.566	0.164	-0.229	-1.15	-0.605	-0.674	-1.29	-1.73	0.643	-2.43	1.18	-2.47	-0.389	-0.958	0.0511	0.00291	-0.508	1.04	0.221	-0.288	1.27	0.609	-0.204	0.849	0.984	-0.0167	-1.54	-0.208	0.436	2.3	0.405	-1.83	0.241	-1.51	0.659	-0.099	0.768	1.32	0.862	-2	0.206	0.398	-0.812	0.609	-0.365	0.338	-0.0977
test_021	1	0	0.257	-0.011	0.26	0.65	2.36	-0.373	0.37	-0.343	-0.316	1.55	-1.16	-1.43	-1.08	0.546	1.27	0.22	-0.247	-0.544	0.24	1.24	0.215	-0.559	-0.217	-0.897	2.38	-0.15	-1.4	-0.748	0.966	0.742	-0.728	0.0206	-0.583	-0.296	0.0219	0.602	-0.11	0.322	-0.0336	0.514	0.84	0.226	-0.518	0.206	-0.535	0.598	-1.12
test_022	1	1	-0.472	-0.879	1.07	-0.191	1.6	-0.687	-0.288	-0.914	0.0307	0.559	0.213	0.526	-1.62	1.05	-1.15	-1.72	1.27	0.424	-0.286	-0.595	1.57	-0.181	-3	-1.42	1.69	-0.0912	-0.142	-1.65	0.518	0.483	0.411	-2.35	-1.13	-0.939	-0.0272	-1.48	1.1	-1.53	0.977	-0.744	-0.7	0.927	-0.139	1.08	0.487	1.67	-1.17
test_023	0	1	0.752	1.08	-0.854	-1.29	0.015	0.759	-0.101	0.345	-2.09	2.27	1.27	0.894	1.65	1.06	-0.482	1.43	-0.313	0.297	-0.509	1.32	-1.74	2.19	-1.28	0.974	-1.24	-0.14	-0.133	-0.113	-0.74	-1.89	-0.524	0.522	1.84	-0.374	-0.265	-0.0139	-0.854	1.14	-1.68	1.44	-1.58	1.37	-0.809	1.75	2	-0.0357	0.841
test_024	1	1	-0.333	-0.373	-0.166	0.408	-0.402	0.925	-0.45	0.13	-0.75	0.357	1.07	-0.0377	-0.168	-1.88	0.106	-0.0575	0.308	0.724	-0.266	-0.714	-0.151	-1.09	-1.78	1.57	-0.403	0.223	0.44	0.852	-0.645	-0.544	-1.17	0.488	1.45	-1.27	0.119	0.91	-1.35	-0.682	1.35	0.489	1.58	-1.33	-1.36	2.45	0.103	0.00286	0.101
test_025	1	1	0.876	-0.168	0.149	-1.76	-1.33	-0.498	0.185	-0.609	-0.759	-1.42	-0.399	-1.56	-1.16	0.429	-0.256	0.935	-0.723	0.867	-1.94	0.523	-1.23	-0.429	0.927	1.76	-0.011	0.407	1.34	0.206	-0.696	-0.592	-0.793	0.288	0.931	-0.658	-0.837	1.63	0.287	0.889	-0.97	-0.89	0.364	1.79	-0.884	1.6	-0.145	0.335	1.35
test_026	0	1	2.61	-0.695	0.0493	1.77	0.228	-0.871	0.157	-0.645	-0.235	1.51	-1.12	1.36	0.188	-0.0818	-0.22	-0.476	-0.467	-2.39	-1.04	0.00147	-0.838	0.724	1.06	0.86	-0.831	0.0808	1.53	0.796	-1.03	0.913	-2.18	0.419	2.07	-0.859	0.837	0.485	0.487	1.71	0.48	-1.15	0.272	-0.914	-1.64	-1.35	1.01	-1.6	0.617
test_027	0	1	-0.128	-0.0307	0.63	0.852	-2.41	1.33	0.302	0.177	-0.0882	-0.00815	1.83	-0.158	0.989	-0.326	-0.45	-0.506	-1.46	-1.27	0.331	0.557	-0.107	1.48	-2.18	2.13	-0.328	2.28	0.0707	1.08	-0.926	-0.722	0.13	1.21	0.616	1.43	-0.0612	-0.656	1.32	1.09	0.735	-0.113	-0.686	1.79	-0.0918	-0.146	-0.369	-0.315	-1.32
test_028	1	0	0.844	-1.44	0.257	0.182	-0.333	-0.398	0.571	0.235	1.34	-0.169	-1.17	1.57	-0.317	1.58	-0.781	0.22	0.0181	0.838	-0.319	0.0207	-0.236	0.637	0.35	-0.265	-0.126	-1.07	-1.89	0.229	1.47	-0.0096	-0.935	-1.28	-0.802	0.596	1.38	-0.205	-0.119	-0.0321	0.515	-0.442	-1.34	0.263	0.138	1.23	-1.49	0.795	0.603
test_029	0	0	-0.232	0.323	-1.57	-0.554	-1.67	1.23	-0.454	0.811	-0.566	-0.636	0.644	0.667	1.01	-1.15	0.525	-0.224	-1.44	0.476	0.718	0.0441	-1.51	1.1	-0.57	2.36	0.14	0.0509	1.73	0.474	-2.41	-1.33	0.112	0.0917	0.53	0.25	-0.669	1.35	-1.53	0.507	-0.874	1.43	-0.951	1.69	0.405	-0.569	0.725	0.313	-0.205
test_030	0	0	-0.445	-1.57	-0.485	0.558	2.04	-0.0212	0.254	-1.02	-1.15	0.882	-1.07	0.233	0.716	-0.439	-1.46	0.00977	-0.701	0.206	0.992	1.77	-0.211	0.774	1.06	-0.435	-1.38	0.494	-0.299	0.395	-0.912	0.165	0.52	-0.0355	-0.855	-0.837	2.12	-0.653	-0.757	1.44	-0.909	2.46	-0.544	-0.513	0.455	-0.397	-1.38	-0.0831	0.828
test_031	0	1	0.162	0.498	-0.333	1.7	-1.91	-1.11	-1.21	-0.113	0.478	-0.15	-0.618	-0.391	1.18	1.2	-0.69	0.794	-0.685	-0.534	-0.155	-0.509	0.55	-0.0956	-0.801	1.4	-0.37	0.644	-1.27	0.157	0.341	-0.929	-1.27	0.663	0.705	2.22	0.558	-0.73	0.349	0.179	-0.984	-0.666	0.121	0.753	0.745	-0.0994	0.995	-0.784	-0.399
test_032	0	0	1.83	1.16	-0.928	1.12	1.32	0.623	-0.568	-0.321	-0.516	-1.16	-0.354	-1.33	-0.0842	1.15	0.15	0.456	-1.39	-0.261	1.22	-2.46	1.45	0.174	1.21	0.0569	0.526	0.228	-0.957	-1.23	0.592	0.706	-0.629	0.603	1.17	0.572	-1.22	-0.167	-0.521	0.165	-1.18	-0.616	0.126	-0.275	0.895	-0.326	0.341	0.903	-0.00578
test_033	1	1	-0.541	0.953	2.13	-0.493	-2.37	0.117	2.88	0.55	-1.15	0.755	-1.09	0.92	0.819	0.64	0.89	0.373	-0.114	-0.528	1.29	0.848	-0.984	-0.0947	-0.461	0.35	-0.75	0.749	-0.84	-1.14	1.82	0.0381	-0.856	2.09	-1.28	-0.494	-0.706	2.01	-1.1	-0.757	-2.68	-0.597	0.296	0.914	0.249	-0.382	-0.888	0.106	-0.122
test_034	1	0	0.382	-1.4	0.332	-0.617	-2.17	-0.593	1.25	-0.173	0.0228	0.243	0.00963	0.131	1.66	-0.845	0.0468	-0.493	-0.93	-1.12	-0.455	0.514	0.924	-0.165	0.293	0.173	0.45	0.609	0.642	1.97	0.765	1.56	1.19	0.507	-0.981	-1.9	1.34	1.05	0.34	-0.926	0.542	-0.691	1.49	0.758	-1.35	-1.01	-0.786	0.777	0.792
test_035	1	1	-0.756	-0.1	0.058	-1.18	0.0756	-1.57	1.33	1.12	0.0127	0.234	-0.471	1.07	0.113	-0.372	1.26	0.25	0.141	0.0827	0.588	-0.761	-0.765	1.02	-0.478	-0.14	2.29	-0.666	-0.327	0.974	1.31	-0.886	1.82	0.724	-1.14	-0.0853	-0.813	-0.213	-0.942	-1.1	-0.708	-0.398	-1.44	-0.543	2.37	-0.952	-0.297	0.206	0.478
test_036	1	0	0.0721	-1.26	-0.469	1.3	-0.977	1.26	-0.465	0.773	-0.433	-1.03	-1.79	2.02	-0.738	0.603	0.712	-0.64	0.147	1.7	0.714	-0.635	0.555	0.986	0.736	0.14	1.15	-0.874	0.0575	1.56	2.28	1.51	0.42	-0.808	-1.34	0.528	0.134	-0.833	0.21	-2.09	1.17	-0.431	0.121	1.43	1.78	-0.648	-1.4	-1.15	-0.452
test_037	0	0	-0.659	0.573	0.426	1.46	0.657	-0.139	-0.268	-0.168	-0.466	1.77	-1.16	0.531	0.225	0.0124	-0.818	1.22	-2.05	-1.34	0.258	0.879	0.0204	0.562	0.723	0.933	0.181	-0.244	0.405	-0.929	0.731	-0.73	-0.583	-0.0892	1.34	0.406	0.716	0.39	0.444	1.61	0.0901	0.118	-1.57	1.35	1.57	-0.405	0.516	-1.68	-0.054
test_038	0	0	0.774	0.933	1.11	1.65	-0.062	-0.16	-0.435	-2.35	-0.846	0.972	1.23	0.449	-1.13	-0.149	-0.569	-0.75	-0.267	0.79	0.12	-0.589	-0.318	-0.0138	-0.0126	0.849	-1.96	1.24	-0.934	0.993	0.454	0.494	0.223	0.612	0.875	0.16	-1.3	-0.0828	-0.561	1.49	0.943	1.17	0.578	-1.1	0.74	0.0325	-0.27	0.355	-1.65
test_039	1	1	0.333	-0.0482	0.733	-0.326	0.412	0.0889	-0.547	0.173	0.00125	-0.725	1.36	-0.549	0.622	0.25	-0.344	-0.7	1.22	0.694	-0.353	-0.419	1.37	0.467	-0.252	-0.841	1.12	0.15	1.34	-0.293	-0.242	0.0327	0.188	-0.292	-0.401	0.774	0.362	-0.57	0.173	-1.83	0.958	0.758	0.441	0.285	0.646	1.25	0.416	-1.35	-1.56
test_040	0	0	0.899	0.775	-0.206	0.134	1.27	-1.21	-2.38	-0.0393	-1.02	-1.72	-0.183	0.806	-1.68	1.1	0.931	0.802	-1.07	1.45	0.895	-0.73	-0.0803	0.207	0.293	-0.344	-0.464	1.05	-0.664	-0.847	0.952	1.24	0.135	0.547	-0.427	1.66	-1.42	-1.09	1.63	2.02	0.775	-0.732	-0.531	-0.0123	-0.0662	0.754	-0.306	0.274	-0.992
test_041	0	0	-1.02	-1.53	-1.62	-1.9	-0.687	-0.0705	1.49	1.63	1.11	0.821	-0.409	-0.101	0.447	-1.4	0.137	-2.46	-0.975	-0.784	-1.46	1.22	0.242	0.581	-0.52	-0.49	0.358	0.983	0.476	0.21	-0.821	0.902	2.4	0.755	1.03	-0.13	-1.03	0.863	-1.02	-0.529	-0.298	0.00631	-1.14	1.89	0.669	0.401	-0.305	0.37	0.301
test_042	0	1	0.896	-0.671	-2.36	-1.29	-1.3	-1.85	-1.3	1.69	-0.244	0.305	-0.219	-0.727	0.965	-0.657	2.06	-0.294	-0.535	0.0982	1.79	0.786	1.07	-0.78	-0.222	1.13	-0.107	0.423	1.13	-1.34	-1.93	1.33	1.64	-0.542	0.455	0.188	1.57	-0.964	-0.00532	0.286	-1.01	0.00255	-0.0359	1.16	-1.54	-1.06	-0.521	-1.84	-1.95
test_043	1	1	-1.52	1.16	0.167	-0.871	-0.711	-3.2	-1.03	0.814	-0.292	0.0756	0.573	0.385	0.467	-1.71	0.84	-2	-0.189	-0.374	-0.515	1.5	0.0959	0.614	0.824	0.631	1.53	-0.43	-1.01	1.32	-0.351	0.697	0.137	-2.35	-0.588	-1.45	-0.115	1.28	0.228	-1.18	0.307	-0.151	0.7	-1.07	-0.724	-1.01	1.29	0.509	-0.166
test_044	1	0	-0.714	1.94	0.0971	1.62	1.63	-0.089	0.302	0.821	0.755	0.84	-0.157	0.272	0.253	-0.384	0.391	2.54	0.464	-1.03	-0.661	2.05	0.0785	0.229	1.05	-1.19	-0.883	-1.07	-0.61	1.81	0.0636	-0.633	1.65	0.668	-0.858	-0.804	1.95	1.03	0.133	1.43	0.451	0.433	1.24	-0.26	-0.873	0.0883	1.86	-0.739	-1.06
test_045	1	1	0.488	0.646	0.587	-0.338	-0.699	0.518	0.73	1.77	1.9	0.688	-0.735	-0.936	1.25	-0.458	1.47	1.88	1.61	1.69	-0.717	1.68	1.25	0.49	-0.266	-1.23	-0.227	-0.054	0.749	0.562	-0.173	-1.54	1.28	0.00726	-1.18	0.21	2.22	-1.04	-1.1	-0.0386	-2.01	-0.955	0.335	0.739	0.153	0.442	0.939	-1.07	1.11
test_046	0	1	1.53	0.614	-0.252	0.477	0.428	-0.962	-0.335	0.104	-1.17	1.07	0.357	0.142	-1.49	-0.195	1.14	-1.1	0.398	-1.89	-0.708	-2.27	1.63	-0.954	1.33	0.792	-0.0332	-0.879	1.09	0.428	-0.54	-1.06	-1.41	-1.21	0.954	1.21	-2.31	-0.942	2.95	0.669	0.338	-0.3	-2.34	-2.12	-0.882	0.788	0.261	-0.502	0.575
test_047	0	0	0.804	0.406	1.04	0.153	-0.283	1.35	-0.756	-0.191	-1.58	0.729	1.73	0.179	-0.239	0.502	0.925	-0.14	0.139	1.19	0.696	0.595	-1.54	-0.719	-0.344	0.387	-0.242	-0.925	1.08	0.185	0.0085	-0.602	0.684	-0.516	0.423	0.299	1.12	0.316	-0.667	1.6	0.534	0.374	0.241	0.722	-0.0122	0.438	0.771	1.53	-1.37
test_048	0	0	-0.392	1.14	1.01	1.87	-0.321	-0.203	-0.915	0.866	1.34	1.86	1.36	0.709	1.13	-0.984	-0.195	1.34	0.296	-0.698	1.44	-0.238	-1	-0.66	1.35	0.164	-1.21	0.606	0.635	-0.25	-0.198	-1.25	0.778	0.711	1.35	0.042	-0.385	0.411	0.37	-0.568	-0.566	-0.441	1.52	0.436	1.07	-0.705	1.59	1.75	-0.884
test_049	0	0	0.684	-0.72	-0.198	0.796	1.57	0.691	-0.359	1.07	0.169	0.512	-1.37	-0.521	-1.05	-0.761	-1.43	0.138	-0.275	-0.822	0.334	1.26	0.432	-0.876	-0.141	1.09	-0.812	2.8	0.063	-1.31	0.673	1.09	-0.634	0.866	0.466	0.633	-0.812	-1.27	-0.0483	1.28	-1.5	-1.24	-0.499	-0.0354	-0.484	-0.103	-0.986	0.807	0.102
test_050	1	1	0.462	-1.08	0.324	1.17	-1.01	0.579	-0.217	1.31	-0.332	0.014	-0.495	0.292	-0.475	-0.719	1.25	1.43	0.383	2.23	0.789	0.741	0.917	1.73	2.19	0.271	0.259	0.151	-0.317	1.3	0.922	-0.831	0.755	-0.309	-1.55	0.487	-2.05	-0.225	0.882	-0.681	-0.194	0.662	-0.73	-1.04	-1.02	-1.67	-0.503	-0.982	1.28
test_051	0	1	-0.524	-0.0994	-0.965	-0.162	-0.209	0.549	0.851	-0.677	-0.192	-1.1	0.391	-0.266	-0.164	-1.47	0.863	-0.433	-0.277	-0.25	-1.08	-0.748	-0.622	0.287	0.734	0.477	-1.6	-0.225	0.739	0.828	-2.67	-0.568	-0.586	-1.55	0.826	0.215	0.763	-0.635	0.0959	1.06	0.5	0.278	0.211	0.357	-1.91	-1	-0.0143	0.171	1.87
test_052	0	1	0.596	0.375	-0.517	0.207	-1.07	-0.654	1.96	-0.714	-0.771	0.488	-0.593	-1.38	0.226	-1.88	1.23	-0.148	0.505	1.21	1.82	0.877	-0.265	1.79	0.474	-0.354	-0.256	-0.909	1.43	-0.191	-0.621	-0.182	0.65	-0.541	-0.234	0.831	-0.382	0.0812	0.206	-0.759	-0.843	-0.784	0.325	1.42	-0.552	0.126	-0.142	-0.294	2
test_053	1	1	0.422	0.7	-0.839	0.467	-0.641	0.926	0.889	-0.108	-1.77	0.968	-1.14	0.343	1.17	-0.503	0.292	-1.08	-1.24	0.304	-0.35	0.033	-1.34	0.741	0.317	-0.00575	-1.06	0.136	-0.729	-0.749	0.0731	-1.77	-0.91	0.432	0.369	1.43	2.23	1.85	1.16	-0.354	2.29	2.08	1.43	-0.337	0.516	-0.112	1.22	-1.13	-1
test_054	0	1	-0.722	0.445	1.1	0.608	1.02	0.344	0.785	1.41	-0.0947	0.0773	1.97	0.695	-0.354	1.32	0.227	0.592	-0.342	-1.99	-0.447	-0.0172	-1.84	-0.509	-0.68	0.395	-1.17	1.05	0.353	-0.999	-0.99	-2.08	0.219	-1.41	1.21	-0.117	1.15	0.753	-0.533	-0.28	0.208	-0.357	-0.49	0.275	-0.403	-0.312	1.58	1.08	0.448
test_055	1	0	0.759	1.43	1.47	0.628	-0.329	-0.469	-0.898	0.538	0.9	0.771	0.00307	1.44	-0.0119	-1.7	0.127	2.02	0.0952	-0.46	-0.958	-0.0252	-0.0428	0.5	-0.0918	-1.26	-0.829	-0.864	1.71	0.3	0.7	0.0633	-0.505	1.62	-0.76	-0.384	-0.599	-0.457	1.82	0.756	-0.917	-0.583	0.0663	0.224	0.132	-0.531	-0.529	-0.0865	-0.738
test_056	1	0	-0.5	0.454	0.477	0.71	0.319	-1.91	-0.944	1.35	0.881	0.236	-0.665	0.26	-1.15	0.31	-0.784	0.595	0.0234	-0.125	-1.64	0.811	-0.768	1.78	0.187	-1.46	-0.256	0.25	-0.00274	-1.07	1.62	-0.223	1.14	0.905	-0.728	-0.341	0.505	0.123	-0.312	1	-0.446	1.08	1.22	-1.46	0.757	-0.492	-0.999	-0.375	0.449
test_057	1	1	-0.478	0.135	-0.144	-1.18	-0.691	-0.653	-1.25	-1.77	0.592	-2.48	1.19	-2.48	-0.37	-0.964	0.0486	-0.028	-0.449	1.08	0.215	-0.279	1.26	0.596	-0.151	0.891	0.939	-0.0377	-1.54	-0.173	0.437	2.33	0.375	-1.81	0.256	-1.5	0.646	-0.139	0.708	1.27	0.822	-2.01	0.217	0.472	-0.791	0.596	-0.373	0.26	-0.102
test_058	1	0	0.843	0.94	-0.113	-1.5	0.249	0.14	-0.169	0.45	-1.77	1.7	0.509	1.3	1.53	0.798	0.0155	1.71	0.311	0.415	-0.435	1.31	-1.55	2.51	-0.875	1.01	-0.399	-0.666	-0.825	0.185	0.271	-1.4	-0.601	0.0612	0.573	-1.05	-0.167	0.445	-0.381	0.346	-1.48	1.01	-1.35	1.03	-0.58	1.53	1.71	0.19	1.05
test_059	1	1	0.264	0.212	0.641	-1.12	1.01	-0.275	-0.545	0.434	-0.687	1.87	0.0635	0.877	-0.517	-0.985	1.97	-1.27	-0.32	0.604	-0.901	0.561	0.96	-0.0151	-0.661	0.614	0.0417	0.77	-1.04	0.384	0.578	0.0518	-1.12	-1.55	-1.09	0.529	0.149	-0.045	0.967	-1.06	-1.3	0.809	-0.424	0.34	1.1	-0.543	0.0468	0.856	0.108
test_060	0	1	-0.213	-1.38	-0.793	-0.512	-0.59	-0.6	1.66	1.32	0.835	-1.27	-1.82	-0.0345	-0.175	0.681	-1.16	-0.982	-1.37	1.15	-0.0889	0.204	-1.2	0.0858	0.613	0.592	0.0491	-0.31	0.593	-1.24	0.217	-0.0851	0.992	0.972	-0.375	1.13	-0.541	-0.175	-0.188	0.638	0.311	-0.96	-1.35	0.878	0.0837	-0.572	-1.36	1.21	2.02
test_061	1	1	1.21	0.982	0.00847	0.738	-0.417	0.829	-0.217	-0.826	0.226	-0.066	-1.09	1.47	0.154	-1	-0.42	-1.17	-1.03	0.284	1.9	0.639	-0.322	-0.425	-1.49	-1.36	-0.528	-1.31	-0.71	-0.319	-0.423	-1.31	-0.961	0.817	-1.51	0.518	-1.8	-1.32	0.735	-1.33	-0.0574	-0.833	-1.23	0.616	-0.564	0.545	-0.709	-0.788	-0.0182
test_062	0	0	0.989	-0.114	-0.442	-0.196	-0.127	-0.314	-1.92	1.15	-0.664	0.211	-1.21	-1.59	0.249	1.92	0.671	-0.0773	-0.649	2.26	0.605	-0.552	-1.26	-0.465	-1.09	0.862	-1.33	-0.495	-0.781	-1.41	-1.41	0.85	-1.79	0.982	0.433	1.58	-1.59	-1.41	0.098	0.828	0.982	1.01	-1.32	-0.136	0.0268	0.00194	-0.357	-0.411	-1.45
test_063	1	1	-0.101	-0.94	0.782	0.625	0.565	-1.2	-1.46	-1.07	1.42	-0.069	-0.768	0.475	0.312	1.49	1.16	-0.495	0.474	0.237	-2.57	-0.892	-0.368	0.647	0.764	-0.383	0.316	-1.14	0.608	-0.672	-0.751	0.166	-0.753	-1.09	-0.158	-1.55	0.6	0.333	-0.0895	-0.0911	0.449	-1.37	0.102	0.593	0.15	-0.341	-0.535	0.815	0.222
test_064	1	0	0.782	-0.913	-1.2	-0.831	1.28	2.05	1.02	0.815	0.335	0.314	-1.26	-0.587	0.415	0.729	0.528	-1.95	-0.527	0.389	0.69	0.747	0.992	0.0599	-1.36	-0.445	1.07	0.076	-1.55	-1.03	-0.244	0.924	0.454	-1.5	-1.96	-0.919	-0.21	-0.535	0.653	-1.8	0.919	0.605	-0.844	-1.24	-1.15	-1.35	-0.719	1.7	1
test_065	0	1	0.589	0.428	-0.484	0.215	-1.05	-0.625	1.95	-0.708	-0.782	0.547	-0.564	-1.39	0.27	-1.87	1.15	-0.218	0.45	1.2	1.78	0.842	-0.26	1.82	0.37	-0.433	-0.294	-0.897	1.45	-0.235	-0.595	-0.144	0.654	-0.528	-0.216	0.796	-0.424	0.133	0.279	-0.736	-0.81	-0.765	0.316	1.39	-0.543	0.125	-0.0775	-0.292	2.01
test_066	0	1	0.373	-1.05	-0.387	1.35	-1.37	1.12	-0.169	1.08	-0.695	0.65	0.172	-0.247	-0.408	-0.42	0.654	1.14	-0.195	2.11	0.744	0.681	0.714	1.45	1.75	0.179	-0.672	0.697	0.378	0.959	-0.0075	-1.34	0.907	0.162	-0.236	1.18	-2.19	-0.639	0.43	0.183	-0.421	1.04	-0.995	-0.586	-1.28	-1.43	-0.196	-1.19	1.11
test_067	0	0	0.171	0.469	-0.179	-0.317	1.9	1.87	-0.174	-1.38	-1.26	0.622	0.575	0.417	-0.913	-1.24	-1.55	-0.408	-0.9	0.203	0.692	0.703	0.346	0.796	-0.619	1.28	-0.647	1.9	-1.26	0.556	1.05	0.0567	-1.08	2.48	0.676	1.02	1.02	-0.525	1.74	1.31	1.23	-0.937	-1.08	-0.813	1.2	-0.397	0.407	1.21	1.03
test_068	1	0	-0.175	1.75	-0.572	-0.034	0.215	-0.348	0.52	-0.0122	-1.22	-0.836	-1.2	-0.0921	-1.01	-0.045	0.844	0.509	-0.104	-0.472	0.69	1.34	-1.4	0.666	1.69	0.737	0.336	-1.17	0.17	-0.958	0.377	-1.19	-1.04	-1.04	0.425	-0.762	-1.1	0.793	0.248	0.517	0.417	-0.0403	0.0219	0.094	1.74	0.302	-1.49	1.34	0.0518
test_069	0	1	-0.618	-0.866	0.386	-0.000188	1.29	-0.0496	-0.285	-1.08	-0.343	1.08	0.937	-0.00611	-1.61	1.29	-1.69	-2.04	0.635	0.345	-0.26	-0.592	1.35	-0.561	-3.43	-1.42	0.824	0.447	0.612	-2.03	-0.471	-0.031	0.562	-1.91	0.252	-0.211	-0.197	-1.89	0.642	-0.724	0.821	-0.376	-0.911	1.29	-0.444	1.29	0.701	1.52	-1.36
test_070	0	0	-0.664	-1.02	-0.594	0.936	1.08	-0.466	-0.744	1.37	-0.483	0.547	-2.16	1.25	0.792	-0.718	0.661	-1.37	-0.79	0.507	-0.0754	0.00812	0.527	-0.104	0.888	0.762	-0.294	0.0621	-0.607	-0.111	-0.102	1.51	-0.0476	1.32	-0.136	0.248	0.278	-1.5	-0.408	-0.121	0.879	-0.0172	0.659	0.197	0.121	-2.27	-1.3	-1.24	0.295
test_071	1	0	0.425	0.74	-0.886	0.385	-0.626	0.872	0.815	-0.103	-1.79	0.984	-1.18	0.429	1.15	-0.503	0.235	-1.01	-1.26	0.293	-0.388	0.0664	-1.39	0.772	0.322	-0.0359	-1.06	0.165	-0.692	-0.758	0.038	-1.69	-0.882	0.413	0.334	1.41	2.24	1.86	1.13	-0.274	2.27	2.1	1.41	-0.29	0.533	-0.0992	1.2	-1.14	-0.979
test_072	1	1	0.973	0.709	0.531	-0.0451	1.51	-1.75	-2.39	0.155	-0.668	-2.29	-0.887	1.28	-1.72	0.922	1.45	1.11	-0.493	1.58	0.955	-0.7	0.205	0.602	0.789	-0.395	0.404	0.518	-1.37	-0.525	1.79	1.72	0.0443	0.00858	-1.72	1.03	-1.28	-0.746	2.06	1.22	0.921	-1.01	-0.306	-0.389	0.271	0.543	-0.553	0.361	-0.853
test_073	1	1	0.861	0.838	1.7	1.47	0.229	-0.777	-0.439	-2.21	-0.441	0.404	0.568	0.943	-1.14	-0.427	-0.0652	-0.407	0.302	0.892	0.128	-0.569	-0.0656	0.415	0.464	0.772	-1.14	0.661	-1.57	1.32	1.39	1.01	0.108	0.216	-0.514	-0.612	-1.16	0.311	-0.117	0.718	1.14	0.801	0.852	-1.46	1.03	-0.242	-0.475	0.576	-1.46
test_074	0	1	0.697	-0.723	-0.156	0.782	1.55	0.744	-0.409	0.962	0.132	0.593	-1.31	-0.634	-1.06	-0.773	-1.4	0.176	-0.3	-0.77	0.32	1.21	0.486	-0.927	-0.136	1.16	-0.782	2.77	0.0934	-1.31	0.717	1.05	-0.633	0.893	0.545	0.616	-0.723	-1.23	0.0334	1.35	-1.43	-1.23	-0.466	-0.0448	-0.467	-0.155	-1.01	0.822	0.148
test_075	0	1	-1.23	0.257	-0.378	1.37	0.104	-1.33	-0.696	1.62	-0.781	-1.62	0.818	0.121	-1.48	1.85	0.3	-2.04	-1	2.2	0.823	-0.163	-0.209	0.364	0.0112	0.801	-0.611	2.02	0.203	-0.447	-0.441	-0.0208	-1.64	-1.03	0.0538	0.933	-0.754	-1.42	1.08	0.801	0.173	2.16	-1.19	1.8	0.267	-0.967	-0.457	-0.498	0.0115
test_076	1	0	-0.055	1.2	1.56	0.989	0.257	-0.327	0.382	1.26	-0.887	-1.74	-0.795	1.76	-1.79	-0.626	0.387	-0.247	0.595	0.888	1.93	-1.39	-1.9	-0.435	1.6	1.33	0.437	-1.27	-1.2	-0.129	0.131	1.86	-0.174	-0.693	-1.3	0.5	-1.74	1.39	0.839	-1.86	0.339	-1.92	-0.592	-0.786	1.27	-1.57	-1.1	-0.151	0.653
test_077	1	1	-1.32	1.34	0.58	0.936	-0.831	-0.177	-0.188	1.59	1.48	-1.6	-0.249	0.0124	-0.423	-1.01	-0.00867	0.981	0.77	0.0965	-2.8	-0.56	0.213	-1.45	-1.26	-0.26	1.18	0.911	-0.385	0.895	-0.239	-1.23	0.932	-0.67	0.348	-1.66	-0.155	1.3	-2	0.644	-0.658	0.411	0.568	0.951	-1.47	-0.896	1.05	-0.98	-0.0448
test_078	1	0	0.408	-1.24	0.201	-1.42	-0.434	1.04	0.922	1.14	-0.259	-0.111	-1.05	-1.78	-0.827	1.39	0.156	-0.901	0.453	-0.71	0.445	1.57	-1.19	-0.887	-0.578	-0.713	1.69	0.501	0.457	-0.872	-0.264	-1.14	-0.358	-0.504	-1.05	-1.13	-1.41	1.69	-0.452	-0.211	-0.348	0.00457	0.806	-0.681	0.185	-1.11	-1.49	-0.759	1.47
test_079	1	0	-0.5	-0.141	0.736	-0.749	1.3	0.663	-0.986	0.592	-0.0585	-0.0304	0.534	1.3	-0.558	-1.07	-0.41	0.973	0.291	-0.169	-0.814	-0.0491	-1.13	0.241	-0.182	0.896	0.193	0.158	0.467	1.84	1.51	-1.91	-2.29	-1.22	0.477	-0.405	0.067	0.548	-1.65	0.105	-0.803	0.00681	1.28	-1.32	-0.847	0.0542	-0.645	0.221	0.283
test_080	1	0	-0.414	-0.888	0.282	-0.465	1.47	2.25	-0.141	-0.247	-0.209	0.792	0.915	-1.41	0.876	-0.555	-0.604	-1.19	0.369	1.75	-1.16	0.968	1.14	-1.04	-0.95	-1.34	0.657	1.01	-0.156	1.1	0.688	1.42	0.328	0.507	-0.195	0.823	0.769	0.218	0.326	1.13	-0.336	-0.371	-0.421	0.107	-0.0568	1.14	0.898	0.622	1.1
test_081	0	0	-1.48	-0.0564	-0.978	-0.743	-0.581	-0.553	-0.687	0.0198	-0.437	-1.17	-0.685	-1.58	1.14	0.825	-1.03	0.0806	-1.32	-0.0739	-0.387	0.68	-0.687	-0.017	-0.233	-1.03	-0.567	-2.04	-0.0576	1.48	-0.866	0.883	1.28	0.47	0.633	-0.00432	2.26	0.293	-0.826	1.44	-1.25	0.832	0.597	-0.0332	-0.236	-0.96	0.963	-0.562	0.603
test_082	1	0	0.109	1.61	1.27	-0.365	0.74	-0.0157	-0.696	-0.314	-1.11	-1.71	-2.18	2.43	-1.27	-0.417	1.71	0.176	-0.0554	0.63	0.608	-1.8	-1.17	0.339	1.53	0.915	-0.124	-1.17	-0.584	-1.77	1.14	0.727	-1.36	-0.0488	-0.288	0.525	-0.496	-0.403	-0.014	-1.66	0.488	0.646	-0.497	-0.713	2.29	0.831	-2.04	-0.226	-0.204
test_083	0	0	-0.905	-1.7	0.368	0.0665	0.688	0.672	2.26	-0.375	-1.29	1.22	1.3	-1.72	1.43	-0.893	0.508	0.47	1.27	-1.45	-0.371	1.03	-1.69	-0.902	-0.653	1.26	0.668	-0.0216	1.74	0.636	-1.46	-0.848	0.147	0.572	1.57	-0.927	0.276	0.0885	-0.892	0.206	-1.8	0.824	-0.666	0.866	-0.552	1.48	1.05	1.5	-0.606
test_084	0	0	-0.963	-2.18	-0.51	-0.28	1.92	0.176	-0.383	0.094	-2.32	0.39	-0.446	-1.32	0.359	-0.0629	0.126	-0.293	-1.52	0.604	1.28	-0.348	0.45	-0.998	1.05	1.3	-1.42	2.12	1.05	0.152	-1.18	-0.197	-2.5	-0.666	1.04	1.08	-0.495	0.308	0.714	0.841	0.181	2.27	-0.267	-0.615	0.183	0.88	-0.27	1.58	-0.0687
test_085	1	1	0.437	0.314	0.559	1.13	0.79	-0.528	-1.95	2.15	1.02	-0.0254	-1.44	1.2	1.19	-0.0942	1.1	-0.538	-1	-0.472	0.0215	0.681	2.8	1.29	0.525	-0.37	1.96	-0.326	-1.99	-0.762	2.13	0.709	0.743	-0.18	-1.54	0.56	0.722	-0.567	2.15	-0.585	0.379	1.3	-0.085	-0.214	1.17	-2.29	0.791	0.861	1.23
test_086	1	1	-0.338	-0.335	0.108	-0.243	0.793	1.14	1.68	1.39	0.715	0.406	-0.807	0.0789	-0.153	1.44	-1.19	1.2	1.34	-0.185	0.467	-1.87	1.14	-1.25	-0.403	-0.124	0.382	-1.5	-0.691	0.129	-0.302	-0.111	-0.528	-1.38	-0.87	-0.77	-1.21	-0.188	1.17	0.147	0.365	-0.439	0.741	-1.48	0.208	0.12	0.995	1.81	0.809
test_087	0	1	-1.54	1.02	-0.24	-0.931	0.281	-0.666	1.76	1.13	-0.632	-0.835	1.14	0.712	-0.917	0.569	-0.125	-1.18	-0.0768	1.76	1.01	-1.54	-0.874	-0.537	1.12	-0.709	0.197	0.719	-0.419	-1.33	0.0757	0.331	0.0183	-0.514	0.732	1.59	-1.47	-0.472	0.255	0.6	-0.0487	-1.45	-0.803	0.623	1.65	-1.11	0.918	0.869	0.72
test_088	1	1	0.016	1.21	1.5	0.963	0.267	-0.258	0.354	1.23	-0.833	-1.79	-0.746	1.77	-1.76	-0.639	0.312	-0.211	0.484	0.847	1.89	-1.35	-1.89	-0.329	1.56	1.33	0.415	-1.32	-1.2	-0.102	0.0998	1.88	-0.157	-0.763	-1.32	0.468	-1.68	1.39	0.873	-1.85	0.358	-1.93	-0.589	-0.74	1.24	-1.59	-1.08	-0.0392	0.753
test_089	0	1	0.439	-0.827	-0.466	-0.246	1.46	2.09	1.55	-0.32	-0.903	1.7	-0.629	0.281	1.81	-0.679	-0.0878	-1.41	0.177	-2.47	0.565	-0.688	1.63	-0.406	0.573	-0.632	0.349	-0.541	0.762	0.107	-0.579	-0.128	-0.399	2.38	0.593	0.11	-0.983	0.491	-0.771	-1.18	-0.382	1.21	-1.83	-1.24	0.773	-0.429	-0.724	-0.308	0.345
test_090	0	1	-0.299	0.602	-0.162	-0.619	-0.306	-0.0199	1.06	0.571	-1.2	-0.745	0.611	-0.552	0.00497	0.417	-1.64	-1.55	-0.719	0.139	-1.41	-0.441	0.941	-0.521	-2.48	1.87	-0.947	0.101	-0.1	0.107	-0.945	-0.33	-1.86	0.242	1.05	0.561	-0.0974	-1.23	-0.811	-0.417	1.63	0.489	-1.56	1.28	-0.553	1.68	1.52	-0.467	1.76
test_091	0	1	-1.45	0.171	-0.238	0.44	-0.193	0.901	-1.24	-0.98	0.554	-1.55	1.01	-0.667	-0.863	-0.145	0.476	-0.408	1.73	1.75	1.55	-1.48	-0.875	-0.875	1.24	-0.404	-0.441	0.171	-0.348	-0.683	0.0732	-0.213	-1	-0.104	1.61	1.91	-1.81	-2.6	-2.04	1.34	-0.147	0.241	0.59	0.17	0.849	0.0477	0.322	0.322	-1.12
test_092	1	0	-0.604	0.365	1.71	0.425	1.35	-0.198	0.783	1.58	0.349	-0.615	1.22	1.27	-0.378	1.03	0.711	0.937	0.207	-1.86	-0.436	0.0218	-1.66	-0.0532	-0.283	0.393	-0.331	0.493	-0.418	-0.658	-0.0629	-1.55	0.145	-1.77	-0.196	-0.838	1.35	1.11	-0.147	-1.09	0.385	-0.695	-0.243	-0.0615	-0.0684	-0.511	1.25	1.24	0.679
test_093	0	0	-0.202	-0.321	0.139	0.199	-0.634	0.882	-0.968	0.559	1.55	-0.701	1.53	-0.707	-1.11	1.88	-0.703	0.808	-0.507	1.27	-2.11	0.461	0.558	-0.15	-0.832	0.255	-1.83	-0.47	0.231	0.685	0.479	-0.363	0.321	-0.682	0.907	-0.802	2.28	-1.22	-1.38	1.67	0.983	1.64	1.26	-0.435	0.541	1.08	-0.387	0.113	0.332
test_094	0	1	1.4	-0.256	-1.2	1.23	1.06	-0.503	-1.19	1.58	1.4	1.38	-0.371	-0.112	0.244	0.899	-0.493	-0.398	0.806	-0.982	-1.11	-0.163	0.0368	-1.94	-0.552	-0.283	-0.82	-0.368	1.07	1.8	-1.12	-0.109	-0.475	0.236	0.115	-0.789	0.141	-1.03	-0.265	0.269	-0.167	0.548	1.1	-0.183	-0.831	1.31	0.21	-2.36	-0.8
test_095	0	1	0.797	-1.19	-0.908	-1.45	-1.45	-0.0479	-0.0276	0.0836	0.0966	1.12	0.0294	-1.54	0.676	1.07	1.98	0.764	-1.38	0.625	1.04	-0.0326	0.872	-0.0134	1.84	2.04	0.862	0.415	1.18	-0.0151	-1.13	0.0365	0.717	-0.111	0.654	0.394	-0.0619	-0.594	-0.00599	1.14	0.431	0.666	-1.43	0.296	-1.12	-0.233	-0.848	-1.48	0.694
test_096	1	0	1.25	-0.0919	0.825	-0.177	-0.126	1.64	2.65	0.5	-0.938	0.879	0.49	-0.519	-0.899	0.823	0.645	1.52	-0.16	0.334	-2.27	0.799	0.129	-0.000664	1.07	-1.4	0.299	-0.0978	2.22	-0.424	-0.634	-1.92	0.375	-0.349	0.252	-1.11	-0.62	1.95	0.872	1.24	-0.45	-0.214	0.945	0.928	-2.1	0.913	1.55	1.22	-0.791
test_097	1	1	1.09	-0.149	-0.457	-1.66	0.932	-0.674	-0.0547	-1.85	0.0204	-0.561	0.367	-1.03	0.319	-1.44	-2.03	1.7	-0.441	0.626	-0.955	0.914	-0.282	-0.531	-0.925	-0.625	1.8	-1.36	0.501	-0.0145	-0.254	1.39	-0.00594	-1.45	0.422	-1.71	1.75	0.961	-0.561	1.64	-2.29	-0.00892	-0.0285	0.447	-1.86	0.827	1.64	-0.89	-0.958
test_098	0	0	1.98	-1.29	-1.99	0.383	-0.661	-1.14	1.78	-2.44	-0.329	-0.344	-1.11	1.36	-0.431	0.604	-0.0614	-0.714	-0.562	-1.11	0.755	1.43	-1.94	-0.623	0.767	-1.06	0.696	-0.873	-0.427	-2.53	-2.39	-0.221	0.598	-1.63	0.927	-1.48	1.94	-0.532	-1.38	0.399	-0.954	-1.35	-0.411	0.704	-0.361	0.146	-0.67	-1.17	-0.102
test_099	0	1	-2.08	1.8	0.388	0.0848	0.092	-1.2	-0.723	0.825	-0.911	1.24	-0.708	1.42	-1.04	-1.37	0.266	0.0487	0.294	0.122	-0.464	-1.88	0.854	0.531	-0.863	-2.02	0.722	-0.0663	-0.922	-0.856	-0.649	0.562	1.05	1.97	-0.587	0.928	0.4	-2.14	-0.991	-0.19	0.0208	1.08	-1.05	-1.63	0.318	0.312	-0.761	-0.83	-0.359
test_100	1	0	0.491	0.539	-0.388	-1.29	0.873	-0.199	-1.84	0.687	-0.753	-1.35	0.183	0.869	-0.387	-0.242	0.168	0.0327	0.571	0.325	0.248	-0.342	1.36	0.994	0.127	1.35	0.722	0.0543	-1.54	0.93	1.61	0.135	-1.17	-0.837	-0.271	-0.44	-0.708	-0.646	-0.793	-1.4	-0.184	0.243	0.181	-1.24	1.67	1	-1.94	2.14	0.399
test_101	1	1	-0.269	0.451	-0.211	-0.163	-0.862	-0.788	-0.514	0.311	0.3	-0.788	-0.214	-0.147	-1.57	0.595	0.734	1.26	-0.133	0.12	-1.12	-0.0829	-0.381	1.76	-0.764	-0.28	0.973	0.513	-1.11	-1.28	1.17	-0.224	0.082	-1.41	-0.776	0.113	0.644	0.728	0.793	-0.534	0.978	0.686	0.342	0.301	-2.48	-1.72	0.879	0.543	0.909
test_102	1	1	1.39	-1.01	-0.762	0.271	0.435	0.787	0.795	-0.318	-0.566	1.76	1.6	0.642	-0.17	0.289	0.016	1.84	1.59	0.776	0.452	0.743	0.057	-1.41	-0.554	-0.406	0.277	0.76	-0.901	0.978	-1.86	-0.517	-0.358	-1.69	-0.902	-1.47	-0.722	1.73	-0.69	0.156	-0.188	1.87	-0.454	-0.981	-1.35	0.144	1.79	2.06	-0.0506
test_103	1	0	0.423	-1.78	0.22	0.06	0.491	-0.294	0.513	1.09	-0.93	2.21	-0.674	-0.801	1.86	0.134	0.204	0.515	-0.0264	-0.607	-0.409	1.25	-1.53	1.36	1.31	0.271	1.1	0.0836	0.302	0.352	-1.25	-0.5	-1.49	-0.429	0.316	-1.43	-1.22	2.09	0.392	0.545	-0.779	-0.226	-0.215	1.16	-0.476	-0.744	2.22	0.713	0.304
test_104	1	1	-0.0359	0.207	-0.931	-0.757	-1.38	0.67	-0.483	0.958	-0.178	-1.32	-0.151	1.18	0.953	-1.36	1.08	0.0989	-0.955	0.627	0.74	0.106	-1.37	1.47	-0.0927	2.4	0.987	-0.493	1.09	0.814	-1.62	-0.874	-0.0169	-0.408	-0.886	-0.524	-0.503	1.75	-1.15	-0.333	-0.751	1.06	-0.744	1.4	0.724	-0.74	0.4	0.444	0.0541
test_105	1	0	-1.33	-0.883	-2.21	-0.855	0.438	-0.23	-0.915	-0.619	-0.348	0.338	-0.103	-1.18	0.125	-0.254	1.01	-1.12	-0.957	-0.251	0.075	-0.586	0.805	-0.36	0.0538	-1.68	1.13	0.678	-1.16	-0.00987	-0.28	0.578	-1.16	-1.55	-0.972	-1.38	0.0153	-0.683	0.163	-1.07	0.408	0.143	-0.829	-1.69	-0.779	0.116	-0.639	-0.0691	-0.685
test_106	1	1	-0.999	0.48	-1.27	0.239	1.96	-0.369	1.41	-0.735	1.61	0.625	-0.408	0.894	0.532	-0.553	-1.12	0.199	0.0697	-0.441	0.901	0.467	-0.0191	-0.66	1.54	0.407	0.809	-0.931	-0.439	-0.023	2.1	1.09	0.172	-0.85	-0.135	-0.231	-0.744	0.652	0.96	0.179	0.652	-0.437	0.281	-1.39	1.23	-0.243	-0.229	1.52	-0.0726
test_107	0	1	-2.37	0.75	-0.269	-1.65	-1.96	1.77	2.53	-1.88	0.272	1.81	0.617	0.0109	0.352	-0.528	0.847	-0.392	0.544	0.00447	-0.000412	0.228	2.24	1.75	-2.36	0.157	-0.0369	0.907	0.488	-0.804	-1.41	-0.653	1.49	0.841	0.154	-0.922	0.222	0.44	-0.394	-0.288	-1.5	1.37	-2.14	1.46	-0.362	-1.26	1.39	-0.275	1.47
test_108	0	0	0.9	-0.356	0.667	0.147	-1.02	1.79	1.26	-0.633	-0.559	1.76	1.47	-1.33	0.0848	0.231	-1.37	-0.396	-1.36	1.26	-1.82	-0.785	0.582	1.31	-0.954	-1.09	0.764	-0.115	1.31	-0.461	-0.911	-1.05	0.56	-0.0908	1.14	1.3	-0.0828	0.245	-1.16	0.938	-0.248	0.651	-1.28	0.899	-0.545	2.28	1.49	0.847	1.32
test_109	0	0	-2.43	0.0261	-0.136	-1.73	-0.789	0.0434	0.785	-0.416	-0.992	0.841	2.2	0.892	-0.581	-0.934	-1.36	-0.397	0.179	0.261	-2.14	0.431	1.22	0.131	0.25	0.714	-0.734	1.22	1.97	0.189	-0.158	-0.124	0.199	-1.88	1.12	-0.446	-0.15	-0.555	-3.21	-0.0696	-1.89	1.21	0.48	-1	0.332	0.489	0.735	-0.6	-1.43
test_110	1	0	-1.62	-0.764	0.0329	-1.34	-0.697	0.311	-0.162	0.0527	0.241	0.859	0.306	-1.24	-1.56	-0.115	-0.55	1.4	-0.341	-1.21	1.27	1.72	0.184	1.58	-2.52	1.26	-0.105	-0.183	0.00768	0.295	0.927	-0.593	0.859	0.373	-0.582	-1.48	-2.03	0.665	-0.0775	0.279	-1.7	1.15	-1.5	-0.278	-0.931	0.0871	0.435	-0.557	-1.67
test_111	1	1	1.28	0.771	1.29	-0.088	1.01	-1.2	0.958	0.116	2.67	-0.457	-1.32	0.704	1.46	-0.322	0.793	0.102	-1.15	-0.384	0.489	0.24	1.23	-0.0572	0.03	0.739	1.46	0.621	-1.39	0.751	0.652	0.367	0.912	1.51	-1.26	-0.309	0.333	1	0.233	-0.449	0.0826	-1	-1.09	0.318	1.36	-1.72	0.213	-1.27	0.425
test_112	0	1	-1.27	0.75	-0.162	-0.912	-0.557	0.143	-0.33	-0.774	-0.695	-0.0649	1.82	-0.335	-1.27	-0.274	-0.631	-0.0176	-1.58	-0.938	1.45	2.14	-0.271	-0.483	-1.95	1.14	-0.39	0.298	-1.01	0.0728	-0.132	0.721	0.258	2.01	-0.816	0.285	0.238	-0.123	-0.573	-1.68	1.31	0.347	-0.191	0.52	-0.564	-0.371	0.151	-0.534	-1.36
test_113	1	0	0.5	0.457	0.528	-1.18	0.845	0.42	-0.571	0.25	0.618	-0.921	-1.13	0.735	-0.745	1.37	-0.48	0.655	0.243	1.07	0.729	1.27	0.664	0.642	-1.79	-0.0451	0.214	0.443	-1.48	-1.23	0.254	0.508	0.0338	-0.0925	-1.68	-1.68	-1.39	0.555	2.62	-1.76	-0.721	-0.815	-0.954	1.94	0.011	-0.938	-0.031	-1.19	-2.06
test_114	1	1	0.213	0.417	-1.24	1.11	-0.704	-0.264	-1	1.41	1.71	-1.25	-1	1.46	-1.08	0.0229	0.223	-0.578	-0.658	-0.712	-0.332	0.0816	0.952	2.29	-0.273	-2.54	0.146	0.62	-2.62	0.309	0.146	0.966	1.12	0.361	-1.97	0.223	0.668	0.636	2.5	0.0108	1.19	-0.74	0.93	0.123	1.56	-0.351	-2.35	1.85	0.522
test_115	0	1	1.15	0.833	0.66	0.173	0.724	-0.678	1.04	-0.0809	2.33	0.157	-0.61	0.191	1.45	-0.0123	0.289	-0.219	-1.62	-0.458	0.466	0.209	1.03	-0.43	-0.341	0.675	0.706	1.15	-0.763	0.338	-0.26	-0.223	1.09	1.94	0.119	0.462	0.141	0.62	-0.265	0.414	-0.0267	-0.645	-1.32	0.634	1.11	-1.48	0.416	-1.37	0.149
test_116	0	1	-1.12	0.547	-1.9	0.467	1.71	0.157	1.42	-0.855	1.19	1.26	0.312	0.456	0.635	-0.225	-1.58	-0.126	-0.557	-0.578	0.851	0.518	-0.222	-0.968	1.2	0.421	-0.0645	-0.452	0.333	-0.378	1.23	0.607	0.311	-0.425	1.27	0.538	-0.842	0.261	0.544	1.07	0.479	-0.0187	0.0129	-1.02	0.939	0.0242	0.119	1.32	-0.264
test_117	1	0	1.24	1.11	-0.876	-0.968	-1.19	-0.0491	-0.25	-0.25	1.5	-0.0217	-1.46	0.291	1.21	-0.45	-0.723	0.185	1.26	0.287	0.682	-0.729	2.01	1.46	0.782	-1.2	0.399	-0.261	0.76	-1.04	-0.346	2.5	-1.01	0.744	-1.52	1.13	-0.505	-0.68	1.74	-1.35	0.069	-0.851	-0.201	-1.63	0.673	0.24	-1.88	-0.832	0.641
test_118	1	0	-0.339	-0.675	-1.31	1.32	1.28	-1.04	-2	0.559	0.762	-1.44	0.737	1.44	-0.782	-0.215	0.336	0.775	0.147	-0.467	-1.38	0.0291	-0.0392	-1.51	0.954	-1.31	0.0746	1.44	-0.898	-0.314	1.74	0.305	0.0696	-1.6	-0.542	-0.405	-0.0332	-0.031	1.97	1.18	-0.287	-0.456	0.966	-1.05	0.983	1.05	0.916	1.05	-0.85
test_119	1	1	-0.991	0.00434	-0.649	-0.603	0.566	1.36	-0.667	0.657	-0.0533	-0.428	0.889	-1.35	0.365	0.219	-2.38	1.58	1.44	3.15	-0.0806	-0.965	-0.492	0.0911	1.78	-1.38	-0.585	0.469	-0.311	-0.594	1.29	1.16	1.76	-2.3	-0.126	-0.64	-0.252	-0.585	-0.164	0.295	0.701	-0.178	-0.567	0.29	2.22	0.767	-0.0421	0.494	1.44
test_120	1	1	-0.525	0.32	2.07	1.11	-0.0593	-0.909	-0.481	0.141	-1.57	0.141	0.197	1.04	-1.37	-1.16	0.0826	1.28	1.27	-0.925	-1.48	0.0343	0.556	-1.32	-0.0373	0.0251	-0.751	1.88	-1.38	1.18	0.958	-1.05	0.5	-0.211	-0.644	-0.98	-0.756	0.675	-0.969	-0.134	-0.461	0.612	-1.02	-1.01	0.868	-0.23	-0.404	-1.83	-0.829
test_121	0	1	-1.65	1.61	-1.19	0.484	0.896	2.02	-0.845	2.69	-0.00903	0.242	1.6	0.642	-1.06	0.13	0.1	-0.938	0.307	0.388	0.7	-1.86	0.614	-0.364	-0.15	-1.93	-0.369	1.64	-2.54	0.324	-0.372	-0.58	-0.434	-1.8	-0.295	1.33	-0.802	-0.844	-0.0366	-0.648	1.8	0.708	-2.22	0.439	0.821	0.383	0.209	-0.448	-0.793
test_122	0	0	-0.649	0.52	0.485	1.46	0.642	-0.145	-0.247	-0.213	-0.505	1.75	-1.17	0.553	0.189	-0.0102	-0.798	1.25	-2.03	-1.35	0.273	0.89	0.0411	0.528	0.76	0.967	0.157	-0.247	0.418	-0.935	0.722	-0.751	-0.562	-0.133	1.34	0.457	0.744	0.365	0.469	1.62	0.119	0.11	-1.55	1.38	1.57	-0.426	0.521	-1.67	-0.0937
test_123	0	1	-0.611	-0.987	-0.592	0.855	1.17	-0.432	-0.752	1.38	-0.508	0.525	-2.22	1.26	0.776	-0.72	0.674	-1.38	-0.832	0.498	-0.177	-0.026	0.632	-0.109	0.99	0.737	-0.276	0.0891	-0.583	-0.173	-0.16	1.54	-0.0751	1.29	-0.15	0.282	0.334	-1.55	-0.411	-0.0829	0.865	0.074	0.6	0.104	0.0956	-2.28	-1.27	-1.24	0.358
test_124	0	1	0.213	-0.789	-0.949	-0.554	0.357	-1.34	-0.235	-0.119	0.698	0.458	0.581	-0.542	-1.11	0.0822	0.226	-0.166	0.931	-2.22	0.639	-0.953	0.779	-0.789	0.647	-0.511	-0.814	-0.489	-0.433	-1.82	0.654	-0.499	-0.234	0.274	-0.436	0.109	-0.264	-0.316	-0.326	-0.713	-1.33	-0.0203	-1.07	-0.475	0.936	-0.832	-1.58	0.882	-1.69
test_125	0	0	-1.05	-0.455	-1.54	-0.433	-0.284	0.448	0.0712	0.559	1.33	1.31	-0.844	-0.471	1.7	-0.622	-0.613	0.731	-0.243	0.866	-1.01	0.539	1.69	0.394	-0.508	-2	-1.11	0.591	0.164	-1.08	-1.24	0.533	1.51	-1.26	0.545	-0.495	-0.395	-1.18	-0.459	0.359	-0.698	1.34	-0.0239	-0.0529	-0.0674	-0.919	1.96	-0.506	1.91
test_126	1	0	0.807	-2.14	-0.09	-0.43	-0.00732	0.246	-0.299	1.21	0.36	1	-0.805	0.761	1.9	0.424	-0.0113	0.357	-1.19	0.816	2.84	2.49	-0.393	0.559	0.925	-0.254	0.621	-0.185	-0.392	-1.15	2.07	-0.461	1.13	0.0328	0.555	0.148	-1.14	-0.831	2.17	0.861	0.509	0.541	-1.27	-1	1.78	-1.49	-0.697	-0.907	0.478
test_127	0	1	0.764	0.179	-0.131	-0.109	-0.358	-0.351	-0.364	-1.25	-1.85	0.375	0.05	-0.993	0.235	-0.136	-0.267	-0.935	-0.0213	0.159	1.52	-1.21	0.807	0.901	-0.651	-1.76	-0.827	0.348	1.51	0.127	-0.445	0.614	-1.24	2.26	-0.11	0.144	-0.0656	-1.3	1.39	-0.394	1.08	2.17	1.59	0.201	1.34	-0.668	-0.947	0.622	1.16
test_128	1	1	0.986	-0.502	1.32	-0.122	-0.828	1.27	1.22	-0.496	-0.154	1.18	0.764	-0.862	0.00754	-0.0396	-0.837	-0.0703	-0.823	1.39	-1.79	-0.742	0.784	1.7	-0.603	-1.06	1.52	-0.653	0.621	-0.0911	-0.088	-0.554	0.46	-0.574	-0.226	0.627	0.0686	0.708	-0.684	0.16	-0.0299	0.177	-1.1	0.64	-0.307	2.04	1.26	1	1.52
test_129	0	1	1.32	-0.977	-1.38	0.478	0.0881	1.42	0.862	-0.482	-0.92	2.3	2.36	0.14	-0.182	0.558	-0.49	1.53	1.07	0.709	0.477	0.717	-0.18	-1.7	-0.966	-0.401	-0.613	1.3	-0.211	0.623	-2.69	-1.09	-0.177	-1.28	0.469	-0.8	-0.893	1.36	-1.13	0.906	-0.344	2.2	-0.717	-0.608	-1.62	0.386	1.99	1.94	-0.237
test_130	1	1	0.731	0.299	0.179	-0.024	-0.838	-1.21	1.99	-0.52	-0.451	-0.188	-1.34	-0.828	0.211	-2.06	1.65	0.179	1.04	1.29	1.82	0.898	-0.0512	2.14	0.87	-0.339	0.612	-1.43	0.788	0.19	0.292	0.372	0.569	-1.01	-1.53	0.0739	-0.254	0.55	0.638	-1.53	-0.66	-1.11	0.576	1.05	-0.311	-0.126	-0.442	-0.218	2.2
test_131	1	0	0.344	-0.864	-0.285	-0.746	0.704	-1.9	-0.215	0.0814	1.12	-0.277	-0.204	-0.0373	-1.23	-0.165	0.707	0.159	1.4	-2.13	0.594	-0.921	0.974	-0.43	1.05	-0.56	0.0798	-1.07	-1.17	-1.54	1.53	0.0555	-0.29	-0.211	-1.73	-0.671	-0.0952	0.133	0.0673	-1.48	-1.21	-0.417	-0.86	-0.752	1.18	-1.03	-1.81	1.07	-1.51
test_132	1	1	0.45	0.474	0.558	-1.18	0.898	0.419	-0.603	0.357	0.531	-0.887	-1.05	0.688	-0.738	1.39	-0.34	0.562	0.239	1.14	0.689	1.24	0.729	0.526	-1.79	-0.021	0.257	0.508	-1.49	-1.26	0.208	0.541	0.0262	-0.149	-1.68	-1.66	-1.44	0.555	2.67	-1.85	-0.662	-0.775	-0.964	1.89	-0.0382	-1.03	0.0136	-1.19	-2.1
test_133	1	1	-0.452	-0.868	-0.573	-2.25	-0.804	-1.8	-1.8	2.24	0.296	-2.4	-0.933	-0.572	0.789	0.94	-1.22	-2.55	-0.172	0.395	0.621	-1.24	-0.262	-0.208	0.29	0.643	0.377	0.545	-1.02	-0.0859	-1.08	0.686	-1.22	-0.39	-0.0459	0.794	-0.601	-1.37	0.203	-1.23	-0.212	0.105	0.263	1.42	0.217	-2.02	-2.67	0.4	0.232
test_134	1	1	-1.3	-0.922	-2.18	-0.792	0.443	-0.256	-0.806	-0.612	-0.415	0.237	-0.0565	-1.18	0.219	-0.225	1.08	-1.11	-0.893	-0.276	0.0602	-0.582	0.859	-0.354	0.129	-1.66	1.11	0.71	-1.19	0.0434	-0.225	0.585	-1.17	-1.56	-0.955	-1.35	0.082	-0.692	0.183	-1.11	0.432	0.179	-0.782	-1.71	-0.801	0.15	-0.659	-0.0344	-0.696
test_135	0	0	-2.1	1.82	0.391	0.102	0.105	-1.16	-0.718	0.921	-0.851	1.25	-0.639	1.4	-1.07	-1.29	0.288	0.049	0.294	0.136	-0.454	-1.86	0.758	0.507	-0.887	-2.08	0.697	-0.11	-0.892	-0.906	-0.634	0.582	1.09	1.98	-0.603	0.944	0.394	-2.1	-1.01	-0.178	0.02	1.09	-1.02	-1.65	0.323	0.289	-0.775	-0.765	-0.408
test_136	0	1	-1.33	-1.04	-2.78	-0.572	-1.08	-0.0701	-1.6	-1.92	-1.22	-0.0775	0.957	-0.325	0.0615	0.946	0.291	-0.729	1.91	0.249	-0.176	-0.441	-0.0573	0.261	1.75	0.587	-1.4	0.738	0.135	-1.11	-1.66	-0.433	-1.79	-0.822	0.493	0.286	-2.03	-0.824	-1.39	-0.36	0.889	1.52	1.45	-0.0688	0.896	0.115	0.109	-2	-1.62
test_137	1	0	-0.943	-0.0466	-0.618	-0.639	0.503	1.38	-0.657	0.654	-0.0884	-0.438	0.886	-1.38	0.301	0.217	-2.39	1.58	1.46	3.12	-0.012	-0.962	-0.478	0.0495	1.81	-1.37	-0.584	0.48	-0.287	-0.625	1.3	1.17	1.81	-2.3	-0.126	-0.578	-0.209	-0.584	-0.153	0.261	0.716	-0.204	-0.55	0.296	2.25	0.72	-0.0887	0.505	1.49
test_138	0	1	0.715	-1.35	-0.469	0.416	-0.59	0.202	0.566	0.0366	0.997	0.467	-0.398	1.13	-0.257	1.83	-1.23	-0.0937	-0.563	0.727	-0.368	0.0356	-0.471	0.35	-0.153	-0.311	-1.01	-0.618	-1.23	-0.151	0.587	-0.596	-0.814	-0.864	0.563	1.31	1.23	-0.653	-0.568	0.819	0.322	-0.0324	-1.58	0.625	-0.164	1.45	-1.17	0.63	0.385
test_139	1	1	-0.925	0.686	-0.985	-2.34	0.306	-0.458	0.334	-1.22	-0.102	-0.0287	0.906	-0.0142	-0.453	-0.774	-0.176	0.215	1.25	0.59	-0.415	-0.454	-0.0322	-0.927	0.148	0.478	0.979	-0.779	-0.595	0.582	1.64	0.921	-2.83	1.66	0.491	0.12	1.38	0.878	1.21	1.27	0.669	2.41	1.93	-0.854	0.808	1.53	-0.487	0.564	0.339
test_140	1	0	0.564	-0.15	-0.264	-0.434	-0.384	1.27	0.302	-1.35	-1.08	0.457	0.341	-0.793	0.437	0.0739	0.24	0.289	0.478	0.374	-0.329	0.512	0.118	-0.855	0.517	0.526	-1.76	0.512	0.212	-1.45	0.0793	-0.721	0.981	-0.687	0.762	0.545	-0.0275	0.498	1.84	1.91	0.556	0.76	0.408	-1.32	1.17	0.31	0.815	0.959	-0.298
test_141	1	1	-0.307	-0.765	-0.446	-0.418	0.513	0.555	0.868	-0.47	0.451	-0.551	-0.72	0.256	-1.25	-0.832	-0.141	-0.854	1.81	-1.17	-0.822	-0.563	0.837	0.859	-0.15	0.447	0.0747	0.59	0.912	-0.105	-0.136	-2.08	0.113	-1.29	-0.492	0.391	-1.15	-1.04	0.468	-1.97	-1.2	1.1	-0.327	-1.28	1.2	-0.131	-0.484	-0.455	-0.84
test_142	1	1	1.25	1.18	1.1	-0.256	0.99	-0.97	-0.0743	0.0066	0.192	1.37	-0.201	1.48	0.746	-0.27	0.00967	0.246	1.88	2.07	-1.09	1.39	-1.33	0.293	0.716	-0.0964	-0.909	-0.398	-0.829	0.544	1.16	0.428	-0.462	0.17	-0.477	-0.691	1.37	-0.494	-0.596	-1.57	-1.08	-0.46	1.97	-0.601	1.35	0.473	-0.129	0.538	-0.26
test_143	0	1	-1.49	-0.109	-1.01	-0.701	-0.561	-0.616	-0.701	0.0917	-0.404	-1.14	-0.694	-1.62	1.07	0.826	-0.98	0.0278	-1.35	-0.105	-0.387	0.737	-0.702	-0.0396	-0.22	-1.02	-0.561	-2.01	-0.093	1.46	-0.913	0.873	1.31	0.474	0.65	-0.0135	2.21	0.306	-0.845	1.5	-1.22	0.833	0.585	-0.105	-0.155	-0.949	0.949	-0.583	0.596
test_144	1	1	-0.195	-0.101	-0.15	-0.161	-0.992	-0.158	1.12	0.183	0.571	-0.0192	-0.645	-0.18	1.11	0.595	0.734	1.77	0.454	0.785	-0.393	-1.25	-0.589	0.379	-0.81	-2.23	0.548	-1.74	-0.943	1.01	0.586	0.944	0.803	0.534	-1.64	-1.26	1.08	0.911	-0.0563	-0.71	-1.6	-0.278	0.872	1.65	1.55	1.38	1.6	0.343	0.0429
test_145	0	1	-0.494	1.49	0.561	3.07	-0.272	-0.5	-1.44	-0.67	2.03	-0.644	2.88	-0.387	0.288	-0.161	-0.834	0.3	-0.438	-0.0993	-1.55	-1.09	1.11	-0.644	-1.46	0.783	-2.83	1.32	1.17	1.14	-0.959	-1.49	0.838	-0.693	1.21	0.359	1.09	-1.03	-0.999	-0.15	-0.108	-1.38	1.58	1.32	0.56	3.34	0.132	-1.04	-0.658
test_146	0	0	0.29	-1.44	0.0618	-0.807	-0.894	-0.423	0.41	-0.0285	0.238	-0.0376	-0.0643	1.61	1.79	-0.704	-1.35	0.12	-0.637	-0.0446	-0.674	1.44	0.928	-1.11	-0.388	-0.184	0.759	-0.822	0.791	-1.26	-0.24	1.05	-0.319	0.889	0.985	0.276	-0.651	0.887	-0.38	1.66	0.571	-1.02	-0.849	1.13	-2.01	-0.978	2.21	1.6	0.29
test_147	0	1	-0.0254	0.242	-0.889	-0.34	-0.286	0.524	-0.314	-1.11	-0.708	0.107	1.2	-1.65	0.0389	0.151	-1.07	-0.307	-0.544	-1.5	0.114	-1.11	-0.255	-2.12	-0.245	0.83	-0.0218	-1.06	0.436	-0.524	-0.938	-0.126	-1.28	0.894	1.27	0.594	0.578	-0.309	-0.679	0.223	0.0753	-0.0272	-0.525	-1.1	-0.0741	0.295	1.13	-1.51	-1.88
test_148	0	0	0.785	0.132	-0.114	-0.063	-0.335	-0.386	-0.345	-1.23	-1.8	0.289	0.0248	-1.05	0.199	-0.141	-0.277	-0.94	-0.0325	0.133	1.55	-1.21	0.827	0.925	-0.612	-1.68	-0.864	0.409	1.49	0.101	-0.456	0.606	-1.25	2.27	-0.0887	0.136	-0.0741	-1.33	1.42	-0.347	1.11	2.16	1.56	0.192	1.3	-0.633	-1	0.637	1.22
test_149	0	1	-0.174	-1.41	-0.741	-0.518	-0.569	-0.628	1.67	1.32	0.878	-1.22	-1.85	0.00293	-0.148	0.634	-1.17	-0.993	-1.37	1.1	-0.0801	0.178	-1.14	0.0954	0.563	0.516	0.0491	-0.276	0.558	-1.26	0.256	-0.0894	0.981	1	-0.382	1.16	-0.562	-0.229	-0.213	0.682	0.239	-0.968	-1.46	0.816	0.224	-0.562	-1.35	1.18	2
test_150	0	1	0.365	0.127	-0.992	-1.04	0.0728	-0.803	-0.291	0.941	-0.42	-2	0.103	-0.0555	-0.211	0.378	0.695	0.276	0.248	-0.726	0.482	-0.0272	-1.15	-0.606	0.583	-0.00717	0.234	-0.677	-0.311	-0.936	-0.776	0.0699	0.342	-0.532	0.911	0.755	-0.688	0.171	-1.05	1.03	-0.145	-1.08	-0.118	-0.269	-0.504	-0.64	-0.809	-0.886	-0.967
test_151	0	1	-0.861	0.196	-0.24	0.675	2.16	-0.431	1.2	-0.484	-0.886	1.36	-0.124	-1.22	1.69	0.722	0.162	1.75	1.88	-0.439	0.637	-0.157	-0.0443	-0.167	0.568	-0.977	0.0879	-0.883	-0.477	0.118	0.143	0.0644	-1.34	1.19	0.596	-0.189	0.294	0.64	-1.65	0.477	-2.14	-0.0183	0.829	0.361	-0.055	1.61	1.26	-0.414	-0.442
test_152	0	1	-2.38	0.0397	-0.141	-1.69	-0.764	0.0298	0.772	-0.363	-0.966	0.808	2.17	0.851	-0.615	-0.927	-1.33	-0.312	0.232	0.272	-2.17	0.441	1.17	0.111	0.312	0.725	-0.691	1.22	1.95	0.126	-0.0475	-0.143	0.173	-1.84	1.17	-0.458	-0.179	-0.549	-3.22	-0.00116	-1.95	1.13	0.475	-0.994	0.359	0.538	0.711	-0.559	-1.42
test_153	1	1	-0.92	0.0111	-0.655	-0.647	0.547	1.37	-0.688	0.649	-0.118	-0.454	0.898	-1.34	0.323	0.218	-2.36	1.62	1.44	3.11	-0.0219	-1.02	-0.461	0.0603	1.82	-1.34	-0.576	0.498	-0.325	-0.651	1.34	1.15	1.82	-2.31	-0.122	-0.602	-0.24	-0.598	-0.156	0.263	0.764	-0.162	-0.588	0.283	2.24	0.747	-0.0974	0.542	1.47
test_154	0	1	-0.227	-0.23	0.147	0.201	-0.661	0.906	-0.952	0.523	1.57	-0.67	1.52	-0.715	-1.18	1.94	-0.658	0.805	-0.499	1.24	-2.13	0.47	0.542	-0.0739	-0.919	0.293	-1.8	-0.465	0.221	0.71	0.471	-0.317	0.34	-0.682	0.907	-0.797	2.26	-1.21	-1.35	1.7	0.945	1.66	1.22	-0.359	0.504	1.06	-0.326	0.163	0.333
test_155	1	1	-0.277	1.1	1.6	1.65	-0.00693	-0.77	-1.01	1.08	1.73	1.32	0.628	1.21	1.04	-1.26	0.305	1.66	0.865	-0.61	1.53	-0.239	-0.854	-0.353	1.81	0.235	-0.302	0.12	-0.103	0.134	0.791	-0.702	0.607	0.27	0.0316	-0.705	-0.196	0.81	0.749	-1.33	-0.389	-0.81	1.77	0.0201	1.37	-0.942	1.33	1.87	-0.713
test_156	0	1	-1.05	0.244	-1.3	1.35	0.472	0.591	-0.773	-1.26	-0.889	1.32	1.42	1.32	0.865	-1.42	-2.12	0.81	-2.08	-1.51	0.746	1.05	-1.11	-0.877	-3.09	-0.328	-0.143	1.1	-0.104	0.491	-0.828	-0.305	-0.977	-0.655	0.968	-0.315	1.14	0.44	0.226	0.943	-0.567	1.42	-0.764	1.85	-0.108	-0.0674	1.54	0.433	-0.692
test_157	1	1	-0.119	-1.52	-0.0893	-0.649	-0.364	-1.18	1.59	1.53	1.23	-1.9	-2.48	0.474	-0.192	0.427	-0.709	-0.685	-0.809	1.27	0.0274	0.115	-0.962	0.456	1	0.607	0.88	-0.865	-0.146	-0.852	1.16	0.454	0.861	0.533	-1.69	0.444	-0.389	0.189	0.271	-0.271	0.499	-1.38	-1.13	0.556	0.409	-0.803	-1.66	1.33	2.21
test_158	1	1	-0.331	-0.791	-0.44	-0.47	0.546	0.606	0.841	-0.452	0.405	-0.547	-0.86	0.237	-1.15	-0.789	-0.176	-0.79	1.8	-1.18	-0.867	-0.572	0.847	0.859	-0.168	0.47	0.106	0.567	0.878	-0.172	-0.122	-2.07	0.117	-1.29	-0.509	0.354	-1.19	-0.972	0.482	-2.01	-1.2	1.07	-0.361	-1.24	1.15	-0.204	-0.437	-0.47	-0.788
test_159	1	1	-0.0928	-0.319	0.795	0.0276	-0.319	0.261	-0.972	0.746	1.89	-1.31	0.785	-0.247	-1.22	1.65	-0.163	1.16	0.0139	1.3	-2.08	0.478	0.739	0.294	-0.334	0.32	-1.02	-0.979	-0.546	1	1.45	0.238	0.163	-1.1	-0.5	-1.49	2.44	-0.872	-0.927	0.959	1.1	1.29	1.48	-0.766	0.845	0.806	-0.625	0.373	0.637
test_160	1	0	0.523	-1.13	0.364	1.18	-1.07	0.612	-0.146	1.23	-0.306	-0.00521	-0.53	0.325	-0.479	-0.688	1.21	1.43	0.363	2.21	0.792	0.743	0.889	1.8	2.15	0.239	0.229	0.0725	-0.38	1.38	0.94	-0.833	0.774	-0.37	-1.57	0.487	-2.05	-0.214	0.962	-0.681	-0.239	0.643	-0.763	-0.943	-1.05	-1.69	-0.491	-0.96	1.3
test_161	0	1	0.332	0.814	-1.54	0.623	-0.912	1.48	0.857	-0.263	-2.17	1.6	-0.429	-0.0827	1.2	-0.227	-0.242	-1.3	-1.78	0.17	-0.424	0.0921	-1.55	0.445	-0.156	-0.0628	-1.86	0.701	0.0114	-1.13	-0.793	-2.21	-0.779	0.855	1.64	2.1	2.12	1.49	0.672	0.539	2.08	2.45	1.21	0.0437	0.178	0.14	1.47	-1.28	-1.18
test_162	1	0	0.276	-0.0963	0.787	-0.234	0.484	0.532	-0.356	1.81	1.43	0.251	0.677	1.19	-0.208	-0.284	-0.0755	-1.24	-0.183	1.3	0.483	1.64	-1.09	-0.277	-0.675	0.138	1.24	0.937	-0.389	1.27	0.568	-0.0507	1.13	-1.65	-1.06	-1.28	-0.561	1.4	-0.0123	-1.32	1.58	0.403	-0.634	-0.842	-1.66	-0.818	-0.526	0.568	0.34
test_163	1	0	-0.862	0.995	1.64	0.324	-1.7	-0.189	-1.79	0.735	1.22	0.589	0.898	-0.926	0.0555	-0.384	0.915	1.08	0.959	1.24	-0.788	0.0458	-0.474	0.498	0.118	2.89	0.713	-2.2	0.838	-0.271	0.561	0.709	-0.342	0.62	-0.438	-0.516	0.17	-0.323	-0.342	-0.671	-0.492	1.56	0.905	-0.0573	0.356	0.783	-0.497	1.33	-0.63
test_164	0	0	-1.08	-0.295	-0.283	1.69	-1.36	0.503	0.0106	0.713	-0.441	0.655	-0.865	-1.14	-0.209	-0.341	-1.9	-0.884	-1.55	0.475	-0.0745	0.343	0.648	-0.463	0.503	1.46	0.897	1.51	1.71	-0.728	0.311	0.216	0.0609	0.551	-0.221	0.846	0.269	1.92	0.929	1.21	1.52	-0.851	0.235	1.88	-0.878	-1.54	0.942	-0.135	0.652
test_165	0	1	-0.417	1.14	1	1.86	-0.326	-0.128	-0.945	0.896	1.39	1.84	1.4	0.728	1.06	-1.02	-0.272	1.42	0.34	-0.729	1.49	-0.254	-1.05	-0.68	1.35	0.156	-1.2	0.624	0.627	-0.22	-0.0598	-1.22	0.701	0.743	1.36	0.0484	-0.319	0.368	0.281	-0.532	-0.618	-0.43	1.54	0.419	1.12	-0.709	1.56	1.79	-0.875
test_166	1	1	-0.305	-0.39	-0.155	0.377	-0.416	0.906	-0.482	0.117	-0.75	0.311	1.13	-0.0895	-0.162	-1.84	0.111	-0.0868	0.302	0.666	-0.258	-0.724	-0.117	-1.14	-1.83	1.6	-0.426	0.258	0.409	0.883	-0.587	-0.572	-1.21	0.457	1.42	-1.29	0.187	0.884	-1.37	-0.662	1.33	0.507	1.55	-1.32	-1.37	2.45	0.0762	-0.00109	0.104
test_167	1	1	1.35	-0.344	2.23	0.162	0.339	-0.618	0.536	0.575	-0.119	0.613	0.189	0.304	0.231	-0.152	0.441	0.202	-0.65	1.32	1.79	-0.213	0.781	-1.35	-0.93	-0.786	1.39	-0.247	-0.684	0.364	-0.684	2.38	0.971	0.755	-0.669	-0.766	0.0993	-0.319	0.785	-1.49	2.26	0.259	0.585	-0.353	1.46	-1.08	0.231	-0.277	-0.682
test_168	0	0	0.312	-1.68	-0.535	0.277	0.188	0.341	0.546	0.929	-1.31	2.82	0.115	-1.23	1.89	0.34	-0.334	0.235	-0.616	-0.718	-0.447	1.24	-1.68	0.991	0.902	0.182	0.333	0.697	1.01	0.0143	-2.02	-1.07	-1.42	0.0467	1.63	-0.754	-1.38	1.75	-0.088	1.31	-0.98	0.148	-0.49	1.45	-0.712	-0.456	2.48	0.541	0.0643
test_169	1	1	0.539	0.0835	-0.374	-1.23	0.458	-1.34	-0.334	1.14	0.00289	-2.59	-0.638	0.49	-0.257	0.0469	1.24	0.654	0.773	-0.591	0.464	-0.0578	-0.946	-0.199	1.05	0.0595	1.13	-1.2	-0.987	-0.554	0.126	0.603	0.256	-0.949	-0.479	-0.000891	-0.574	0.605	-0.646	0.248	0.107	-1.39	0.118	-0.689	-0.287	-0.845	-1.07	-0.677	-0.728
test_170	1	0	-0.186	1.12	1.42	-1.42	-0.181	-1.64	0.659	-0.417	-1.06	-1.19	-0.227	0.0143	-0.00422	0.00859	0.362	1.35	0.533	-0.925	-0.0381	-0.588	-0.291	-0.098	1.56	-0.242	0.459	-0.493	-0.644	0.357	-0.749	-1.09	1.37	0.192	0.0319	-0.715	0.0103	1.62	-1.54	0.189	0.0595	0.655	0.202	-0.871	0.852	-0.159	1.01	-0.18	-2.45
test_171	0	0	1.49	-1.2	-0.829	-0.577	0.026	3.4	0.944	0.42	-0.19	0.927	0.145	-1.5	1.24	-0.123	-1.12	0.0323	-1.02	1.8	-1.83	1.22	-0.782	-1.87	-0.802	-0.443	0.201	0.974	2.32	0.293	-2	0.369	1.26	1.37	1.55	-0.0254	-1.3	1.67	-1.27	1.12	-0.926	-0.887	0.916	0.567	-1.31	1.07	1.47	1.45	0.456
test_172	0	1	-0.112	0.964	0.555	-0.335	-1.95	1.43	2.28	-0.667	0.261	1.94	1.08	-1.26	-1.4	-0.147	-0.336	1.09	-0.0384	-0.361	0.425	2.11	-1.67	-0.948	-0.0984	-0.831	-0.653	1.52	2.4	0.603	-1.77	-2.48	-0.0848	0.248	1.42	1.77	-1.37	1.42	-0.586	1.42	-1.74	-0.912	-0.668	1.14	-0.578	1.98	1.5	-0.5	0.289
test_173	1	0	-1.57	0.465	0.179	0.39	0.227	-0.161	0.433	1.69	-0.236	-0.0208	1.71	-1.15	-1.26	-0.0677	-0.11	0.568	0.648	-0.453	-0.693	0.0124	-1.07	-1.21	0.569	-0.891	0.96	-0.432	0.614	-0.363	-0.664	-0.295	1.79	0.0391	-0.791	0.211	-0.244	2.19	0.0844	-1.01	0.168	0.979	1.7	-0.472	0.998	0.198	0.269	1.24	-0.378
test_174	0	0	0.197	-0.71	-0.997	-0.618	0.425	-1.42	-0.203	-0.0972	0.681	0.454	0.564	-0.516	-1.17	0.0915	0.21	-0.184	0.917	-2.25	0.604	-0.93	0.74	-0.761	0.684	-0.601	-0.799	-0.557	-0.466	-1.85	0.581	-0.476	-0.221	0.265	-0.435	0.0579	-0.302	-0.251	-0.424	-0.72	-1.38	-0.0092	-1.08	-0.511	0.924	-0.807	-1.59	0.881	-1.69
test_175	0	1	0.013	0.968	-0.0303	-0.0749	-1.15	-0.267	1.46	-0.933	-0.48	0.484	0.264	-1.46	0.111	-0.649	-0.516	-0.313	-0.314	0.185	-0.133	-0.00106	-0.0265	-0.945	-0.53	-1.07	-1.05	-0.638	1.63	0.979	-1.29	0.769	0.507	0.765	0.756	-0.987	1.37	0.348	-1.53	1.27	-1.96	0.861	-0.1	1.57	-0.648	-0.000516	0.765	0.0928	1.34
test_176	0	1	1.49	-1.15	-0.848	-0.601	0.0505	3.45	0.972	0.402	-0.153	0.836	0.149	-1.49	1.2	-0.156	-1.14	0.0327	-1.06	1.76	-1.83	1.23	-0.749	-1.84	-0.862	-0.412	0.219	0.976	2.26	0.306	-1.99	0.349	1.23	1.41	1.52	-0.0472	-1.3	1.69	-1.3	1.08	-0.95	-0.906	0.875	0.625	-1.29	1.05	1.44	1.53	0.485
test_177	0	1	-1.11	1.27	-1.3	0.911	-0.881	-1.33	-1.63	1.09	0.505	0.363	0.845	-0.331	0.693	-2.13	-2.05	-0.718	-1.14	-1.49	-0.975	0.121	-0.828	0.599	-0.562	-1.02	0.29	0.18	0.604	-0.641	-2.29	-1.02	1.77	-0.351	0.699	-0.758	-0.719	-0.593	-1.69	-0.545	0.312	0.847	1.5	-0.401	0.409	1.62	-0.0555	0.224	-0.0822
test_178	1	1	-0.544	0.876	1.14	1.29	0.772	0.9	-1.33	-0.967	1.64	-0.846	-0.874	1.01	0.792	-1.65	0.387	0.667	-0.473	-0.302	-0.734	1.08	0.641	-1.52	0.332	0.55	1.42	-1.17	-0.0147	2.11	1.45	0.108	-0.374	-1.91	-1.45	-0.67	0.811	1.2	0.113	-1.11	-0.358	-1.07	0.352	0.0158	-1.3	-2.26	0.336	-1.08	0.188
test_179	1	1	-0.551	0.293	1.74	0.443	1.36	-0.226	0.785	1.53	0.323	-0.557	1.25	1.25	-0.376	1.04	0.759	0.927	0.26	-1.9	-0.457	0.0315	-1.66	-0.112	-0.266	0.398	-0.28	0.517	-0.357	-0.606	-0.053	-1.6	0.12	-1.87	-0.174	-0.857	1.28	1.14	-0.0869	-1.08	0.313	-0.698	-0.267	-0.12	-0.053	-0.506	1.28	1.28	0.667
[truncated: 721 more columns]
