# Supplementary material for: A multimodal ConvNeXt-Tiny deep learning model for simultaneous prediction of IDH mutation and Ki-67 expression in gliomas
Source: PLoS One. 2026 Jun 26;21(6):e0351757. doi: 10.1371/journal.pone.0351757 (PMC13308780; doi:10.1371/journal.pone.0351757)
Supplement: S1 File — This file contains the de-identified tabular data underlying the findings of this study, including cohort assignments, clinical variables, molecular labels, extracted radiomics features, deep learning features, model prediction signatures, and numerical data used to generate the figures and tables. (ZIP) [file pone.0351757.s012.zip › DL_test_IDH_single__T2-FLAIR_test_raw.csv]

sample_id	y_idh	y_ki67	DL1_T2-FLAIR	DL2_T2-FLAIR	DL3_T2-FLAIR	DL4_T2-FLAIR	DL5_T2-FLAIR	DL6_T2-FLAIR	DL7_T2-FLAIR	DL8_T2-FLAIR	DL9_T2-FLAIR	DL10_T2-FLAIR	DL11_T2-FLAIR	DL12_T2-FLAIR	DL13_T2-FLAIR	DL14_T2-FLAIR	DL15_T2-FLAIR	DL16_T2-FLAIR	DL17_T2-FLAIR	DL18_T2-FLAIR	DL19_T2-FLAIR	DL20_T2-FLAIR	DL21_T2-FLAIR	DL22_T2-FLAIR	DL23_T2-FLAIR	DL24_T2-FLAIR	DL25_T2-FLAIR	DL26_T2-FLAIR	DL27_T2-FLAIR	DL28_T2-FLAIR	DL29_T2-FLAIR	DL30_T2-FLAIR	DL31_T2-FLAIR	DL32_T2-FLAIR	DL33_T2-FLAIR	DL34_T2-FLAIR	DL35_T2-FLAIR	DL36_T2-FLAIR	DL37_T2-FLAIR	DL38_T2-FLAIR	DL39_T2-FLAIR	DL40_T2-FLAIR	DL41_T2-FLAIR	DL42_T2-FLAIR	DL43_T2-FLAIR	DL44_T2-FLAIR	DL45_T2-FLAIR	DL46_T2-FLAIR	DL47_T2-FLAIR
test_001	1	0	0.604	0.944	-0.0719	0.385	0.997	0.547	-0.0495	0.375	-0.879	-1.4	1.05	-0.494	1.29	-2.24	-0.229	-0.654	-0.729	-0.819	-0.316	0.871	-1.51	0.56	-1.73	-1.39	1.74	0.654	0.252	0.671	1.88	-0.164	-1.04	0.837	1.23	0.483	-0.694	1.6	0.96	0.366	1.59	-1.09	0.649	-0.017	1.03	-0.445	-0.546	-0.0347	-1.37
test_002	0	0	1.46	-1.66	-0.334	-0.369	-0.205	-1.98	-0.796	2.5	0.908	0.281	0.597	1.68	-0.882	-1.3	1.14	-0.642	-1.55	-0.0568	-0.182	-0.688	1.31	-1.49	0.656	1.87	1.37	-0.372	0.598	-0.46	-0.215	-0.126	1.96	-0.115	0.381	1.29	1.57	0.16	-0.982	0.784	-1.37	2.38	0.102	-1.39	1.32	-2.52	0.335	1.29	2.33
test_003	0	1	1.47	-0.662	-1.18	-0.45	-1.05	1.6	0.256	1.6	0.668	-0.69	-0.111	-0.755	-0.371	1.69	0.497	0.967	-1.42	0.341	0.693	-2.2	2.38	-1.49	1.09	0.196	0.0253	0.648	-1.02	1.21	0.931	0.663	2.17	-0.417	0.296	1.01	-0.859	-1.95	-0.724	-1.48	0.358	0.0685	1.41	0.726	-0.362	-1.25	0.851	0.708	-0.127
test_004	0	0	-0.597	-0.198	0.226	-1.01	-1.63	1.28	0.677	-1.68	-1.14	0.222	0.86	0.587	0.174	-0.9	0.726	0.433	-0.185	-0.946	0.259	-2.45	-2.13	-0.9	1.6	1.89	0.456	-0.0361	-1.5	-1.47	-0.219	0.0404	0.954	0.0116	0.0983	0.0734	-1.62	0.925	-0.572	-0.0247	-1.71	-0.977	0.212	-0.675	-0.18	0.832	0.104	-0.927	0.556
test_005	0	1	0.465	0.46	-1.02	1.07	-0.592	0.692	0.374	0.148	-0.197	2.07	-1.82	0.76	-0.489	0.644	-0.703	0.897	0.309	1.36	0.355	-0.433	0.187	0.333	-1.3	0.127	0.526	0.556	-0.355	0.216	0.855	1.05	0.409	-0.475	-0.576	0.119	-1.05	-1.74	1.82	1.09	-1.69	-0.277	-0.166	-0.46	0.42	0.622	0.0934	0.868	-0.156
test_006	1	1	-0.418	0.966	-0.417	0.354	0.348	1.56	-1.01	1.49	1.47	-0.887	0.306	-0.572	1.07	0.568	0.555	1.31	-1.48	0.173	-0.895	0.667	-0.527	0.578	0.569	-1.51	0.857	1.74	1.28	-1.49	0.0688	-0.171	-0.657	0.701	1.49	0.512	0.356	-1.09	0.0357	-0.027	-2.53	1.11	0.627	0.432	0.876	-0.0728	1.56	0.535	1.1
test_007	1	0	-0.25	-0.416	1.25	-0.991	-1.24	-0.802	-1.33	1.78	0.33	1.8	1.2	0.813	-0.975	-1.24	0.759	0.231	0.737	0.167	-0.947	-0.616	-0.0619	-0.933	0.708	-0.374	0.496	-0.138	-0.811	1.76	-1.64	-0.132	0.159	0.0344	2.06	0.021	2.02	0.5	-0.725	0.706	1.18	0.014	1.72	1.27	-0.0778	1.4	-0.336	0.242	1.26
test_008	0	0	-1.83	-0.0703	0.994	0.281	-0.491	-0.942	0.294	1.55	-0.124	0.0969	0.25	-1.05	-0.376	1.6	-0.00502	1.44	-0.635	2.26	-0.645	-1.54	0.767	0.871	0.0706	1.85	-1.41	-0.78	-0.718	-1.32	0.231	-0.397	0.133	-0.865	-1.49	0.528	-0.667	0.378	0.786	1.03	0.0886	0.618	0.251	-0.511	1.63	-1.29	-1.16	-1.53	1.36
test_009	1	1	-2.32	1.62	1.63	0.955	0.422	1.33	-2.59	-0.139	-0.133	-0.568	0.114	-0.122	0.427	1.12	-1.73	-1.03	0.784	-0.0789	-0.82	1.37	0.417	0.376	0.796	-1.15	-0.747	0.834	1.16	-0.651	-1.68	0.79	-0.683	-0.152	0.788	0.816	-0.9	0.75	-0.963	0.395	-0.127	-1.32	-0.208	0.00684	1.52	1.01	-0.936	-1.75	0.403
test_010	1	1	-1.54	0.915	0.655	0.222	1.04	1.83	-1.71	-1.12	0.36	1.47	0.457	0.856	2.17	1.33	-0.17	-0.491	1.25	-0.142	0.558	0.7	-1.56	0.938	1.29	-1.67	-0.643	0.794	1.18	1.39	-0.239	1.28	0.942	-0.397	0.105	-1.88	-0.878	0.625	0.0547	-0.554	-0.612	0.418	-1.72	-1.94	-1.43	0.346	1.91	-0.979	0.413
test_011	0	1	-0.969	-0.313	-0.991	-0.106	0.544	0.0201	0.732	0.291	-0.458	1.71	0.363	1.1	-1.64	0.878	1.3	-0.857	0.225	-0.286	0.0482	-0.873	0.174	-1.34	0.136	1.38	0.88	0.0565	-1.47	0.971	0.939	1.58	0.833	-0.0398	-0.446	0.835	-1.12	-0.000101	-1.38	0.0988	0.674	-0.158	0.377	-0.0116	-0.422	-1.05	0.643	-0.43	1.64
test_012	1	0	-0.0532	-0.521	0.345	1.46	-0.536	-0.193	0.02	0.487	1.77	0.383	0.403	-0.807	0.433	-0.326	0.0296	-1.26	-1.45	-0.432	-1.03	-0.36	1.39	1.09	-0.462	0.206	2.28	-1.09	-0.0742	-1.59	-1.04	0.47	-0.53	-0.667	0.897	1.27	-1.52	-0.239	0.0203	0.431	0.863	0.624	-0.593	0.472	1.59	1.33	0.178	-0.0191	0.192
test_013	1	0	-0.662	0.522	-0.716	0.425	0.839	0.0622	-0.314	0.232	-0.154	1.41	-0.146	1.17	-1.63	0.891	1.32	-1.05	0.677	-0.417	0.412	-0.19	0.256	-0.612	-0.776	0.647	0.579	-0.467	-0.708	1.19	0.806	1.59	-0.0982	0.62	0.563	0.941	-0.876	-0.451	-0.902	0.505	0.967	-0.489	0.334	0.118	-0.426	-0.353	0.741	-0.597	1.4
test_014	0	0	-1.54	-0.0551	-0.541	-0.958	-0.281	2.19	-0.139	1.21	-0.428	-0.233	2.06	-0.258	1.59	1.72	0.286	-0.25	-2.22	0.257	0.112	-1.49	-0.562	-0.901	1.29	0.00698	0.0667	2.45	0.388	-2.39	-0.382	-1.54	0.0948	-0.85	-0.264	1.24	-1.63	-0.987	-1.41	0.693	-1.91	0.511	-0.0972	0.918	-0.735	0.0438	1.12	1.22	-0.624
test_015	1	0	-0.382	0.482	-0.944	0.616	0.176	0.033	-0.408	-0.84	0.636	-0.354	0.0539	0.162	1.42	-0.833	-0.0115	-0.207	-0.319	0.391	0.509	1.35	-0.141	-0.885	1.32	-1.15	1.01	-0.731	0.0386	1.08	-0.487	1	0.136	1.24	-0.266	0.183	0.632	-1.5	2.59	1.31	-0.773	0.134	-0.231	1.04	0.488	-0.347	0.579	0.422	-0.999
test_016	0	0	-0.851	-0.423	0.969	1.63	-1.33	-0.702	1.01	2.39	-0.0943	0.327	1.66	-0.423	-1.04	0.246	-1.7	-1.49	-1.09	0.994	-0.0967	-0.337	0.163	-0.935	-1.13	0.474	-0.153	0.00175	0.0977	0.141	-0.014	0.0164	0.794	-1.13	-2.02	-1.78	0.621	0.452	-1.43	0.683	-0.233	1.99	0.57	-0.745	0.127	0.631	0.807	0.216	0.552
test_017	1	0	-2	0.286	-0.191	-0.433	1.61	0.435	-0.396	1.87	0.671	-1.39	-0.446	-0.523	0.548	1.34	1.6	-1.14	-0.237	-0.431	0.197	0.164	-0.00146	0.548	-0.0984	-0.305	0.361	1.25	0.682	0.198	-0.182	0.487	-0.525	1.39	0.401	0.822	-0.277	-1.72	-0.345	0.246	0.449	2.71	-0.201	0.953	-0.873	-0.85	0.342	0.666	1.12
test_018	1	1	1.61	-0.495	-0.962	0.802	0.147	0.265	0.532	-1.36	-0.718	0.267	0.934	-1.06	-0.44	-0.858	0.322	1.05	1.17	-0.68	0.517	-1.06	-0.0977	0.765	-1.4	0.00933	-0.459	0.131	-1.42	0.323	-0.247	1.43	-0.457	-0.53	0.945	1.08	0.011	0.125	-0.165	-0.539	1.13	-0.245	-0.974	-1.29	1.32	-0.0959	-0.0867	-0.116	0.464
test_019	1	1	1.11	0.0433	0.576	-0.479	0.467	0.119	-1.78	-0.626	-0.537	-0.0358	-1.85	-0.575	0.0547	1.32	0.208	1.39	0.357	1.5	0.943	1.14	-0.454	1.55	0.195	-1.13	-0.614	0.833	1.11	1.68	-0.532	-0.259	-0.217	0.439	0.0747	1.07	-1.25	-0.699	1.04	2.16	-0.148	-1.12	0.16	-0.61	-0.956	0.6	0.512	-0.406	-0.842
test_020	1	0	-1.18	-0.704	1.44	-1.59	0.246	0.178	0.735	-0.557	2.03	-1.04	1.04	-0.901	1.59	-1.74	1.22	-0.618	-0.2	-1.38	-0.784	1.88	1.37	-0.255	0.417	0.313	0.347	-0.628	-1	-0.766	-0.458	0.952	0.543	0.106	-1.19	1.74	2.12	0.577	-2.39	-1.13	0.705	1.21	1.24	-0.804	-0.162	-1.29	0.625	2.16	-0.519
test_021	1	0	-0.17	-0.882	-1.23	1.36	-0.954	-1.47	0.0441	-0.686	1.02	0.951	-0.204	0.327	0.857	-1.99	0.312	-0.423	1.93	-0.248	0.985	-0.88	0.566	-0.771	-0.514	0.563	-0.401	-0.376	-0.355	0.998	1.26	1.49	0.0703	-0.105	0.058	1.66	-0.469	-1.01	-0.158	1.07	-0.331	0.13	0.201	-0.787	-1.08	-0.463	-0.336	0.193	0.716
test_022	1	1	1.74	0.106	-1.22	-1.76	-0.0107	0.583	-0.0369	0.449	-0.344	0.576	-0.365	-0.259	-0.486	-0.309	1.44	-0.791	-0.534	-1.54	-0.931	0.276	0.7	-0.108	0.381	-0.586	-0.334	-1.52	-0.237	0.116	0.881	-0.231	0.0303	-0.334	0.89	-0.958	1.06	-1.25	0.196	-0.82	1.53	0.946	1.31	-0.538	-0.557	-0.318	0.145	0.495	0.9
test_023	0	1	-0.377	-1.26	-0.557	1.15	1.12	-1.57	0.469	1.37	0.855	-0.355	0.317	-1.45	0.409	1.7	-0.939	-1.49	-0.629	0.0213	-0.302	-0.832	0.6	-0.161	0.8	0.916	0.00818	-0.33	0.00434	-0.0593	-0.211	0.479	-0.268	1.63	-0.198	-0.777	-1.19	-1.36	0.595	0.34	-0.507	1.47	-1.49	1.01	0.547	-0.000913	1.4	0.558	-0.983
test_024	1	1	1.79	0.111	-0.966	0.054	-0.724	1.63	-0.761	1.56	0.969	-1.05	-0.601	-0.671	-0.292	1.7	0.53	0.809	-1.06	0.245	0.956	-1.59	2.43	-0.73	0.193	-0.646	-0.236	0.152	-0.186	1.4	0.751	0.728	1.28	0.292	1.21	1.05	-0.642	-2.3	-0.207	-1.03	0.656	-0.258	1.33	0.869	-0.377	-0.587	0.98	0.538	-0.374
test_025	1	1	0.378	0.351	-0.688	0.474	-0.259	-1.18	-1.02	0.0352	-0.445	0.854	-0.124	-1.42	0.525	-1.65	0.806	0.157	-1.2	-0.229	0.883	0.762	-1.89	1.51	-0.951	-0.244	1.32	1.88	1.98	0.277	-0.74	-1.11	1.12	0.841	1.1	-0.516	-0.389	0.63	0.464	0.569	-0.149	0.323	1.27	0.112	-1.57	-0.728	1.52	1.73	-0.936
test_026	0	1	0.965	-1.37	-1.18	0.0834	-1.6	-0.688	0.652	-2.25	0.202	-0.0918	0.271	0.561	1.4	0.858	0.942	1.07	0.864	-0.817	0.292	-0.966	-0.186	-0.755	0.288	-0.29	0.648	0.522	-0.959	-0.941	-1.05	-0.543	0.737	-0.679	-0.245	-0.633	-1.6	0.833	-0.896	2.37	-0.0354	-0.517	-2.71	-1.03	-0.596	-1.07	-0.458	0.375	-2.24
test_027	0	1	-0.0249	-1.44	-2.2	0.745	-0.773	-0.848	-0.22	-0.88	0.38	-0.517	-0.479	-0.0897	0.931	0.766	-0.606	-1.35	1.41	-0.358	-0.991	-0.144	-0.243	-0.873	0.932	0.139	-0.604	0.0804	-1.15	-1.67	-1.06	0.201	0.654	-1.76	-0.55	-1.41	-0.404	1.31	-0.999	-1.31	0.0217	1.52	-1.83	0.707	-0.374	-1.35	2.39	2.12	0.208
test_028	1	0	-0.104	-0.516	0.278	1.5	-0.583	-0.185	0.0284	0.437	1.75	0.352	0.403	-0.77	0.459	-0.371	0.018	-1.31	-1.45	-0.42	-0.986	-0.37	1.4	1.09	-0.471	0.192	2.27	-1.06	-0.091	-1.56	-1.08	0.478	-0.558	-0.688	0.847	1.2	-1.5	-0.2	0.00231	0.399	0.898	0.63	-0.598	0.471	1.61	1.37	0.204	-0.00871	0.215
test_029	0	0	-0.154	-1.12	-0.615	-0.101	-0.591	-1.16	0.266	1.24	0.528	-2.24	-1.09	0.471	0.626	-0.182	1.12	0.64	-0.872	2.27	0.479	-0.846	-0.237	-0.841	0.994	0.516	0.616	-1.25	-0.677	0.856	0.406	-0.129	0.311	0.821	-1.49	-1.22	-1.04	-1.24	-0.0344	0.014	-0.406	1.79	-0.551	-0.844	-0.705	-0.594	0.114	1.52	1.08
test_030	0	0	-0.773	-0.402	-1.23	-1.52	-1	0.992	-0.28	-0.734	0.239	-0.138	-1.27	1.69	0.181	0.873	-0.674	1.14	1.87	-0.819	0.417	0.313	-0.302	-1.77	0.848	1.64	-0.87	0.184	-1.91	-0.124	-0.158	1.39	-0.214	-0.0653	-1.14	-0.645	1.16	-0.494	-0.4	1.6	-0.759	-0.991	-1.66	0.0145	0.747	0.203	-0.714	-1.7	-1.41
test_031	0	1	-1.66	-1.21	0.267	-0.26	1.25	0.376	0.505	1.01	-0.128	0.776	-0.0858	0.287	-0.573	0.415	-2.05	-0.998	-0.277	-1.01	-2.09	1.14	-0.184	0.198	-0.104	-0.728	1.1	-0.281	-1.64	-0.398	0.863	-1.33	0.168	-1.05	-0.812	0.963	-1.57	1.87	-1.15	-0.293	0.491	-0.736	0.237	0.884	2.74	0.26	-0.896	-0.573	1.98
test_032	0	0	0.143	0.605	-0.215	1.06	1.18	-0.0657	0.51	-0.49	0.7	1.2	-0.744	-0.534	-2.32	1.57	-0.882	-0.469	0.151	0.636	0.559	0.854	-0.582	-0.302	0.724	-0.269	-1.53	2.01	-1.2	-0.302	-0.604	0.213	0.956	-0.362	-0.749	-1.14	-1.03	-0.155	0.0062	-1.56	0.414	0.555	-0.385	-1	-0.889	-0.911	-0.616	1.3	1.47
test_033	1	1	-1.32	-0.0649	1.37	-0.18	-0.906	0.166	-0.0593	-0.676	-0.373	-0.00772	-0.344	0.0459	-1.17	-1.23	0.567	-1.06	0.457	-2.07	0.939	0.563	1	-0.0515	-0.659	0.855	0.0395	-1.56	-0.806	-0.911	-0.308	-1.1	-0.491	-2.29	0.994	1.71	-0.357	0.291	0.0646	1.1	1.25	0.368	0.0808	-0.429	0.806	1.35	-0.333	-0.575	-1.2
test_034	1	0	-0.105	-0.499	0.316	1.48	-0.593	-0.181	0.0322	0.465	1.75	0.387	0.427	-0.818	0.471	-0.362	0.032	-1.26	-1.4	-0.388	-1.02	-0.394	1.35	1.07	-0.475	0.217	2.27	-1.05	-0.117	-1.57	-1.12	0.488	-0.558	-0.678	0.852	1.22	-1.52	-0.182	-0.0031	0.441	0.884	0.614	-0.62	0.456	1.61	1.37	0.207	0.00539	0.24
test_035	1	1	0.17	1.01	-0.795	-0.167	-1.31	-0.99	-0.338	0.446	0.432	-1.03	-0.0928	0.625	-1.07	0.561	-2	-0.551	-0.614	0.187	-1.55	0.583	0.819	0.436	-0.764	-0.314	-1.39	1.53	1.29	-0.318	-2.31	-1.93	-1.83	0.825	0.966	-0.00285	0.424	-1.03	-1.57	-0.422	-0.172	0.502	1.05	0.135	0.463	0.841	-0.551	1.53	1.91
test_036	1	0	-0.135	1.22	-0.0158	-1.05	1.31	1.73	-0.854	-0.724	0.168	0.0721	0.225	-1.66	0.356	-0.755	-0.227	0.621	1.25	-0.442	1.3	1.27	0.428	0.347	0.15	0.133	0.258	-0.696	1.07	-0.756	-1.41	0.581	-1.29	0.27	1.25	0.398	0.751	-0.421	-0.847	0.181	-0.0511	-0.548	1.11	1.35	0.349	0.0955	0.746	0.499	-1.81
test_037	0	0	-0.451	0.938	1.46	-0.708	1.54	-0.098	2.02	-1.16	-0.831	0.539	0.385	-0.409	-1.29	-0.177	-1.51	-0.0343	1.57	-1.52	0.662	0.107	-0.864	-0.235	-0.144	0.0244	-0.069	-1.1	0.167	-0.305	-0.443	0.823	-0.868	0.0165	-0.116	-0.028	-0.352	0.245	0.288	-0.486	0.671	-0.131	-0.434	0.0809	0.984	-0.0163	-1.64	-0.694	-0.045
test_038	0	0	-1.69	-0.357	-0.136	-0.132	-0.224	-0.143	2.11	1.46	0.524	-0.226	0.848	-1.2	0.699	-0.559	-0.154	0.271	-1.32	-0.667	-0.733	-0.297	-1.47	-1.41	0.443	1.7	0.75	0.792	-0.497	-0.897	0.75	0.0119	0.782	0.0821	-0.294	-1.52	0.629	-0.8	1.25	-1.13	0.0342	-0.817	-0.326	-1.26	-0.0864	-1.3	-0.148	0.5	-1.13
test_039	1	1	-0.0664	-0.567	0.349	1.46	-0.59	-0.202	0.0432	0.419	1.75	0.344	0.367	-0.836	0.449	-0.38	0.00973	-1.32	-1.44	-0.402	-0.971	-0.368	1.41	1.08	-0.49	0.218	2.22	-1.09	-0.105	-1.51	-1.12	0.483	-0.497	-0.657	0.836	1.21	-1.46	-0.232	-0.0195	0.404	0.927	0.583	-0.571	0.428	1.61	1.37	0.236	-0.0277	0.263
test_040	0	0	-0.378	-0.652	0.847	0.384	0.377	0.925	0.614	-1.47	0.53	-0.614	0.425	-1.24	0.802	-1.09	0.836	-0.515	0.275	0.675	1.42	-0.254	0.957	-0.627	-0.14	0.432	0.963	1.52	-0.328	1.36	-0.978	-1.26	0.692	-1.16	0.252	1.36	-0.289	0.0161	0.0469	-0.098	0.673	0.453	0.994	-0.313	-0.557	1.44	-0.317	-0.711	0.717
test_041	0	0	-0.436	1.14	-1.22	0.322	-0.343	-0.811	0.447	-0.679	0.187	-0.555	1.34	-0.968	0.92	-0.74	-1.29	-1.81	-0.824	1.74	1.13	-0.741	-0.168	0.631	0.794	-0.592	0.391	1.52	-0.234	-0.398	-0.286	1.71	0.74	-0.224	-0.66	-0.264	0.443	0.0892	-0.726	0.0682	0.204	0.949	1.52	0.809	-0.8	0.831	0.875	1.45	1.65
test_042	0	1	-1.31	-0.543	0.595	-0.263	-1.56	1.4	0.882	0.461	0.404	-0.0783	0.295	-1.1	0.214	-0.251	0.128	-1.04	0.501	-0.589	-0.961	1.81	-0.276	-2.09	0.0437	-0.0142	0.605	-1.22	-0.892	-1.66	-1.43	-1.45	-0.118	-0.585	-0.726	-1.76	0.666	-0.956	0.665	-0.157	-1.15	-0.678	-1.51	-1.48	2.69	0.187	0.461	-0.4	-0.614
test_043	1	1	0.0792	0.511	-1.82	1.39	-1.22	-1.54	0.0303	-1.09	0.487	1.32	-0.521	0.124	-0.323	-0.42	0.232	-1.15	0.259	0.625	2.06	-1.05	-0.141	0.205	0.391	-0.308	0.126	-0.371	-0.903	1.84	-0.406	0.862	-1.27	0.412	0.975	-1.28	1	0.0893	1.62	-0.479	0.233	0.158	0.403	0.00666	-1.09	0.895	-1.22	0.11	2.1
test_044	1	0	0.938	0.355	0.927	0.0881	-0.279	-0.618	-0.684	-0.868	-0.686	-1.37	-0.872	-0.158	0.896	-0.708	-0.216	1.09	0.402	0.297	0.356	0.798	0.0467	-0.787	-1.08	-0.417	-0.757	-2.88	-1.51	0.653	-0.657	0.694	-1.22	1.47	0.165	-0.364	-0.0654	2.15	0.0531	0.419	-0.883	-0.847	0.0332	-0.397	0.83	1.87	0.637	-0.475	0.394
test_045	1	1	-0.684	-0.141	-0.224	0.257	0.733	0.469	-1.08	0.393	1.33	-1.5	1.01	0.444	1.35	-1.21	0.104	-0.604	-0.915	1.23	0.372	0.792	0.927	-0.569	-0.162	-0.467	0.93	0.37	-0.247	0.756	0.573	1.04	-0.235	1.7	0.207	0.392	1.05	-0.341	0.493	-0.171	-0.44	-0.0514	-0.802	1.14	-0.02	0.774	1.45	0.161	-0.744
test_046	0	1	1.53	-2.31	-1.88	0.389	-2.14	-0.288	-0.109	-0.467	0.638	0.222	-0.98	1.14	0.102	-0.285	-0.127	-0.185	0.283	0.821	-0.209	-1.15	1.26	1.06	0.511	0.016	-0.683	1.22	0.541	0.56	-0.117	-0.859	-0.215	-1.61	-0.157	-1.36	0.643	-1.18	-0.586	-0.661	-0.937	1.99	-0.339	-0.983	-1.61	-0.321	0.0633	-1.17	1.45
test_047	0	0	0.357	-1.18	0.538	1.69	-0.697	1.02	0.495	-1.02	-0.76	-1.01	0.876	0.475	1.13	1.38	-1	0.604	0.702	-0.318	0.335	-1.01	-0.218	-0.547	-0.192	1.25	0.6	-0.401	1.22	-1.08	-0.198	-0.633	-0.866	0.16	0.111	1.67	-0.135	-0.157	-0.317	0.612	-2.39	-0.896	-2.23	-1.42	0.46	-1.55	0.57	0.381	0.947
test_048	0	0	-0.801	-0.89	-0.57	-1.61	-0.468	-0.58	1.15	0.552	-1.12	-2.49	-0.694	0.633	0.802	-0.199	0.0872	1.41	-0.337	-0.443	-0.396	-0.626	-0.195	0.822	1.2	0.402	-1.1	0.415	-1.01	-1.24	-0.688	1.04	-0.408	-0.44	-1.11	0.191	-0.137	1.2	0.505	-1.19	-0.625	0.691	-0.437	-0.866	-0.574	-0.387	-0.752	0.367	1.57
test_049	0	0	-1.9	-1.15	1.8	-1.48	1.56	-0.0739	0.629	-0.0603	-0.258	-0.384	2.76	1.05	1.49	0.452	0.0745	-0.686	0.902	0.249	-2.25	0.509	-0.403	0.316	1.55	-0.879	0.928	1.22	-0.68	-0.125	-0.661	0.873	0.679	0.0786	-1.21	1.89	-1.11	2.34	-1.68	0.0958	-1.92	1.46	-0.286	-0.307	0.917	0.542	0.367	0.336	0.039
test_050	1	1	-1.31	0.476	2.1	-0.533	0.425	-1.1	-0.239	-0.379	0.92	-0.636	-2.23	0.729	0.674	-0.119	0.674	-1.01	-0.153	-1.79	1.69	1.57	0.187	-0.598	-1.26	0.775	-0.748	-2.47	0.56	0.543	0.196	-0.632	-0.86	-0.0712	1.8	1.23	1.77	-1.34	-0.465	1.37	0.759	0.0541	-0.132	-0.167	-0.315	0.842	-0.771	0.0525	-1.49
test_051	0	1	-0.417	0.485	0.543	-1.47	-2.18	-0.073	0.362	-1.06	-0.157	-0.529	0.571	-0.299	0.512	0.0173	-1.93	-0.369	-1.67	0.641	-0.996	-0.967	-1.39	0.0848	1.48	0.449	-0.288	-1.31	-0.984	-1.05	1.47	-0.366	-0.695	-0.458	-0.293	-1.01	-0.33	-0.152	-0.0248	0.64	-1.27	-0.00519	0.0598	0.66	0.391	-0.215	-0.996	-0.761	0.0976
test_052	0	1	-0.156	-0.748	-0.845	-0.635	-1.03	-1.32	1.25	-1.73	-0.612	0.772	-1.56	1.6	-0.365	-0.265	0.87	0.34	-0.547	0.849	-0.177	-2.23	0.354	-0.0672	0.939	1.25	0.438	-2.12	0.638	0.649	1.35	-1.7	0.522	-0.192	-0.813	-1.23	-1.55	-0.909	-0.0448	-0.281	-0.819	-1.58	1.23	1.99	0.799	0.595	2.25	0.473	-1.04
test_053	1	1	0.376	-0.825	-2.03	1.16	-0.458	-0.806	-1.18	-0.928	0.761	-0.814	-1.01	0.0253	1.01	0.797	-0.579	-1.47	1.76	-0.541	-0.711	0.569	-0.2	-0.0197	-0.0311	-0.682	-0.899	-0.43	-0.345	-1.46	-1.17	0.246	-0.276	-1.21	0.414	-1.37	-0.0801	0.908	-0.519	-0.901	0.264	1.27	-1.88	0.778	-0.486	-0.741	2.51	1.93	-0.0341
test_054	0	1	0.717	-1.82	-1.3	0.206	-1.8	-1.08	0.632	-0.0797	0.353	-1.86	0.993	-0.873	0.151	0.378	-0.88	1.22	0.0849	0.844	-1.34	-0.897	-0.504	0.674	1.27	-0.069	1.44	0.0778	-0.62	-1.68	-0.66	1.56	2.02	-0.0868	-0.599	0.674	-0.0836	-0.00119	-0.82	0.251	-0.731	0.393	-0.0726	-1.18	1.3	-0.0335	1.09	-0.166	1.11
test_055	1	0	0.135	0.636	0.152	0.114	1.21	0.742	-0.514	-1.61	0.648	1.5	-0.408	1.14	0.785	-1.48	-2.15	0.377	1.4	-0.151	-1.88	0.182	-1.18	0.471	-0.646	-0.936	-0.0437	-0.847	-0.00347	-0.81	1.12	0.786	0.13	0.197	0.149	-1.07	-1.38	1.35	-0.376	-0.756	0.508	0.451	0.477	0.88	-0.777	1.58	-0.804	-1.65	0.427
test_056	1	0	-0.802	-0.22	2.29	0.804	0.407	-0.981	-1.53	0.793	0.723	0.806	-0.718	1.57	0.055	1.34	-0.8	-2.04	-0.0154	-0.243	-1.09	0.935	-0.754	0.795	-1.56	0.436	-1.12	-0.591	1.31	-1.19	-0.865	-0.132	-0.787	-0.755	0.882	-0.537	-0.601	0.0241	0.456	0.465	1.37	-0.415	-0.377	0.675	-0.427	1.16	0.386	0.225	-1.36
test_057	1	1	-0.476	0.254	1.22	2.07	-1.09	-0.692	0.0107	2.29	0.342	-0.0676	1.17	-0.328	-0.942	0.292	-1.69	-1.65	-0.73	0.845	0.251	0.463	0.283	-0.0745	-1.97	-0.354	-0.53	-0.524	0.89	0.349	-0.122	0.0914	-0.163	-0.555	-1.17	-1.71	1.05	0.0399	-0.996	1.04	0.0116	1.7	0.545	-0.668	0.132	1.27	0.902	0.000564	0.285
test_058	1	0	0.719	0.0307	-0.302	1.07	0.537	-1.49	-0.649	1.13	0.837	-1.24	0.256	0.222	-0.418	-1.38	0.799	0.14	-1.32	2.16	0.734	2.25	0.368	0.409	0.218	0.852	-0.791	0.391	0.125	0.817	0.961	-0.0548	0.377	3.49	-0.622	-0.144	2.83	-0.854	0.289	0.455	-0.63	-1.08	-0.851	-1.23	1.7	-0.549	1.02	-0.434	-0.339
test_059	1	1	0.366	-0.835	-1.95	1.14	-0.456	-0.854	-1.19	-0.976	0.759	-0.853	-0.989	0.0745	1.03	0.821	-0.569	-1.52	1.78	-0.486	-0.739	0.535	-0.147	-0.0533	-0.0124	-0.63	-0.956	-0.497	-0.339	-1.49	-1.14	0.292	-0.294	-1.2	0.466	-1.36	-0.0117	0.93	-0.534	-0.879	0.285	1.25	-1.86	0.793	-0.5	-0.675	2.48	1.91	-0.106
test_060	0	1	0.828	-0.21	0.659	-1.55	0.642	-0.479	0.708	-0.944	-1.51	0.488	-1.58	-1.95	0.0374	0.343	1.15	0.479	0.0428	-0.744	-0.75	0.429	-3	-1.32	-0.668	0.979	-0.761	0.289	-1	-0.64	-0.969	0.243	0.613	-0.968	1.1	-0.922	-0.2	1.33	1.18	-0.126	-0.366	-1.2	-0.5	-0.121	0.355	-1.05	-0.443	-0.56	-0.831
test_061	1	1	0.736	0.445	0.0903	-0.129	0.781	-0.461	-0.198	0.645	-0.792	-0.544	-2.1	1.58	-1.45	-1.14	-0.0635	1.5	1.14	-0.849	0.878	0.433	0.841	-0.193	-1	-0.866	-1.9	-1.46	-0.427	0.0121	-1.02	-0.701	-0.161	-0.205	0.641	-0.697	0.952	-0.108	-0.441	-1.54	1.35	0.195	-0.632	0.56	-0.164	0.545	-0.937	-0.136	-1.83
test_062	0	0	1.03	0.276	1.43	-0.76	0.346	0.428	-0.685	0.449	1.52	0.0442	-0.407	-1.15	1.34	0.421	0.731	0.187	-0.959	1.4	-2.5	-0.0822	1.6	-0.79	0.182	0.472	0.372	1.31	0.247	0.0621	0.739	1.87	1.28	0.437	0.308	0.151	1.58	0.144	-0.77	0.131	-1.63	-0.17	-1.16	-0.548	1.39	0.141	0.734	-0.39	-0.434
test_063	1	1	-1.03	1.31	-0.476	1.17	0.46	-0.634	-0.557	-0.205	-1.13	1.29	-0.457	0.143	-1.52	1.13	0.133	0.189	0.212	0.733	0.24	-1.09	1.72	0.103	0.857	-0.898	-0.137	-1.54	1.51	0.969	0.66	-0.0518	-0.0228	-0.0515	1.38	0.0199	-1.6	-1.26	1.2	0.823	1.64	-0.366	0.644	0.715	1.03	0.28	-0.844	-1.32	-0.839
test_064	1	0	-1.16	0.476	1.73	-0.218	-0.233	0.019	0.133	-1.8	0.11	-1.14	0.197	-0.075	0.687	-0.881	-1.77	0.26	0.835	-0.319	0.0856	1.09	-2.65	0.448	-1.58	-1.4	-1.87	1.3	-0.0799	0.36	-1.59	-0.102	0.491	-0.204	0.677	-0.531	0.0933	0.219	-1.21	-0.534	1.54	0.382	0.273	-0.542	-1.18	0.449	0.733	1.58	-0.64
test_065	0	1	-1.13	0.245	0.0842	-1.72	0.0756	0.312	0.391	1.28	-0.49	-1.72	0.271	2.12	0.045	-1.36	-1.75	-0.968	-0.0128	1.13	1.09	-0.761	0.111	0.486	-0.195	0.708	0.836	-0.814	-0.463	0.323	0.346	-0.145	0.407	-0.719	-0.777	0.749	-0.409	-0.729	-0.504	-0.139	0.379	1.17	1.64	-0.868	0.265	-0.625	0.895	1.58	-0.314
test_066	0	1	1.04	-0.126	-0.468	0.2	-0.254	1.61	-0.467	-0.245	-0.505	-0.622	1.54	-1.11	-1.02	1.07	0.0671	-0.558	-0.0308	-0.806	1.45	-0.958	0.644	0.364	0.606	-0.105	-0.0733	0.803	0.161	0.901	-1.05	0.964	0.117	-0.328	0.149	0.786	-0.373	-0.0596	0.861	-0.546	-0.619	-1.76	-0.35	-0.38	0.273	0.27	0.25	-1.59	0.854
test_067	0	0	0.316	-0.265	-0.179	-0.524	0.413	-0.52	0.772	0.726	-1.2	-0.247	-1.7	1.5	-1.54	-1.14	-0.128	1.62	0.836	-0.698	0.599	-0.205	0.819	-1.05	-0.0397	0.0191	-1.64	-1.04	-1.16	-0.24	-0.908	-0.771	0.792	-0.813	-0.368	-0.779	0.638	0.335	-0.907	-1.87	1.12	0.479	-0.578	0.47	-0.0347	-0.192	-1.05	0.114	-1.64
test_068	1	0	2.16	1.08	0.112	0.804	0.301	0.364	-0.76	0.199	0.628	1.18	1.93	-0.74	1.57	-1.07	1.65	0.381	0.631	0.323	-0.479	0.223	-1.73	0.179	-2.89	-0.767	1.02	0.766	-1.39	0.0633	1.35	-0.613	0.375	1.1	1.29	1.63	-0.478	2.08	1.52	1.06	-1.76	-0.116	0.0098	-1.05	-0.424	-1.43	0.733	-0.341	0.287
test_069	0	1	-2	-0.509	-0.392	-0.16	-2.06	-0.491	1.97	-0.267	-1.15	-0.288	0.791	-0.661	0.236	-0.0283	-0.937	1.52	0.164	-0.026	-1.14	-1.29	0.526	-1.27	0.192	0.249	-0.102	-0.689	-1.9	-0.184	0.0173	0.534	0.525	-0.49	-1.28	0.347	0.099	-0.766	-1.01	0.115	0.95	0.225	-1.02	1.11	2.48	-1.08	-0.463	1.04	-2.32
test_070	0	0	-1.67	-1.2	0.264	-0.265	1.27	0.402	0.479	1.02	-0.135	0.818	-0.144	0.311	-0.615	0.405	-2.04	-0.988	-0.212	-1.02	-2.14	1.13	-0.237	0.172	-0.136	-0.68	1.11	-0.27	-1.66	-0.366	0.84	-1.38	0.219	-1.1	-0.822	0.932	-1.56	1.85	-1.15	-0.282	0.462	-0.671	0.203	0.847	2.71	0.257	-0.883	-0.577	1.98
test_071	1	0	-1.32	-0.551	0.446	0.219	1.55	0.459	-0.507	0.922	0.232	0.433	-0.658	0.388	-0.519	0.405	-2.04	-1.1	0.124	-1.19	-1.82	1.77	-0.172	1.05	-1.03	-1.5	0.857	-0.742	-0.923	-0.124	0.704	-1.29	-0.745	-0.528	0.0964	1	-1.28	1.47	-0.664	0.114	0.74	-0.967	0.137	0.953	2.66	0.854	-0.765	-0.808	1.79
test_072	1	1	0.371	2.24	-0.882	0.86	-1.05	0.608	-0.764	-0.459	-0.861	0.704	0.842	1.87	-0.639	-0.883	-0.55	-1.02	2.19	1.48	0.289	-1.55	0.791	0.104	-1.28	-0.156	-1.34	-0.39	-0.181	1.11	1.26	0.346	-0.972	0.456	0.257	0.385	-0.133	1.5	0.278	0.209	1.53	-0.217	0.237	-1.86	-0.884	0.936	-0.809	-0.531	0.367
test_073	1	1	-1.57	0.535	0.228	1.08	-3.42	-1.14	-0.0785	0.382	-0.495	0.5	1.33	-1.68	-1.13	0.646	-1.06	-0.0627	-0.391	-0.625	0.141	-0.812	1.28	0.466	0.73	0.0534	-0.53	-1.12	-0.269	-0.554	-0.406	-1.01	0.455	-0.766	1.02	0.903	-0.0426	2.02	-1.87	-1.69	0.743	-1.86	1.34	1.61	0.192	-0.679	-0.0534	0.404	1.35
test_074	0	1	0.877	0.465	0.178	0.546	-0.058	0.429	0.538	-0.308	-0.588	-0.792	1.72	-1.98	0.497	0.666	0.918	1.12	-0.827	0.0679	0.443	-1.25	-2.18	0.916	-0.993	1.3	-0.833	1.69	-0.0318	0.964	0.381	0.58	-0.425	-0.0513	-0.936	-0.116	-0.4	0.683	0.869	0.403	0.845	-2.22	-1.18	-0.306	-0.528	0.249	0.942	-0.774	0.474
test_075	0	1	-1.46	1.3	-1.3	-1.91	0.167	-1.92	0.957	-0.672	-1.56	0.146	-0.423	-0.734	-0.164	-0.226	-0.28	0.345	-1.27	1.07	1.61	-0.903	0.0554	0.256	0.988	2.04	-0.438	-0.896	0.78	1.2	0.806	0.708	-0.0174	-1.15	-0.0732	-0.158	0.499	0.777	0.556	-0.132	1.36	-0.602	0.707	0.783	-0.934	-1.9	-0.854	2.26	-1.47
test_076	1	0	-1.51	1.12	-0.425	1.27	-0.00284	0.923	0.0588	0.0207	0.533	1.54	-0.988	-0.451	0.416	1.59	1.32	2.38	-0.409	1.05	-0.42	-1.41	-0.17	1.57	-0.162	-1.56	1.07	1.35	1.42	-0.372	-0.761	1.44	0.114	-0.118	0.143	-0.255	-0.86	-1.14	0.502	-0.856	-0.676	-1.22	-0.488	-0.00638	0.365	-0.428	0.107	-1.29	-0.0244
test_077	1	1	1.4	0.608	-0.226	0.602	0.0616	1.64	-1.41	-0.349	-0.176	-0.921	1.04	-1.09	-0.968	1.02	0.0461	-0.748	0.381	-0.904	1.66	-0.278	0.753	1.16	-0.375	-0.929	-0.429	0.293	0.967	1.19	-1.24	1.02	-0.806	0.36	1.1	0.852	-0.0497	-0.479	1.26	-0.148	-0.322	-2.03	-0.379	-0.303	0.237	0.949	0.374	-1.77	0.689
test_078	1	0	2.42	0.725	0.304	0.464	0.392	-1.41	-1.09	-1.49	-0.89	0.939	-2.7	0.307	-0.615	-1.46	-0.00764	-0.176	1.94	0.839	0.206	0.677	-0.678	0.582	-1.29	-0.805	-1.38	-0.332	-0.333	1.42	1.8	0.894	-0.63	0.743	0.661	-0.505	0.417	0.15	1.94	0.921	0.121	-1.03	0.47	-0.816	0.663	1.11	-1.61	-0.924	0.573
test_079	1	0	-0.433	-0.0417	0.112	-1.52	-0.388	1.7	0.0428	0.588	0.99	0.82	0.475	-0.344	-0.18	0.908	-0.156	0.362	-0.133	-0.974	-1.05	-0.302	-1.25	1.47	0.545	0.032	2.25	0.265	-0.334	-1.49	-0.541	-1.42	0.729	0.363	-0.571	1.02	-1.19	0.348	-0.49	-0.301	-1.51	-0.984	-1.35	-1.7	1.49	-1.13	0.473	-0.624	0.797
test_080	1	0	0.59	0.957	-0.0742	0.367	1.05	0.593	-0.0502	0.37	-0.848	-1.42	1.02	-0.448	1.32	-2.23	-0.195	-0.699	-0.727	-0.825	-0.41	0.903	-1.48	0.53	-1.75	-1.39	1.74	0.721	0.262	0.656	1.84	-0.179	-1.09	0.79	1.23	0.517	-0.731	1.64	0.951	0.369	1.59	-1.05	0.628	0.0605	1.02	-0.411	-0.553	-0.00353	-1.35
test_081	0	0	0.592	-1.05	1.55	-0.902	0.279	-0.733	0.917	-1.46	0.801	0.105	-0.566	0.75	0.657	-0.27	-1.8	1.27	0.732	-0.496	-1.23	-0.422	0.0697	-1.3	1.1	-0.476	-2.1	-0.905	0.58	-0.0743	0.608	0.67	0.378	-1.08	-0.434	-1.73	1.25	-0.385	-2.41	-0.00563	0.724	-0.442	0.152	-0.222	-1.45	-0.527	-1.55	-0.946	-0.112
test_082	1	0	0.222	-0.291	-2.05	-0.589	0.598	-0.219	-1.34	1.01	-0.646	-1.24	-0.568	0.0452	0.105	0.401	-0.225	0.484	-0.426	2.54	2.04	-1.61	-1.2	0.83	-0.603	1.22	0.647	1.47	0.914	-0.0564	-1.32	0.508	-0.742	0.992	0.782	1.22	-0.704	-0.242	0.944	0.856	-1.72	-0.165	-0.585	-1.73	-1.02	-1.55	0.489	-1.75	1
test_083	0	0	1.2	-1.49	-0.0178	-1.59	-0.703	-0.614	1.23	-0.858	-0.734	0.537	0.816	-1.36	-1.06	1.12	-1.48	1.33	0.92	-1.5	1.56	0.49	-2.32	-0.59	0.291	0.682	-1.42	1.05	-1.67	0.752	-0.0191	-0.19	1.11	1.28	-1.41	0.598	2.48	0.58	-0.175	-0.384	0.689	-0.869	0.416	0.977	-0.482	-0.966	-1.34	1.02	-0.209
test_084	0	0	-0.233	-0.753	-0.0138	0.111	-0.241	-0.797	0.869	1.19	-0.374	-0.304	1.08	0.21	-0.791	0.343	-0.864	-0.0858	-0.046	-1.83	-0.0154	-0.128	-0.29	-1.02	-1.28	1.06	0.67	0.0397	-0.189	-1.24	0.0495	-0.0744	-0.234	-0.88	0.27	-1.68	2.4	0.5	0.858	-0.205	1.17	0.17	0.768	0.955	0.101	1.16	-1.45	-1.38	-0.106
test_085	1	1	0.186	0.621	-0.913	0.387	0.862	-1.14	-1.67	0.677	-0.742	0.778	-0.809	1.42	-1.75	1.12	-1.4	-1.41	-0.284	0.0283	0.368	-0.402	-0.337	-0.445	-0.144	-0.842	-2.78	-1.95	-0.639	1.43	0.265	1.04	0.501	-0.123	0.0942	-1.23	-0.458	-1.86	1.12	-1.67	0.529	0.563	-1.99	0.501	0.656	-1.52	-0.685	-2.11	-0.0605
test_086	1	1	-0.0738	-1.47	-1.12	1.42	1.15	-2.29	0.203	0.00319	-0.0812	-0.57	-3.03	-0.0833	-0.76	0.955	-0.175	0.561	1.81	-0.363	0.156	1.02	-0.166	-0.215	0.212	0.353	-0.912	-2.82	-0.0642	-0.597	1.86	0.227	-0.588	-1.76	-1.07	0.956	0.011	-0.287	1.56	1.56	-0.13	0.218	-0.484	-0.818	0.848	-0.211	0.0606	-0.31	-0.063
test_087	0	1	-2.04	-0.29	1.25	-0.684	-0.316	-0.571	0.114	0.804	0.298	-0.0742	-1.45	0.315	0.0377	0.958	-1.53	0.296	-0.984	0.655	-1.53	-0.852	1.47	1.21	1.26	2.05	-0.296	-0.426	1.58	-0.897	-1.21	-0.306	-1.26	-0.439	-0.295	-0.759	-1.62	-0.879	-1.57	-0.257	0.478	0.992	0.783	0.18	0.0891	0.459	0.133	0.794	0.0999
test_088	1	1	0.676	0.277	-0.425	0.764	1.36	-0.169	-1.14	0.285	-0.867	-0.512	-1.35	0.207	-0.523	0.467	1.76	-0.757	1.49	-1.44	1.08	0.877	-0.919	-0.792	-0.806	-1.08	-0.00957	-1.99	1.22	0.792	0.567	0.0823	-0.972	-0.158	0.383	-0.677	0.00313	0.61	2.38	0.927	0.31	-0.246	-1.33	0.704	-0.391	0.125	0.265	-0.45	-1.42
test_089	0	1	-1.18	0.458	0.751	-0.186	-0.0395	-0.207	-0.495	1.15	0.747	1.21	0.464	-0.118	-1.59	-0.567	0.738	0.658	-0.823	0.805	-0.489	0.417	0.777	-1.65	1.11	-1.41	-0.0378	0.849	0.626	0.389	0.0519	-0.0878	1.6	-0.72	-0.676	2.35	-0.146	0.364	0.0339	-0.724	0.246	-0.765	0.964	-0.698	0.578	-1.56	-1	-0.265	-0.0812
test_090	0	1	0.311	-0.279	-0.145	-0.523	0.402	-0.502	0.798	0.637	-1.14	-0.231	-1.68	1.48	-1.48	-1.18	-0.116	1.62	0.807	-0.71	0.604	-0.195	0.787	-1.05	-0.0531	0.0125	-1.59	-1.02	-1.21	-0.251	-0.871	-0.778	0.786	-0.841	-0.383	-0.801	0.664	0.324	-0.854	-1.85	1.1	0.49	-0.575	0.472	-0.0772	-0.122	-1.08	0.0461	-1.66
test_091	0	1	1.93	-0.0223	-1.93	-0.396	-1.19	0.646	0.963	0.307	0.702	0.112	-1.98	-0.299	0.397	0.0304	0.918	0.766	-0.626	-0.898	0.226	0.124	-1.31	-1.27	0.842	-0.999	1.91	-0.644	-0.854	0.198	2.37	0.291	0.623	-0.495	-0.475	-1.61	1.37	-1.26	0.857	-0.786	-0.529	1.61	-1.28	2.51	2.17	-1.25	-0.713	-0.426	-0.527
test_092	1	0	-0.774	0.0192	-0.21	1.38	1.28	-0.218	0.0171	0.44	0.13	0.457	-0.286	1.13	0.0428	1.7	-0.142	-0.343	0.625	0.415	-0.792	0.867	0.282	-0.702	0.478	-1.2	0.939	-0.629	0.358	1.01	1.75	0.171	0.229	0.595	-0.0375	-0.363	-0.855	0.0638	1.26	0.903	-0.122	0.3	-0.454	0.655	0.289	0.088	-0.885	-1.14	-1.35
test_093	0	0	0.828	-0.132	0.578	0.0739	0.324	0.772	0.409	1.46	-0.0781	0.448	0.95	0.837	-0.0974	1.09	-0.376	-0.15	2.04	-1.11	0.649	-0.142	-0.296	-0.431	-1.3	1.03	-1.72	1.46	-0.427	-0.253	0.513	-0.671	-0.226	-0.274	0.166	0.321	1.17	0.645	-0.537	-0.631	0.665	0.575	0.288	-1.28	-1.13	-0.61	-1.49	-1.25	0.966
test_094	0	1	-0.747	0.298	0.819	0.162	0.313	-0.397	1.47	1.1	-0.204	-0.000378	0.538	-1.56	-2.32	-0.827	-0.58	0.543	-1.26	-0.193	-0.00221	0.0313	0.522	-1.17	0.0428	1.03	0.532	0.743	0.656	0.8	-0.874	-1.5	1.71	0.154	-1.12	-0.171	-0.155	-0.64	-0.216	-1.1	1.26	-0.326	1.7	-0.418	0.166	0.162	0.826	1.42	0.0609
test_095	0	1	0.516	0.382	-0.216	-0.473	1.67	1.9	0.00858	-0.159	-0.915	0.39	1.99	1.61	0.00227	1.05	-0.127	-0.887	0.598	-1.21	-1.16	-0.932	0.000181	-0.268	0.543	0.684	1.12	0.329	-0.17	0.437	-0.851	-0.944	1.12	0.36	0.173	-1.17	-0.604	0.329	-0.59	-1.22	-0.513	-0.457	-1.05	-0.58	1.24	-0.959	1.21	0.562	0.493
test_096	1	0	-0.992	-0.445	1.44	-0.138	-0.089	-0.975	-0.768	1.47	0.668	-0.53	-0.0536	0.822	-0.666	-1.79	-0.00552	-1	-2.07	1.51	-0.484	1.58	-0.758	1.68	-0.597	-0.65	-0.239	-0.0366	-0.598	-1.62	0.923	-1.06	-0.345	-0.0439	-0.473	-1.09	0.192	1.55	0.475	-0.969	1.12	0.0739	1.21	0.594	-0.491	1.91	-0.395	0.886	-0.103
test_097	1	1	0.0397	-0.175	0.628	1.13	0.362	-1.39	0.824	-0.00478	1.17	-0.0443	-0.292	0.166	-0.984	-1.55	0.906	0.644	-0.359	0.762	-0.266	-0.655	1.24	0.0388	0.587	0.352	1	-1.88	1.32	0.965	1.13	0.571	0.0547	2.13	0.959	1.08	0.331	-1.72	-0.378	-0.217	0.374	-0.893	0.141	-1.87	-0.695	1.08	0.0775	1.04	0.733
test_098	0	0	0.616	0.274	-1.54	0.733	-0.806	1.8	-0.439	-0.826	-0.462	-0.631	-0.833	-0.108	1.55	2.22	-1.76	-0.683	0.604	-1.32	0.589	0.173	0.872	0.48	1.22	0.103	-0.564	-0.822	-0.77	-0.181	0.633	-2.06	-0.854	-0.727	-1.05	0.385	-0.147	0.458	1.92	-0.48	-1.58	2.13	-1.3	0.683	-0.678	-0.549	-0.129	0.451	-0.544
test_099	0	1	-0.165	-0.524	0.218	-0.524	0.746	-1.51	1.11	1.22	-0.181	0.586	0.609	-0.344	-0.11	-0.342	-1.84	-0.467	0.323	0.731	-0.52	0.714	-0.766	0.937	-0.805	-0.784	-0.00906	2.08	-0.323	-0.97	0.425	-2.83	0.494	0.35	-0.481	0.926	-1.21	0.522	-0.879	0.504	-0.168	-0.556	0.0685	-0.176	1.67	-0.218	-0.107	1.06	0.712
test_100	1	0	1.99	0.62	2.32	-0.36	0.596	-1.07	-0.952	1.11	-0.0309	-1.78	-0.116	-1.49	0.103	-0.581	0.0621	-1.9	-2.07	1.1	-1.17	-0.386	-0.646	0.765	-1.54	-1.19	-0.484	-1.67	1.25	0.0792	-1.61	1.61	-1.38	0.95	2.23	-1.39	-0.656	-0.347	-0.478	-0.446	0.043	-0.829	0.663	-0.18	1.83	2.17	1.95	1.31	0.662
test_101	1	1	-1.68	0.419	1.46	-0.18	0.00452	-0.534	-0.872	0.708	0.667	-0.487	-1.89	0.344	0.143	0.935	-1.51	0.12	-0.593	0.478	-1.22	-0.118	1.5	1.96	0.373	1.32	-0.586	-0.946	2.29	-0.655	-1.33	-0.196	-2.11	0.182	0.661	-0.74	-1.29	-1.3	-1.1	0.133	0.768	0.684	0.696	0.263	0.0271	1.1	0.275	0.581	-0.163
test_102	1	1	-0.834	0.895	0.61	-1.06	1.89	-0.52	0.369	-0.863	-0.598	-1.59	-0.959	-0.702	-0.00848	0.0499	0.189	0.824	-0.0942	0.774	-0.111	0.826	-0.692	0.0616	0.773	-0.649	-0.262	-2.15	-0.148	0.171	-0.184	0.698	-0.968	1.05	0.456	0.311	0.17	0.31	0.45	0.841	-0.226	-0.468	-0.168	1.25	0.774	0.992	0.0612	0.134	0.462
test_103	1	0	1.54	0.374	0.153	-0.481	-1.41	1.21	-0.68	-0.0597	1.03	-0.0378	0.336	-0.47	0.898	-0.585	-0.208	-0.487	-0.178	-0.713	-1.43	0.479	-0.329	0.213	0.219	-0.299	0.373	0.287	-0.429	-2.02	0.154	-0.355	-0.722	0.363	-0.0179	-0.699	-0.18	1.05	1.57	-0.529	-1.21	-0.728	1.43	1.86	0.213	0.397	0.285	-0.359	-0.103
test_104	1	1	-0.603	0.439	-1.77	0.186	0.0301	0.123	-0.822	0.775	-0.179	0.65	0.913	1.73	-0.97	0.198	-1.75	-0.722	0.0263	-0.971	0.706	-2.02	-0.512	0.45	-0.518	0.303	0.129	-0.419	0.816	-0.43	2.2	-0.328	-1.43	-0.792	1.49	-0.184	0.324	-1.12	0.58	1.05	1.08	1.29	0.824	2.71	-0.172	0.0363	-1.37	-1.34	-0.679
test_105	1	0	-0.395	0.873	0.554	0.561	1.02	0.972	-1.08	1.93	-0.139	0.117	0.654	0.697	0.775	1.2	0.0398	0.297	0.68	1.43	0.673	0.274	1.04	1.2	-0.42	0.0775	-1.41	-0.888	-0.00345	0.153	-0.346	1.27	-1.95	1.57	0.757	0.285	-1.5	0.77	0.483	0.144	-1.06	0.37	-0.011	-0.355	-1.29	-0.234	0.726	1.59	-0.69
test_106	1	1	0.749	0.428	0.486	-1.87	1.72	-1.35	0.119	2.58	1.56	1.19	-0.11	-0.452	-0.647	0.984	2.18	-0.124	-0.327	-0.978	-0.229	0.388	-0.651	0.00528	-1.05	-0.396	0.259	1.09	2.26	1.36	-0.999	-0.202	-0.193	0.393	0.272	-0.221	1.25	-0.257	0.963	-0.75	0.525	0.298	0.33	1.69	-1.4	-0.669	0.396	-0.4	-0.664
test_107	0	1	-0.409	-0.823	1.05	0.0524	0.281	-0.599	-0.31	1.34	0.161	-1.06	1.36	0.0193	0.226	0.913	-0.566	-0.0198	-0.999	-0.042	-2.04	0.709	1.66	-0.97	0.224	-1.31	-1.98	1.89	0.242	-0.391	0.856	-2.38	1.98	2.21	0.733	-0.179	0.815	-1.49	-1.86	-1.46	-2.4	0.574	1.81	0.29	-0.872	-0.305	0.409	0.885	0.348
test_108	0	0	0.481	-1.15	0.426	1.4	1.82	0.689	-0.307	0.449	0.414	0.256	0.708	-0.954	0.458	1.52	0.326	0.983	1.18	-0.323	-1.51	0.836	0.0549	0.539	1.51	0.406	1.01	1.23	-0.137	-1.09	-0.398	1.93	0.363	1.32	0.998	0.452	-1.1	1.28	-0.0724	1	-1.14	-1.19	-1.41	-1	0.335	-0.855	0.22	-0.325	-1.29
test_109	0	0	-0.433	-1.08	-0.968	0.418	0.447	0.182	-0.898	-1.56	-1.7	0.527	-1.18	-0.402	1.38	0.861	-0.113	1.03	-0.205	-0.337	0.546	-0.541	-1.56	-0.0244	1.38	0.351	0.47	0.175	-0.278	-0.467	0.963	0.651	0.707	-0.482	-1.34	0.569	-1.37	0.704	1	1.29	-1.29	-1	-0.937	1.4	-1.52	0.00766	-0.25	-0.631	-1.7
test_110	1	0	0.206	0.666	-0.0584	-0.904	0.787	-1.51	1.08	1.26	0.021	-1.31	-1.25	-0.611	-1.65	-0.317	1.15	-0.801	-0.804	0.641	-0.916	0.963	0.256	0.852	-1.37	0.0645	2.08	-1.43	-0.795	-0.494	1.1	-0.178	-1.32	-0.0332	1.35	-0.404	-0.361	0.664	1.84	1.84	1.45	0.592	0.965	0.457	0.348	0.243	-1.91	0.392	-0.323
test_111	1	1	0.185	0.589	-0.968	0.418	0.87	-1.16	-1.69	0.674	-0.726	0.733	-0.875	1.46	-1.7	1.11	-1.44	-1.41	-0.281	0.0239	0.413	-0.42	-0.325	-0.454	-0.146	-0.809	-2.81	-1.91	-0.607	1.41	0.207	1.06	0.483	-0.145	0.0445	-1.23	-0.442	-1.9	1.15	-1.68	0.561	0.61	-2.04	0.499	0.615	-1.54	-0.651	-2.08	-0.069
test_112	0	1	0.12	-1.33	-0.353	-1.47	0.518	0.0455	1.17	-0.262	-2.23	-0.25	1.57	-0.951	-0.79	-0.916	-0.279	-0.132	0.00475	-0.898	-0.676	-1.08	-2.21	0.0769	0.43	1.39	0.109	0.624	-1.62	-1.15	0.172	-1.9	0.104	-0.996	-1.59	-1.86	-1.63	1.54	1.07	0.497	1.58	0.956	0.479	-0.445	-0.337	-0.809	0.258	0.533	0.756
test_113	1	0	0.596	0.874	-0.885	-1.97	0.64	0.396	0.282	-0.0273	0.362	-0.437	-0.4	-0.0117	0.567	0.984	0.143	1.55	0.585	0.096	0.279	-1.42	-0.0263	1.48	-0.135	0.005	0.863	-0.376	1.28	-0.00483	-0.672	0.107	0.699	0.452	1.04	0.457	-0.0108	-0.128	-0.195	-0.0776	-0.895	0.377	0.568	-0.815	-1.2	-1.29	0.77	0.74	0.793
test_114	1	1	0.168	-1.04	0.321	0.239	-0.181	0.309	0.0864	-0.0303	1.14	-0.703	1.04	-0.592	2.98	-0.692	1.9	-0.677	0.934	-1.11	-0.0717	-0.618	0.81	0.155	-0.708	-1.51	-0.511	0.953	1.52	-0.619	0.479	-0.272	-0.522	1.08	-0.0184	0.482	1.47	0.216	0.14	-1.51	-2.75	-0.0611	-1.61	-1.6	-0.687	-0.26	2.48	0.807	0.251
test_115	0	1	-0.158	-0.663	1.62	-0.541	1.75	-0.192	0.602	0.6	-1.09	0.512	-0.337	1.17	-0.862	0.746	-0.136	-1.37	0.304	-1.15	-0.395	-0.45	-1.69	-0.805	-0.255	1.72	2.12	-0.306	0.184	1.24	-1.24	0.00692	1.01	1.27	-0.292	-0.111	-1.53	-0.202	0.286	1.21	-1.93	1.62	-0.611	-2.06	-0.424	0.96	1.78	1.85	-0.186
test_116	0	1	-1.42	1.03	-1.74	-0.276	-1.26	1.03	1.79	-1.78	-2.1	0.103	0.757	-0.3	-1.03	-1.81	-0.84	0.197	-0.134	-1.14	1.4	-0.314	-1.07	-1.43	0.365	0.788	1.09	-1.2	-2.08	-0.271	1.1	1.04	0.471	-0.725	-1.45	0.0256	-0.209	-1.23	-0.0317	0.974	0.496	0.209	-0.562	0.854	1.25	-0.937	-0.843	0.353	-0.76
test_117	1	0	-0.536	-0.814	-0.34	-0.645	0.866	0.0466	-0.596	0.355	-0.953	0.611	0.347	1.21	1.33	1.45	0.223	0.947	0.717	-0.975	-1.61	-0.326	0.558	0.402	0.535	0.687	-2.31	-1.98	-0.372	-1.01	1.06	-0.566	-2.46	0.741	-0.886	-0.67	0.33	1.1	1.37	-0.142	0.103	-1.13	-0.956	0.955	-0.572	0.284	-1.43	-1.19	-0.891
test_118	1	0	-1.73	0.455	0.585	1.83	-0.568	-0.102	-0.334	-1.02	0.762	-0.693	-0.552	1.41	1.08	-0.309	-0.0989	-1.17	-0.241	2.66	-0.24	1.02	1.56	-0.48	1.13	0.222	1.57	-2.04	-0.115	1.27	1.35	1.19	-0.528	0.401	-1.41	-0.065	-1.14	0.595	0.891	-0.64	1.18	0.316	-0.346	0.377	-0.268	1.27	1.06	-0.571	-0.854
test_119	1	1	0.861	1.12	-0.8	1.48	-0.281	0.713	-0.63	0.0285	0.141	1.82	-2.31	0.868	-0.465	0.67	-0.675	0.766	0.722	1.22	0.667	0.259	0.277	1.14	-2.15	-0.735	0.159	0.0278	0.47	0.501	0.682	1.17	-0.555	0.199	0.416	0.17	-0.726	-2.14	2.22	1.48	-1.35	-0.619	-0.231	-0.443	0.376	1.3	0.187	0.675	-0.379
test_120	1	1	-1.46	0.488	1	0.361	1.02	-1.35	-0.316	0.316	0.252	-1.39	-0.347	0.376	0.22	0.0141	-0.672	-1.84	-0.17	-0.263	0.427	1.51	-1.6	0.0562	-0.328	0.0839	-1.41	-0.0441	0.667	1.69	1.06	-0.941	-0.834	0.239	0.3	-1.02	0.743	-0.416	1.12	-1.51	-0.291	2.18	-0.799	1.23	-2.13	0.0629	0.236	-1.59	0.0801
test_121	0	1	0.71	-1.8	-1.3	0.268	-1.83	-1.11	0.644	-0.118	0.313	-1.86	1	-0.897	0.156	0.392	-0.892	1.2	0.115	0.864	-1.28	-0.874	-0.496	0.673	1.26	-0.104	1.46	0.0641	-0.674	-1.66	-0.612	1.59	2.01	-0.0623	-0.624	0.675	-0.132	0.0311	-0.773	0.308	-0.712	0.366	-0.0802	-1.16	1.35	-0.0539	1.05	-0.162	1.08
test_122	0	0	0.258	0.928	-0.0696	-1.01	-0.519	0.42	-0.508	-0.334	0.583	2.68	1.39	0.369	-0.736	0.961	0.896	-0.103	0.716	0.255	-0.057	0.0768	-0.718	-1.1	0.642	-0.932	0.976	1.82	-0.0758	-1.02	-0.718	-0.928	2.02	-0.881	0.581	2.67	-1.07	1.13	-1.64	0.498	-1.39	0.448	1.22	-0.371	-1.21	-0.481	-1.07	0.826	0.365
test_123	0	1	0.211	-0.115	-0.751	-0.345	0.918	-0.412	0.461	1.68	-0.993	0.106	1.12	1.71	-1.43	-0.817	0.858	0.23	-0.245	1.24	-1.43	-0.526	-0.598	0.84	0.496	0.787	2.25	0.122	-0.623	1.28	-1.83	-1.08	1.18	0.18	-0.661	-0.0566	-1.63	-0.0805	0.487	-0.046	-0.67	0.676	-0.0125	-1.21	0.601	-0.305	0.89	-0.419	0.259
test_124	0	1	1.45	-1.64	-0.331	-0.41	-0.233	-1.93	-0.751	2.44	0.933	0.295	0.602	1.65	-0.882	-1.26	1.11	-0.597	-1.56	-0.102	-0.271	-0.661	1.33	-1.47	0.694	1.83	1.34	-0.332	0.59	-0.486	-0.238	-0.142	1.97	-0.0793	0.411	1.29	1.59	0.158	-1.07	0.722	-1.4	2.31	0.0847	-1.36	1.38	-2.49	0.309	1.3	2.34
test_125	0	0	-0.853	-1.04	-0.308	0.0848	-1.4	-0.864	1.07	-1.22	-0.254	0.224	0.293	0.22	-0.643	-0.347	-0.00758	1.32	1.08	0.0354	-1.68	-1.35	-0.0931	-0.937	0.914	0.574	0.436	-0.0438	-1.37	0.349	-0.299	-0.405	1.05	-0.498	0.174	0.55	-0.255	1.61	-1.32	-0.624	3.03	0.0444	1.91	0.447	0.019	-1.12	-0.329	0.326	0.651
test_126	1	0	0.566	-0.818	0.429	0.968	-0.447	-1.74	0.209	-0.886	0.721	-1.33	1.75	-1.3	0.181	-2.46	-1.34	-1.15	-0.806	-0.581	1.47	1.48	0.466	0.375	-1.05	0.523	0.0146	0.106	-0.604	-0.0769	-1.41	-0.77	-0.58	-0.935	0.438	0.901	0.557	0.433	1.05	0.721	0.969	0.192	-0.174	-0.499	-1.05	1.73	-1.58	-1.83	-0.227
test_127	0	1	-0.109	-0.635	1.62	-0.575	1.78	-0.1	0.594	0.571	-1.1	0.489	-0.385	1.14	-0.909	0.76	-0.147	-1.32	0.278	-1.23	-0.435	-0.395	-1.73	-0.794	-0.295	1.72	2.13	-0.307	0.19	1.23	-1.23	-0.0577	1.03	1.26	-0.279	-0.113	-1.51	-0.258	0.283	1.15	-1.92	1.57	-0.632	-2.07	-0.398	0.927	1.77	1.88	-0.211
test_128	1	1	-0.0553	-0.0129	1.55	0.142	0.268	-0.544	-0.689	0.156	1.27	-0.973	0.314	-0.867	-0.45	0.652	-0.639	-1.11	0.305	-1.25	1.41	1.09	1.09	1.98	-0.782	0.0104	-1.38	0.883	0.99	-0.854	-1.2	-1.17	-1.75	1.28	0.863	0.703	0.93	-0.334	0.21	0.318	-0.107	-0.497	0.892	-1.32	-0.271	1.34	0.0776	-0.434	1.47
test_129	0	1	0.356	-0.307	0.23	-2.22	1.41	-1.37	1.13	2.59	1.24	1.49	0.43	-0.453	-0.681	1.01	2.2	0.0767	-0.73	-0.825	-0.543	-0.342	-0.651	-0.864	-0.145	0.415	0.551	1.58	1.56	1.11	-0.876	-0.26	0.744	-0.299	-0.753	-0.319	0.972	0.188	0.516	-1.15	0.228	0.634	0.383	1.66	-1.38	-1.29	0.248	-0.232	-0.473
test_130	1	1	-0.0426	1.5	0.684	0.214	-0.483	-0.352	0.402	-0.358	0.91	0.673	-1.45	-1.18	-0.697	-1.03	-1.28	-0.137	-0.458	-0.5	0.0611	2.03	0.123	0.182	-1.47	-0.101	-1.54	-0.536	-0.591	0.062	-0.273	0.235	-0.0992	0.273	0.12	-1.61	2.38	0.633	-0.614	-2.92	0.857	-1.49	2.13	-0.325	-0.278	1.32	-1.57	0.521	0.0219
test_131	1	0	0.241	0.863	-0.284	0.574	-0.218	-0.812	0.697	-1.34	0.665	-0.622	-2.67	1.43	-1.11	-0.305	-1.2	-0.0705	0.646	-0.575	3.03	0.325	1.34	1.32	-1.51	-1.35	-1.42	-1.6	0.576	1.22	-1.19	0.00446	-1.79	0.248	-0.0757	0.541	1.09	-1.51	-2	0.538	0.966	-0.0653	-0.603	-0.973	0.376	1.45	-1.96	-0.0618	-0.392
test_132	1	1	0.0667	-0.573	0.738	-1.56	1.02	-0.724	-1.27	0.427	-1.22	-1.34	-0.343	-1.26	-0.719	-0.135	0.808	0.131	0.412	0.529	-0.822	0.258	-0.924	0.16	-0.269	-0.844	-1.38	-0.628	-0.493	-0.699	-1.85	1.36	0.146	0.51	-0.263	-0.628	0.983	0.418	-0.489	1.6	0.998	0.651	0.436	-0.987	-0.0454	0.83	1.37	0.0213	1.89
test_133	1	1	1.2	-0.78	0.249	0.341	1.11	1.76	0.128	-1.22	-0.582	-0.659	-0.36	1.14	-0.631	0.103	-1	0.933	0.796	-1.36	0.275	0.715	-0.94	1.03	-1.43	-0.263	-0.727	-0.677	1.28	-0.992	-0.133	-1.45	-0.833	-0.528	0.326	-1.44	-0.555	-0.831	0.102	0.232	0.0583	-0.764	-1.57	0.0922	-0.624	1.32	-0.092	-1.42	-0.787
test_134	1	1	-0.247	0.529	0.504	-0.627	-1.34	1.36	-0.371	-1.73	-0.753	-0.0677	0.363	0.724	0.313	-0.86	0.755	0.335	0.159	-1.15	0.512	-1.85	-2.1	-0.0317	0.754	1.16	0.144	-0.622	-0.761	-1.32	-0.295	0.0893	0.0392	0.567	1.08	0.203	-1.33	0.542	-0.0877	0.357	-1.52	-1.24	0.126	-0.595	-0.284	1.42	0.231	-1.19	0.32
test_135	0	0	0.874	-0.116	0.596	0.0809	0.398	0.814	0.431	1.48	-0.122	0.484	0.958	0.809	-0.157	1.06	-0.366	-0.132	2.08	-1.14	0.633	-0.143	-0.306	-0.456	-1.33	1	-1.7	1.44	-0.428	-0.208	0.464	-0.628	-0.197	-0.273	0.138	0.316	1.12	0.598	-0.505	-0.649	0.729	0.604	0.253	-1.3	-1.15	-0.635	-1.47	-1.25	0.963
test_136	0	1	0.569	-1.04	1.49	-0.916	0.295	-0.715	0.92	-1.47	0.785	0.123	-0.57	0.77	0.675	-0.355	-1.78	1.26	0.732	-0.465	-1.22	-0.476	0.014	-1.26	1.07	-0.492	-2.06	-0.889	0.57	-0.0649	0.659	0.654	0.369	-1.09	-0.435	-1.76	1.23	-0.357	-2.39	0.0246	0.725	-0.438	0.207	-0.253	-1.45	-0.5	-1.54	-0.936	-0.123
test_137	1	0	-1.43	1.06	-0.439	1.23	0.0818	0.957	0.0525	-0.0248	0.542	1.51	-1.04	-0.512	0.423	1.55	1.3	2.37	-0.441	1.03	-0.436	-1.39	-0.162	1.59	-0.174	-1.57	1.07	1.34	1.4	-0.335	-0.781	1.48	0.105	-0.105	0.13	-0.218	-0.831	-1.16	0.516	-0.879	-0.638	-1.25	-0.479	-0.0322	0.362	-0.456	0.128	-1.28	-0.00979
test_138	0	1	1.8	0.387	-0.0812	0.29	-0.0296	0.42	0.307	0.243	0.294	1.55	2.42	-0.822	1.47	-1.08	1.66	0.678	0.241	0.396	-0.803	-0.456	-1.87	-0.69	-2.07	0.0381	1.39	1.19	-2.12	-0.237	1.51	-0.729	1.3	0.515	0.344	1.5	-0.767	2.46	1.07	0.714	-2.03	0.171	0.115	-1.17	-0.389	-2.02	0.591	-0.154	0.514
test_139	1	1	1.06	0.539	0.814	1	0.466	1.07	-1.18	1.47	-1.82	-0.273	-0.696	-1.11	-1.34	0.752	-1.57	-0.186	-0.346	-0.496	1.07	1.1	-0.736	1.8	-2.19	-1.36	0.15	-1	0.549	1.17	-0.196	-0.124	-1.5	-0.164	0.698	-1.18	-0.706	0.0338	0.468	-1.06	0.342	-0.00521	-0.977	-0.0137	0.154	0.193	-0.646	-1.8	0.483
test_140	1	0	-0.198	0.19	-1	-0.945	0.236	0.0891	-0.0532	-0.384	-1.68	1.1	0.742	-0.339	-0.284	-0.518	-1.04	0.117	-0.977	0.749	-0.406	-0.994	0.241	0.269	0.142	-0.581	0.352	0.0645	0.757	2.38	-1.62	0.999	-0.0062	0.0999	0.285	-1.32	-0.166	0.66	0.21	0.228	1.72	0.616	0.525	-0.71	-0.55	-0.568	0.00133	0.159	1.37
test_141	1	1	0.975	1.12	-0.249	-0.324	0.773	0.824	0.26	-0.0426	0.612	1.29	1.25	0.166	-0.698	-0.985	1.48	-0.551	0.434	-0.263	0.298	-0.102	-0.975	1.46	-0.749	-0.943	0.837	1.46	0.209	0.567	-0.184	1.04	0.192	0.136	0.742	0.332	0.359	0.63	-0.104	0.00207	0.133	0.86	0.336	-1.11	-0.278	1.2	-0.361	0.0148	1.42
test_142	1	1	0.564	1.2	-1.04	1.16	-0.0439	0.882	0.418	-0.206	1.33	1.49	-1.92	0.616	0.932	0.586	1.88	-2.39	-1.11	0.409	1.29	-0.893	1.93	-0.406	-0.967	-0.593	0.0218	-0.597	0.0294	2.23	2.86	-0.595	-0.192	-1.26	0.438	0.794	-0.107	-1.42	-0.74	0.556	-0.853	0.729	1.72	0.764	-1.9	-0.572	-0.00972	-0.185	-0.374
test_143	0	1	1.31	0.0188	-0.661	-0.533	1.08	0.836	-0.539	-0.523	-1.4	0.433	-0.672	0.393	-0.271	0.547	0.328	1.35	1.31	-0.145	0.589	-0.474	-0.00359	-0.364	-0.833	0.386	0.646	0.454	0.787	1.16	0.729	-0.384	0.218	0.326	-0.13	-0.0729	-0.122	-0.193	1.18	-0.499	-0.984	-1.21	-2.04	-0.438	-0.457	-0.631	1.39	-0.0856	-1.31
test_144	1	1	0.773	1.07	-1.97	0.351	-0.983	1.42	-0.12	-1.08	0.0562	0.14	-1.01	1.19	0.028	-1.3	1.09	3.2	1.09	-0.191	0.91	-0.173	-1.6	1.09	-0.212	-0.669	1.19	0.522	-0.57	0.797	-1.33	0.707	-1.56	-1.09	-0.0903	-0.0534	-0.437	-0.968	0.508	1.79	0.875	-0.423	-1.38	-1.49	-0.99	-0.775	-1.01	0.446	0.503
test_145	0	1	-0.325	-1.23	-0.551	1.12	1.07	-1.55	0.461	1.34	0.876	-0.345	0.267	-1.48	0.405	1.71	-0.95	-1.49	-0.667	0.00219	-0.312	-0.808	0.602	-0.144	0.798	0.913	-0.0192	-0.281	-0.0223	-0.0577	-0.239	0.45	-0.293	1.66	-0.18	-0.752	-1.18	-1.35	0.565	0.327	-0.496	1.44	-1.5	1.03	0.595	-0.0135	1.4	0.602	-0.958
test_146	0	0	1.06	0.242	1.46	-0.789	0.379	0.379	-0.727	0.561	1.56	0.0307	-0.425	-1.13	1.31	0.458	0.757	0.125	-0.998	1.45	-2.51	-0.094	1.64	-0.812	0.153	0.536	0.34	1.31	0.324	0.0435	0.746	1.81	1.33	0.5	0.318	0.142	1.58	0.0916	-0.757	0.145	-1.67	-0.13	-1.1	-0.527	1.34	0.195	0.79	-0.347	-0.41
test_147	0	1	1.04	0.242	1.46	-0.72	0.373	0.4	-0.71	0.501	1.55	0.0483	-0.385	-1.14	1.33	0.433	0.734	0.149	-1.01	1.43	-2.52	-0.101	1.66	-0.803	0.108	0.48	0.355	1.34	0.314	0.0673	0.717	1.83	1.28	0.475	0.307	0.151	1.53	0.159	-0.746	0.0901	-1.67	-0.127	-1.17	-0.546	1.34	0.157	0.729	-0.401	-0.388
test_148	0	0	-1.47	1.31	-1.3	-1.88	0.158	-1.92	0.941	-0.687	-1.54	0.235	-0.397	-0.625	-0.133	-0.213	-0.319	0.323	-1.29	1.09	1.52	-0.948	0.115	0.244	0.956	2.05	-0.47	-0.904	0.817	1.18	0.774	0.715	-0.0629	-1.14	-0.0674	-0.202	0.47	0.798	0.569	-0.167	1.36	-0.566	0.669	0.784	-0.98	-1.82	-0.841	2.24	-1.42
test_149	0	1	-0.117	0.184	-0.572	0.0961	-0.556	-0.796	1.64	-1.32	0.214	-0.351	-2.19	1.27	-1.23	-0.326	-1.24	0.0986	0.184	-0.441	2.83	-0.408	1.24	0.527	-0.655	-0.554	-1.14	-1.12	-0.219	1.01	-1.06	-0.055	-0.926	-0.366	-1.01	0.46	0.833	-1.15	-2.43	0.0873	0.776	0.109	-0.48	-1.06	0.458	0.799	-2.07	0.183	-0.172
test_150	0	1	-0.234	-0.265	-2.04	1.02	-1.51	-1.53	1.05	-1.05	0.148	1.65	-0.0403	0.0243	-0.38	-0.482	0.2	-0.93	-0.0713	0.715	1.77	-1.66	-0.21	-0.631	1.25	0.533	0.453	0.111	-1.63	1.65	-0.266	0.806	-0.372	-0.25	-0.0311	-1.42	0.746	0.497	1.21	-0.916	-0.0656	0.493	0.446	-0.171	-1.07	0.159	-1.29	0.323	2.29
test_151	0	1	-2.05	-0.312	0.327	1.44	-0.84	-0.147	0.63	-0.899	0.441	-0.387	-0.0195	1.35	0.993	-0.214	-0.207	-1.01	-0.685	2.78	-0.528	0.368	1.5	-1.28	1.97	1	1.85	-1.53	-0.895	1	1.46	1.18	0.396	-0.199	-2.27	-0.107	-1.48	0.976	0.422	-1.03	0.926	0.617	-0.326	0.305	-0.185	0.621	0.925	-0.289	-0.596
test_152	0	1	-0.92	-0.122	-0.513	-1.28	1.27	0.0892	0.672	-0.119	-1.95	-0.192	0.193	0.562	-0.938	0.7	-0.583	0.286	1.04	-0.707	0.205	-0.716	-0.559	-0.449	1.14	0.733	0.225	-1.31	0.296	0.963	1.73	0.253	0.216	0.119	0.0298	1.88	-0.18	0.496	1.05	-0.181	1.3	-1.42	0.866	1.02	0.35	-0.0798	-0.72	-0.198	-1.69
test_153	1	1	1.2	0.567	0.747	0.605	0.657	0.835	-0.592	1.39	0.292	0.155	0.444	0.934	-0.0285	1.1	-0.339	-0.292	2.4	-1.3	0.983	0.553	-0.251	0.413	-2.17	0.209	-1.99	1.04	0.398	0.041	0.314	-0.578	-1.13	0.31	1.06	0.369	1.42	0.196	0.00399	-0.25	0.971	0.319	0.119	-1.23	-1.28	0.0299	-1.4	-1.49	0.762
test_154	0	1	-0.857	0.229	0.346	0.0567	0.705	0.968	-0.124	2.02	-0.516	0.506	1.15	0.624	0.708	1.16	0.0394	0.504	0.311	1.57	0.29	-0.469	0.929	0.381	0.551	0.952	-1.05	-0.411	-0.813	-0.164	-0.183	1.17	-1.09	0.976	-0.192	0.281	-1.84	1.2	0.0141	-0.252	-1.36	0.714	0.0986	-0.44	-1.23	-0.866	0.642	1.82	-0.475
test_155	1	1	0.301	-0.114	-0.524	-0.521	-0.327	-1.9	-1.23	1.33	-0.557	-0.363	0.398	0.754	0.642	-0.146	-0.0337	-1.64	0.458	0.949	-0.0671	0.692	0.185	1.51	0.0688	-0.81	0.443	-1.51	0.0113	0.526	2.06	-0.372	-1.62	-0.506	0.553	-0.329	0.335	-0.00829	1.71	1.86	0.00388	0.903	-0.469	1.07	-0.272	-0.414	-0.071	-1.14	-0.321
test_156	0	1	-1.63	-0.214	0.201	0.586	-1.41	-0.775	1.21	-0.528	-0.705	-0.91	1.49	-1.19	-0.162	-0.653	-1.73	-0.254	-0.513	0.484	0.941	0.243	0.249	-0.215	1.54	0.136	1.04	-0.909	-0.551	-0.174	1.04	-0.636	1.42	0.376	0.138	0.391	-0.099	-0.882	-0.533	0.205	-0.265	-0.556	1.39	0.116	0.971	0.374	0.678	1.98	-1.23
test_157	1	1	0.333	-0.089	-0.521	-0.475	-0.366	-1.92	-1.25	1.39	-0.538	-0.326	0.403	0.735	0.608	-0.144	-0.0145	-1.68	0.463	0.947	0.0307	0.716	0.187	1.47	0.0612	-0.768	0.452	-1.51	0.0122	0.553	2.08	-0.444	-1.62	-0.467	0.558	-0.329	0.323	-0.0231	1.75	1.87	0.00205	0.925	-0.429	1.1	-0.28	-0.424	-0.0612	-1.08	-0.283
test_158	1	1	-0.0731	-0.414	-0.771	0.89	0.693	0.234	-1.79	-1.69	-1.36	0.177	-1.66	-0.318	1.47	0.876	-0.121	0.906	0.199	-0.492	0.881	0.178	-1.49	0.832	0.47	-0.502	0.121	-0.307	0.52	-0.228	0.795	0.721	-0.254	0.148	-0.474	0.645	-1.04	0.313	1.44	1.61	-1.04	-1.3	-0.991	1.47	-1.55	0.682	-0.131	-0.807	-1.92
test_159	1	1	-0.842	-0.0278	-0.22	1.41	1.29	-0.209	-0.00429	0.482	0.114	0.432	-0.301	1.08	0.0287	1.73	-0.222	-0.362	0.597	0.396	-0.715	0.905	0.267	-0.701	0.491	-1.16	0.946	-0.629	0.372	1.01	1.73	0.155	0.292	0.623	-0.074	-0.333	-0.851	-0.00077	1.29	0.892	-0.12	0.257	-0.411	0.629	0.344	0.0987	-0.824	-1.11	-1.31
test_160	1	0	1.03	0.519	0.815	0.988	0.454	1.09	-1.16	1.47	-1.81	-0.23	-0.666	-1.09	-1.34	0.761	-1.6	-0.153	-0.305	-0.498	1.05	1.1	-0.721	1.82	-2.17	-1.38	0.135	-1.03	0.563	1.17	-0.21	-0.0849	-1.49	-0.139	0.714	-1.19	-0.713	0.0398	0.418	-1.07	0.348	-0.0329	-0.944	-0.0618	0.17	0.229	-0.617	-1.79	0.494
test_161	0	1	0.938	-1.73	-1.24	0.106	0.168	-1.22	1.39	2.07	-1	-0.924	-0.223	-0.594	-1.69	-0.15	0.144	0.593	-0.0435	-1.32	0.19	-0.0222	0.018	0.44	1.26	0.803	0.415	0.398	0.00712	0.415	-1.13	-1.34	0.754	1.62	-1.73	-1.33	0.397	-0.115	-1.41	-0.477	1.12	-0.939	-1.29	-1.05	0.717	-1.93	-0.0539	1.13	2
test_162	1	0	0.453	0.987	1.67	0.144	0.535	0.171	-1.08	0.335	0.0675	0.225	-0.26	-2.19	-0.385	-1.73	-0.293	1.88	-0.669	-0.281	-0.534	1.92	-1.04	0.319	-0.0432	0.165	0.632	-0.834	0.0432	-0.519	-0.863	-0.0428	1.02	1.08	0.187	0.656	-0.147	-0.819	0.646	0.958	-0.0789	-0.356	1.62	-0.183	0.0869	0.466	0.478	1.49	-1.38
test_163	1	0	-0.519	1.6	0.538	-0.96	0.661	-0.902	-0.784	0.0161	1.41	-0.958	-1.96	-1.1	0.0137	0.109	0.734	-1.15	0.66	-0.856	0.653	1.87	-0.83	-1.24	-1.04	-1.32	-1.56	0.955	0.0316	0.224	-0.706	0.945	0.156	0.301	0.416	0.0764	0.659	0.578	-1.06	0.294	-0.51	0.548	0.0151	-0.225	-0.221	0.183	-0.217	0.964	0.911
test_164	0	0	-0.131	1.01	-0.739	1.24	-1.04	0.506	1.11	-1.56	0.445	0.428	0.516	-1.13	-0.886	0.914	-0.553	0.33	-1.59	0.991	1.42	0.598	0.506	-0.454	0.703	-0.611	0.62	1.13	0.602	-0.851	0.409	0.833	0.328	-0.513	-1.01	1.19	-1.01	-0.54	0.546	-0.409	-0.387	-1.3	0.648	-0.8	0.71	0.13	-1.09	-0.568	0.138
test_165	0	1	0.509	-0.157	0.567	-0.28	0.776	0.978	0.727	-0.507	1.03	0.278	-0.302	-1.77	0.2	-1.83	0.0396	2.36	0.506	-0.986	0.374	-0.154	-0.604	0.0561	-0.333	-0.35	-0.412	-0.553	-1.19	-0.647	1.3	1.48	-0.0741	-0.999	-0.414	-0.324	2.08	-0.92	-1.01	0.219	-0.188	1.96	-0.975	-1.82	0.133	0.802	-0.815	0.271	0.781
test_166	1	1	0.458	0.788	0.243	-2.25	0.837	-0.141	-1.07	0.0931	-1.3	-1.18	-1.88	-0.787	-0.144	0.54	0.82	1.22	-0.933	0.548	-0.102	0.0869	-0.703	1.12	-0.0384	-1.38	-1	-1.13	0.00889	-0.0156	0.392	0.719	-1.8	0.573	1.25	1.02	0.813	0.582	0.347	1.08	-0.215	0.301	0.161	0.516	0.644	-0.76	-0.702	1.47	-0.385
test_167	1	1	2.2	-1.28	1.48	-0.949	0.418	0.151	-0.108	0.557	1.08	-1.37	-0.772	1.34	-1.07	-0.0387	1.04	0.768	-0.122	-1.45	-0.308	1.35	0.767	0.372	-0.575	0.0206	-0.0941	-2.11	-1	-1.08	0.499	-1.44	-0.133	-0.344	-0.266	0.572	1.06	0.187	-0.0129	0.353	0.607	1.16	0.0914	-0.63	0.246	0.352	-1.07	-0.628	1.25
test_168	0	0	-1.16	0.201	0.354	-1.51	1.58	-0.484	1.37	-0.814	-0.889	-1.23	-0.444	-0.802	-0.0701	0.0291	0.203	1.03	-0.482	0.893	-0.477	0.141	-0.728	-0.779	1.65	0.133	0.0511	-1.7	-0.961	-0.0635	-0.035	0.604	-0.0142	0.487	-0.528	0.187	-0.167	0.723	-0.0811	0.423	-0.533	-0.163	-0.036	1.15	0.809	0.388	-0.0146	0.382	0.697
test_169	1	1	-1.62	-0.467	1.99	-0.995	1.82	-0.122	-0.383	-0.121	0.0767	-0.741	2.33	1.15	1.55	0.501	0.114	-0.873	1.24	0.136	-1.94	1.15	-0.323	1.12	0.691	-1.61	0.62	0.761	0.177	0.119	-0.803	0.921	-0.286	0.731	-0.253	1.96	-0.806	1.95	-1.22	0.541	-1.69	1.18	-0.359	-0.195	0.859	1.22	0.465	0.108	-0.234
test_170	1	0	-0.399	-0.207	-0.851	0.812	-1.24	-0.327	0.271	-0.674	1.85	0.0457	-0.898	0.741	0.611	-0.198	0.739	1.26	1.88	-0.875	1.3	0.801	0.605	0.787	-1.19	0.435	-0.729	0.952	0.455	-0.584	0.874	0.669	-1.22	0.272	-1.35	2.9	0.358	0.012	-0.653	-1.06	-0.56	-0.149	-0.541	0.462	1.01	-0.553	1.21	0.354	1.11
test_171	0	0	0.736	-0.34	1.15	0.384	-0.685	0.323	0.0225	-0.85	1.66	2.96	1.11	-1.4	-0.362	-0.879	0.891	-0.065	0.773	-0.487	0.354	0.867	-1.04	0.308	-1.08	1.83	0.339	1.93	-2.12	-0.791	-0.72	1.47	1.81	-0.27	-0.383	1.64	1.61	1.41	-0.768	-0.848	-0.707	-0.233	-0.266	-1.02	1.92	0.35	0.375	0.417	0.862
test_172	0	1	0.448	0.664	-0.535	0.829	-1.85	-0.233	1.18	0.846	0.972	1.65	1.55	1.45	0.711	1.06	0.836	0.077	0.0774	0.34	-0.0768	-2.45	0.204	-0.375	-0.319	0.598	0.862	-0.475	0.609	0.0216	1.49	-1.12	0.575	-1.89	-0.631	-1.11	0.281	0.456	-2.28	0.685	0.504	0.668	1.82	0.75	-0.405	-1.2	1.38	0.54	-0.601
test_173	1	0	-0.613	-0.604	-0.033	1.49	1.86	0.171	0.177	-1.08	-1.18	-0.454	-2.21	1.16	-2.14	2.11	1.27	-0.459	0.474	-0.635	0.928	1.98	0.489	1.3	-0.484	-2.48	1.08	-1.11	0.402	1.06	-1.31	0.121	0.0713	-1.07	0.295	-0.0445	-0.783	-1.39	0.746	0.699	2.57	0.293	-0.826	-0.0135	-0.831	0.76	-0.782	-0.149	0.765
test_174	0	0	1	-1.36	-1.22	0.0934	-1.61	-0.67	0.636	-2.24	0.183	-0.0766	0.266	0.547	1.37	0.921	0.964	1.08	0.817	-0.827	0.263	-0.913	-0.164	-0.762	0.254	-0.306	0.645	0.539	-0.933	-0.96	-1.03	-0.533	0.722	-0.679	-0.246	-0.6	-1.61	0.852	-0.886	2.39	-0.0517	-0.526	-2.67	-0.998	-0.578	-1.1	-0.505	0.399	-2.26
test_175	0	1	1.17	-1.48	-0.0118	-1.56	-0.764	-0.623	1.21	-0.896	-0.702	0.53	0.854	-1.34	-0.987	1.14	-1.51	1.32	0.955	-1.49	1.56	0.467	-2.3	-0.628	0.308	0.714	-1.46	1.08	-1.66	0.698	-0.0487	-0.097	1.07	1.26	-1.41	0.602	2.46	0.628	-0.165	-0.37	0.699	-0.829	0.369	0.996	-0.536	-0.938	-1.36	1.01	-0.257
test_176	0	1	-0.0196	-0.664	-0.489	-0.404	1.16	1.35	0.855	-1.28	0.2	-0.159	-0.684	-0.623	-0.00564	0.901	0.163	0.656	-0.581	-1.24	0.0936	-1.06	0.656	-0.829	0.748	0.552	-0.693	0.604	0.396	-1.58	0.958	0.9	1.42	-1.33	-1.53	-0.0777	0.828	-0.524	-0.0348	-0.75	1.24	-0.1	0.518	1.14	-0.957	0.587	-1.53	-0.479	-1.59
test_177	0	1	-0.29	-0.252	-2.04	0.987	-1.48	-1.55	1.02	-1.02	0.122	1.61	-0.00356	0.0914	-0.391	-0.442	0.207	-0.99	-0.122	0.767	1.71	-1.68	-0.176	-0.621	1.31	0.555	0.467	0.0779	-1.61	1.61	-0.248	0.796	-0.403	-0.241	0.0107	-1.36	0.73	0.517	1.19	-0.927	-0.095	0.461	0.474	-0.0858	-1.03	0.222	-1.27	0.342	2.29
test_178	1	1	0.0144	-0.121	-0.214	-1.14	-1.2	1.12	-0.817	-0.569	2.04	1.22	1.02	-0.958	1	-0.145	-1.79	1.21	1.83	-2.41	-1.3	1.81	-0.849	-0.74	-0.0321	0.242	1.75	1.39	0.734	-2.61	-2.09	0.217	0.67	-0.719	0.811	0.663	1.67	1.12	0.169	0.141	-1.32	-0.0483	0.372	0.243	-1.23	0.689	-0.513	0.0599	0.277
test_179	1	1	0.546	0.345	-0.479	0.103	0.562	-0.447	-0.902	-0.617	-1.51	-0.441	-1.06	-1.03	-1.6	1.13	-0.262	-0.572	0.45	-0.997	0.715	0.392	-0.332	2.37	-0.454	-0.728	-1.07	-0.663	0.893	-1.29	0.237	-0.341	-1.47	-1.01	0.829	-0.542	0.48	-0.303	-0.403	1.97	0.0632	-0.204	-0.662	0.907	1.43	0.172	-1.64	-1.43	-0.135
[truncated: 721 more columns]
