# Supplementary material for: A multimodal ConvNeXt-Tiny deep learning model for simultaneous prediction of IDH mutation and Ki-67 expression in gliomas
Source: PLoS One. 2026 Jun 26;21(6):e0351757. doi: 10.1371/journal.pone.0351757 (PMC13308780; doi:10.1371/journal.pone.0351757)
Supplement: S1 File — This file contains the de-identified tabular data underlying the findings of this study, including cohort assignments, clinical variables, molecular labels, extracted radiomics features, deep learning features, model prediction signatures, and numerical data used to generate the figures and tables. (ZIP) [file pone.0351757.s012.zip › DL_test_IDH_single__T2WI_test_raw.csv]

sample_id	y_idh	y_ki67	DL1_T2WI	DL2_T2WI	DL3_T2WI	DL4_T2WI	DL5_T2WI	DL6_T2WI	DL7_T2WI	DL8_T2WI	DL9_T2WI	DL10_T2WI	DL11_T2WI	DL12_T2WI	DL13_T2WI	DL14_T2WI	DL15_T2WI	DL16_T2WI	DL17_T2WI	DL18_T2WI	DL19_T2WI	DL20_T2WI	DL21_T2WI	DL22_T2WI	DL23_T2WI	DL24_T2WI	DL25_T2WI	DL26_T2WI	DL27_T2WI	DL28_T2WI	DL29_T2WI	DL30_T2WI	DL31_T2WI	DL32_T2WI	DL33_T2WI	DL34_T2WI	DL35_T2WI	DL36_T2WI	DL37_T2WI	DL38_T2WI	DL39_T2WI	DL40_T2WI	DL41_T2WI	DL42_T2WI	DL43_T2WI	DL44_T2WI	DL45_T2WI	DL46_T2WI	DL47_T2WI
test_001	1	0	0.395	-0.47	-2.21	0.0974	0.245	-0.844	0.941	0.549	1.27	1.46	-0.0321	-0.228	-0.207	0.94	-0.631	-0.601	-1.79	0.316	-0.546	-0.151	-1.04	0.124	0.124	-0.329	-1.33	-0.788	0.472	1.1	-0.269	-0.667	-0.0675	-0.317	-0.21	-0.809	1.78	-0.522	0.225	0.366	-0.0558	1.31	-0.112	-0.083	-0.26	0.633	-1.08	-0.752	-1.07
test_002	0	0	-0.531	0.536	-0.561	0.171	-1.07	-0.709	0.531	0.56	0.171	0.00137	1.15	-0.27	0.833	-0.0917	1.11	-0.587	-0.66	1.93	1.7	-0.103	-0.789	-0.895	0.612	-1.62	0.46	-2.71	0.315	0.732	-0.495	0.925	-0.199	0.773	-0.881	-0.156	-0.326	-0.428	1.4	0.187	-1.16	1.69	0.879	0.517	-0.676	-0.498	-0.0507	-0.0142	-0.802
test_003	0	1	-2.08	2.13	-0.337	-0.53	-1.51	0.404	-0.983	0.565	-0.619	0.534	1.37	0.389	-0.943	0.422	0.152	-0.197	0.294	0.0576	2.06	-0.478	0.276	0.246	-2.23	-0.692	1.21	-0.402	-0.473	-1.19	-1.32	1.72	-1.56	2.7	-0.0942	0.146	-0.85	-1.63	2.15	0.577	-0.648	-1.33	0.837	-1	-0.203	-0.509	0.82	1.08	0.914
test_004	0	0	-2.28	1.06	-1.62	1.1	-0.183	2.06	-0.0912	-0.192	-0.852	-0.746	0.438	1.35	0.122	1.63	-0.157	0.486	-0.56	-0.461	0.253	1.17	-1.58	-1.85	0.336	0.0284	0.404	0.498	-0.0704	-1.1	0.355	0.333	0.256	0.31	0.253	-0.917	0.269	-0.349	1.24	-0.215	-0.0106	-1.02	0.194	-1.61	0.297	-1.51	1.36	0.994	-0.874
test_005	0	1	-0.628	1.39	-1.12	-0.306	0.0468	1.25	-0.344	-0.6	-1.43	0.1	-0.13	1.32	-0.231	1.14	0.496	-0.215	0.526	-0.42	0.687	0.264	-0.693	-0.297	-0.264	-1.71	1.67	-0.0955	-1.01	0.916	0.438	0.732	-0.402	-0.0126	0.109	-0.88	-0.229	-0.462	-0.857	0.665	-0.553	-0.542	-0.237	-0.545	-0.474	-0.853	0.38	0.729	-0.344
test_006	1	1	0.298	-0.584	2.21	1.38	-0.347	-0.239	-1.51	1.51	-0.279	-1.28	-0.547	0.0883	0.768	-0.429	0.133	0.557	0.0685	-0.411	-1.66	0.884	-0.529	0.98	0.951	-0.98	-0.932	1.23	0.0953	0.91	1.31	-0.347	0.355	-0.587	0.195	-0.161	-0.176	-0.0862	0.0942	-2.17	0.792	0.839	-1.09	-0.379	0.153	0.939	-0.441	0.0104	-0.0008
test_007	1	0	0.829	1	2.42	-0.173	-0.716	0.733	0.988	0.5	0.402	-0.916	-0.0259	-0.151	1.24	1.01	-1.02	0.317	-1.91	-0.854	-1.72	2.12	-0.422	1.04	0.444	-1.24	-0.534	-0.738	1.44	1.35	0.813	-1	1.37	-1.29	0.0123	0.0948	1.02	1.75	0.326	-1.09	1.22	1.11	0.0757	1.46	0.907	-0.0404	0.385	-0.507	0.134
test_008	0	0	0.525	0.454	-0.152	-1.36	-0.248	0.137	0.269	0.271	1.27	1.75	0.107	2.72	0.622	0.124	-0.638	1.46	1.06	0.581	0.487	0.193	-1.16	-0.38	0.0945	0.478	-0.853	-0.819	-0.591	0.137	0.291	0.753	1.52	-1.18	-0.42	-0.558	0.487	1.01	-0.218	0.743	2.38	0.866	-1.42	0.155	1.01	0.998	1.81	1.16	0.491
test_009	1	1	0.459	0.289	0.0154	-0.306	0.509	-1.31	-0.137	0.878	-1.76	-0.453	-1.59	-1.35	0.204	0.268	-1.3	-2.77	-1.08	-0.492	1.44	-0.239	0.355	-1.25	-0.598	-1.31	-0.81	0.289	-1.26	1.3	1.16	0.344	0.774	1.54	0.745	0.101	1.04	-0.28	-0.723	-0.725	-0.208	1.15	-0.621	0.598	1.39	-1.46	0.272	-0.562	-0.344
test_010	1	1	0.998	-0.302	0.309	-0.67	-0.823	-0.864	1.15	-0.0673	0.787	-0.486	0.968	-0.764	-0.176	-0.396	-2.24	-0.496	1.38	-2.21	0.966	-0.634	-0.617	-0.693	0.416	-0.263	1.16	-0.645	0.928	0.613	-0.273	0.424	0.226	-1.49	1.69	0.943	-0.213	0.467	1.03	-1.32	0.925	0.112	0.726	-0.662	0.571	0.0127	-0.404	-0.998	0.6
test_011	0	1	0.892	-0.338	-0.969	-1.6	1.61	0.72	1.63	0.43	1.18	-0.258	-0.368	-1.28	0.0685	1.8	1.02	-1.8	0.344	-0.472	0.322	-2.17	0.176	-0.727	-0.235	0.0155	-0.13	-0.899	-1.14	0.598	-1.04	1.26	0.833	0.551	0.371	-0.988	-1.44	-0.286	0.343	0.522	-0.476	0.289	-0.54	-0.546	0.269	0.423	0.812	-0.337	0.67
test_012	1	0	0.103	1.08	-0.35	-0.18	-0.65	-1.08	0.527	0.963	0.267	-1.59	-0.164	-1.79	-0.769	-0.0687	0.491	-0.469	0.823	-0.927	1.46	0.417	0.771	2.15	-0.192	0.143	0.647	-0.374	0.0426	1.42	1.29	-2.61	-0.738	-0.259	-0.179	0.136	-2.71	0.496	-0.998	0.448	-0.534	-0.432	0.374	-2.07	0.945	-0.153	1.18	-0.0554	-0.266
test_013	1	0	1.07	-0.365	-0.459	1.56	-0.968	-1.03	-0.925	1.2	0.296	-0.734	0.55	-1.11	1.54	0.0377	0.358	0.109	-0.322	0.704	0.905	-1.69	-0.167	-0.304	1.02	1.88	-1.69	1.47	-1.67	0.761	1.34	-0.00361	0.472	0.91	1.48	-0.114	-0.294	0.804	0.753	-0.0207	0.688	-0.439	-1.6	-0.791	0.607	-1.14	-0.253	-0.948	-1.33
test_014	0	0	-2.53	0.613	-0.171	-0.0876	-2.78	1.72	-0.0562	-0.795	0.625	0.917	0.685	0.49	-1.58	-0.331	1.18	0.871	1.42	-1.3	-1.48	1.35	-0.116	-0.942	-1.25	-1.72	-0.733	-1.59	-1.3	1.61	1.81	0.0738	-0.851	0.264	-1.23	-0.582	1.1	1.05	0.244	0.0893	-0.594	-0.452	-0.309	-0.34	-0.676	-0.379	0.319	1.28	0.0376
test_015	1	0	0.71	0.34	0.714	0.825	-0.101	-0.543	0.689	-0.771	-0.457	-0.257	-1.35	-1.31	0.294	0.149	-1.09	-1.4	1.33	-1.24	0.91	-1.03	1.01	1.1	-1.29	-0.822	-0.663	0.242	0.358	0.1	-0.351	-0.817	0.679	0.778	0.191	0.54	-0.74	-0.381	2.22	-0.523	0.408	-0.25	0.712	-0.83	1.8	1.03	1.03	1.58	1.4
test_016	0	0	-1.44	2.56	-1.6	-1.21	0.24	0.857	-0.584	-0.38	-0.166	0.0619	-0.421	-0.445	0.249	0.985	0.0641	-1.94	-0.0497	-1.86	0.0847	0.311	-1.16	-0.867	-1.28	-0.175	0.184	-0.595	0.455	-1	-0.906	-0.282	-0.858	-0.0633	-0.849	-0.875	-0.0945	-0.541	-1.4	1.48	-0.743	-0.939	-0.579	-1.65	1.52	1.69	2.55	2.11	-0.735
test_017	1	0	-0.666	0.568	-0.294	0.0119	0.546	-0.62	0.119	-0.755	-0.79	-0.667	-0.455	-0.888	-0.341	0.554	1.25	0.399	0.307	1.24	-1.2	0.325	-2.02	0.511	1.14	0.335	0.0184	-0.55	0.578	1.02	-0.675	-0.159	1.04	-0.331	0.033	-1.86	0.597	2.11	-0.179	-0.321	-0.461	0.879	1.2	-0.774	1.48	0.0667	0.161	-1.06	-0.391
test_018	1	1	-0.538	1.23	0.232	-0.242	1.58	0.179	1.27	-1.9	-0.225	-0.769	-0.556	-0.9	-0.865	0.233	-2.39	0.658	1.42	0.12	0.467	1.46	0.481	-1.75	-0.79	0.217	-0.145	1.01	1.37	-1.6	-0.608	-0.0498	-0.284	1.5	-0.971	-1.3	-0.0396	-0.863	-0.779	-0.109	0.795	0.375	-3.3	-0.0567	1.08	0.0472	-0.628	-0.259	1.54
test_019	1	1	1.49	-0.464	1.31	-0.665	-0.262	-0.417	0.198	1.11	0.183	-0.271	0.267	-1.08	2.42	-0.556	2.44	0.465	-0.392	0.666	0.691	-0.717	0.535	1.58	0.248	0.133	-1.61	1.92	-0.372	1.28	-0.921	-0.143	1.31	-0.319	-0.952	-0.971	-1.7	1.04	0.743	1.27	0.201	1.47	-1.34	0.744	0.979	-0.102	-1.4	-1.38	0.449
test_020	1	0	-0.131	-0.0744	1.58	0.819	-0.899	0.107	0.0194	-0.0721	0.709	0.719	0.138	0.957	-0.0951	-0.897	-0.728	2.54	0.984	-1.72	-2.33	-0.163	-0.522	-0.751	0.924	0.448	-1.35	0.555	-1.67	-1.37	1.76	-0.0958	1.17	-1.35	0.397	-0.389	-0.224	-0.0862	-0.431	-0.982	0.682	-1.44	-1.42	0.579	-1.07	-0.828	-0.058	-1.96	0.177
test_021	1	0	2.35	0.876	-0.585	0.107	1.62	-1.52	0.974	-0.0786	-0.312	0.35	-0.737	-0.625	0.132	1.69	-0.614	-0.428	-1.73	-0.537	-0.821	-0.26	0.0524	0.683	0.501	0.00282	-0.375	0.292	1.99	1.47	1.54	-1.3	1.98	-1.87	-0.691	-0.982	-1.83	0.71	-1.45	0.739	-0.511	-0.708	0.812	1.19	0.729	-0.0123	-0.939	0.664	-0.592
test_022	1	1	0.336	-0.427	-0.0045	0.027	-0.291	2.58	1.05	0.00616	0.7	0.26	-1.38	-0.244	1.82	-2.4	0.7	0.929	-1.06	-1.62	-1.01	1.69	1.89	-0.89	0.0963	1	-1.22	-1.42	0.831	0.885	-0.69	0.256	1.11	-0.902	0.479	-0.736	0.133	1.34	1.22	0.513	1.57	0.449	-0.554	1.71	-0.194	1.29	-1.67	-1.13	-0.223
test_023	0	1	-0.412	-0.448	-0.329	-0.18	-0.061	-0.142	0.798	1.47	0.817	1.31	1.07	1.73	0.19	0.704	1.3	1.16	-0.523	0.945	-1.55	-2.33	-2.11	0.503	0.388	-0.892	-0.388	-1.67	-0.171	-0.0714	-0.14	1.39	0.0182	-0.776	-1.13	-0.914	2.3	0.951	-0.987	-0.778	-0.494	0.0675	0.356	-0.885	-1.24	-1.09	-0.506	-0.424	1.84
test_024	1	1	-0.215	0.666	1.4	-0.435	-0.741	-0.474	0.77	1.55	1.07	0.807	-0.298	-0.955	0.206	1.49	-1.57	-0.165	-0.107	0.87	-0.75	0.0278	0.317	0.737	-0.396	1.79	0.912	0.491	-2.24	1.11	1.16	1.18	0.115	0.356	2.29	0.751	-0.272	-1.15	0.591	-1.73	-1.65	-1.24	2.24	-1.3	-0.942	-0.334	-0.957	-1.63	-2.06
test_025	1	1	-0.501	1.24	0.891	-0.29	-0.591	-0.47	-0.744	0.245	-0.869	0.778	1.25	-0.143	-0.655	0.762	0.0922	-1.28	1.89	0.593	0.253	0.0712	1.26	0.0916	-0.823	-1.24	1.93	0.33	-2.73	1.24	0.495	1.12	-1.51	-0.389	-0.391	0.109	-1.38	-1.79	1.31	-0.71	-0.914	0.478	1.33	0.348	0.719	-0.46	-0.734	-0.254	0.576
test_026	0	1	-0.152	0.501	-0.736	1.2	0.292	-0.929	0.395	-0.0383	-1.43	-0.398	3.22	1.61	-0.213	-2.05	1.27	0.39	0.442	-0.906	0.309	-1.37	-2.68	-0.316	-0.647	-0.479	-0.53	-1.27	0.675	-2.25	-2.36	0.142	-1.46	0.222	-0.389	0.579	0.449	0.654	0.359	0.338	0.345	0.0603	-0.178	1.47	-0.645	-1.46	0.332	1.22	-0.677
test_027	0	1	-0.724	-0.0863	1.4	0.13	0.888	1.46	0.65	-0.21	-0.332	0.387	-0.11	-0.122	-1.05	-0.279	-0.608	0.943	0.455	-0.207	-0.797	-0.415	-0.575	-0.487	-0.759	0.576	0.192	-0.113	-1.16	-0.0798	0.00603	0.571	-0.141	-0.62	0.648	0.257	1.57	0.273	0.594	0.595	-0.697	0.059	0.25	0.632	-1.33	-2.02	-1.51	-0.671	0.142
test_028	1	0	-0.668	0.312	-0.719	-0.0577	-0.723	-0.627	-1.17	0.244	-1.45	0.0725	0.353	0.00936	1.15	0.688	0.146	-0.173	1.12	-0.751	1.13	2.22	1.44	-2.09	-0.444	-0.319	0.743	0.919	-0.59	0.355	0.5	0.938	0.612	-1.24	-0.244	0.378	-1.44	0.063	-0.874	0.0316	0.202	-1.22	1.77	-0.436	-0.474	1.69	3.03	-1.33	0.0583
test_029	0	0	-0.557	-0.0141	-0.295	-1.05	-1.06	1.07	-0.992	-0.414	1.63	0.142	-0.138	1.27	0.497	-0.212	-1.53	0.675	1.15	0.93	-0.326	-1.18	-0.522	2.93	0.299	0.0581	0.938	-1.07	-1.56	-0.62	-2	0.835	1.42	0.767	0.183	-0.27	0.748	-1.45	0.876	-0.0942	-0.634	-0.785	0.384	-1.6	0.479	0.777	-0.279	1.15	2.18
test_030	0	0	-0.146	0.707	-0.168	-0.295	-1.2	0.603	-0.00102	-0.163	-1.73	0.787	-1.23	0.0149	0.207	-0.227	0.855	-0.796	-0.0335	-0.437	-0.493	0.45	-0.423	-0.493	0.385	-1.04	0.0939	-2.03	1.05	0.379	-0.44	2.1	-1.22	0.413	-0.6	-1.29	0.333	-0.718	-0.0938	-1.82	-1.49	0.895	0.219	0.0687	0.101	1.83	-0.0216	-0.378	0.719
test_031	0	1	0.32	-1.95	-1.07	0.655	1.34	-0.117	-0.68	-0.64	-0.325	0.553	0.486	0.602	-0.182	0.449	-0.216	-0.00907	0.833	-1.17	0.314	1.29	-0.842	0.109	0.316	0.398	0.132	-1.46	0.533	-1.31	0.39	1.55	-0.422	1.66	1.28	1.11	-0.481	0.0418	-1.9	-0.852	-1.05	-0.772	1.48	-0.207	1.12	1.7	0.316	0.878	-0.515
test_032	0	0	0.821	-0.715	-0.402	0.705	0.0169	1.35	-2.51	-0.459	-0.544	1.17	-1.2	1.51	-1.2	-0.0652	-0.0576	0.253	-1.47	0.554	-0.568	0.288	-0.976	0.224	1.24	-0.668	1.38	-0.32	0.742	-0.0129	-1.25	0.311	-0.979	1.7	-0.0896	0.0138	-0.308	-1.4	-1.88	1.17	-0.488	-1.03	-0.146	1.67	-0.17	0.457	-0.402	0.584	-0.063
test_033	1	1	0.648	-0.259	1.08	-0.381	1.72	-0.198	-1.78	0.817	0.667	1.84	-1.16	-0.814	0.283	0.0765	-0.843	-1.4	-0.61	-0.338	1.09	-0.0437	3.31	1.25	-1.68	2.38	0.168	1.37	-0.554	0.746	0.907	1.61	-1.09	0.854	0.764	1.37	-3.08	-1.28	-1.91	-0.76	-1.34	-0.928	0.703	0.103	-1.07	1.98	0.00143	0.0624	0.397
test_034	1	0	0.535	-0.0577	-0.147	0.499	-0.361	-0.465	-0.412	2.23	0.729	1.25	0.453	0.953	1.58	1.06	0.698	1.64	0.302	0.458	0.484	0.316	-0.0978	0.578	-1.71	-0.392	-0.66	0.425	-0.915	0.948	2.17	1.45	-0.039	-0.394	-1.08	-0.553	-1.41	1.81	-0.64	-0.198	0.0106	1.18	-0.262	0.148	-0.401	0.75	0.689	-1.04	0.707
test_035	1	1	-0.87	0.0872	1.33	-0.0535	-0.756	-2.42	-1.05	-0.974	-0.897	-0.85	1.72	-1.62	1.24	-0.187	1.32	-0.606	1.61	-0.422	1.38	0.491	0.359	-0.599	1.32	-1.8	0.323	0.464	-0.96	0.73	0.706	0.33	-0.424	1.1	0.302	-1.25	-1.05	-0.198	-0.378	-1.11	-1.71	0.97	2.09	-0.0159	1.9	1.25	1.14	-1.1	-1.24
test_036	1	0	-0.294	-0.969	0.234	1.24	-0.17	-0.107	-1.13	0.304	-0.0496	-1.99	0.0371	-1.75	-0.917	-0.843	-0.123	-0.641	0.377	0.769	0.347	0.763	-1.96	1.25	0.797	0.465	0.212	-0.15	-0.385	-1.59	-0.567	0.403	-0.765	1.54	0.843	0.58	1.78	-0.315	1.58	-0.833	-1.42	1.11	0.534	-0.567	-0.331	0.327	0.717	-1.13	-0.976
test_037	0	0	-1.31	0.198	0.334	-1.31	0.607	-1.17	-0.296	0.863	1.67	-1.17	-2	-0.639	-0.239	-1.19	-1.12	-0.65	1.03	-0.232	1.67	-0.412	-2.71	-0.538	0.853	0.768	0.953	-1.22	-0.827	-1.26	0.663	0.948	-1.08	-0.358	0.517	-0.72	0.898	-0.267	0.267	0.405	-1.32	-0.829	0.301	-2.1	0.207	-0.216	0.865	0.346	-0.72
test_038	0	0	-0.756	-0.0523	1.36	0.0986	0.848	1.49	0.624	-0.268	-0.277	0.361	-0.122	-0.193	-1.08	-0.276	-0.633	0.963	0.507	-0.199	-0.842	-0.45	-0.561	-0.531	-0.74	0.579	0.223	-0.153	-1.17	-0.105	-0.0229	0.629	-0.15	-0.571	0.658	0.221	1.61	0.273	0.651	0.621	-0.68	-0.0118	0.262	0.63	-1.33	-2.11	-1.54	-0.618	0.188
test_039	1	1	0.838	1.52	-0.0447	0.809	0.62	-0.995	0.768	1.76	1	-0.678	0.673	-0.776	1.7	0.632	-1.86	-0.0643	-1.31	0.0034	1.38	-0.741	-0.115	-1.32	0.0184	-0.138	0.284	-0.102	-0.658	0.0125	0.275	1.03	-0.498	-0.78	1.01	0.496	-0.461	1.26	0.715	-1.03	0.741	0.645	1.12	-1.21	-0.341	-1.2	-1.23	-0.793	0.676
test_040	0	0	-0.827	-1.45	0.625	0.899	1.48	0.377	-1.03	-2.7	-0.705	1.64	1.93	0.825	-1.65	-1.43	0.436	0.926	3.13	0.507	0.36	0.574	0.171	-0.427	1.47	-2.69	1.55	-0.642	-0.242	-0.963	-0.337	0.771	-1.1	1.09	0.906	1.32	-0.322	-2.63	-0.0193	2.27	-1.1	-0.7	0.834	0.0734	1.21	-0.801	2.42	1.68	0.196
test_041	0	0	0.144	1.11	-0.662	-1.44	-1.89	0.336	-1.77	0.353	-1.14	-0.162	-0.499	-0.125	-0.762	0.0511	0.0914	1.43	-0.498	0.96	-1.93	-0.179	0.259	0.683	0.13	0.0687	1.63	-0.639	0.77	-0.972	-0.424	0.726	-0.597	-0.226	0.529	-0.58	2.08	-0.667	-1.68	0.892	-1.18	-0.74	-1.59	-0.242	-2.39	0.261	0.395	1.59	0.851
test_042	0	1	-0.0113	-1.32	-2.12	1.1	-0.181	0.74	0.856	1.2	0.0388	-1.71	0.925	-1.12	-0.725	0.929	1.69	1.43	0.646	1.6	-0.132	-0.0908	-1.17	0.325	0.816	0.989	0.518	-0.982	-0.668	-0.484	-0.19	1.96	1.13	-1.21	0.64	0.354	2.05	0.747	-0.207	-1.14	-1.33	1.19	-1.18	0.00295	-1.27	-0.938	-0.567	0.321	0.941
test_043	1	1	1.04	-0.252	-1.39	-0.0524	1.07	-0.753	0.47	0.618	-0.175	-0.262	1.29	-0.0801	0.378	0.436	0.131	1.03	-0.346	-0.757	0.721	1.84	-0.34	-0.932	0.677	-0.269	1.03	0.278	-0.0175	-0.0229	-0.071	-0.167	1.04	1.13	1.05	-1.61	-0.463	-0.142	0.0702	-0.573	0.931	0.394	-0.351	0.992	-1.2	-0.579	-0.0438	-1.56	0.204
test_044	1	0	-1.09	0.476	-1.67	-0.504	0.182	0.667	0.295	-0.542	-1.03	1.26	-1.2	-1.41	-0.588	-0.459	0.228	-1.74	-0.591	-0.957	0.342	1.38	1.33	-0.683	0.47	1.27	-0.298	0.85	-1.24	1.08	1.05	-0.598	0.319	-0.0116	1.55	-0.327	-1.36	-0.423	0.979	-1.44	-0.963	-0.771	0.988	-0.756	0.357	-0.099	-0.83	-0.528	-0.874
test_045	1	1	0.126	0.675	-0.432	1.92	-0.16	0.32	0.77	-1.09	-0.631	0.734	-0.54	-1.18	-0.915	-0.54	0.0437	-0.0593	-1.46	0.404	1.01	0.525	0.47	-0.844	-0.152	-0.928	0.405	0.55	0.901	0.119	1.13	-1.93	1.01	0.544	-1.26	-0.648	-0.184	1.44	0.407	-0.45	0.733	0.565	-0.523	1.06	0.914	0.651	-0.37	-0.836	0.843
test_046	0	1	-0.467	-0.913	-0.353	0.263	0.848	2.01	0.959	-0.049	-1.85	1.9	-0.0829	0.339	1.99	0.481	-1.05	-0.951	-0.892	1.45	0.551	0.43	2.28	1.86	-1.48	1.78	0.204	0.401	0.228	-0.794	1.36	0.317	-1.02	0.426	0.529	-1.18	-1.41	-0.569	-0.547	2.53	-0.879	-0.0923	-1.48	-0.733	-0.138	0.452	0.28	0.485	1.02
test_047	0	0	0.827	-0.68	-0.394	0.707	0.0696	1.35	-2.52	-0.482	-0.572	1.19	-1.18	1.48	-1.2	-0.0361	-0.0725	0.249	-1.46	0.552	-0.552	0.285	-0.977	0.149	1.32	-0.655	1.32	-0.32	0.69	-0.028	-1.27	0.289	-0.978	1.74	-0.0482	-0.0175	-0.365	-1.4	-1.89	1.15	-0.473	-1.07	-0.151	1.7	-0.132	0.468	-0.343	0.581	-0.0953
test_048	0	0	-0.55	0.27	-1.44	0.115	0.388	0.135	0.855	0.405	-1.69	0.185	-1.28	1.33	1.18	0.428	0.634	-1.08	-1.03	0.761	0.966	-1.48	0.343	-0.596	0.718	0.0163	-1.58	-1.85	-1.11	1.59	0.205	-0.344	-0.354	-0.42	-0.00846	-1.33	0.502	1.2	-0.625	1.4	1.62	0.604	-2.24	0.62	-0.991	1.07	-0.387	2.28	0.915
test_049	0	0	-1.32	0.654	1.02	-0.4	-2.55	0.107	-2.07	-0.316	0.116	-2.03	1.12	-1.33	-0.568	-0.238	-1.97	0.171	0.447	0.0708	-1.65	-1.38	-1.03	1.96	-0.283	0.75	0.385	-0.258	0.647	-0.489	-1.32	1.31	-0.187	1.56	-1.47	-0.623	1.26	0.147	1.8	1.38	-1.1	-0.563	-0.801	-1.04	2	0.411	-0.132	1.24	-1.1
test_050	1	1	-1.86	-0.481	0.631	-0.327	-0.454	1.19	-1.65	-0.106	-0.477	-0.272	-0.628	-1.81	0.861	0.853	1.52	-1.34	0.755	-1.49	-1.09	0.362	0.631	0.135	-1.35	0.11	-1.15	0.795	-0.758	0.925	1.04	1.13	-0.384	1.71	-0.28	-0.66	1.21	0.133	1.6	-0.989	-1.12	0.119	-1.06	-0.447	-0.507	1.6	1.56	0.46	-0.503
test_051	0	1	-0.31	0.0168	0.372	-0.0513	-0.465	1.09	1.63	-1.85	0.495	1.45	-2.19	0.876	-0.902	0.063	-0.108	-1.09	0.104	1.48	-0.443	-0.723	-0.688	-0.821	-0.794	-0.662	0.0887	-0.32	-0.886	-0.579	-0.483	0.491	1.28	0.279	0.793	-2.51	1.82	-0.528	0.802	2.22	0.0725	-0.775	-0.249	-0.243	0.128	-1.7	-0.251	-0.936	1.17
test_052	0	1	-0.179	0.945	-0.138	-0.972	-0.000508	0.575	0.325	-0.44	0.588	1.35	-1.7	0.979	-0.414	-0.505	-0.00367	-0.0351	-1.04	-0.336	-1.24	1.23	-0.0986	0.164	1.35	0.372	-0.961	-0.386	1.36	-1.47	0.498	-0.555	-0.361	-0.322	1.22	-0.556	-0.102	0.412	0.776	-0.172	1.03	-0.741	-0.131	1.48	-1.48	0.0555	-0.255	0.867	-0.486
test_053	1	1	0.0406	0.0326	1.23	-0.413	1.89	0.555	-0.704	0.531	0.25	0.414	-2.16	-0.965	-0.373	1.41	-0.426	-2.3	-1.69	0.52	0.0882	1.88	-2.22	-0.257	0.606	1.1	-0.952	2	1.5	0.335	-0.168	-0.407	0.941	0.961	-0.772	-1.51	-0.52	-0.162	1.32	-1.89	-1.16	0.139	0.276	1.61	0.0654	-0.425	-0.346	-1.03	-1.76
test_054	0	1	-0.293	-0.687	-0.488	-0.678	-0.793	3.19	0.834	0.108	0.698	0.298	-0.96	0.69	1.76	-2.5	1.01	1.13	-1.26	-1.4	-1.18	1.38	1.25	-1.11	0.426	1.09	-0.79	-2.44	0.949	-0.145	-1.04	0.822	0.875	-0.604	0.0572	-0.708	0.572	1.28	0.936	1.34	1.53	-0.194	-1	1.31	-0.426	1.2	-1.42	-0.407	0.186
test_055	1	0	-0.792	0.548	-0.117	-0.438	-0.959	-1.15	0.321	0.514	-0.561	-0.762	-1.32	-1.56	1.31	-0.111	0.861	-1.23	-0.32	1.13	0.0952	1.54	0.933	-0.794	-0.563	-0.72	0.993	-0.464	-2.88	1.83	0.653	-2.01	-0.43	-1.35	-0.406	-0.292	-1.44	0.55	-0.66	0.254	-0.334	0.032	0.536	2.12	-0.39	-1.55	-0.981	-0.462	-0.0812
test_056	1	0	-0.785	0.203	0.389	0.154	0.0917	-0.0925	1.28	0.915	-0.375	-1.2	0.0876	-1.58	0.0515	-2.06	1.81	0.833	-0.481	-0.671	0.392	-0.723	2.36	2.47	-0.619	-0.294	-0.531	-0.306	-1	0.742	-0.424	-0.867	-0.619	-0.432	-1.36	-0.285	-0.3	1.08	-0.731	-0.488	0.438	0.799	-0.093	0.896	0.36	0.0899	-1.55	-0.00587	-0.15
test_057	1	1	1.95	-0.602	2.08	0.432	-0.638	0.294	-1.09	0.578	0.319	-1.75	1.96	-1.42	0.505	0.205	-0.381	-0.925	1.59	-1.2	-0.226	-0.792	-0.0643	0.862	-0.038	-0.0678	-0.48	-0.311	-1.45	1.43	1.73	1.15	0.76	1.01	1.07	1.02	0.241	1.07	1.93	-0.77	-1.56	0.702	0.597	-0.826	-0.396	-0.17	0.313	-0.406	-0.519
test_058	1	0	0.251	1.42	0.00385	0.954	0.635	0.0522	-0.272	1.68	0.773	-0.388	1.25	0.0174	0.936	-1.69	0.842	0.106	-1.08	0.726	0.945	-1.95	-0.516	-0.325	1.97	-0.724	-0.568	0.289	0.0367	0.464	0.276	-1.49	0.194	0.128	0.237	-1.05	-0.0133	1.17	0.595	0.351	-0.0225	0.048	1.24	0.345	-1.02	-0.102	-0.771	-0.359	-0.808
test_059	1	1	0.214	1.51	0.0301	0.933	0.65	0.0936	-0.23	1.67	0.744	-0.362	1.24	0.0187	0.99	-1.74	0.858	0.0652	-1.11	0.717	0.958	-1.9	-0.498	-0.296	1.96	-0.722	-0.515	0.261	0.0537	0.488	0.306	-1.49	0.202	0.136	0.141	-1.06	-0.117	1.14	0.519	0.407	-0.0446	0.0113	1.23	0.364	-0.941	-0.0643	-0.797	-0.376	-0.809
test_060	0	1	-0.0201	-1.36	0.346	-1.03	-0.32	1.02	-1.47	-0.377	-0.433	-0.66	-1.02	-0.792	1.04	0.18	1.2	-1.27	-0.794	0.227	-1.3	1.38	-1.41	-0.897	1.21	1.54	-0.365	0.397	1.14	-0.708	-0.185	-0.958	-1.25	0.618	-1.72	-0.508	-0.113	-1.06	-0.0667	-0.925	0.725	-1.73	-1.18	-1.31	1.28	0.441	1.23	-1.24	0.2
test_061	1	1	0.331	0.251	-0.249	1.93	1.3	0.407	-0.0107	0.169	1.7	0.215	1.63	-0.408	1.05	1.46	0.392	0.397	0.498	-0.338	-0.114	0.884	-0.997	-1.15	0.708	-0.597	-0.402	0.563	0.774	-0.727	-1.1	1.16	0.996	0.0572	-0.459	-0.571	0.833	0.467	0.959	-1.92	0.749	-0.428	-0.85	0.45	-0.613	-0.265	0.341	0.442	1.33
test_062	0	0	0.779	0.485	-0.335	-0.0201	0.672	-1.78	-0.542	0.509	-1.45	0.0736	1.75	0.778	-0.589	0.468	-0.672	1.73	0.332	2.49	-0.611	-0.789	-3.12	0.711	2.45	0.551	0.869	-1.12	-0.376	-1.79	-1.22	-0.615	0.873	0.812	-0.154	-0.579	1.1	-0.493	1.22	-0.262	0.461	-0.163	-0.442	-0.408	-0.268	-0.403	0.851	1.19	0.333
test_063	1	1	0.0436	0.0342	1.27	-0.416	1.89	0.589	-0.701	0.505	0.244	0.414	-2.09	-0.967	-0.341	1.45	-0.446	-2.29	-1.62	0.499	0.1	1.92	-2.23	-0.255	0.643	1.08	-0.957	2.04	1.48	0.343	-0.166	-0.428	0.934	1.02	-0.751	-1.53	-0.607	-0.161	1.32	-1.89	-1.14	0.156	0.312	1.6	0.0985	-0.446	-0.337	-1.02	-1.81
test_064	1	0	-1.55	1.39	1.99	-1.25	-1.37	0.458	-1.59	-1.05	-1.36	0.503	-0.264	-1.5	-0.548	0.888	-1.75	-0.752	1.45	1.2	-0.684	1.4	-0.747	1.06	-0.469	-1.25	-0.868	-0.0606	0.0936	1.17	-0.635	-0.343	1.3	0.518	1.2	-1.33	-0.555	0.454	-0.397	-0.628	-2.54	0.334	0.942	-0.688	1.68	-1.05	0.877	1.18	0.257
test_065	0	1	0.0529	0.158	0.461	-0.608	1.42	-0.996	1.16	1.53	0.369	0.353	0.0385	3.17	2.51	-0.17	0.0683	0.539	-1.21	0.959	-1.29	-2.9	-0.567	-1.37	1.57	0.397	-1.09	-0.794	-2.66	-0.345	0.396	-1.06	0.702	-0.969	0.292	-1.4	1.11	0.581	-0.238	2.23	1.81	-0.166	-1.33	-0.452	-1.23	-0.718	0.709	-0.456	0.96
test_066	0	1	-1.03	0.165	-2.15	0.519	-0.539	1.89	-0.343	0.359	-1.27	1.09	-0.193	1.22	-0.3	-0.917	0.286	0.372	0.507	-0.849	-0.456	0.576	-0.564	-0.668	0.401	-0.536	0.35	-1.84	1.51	-0.538	-1.23	0.53	-1.27	-1.51	-0.344	1.46	0.17	0.0393	-0.282	1.28	-0.056	0.903	-1.1	1.12	-1.2	1.13	2.29	0.709	0.497
test_067	0	0	-0.516	0.536	-0.549	0.177	-1.08	-0.708	0.524	0.568	0.179	0.0308	1.14	-0.265	0.805	-0.172	1.09	-0.543	-0.712	1.97	1.73	-0.103	-0.792	-0.826	0.63	-1.62	0.416	-2.76	0.335	0.7	-0.503	0.882	-0.203	0.778	-0.899	-0.156	-0.328	-0.404	1.38	0.222	-1.13	1.71	0.922	0.603	-0.648	-0.466	-0.0845	-0.0619	-0.849
test_068	1	0	0.691	0.423	1.01	0.0371	1.86	-1.61	1.31	1.46	0.427	0.386	-0.368	2.38	2.56	-0.0924	-0.266	0.34	-0.909	0.668	-1.19	-2.65	0.0998	-1.15	1.28	0.365	-1.53	0.393	-2.81	0.686	0.768	-1.46	1.02	-1.23	0.673	-1.48	0.664	0.651	0.0527	1.57	1.82	0.549	-0.896	0.0412	-1.03	-0.716	0.367	-1.16	0.562
test_069	0	1	-0.101	0.345	-2.28	-0.655	-0.803	1.02	1.17	0.939	-0.522	0.527	0.0277	0.529	-0.686	0.466	1.06	0.881	-0.564	1.2	-0.58	-0.558	0.644	-0.228	-1.49	0.0369	0.119	-1.94	0.957	-0.922	-0.761	0.0773	-1.47	-0.301	-0.891	-0.346	-0.523	-1.03	-0.159	1.13	0.0337	0.621	-0.286	0.346	1.16	1.02	-2.1	0.956	0.572
test_070	0	0	-0.088	-0.359	1.4	0.137	-0.0745	0.074	0.637	0.2	1.43	0.507	0.217	1.52	1.57	0.676	-1.18	1.04	-0.653	0.406	-1.42	-0.5	-1.36	-0.0317	1.05	0.0768	0.389	-0.762	0.138	-0.0383	1.12	-0.597	-0.77	-1.08	-0.0563	0.833	1.71	0.735	-0.0785	0.865	0.735	1.6	-0.513	-0.0696	0.318	0.426	0.0649	0.262	0.496
test_071	1	0	0.507	0.66	-0.412	1.38	-0.0408	1.44	-0.326	0.644	0.429	0.916	-1.41	-1.54	1.24	0.523	-0.591	-0.563	-1.58	-2.54	0.0305	-0.215	0.677	0.142	-0.106	0.909	-1.04	1.31	0.925	0.607	0.0341	0.847	-0.884	-1.34	0.213	-0.762	0.051	0.772	-0.0834	0.244	0.723	0.574	-0.719	0.304	-1.17	-1.73	-0.312	0.16	0.0259
test_072	1	1	-1.47	2.14	1.13	-1.65	1.86	0.283	-0.502	-0.766	-0.203	-0.715	0.43	-0.509	-1.48	0.0168	-0.107	-1.29	1.72	0.928	1.6	0.781	0.519	0.566	-0.718	0.0926	0.559	0.232	-1.12	-0.143	-1.5	-0.569	0.477	1.09	-0.445	-1.02	-2.31	-0.736	-0.647	-0.0475	-1.92	-0.66	-0.121	-0.16	0.993	-1.36	-0.724	0.116	-0.356
test_073	1	1	-0.0762	0.765	1.79	-1.04	1.77	-0.604	-0.846	-0.711	0.343	0.304	-0.955	0.905	-0.78	-0.789	-1.77	-1.16	-0.988	-0.887	-0.578	1.32	0.317	0.579	-1.08	-0.815	-0.792	2.88	0.221	0.862	0.511	-1.31	-0.395	0.0684	-0.252	0.0516	-0.858	-0.192	0.766	-0.944	0.0253	0.814	0.641	-0.372	0.892	0.233	-1.99	0.833	-0.249
test_074	0	1	-0.401	-0.241	-0.128	0.38	0.191	1.02	0.0432	-0.262	-0.438	-0.687	-0.421	0.0532	-0.823	0.708	-1.78	0.227	0.577	0.0178	-0.0836	-0.253	0.753	-1.99	-0.187	-0.133	0.569	0.443	0.138	-0.924	0.277	1.1	-0.492	-0.413	1.76	0.0365	-0.579	0.587	0.278	0.808	0.76	0.103	0.149	-0.678	0.306	-1.3	-0.59	-0.673	0.335
test_075	0	1	-1.35	0.739	-0.678	-0.531	-1.35	0.845	1.34	1.19	-0.678	0.0889	-0.342	-0.626	2.15	-1.13	0.697	0.529	-0.944	-0.0865	0.785	-0.937	0.143	0.308	2.07	0.165	-0.435	-0.43	0.123	-0.529	-0.501	-0.0379	1.66	-1.82	1.28	-0.501	0.227	2.12	1.28	1.4	0.758	0.388	0.296	-0.405	-0.994	0.833	-0.128	0.94	0.398
test_076	1	0	-0.341	-0.962	0.179	1.22	-0.179	-0.0858	-1.08	0.31	-0.0306	-2.04	0.0137	-1.76	-0.893	-0.818	-0.0864	-0.653	0.346	0.767	0.353	0.714	-1.94	1.27	0.786	0.477	0.183	-0.168	-0.403	-1.68	-0.633	0.411	-0.795	1.53	0.802	0.573	1.81	-0.36	1.53	-0.805	-1.4	1.09	0.534	-0.525	-0.334	0.33	0.727	-1.12	-1.05
test_077	1	1	1.71	-0.931	1.58	-0.189	0.438	-0.442	-0.596	-0.417	0.651	-0.0355	-0.0271	-1.33	-1.58	-1.3	-1.24	0.611	0.731	-1.14	1.37	0.67	2.07	0.845	-2.12	0.944	0.457	0.263	0.217	-0.731	-0.854	1.57	-0.992	-0.153	0.21	2.2	0.822	-1.26	0.188	-2.02	1.13	-0.743	2.18	-0.16	0.188	0.825	0.452	-1.39	0.567
test_078	1	0	-0.304	-1.3	0.0533	0.865	0.0721	-0.808	1.06	-0.671	0.297	-1.19	0.132	-0.918	0.224	0.616	0.00238	0.777	1.14	-0.0326	0.431	0.746	1.45	-1.36	-1.11	-1.21	1.34	0.253	-1.58	0.563	1.29	0.166	-0.0744	1.71	0.734	1.93	-0.197	-1.22	-1.33	-1.62	-1.27	0.779	-0.934	-0.891	0.674	0.225	-0.963	-2.61	0.926
test_079	1	0	-0.646	-0.515	-0.509	0.92	-0.796	-1.62	-0.0341	0.983	-1.65	0.276	0.286	0.557	0.279	0.0342	0.39	0.729	-0.647	1.83	-0.0541	1.36	-1.04	-0.241	0.861	-0.886	0.0561	0.284	-0.29	1.52	1.33	-0.469	1.39	0.071	-0.894	-0.55	0.868	0.136	-0.392	0.0196	0.348	0.302	0.587	1.38	0.323	0.958	-0.193	-0.892	-0.863
test_080	1	0	0.467	0.625	-1.89	-0.00293	-0.268	0.321	1.26	0.89	-0.557	0.499	-0.448	-0.448	-0.633	0.481	0.792	0.734	-0.281	1.01	-0.438	-0.232	1.24	0.00351	-1.71	0.0386	-0.339	-0.908	0.76	0.112	-0.385	-0.433	-1.12	-0.549	-0.512	-0.472	-0.97	-0.925	0.13	0.39	0.0704	1.21	0.184	0.812	1.37	1.07	-2.34	0.184	0.149
test_081	0	0	-0.442	-1.27	1.97	0.513	-0.301	0.272	1.37	0.52	1.49	-0.325	0.854	-0.405	0.885	0.702	-1.46	1.13	-0.987	-0.347	-0.62	0.0154	-0.638	0.857	0.908	1.11	0.55	-0.686	-0.509	-2.38	-0.167	0.462	0.254	0.289	0.44	1.03	-1.56	-0.726	-1.02	-0.734	0.269	1.38	0.456	0.871	0.814	-1.04	0.588	-1.41	-0.547
test_082	1	0	0.958	-0.0934	0.137	0.301	3.46	-0.0493	0.918	-1.09	-1.3	1.43	-1.71	-1.83	-0.157	0.433	-1.64	-0.922	-0.142	-0.566	1.27	1.52	1.13	-2.3	-0.907	0.948	0.337	1.37	0.182	0.195	-0.637	0.077	0.221	0.46	-0.525	0.617	-1.43	0.177	-1.27	-1.77	-0.414	0.788	-0.529	1.2	1.48	0.429	-0.728	-1.08	0.0231
test_083	0	0	-1.5	-0.742	1.04	-0.69	0.302	0.121	-0.14	1.63	-0.45	-0.149	-1.13	0.0408	1.87	-2.36	0.954	-0.196	-0.918	1.57	-1.42	-0.82	-0.0521	1.35	-0.125	0.211	0.756	-1.61	1.46	-1.14	-2.91	0.375	-1.85	-1.05	-0.676	-1.17	1.41	-0.0792	0.564	1.69	-1.95	-0.351	0.718	1.5	-2.35	0.3	0.304	1.17	0.678
test_084	0	0	-1.48	-0.155	0.938	-2.02	-1.82	-0.174	-0.523	-1.21	-1.17	0.0906	-1.19	-0.213	-0.867	1.67	1.43	0.219	-0.484	0.527	-1.49	0.31	-0.0125	0.063	-0.0685	0.877	0.365	0.812	-1.36	-0.563	1.4	0.788	0.0505	1.76	0.821	-0.871	0.841	-0.701	0.973	-0.775	-0.392	-2.01	-0.159	-0.479	-0.948	-0.663	0.737	-0.667	-0.659
test_085	1	1	-0.876	-1.83	-0.609	2.04	0.606	0.918	-0.471	0.043	0.313	-0.689	1.67	-0.627	-1.34	0.497	0.126	1.36	0.0721	0.405	-0.364	-0.22	2.72	0.0225	0.555	-0.332	0.424	2.52	-1.97	-0.671	1.36	0.264	0.812	-0.418	0.539	0.158	-1.11	0.544	0.554	0.861	-1.78	0.403	1.32	-0.17	-1.16	-0.474	0.602	-0.76	0.539
test_086	1	1	1.23	0.665	0.632	0.197	-0.507	0.823	1.49	-1.98	0.518	0.885	-0.206	1.13	-1.2	-1.05	-1.21	0.885	-1.22	0.299	0.879	1.16	0.05	1.34	-0.531	-0.476	0.0358	-0.606	1.05	-0.21	-0.0822	-1.38	-1.43	-0.565	1.62	0.0624	0.501	0.127	-1.66	-1.31	-0.172	-0.803	-0.314	0.243	0.195	-0.701	-1.39	-1.18	0.334
test_087	0	1	-1.09	0.999	0.333	-0.95	-1.13	0.254	-0.871	0.276	-0.839	0.799	1.66	0.842	-0.733	0.708	0.445	-1.09	1.64	0.794	0.0285	-0.267	0.563	-0.156	-0.548	-1.22	2.34	-0.936	-2.56	0.225	0.0829	1.59	-1.83	-0.136	-0.776	0.214	-0.902	-1.89	1.01	0.0784	-0.924	-0.195	0.907	-0.0823	0.5	-0.487	-0.466	0.562	0.916
test_088	1	1	-0.542	-0.21	-0.431	0.475	-1	-0.145	-1.06	0.252	0.0873	-1.3	-0.28	-1.7	0.278	-0.448	-1.65	-2.23	-0.805	-2.2	0.992	2.52	-0.246	-0.236	2.02	1.29	0.0961	-0.444	-0.45	0.924	1.58	-0.193	0.526	0.715	0.889	0.298	-1.78	0.462	1.62	-1.35	-0.79	-0.24	1.74	-1.72	2.52	1.25	1.2	-2.21	-1.41
test_089	0	1	-1.27	2.04	1.05	-0.977	-0.603	0.0247	1.86	-0.838	-1.47	0.489	1.29	0.552	-0.412	1.67	0.328	-1.04	-0.00391	-1.06	-0.833	-1.24	0.0948	1.82	0.589	-1.03	0.34	-0.746	-0.888	-1.59	-0.659	0.955	1.77	0.0291	-0.0864	-0.973	-0.324	0.663	-0.511	0.631	-1.14	0.409	-0.0653	0.459	-0.666	-1.75	0.727	1.23	1.11
test_090	0	1	-0.552	0.897	-0.812	-0.84	-1.24	-0.424	0.313	0.997	0.189	-1.51	0.313	-0.948	-0.815	-0.184	0.842	-0.313	0.54	-0.756	1.26	0.0884	0.107	1.96	0.129	0.151	1.11	-1.48	0.155	0.487	0.929	-2.14	-1.06	0.0393	-0.526	0.236	-2.25	0.395	-1.29	1.24	-0.576	-1.12	-0.12	-2.44	0.736	-0.164	1.47	0.731	0.149
test_091	0	1	0.848	-0.692	-0.394	0.705	0.0796	1.33	-2.44	-0.497	-0.543	1.12	-1.18	1.5	-1.19	0.0498	-0.111	0.294	-1.46	0.562	-0.55	0.272	-0.98	0.158	1.3	-0.632	1.37	-0.344	0.725	-0.0154	-1.29	0.269	-0.981	1.66	-0.0392	0.0382	-0.324	-1.38	-1.89	1.1	-0.454	-1.04	-0.163	1.67	-0.165	0.418	-0.378	0.574	-0.0424
test_092	1	0	0.207	-1.6	-0.228	1.14	-1.28	-1.59	-0.681	-0.231	1.77	-0.926	-0.295	-0.415	0.149	1.14	0.868	0.901	-0.0582	1.04	-1.67	-0.704	-0.186	0.0809	0.54	0.257	1.09	0.192	1.48	-1.9	-1.14	0.227	-1.39	0.726	0.541	1.2	1.75	-0.508	-0.0826	-0.0478	-0.187	0.0773	-0.363	-1.29	-0.565	-0.833	0.939	-1.06	1.48
test_093	0	0	-1.66	0.307	-2.13	-1.18	-0.421	1.29	0.11	-0.433	-1.03	1.29	-0.822	-0.476	-0.617	-0.504	0.489	-1.52	-0.868	-0.799	0.13	1.03	0.702	-0.884	0.752	1.27	0.191	-0.363	-1.08	0.0667	0.649	-0.0541	-0.00787	0.189	1.27	-0.284	-0.888	-0.495	0.646	-0.682	-0.995	-1.43	0.567	-1.21	0.0923	-0.148	-0.48	0.316	-0.483
test_094	0	1	-0.461	-0.912	-0.354	0.256	0.85	1.99	0.953	-0.0255	-1.88	1.87	-0.0589	0.289	1.97	0.419	-1.02	-0.927	-0.864	1.46	0.539	0.405	2.28	1.87	-1.47	1.84	0.184	0.38	0.171	-0.859	1.32	0.343	-0.951	0.454	0.494	-1.16	-1.42	-0.587	-0.586	2.49	-0.857	-0.138	-1.5	-0.682	-0.144	0.455	0.313	0.442	0.995
test_095	0	1	0.99	-0.743	-0.532	-0.664	0.908	-0.0966	1.1	0.135	0.769	0.515	0.444	2.13	0.542	1.02	0.00732	-0.00321	-1.12	0.912	-1.07	0.141	-0.886	-0.463	0.844	-0.604	0.458	-0.445	-0.135	-0.299	-0.371	-0.739	0.114	0.15	-0.974	-1.34	0.266	0.71	1.04	-0.404	1.73	0.22	-0.439	-0.777	-0.695	-0.067	-0.449	-0.24	1.66
test_096	1	0	0.964	-1.75	-0.652	1.31	1.86	-0.85	-0.509	-0.665	-0.308	0.475	0.0398	-0.393	-0.109	0.517	-0.584	-0.229	1.07	-1.39	0.482	1.5	-0.0803	0.358	0.0334	0.391	-0.327	-0.283	0.375	-0.358	0.679	1.08	-0.0445	1.35	1.58	0.987	-0.941	0.097	-1.66	-1.57	-1.05	-0.112	1.84	0.229	1.28	1.75	0.0591	0.148	-0.847
test_097	1	1	-0.101	-0.124	1.49	0.802	-0.91	0.0865	-0.0353	-0.0735	0.731	0.708	0.153	0.914	-0.105	-0.922	-0.728	2.51	0.988	-1.69	-2.34	-0.184	-0.503	-0.738	0.949	0.438	-1.34	0.524	-1.68	-1.36	1.73	-0.0936	1.17	-1.31	0.376	-0.396	-0.199	-0.104	-0.443	-1	0.715	-1.46	-1.39	0.613	-1.07	-0.724	-0.0387	-1.94	0.158
test_098	0	0	-0.2	0.542	-0.709	1.24	0.351	-0.92	0.407	-0.0543	-1.46	-0.377	3.22	1.6	-0.242	-2.06	1.23	0.392	0.463	-0.906	0.337	-1.35	-2.68	-0.308	-0.671	-0.494	-0.56	-1.22	0.615	-2.27	-2.38	0.162	-1.47	0.3	-0.42	0.584	0.447	0.623	0.393	0.333	0.338	0.0637	-0.203	1.47	-0.609	-1.44	0.323	1.24	-0.667
test_099	0	1	-1.34	-0.489	0.14	-0.606	-0.598	-0.65	-0.881	-1.29	0.5	1.09	0.362	1.59	-1.99	-0.601	0.39	-1.05	0.976	2.16	1.35	0.0116	0.0439	-0.63	0.429	-1.01	0.401	-1.26	-0.0357	-0.75	-1.66	0.398	-0.811	1.5	-1.23	1.28	-0.768	-1.94	0.0445	0.834	-1.34	-1.12	2.44	1.26	-0.935	-2.17	-1.38	1.11	-1.18
test_100	1	0	-0.887	0.0913	1.42	-1.42	-1.33	-0.837	-0.419	-1.23	-1.2	0.104	-1.62	-1.16	-0.759	1.7	1.15	0.0503	-0.232	0.346	-1.36	0.67	0.674	0.318	-0.324	0.872	-0.11	1.89	-1.5	0.487	1.8	0.281	0.426	1.53	1.14	-1.01	0.34	-0.527	1.26	-1.5	-0.351	-1.41	0.279	0.0154	-0.757	-0.63	0.464	-1.41	-0.993
test_101	1	1	1.89	-0.996	-1.13	0.816	1.14	-0.224	-1.2	-0.363	0.938	-0.434	-1.27	0.253	0.413	0.971	-1.65	0.141	1.85	-0.961	1.08	-0.0207	-0.632	-1.22	0.162	-1.22	0.478	0.896	-0.172	0.746	-0.719	-0.0934	1.07	0.11	0.27	-0.833	-0.186	-0.489	-0.442	-0.293	0.997	0.0779	-1.33	-0.981	-0.27	-0.201	0.533	-1.2	0.689
test_102	1	1	0.849	-0.732	1.57	-0.267	1.88	-1.04	0.163	0.459	-0.6	-0.0124	0.419	1.2	0.101	1.62	-1.43	-0.598	0.0396	-2.28	0.819	-0.903	0.271	0.845	-1.79	0.0112	-0.102	2.11	0.174	1.13	0.39	0.0739	-0.26	-0.144	-0.995	-0.0162	-0.614	-0.874	-0.164	0.374	0.253	1.19	1.3	-0.301	-0.14	0.103	0.803	0.586	-1.38
test_103	1	0	0.857	-0.772	1.47	-0.26	1.87	-1.04	0.202	0.476	-0.614	-0.0254	0.41	1.19	0.121	1.6	-1.42	-0.65	0.0469	-2.35	0.823	-0.894	0.323	0.844	-1.79	0.0411	-0.162	2.13	0.126	1.11	0.352	0.0906	-0.234	-0.145	-0.962	-0.0546	-0.647	-0.886	-0.165	0.377	0.258	1.17	1.27	-0.28	-0.159	0.133	0.835	0.617	-1.42
test_104	1	1	0.842	-0.797	0.627	0.962	-0.04	0.58	-0.677	0.453	-0.665	-2.2	-0.534	0.615	-0.36	-0.855	0.00776	0.435	0.401	1.66	0.678	-0.836	-0.739	1.15	-1.73	-1.21	-0.521	0.752	-0.683	-0.693	1.29	-1.61	-0.252	0.932	-0.67	0.838	-0.811	0.263	2.75	0.365	0.474	0.398	-0.0662	0.86	-0.351	0.713	-0.814	0.511	-0.787
test_105	1	0	0.859	0.241	0.767	-1.24	-1.09	-0.757	-0.822	-1.51	1.1	1.17	0.529	0.153	-0.583	2.18	0.046	-2.17	0.637	-0.964	0.224	0.999	-1.33	-0.508	-1.46	-0.734	0.0235	0.182	-1.34	2.24	-0.98	-0.666	-1.21	-0.266	0.436	2.15	-0.493	0.314	0.5	-1.32	1.6	1.74	-0.805	-0.98	0.54	-0.662	0.335	-0.358	0.532
test_106	1	1	0.0319	-0.976	-0.0185	-0.833	-0.186	-0.362	-0.721	1.83	1.54	0.1	0.00594	-1.79	0.177	0.542	0.406	0.133	0.497	0.633	1.54	1.19	0.797	1.67	-1.85	-0.166	1.25	0.96	0.249	2.15	1.52	1.66	-0.73	1.58	0.00839	-0.235	-0.376	-0.876	0.91	-1.01	-1.61	-1.25	1.23	-2.43	1.13	1.6	1.38	-1.83	0.452
test_107	0	1	-0.608	-3.13	-0.528	-0.17	-0.67	-0.432	-0.481	-0.181	0.69	-0.0617	-1.13	0.657	0.295	0.295	1.15	-0.708	-0.0784	0.625	-0.0266	-1.36	0.456	0.63	-0.94	1.22	1.14	0.897	0.833	-0.459	-0.615	1.89	0.44	0.429	-0.0757	1.42	0.416	-1.37	0.14	-1.65	-0.555	1.09	0.0447	-0.213	-1.86	-0.556	0.403	-0.0186	1.79
test_108	0	0	-1.46	-0.229	0.92	-0.695	-1.34	-1.82	-1.24	-0.958	-0.9	-0.838	2.13	-0.749	1.13	-0.297	1.59	-0.446	1.38	-0.211	1.24	0.251	-0.34	-0.839	1.58	-1.79	0.774	-0.651	-0.774	-0.295	0.395	0.835	-0.749	1.37	-0.118	-1.12	-0.604	-0.333	-0.639	-0.378	-1.76	0.372	1.66	-0.522	1.73	1.15	1.38	-0.377	-0.846
test_109	0	0	-0.962	0.364	-1.16	-1.45	0.216	0.142	-0.321	0.528	-0.596	0.415	1.05	0.958	-1.54	-0.9	0.539	-1.65	0.608	-0.538	-0.561	-1.73	0.108	0.0801	-0.617	-0.652	-0.68	0.236	0.672	-1.54	0.281	-0.149	-0.77	0.771	-1.32	0.358	0.272	0.641	-0.115	-0.34	0.522	-1	-1.33	-1.1	0.321	0.568	0.669	0.637	0.987
test_110	1	0	0.139	0.428	1.63	-0.233	0.13	-1.11	0.509	-1.85	-2.09	-1.87	1	-2.09	-0.153	1.28	-0.928	-0.466	0.855	-0.308	0.888	1.29	1.81	0.242	-0.236	-0.628	-0.545	1.13	0.0111	0.266	1.02	-0.794	0.581	-0.409	-0.855	-0.188	-0.667	-1.11	-0.898	-1.34	0.525	-0.294	-0.192	-0.45	0.351	-0.331	0.161	0.543	0.0405
test_111	1	1	0.289	-0.558	2.2	1.37	-0.37	-0.246	-1.54	1.5	-0.319	-1.24	-0.556	0.15	0.771	-0.479	0.124	0.546	0.0934	-0.413	-1.67	0.897	-0.562	0.989	0.971	-1.01	-0.939	1.28	0.117	0.897	1.33	-0.405	0.371	-0.602	0.143	-0.201	-0.212	-0.102	0.0988	-2.17	0.799	0.789	-1.11	-0.379	0.186	0.958	-0.38	0.0329	-0.0566
test_112	0	1	0.315	-0.88	-0.695	-0.535	0.0782	0.87	0.0431	-0.697	-0.3	0.328	0.838	1.22	-0.515	-0.548	1.25	-0.534	0.459	1.44	0.331	-2.12	-1.54	0.607	-0.287	-1.09	-1.11	0.758	-2.07	0.426	-0.285	0.884	1.18	0.489	-0.239	1.13	1.15	-1.2	0.827	1.17	1.26	0.565	-1.97	-1.06	-0.758	-1.29	-0.2	-0.251	0.793
test_113	1	0	0.338	0.669	0.117	-0.51	1.42	0.538	1.16	-1.28	-1.09	-0.366	-0.824	0.0648	0.697	-1.13	1.06	-0.685	-1.22	-0.884	-0.121	-1.82	0.911	1.33	0.279	-0.1	-1.24	0.784	0.719	0.922	0.114	-0.693	0.446	-0.934	0.000415	-1.61	0.0127	1.13	0.356	0.0742	0.655	0.958	0.817	0.95	-1.33	-0.131	-1.24	0.647	-0.236
test_114	1	1	-1.26	1.16	1.71	-0.921	0.263	-0.587	-0.041	-1.36	0.0944	-1.32	-0.328	-0.0525	-0.592	0.715	0.791	-0.748	-0.508	0.64	-0.863	-1.34	1.94	1.7	0.273	-0.0781	0.348	1.35	-0.223	0.322	0.299	-1.33	-0.797	1.05	0.283	-0.474	-0.423	-0.962	-1.21	0.523	-0.873	-0.671	0.0164	0.0836	-0.707	-0.604	-1.56	1.34	-0.0827
test_115	0	1	0.993	-0.064	1.17	-2.01	0.854	0.44	1.37	-2.11	0.0433	0.234	-0.357	0.874	-0.731	1.83	-0.719	-0.464	-0.312	0.989	-0.772	-0.0513	1.06	-0.232	0.738	-0.209	1.82	-1.32	-1.1	-0.928	0.455	0.573	0.507	-0.098	-0.0432	-0.817	-0.0861	-0.879	0.163	-1.85	1.19	-0.286	0.478	-0.205	0.538	-0.585	0.121	-0.104	2.16
test_116	0	1	-1.33	0.156	0.282	-1.27	0.565	-1.16	-0.277	0.87	1.68	-1.17	-2	-0.629	-0.256	-1.15	-1.15	-0.617	1.04	-0.241	1.67	-0.382	-2.7	-0.536	0.825	0.776	0.945	-1.22	-0.807	-1.21	0.747	0.964	-1.07	-0.374	0.528	-0.687	0.904	-0.238	0.266	0.38	-1.31	-0.803	0.296	-2.13	0.212	-0.238	0.835	0.356	-0.676
test_117	1	0	-0.167	1.24	0.249	1.07	-1.24	-0.769	-0.0395	-1.39	-1.61	-0.315	-0.501	0.465	-0.978	-0.589	-0.589	-1.48	-1.14	-1.33	0.0555	0.582	1.8	-1.26	-1.41	-1.26	-0.313	0.918	0.253	0.656	-1.46	-1	0.435	1.17	-0.55	0.259	-1.71	-1.16	-0.869	0.626	-0.125	0.419	0.62	1.41	0.721	0.163	-1.35	0.314	-0.909
test_118	1	0	0.557	-0.0809	1.86	0.79	0.469	-0.675	0.774	0.165	1.41	0.535	-0.246	0.655	1.67	0.827	-1.55	0.824	-0.364	0.176	-1.27	-0.172	-0.704	0.217	0.78	0.0337	-0.0741	0.452	-0.114	1.04	1.45	-1.07	-0.378	-1.33	0.395	0.722	1.23	0.813	0.194	0.0859	0.78	2.16	0.0152	0.415	0.56	0.49	-0.214	-0.505	0.108
test_119	1	1	0.884	-0.82	0.602	0.976	-0.0258	0.608	-0.637	0.462	-0.673	-2.21	-0.511	0.589	-0.348	-0.845	0.0813	0.416	0.396	1.67	0.631	-0.865	-0.675	1.08	-1.75	-1.23	-0.609	0.79	-0.667	-0.709	1.34	-1.61	-0.311	0.915	-0.645	0.842	-0.831	0.262	2.8	0.345	0.481	0.38	-0.0806	0.861	-0.389	0.756	-0.766	0.539	-0.79
test_120	1	1	-1.54	1.43	2.03	-1.27	-1.37	0.467	-1.6	-1.05	-1.35	0.491	-0.207	-1.47	-0.545	0.944	-1.77	-0.763	1.51	1.18	-0.722	1.48	-0.698	0.971	-0.502	-1.32	-0.859	-0.0199	0.0991	1.19	-0.533	-0.396	1.31	0.518	1.23	-1.35	-0.679	0.469	-0.38	-0.651	-2.55	0.351	0.972	-0.737	1.69	-1.07	0.875	1.22	0.275
test_121	0	1	0.45	-0.528	-1.78	-0.716	0.531	-0.0364	0.33	0.704	-0.194	-0.266	1.68	0.878	0.283	0.347	0.441	1.21	-0.67	-0.536	0.566	1.53	-0.989	-1.11	0.972	-0.233	1.44	-0.913	0.144	-1.07	-0.429	0.36	0.729	1.37	0.696	-1.5	-0.0176	-0.296	-0.23	0.211	0.861	-0.196	-0.799	0.571	-1.41	-0.652	0.191	-0.859	0.635
test_122	0	0	-0.489	0.203	1.17	-0.926	-0.446	-0.435	0.284	-1.75	-2.05	-1.87	1.44	-1.24	-0.23	1.23	-0.62	-0.246	0.603	-0.0844	0.685	0.966	1.2	0.0657	-0.00978	-0.614	-0.0441	-0.0356	0.198	-0.828	0.672	-0.289	0.265	-0.148	-1.29	-0.0776	-0.27	-1.22	-1.22	-0.586	0.492	-0.942	-0.691	-0.915	0.153	-0.371	0.478	1.31	0.461
test_123	0	1	-0.31	-1.22	-0.625	-0.423	-0.547	1.05	-0.277	-1.76	-0.476	-1.03	-0.0696	0.401	-1.21	-0.332	-0.483	1.04	0.558	-1.05	-0.135	1.49	0.467	0.804	-0.148	-0.221	0.708	-0.547	0.63	-1.72	-0.535	0.139	-1.55	-1.04	-0.609	1.64	0.596	0.295	-1.41	0.426	0.544	-0.464	0.981	1.35	1.1	1.06	0.293	0.853	-1.54
test_124	0	1	0.251	-0.0301	-0.187	-0.73	-0.716	-0.459	-1.18	0.701	-1.31	-0.324	0.689	0.706	-1.01	-0.404	0.188	-0.677	-1.69	0.658	1.35	-0.543	-0.94	1.09	1.06	-1.35	-0.16	0.308	0.294	1.33	-1.25	-1.43	-0.657	-0.535	-0.62	0.615	-1.21	-0.537	-1.62	1.71	0.15	-1.22	0.082	1.65	1.11	-0.311	-1.82	1.59	-0.723
test_125	0	0	0.287	-0.0454	-0.159	-0.745	-0.718	-0.476	-1.16	0.692	-1.32	-0.311	0.625	0.682	-0.996	-0.494	0.177	-0.718	-1.73	0.739	1.43	-0.512	-0.888	1.09	1.12	-1.29	-0.172	0.283	0.312	1.34	-1.27	-1.42	-0.582	-0.56	-0.67	0.605	-1.25	-0.49	-1.6	1.68	0.19	-1.2	0.121	1.69	1.13	-0.291	-1.86	1.56	-0.725
test_126	1	0	0.557	0.21	-1.12	0.564	0.123	-0.268	0.189	-1.33	-0.949	-0.267	0.961	0.185	-0.854	0.0766	-2.27	-0.447	0.211	-0.568	0.647	-0.98	1.04	-0.701	-0.992	-0.474	-0.44	1.63	-0.443	-1.13	0.0114	-1.13	0.985	-0.114	1.04	0.494	0.558	0.0327	1.31	-0.709	1.52	0.512	1.47	0.572	-0.212	0.987	0.884	1.16	-0.543
test_127	0	1	-0.45	0.115	0.448	-1.11	-0.273	0.108	1.88	0.158	-0.678	0.271	0.503	1.09	-0.192	0.393	-0.64	1.19	-0.0443	0.563	-1.53	-0.927	-1.54	-0.726	1.24	0.0475	-0.659	-1.24	0.0208	-1.17	-0.64	-1.34	-0.357	-0.338	0.352	-1.75	0.148	-0.988	-1.23	0.723	0.0279	-0.358	-0.446	-1.04	-0.295	-1.58	0.0991	-0.0875	-0.146
test_128	1	1	1.39	0.693	0.17	0.747	1.26	-2.39	-0.277	0.461	-1.49	0.0317	1.35	-0.217	-0.498	0.572	-0.991	1.59	0.562	2.24	-0.411	-0.466	-2.45	0.912	2.22	0.584	0.35	0.124	-0.542	-0.816	-0.88	-1.11	1.22	0.529	0.253	-0.667	0.66	-0.316	1.47	-1.06	0.495	0.546	-0.0334	0.0889	-0.0638	-0.338	0.556	0.396	-0.0357
test_129	0	1	0.0897	0.401	-0.299	-0.618	0.0297	-0.199	-2.12	2.97	-0.0237	0.812	0.667	1.41	0.914	-0.261	1.62	0.865	-1.77	1.06	0.283	-1.9	-1.64	1.42	0.657	1.53	-0.313	0.0853	0.623	-0.958	0.27	1.59	-0.586	0.915	0.013	-1.4	0.0944	0.44	-0.0171	1.76	1.28	-0.813	0.269	-1.21	-2.09	0.738	1.43	0.228	-0.752
test_130	1	1	1.07	-0.402	-0.483	1.6	-0.975	-0.976	-0.919	1.21	0.318	-0.719	0.515	-1.11	1.53	0.025	0.392	0.0591	-0.295	0.68	0.896	-1.68	-0.16	-0.316	0.99	1.9	-1.71	1.5	-1.68	0.775	1.32	0.0649	0.499	0.885	1.48	-0.128	-0.296	0.833	0.807	0.0128	0.664	-0.421	-1.6	-0.811	0.571	-1.17	-0.257	-0.932	-1.33
test_131	1	0	-1.5	2.28	0.129	0.109	-0.989	-0.356	-0.775	0.417	-0.553	0.446	0.966	-0.611	-0.901	0.505	-0.191	-0.399	0.613	-0.131	2.27	-0.141	1	0.443	-2.52	-0.694	0.801	0.801	-0.636	-0.198	-0.994	1.25	-1.25	2.46	0.283	0.121	-1.27	-1.56	2.42	-0.28	-0.568	-0.756	1.28	-0.553	0.0351	-0.462	0.527	0.308	0.546
test_132	1	1	0.312	-0.753	-0.274	-0.997	0.503	-1.66	1.18	0.419	0.296	0.201	-0.777	0.898	-0.596	-0.236	0.688	-0.584	0.466	1.74	0.304	0.461	0.363	-1.18	-0.487	0.203	-1.49	0.667	-0.614	-0.236	-0.119	-0.535	1.65	-1.23	0.0872	1.57	0.767	0.238	1.18	-1.38	1.08	1.9	-0.574	2.72	0.551	-1.41	-1.29	-0.78	-1.36
test_133	1	1	0.159	0.611	-0.47	1.9	-0.18	0.304	0.784	-1.14	-0.585	0.77	-0.519	-1.15	-0.979	-0.617	0.111	-0.0627	-1.4	0.417	0.999	0.452	0.456	-0.866	-0.155	-0.902	0.377	0.53	0.9	0.132	1.15	-1.91	1.02	0.559	-1.27	-0.592	-0.16	1.44	0.446	-0.469	0.776	0.559	-0.524	1.09	0.949	0.702	-0.439	-0.838	0.808
test_134	1	1	-0.469	0.102	0.714	-0.0228	0.657	0.879	0.617	-0.915	-1.82	-1.07	-0.0315	-1.29	-0.634	-1.34	0.713	1.14	1.51	1.7	-0.837	0.68	1.11	1.7	-0.211	2.26	-0.914	0.205	0.654	0.36	-1.74	-0.638	2.59	-0.159	-0.696	1.28	-0.305	-2.01	0.364	-2.49	-0.0667	0.298	-0.813	-0.604	0.761	0.0098	-0.649	0.141	-0.899
test_135	0	0	0.62	0.492	-0.46	-0.689	0.649	0.695	0.0305	-0.303	0.941	-0.186	0.119	0.147	-0.0641	0.839	-1.26	0.937	-1.04	-1.33	-1.67	0.115	1.35	-1.08	-1.22	0.766	0.828	-1.42	0.354	-1.69	-0.667	0.36	0.155	0.746	0.00622	0.517	-0.907	-0.541	-0.981	1.76	0.176	0.0142	0.259	1.12	-0.894	1.11	0.888	0.0928	-1.54
test_136	0	1	-2.41	-0.703	0.0444	-0.945	-1.04	1.81	-1.78	-0.00566	-0.475	-0.209	-0.174	-0.921	0.758	0.745	1.81	-1.12	0.439	-1.27	-1.21	-0.0166	-0.0751	0.00207	-1.1	0.19	-0.732	-0.44	-0.544	-0.132	0.648	1.59	-0.735	1.9	-0.669	-0.57	1.64	0.0605	1.31	-0.161	-1.14	-0.544	-1.5	-0.889	-0.769	1.54	1.81	1.2	-0.115
test_137	1	0	1.19	1.61	-0.806	0.184	1.01	-0.817	-0.78	-0.43	0.381	-1.15	-1.62	-1.93	0.591	2.08	-1.74	-1.85	0.499	-1.61	2.35	1.52	-0.84	0.0618	-0.534	0.429	0.628	0.292	0.556	1.46	-1	-0.991	0.468	-1.22	1.08	1.29	-0.145	0.234	0.341	-0.681	0.707	0.24	0.547	-1.05	1.2	-0.675	1.45	1.26	-0.929
test_138	0	1	0.461	-0.268	1.69	0.455	-0.94	0.301	0.92	-1.03	0.997	0.291	1.22	0.914	-0.354	-0.0987	0.909	0.746	1.37	-0.0909	0.0639	-2.55	0.778	0.321	1.01	-0.803	1.35	-1.53	-0.908	0.00634	-0.0329	1.04	-1.8	-1.82	-0.878	1.16	0.16	1.14	-0.856	0.0461	-0.852	0.0179	0.708	0.79	-0.385	-0.55	-1.27	-1.04	2.04
test_139	1	1	-0.209	1.26	0.267	1.07	-1.21	-0.706	-0.023	-1.38	-1.62	-0.31	-0.573	0.453	-1	-0.58	-0.577	-1.55	-1.15	-1.27	0.0312	0.583	1.79	-1.26	-1.39	-1.29	-0.324	0.884	0.227	0.685	-1.46	-1	0.481	1.19	-0.557	0.21	-1.73	-1.17	-0.824	0.66	-0.147	0.439	0.649	1.41	0.773	0.119	-1.41	0.345	-0.931
test_140	1	0	0.821	1.56	-0.0707	0.806	0.592	-0.992	0.743	1.72	1.06	-0.688	0.732	-0.808	1.73	0.698	-1.96	0.00353	-1.3	-0.0194	1.35	-0.72	-0.0786	-1.32	0.0235	-0.179	0.315	-0.0997	-0.643	-0.0452	0.281	1.02	-0.52	-0.771	1.03	0.458	-0.484	1.24	0.671	-1.01	0.789	0.607	1.1	-1.21	-0.346	-1.25	-1.21	-0.722	0.733
test_141	1	1	-0.196	-0.275	0.727	-0.686	-0.558	0.842	-1.75	-1.6	-1.24	-0.475	-1.5	-1.66	-1.21	0.241	-0.0431	-0.0745	0.588	-0.765	-1.86	0.979	1.26	-0.142	-0.943	0.989	0.0606	0.732	0.196	-0.229	1.03	-0.406	0.612	0.57	0.805	-0.641	0.234	-1.48	-0.0489	-0.116	-1	-1.25	0.29	-0.64	0.508	0.919	-0.189	0.331	-0.556
test_142	1	1	-0.706	-0.477	-0.514	0.951	-0.773	-1.58	-0.0548	1	-1.64	0.286	0.268	0.578	0.296	0.0388	0.355	0.742	-0.659	1.83	-0.0704	1.35	-1.02	-0.192	0.837	-0.918	0.0526	0.311	-0.244	1.53	1.32	-0.446	1.35	0.0782	-0.93	-0.617	0.912	0.167	-0.379	0.0932	0.319	0.325	0.593	1.33	0.304	0.983	-0.231	-0.846	-0.85
test_143	0	1	-1	1.19	-0.961	-0.175	0.21	-0.132	0.811	1.11	0.325	0.3	-0.337	-0.349	0.971	1.09	0.542	-0.211	-1.29	0.568	0.793	-0.921	-0.183	-0.782	0.00759	1.13	-0.481	-0.943	-1.19	-0.939	-0.897	1.14	-1.08	0.177	1.38	-0.253	-0.496	-1.81	-0.582	1.53	-1.14	-0.835	-0.331	-0.816	-0.823	-0.557	1.35	-0.799	-1.29
test_144	1	1	0.874	-0.767	0.63	0.976	-0.0377	0.597	-0.668	0.483	-0.667	-2.19	-0.533	0.628	-0.356	-0.877	0.0886	0.417	0.312	1.62	0.642	-0.865	-0.661	1.09	-1.73	-1.28	-0.604	0.82	-0.631	-0.729	1.32	-1.61	-0.292	0.927	-0.645	0.808	-0.828	0.28	2.74	0.373	0.46	0.425	-0.0562	0.88	-0.401	0.763	-0.795	0.522	-0.83
test_145	0	1	0.506	-2.09	-0.177	-0.848	1.62	-0.263	1.24	-2.1	-0.405	1.05	-1.39	1.36	-0.838	0.0692	0.000422	-0.364	0.801	2.68	0.23	0.125	-0.451	-0.243	1.25	0.186	0.948	-1.84	0.246	-1.04	-0.559	-0.326	0.575	1.38	0.703	-0.577	-0.44	-2.75	-0.203	-0.788	-2.46	0.792	-0.405	1.08	-0.0359	-1.96	0.366	-0.133	-0.189
test_146	0	0	-0.449	0.393	-0.845	1.32	-0.632	0.972	0.603	-1.06	-0.648	0.812	-0.0403	-0.185	-0.972	-0.647	0.366	0.167	-1.69	0.62	0.865	0.183	-0.229	-1.04	0.13	-0.889	0.788	-0.571	1.06	-0.924	0.812	-1.47	0.727	0.832	-1.66	-0.54	0.238	1.37	0.0495	0.319	0.75	-0.0569	-0.997	0.634	0.732	0.66	-0.139	-0.0912	1.19
test_147	0	1	-1.12	1.02	-0.357	-0.888	1.03	0.852	1.05	-1.77	-0.178	-0.677	-0.123	0.046	-0.944	0.149	-2.11	0.871	1.17	0.305	0.297	1.16	-0.262	-1.95	-0.539	0.254	0.348	-0.231	1.52	-2.5	-0.966	0.52	-0.62	1.74	-1.29	-1.22	0.429	-0.941	-1.06	0.706	0.795	-0.332	-3.7	-0.554	0.882	0.0232	-0.336	0.573	1.91
test_148	0	0	-0.0883	-1.37	0.354	-1.04	-0.389	1.04	-1.46	-0.423	-0.41	-0.698	-1.05	-0.798	1.01	0.0975	1.2	-1.28	-0.806	0.234	-1.27	1.4	-1.42	-0.876	1.27	1.53	-0.302	0.397	1.22	-0.702	-0.181	-0.965	-1.23	0.61	-1.75	-0.54	-0.125	-1.1	-0.0656	-0.838	0.688	-1.7	-1.17	-1.27	1.33	0.374	1.19	-1.28	0.178
test_149	0	1	1.37	-0.506	-1.95	-0.525	-1.31	1.57	0.298	0.49	1.55	-0.151	-0.973	-0.545	1.86	2.11	0.594	-0.211	-1.77	-1.3	-1.38	0.588	-2.38	0.2	-0.214	-0.752	-1.07	-1.51	1.75	-0.219	0.557	-0.0116	-0.487	-2.16	0.418	-1.01	0.579	1.37	-0.231	2.39	0.57	-0.643	-1.46	0.332	0.791	-0.458	-0.271	0.908	0.482
test_150	0	1	-0.243	0.46	-0.375	-1.18	0.9	1.22	0.982	-1.19	-1.1	-0.286	-0.426	1	0.644	-1.2	1.35	-0.509	-1.46	-0.662	-0.239	-2.05	0.191	1.13	0.6	-0.0755	-0.778	-0.485	0.834	-0.0369	-0.275	-0.156	0.11	-0.665	-0.35	-1.49	0.423	1.06	0.101	0.804	0.649	0.306	0.398	0.494	-1.48	-0.136	-0.968	1.36	0.182
test_151	0	1	-1.03	-1.2	-0.991	1.54	0.166	0.654	-0.0912	-0.439	-1.61	-1.13	0.98	-0.2	-1.61	-0.314	-1.04	-0.718	1.09	1.52	0.0514	0.39	0.612	-0.0794	1.05	0.677	2.08	0.186	-1.04	-0.228	-0.844	1.39	0.76	0.229	-1.24	1.92	0.438	-1.09	-1.15	-0.614	-0.666	-0.0286	1.25	-0.0942	0.685	0.0807	0.782	1.43	0.945
test_152	0	1	-0.153	0.106	-0.567	-0.997	-0.102	-0.635	-0.297	0.955	-1.72	-0.359	-1.19	-0.441	0.158	0.234	-1.03	-2.63	-1.33	-0.269	1.31	-0.512	-0.328	-1.46	-0.389	-1.31	-0.359	-0.971	-1.12	0.312	0.824	0.86	0.372	1.75	0.375	0.2	1.44	-0.378	-0.986	0.0654	-0.201	0.448	-1.06	0.112	1.19	-1.48	0.601	0.308	0.0709
test_153	1	1	0.126	0.425	1.66	-0.2	0.165	-1.08	0.491	-1.86	-2.08	-1.86	0.959	-2.08	-0.161	1.24	-0.918	-0.466	0.806	-0.293	0.882	1.28	1.81	0.229	-0.206	-0.643	-0.608	1.15	-0.00621	0.216	1.02	-0.818	0.595	-0.391	-0.917	-0.176	-0.691	-1.11	-0.957	-1.36	0.549	-0.291	-0.206	-0.377	0.42	-0.313	0.146	0.554	-0.0149
test_154	0	1	-0.769	1.05	-0.282	0.402	-1.72	-0.0784	-0.264	-1.3	-1.61	-0.269	-0.0239	1.36	-1.06	-0.668	-0.197	-1.33	-1.34	-1.11	-0.192	0.26	1.15	-1.48	-1.15	-1.23	0.224	-0.325	0.377	-0.366	-1.81	-0.498	0.136	1.45	-0.979	0.374	-1.34	-1.23	-1.17	1.39	-0.156	-0.259	0.161	0.979	0.549	0.161	-1.08	1.06	-0.555
test_155	1	1	0.193	-1.05	2.37	1.17	0.278	-0.404	1.59	0.424	1.45	-0.38	0.368	-1.34	0.966	0.777	-1.79	0.953	-0.767	-0.59	-0.446	0.382	0.0713	1.05	0.661	1.07	0.0363	0.5	-0.654	-1.47	0.205	-0.0901	0.613	0.0012	0.809	0.906	-1.96	-0.638	-0.711	-1.51	0.298	1.97	0.902	1.33	1.02	-1.02	0.347	-2.1	-0.907
test_156	0	1	-0.818	0.417	-0.939	-0.505	0.233	1.02	-1.29	-1.9	-1.99	-0.447	0.561	1.02	-2.89	-0.31	0.145	-0.266	0.781	-1.2	0.0559	1.45	0.864	0.379	-1.47	-1.75	0.974	1.75	1.35	-0.959	-0.858	-0.455	-0.122	1.48	-0.889	1.29	-0.231	-1.62	-0.883	-0.165	0.384	-0.55	0.506	-1.21	1.13	1.05	0.893	0.466	-0.86
test_157	1	1	-0.128	-0.316	0.765	-0.73	-0.611	0.848	-1.77	-1.6	-1.2	-0.416	-1.47	-1.64	-1.22	0.177	0.0397	-0.136	0.629	-0.758	-1.86	0.979	1.26	-0.131	-1.02	0.952	0.0609	0.728	0.13	-0.22	1.06	-0.391	0.621	0.558	0.797	-0.579	0.174	-1.49	-0.0462	-0.122	-0.967	-1.27	0.297	-0.616	0.53	0.925	-0.203	0.302	-0.593
test_158	1	1	1.01	-0.195	-0.382	0.414	-0.278	-0.0316	1.2	-0.342	0.551	-0.743	-0.727	-1.04	0.544	-0.456	-0.503	0.469	0.98	-0.74	1.25	0.218	1.9	-0.276	-0.254	-1.08	0.402	0.529	1.71	1.21	-0.407	0.443	0.651	-0.291	-1.16	-0.339	0.163	0.158	0.224	-2.23	-0.36	1.61	-0.179	-0.164	0.793	0.564	-0.172	0.321	1.24
test_159	1	1	0.13	0.368	0.929	-0.451	0.297	-0.579	1.99	0.0557	-0.667	0.24	-0.00163	0.0797	-0.168	0.424	-0.942	0.983	0.28	0.349	-1.4	-0.59	-0.906	-0.549	1.01	0.0356	-1.11	-0.063	-0.159	-0.146	-0.295	-1.78	-0.0353	-0.543	0.739	-1.84	-0.273	-0.895	-0.866	-0.0103	0.0525	0.28	0.0233	-0.575	-0.00621	-1.54	-0.197	-0.837	-0.554
test_160	1	0	0.317	-0.12	-0.0309	-1.21	1.1	0.823	0.0561	-0.0866	0.737	-0.47	-0.591	-0.795	0.91	0.634	1.57	-1.39	0.896	1.44	0.215	0.463	0.682	-0.254	-0.828	-0.47	0.497	0.441	-0.261	2.17	0.825	-0.26	-0.366	-1.11	-2.17	-0.677	-0.0916	0.867	1.65	-0.368	0.123	0.819	-0.809	0.281	-1.11	-0.845	-2.96	-0.368	0.438
test_161	0	1	-0.585	-0.847	-0.0196	0.347	-1.05	-0.205	-0.0986	0.619	-0.237	0.894	1.15	2.25	0.19	0.103	0.251	1.66	-1.28	0.334	-0.674	-1.08	-0.125	0.848	0.0319	1.13	-1.17	1.09	-0.447	-1.42	-0.399	-0.795	-0.446	0.467	0.417	1.02	0.788	0.325	-1.22	0.165	0.484	-1.47	-0.47	1.48	-1.68	-0.544	-0.0176	-0.366	-0.636
test_162	1	0	0.837	-0.637	0.341	0.321	-1.19	-0.983	-0.444	1.93	-0.888	-1.63	-0.938	-1.07	-0.633	-1.4	-1.57	2.33	0.285	-0.984	1.02	0.4	1.18	1.2	-1.16	1.34	0.586	0.0132	1.43	-0.466	-0.697	-0.345	-0.0888	-0.674	0.956	1.71	-0.341	-0.382	0.682	-0.698	1.07	-0.473	0.158	0.17	-0.696	1.35	-0.337	-0.583	0.779
test_163	1	0	0.267	-0.76	-0.174	-0.92	0.493	-1.67	1.12	0.411	0.298	0.219	-0.769	0.892	-0.609	-0.242	0.614	-0.536	0.457	1.77	0.282	0.461	0.351	-1.18	-0.459	0.196	-1.55	0.714	-0.644	-0.28	-0.115	-0.565	1.59	-1.22	0.155	1.55	0.892	0.284	1.17	-1.37	1.09	1.87	-0.581	2.76	0.505	-1.48	-1.29	-0.785	-1.37
test_164	0	0	1.38	-0.514	-1.96	-0.538	-1.28	1.58	0.348	0.492	1.53	-0.188	-0.978	-0.562	1.86	2.17	0.58	-0.213	-1.78	-1.28	-1.38	0.576	-2.34	0.241	-0.245	-0.751	-1.11	-1.5	1.7	-0.235	0.526	0.00249	-0.471	-2.15	0.407	-0.986	0.553	1.37	-0.236	2.36	0.589	-0.605	-1.47	0.333	0.793	-0.451	-0.279	0.908	0.499
test_165	0	1	0.244	-1.22	-1.66	-1.14	-0.255	-2.15	0.732	0.681	0.735	0.407	1.41	2.18	0.585	-0.59	1.23	0.41	-0.0471	0.148	-0.756	-1.06	-0.643	0.518	1.16	-0.584	0.0424	0.74	0.308	-0.427	0.47	-0.311	-1.21	-1.38	0.23	0.0652	2.19	0.717	0.0798	-0.36	0.906	1.72	-1.59	-0.626	-1.28	0.241	0.292	1.42	-0.127
test_166	1	1	1.63	0.81	0.969	0.777	0.172	-0.973	-0.0799	0.446	-0.165	0.512	-1.62	-1.56	-0.668	0.175	-0.308	-1.13	-0.501	-1.54	-1.03	0.272	0.854	0.754	0.832	0.571	0.204	0.645	0.75	0.676	-0.325	-0.183	1.77	-0.144	-1.98	-0.623	0.938	0.746	-0.0746	-2.01	0.28	0.45	0.0969	1.92	1.01	1.68	0.427	-1.57	-0.0653
test_167	1	1	0.81	-0.73	1.5	-0.297	1.81	-1.05	0.173	0.438	-0.618	-0.0242	0.425	1.17	0.0724	1.63	-1.46	-0.609	0.0973	-2.28	0.814	-0.869	0.35	0.877	-1.83	0.0358	-0.136	2.16	0.0903	1.1	0.365	0.0931	-0.24	-0.131	-0.949	-0.0278	-0.583	-0.879	-0.121	0.36	0.297	1.15	1.24	-0.267	-0.198	0.0508	0.809	0.649	-1.36
test_168	0	0	-0.306	0.019	0.365	-0.0902	-0.518	1.09	1.6	-1.82	0.51	1.48	-2.21	0.874	-0.946	0.0448	-0.0206	-1.1	0.0807	1.47	-0.552	-0.756	-0.701	-0.818	-0.831	-0.672	0.0956	-0.391	-0.868	-0.533	-0.433	0.533	1.27	0.248	0.817	-2.49	1.92	-0.521	0.819	2.25	0.0475	-0.768	-0.275	-0.244	0.104	-1.7	-0.316	-0.931	1.2
test_169	1	1	-0.664	0.312	-0.8	-0.0876	-0.75	-0.579	-1.16	0.243	-1.46	0.0666	0.273	0.00446	1.12	0.622	0.189	-0.197	1.06	-0.719	1.13	2.23	1.45	-2.11	-0.361	-0.373	0.717	0.871	-0.564	0.37	0.514	0.942	0.667	-1.27	-0.242	0.342	-1.47	0.0647	-0.897	0.00101	0.255	-1.19	1.79	-0.413	-0.443	1.74	3.02	-1.34	0.023
test_170	1	0	-0.951	2.83	-1.11	-0.523	0.765	0.193	-0.479	-0.436	-0.193	0.0258	-0.822	-1.35	0.321	1.06	-0.262	-2.1	0.288	-2.08	0.274	0.663	-0.535	-0.648	-1.53	-0.205	-0.292	0.66	0.282	0.0185	-0.571	-0.778	-0.534	-0.322	-0.493	-0.953	-0.604	-0.458	-1.12	0.745	-0.72	-0.316	-0.0926	-1.31	1.75	1.75	2.33	1.44	-1.14
test_171	0	0	-2.07	2.1	-0.314	-0.622	-1.5	0.417	-0.955	0.543	-0.554	0.455	1.36	0.329	-0.966	0.397	0.221	-0.206	0.314	0.16	2.09	-0.479	0.313	0.234	-2.24	-0.674	1.24	-0.475	-0.477	-1.2	-1.31	1.74	-1.56	2.71	-0.118	0.178	-0.847	-1.63	2.16	0.558	-0.604	-1.33	0.835	-0.997	-0.184	-0.548	0.716	1.03	0.927
test_172	0	1	0.909	-0.343	-0.0557	0.118	-1.37	1.02	0.793	0.5	0.121	1.74	0.422	1.09	0.263	-0.0568	0.0609	-0.467	-0.967	-0.0326	-0.47	-0.804	-0.528	0.324	0.483	1.16	0.0727	-0.36	-0.814	-1.77	-1.38	1.2	0.54	-0.0425	-0.158	-0.132	0.978	-0.27	-0.689	-0.472	0.69	-0.597	0.199	1.89	-1.28	1.08	-1.65	0.221	0.924
test_173	1	0	0.33	0.233	0.864	0.644	0.0747	0.432	1.8	-1.93	0.504	1.45	-2.59	-0.0491	-0.852	0.1	-0.362	-1.29	0.365	1.24	-0.365	-0.407	0.0332	-0.627	-1.1	-0.676	-0.44	0.886	-1.02	0.51	-0.0401	-0.0209	1.6	-0.053	1.15	-2.59	1.49	-0.39	1.07	1.52	0.102	-0.122	0.144	0.26	0.324	-1.67	-0.626	-1.64	0.814
test_174	0	0	0.394	-0.377	-0.392	-0.352	3	0.634	0.705	-0.955	-1.31	1.51	-1.37	-0.973	-0.187	0.278	-1.34	-0.784	-0.491	-0.347	1.07	1.27	0.551	-2.57	-0.621	1.03	0.676	0.238	0.37	-0.849	-0.92	0.623	-0.104	0.745	-0.926	0.623	-0.983	0.159	-1.58	-1.07	-0.439	0.0997	-0.984	0.841	1.24	0.45	-0.484	-0.297	0.406
test_175	0	1	-0.289	-0.601	-0.573	-0.174	0.508	1.2	-0.768	-0.96	1.06	0.88	-1.74	-0.224	0.477	0.0776	1.16	0.13	0.184	-0.229	-1.28	0.322	0.927	-2.21	0.991	1.34	-1.05	0.0809	0.554	0.709	-0.189	0.261	-1.47	0.39	0.0406	-0.201	1.89	0.318	0.29	0.0574	0.213	-0.514	-1.01	0.112	0.462	0.505	-0.597	-0.22	0.572
test_176	0	1	-0.152	-1.07	1.87	-1.27	-0.497	-0.987	0.569	0.442	1.52	0.162	2.43	0.982	-0.227	-3.01	-0.219	2.39	1.3	0.26	-2.32	-0.706	-1.36	-1.42	1.79	0.192	-0.765	-1.75	0.508	-1.13	0.965	1.16	1.64	-1.91	-0.812	-1.56	2.84	2.88	1.97	0.63	1.04	-0.794	1.34	0.693	-1.17	-0.65	-0.856	0.735	-0.593
test_177	0	1	1.09	-0.784	-2.68	0.907	0.466	-1.69	0.475	1.69	0.729	-0.266	-1.12	-0.11	1.12	0.0111	1.2	-0.259	-2.86	-1.69	-0.35	-0.968	-0.933	-1.1	-0.44	0.593	-0.498	-0.215	0.424	0.114	-0.651	-0.665	1.03	-0.388	1.15	-0.729	0.238	0.163	-2.69	1.1	0.786	-0.423	-0.792	-1.12	-0.0393	0.701	1.54	-0.297	-1.04
test_178	1	1	0.00397	0.0304	1.29	-0.406	1.93	0.522	-0.73	0.506	0.215	0.393	-2.12	-0.967	-0.313	1.49	-0.479	-2.28	-1.65	0.507	0.097	1.9	-2.21	-0.262	0.615	1.12	-0.93	2.08	1.48	0.315	-0.162	-0.443	0.939	1.01	-0.789	-1.53	-0.525	-0.156	1.27	-1.85	-1.18	0.123	0.315	1.6	0.0671	-0.472	-0.302	-1.05	-1.78
test_179	1	1	-0.135	0.211	1.15	0.949	1.76	0.796	1.19	-0.0964	0.686	0.131	-2.12	-0.135	1.13	-0.578	-0.439	0.402	-0.0914	1.49	0.461	0.301	-0.544	0.11	1.89	-1.49	0.00053	-0.534	-0.619	0.878	1.34	-1.2	1.31	-0.975	0.293	-1.84	-0.837	0.945	0.396	-1.19	-1.09	0.0948	0.663	-0.733	1.87	-1.55	1.48	-2.2	0.707
[truncated: 721 more columns]
