# Supplementary material for: A multimodal ConvNeXt-Tiny deep learning model for simultaneous prediction of IDH mutation and Ki-67 expression in gliomas
Source: PLoS One. 2026 Jun 26;21(6):e0351757. doi: 10.1371/journal.pone.0351757 (PMC13308780; doi:10.1371/journal.pone.0351757)
Supplement: S1 File — This file contains the de-identified tabular data underlying the findings of this study, including cohort assignments, clinical variables, molecular labels, extracted radiomics features, deep learning features, model prediction signatures, and numerical data used to generate the figures and tables. (ZIP) [file pone.0351757.s012.zip › DL_test_Ki67_single__ADC_test_raw.csv]

sample_id	y_idh	y_ki67	DL1_ADC	DL2_ADC	DL3_ADC	DL4_ADC	DL5_ADC	DL6_ADC	DL7_ADC	DL8_ADC	DL9_ADC	DL10_ADC	DL11_ADC	DL12_ADC	DL13_ADC	DL14_ADC	DL15_ADC	DL16_ADC	DL17_ADC	DL18_ADC	DL19_ADC	DL20_ADC	DL21_ADC	DL22_ADC	DL23_ADC	DL24_ADC	DL25_ADC	DL26_ADC	DL27_ADC	DL28_ADC	DL29_ADC	DL30_ADC	DL31_ADC	DL32_ADC	DL33_ADC	DL34_ADC	DL35_ADC	DL36_ADC	DL37_ADC	DL38_ADC	DL39_ADC	DL40_ADC	DL41_ADC	DL42_ADC	DL43_ADC	DL44_ADC	DL45_ADC	DL46_ADC	DL47_ADC
test_001	1	0	1.33	-0.0124	-0.424	-1.65	0.19	-0.156	0.569	-0.171	-0.654	-1.28	1.17	-0.362	-0.469	1.76	-0.752	1.41	0.286	-0.4	0.26	-0.432	0.423	-2.06	-0.437	1.44	-0.545	2.45	-2.71	0.0432	-1.44	-1.01	0.354	0.395	0.2	0.838	0.537	-1.4	-2.28	0.38	-1.31	2.34	-2.18	0.545	0.5	-1.01	-0.893	-0.0205	-0.173
test_002	0	0	-0.0565	1	-1.02	0.253	1.75	-0.419	-1.56	-0.0616	0.564	-1.14	1.13	-1.1	0.134	-0.153	-0.26	0.601	-0.317	-0.432	1.4	2.14	-1.22	-2.76	-0.349	-2.1	0.382	0.871	1.42	-1.66	-0.787	-0.249	-1.69	-0.352	1.27	1.55	-0.553	-0.676	-1.49	-0.198	-2.02	-0.0123	-1.91	-0.948	1.82	0.31	-0.469	-1.81	-1.46
test_003	0	1	0.133	0.0194	-0.0367	1.86	-1.02	-0.954	1.7	0.834	2.12	0.408	-2.71	-0.519	1.51	-2.24	2.45	0.541	0.61	0.468	-0.00666	0.207	-0.777	-0.769	-1.48	0.665	-1.56	0.0549	-0.842	-0.109	-0.93	-0.303	0.531	0.587	0.711	-0.795	-1.72	-1.35	0.191	1.09	-0.267	-0.469	2.04	1.74	0.912	-1.11	1.47	1.98	0.221
test_004	0	0	1.12	0.287	0.168	0.497	-0.0279	-0.0969	-1.33	0.18	0.346	-0.75	1.03	0.728	-0.483	-0.679	0.0197	-2.48	-0.356	0.0674	-1.74	-0.522	-0.789	-0.281	0.495	0.316	-1.15	1.6	0.818	0.299	-1.46	-0.874	-0.914	0.156	0.866	1.87	-1.23	0.463	1.02	0.866	-0.183	0.159	-1.43	-1.33	-0.432	0.767	-1.35	-0.688	-1.51
test_005	0	1	0.449	0.261	0.764	-2.01	1.15	-0.563	0.183	-1.83	0.491	-0.134	2.22	0.105	-2.06	-0.801	0.464	-2.36	2.15	0.267	1.22	1.05	-0.44	-0.913	0.724	-1.18	-1.01	1.65	1.84	0.823	0.697	-0.3	-0.232	-0.461	3.41	-0.085	-1.04	-0.77	-0.628	0.0654	0.473	1.02	-0.163	-0.809	-1.06	1.28	1.1	0.893	-0.325
test_006	1	1	0.33	0.519	-1.13	0.955	-1.95	-1.1	-0.797	0.0804	2.07	0.577	-1.19	2.51	-0.458	3.57	-1.27	1.97	0.048	-0.873	-0.123	-0.759	0.686	-0.844	-0.687	0.282	1.82	-0.233	-1.13	-0.462	0.565	-1.45	0.585	-1.03	-1.29	-1.53	-0.826	0.135	0.703	0.359	0.0931	0.94	1.24	0.466	-0.785	-0.241	1.87	-1.03	0.844
test_007	1	0	1.03	-0.0292	-0.27	0.32	-0.476	-2.3	0.477	0.654	0.778	-1.64	-2.02	2.31	0.622	1.31	-0.227	0.621	-0.711	0.474	-0.35	1.11	-1.79	-0.914	-2.64	0.0529	0.0793	1.6	0.108	-1.25	-0.396	0.472	-1.08	-0.242	0.291	0.163	0.108	-0.702	-1.66	-0.255	-1.26	1.61	1.05	-0.319	-0.772	-0.0517	-2.01	0.344	-0.759
test_008	0	0	0.9	0.641	0.706	0.604	-2.76	-1.73	-1.48	0.361	1.5	-0.607	-1.16	1.28	-1.23	1.04	-0.276	-0.905	-1.93	0.694	-0.765	-1.6	-0.616	0.613	-0.373	0.624	0.842	0.722	0.314	0.762	-2.67	-1.91	-0.372	-0.332	-1.05	-0.0947	0.894	-0.667	-0.639	2.51	-0.0934	-0.382	1.34	0.526	0.931	0.446	1.58	0.812	-0.0855
test_009	1	1	0.956	-1.78	-0.69	0.773	-0.12	-1.61	0.0367	0.128	-1.36	-1.02	-0.739	-0.172	0.103	-1.14	-0.445	-0.995	-0.699	-0.649	0.434	-1.22	0.922	-0.828	0.0496	-0.273	-0.837	0.236	0.5	-1.15	-0.496	-1.09	0.0173	1.87	0.232	-0.559	-0.459	0.612	-1.13	-0.0512	0.428	-0.388	-0.29	-0.68	-0.325	0.449	1.33	0.716	-0.217
test_010	1	1	-0.234	-1.01	1.55	-0.0306	0.713	-0.379	0.285	-0.467	-1.34	1.54	0.697	-0.658	-0.0886	1.75	0.957	-0.569	0.767	-0.0692	-0.513	-0.627	1.07	-1.35	-0.934	-2.05	0.566	-1.24	0.199	1.3	0.998	-0.793	-0.115	1.78	0.613	-2.16	-2.21	-1.32	0.107	0.348	0.587	-2.35	0.375	0.214	-0.483	0.464	-0.859	-0.526	1.5
test_011	0	1	1.24	2.24	0.981	1.11	1.8	0.307	0.0812	2.07	1.64	-1.18	-1.89	0.798	2.5	-0.754	1.26	-0.48	-1.5	-1.47	0.538	0.185	-1.58	0.965	-1.58	0.172	0.289	0.644	-0.175	-0.0575	-0.197	0.986	-0.496	-0.562	1.76	-0.61	-0.135	-0.946	0.882	1.57	0.503	1.14	-2.34	2.04	-1.13	-1.34	-0.376	0.45	-0.621
test_012	1	0	-1.24	-2.07	-0.74	-0.876	-1.73	-0.195	-0.0524	-1.69	0.398	0.179	-0.0244	-1.43	-1.53	0.253	0.00689	0.0729	-0.491	-0.457	-1.95	0.499	0.999	-0.663	1.38	-0.401	-0.572	-0.604	-0.708	0.725	-1.45	-0.336	-0.38	-0.0953	1	0.642	0.682	0.634	-0.267	0.165	-1.15	-0.9	0.367	1.38	0.932	0.488	0.253	-1.38	-0.494
test_013	1	0	-0.541	1.25	-2	-0.123	-1.94	0.268	-1.67	-0.232	1.68	0.125	-0.135	0.859	0.81	0.115	-1.15	-1.07	-0.361	-0.684	-1.7	-1.45	0.341	0.0939	0.148	-0.277	-0.556	1.05	0.673	0.707	-0.694	0.181	0.118	-1.15	0.379	1.74	1.78	0.0636	-0.879	0.529	-0.506	-0.107	0.536	-1.1	0.0961	-0.557	-0.0999	0.98	0.0238
test_014	0	0	-0.997	1.1	-1.52	-0.0507	1.16	-1.19	-1.29	1.31	1.86	-1.22	-1.56	1.25	1.13	-1.09	-0.517	0.539	2.16	0.712	1.27	-0.194	-1.1	0.118	-0.503	-0.334	0.691	0.997	-0.249	-1.04	0.153	-0.371	0.832	0.621	0.777	1.55	-1.86	1.36	-0.364	0.527	-1.2	2.67	1.21	-0.112	0.494	1.47	1.02	-0.926	0.273
test_015	1	0	0.0227	0.371	-1.35	-0.399	-0.0726	-1.06	-0.421	-0.379	-0.0142	-0.237	-0.841	-0.338	-0.021	-0.584	0.22	0.0794	-0.392	-0.0186	0.712	-0.425	1.19	-1.61	0.859	-0.996	-1.08	0.27	1.04	-0.398	2.35	0.799	0.685	1.35	-1.29	3.27	0.619	2.35	-2.1	-1.88	-0.721	1.03	-1.47	-2.09	0.228	0.843	0.155	-0.249	-0.245
test_016	0	0	-0.222	0.326	-0.863	-0.763	1.1	0.332	0.0934	1.32	0.365	-1.84	0.559	0.486	-0.799	-0.677	-0.724	-0.529	-0.852	-1.28	0.67	-1.43	0.809	-0.981	-0.654	-1.36	-0.541	-0.101	-0.171	-0.239	0.118	-1.85	0.14	1.55	0.0632	0.921	-0.59	0.848	-0.996	0.0944	0.000378	-0.4	0.591	2.56	1.28	-0.492	1.43	1.94	-0.554
test_017	1	0	0.368	0.597	-1.06	0.276	1.49	0.552	0.24	0.926	0.521	-1.46	0.43	-0.138	-1.01	0.453	-0.977	0.448	-1.39	-0.0616	0.0515	-1.38	1.13	-0.821	-0.562	1.16	-0.566	0.884	0.157	-1.31	0.172	-0.447	-0.459	0.232	-1.51	0.512	-0.654	-1.38	-0.513	-0.337	-1.85	0.813	-0.165	1.92	0.302	-0.343	0.128	0.155	0.561
test_018	1	1	-0.821	-1.15	-1.6	-1.4	2.09	2.27	0.654	0.405	-1.37	1.37	0.662	-0.959	-0.9	0.0133	-0.728	1.02	0.811	-0.859	0.139	0.844	-0.389	0.213	1.62	0.286	1.19	-0.728	0.849	-1.18	0.296	0.116	-1.23	-0.545	1.48	0.688	-0.708	1.67	0.218	-2.08	2	-0.797	-1.31	1.2	-1.39	0.213	0.0462	-0.764	0.356
test_019	1	1	-0.712	-0.814	-0.377	-1.38	-0.812	-0.999	0.577	-0.905	-0.254	-1.01	-0.283	1.32	-1.3	0.674	2.46	1.7	0.107	-0.62	0.362	-0.699	-1.33	-0.548	-0.0636	0.376	-0.755	-0.74	-1.29	-1.08	0.682	-0.471	-0.739	0.012	-1.23	-2.62	1.73	-0.937	-0.535	0.886	-1.16	-0.37	0.875	0.186	2.09	-0.808	1.73	-0.636	0.265
test_020	1	0	-0.345	-0.431	-0.662	-1.48	0.0516	-0.499	-0.8	2.09	1.01	0.989	0.942	-0.203	-2.04	2.05	-0.688	1.42	2.46	-1.81	0.727	-0.503	1.16	-1.04	-0.59	-1.08	1.57	0.407	-0.267	-0.959	0.656	-0.976	-2.36	-0.812	1.08	0.761	1.14	-0.587	-0.656	-0.108	-0.0751	-1.23	0.207	0.31	2.18	0.155	-0.21	0.411	-0.496
test_021	1	0	0.0298	-1.36	0.137	-0.28	0.649	-0.389	-1.05	-0.774	-0.15	-0.196	0.371	-1.04	-1.01	-0.586	0.271	-0.179	0.316	0.36	-1.7	0.927	0.601	-0.75	0.502	-1.21	-1.08	-0.378	-0.311	-0.871	0.93	-0.414	-0.372	0.384	-0.629	1.77	1.16	-0.182	-1.46	-1.38	-0.558	-1.13	1	-0.207	1.22	1.85	-0.454	-1.06	1.81
test_022	1	1	-0.507	-1.08	-0.563	-2.01	-0.798	-1.52	-0.467	0.236	-1.46	0.375	1.33	1.02	-1.83	1.94	0.211	2.13	0.00896	-1.35	0.321	-0.601	1.11	-1.34	0.255	0.204	-0.943	0.188	-1.74	1.06	0.147	-0.654	-0.43	1.86	0.0448	-0.03	0.535	-0.563	-0.133	0.464	0.0594	-0.524	-0.224	-0.703	0.0858	-0.688	1.09	-0.633	-0.988
test_023	0	1	-0.473	0.824	0.708	0.357	-0.77	-0.836	0.608	0.583	-1.85	-0.499	-1.2	-0.993	-0.857	-1.74	0.471	-1.54	-0.65	1.01	-2.55	-0.767	0.359	0.786	-0.833	1.26	0.35	0.00604	-1.12	0.938	-0.654	-0.311	0.85	1.69	-1.89	-0.0709	0.249	-0.375	-1.22	-0.151	-0.598	-0.664	-0.214	1	1.31	1.08	0.0714	1.8	-0.873
test_024	1	1	-1.63	1.11	0.04	-0.315	-1.01	-1.48	1.21	-1.21	1.63	0.344	-0.262	1.39	1.14	-0.534	-0.536	-1.32	1.32	0.501	-0.574	-1.98	-0.126	0.873	-0.643	1.07	-0.944	-0.214	0.0192	1.52	0.333	1.31	1.26	1.27	-0.486	-1.33	-0.036	-1.36	1.67	0.413	1.47	-0.522	0.517	-0.328	0.179	1.32	0.272	1	1.19
test_025	1	1	-1.68	0.193	0.591	0.892	-0.061	0.759	0.577	-0.314	0.154	0.612	2.09	-2.38	1.32	-1.08	0.268	0.646	-1.15	-1.25	-0.178	-0.676	1.16	1.67	0.186	0.476	-1.27	1.31	0.456	0.271	0.906	-0.0992	-0.612	-0.303	-0.281	0.388	-0.337	0.375	-1.66	-1.38	0.537	0.589	-0.213	2.47	0.306	-0.54	0.347	-0.671	-0.497
test_026	0	1	0.678	-0.253	1.27	0.109	-1	0.139	-0.701	-1.72	0.802	0.513	-0.476	-0.152	-0.48	-0.348	0.703	-1.45	-2.06	-0.518	-0.778	0.525	0.735	0.332	-2.05	0.858	0.108	2	-0.0392	0.417	-1.79	0.0922	-1.06	-0.595	1.37	-0.85	-1.45	-0.788	0.633	1.11	-0.649	0.0963	-0.355	-1.5	-0.0565	-1.22	0.783	-0.0803	1.47
test_027	0	1	-0.686	0.478	0.688	1.02	0.317	-0.516	-0.572	-0.974	0.688	0.934	0.4	-1.02	0.163	0.657	-0.672	-0.455	-1.34	0.263	0.253	0.36	0.643	-0.0267	-0.437	-0.566	-0.529	-0.0454	0.05	1.94	1.37	-0.244	0.521	-2.06	1.14	-1.38	0.0317	-1.43	1.11	2.27	1.3	0.19	-0.315	-0.98	0.712	-0.689	-1.08	-1.49	-0.575
test_028	1	0	-0.373	1.24	0.507	2.16	-0.782	0.373	-0.443	-0.0409	-0.0335	-1.18	-0.508	-1.12	0.0381	-1.4	1.2	-1.05	-0.895	1.88	-1.83	0.0765	-0.182	-0.959	-1.31	-0.634	-0.617	-2.03	1.5	0.00937	0.0482	0.335	0.934	-0.91	0.308	-0.729	-1.48	-0.227	-2.15	1.67	-0.719	-0.116	0.27	-1.65	0.904	0.395	-1.5	1.09	1.14
test_029	0	0	1.09	0.206	0.176	0.448	-0.0311	-0.0742	-1.29	0.104	0.305	-0.746	1.02	0.623	-0.473	-0.664	-0.0256	-2.46	-0.369	0.07	-1.68	-0.547	-0.773	-0.246	0.539	0.221	-1.23	1.57	0.787	0.356	-1.43	-0.884	-0.92	0.124	0.819	1.84	-1.27	0.468	0.963	0.888	-0.154	0.141	-1.28	-1.25	-0.435	0.79	-1.38	-0.753	-1.53
test_030	0	0	-0.778	-0.045	-0.781	0.84	0.376	-0.782	1.61	-1.18	0.783	-0.815	0.593	-0.775	-0.244	0.0783	0.31	-0.213	-0.328	0.553	-0.047	-0.695	-0.459	-0.979	0.214	-0.332	-1.21	0.612	1.88	0.0649	-0.537	0.248	-0.784	-0.0383	-0.624	-0.341	-0.933	0.307	1.13	0.71	-0.191	1.75	0.132	-1.3	0.125	-0.99	-0.615	-0.799	-2.06
test_031	0	1	-0.951	-0.611	-0.247	-1.41	-0.332	0.0302	-0.25	1.85	0.789	1.75	1.18	-0.0726	-2.25	2.22	-0.194	1.87	2.43	-1.99	0.641	-0.437	1.54	-1.14	-0.716	-0.836	1.01	0.0267	-0.842	-0.616	0.975	-0.764	-2.15	-0.413	1.08	-0.361	1.35	-0.697	-0.365	-0.258	0.569	-2.09	0.312	0.325	1.77	0.0668	0.325	0.243	-0.261
test_032	0	0	-0.00825	0.767	-2.04	-1.29	1.03	0.601	1.06	-0.159	0.863	-1.24	0.778	0.842	1.05	0.799	-0.558	0.288	1.37	0.561	-0.452	-0.979	0.125	-0.875	0.476	-0.958	-1.6	1.09	0.15	-0.367	1.46	0.234	0.888	1.07	-0.451	2.43	0.551	0.355	-0.334	0.227	-0.993	0.325	0.116	-0.442	0.368	0.587	0.265	-0.136	-0.835
test_033	1	1	-1.26	0.536	1.26	0.184	0.246	1.31	-1.57	-1.18	-1.72	-0.0409	0.271	-0.38	2.06	-0.315	-0.859	-0.38	-0.301	-1.06	1.75	0.245	0.461	0.978	0.585	-1.61	1.14	-0.535	-0.525	0.653	0.608	-1.42	1.94	0.281	-0.638	-2.6	0.00747	0.703	1.41	0.621	-0.366	-0.127	-0.0556	-0.971	0.0811	-0.81	-0.652	0.698	-0.55
test_034	1	0	0.9	0.612	-1.51	0.873	-1.62	-1.63	-1.2	0.389	2.28	-0.334	-1.41	2.33	-0.305	3.41	-1.77	1.53	0.00723	-0.658	-0.11	-0.812	0.372	-0.83	-0.539	0.0922	2.31	0.202	-0.493	-0.797	0.306	-1.71	0.282	-1.45	-1.39	-0.442	-0.977	0.362	0.546	0.522	-0.484	1.85	0.989	0.375	-0.257	-0.248	1.4	-0.768	0.613
test_035	1	1	-1.35	0.189	0.436	2.7	1.75	0.996	-0.0928	0.696	0.661	-0.17	-0.329	-0.991	0.345	-1.21	0.885	0.948	-0.688	-1.08	0.418	0.438	-1.07	1.64	-1.34	-0.811	-0.979	0.791	1.12	-0.474	1.06	1.75	0.802	-0.96	0.867	-0.187	-0.841	0.0778	0.604	0.405	0.61	0.198	1.19	0.899	-1.37	-1.64	-0.0417	1.35	0.308
test_036	1	0	1.52	-1.5	-1.19	0.725	0.282	-2.07	-0.458	0.444	-1.19	-1.84	-0.954	-0.279	0.288	-1.28	-0.903	-1.45	-0.602	-0.441	0.415	-1.28	0.579	-0.746	0.0547	-0.471	-0.245	0.663	1.14	-1.49	-0.807	-1.38	-0.189	1.5	0.265	0.545	-0.672	0.765	-1.44	0.127	-0.222	0.588	-0.496	-0.692	0.205	0.48	0.85	0.944	-0.437
test_037	0	0	1.78	-0.226	-0.621	-1.7	0.616	0.338	-0.565	-0.47	-0.0292	-1.84	1.25	0.636	0.728	1.21	-0.875	-0.203	0.0335	-0.84	0.387	-0.828	1.09	0.788	1.83	-0.474	0.214	-0.178	-1.1	-0.825	2.09	1.02	-0.693	0.0751	-1.83	0.56	-0.744	0.709	-1.84	-1.12	0.387	1.05	0.059	-0.0197	-0.651	0.0172	-0.391	1.3	1.13
test_038	0	0	0.333	1.23	-1.72	1.17	-0.339	-0.0747	-1.46	1.8	-0.681	-0.493	1.02	-0.634	-0.44	-0.75	0.274	-0.952	-0.193	-0.67	-0.571	2.77	-0.179	-0.493	1.35	-1.15	0.851	-0.307	-0.581	-2.19	-1.28	-0.623	-0.61	-1.1	0.823	0.706	0.218	-0.0977	-0.458	1.75	-1.5	0.0804	-1.74	0.559	0.286	-0.385	-1.81	0.573	-1.57
test_039	1	1	-0.564	-0.586	0.397	0.754	-0.474	-0.278	0.886	-0.434	1.21	0.229	-1.54	0.965	0.199	-0.59	0.944	1.35	1.4	0.38	0.8	-0.726	-1.78	0.894	-0.629	-0.127	-0.0597	0.489	1.12	1.67	0.353	0.0486	0.821	-1.08	-0.59	0.0379	-0.935	0.797	-0.73	0.179	0.0389	0.349	0.814	0.42	-0.171	1.24	-0.882	1.24	-1.34
test_040	0	0	0.731	-0.151	-0.433	-0.259	2.25	-1.38	1.18	-0.823	1.28	-0.861	-0.547	-0.382	1.04	-0.271	-1.18	-0.616	0.457	0.756	-0.186	-0.859	-1.94	1.24	0.627	-1.59	1.54	-1.04	2.26	-0.187	0.553	1.82	-0.719	-2.43	-1.11	1.8	0.522	1.35	0.319	0.903	-0.98	1.3	-0.474	0.473	0.332	0.722	-1.46	0.496	-2.14
test_041	0	0	-1.8	0.433	0.498	-1.22	0.596	-0.0235	0.117	-0.00265	-0.0093	0.0167	-0.567	-0.982	-1.47	-0.0605	-1.29	1.12	-0.434	-0.594	0.761	-1.72	1.1	-0.379	0.941	0.528	0.169	1.11	0.778	-0.99	-0.251	0.462	1.98	0.737	0.686	-1.28	2	-0.0281	0.325	1.13	-0.18	-1.53	1.45	-1.22	0.119	-0.542	2.05	-0.628	-1.14
test_042	0	1	0.16	0.0199	0.022	1.84	-1.05	-0.938	1.71	0.849	2.11	0.435	-2.67	-0.593	1.52	-2.24	2.45	0.446	0.624	0.609	-0.0228	0.29	-0.732	-0.724	-1.44	0.672	-1.55	0.0113	-0.774	-0.0226	-0.988	-0.266	0.565	0.548	0.81	-0.84	-1.63	-1.37	0.269	1.13	-0.187	-0.433	2.02	1.67	0.968	-1.12	1.49	1.98	0.22
test_043	1	1	0.177	-1.13	1.22	-0.497	-0.177	-0.286	1.48	0.0196	-0.745	0.455	0.444	-0.701	-0.885	1.45	0.795	-0.0871	-1.29	0.063	0.232	-1.38	0.453	-1.64	-0.337	0.686	-0.858	-1.23	1.3	-0.499	-0.00374	-0.797	-0.965	-1.14	-0.727	-0.49	0.994	-1.06	-0.345	0.00451	-0.682	0.278	-1.19	0.458	0.444	-0.909	0.508	0.788	-0.562
test_044	1	0	0.89	0.625	-1.54	0.871	-1.54	-1.63	-1.23	0.432	2.27	-0.356	-1.34	2.38	-0.292	3.44	-1.78	1.58	0.0142	-0.697	-0.119	-0.844	0.291	-0.805	-0.592	0.118	2.29	0.22	-0.497	-0.759	0.239	-1.71	0.247	-1.41	-1.36	-0.471	-0.962	0.34	0.567	0.512	-0.423	1.87	1.06	0.414	-0.291	-0.183	1.34	-0.768	0.647
test_045	1	1	-0.852	-1.4	-0.41	0.577	-0.414	-0.942	-0.5	-1.16	0.02	0.326	-0.141	2.23	0.326	1.68	1.63	0.68	-0.499	-0.0251	-1.07	0.0854	-0.808	0.503	-1.3	-0.459	-0.489	-0.321	-1.2	0.315	-0.923	-0.958	-0.511	0.0297	0.352	-3.37	1.46	0.513	-0.912	-0.635	2.25	0.123	0.306	1.96	-0.924	2.02	0.0872	-1.46	0.114
test_046	0	1	-1.71	0.0887	0.301	0.0976	-0.938	0.395	-0.437	-0.864	-1.66	-0.694	-0.344	0.29	-0.451	-1.8	1.05	0.415	-0.372	-0.181	-0.994	-0.539	-2.01	-0.744	-0.791	-0.657	-1.32	-0.951	-2.34	-1.5	0.371	0.838	-2.16	0.0778	-3.35	-0.195	-0.29	1.04	-1.48	-1.23	-0.149	-1.17	-0.35	0.908	0.278	0.865	0.252	-1.5	-0.511
test_047	0	0	1.82	-0.795	-0.947	-0.873	-0.692	-1.37	-0.866	-0.299	0.468	-0.228	1.4	0.81	-0.106	1.06	-1.66	0.955	-1.05	-0.746	1	0.218	-1.8	0.39	1.52	0.428	1.03	0.365	-0.23	-0.787	0.00283	-0.0484	1.08	-0.228	-1.83	0.47	0.771	-0.455	-0.973	-0.583	-1.79	1.09	-1.29	-0.0354	0.66	-0.000295	1.1	-0.329	0.866
test_048	0	0	-0.0336	-1.31	0.0963	-0.284	0.697	-0.387	-1.11	-0.786	-0.235	-0.256	0.419	-1.12	-0.988	-0.595	0.164	-0.142	0.26	0.249	-1.7	0.899	0.608	-0.753	0.528	-1.29	-1.11	-0.353	-0.268	-0.864	0.966	-0.419	-0.426	0.387	-0.708	1.83	1.14	-0.135	-1.43	-1.36	-0.562	-1.13	0.961	-0.189	1.29	1.83	-0.436	-1.05	1.78
test_049	0	0	1.47	0.552	-1.18	-0.0295	-0.438	-0.136	-1.46	1.6	-1.48	-1.3	-1.22	2.02	-0.489	0.943	-0.33	-0.189	0.447	0.949	-0.979	0.998	1.25	0.83	0.697	0.349	2.26	-0.268	-0.836	-0.948	-0.709	-1.47	0.653	0.00344	1.31	-0.846	-0.147	0.948	-1.92	-1.75	-0.759	1.05	-1.11	1.28	2.37	2.11	0.167	0.768	0.696
test_050	1	1	-2.62	-0.306	2.6	1.08	0.295	-0.328	0.301	-0.183	1.08	2.35	-1.15	-0.143	1.67	-1.33	0.371	1.07	-0.294	0.25	-1.55	-0.449	-0.119	1.36	-0.542	0.367	-0.273	-0.855	-0.137	2.97	0.518	0.565	-1.51	1.49	1.81	-0.319	0.643	0.548	0.219	-0.0966	1.71	-0.101	0.914	0.685	-0.018	0.459	-0.154	0.936	0.399
test_051	0	1	0.0699	0.267	0.878	0.687	-0.102	0.284	-0.404	1.79	-0.071	0.888	-0.306	0.624	1.27	0.401	-0.986	0.815	1.07	-1.15	0.488	1.3	-0.265	0.417	-0.774	0.703	0.59	-2.18	1.76	0.228	0.229	-0.258	-0.288	0.412	0.583	-0.972	-0.422	-0.932	0.257	0.409	0.453	0.278	0.0264	0.899	0.112	-0.847	-0.525	1.18	-0.196
test_052	0	1	-1.05	0.756	0.763	0.12	-0.327	1.17	1.34	0.439	-1.04	0.714	1.48	-0.00615	0.174	0.919	-0.0201	-0.115	0.417	-0.494	-0.0125	1.67	-0.361	-0.475	1.49	-0.599	-0.479	-0.182	-0.576	0.762	0.64	1.85	0.0937	-0.295	0.293	-1.17	1.48	0.225	2.02	0.942	0.402	-0.278	-0.151	0.416	-0.139	-1.24	0.133	-1.62	-1.93
test_053	1	1	-0.443	0.883	0.693	0.331	-0.821	-0.85	0.655	0.574	-1.8	-0.38	-1.14	-1.03	-0.908	-1.75	0.404	-1.69	-0.65	1.05	-2.55	-0.855	0.337	0.839	-0.873	1.3	0.407	-0.0121	-1.1	1	-0.694	-0.242	0.916	1.67	-1.86	-0.121	0.224	-0.499	-1.29	-0.186	-0.613	-0.699	-0.138	0.931	1.32	1.05	0.0875	1.87	-0.81
test_054	0	1	-0.732	0.848	-0.0257	0.131	-0.267	-0.778	-0.387	0.0812	0.658	-0.538	-0.0785	0.462	0.22	-0.819	0.272	1.03	0.911	-1.59	0.147	-0.192	-0.294	-0.348	-0.0479	0.894	-0.955	-0.791	-1.8	-0.447	0.681	0.616	-1.26	-0.682	0.792	1.29	0.593	-1.02	-1.16	-1.07	-0.351	-0.0075	0.185	0.977	-0.871	-1.19	0.8	-1.97	-0.575
test_055	1	0	-0.989	0.00242	-0.497	-0.65	0.314	-0.561	0.717	-0.612	-0.81	-0.737	-0.691	0.525	-0.76	-0.873	-0.573	0.576	1.1	0.0241	1.01	1.73	-1.17	-0.714	-0.894	0.688	0.637	0.898	1.69	-0.48	0.39	-1.5	0.182	0.0906	-0.509	0.554	-0.986	1.12	1.23	0.112	-1.31	0.232	-0.354	-1.56	0.188	-2.56	1.83	-0.689	0.186
test_056	1	0	0.281	-0.37	-2.06	0.125	1.89	0.842	1.54	0.553	-0.392	-0.857	1.2	0.553	-0.515	1.07	-0.27	0.437	0.598	-1.01	-0.546	-1.59	-0.149	0.14	0.987	-1.18	1.94	-0.0898	0.423	-1.16	0.206	-1.57	-1.67	-0.859	-0.469	-1.45	-1.4	-0.716	0.73	0.779	1.41	0.849	-0.9	0.536	-0.327	0.427	-0.171	0.533	-0.851
test_057	1	1	0.149	-1.54	-1	-0.498	0.213	1.57	0.516	-3.2	-1.66	-0.059	0.489	-0.00725	-0.217	0.957	-1.14	0.901	0.87	-0.571	-0.24	-1.09	0.979	0.375	0.923	0.639	0.83	0.756	-0.191	0.322	-0.0193	-0.671	-0.703	-0.483	1.13	-1.48	-0.118	0.0461	-0.102	-0.803	0.52	-0.0131	0.892	0.193	0.0519	-0.351	-0.412	-0.047	-0.652
test_058	1	0	0.659	0.00178	-0.779	-0.733	1.38	-0.0418	0.925	-0.157	0.796	-0.659	-0.168	0.856	-1.18	-0.19	-0.936	0.629	1.56	1.17	-1.21	-0.717	0.0245	-1.13	-0.751	1.32	1.6	-0.183	1.76	-0.175	0.105	-1.53	-0.224	-0.843	-0.747	1.31	0.279	1.2	0.653	-0.822	0.156	0.692	0.342	-0.711	0.549	0.463	-0.678	-0.348	0.814
test_059	1	1	-0.546	0.841	-0.565	-0.998	0.0146	1.92	0.35	-0.313	0.152	-1.13	0.117	0.206	0.354	-0.166	-0.917	0.833	-0.538	-0.0323	-0.229	0.982	0.459	-0.655	1.12	-1.3	-0.713	0.514	-0.198	-1.06	0.301	-0.851	-0.219	-0.159	-0.788	1.77	-0.584	1.79	0.736	-1.25	0.47	-0.655	1.74	0.923	-2.03	0.701	-0.0526	-3	-0.0924
test_060	0	1	0.443	0.198	0.726	-2.04	1.17	-0.547	0.171	-1.83	0.458	-0.175	2.33	0.0576	-2.11	-0.825	0.385	-2.42	2.15	0.272	1.22	1.06	-0.55	-0.958	0.779	-1.11	-1.06	1.62	1.85	0.81	0.762	-0.253	-0.269	-0.454	3.37	-0.0869	-0.976	-0.77	-0.599	0.0293	0.488	1.03	-0.207	-0.854	-1.01	1.19	1.2	0.808	-0.369
test_061	1	1	-0.793	0.473	-1.07	-0.5	0.839	0.977	1.53	-0.0635	-0.103	-0.0163	-0.695	0.934	0.648	0.541	1.08	-1.4	-1.03	0.438	-0.424	-0.872	-0.496	-1.24	-0.875	-0.00489	-0.638	-0.749	0.958	-0.265	-0.526	1.17	1.55	0.0522	1.95	-1.5	-0.543	-1.57	1.21	1.85	-0.96	-0.468	-1.69	-0.249	-0.746	-0.0773	1.31	-0.217	-0.0316
test_062	0	0	1.53	0.668	0.719	0.344	-1.14	-0.779	-0.355	1.06	1.29	0.708	-2.5	0.662	1.38	0.313	-0.0556	0.168	0.855	0.656	-0.269	1.3	0.746	-0.00744	-0.072	-0.193	2.2	0.795	-0.645	0.654	-2.39	-0.473	0.743	0.122	0.0434	1.74	-1.29	-0.317	-1.98	1.42	-1.27	0.979	-0.41	0.0358	0.399	0.00517	0.454	-1.58	-0.867
test_063	1	1	1.37	-0.203	-0.48	0.215	-1.68	1.12	1.1	-0.721	-0.272	1.9	0.234	1.89	-0.0969	1.6	-0.541	1.58	-0.816	2.07	-1.37	-1.77	0.16	-2.29	-1.19	1.69	-0.668	-0.16	-0.731	0.872	-0.261	-0.356	0.781	-0.282	0.554	-0.839	0.362	-2.26	-0.00245	-1.09	0.238	1.02	-0.533	-0.646	-0.349	-0.874	-0.949	-1.13	0.375
test_064	1	0	0.159	-0.239	-0.54	-1.27	0.411	-0.505	0.271	0.853	-1.15	-1.33	0.771	1.3	0.172	1.72	-1.04	0.32	0.263	-0.913	-0.506	-0.591	-1.29	-1.55	0.0378	1.23	0.799	-0.271	0.0963	-1.46	0.312	-0.631	-1.57	-1.09	-0.0786	0.678	0.884	-0.115	0.433	-1.17	0.708	0.00491	-1.39	-0.374	-0.198	-0.61	-0.329	-0.302	0.0325
test_065	0	1	0.547	1.23	0.22	0.354	-0.173	1.32	-0.594	0.0214	-1.05	1.33	0.961	0.282	-0.555	-0.196	1.21	-0.193	0.642	0.37	-0.352	1.04	0.105	1.47	-0.629	-0.886	0.186	-0.642	0.309	-0.56	0.136	0.742	0.105	-0.115	0.21	1.28	1.29	1.14	0.547	-0.674	-0.0204	-1.02	0.954	-0.494	-1.81	-0.222	-0.78	1.73	1.48
test_066	0	1	0.656	-0.137	0.513	1.33	-1.72	-1.53	0.791	-0.903	-0.227	0.0218	-1.51	-0.0938	1.42	-1.54	0.392	0.939	-0.96	0.575	1.07	-1.35	-1.49	0.606	-0.659	-0.765	-0.156	-0.867	-0.0186	-1.93	0.434	1.36	0.718	0.629	0.703	-0.672	0.38	-1.78	1.16	0.435	-0.497	-0.693	-0.229	-0.471	0.852	2.58	1.59	-0.917	0.944
test_067	0	0	1.4	0.931	-1.38	-0.152	-0.143	0.882	-0.55	0.562	0.897	-1.73	-0.698	-0.366	1.85	0.581	-0.79	-1.67	-2.32	0.946	0.112	-0.352	-0.27	1.25	-1.09	0.194	0.0699	-0.629	-0.0972	0.707	-1.49	0.0027	1.42	-1.71	0.729	1.6	-0.789	1.16	-0.205	2.04	-1.99	0.839	-0.5	1.18	-0.166	-0.723	-0.364	-0.272	-1.04
test_068	1	0	1.31	0.605	-0.742	-1.73	-0.282	1.37	-1.91	0.723	-1.32	1.21	1.35	-1.18	-2.23	-1.63	1.67	-1.27	1.98	-0.278	-0.723	0.103	-0.511	-1.57	0.37	-1.14	0.992	-0.476	0.245	-0.981	-0.596	-0.514	0.921	-1.32	0.642	1.74	-0.445	-1.17	-0.664	-0.72	-0.821	-0.763	-0.754	-0.818	1.22	-1.32	-2.04	0.215	0.063
test_069	0	1	-0.723	-2.46	1.09	1.03	-0.752	-0.29	1.04	-1.56	-1.89	-0.742	0.267	0.701	-0.147	-1.34	-0.956	1.12	-0.0251	-1.93	-0.93	-0.206	1.54	-0.689	-1.03	2.02	-0.56	-0.572	-2.17	0.31	2.61	0.216	0.532	1.49	-0.157	-1.35	0.833	-0.707	0.302	0.294	0.388	-1.08	0.0778	-0.974	0.43	-0.918	-0.548	-0.823	0.418
test_070	0	0	-0.338	-0.88	0.315	-0.786	0.533	0.707	-0.648	1.92	-1.19	-1.77	0.827	0.254	-0.853	0.795	0.968	1.33	1.06	1.05	0.524	0.268	-0.304	0.412	0.964	0.753	0.175	-1.26	-1.06	0.714	-1.18	-1.23	-1.27	-0.522	0.139	-0.728	-0.0218	-0.352	0.251	0.642	0.444	0.586	0.281	-0.225	1.56	1.23	-0.364	-0.489	-0.589
test_071	1	0	1.02	-0.101	0.0826	0.576	0.605	-0.00845	-0.693	0.582	-1.21	-0.242	-0.613	-0.637	0.529	-0.85	0.914	-0.444	1.36	0.469	1.86	-1.49	-0.447	2.04	0.365	-1.42	-0.457	0.705	2.13	-0.339	1.63	0.134	1.26	0.138	1.32	1.13	-0.776	1.01	-0.122	1.65	-0.295	0.65	-0.63	0.351	-1.42	0.456	0.738	0.0296	-1.5
test_072	1	1	-0.737	0.812	-0.0157	0.0932	-0.206	-0.778	-0.35	0.113	0.648	-0.552	-0.074	0.476	0.199	-0.876	0.251	1.07	0.904	-1.59	0.116	-0.234	-0.297	-0.464	-0.137	0.934	-0.952	-0.789	-1.74	-0.407	0.642	0.535	-1.29	-0.65	0.717	1.29	0.632	-0.969	-1.12	-1.16	-0.319	-0.039	0.14	0.92	-0.893	-1.26	0.827	-1.91	-0.519
test_073	1	1	-0.548	-2.03	-0.706	0.46	1.93	0.688	0.981	-2.07	-1.06	-0.561	0.788	-1.89	-0.525	0.434	0.182	-1.33	-1.51	0.285	-0.401	1.13	1.24	0.175	0.586	-0.828	-1.08	1.13	-1.4	-1.37	1.01	0.42	0.269	-0.313	0.685	-3.04	1.31	-0.346	-0.603	-0.198	0.943	-1.1	-0.55	0.184	-0.256	1.21	1.42	-1.98	0.447
test_074	0	1	0.437	0.167	-1.03	-0.742	0.103	-0.436	0.146	0.362	-0.262	-0.289	-0.947	-0.741	0.0345	0.906	0.271	1.76	0.507	-0.133	0.587	1.31	-0.00282	-0.301	1.09	-0.18	0.0449	1.15	-0.895	-0.817	-0.372	-0.859	0.381	1.05	-0.33	-1.01	-1.26	1.22	0.977	1.43	1.54	-0.0738	-0.53	0.309	-0.354	-0.758	0.222	0.261	-0.969
test_075	0	1	-0.561	0.492	0.19	1.32	-1.12	0.713	-0.232	-0.915	0.233	-0.814	-1.12	-0.311	1.17	1.02	-1.38	1.05	-0.793	0.334	-0.216	0.933	-2.18	0.147	1.59	0.469	0.0329	0.743	-0.132	0.767	0.416	-1.14	0.444	-2.01	-1.41	-1.28	-1.41	1.86	-0.224	-1.56	0.919	0.567	0.461	1.68	-0.11	0.12	-1.06	-0.142	-0.359
test_076	1	0	0.0792	-0.148	-0.472	-0.0138	0.0854	-0.183	-0.627	0.32	0.159	0.876	0.766	-1.5	-1.13	-0.119	-1.2	-0.867	0.657	-0.595	-0.674	-0.282	-0.21	0.261	-0.44	2.05	-0.455	-0.552	1.65	1.34	-0.816	1.4	0.171	-0.922	-0.171	1.46	-0.242	-0.298	-0.279	0.421	0.315	-0.4	0.667	-1.02	-0.57	-2.51	0.0511	0.871	0.826
test_077	1	1	0.923	1.48	2.08	-0.52	-2.56	0.0359	0.603	0.602	-0.191	-1.03	-1.47	0.997	1.74	0.421	-0.377	-0.377	-0.669	-0.858	1.6	-0.883	-1.61	-1.06	0.625	2.09	-0.336	0.432	1.12	-1.62	-1.02	-0.448	-1.92	1.53	-0.056	-0.317	1.3	-0.266	0.486	-0.288	-1.12	0.532	-0.669	-0.791	-0.568	0.592	0.669	-2.26	0.22
test_078	1	0	1.58	0.735	-0.0924	-1.18	0.357	0.482	-1.81	-0.264	-0.701	-1.18	0.234	0.282	-0.3	1.27	-0.889	-0.163	-0.773	2.29	1.47	1.41	0.894	-1.32	1.11	0.399	1.35	-0.362	-0.308	0.00311	-1.1	-0.518	0.468	-0.835	-0.806	0.206	-0.901	0.559	-1.02	0.223	-0.966	1.3	-0.0297	-1.35	0.758	-1.04	-1.9	-0.00731	0.166
test_079	1	0	1.12	-0.604	0.0875	0.354	-1.16	-1.26	-0.427	0.57	1.1	0.44	-1.28	-0.467	0.167	1.52	-0.553	-1.6	0.281	1.14	-0.535	-0.947	-1.24	0.462	1.53	1.34	1.12	0.8	-0.546	0.548	-0.389	-0.556	1.01	0.533	1.15	0.118	-0.24	-1.48	-0.495	0.274	0.077	1.22	0.886	-0.507	-0.148	-0.0712	2.57	-1.41	-0.717
test_080	1	0	1.11	-0.368	1	1.36	0.699	-1.07	-0.98	0.348	0.525	1.4	-0.832	0.271	0.534	-0.305	1.22	-1.26	-0.331	-0.788	-0.719	-0.804	-0.719	0.397	-0.826	-0.721	1.16	0.239	2.35	-1.21	-1.21	-0.308	-1.5	1.64	1.08	0.388	-2.18	-0.815	-0.247	-0.766	-1.97	0.248	-0.478	1.97	0.585	1.53	-0.416	0.121	-0.778
test_081	0	0	-0.366	0.884	-0.567	1.14	0.805	0.645	0.0811	-0.684	1.38	-1.47	0.688	0.503	0.224	-0.385	-2.26	-1.96	0.0645	-0.622	0.254	-1.5	-2.21	0.478	-0.95	1.29	0.167	1.81	1.06	1.46	-1.23	1.02	-0.325	0.0579	0.41	0.754	-1.09	-0.0411	0.122	-1.56	-0.643	0.146	-0.0341	-0.306	-0.707	0.275	0.52	0.703	1.47
test_082	1	0	0.439	0.553	-1.04	0.264	1.5	0.482	0.291	0.959	0.548	-1.48	0.406	-0.164	-1.05	0.513	-0.967	0.485	-1.34	-0.1	0.075	-1.38	1.11	-0.825	-0.555	1.17	-0.529	0.896	0.119	-1.35	0.187	-0.449	-0.455	0.227	-1.53	0.47	-0.721	-1.43	-0.474	-0.303	-1.87	0.859	-0.192	1.96	0.311	-0.312	0.0956	0.203	0.594
test_083	0	0	-0.0632	-0.292	0.973	-1.23	1.88	0.988	0.208	-0.318	-0.071	-1.81	-0.78	0.356	0.845	-1.03	-0.506	1.08	-0.846	-0.551	0.992	0.627	-0.285	-1.05	0.657	1.37	1.16	-0.439	-1.63	-0.411	-1.29	-1.17	-0.564	-0.742	0.649	0.521	1.22	-1.02	-0.566	1.81	0.932	0.0835	1.81	-0.485	0.703	-1.03	1.1	-0.394	0.221
test_084	0	0	1.75	-0.0771	-0.529	-0.386	-0.634	-0.144	-1.51	1.42	-0.805	-2.29	0.406	0.03	-0.878	0.905	1.21	-0.683	-1.29	0.908	0.919	-0.291	1.75	1.69	0.75	1.28	-1.34	0.445	-0.95	0.0978	-1.17	-0.415	0.381	1.06	-1.72	-1.13	1.6	0.985	-0.5	1.31	0.403	0.562	0.274	-0.0674	0.352	0.698	-1.32	0.143	0.203
test_085	1	1	-0.741	0.772	-0.0395	0.129	-0.223	-0.75	-0.348	0.116	0.709	-0.552	-0.0589	0.498	0.188	-0.854	0.275	1.11	0.959	-1.58	0.144	-0.189	-0.275	-0.454	-0.123	0.976	-0.934	-0.768	-1.77	-0.484	0.69	0.542	-1.33	-0.645	0.768	1.27	0.681	-1.02	-1.14	-1.15	-0.275	-0.0104	0.224	0.918	-0.941	-1.26	0.829	-1.97	-0.568
test_086	1	1	0.73	0.228	0.646	-0.454	0.268	-0.246	1.32	0.886	0.59	0.392	-1.05	0.685	-0.302	0.489	0.979	1.09	1.57	1.82	0.29	-0.546	-0.614	1.17	0.314	0.439	0.942	-0.677	-1.01	-0.459	0.973	-2.35	0.665	-0.864	-0.826	-1.12	0.357	-0.752	0.36	0.267	2.93	1.56	-0.964	-0.427	1.65	0.682	-0.413	-0.174	0.929
test_087	0	1	-1.25	0.309	-1.11	-0.715	-0.0612	2.43	-0.25	-0.774	-1	1.04	0.562	0.0944	-0.519	0.0417	-0.586	-0.426	1.22	1.48	-0.17	0.0468	-0.762	-1.37	0.363	-0.0868	-0.926	-0.699	-1.02	0.743	-0.106	1.06	-0.128	-0.481	-1.15	1.39	-1.91	1.72	0.263	-0.652	0.785	-1.22	1	-0.546	-1.44	-0.567	-1.71	-1.46	1.5
test_088	1	1	-0.706	-0.843	0.0477	1.68	-0.882	-0.358	2.09	-0.252	-0.0598	1.07	0.18	-1.75	0.0956	0.164	-0.612	0.909	-0.191	-0.75	-1.53	1.82	0.163	-0.989	0.0192	0.676	-0.578	-2.18	-0.0876	1.4	-1.81	-0.723	-1.37	-0.261	-0.097	0.875	-0.217	2.01	1.1	1.94	1.43	-0.53	-0.629	-0.602	-1.32	-0.413	-0.887	0.452	0.468
test_089	0	1	-0.995	0.662	-0.0602	1.24	0.371	1.13	0.612	-0.917	1.13	-0.702	0.895	0.585	0.0141	-0.211	-1.77	-1.6	0.0762	-0.741	0.131	-1.35	-1.79	0.371	-1.09	1.55	-0.407	1.43	0.483	1.81	-1.04	1.28	-0.0444	0.493	0.449	-0.298	-0.89	-0.202	0.386	-1.6	-0.0159	-0.858	0.141	-0.288	-1.23	0.165	1.03	0.447	1.66
test_090	0	1	-0.757	-0.792	0.42	-1.26	-1.41	-0.132	0.762	-0.415	1.58	0.838	-0.268	1.93	-0.663	1.64	0.224	0.78	0.228	-0.591	1.79	-0.91	1.59	0.123	0.623	-0.35	-1.1	1.74	-0.214	1.26	0.74	-1.58	1.27	-0.406	1.08	-0.799	0.881	-0.252	0.856	-0.424	1.21	1.37	0.436	1.16	-1.4	-0.403	0.314	-0.3	-1.34
test_091	0	1	-1.29	0.428	1.34	0.186	0.245	1.29	-1.53	-1.12	-1.73	-0.0518	0.301	-0.355	2.07	-0.232	-0.891	-0.336	-0.225	-1.02	1.78	0.251	0.4	1.02	0.542	-1.57	1.18	-0.519	-0.5	0.713	0.57	-1.45	1.95	0.278	-0.565	-2.64	0.00473	0.698	1.44	0.627	-0.327	-0.126	-0.13	-0.977	0.0273	-0.807	-0.733	0.672	-0.502
test_092	1	0	0.37	2.12	0.0636	1.75	-0.0208	-1.66	0.512	1.31	0.7	-0.583	-1.44	0.208	2.19	-1.33	0.945	-1.14	0.883	-0.371	-0.25	0.386	-1.77	0.134	-2.3	0.328	-0.994	0.324	1.94	0.199	-0.254	0.323	-0.137	-1.06	1.48	2.03	-0.755	-0.939	-0.825	1.24	-0.873	0.668	1.53	-1.67	0.124	0.0825	0.187	0.0861	-1.95
test_093	0	0	1.18	1.35	-1.28	-0.468	-0.562	0.325	-0.767	-1	0.872	0.657	1.25	-1.78	0.422	0.633	-0.329	-1.28	-0.131	-1.07	-0.393	-1.69	0.798	0.772	0.652	-1.96	1.5	-0.712	0.835	-0.258	0.226	-0.599	-1.26	-2.06	-1.04	2.49	-3.28	0.139	-1.71	0.572	0.2	1.09	-0.639	1.32	-0.0607	1.27	-0.131	0.218	1.14
test_094	0	1	0.48	0.0182	0.664	0.576	-0.417	0.476	-0.857	-0.198	0.125	0.219	1.26	0.68	-0.664	-0.511	0.575	-2.06	-0.32	-0.193	-1.77	-0.484	-0.356	-0.441	0.354	0.498	-1.75	1.21	0.157	0.714	-1.17	-0.597	-0.724	0.632	0.851	0.829	-1.09	0.237	1.29	0.744	0.441	-0.914	-1.16	-1.26	-0.902	0.71	-0.924	-0.985	-1.36
test_095	0	1	-0.543	0.589	-1.72	-1.19	0.659	1.09	1.52	-0.472	0.717	-0.47	0.917	0.992	0.91	1.06	-0.107	0.852	1.37	0.296	-0.439	-0.883	0.549	-1.01	0.399	-0.661	-2.13	0.707	-0.527	-0.145	1.72	0.531	1.03	1.47	-0.453	1.44	0.789	0.0598	-0.0504	0.167	-0.429	-0.622	0.299	-0.331	-0.127	0.53	0.81	-0.376	-0.675
test_096	1	0	0.325	-0.284	-0.339	-0.202	2.79	-0.162	1.48	0.489	0.511	-1.14	0.619	0.011	-1.02	-1.86	0.0638	-0.658	1.73	1.3	-0.28	1.12	-1.54	-0.527	-0.156	-0.728	0.62	-0.592	-0.417	-1.21	0.277	1.8	-0.101	-2.41	-1.15	1.73	0.356	-0.838	-0.458	0.138	-0.957	0.403	2.23	-0.206	1.5	-0.259	0.257	0.679	0.655
test_097	1	1	-0.0779	-0.533	1.09	1.4	0.974	1.44	1.71	2.84	0.217	0.726	0.583	-0.938	1.09	-0.943	-0.251	-0.466	0.67	0.0249	-0.803	0.46	-0.667	0.637	-0.42	0.693	-0.537	-0.0701	0.855	1.35	0.176	0.694	-0.64	0.804	1.59	2.18	-1.41	-1.03	-0.53	-0.177	0.567	-1.31	0.698	-0.0735	-1.49	-0.131	0.245	-0.0768	1.82
test_098	0	0	-1.87	-0.949	-0.824	0.00946	1.62	1.85	-0.388	0.88	-1.41	0.264	1.6	-2.15	-4.09e-05	0.109	-0.092	0.946	-1.54	-2.54	-1.36	-1.02	1.28	1.24	1.08	-1.67	0.688	0.984	1.34	-0.749	-1.12	-1.61	-0.472	1.37	0.934	0.463	0.266	0.843	0.694	-0.877	1.87	-0.769	-2.84	1.01	-0.617	-0.667	0.531	1.43	-1.31
test_099	0	1	-1.08	-0.0205	-0.698	-0.926	0.448	1.05	0.245	-0.876	0.0625	0.41	0.234	-1.35	0.172	-0.463	0.249	-0.383	-1.25	0.721	0.0319	-1.14	2.35	0.0169	-0.122	-0.198	-0.53	0.647	-1.28	0.492	-0.293	-0.194	1.18	-0.0953	0.0964	-0.513	1.13	-0.175	0.157	-1.47	1.64	-0.799	0.0543	-1.54	-0.75	-0.51	0.496	-0.379	1.03
test_100	1	0	0.584	-0.0737	-0.884	1.16	0.142	-1.14	-1.01	-0.681	0.284	0.327	-0.381	0.573	-1.22	0.821	1.31	-0.203	-0.482	1.15	0.237	1.17	0.285	-1.48	-0.814	-1.51	-0.868	-0.642	1.89	-0.182	0.288	-0.57	1.06	-1.07	0.843	-0.91	-1.17	0.261	1.41	2.29	-0.94	0.479	1.69	-1.22	-0.625	0.232	0.238	-0.484	0.4
test_101	1	1	0.472	1.33	-0.197	1.69	0.686	0.248	0.379	0.255	0.229	1.62	-0.369	-0.32	0.929	1.02	-0.479	-1.64	-0.506	-1.57	-0.896	0.448	0.0574	1.47	-0.748	-0.594	-0.827	-0.907	1.29	-0.996	1.01	1.65	-0.115	-1.27	0.465	1.78	-0.128	-0.81	-0.224	-0.359	-2.15	-0.977	0.718	1.62	-2.05	-0.97	0.398	1.02	-0.825
test_102	1	1	0.529	1.33	-0.284	1.64	0.597	0.242	0.442	0.207	0.26	1.61	-0.373	-0.301	0.883	0.965	-0.51	-1.69	-0.435	-1.59	-0.88	0.338	0.158	1.52	-0.712	-0.571	-0.882	-0.918	1.35	-1.03	1.04	1.66	-0.124	-1.28	0.473	1.83	-0.0864	-0.812	-0.209	-0.308	-2.14	-0.947	0.68	1.64	-2.12	-0.975	0.427	1.01	-0.855
test_103	1	0	1.39	-0.45	-1.51	-0.838	0.365	-1.08	-0.195	0.157	0.926	-0.0373	1.07	-0.249	0.104	0.832	1	-0.944	0.43	0.742	0.331	-0.469	-0.368	-0.154	0.269	-0.931	-0.461	-0.823	-0.528	-0.885	2.35	-0.148	1.51	-0.0844	-0.297	-0.917	0.969	0.197	-2.28	-1.07	-0.29	1.61	-1.32	-0.425	-0.487	0.961	-0.821	-1.09	0.977
test_104	1	1	-0.596	0.405	0.767	2.24	1.12	1.96	-1.45	0.954	-0.683	1.24	1.03	1.34	1.18	-0.614	-0.618	0.0706	-0.613	-0.0298	-0.588	-0.464	1.44	1.33	-0.17	-0.0374	0.908	0.343	0.741	1.01	0.365	1.28	-0.0441	-0.592	1.29	-0.74	0.465	-0.447	1.76	0.706	0.197	-0.613	0.83	-1.08	-0.295	-0.462	1.67	0.612	0.79
test_105	1	0	1.24	-0.948	-0.638	0.357	0.109	-1.03	-0.823	0.429	-0.117	-1.2	0.935	-0.464	0.827	-0.294	-0.0054	1.45	0.679	-0.0404	0.0961	1.76	1.05	1.1	-0.0657	1.26	1.16	-0.383	-0.791	-0.724	-0.772	-1.55	0.353	0.0958	-1.24	-2.4	1.73	0.87	0.181	-0.433	0.427	0.946	0.021	-0.138	0.655	-1.07	0.432	-0.434	1.14
test_106	1	1	1.75	0.972	0.779	0.216	-0.714	-0.752	-2.02	-0.236	-0.594	0.783	1.04	1.2	0.255	0.483	-0.241	-0.513	0.000858	-0.798	1.88	1.08	0.348	1.17	-0.672	-0.179	-0.198	0.557	-1.3	-0.156	0.894	1.41	-1.63	-0.902	-0.284	-0.195	-0.235	-1.05	0.0382	0.893	-0.279	0.697	0.121	0.0526	0.356	-1.37	0.514	0.893	-0.421
test_107	0	1	1.2	-0.379	-0.241	-1.6	0.222	0.86	-0.0101	-0.769	-0.24	-0.947	1.44	0.772	0.506	1.32	-0.336	0.357	0.0574	-1.01	0.324	-0.74	1.45	0.707	1.69	-0.283	-0.439	-0.557	-1.66	-0.527	2.31	1.31	-0.423	0.432	-1.77	-0.582	-0.544	0.464	-1.63	-1.29	0.963	0.125	0.224	0.122	-1.05	7.99e-06	0.174	0.908	1.31
test_108	0	0	0.907	0.874	0.15	-0.284	-0.144	-0.716	-2.27	0.283	-0.531	-0.236	-0.354	0.431	-1.86	0.65	-0.439	0.0537	-0.294	0.246	0.332	0.812	1.96	-1.36	-0.85	-0.514	0.494	0.534	-0.358	-1.23	-0.806	-1.31	0.141	-0.101	-1.3	0.163	0.407	-1.13	-1.67	-0.0609	-1.82	1.01	-0.114	-0.65	0.556	0.719	-0.85	-0.595	-0.297
test_109	0	0	0.351	0.523	0.357	0.492	-0.714	-1.37	0.294	0.27	0.379	-0.713	1.34	-1.07	0.59	0.616	-0.777	-1.83	-0.913	-0.0708	-0.116	0.128	-2.51	-0.185	0.901	1.29	0.629	-1.6	1.19	0.261	0.458	0.16	-1.47	-1.49	0.281	1.17	-0.942	-0.517	0.638	0.817	-0.388	1.92	-0.179	-1.03	-0.339	0.0481	-1.03	1.17	0.22
test_110	1	0	1.18	-0.92	-0.649	0.417	0.119	-1.06	-0.862	0.491	-0.179	-1.27	0.902	-0.361	0.811	-0.28	-0.0483	1.46	0.657	-0.031	0.11	1.67	1.11	1.08	-0.131	1.32	1.17	-0.386	-0.8	-0.748	-0.829	-1.61	0.426	0.0145	-1.23	-2.42	1.72	0.843	0.203	-0.327	0.458	0.952	0.108	-0.12	0.725	-1.03	0.467	-0.457	1.07
test_111	1	1	-2.31	-0.0886	-0.616	1.8	0.862	-0.972	0.973	-0.935	1.18	0.936	-1.24	0.997	0.553	-1.52	0.766	-0.994	-0.772	1.9	0.0295	-0.798	-1.73	1.14	-0.76	-0.22	-1.57	1.1	-0.0576	1.67	-0.0488	1.52	0.82	1.42	0.684	0.715	-1.23	0.867	0.299	-0.25	-1.81	0.25	0.0688	-0.0645	-0.488	2.14	0.605	-0.151	-1.22
test_112	0	1	0.0798	2.24	-2.04	0.385	-0.249	-0.323	0.269	1.31	2.04	0.67	-0.443	-0.0847	0.603	-1.44	0.298	0.362	-0.215	-0.984	-0.699	-1.15	-0.837	1.39	0.567	2.26	-0.524	-0.56	0.205	-1.16	-1.23	0.08	-0.15	0.401	0.285	-0.792	0.208	-0.679	0.506	0.53	1.64	0.135	-0.379	1.07	0.824	-0.84	1.86	0.385	0.576
test_113	1	0	0.208	-0.412	-1.98	0.138	1.86	0.862	1.53	0.54	-0.4	-0.837	1.19	0.57	-0.546	1.05	-0.273	0.488	0.549	-1.05	-0.572	-1.64	-0.0681	0.111	0.979	-1.18	1.96	-0.0535	0.365	-1.1	0.174	-1.62	-1.63	-0.844	-0.452	-1.46	-1.32	-0.72	0.768	0.846	1.44	0.812	-0.916	0.456	-0.324	0.334	-0.191	0.562	-0.899
test_114	1	1	1.5	-0.113	-0.543	0.206	-1.67	1.16	1.06	-0.666	-0.238	1.93	0.14	1.91	-0.0635	1.68	-0.503	1.54	-0.889	2.08	-1.36	-1.73	0.175	-2.29	-1.19	1.6	-0.651	-0.228	-0.734	0.805	-0.211	-0.377	0.823	-0.36	0.54	-0.833	0.384	-2.27	0.0481	-1.03	0.177	1.11	-0.562	-0.676	-0.393	-0.79	-1.02	-1.18	0.328
test_115	0	1	-0.991	0.162	0.349	1.49	1.97	0.566	1.58	1.17	-2.63	0.643	0.923	-0.371	1.07	0.971	0.896	-0.646	-0.951	-0.841	0.8	0.368	1.06	0.248	-1.39	0.24	-1.61	0.0899	-0.584	1.66	-1.49	-0.83	1.03	0.484	-0.149	-1.22	-2.49	0.403	1.63	0.433	1.21	-0.779	0.98	-0.0538	-1	0.786	-2.28	-0.283	-0.143
test_116	0	1	-1.17	-0.239	0.947	-0.0337	0.199	0.457	1.17	0.514	1.62	0.00325	-0.538	0.0532	0.746	0.202	0.9	1.74	0.573	-0.779	-0.274	-0.53	-1.04	-2.11	0.707	0.439	1.8	-1.97	-0.862	-0.626	-0.524	0.0552	1.01	0.491	1.11	0.819	0.466	-0.849	1.24	-0.86	-1.41	-1.39	-0.449	1.39	0.777	0.0944	-1.02	1.11	1.45
test_117	1	0	-0.76	0.652	0.818	0.0481	0.641	0.889	-2	-0.809	-1.53	-0.927	0.0719	-0.499	2.2	-0.499	-1.47	-0.805	-0.312	-0.865	1.8	0.206	-0.00252	1.07	0.708	-1.79	1.74	-0.145	0.134	0.34	0.234	-1.72	1.69	-0.115	-0.661	-1.55	-0.182	0.943	1.17	0.791	-1	0.851	-0.324	-0.987	0.577	-0.676	-1.16	0.95	-0.725
test_118	1	0	0.746	0.423	0.485	0.599	0.257	-0.275	-0.964	2.11	0.146	-0.084	-0.547	0.582	1.48	0.272	-1.47	0.359	1.04	-1.01	0.552	1.26	-0.623	0.429	-0.714	0.463	1.19	-1.87	2.32	-0.0453	-0.115	-0.643	-0.593	-0.00176	0.557	0.238	-0.668	-0.746	0.0149	0.546	-0.195	1.21	-0.0984	0.913	0.578	-0.76	-1.04	1.49	-0.296
test_119	1	1	0.291	-2.87	0.416	-0.105	0.636	-0.358	0.725	0.224	-0.507	0.524	1.91	0.181	-1.11	-0.123	-0.0196	0.105	0.259	0.376	2.19	-0.46	0.00252	0.449	2.41	0.462	-0.646	-0.647	-0.138	-0.0536	1.76	1.1	-1.04	1	-0.338	-0.612	0.669	1.11	0.467	-0.457	-0.0751	0.175	-0.702	0.185	-0.0564	-0.7	-0.539	1.07	0.113
test_120	1	1	-0.955	-1.57	0.559	-0.867	0.203	1.48	-0.055	-1.94	0.659	0.739	1.46	-1.26	1.55	-0.929	-1.05	-0.483	-0.865	-0.411	-0.218	-0.993	1.17	0.246	-1.55	0.585	-1.05	-1.2	1.29	0.461	0.406	0.207	0.194	0.49	-1.33	0.578	0.0648	1.16	-0.573	-1.45	-0.177	0.431	0.488	1.59	0.201	0.656	1.57	1.12	0.257
test_121	0	1	0.254	1.48	0.0478	0.102	0.129	0.964	0.15	-0.349	1.54	1.7	-2.17	-0.000615	1.03	-1.25	-0.082	-1.03	1.09	0.904	-0.11	-0.846	-0.398	1.58	1.11	0.351	0.762	0.486	1.65	-0.92	-0.271	0.586	0.708	0.018	2.52	-0.404	-1.08	-1.66	0.473	-1.75	0.579	1.61	-0.0923	0.881	-1.56	1.63	0.0881	1.15	1.18
test_122	0	0	1.1	-0.66	0.384	-0.428	-1.08	-1.03	-1.26	0.33	-0.717	0.614	-1.82	-0.204	1.14	-0.755	-0.309	0.618	0.566	0.0595	-0.174	-0.12	0.545	0.521	0.71	0.812	1.21	0.729	1.26	0.204	0.841	1.3	0.112	0.987	0.724	1.67	0.901	1.36	-0.338	1.17	0.796	-0.573	0.0645	-2.09	-0.715	0.306	0.041	0.00727	0.855
test_123	0	1	1.08	0.525	0.345	-1.05	-0.0247	0.985	-1.33	-0.523	-0.946	-0.306	0.426	0.337	-0.451	1.38	-0.42	0.264	-0.854	2.11	1.41	1.55	1.26	-1.38	0.984	0.631	0.801	-0.786	-0.911	0.282	-0.76	-0.181	0.671	-0.445	-0.696	-0.907	-0.697	0.246	-0.792	0.0467	-0.383	0.368	0.111	-1.26	0.211	-1.13	-1.42	-0.384	0.353
test_124	0	1	1.65	0.885	0.766	0.241	-0.705	-0.745	-2.04	-0.224	-0.635	0.826	1.03	1.23	0.248	0.496	-0.305	-0.431	-0.0178	-0.833	1.88	1.07	0.329	1.22	-0.622	-0.171	-0.192	0.629	-1.35	-0.115	0.934	1.4	-1.62	-0.865	-0.334	-0.214	-0.221	-0.983	0.063	0.788	-0.226	0.665	0.122	0.0569	0.296	-1.37	0.546	0.858	-0.432
test_125	0	0	-0.378	0.828	-0.577	1.16	0.786	0.563	0.0861	-0.667	1.32	-1.5	0.709	0.464	0.137	-0.425	-2.25	-1.95	0.182	-0.581	0.198	-1.46	-2.1	0.416	-0.955	1.27	0.185	1.79	1.11	1.48	-1.26	0.952	-0.315	0.143	0.424	0.73	-0.997	0.000624	0.144	-1.46	-0.587	0.0989	-0.00762	-0.354	-0.645	0.32	0.534	0.747	1.49
test_126	1	0	0.941	1.64	-0.366	0.0152	0.51	0.481	-0.471	0.00452	1.72	0.884	-2.37	-0.136	1.16	-1.45	-0.478	-1.44	1.08	1.06	-0.169	-0.864	-0.753	1.59	1.23	0.121	1.28	0.91	2.15	-1.2	-0.618	0.32	0.427	-0.342	2.56	0.706	-1.15	-1.54	0.223	-1.65	-0.00988	2.51	-0.215	0.729	-1.07	1.65	-0.426	1.47	1
test_127	0	1	-0.43	-0.447	-0.0596	-1.18	0.0217	0.0953	0.785	0.653	-1.41	-0.468	0.974	1.32	-0.095	1.86	-0.553	0.827	0.324	-1.04	-0.606	-0.469	-0.947	-1.59	-0.0646	1.44	0.229	-0.771	-0.483	-1.15	0.587	-0.354	-1.33	-0.724	-0.0522	-0.409	1.06	-0.237	0.72	-1.26	1.24	-0.963	-1.28	-0.267	-0.714	-0.703	0.24	-0.528	0.202
test_128	1	1	1.15	-0.828	0.57	0.103	-0.752	0.00948	0.35	1.14	-1.09	-1.53	0.445	0.636	0.676	0.942	-1.71	0.427	0.167	1.73	2.15	0.62	0.321	2.11	1.22	-0.111	-0.954	-1.18	0.312	-0.677	1.27	0.728	-1.08	2.09	0.246	-1.12	-0.574	1	-1.24	-0.411	1.26	0.649	-1.23	-0.675	-1.26	2.33	0.123	-1.27	-0.841
test_129	0	1	-0.418	-3.1	0.856	1.25	0.144	-0.254	1.73	-0.809	-0.698	0.657	0.635	-0.552	0.797	0.353	-1.04	-1	-1.47	1.75	-0.869	-0.449	0.263	-0.0941	0.191	0.82	-0.903	-1.63	0.105	1.4	0.625	-1.05	0.134	0.71	0.379	-1.84	0.266	0.539	-1.04	-0.0674	2.11	0.815	0.831	-0.424	-0.923	-0.315	0.553	-0.464	1.03
test_130	1	1	0.935	0.0346	-0.914	-0.811	1.37	0.879	-1.7	1.71	-1.21	1.11	1.12	0.47	0.467	0.963	1.63	-0.362	0.449	-1.39	0.586	1.51	1.14	0.528	-0.175	-1.6	0.333	-0.472	-1.23	1.08	-1.07	0.0894	-0.375	-0.437	0.184	-0.946	-0.729	-0.22	0.956	0.316	1.01	-2.57	1.11	0.103	-1	0.307	0.0055	-1.52	-0.438
test_131	1	0	0.359	1.16	-1.77	1.17	-0.328	-0.161	-1.43	1.79	-0.685	-0.457	1.03	-0.622	-0.49	-0.727	0.367	-0.947	-0.145	-0.729	-0.61	2.77	-0.21	-0.429	1.36	-1.19	0.781	-0.388	-0.538	-2.24	-1.27	-0.602	-0.641	-1.1	0.864	0.676	0.235	-0.0826	-0.519	1.69	-1.46	0.0306	-1.7	0.648	0.269	-0.32	-1.83	0.55	-1.48
test_132	1	1	0.269	1.42	0.0463	0.0622	0.179	0.997	0.177	-0.364	1.57	1.69	-2.15	-0.0237	1.03	-1.23	-0.0855	-0.957	1.05	0.873	-0.196	-0.843	-0.396	1.52	1.17	0.348	0.803	0.533	1.58	-0.979	-0.25	0.63	0.689	0.0239	2.5	-0.487	-1.07	-1.7	0.532	-1.79	0.645	1.61	-0.092	0.824	-1.49	1.62	0.0604	1.19	1.25
test_133	1	1	1.65	-0.131	-1.27	-1.26	0.466	-1.46	0.054	1.78	0.218	-0.359	-0.968	-0.844	-0.295	1.27	0.504	-0.281	1.71	0.204	0.999	0.536	-0.463	0.757	-0.22	1.27	0.195	-1.13	0.599	-0.213	-0.611	-1.28	0.483	1.83	0.29	1.26	0.293	-0.292	0.927	0.278	-0.667	-0.528	0.0219	0.122	-1.66	-0.294	1.61	-0.0167	1.25
test_134	1	1	-0.223	-0.0464	-1.35	1.11	0.5	0.187	0.771	-0.0575	-0.34	0.414	-1.85	1.31	1.25	-1.19	0.244	2.04	0.923	1.01	-0.0164	1.13	0.98	0.745	0.49	0.105	-0.742	-0.762	-1.43	0.439	1.81	-0.0147	0.917	1.06	0.832	-1.74	1.28	-0.318	0.77	-0.979	2.66	-0.953	-1.05	-0.554	-0.812	1.83	-0.622	-0.648	0.183
test_135	0	0	1.83	-0.706	-0.956	-0.908	-0.702	-1.42	-0.928	-0.271	0.455	-0.237	1.43	0.712	-0.0431	1.13	-1.71	0.936	-1.06	-0.763	1.02	0.281	-1.79	0.411	1.58	0.433	1.13	0.376	-0.25	-0.789	-0.0661	-0.109	1.04	-0.241	-1.84	0.462	0.642	-0.37	-0.928	-0.644	-1.74	1.14	-1.29	-0.0428	0.669	0.0776	1.04	-0.32	0.886
test_136	0	1	0.128	1.25	-0.0179	0.864	0.556	0.796	0.751	-0.0848	-0.156	0.215	-0.63	-0.102	1.6	-0.122	-1.58	0.0556	0.196	0.209	0.481	-0.419	0.673	0.955	0.74	0.683	-0.389	1.98	1.18	0.524	-0.403	0.856	1.42	1.76	0.019	0.426	1.44	0.722	2.54	0.635	1.67	0.349	-1.58	-1.12	-1.25	-0.114	-0.711	0.368	-0.146
test_137	1	0	-0.0724	-0.184	2.09	-0.456	-0.741	-0.588	-0.774	-1.18	-0.961	-0.517	0.337	-0.129	0.25	-0.809	-0.874	-0.845	1.06	1.52	0.753	2.14	1.89	-1.37	0.983	1.46	0.404	1.26	-1.11	1.19	-0.301	-0.76	0.847	-0.308	-1.67	0.332	0.209	0.406	0.239	1.42	1.41	-0.0776	0.289	-2.52	1.26	-2.46	-1.2	-0.296	0.368
test_138	0	1	-0.347	-3.13	0.863	1.27	0.103	-0.346	1.75	-0.754	-0.642	0.637	0.614	-0.476	0.809	0.413	-1.01	-1	-1.4	1.79	-0.869	-0.494	0.307	-0.0822	0.287	0.8	-0.89	-1.62	0.123	1.27	0.681	-0.985	0.168	0.773	0.336	-1.84	0.295	0.523	-1.04	-0.104	2.09	0.845	0.869	-0.448	-0.915	-0.216	0.592	-0.434	1.01
test_139	1	1	-0.707	0.406	-0.63	-0.236	-0.182	-1.24	-1.56	0.398	-0.449	-1.03	0.634	1.62	0.627	1.87	-0.887	-0.202	-0.326	0.901	0.802	-0.745	0.325	1.94	-0.0367	0.721	-0.582	0.0583	0.459	0.228	-1.4	-0.202	1.51	0.988	-1.59	-0.978	0.814	-0.11	-0.756	0.552	-0.534	-0.454	-0.301	-0.242	-0.0356	1.68	0.906	-0.976	-1.24
test_140	1	0	1	0.334	-1.47	-0.79	0.535	-0.928	-0.304	0.612	-0.0587	-1.18	-1.14	-0.819	0.27	0.625	-0.253	1.35	0.56	0.168	0.575	1.3	-0.493	-0.131	1.27	-0.413	0.636	1.57	-0.277	-1.14	-0.56	-1.1	0.143	0.648	-0.423	0.159	-1.48	1.53	0.665	1.46	1.08	0.987	-0.748	0.201	0.159	-0.583	-0.357	0.559	-1.1
test_141	1	1	-1.54	1.16	0.684	0.553	-2.32	1.14	1.39	-0.671	2.13	1.05	0.261	1.33	-0.125	0.159	0.569	-0.105	1.14	-0.149	-0.439	-0.489	0.516	-1.35	0.566	1.44	0.47	1.9	0.209	-0.172	-1.13	-0.727	0.306	-1.36	-0.173	0.249	1.77	-1.27	0.832	0.243	0.505	-0.361	-0.285	-0.173	0.25	-2.13	1.67	-1	-0.112
test_142	1	1	0.936	-1.72	-0.715	0.756	-0.204	-1.58	0.0663	0.0831	-1.37	-1.02	-0.719	-0.139	0.0792	-1.09	-0.44	-0.992	-0.657	-0.686	0.423	-1.26	0.944	-0.883	0.0424	-0.245	-0.82	0.24	0.476	-1.17	-0.512	-1.08	0.0412	1.81	0.298	-0.534	-0.49	0.482	-1.19	-0.00664	0.4	-0.421	-0.317	-0.65	-0.344	0.374	1.33	0.63	-0.297
test_143	0	1	-0.74	-0.108	-0.875	-0.703	-0.076	-0.26	-0.642	0.828	0.851	0.338	1.43	1.16	-1.09	1.94	0.611	-0.707	-0.555	0.277	1.07	1.43	-0.436	-0.704	0.539	-0.623	-0.282	1.09	-1.07	-0.267	-1.48	0.343	0.45	-2.33	-0.384	-0.57	0.808	0.693	-0.109	1.01	-0.119	0.292	0.637	-1.54	1.71	-0.657	0.421	-1.33	-2.6
test_144	1	1	0.581	-0.905	0.784	-0.347	-1.51	-0.542	-0.762	-0.0227	-0.857	1.46	-1.7	-0.0622	0.981	-0.591	0.266	1.14	0.551	-0.129	-0.281	-0.0264	0.906	0.41	0.541	1.03	0.594	0.348	0.583	0.489	1.14	1.64	0.283	1.42	0.785	0.712	1.11	1.17	-0.267	1	1.28	-1.46	0.236	-1.88	-1.32	0.237	0.622	-0.311	1.02
test_145	0	1	1.39	-0.268	-0.551	0.23	-1.6	1.15	1.13	-0.639	-0.286	1.9	0.176	1.96	-0.0268	1.64	-0.512	1.65	-0.795	2.01	-1.33	-1.72	0.0833	-2.31	-1.14	1.68	-0.623	-0.234	-0.762	0.786	-0.241	-0.412	0.801	-0.269	0.551	-0.86	0.395	-2.25	0.0587	-1.1	0.244	1.06	-0.588	-0.64	-0.419	-0.805	-0.998	-1.15	0.404
test_146	0	0	0.957	1	-0.26	0.363	0.366	-0.538	-0.597	0.838	-0.377	-1.36	-0.00965	0.473	0.152	-0.242	-0.025	-0.637	-0.0829	-0.626	-0.135	-0.447	-1.62	1.27	-1.2	-0.397	0.683	0.0185	1.12	-0.873	0.921	-0.807	-0.203	-0.404	0.764	1.3	-0.848	0.424	-0.96	-1.21	-0.748	1.97	-1.06	0.748	-0.88	1.22	-1.06	0.0663	0.771
test_147	0	1	-1.09	0.146	0.297	1.54	1.99	0.58	1.59	1.23	-2.67	0.586	0.936	-0.34	1.08	0.968	0.827	-0.63	-0.926	-0.839	0.805	0.377	0.974	0.264	-1.3	0.239	-1.67	0.16	-0.644	1.66	-1.42	-0.801	1.05	0.517	-0.166	-1.13	-2.55	0.528	1.63	0.444	1.21	-0.727	0.994	-0.0311	-1.04	0.822	-2.28	-0.326	-0.211
test_148	0	0	1.39	0.592	-0.524	0.609	-0.826	-0.311	-2	-0.378	1.12	0.499	-1.31	-0.884	1.55	-1	0.398	-0.819	1.38	-0.86	-0.564	0.351	-0.777	1.62	-0.0997	-1.96	0.763	-0.148	1.38	0.179	-1.06	-0.58	-0.638	0.726	1.48	1	-1.36	1.19	-0.955	0.03	-0.206	0.236	0.13	0.507	-1.6	1.42	1.28	0.123	-1.77
test_149	0	1	-1.59	1.08	-0.0106	-0.319	-1	-1.46	1.22	-1.18	1.66	0.351	-0.236	1.36	1.13	-0.504	-0.484	-1.36	1.28	0.519	-0.521	-1.91	-0.224	0.85	-0.616	1.03	-0.952	-0.201	0.0795	1.48	0.33	1.3	1.22	1.29	-0.397	-1.34	-0.0466	-1.37	1.61	0.386	1.38	-0.504	0.525	-0.305	0.132	1.31	0.247	1.04	1.16
test_150	0	1	-0.635	-1.44	0.54	-0.237	0.199	0.233	-0.684	-1.09	-0.42	0.76	0.543	-1.05	-1.17	-0.458	0.699	0.267	0.277	0.0511	-1.79	0.961	0.995	-0.865	0.395	-1	-1.6	-0.758	-0.984	-0.596	1.23	-0.0624	-0.156	0.776	-0.707	0.85	1.26	-0.353	-1.19	-1.49	-0.00716	-2.03	1.21	-0.0881	0.778	1.8	0.0817	-1.34	2.03
test_151	0	1	-0.592	-0.748	-0.411	-1.37	-0.85	-1.02	0.583	-0.93	-0.256	-1.02	-0.24	1.32	-1.29	0.735	2.48	1.66	0.148	-0.58	0.378	-0.72	-1.3	-0.509	-0.104	0.316	-0.828	-0.828	-1.29	-1.06	0.672	-0.447	-0.794	0.00827	-1.25	-2.6	1.74	-0.936	-0.557	0.918	-1.17	-0.355	0.905	0.226	2.01	-0.774	1.77	-0.723	0.185
test_152	0	1	-0.201	0.834	0.661	0.989	1.04	1.73	-0.00625	-0.454	1.59	-0.864	-1.05	-0.455	1.41	-0.708	1.18	-0.695	1.39	0.351	-0.485	-1.11	1.48	0.137	0.556	-0.0754	-1.22	-1.2	-1.02	1.63	0.665	-1.25	-0.288	1.11	1.87	-0.76	-1.45	-1.74	0.497	0.307	0.521	-0.213	-0.885	2.14	0.439	-0.458	-0.179	1.25	-0.502
test_153	1	1	-0.135	-0.588	-1.23	-0.207	0.255	-0.259	-0.245	-1.93	-0.819	0.375	0.184	0.998	0.134	0.788	-1.26	1.07	2.81	-0.33	1.69	0.983	0.841	-1.11	1.19	-0.643	0.467	-0.28	0.857	-0.0511	-0.713	-1	-1.22	1.11	-1.17	-0.836	-0.249	0.232	-0.93	-0.866	0.479	-0.323	-0.719	0.236	0.554	1.49	0.945	-1.38	-0.542
test_154	0	1	-0.465	1.82	0.312	-0.64	-1.11	0.946	-0.188	0.374	-0.09	0.839	-1.93	0.333	0.946	-0.155	-0.425	1.3	0.0379	-0.705	0.839	-1.87	-0.0775	-0.428	0.194	-0.538	0.149	0.318	1.58	0.415	1.02	-0.929	-0.0367	-0.359	-0.786	0.422	-1.68	0.259	0.47	0.686	-1.81	-0.00643	0.868	0.556	-1.88	-1.03	-1.35	0.266	-0.371
test_155	1	1	-1.49	-0.727	0.785	0.399	0.0668	0.504	2.34	-0.555	-0.624	0.771	-0.562	-1.11	-0.273	-1.69	1.53	-1.06	1.48	1.24	-0.139	-0.544	-1.16	0.725	-1.47	0.789	-1.31	-0.774	-0.735	1.61	0.46	2.29	2.05	0.203	0.0137	-0.559	-0.807	-0.0617	0.0878	-1.2	-0.833	-0.458	-0.107	0.425	0.405	0.0787	0.97	0.365	0.807
test_156	0	1	-0.245	0.782	0.625	0.949	1.1	1.71	0.0273	-0.427	1.56	-0.908	-1.04	-0.442	1.31	-0.732	1.2	-0.725	1.4	0.413	-0.518	-1.1	1.6	0.183	0.555	-0.0437	-1.18	-1.18	-0.993	1.59	0.676	-1.23	-0.287	1.08	1.78	-0.66	-1.33	-1.7	0.562	0.323	0.583	-0.253	-0.8	2.14	0.521	-0.454	-0.143	1.29	-0.568
test_157	1	1	-0.823	0.5	-1.06	-0.478	0.767	0.953	1.49	-0.0745	-0.169	-0.057	-0.724	0.919	0.629	0.569	1.01	-1.39	-1.06	0.46	-0.383	-0.878	-0.486	-1.22	-0.795	0.0252	-0.675	-0.689	0.936	-0.251	-0.528	1.21	1.51	0.0325	1.85	-1.46	-0.495	-1.6	1.15	1.86	-0.981	-0.43	-1.71	-0.191	-0.688	-0.0747	1.4	-0.195	-0.125
test_158	1	1	-0.487	0.86	0.733	0.32	-0.719	-0.846	0.638	0.56	-1.81	-0.429	-1.13	-1.09	-0.864	-1.72	0.418	-1.65	-0.618	1.01	-2.54	-0.851	0.433	0.872	-0.807	1.26	0.365	-0.0504	-1.06	0.975	-0.682	-0.223	0.908	1.67	-1.93	-0.0593	0.266	-0.452	-1.26	-0.193	-0.65	-0.698	-0.25	0.966	1.38	1.03	0.101	1.86	-0.919
test_159	1	1	0.926	-1.11	0.619	-0.823	0.124	-1.12	1.93	-0.877	0.849	0.537	1.04	-1.42	-0.413	0.724	-0.489	0.728	-0.646	-1.53	-0.953	-0.687	0.0676	-1.11	-0.654	1.03	-0.542	-1.31	0.387	1.15	-0.182	1.18	-1.75	0.611	-0.302	1.22	-0.0823	-1.72	-0.523	1.85	0.153	-0.574	-0.914	0.045	-1.83	1.71	0.526	0.185	0.169
test_160	1	0	-0.25	2.29	1.11	1.24	-0.516	-0.135	-0.3	-0.417	1.03	0.458	-0.156	-0.875	0.977	-0.742	-0.00557	-0.222	-0.379	-0.568	0.461	-0.727	0.0878	0.0901	-0.994	-1.51	-1.12	0.657	-0.416	-0.567	1.37	1.76	1.89	1.12	-0.989	0.403	0.161	-1.67	-1.49	-0.859	-0.297	-0.242	0.509	-0.511	0.763	-0.302	-0.727	1.4	0.213
test_161	0	1	-1.34	0.225	0.446	2.69	1.78	0.945	-0.0177	0.58	0.602	-0.153	-0.301	-1.02	0.23	-1.24	0.972	0.971	-0.634	-1.11	0.366	0.395	-1.04	1.69	-1.4	-0.884	-1.06	0.903	1.19	-0.485	1.04	1.69	0.802	-0.915	0.833	-0.27	-0.796	0.067	0.556	0.445	0.581	0.0749	1.19	0.904	-1.37	-1.6	-0.0528	1.38	0.315
test_162	1	0	-0.413	-1.51	0.122	-0.979	0.626	0.959	-0.559	-1.7	0.796	-0.276	1.25	-1.31	1.71	-1.15	-1.57	-0.894	-0.853	-0.249	-0.153	-1.07	0.819	0.288	-1.46	0.308	-0.462	-0.821	1.85	0.167	0.0863	-0.198	-0.061	0.0934	-1.37	1.56	-0.0988	1.43	-0.83	-1.23	-0.723	1.32	0.317	1.51	0.689	0.614	1.09	1.39	-0.0233
test_163	1	0	0.943	0.48	0.966	0.967	-0.192	-1.29	-0.562	2.41	0.399	-1.22	-0.703	-0.932	1.27	-0.746	-0.768	-0.633	1.07	-0.442	0.792	-0.129	-0.213	0.0724	-1.47	0.356	0.669	0.7	0.988	1.79	1.23	0.208	-0.935	1.94	-0.259	2.81	-0.622	1.54	-1.08	0.612	-0.594	0.903	-1.24	-0.508	-0.611	0.566	-0.931	2.1	0.604
test_164	0	0	0.708	2.53	-2.4	0.315	0.164	-0.934	-0.312	1.57	2.18	-0.222	-0.571	-0.158	0.796	-1.55	-0.289	-0.178	-0.282	-0.866	-0.66	-1.15	-1.32	1.58	0.678	2.01	0.0757	-0.21	0.934	-1.38	-1.52	-0.221	-0.323	-0.134	0.181	0.261	0.034	-0.427	0.294	0.705	1.07	1.07	-0.588	0.986	1.37	-0.71	1.31	0.609	0.33
test_165	0	1	-0.605	-0.75	-0.351	-1.36	-0.893	-1.07	0.527	-0.929	-0.268	-1.02	-0.363	1.39	-1.24	0.699	2.48	1.66	0.149	-0.559	0.327	-0.74	-1.39	-0.532	-0.143	0.353	-0.817	-0.785	-1.28	-1.05	0.681	-0.46	-0.75	0.00498	-1.24	-2.58	1.72	-0.984	-0.634	0.945	-1.19	-0.326	0.858	0.18	2.06	-0.863	1.76	-0.654	0.222
test_166	1	1	-0.576	-1.54	1.48	-1.35	-0.653	0.252	1.52	-0.854	1.47	0.191	-0.792	-1.39	-0.367	0.323	-0.664	-2	1.04	0.388	0.502	-0.264	1.17	-0.792	-0.857	-0.0994	-1.03	-0.324	-1.12	1.14	0.666	-1.04	-0.302	0.537	-0.849	0.106	-0.128	-0.445	-0.0201	1.37	-1.74	-1.02	1.78	-0.208	0.759	-1.41	1.23	0.528	-2.56
test_167	1	1	-0.257	0.171	-0.133	0.362	-0.89	0.526	0.0773	-1.08	0.924	0.78	-0.0459	0.802	-1.82	1.01	1.66	-0.0932	1.01	1.4	0.385	-0.7	0.447	0.633	-1.13	-0.529	-1.18	1.04	-0.862	-0.429	1.25	-0.494	0.117	0.715	-1.22	-1.27	1.33	-0.226	-0.425	1.14	0.819	0.0978	1.75	-0.427	-0.9	0.283	0.0564	0.36	0.137
test_168	0	0	-1.37	0.818	-0.172	1.15	0.84	-0.826	1.09	-2.06	1.84	-2.18	-0.102	2.04	2.05	-1.06	-0.891	0.571	0.172	-0.515	1.13	-2.46	-0.735	-0.409	-1.01	0.284	1.57	0.599	-0.374	-0.0887	0.492	1.27	-0.565	-1.01	-1.63	1.41	-1.09	0.317	0.784	-0.479	-0.474	1.46	-2.32	1.69	1.12	0.765	-1.2	0.35	0.217
test_169	1	1	-0.678	0.466	-0.969	-0.503	0.313	-0.635	-0.866	-0.489	0.357	-0.35	1.57	0.521	-1.1	-0.582	1.22	-0.984	1.19	1.4	1.55	0.17	1.29	1.29	0.977	-0.449	-0.917	1.15	-1.49	-0.75	1.01	-0.00344	1.15	1.44	0.822	-1.94	1.29	0.107	-0.089	0.0176	-0.111	-1.71	-0.856	-1.48	0.345	-0.956	0.954	0.741	-0.0352
test_170	1	0	0.553	0.335	-2.08	-0.201	-0.00499	-0.24	-0.0572	0.647	0.902	-1.25	0.997	1	0.0565	1.48	-1.51	0.643	-1.54	-0.32	0.303	0.708	-0.71	-0.715	1.14	-0.104	-0.172	1.1	0.996	-1.83	-0.685	-0.178	-0.475	0.28	-0.361	-0.761	2.54	0.889	-0.251	1.66	-0.0168	2.18	-1.24	0.545	0.586	0.0055	-0.978	-0.431	-1.54
test_171	0	0	-0.0805	0.584	-0.0953	1.1	1.1	0.941	0.157	-0.161	0.527	-1.08	-0.643	0.307	0.632	-0.377	-0.427	-1.91	-1.85	-0.489	-0.544	0.438	0.139	1.54	-0.231	-2.51	0.206	0.9	-0.649	-1.14	0.221	1.06	-0.0538	-1.48	-0.415	-0.442	1.29	0.423	2.16	1.18	-0.853	-0.191	-1.49	0.311	0.288	1.31	0.0669	0.83	-1.01
test_172	0	1	-1.08	-2.75	0.516	-1.57	1.35	1.47	-0.454	-1.28	-2.77	-2.39	1.98	1.3	-1.23	-0.451	-0.0742	0.801	1.08	0.958	1.32	-0.861	2.12	0.536	1.05	0.863	-1.22	1.82	-2.4	-0.071	1.09	-1.28	0.638	1.93	-0.158	-1.03	1.47	1.84	0.525	0.449	1.66	-0.343	0.726	0.9	0.508	0.0547	0.488	-1.03	0.164
test_173	1	0	0.51	-0.333	-1.61	-0.331	0.68	-0.824	-0.777	-1.61	-0.667	-0.564	-0.00539	0.809	0.298	0.623	-1.78	0.591	2.71	-0.196	1.71	0.945	0.445	-1.03	1.31	-0.829	0.971	0.115	1.45	-0.325	-1.08	-1.22	-1.43	0.739	-1.21	0.326	-0.402	0.425	-1.25	-0.766	-0.144	0.692	-0.955	0.192	1.02	1.52	0.445	-1.07	-0.727
test_174	0	0	1.35	-0.727	-0.65	-1.86	0.18	-0.0439	-1.51	-0.803	-0.607	-0.684	-1.01	-0.446	-0.325	0.573	-1.48	0.931	-1.26	0.872	0.975	1.4	0.218	-0.168	2.58	-0.47	-0.0581	0.683	-1.57	-1.35	0.968	-0.395	0.725	0.434	-1.4	-0.0552	0.0859	2.15	-1.59	0.0988	0.896	0.216	1	-0.658	0.272	0.44	0.424	-0.787	1.07
test_175	0	1	0.174	1.26	-0.00983	0.81	0.485	0.741	0.717	-0.0545	-0.104	0.2	-0.561	0.0201	1.57	-0.0917	-1.65	0.0104	0.168	0.0792	0.518	-0.425	0.553	0.936	0.768	0.702	-0.419	2.04	1.13	0.531	-0.408	0.936	1.38	1.79	-0.0428	0.524	1.42	0.634	2.55	0.676	1.65	0.385	-1.6	-1.1	-1.3	-0.138	-0.751	0.379	-0.0115
test_176	0	1	0.975	0.295	0.135	-0.554	0.219	0.0556	-0.0942	-0.0113	0.63	-0.696	0.612	1.07	-1.23	0.785	0.103	0.811	0.309	-0.491	0.0593	0.391	-0.0443	-0.593	0.735	-1.4	0.527	0.358	-1.68	-1.27	0.211	-1.56	-0.348	-1.86	0.269	-0.815	0.287	-0.771	-1.52	0.77	-0.343	0.777	1.5	0.807	0.119	-0.292	1.14	-0.287	0.387
test_177	0	1	-1.04	0.138	0.299	1.5	1.98	0.547	1.56	1.2	-2.65	0.638	0.937	-0.37	1.07	0.989	0.889	-0.665	-0.966	-0.801	0.786	0.421	1.03	0.296	-1.31	0.218	-1.69	0.0709	-0.606	1.67	-1.43	-0.787	1.04	0.537	-0.198	-1.14	-2.49	0.466	1.52	0.405	1.18	-0.755	0.966	-0.0352	-1.09	0.768	-2.23	-0.362	-0.287
test_178	1	1	-0.252	-1.04	1.12	-0.928	1.4	1.84	-0.307	0.361	-0.178	0.816	0.428	-1.84	-1.06	-0.324	-0.231	-0.772	0.09	1.28	-0.0842	0.426	1.35	-0.0107	0.488	1.14	-0.17	0.0305	-0.963	2.37	-0.486	-0.753	1.8	0.386	-1.9	1.58	-0.185	0.839	0.61	-0.0688	0.0419	-0.771	1.94	-2.54	0.21	-0.662	-0.566	0.984	-0.197
test_179	1	1	-1.61	1.61	-0.0538	0.18	0.0352	0.379	0.39	0.24	0.303	-0.284	-1.48	-0.151	1.41	0.588	-1.16	0.844	0.534	0.707	1.47	3.05	-0.77	0.118	0.674	0.271	0.527	0.9	0.279	-0.387	0.767	0.942	0.322	0.554	-0.302	1.3	0.461	1.31	0.612	-0.741	0.23	-1.33	0.423	-1.14	-0.197	0.448	-0.0732	-1.69	0.411
[truncated: 721 more columns]
