# Supplementary material for: A multimodal ConvNeXt-Tiny deep learning model for simultaneous prediction of IDH mutation and Ki-67 expression in gliomas
Source: PLoS One. 2026 Jun 26;21(6):e0351757. doi: 10.1371/journal.pone.0351757 (PMC13308780; doi:10.1371/journal.pone.0351757)
Supplement: S1 File — This file contains the de-identified tabular data underlying the findings of this study, including cohort assignments, clinical variables, molecular labels, extracted radiomics features, deep learning features, model prediction signatures, and numerical data used to generate the figures and tables. (ZIP) [file pone.0351757.s012.zip › DL_test_Ki67_single__CBF_test_raw.csv]

sample_id	y_idh	y_ki67	DL1_CBF	DL2_CBF	DL3_CBF	DL4_CBF	DL5_CBF	DL6_CBF	DL7_CBF	DL8_CBF	DL9_CBF	DL10_CBF	DL11_CBF	DL12_CBF	DL13_CBF	DL14_CBF	DL15_CBF	DL16_CBF	DL17_CBF	DL18_CBF	DL19_CBF	DL20_CBF	DL21_CBF	DL22_CBF	DL23_CBF	DL24_CBF	DL25_CBF	DL26_CBF	DL27_CBF	DL28_CBF	DL29_CBF	DL30_CBF	DL31_CBF	DL32_CBF	DL33_CBF	DL34_CBF	DL35_CBF	DL36_CBF	DL37_CBF	DL38_CBF	DL39_CBF	DL40_CBF	DL41_CBF	DL42_CBF	DL43_CBF	DL44_CBF	DL45_CBF	DL46_CBF	DL47_CBF
test_001	1	0	1.68	1.1	-0.0955	-0.12	0.968	-0.375	-0.197	1.42	-0.604	0.51	0.0963	-0.697	-0.704	-0.251	-0.099	-0.963	-0.216	-0.496	-0.951	0.31	0.293	0.515	1.27	-0.0732	0.467	0.721	-0.0933	-0.744	-0.133	-0.24	0.103	0.478	0.445	-0.735	-0.733	0.257	-0.977	-0.076	-0.714	-1.66	-0.313	1.78	0.219	-0.803	0.19	-0.373	0.00108
test_002	0	0	0.742	-0.315	-1.27	-3.18	0.32	-1.88	-0.336	-0.0153	-0.344	-1.17	-1.71	-1.38	0.347	0.339	-1.92	-0.19	1.02	0.576	-0.0511	0.955	0.389	1.33	-0.106	-0.409	1.65	0.419	0.543	0.783	0.119	-0.461	-2.04	-0.927	-0.713	-0.378	-0.595	0.0638	-0.0125	1.38	-0.948	0.431	-0.558	0.852	0.403	0.289	0.519	-0.732	0.479
test_003	0	1	1.15	-1.36	-0.685	-0.366	-0.416	-1.56	-1.4	0.528	-1.82	-0.318	-0.412	0.798	0.586	-0.286	0.436	-0.138	0.143	0.765	0.305	0.912	-0.0901	2.71	-1.41	-0.472	-1.41	-0.85	0.852	0.207	0.779	-1.32	-1.23	0.8	-0.653	-1.14	0.237	0.364	2.77	0.179	1	-0.286	-1.62	-0.698	0.243	-0.269	-0.0923	-0.125	-0.472
test_004	0	0	1.22	0.312	-0.208	0.0746	0.855	1.22	-2.05	-0.523	-0.411	-0.513	-0.306	-0.416	-0.162	1.23	0.877	0.567	-1.75	-0.0919	0.596	1.4	-1.42	0.72	0.375	0.278	0.405	1.4	2.03	-0.86	-0.0998	0.516	-1.24	-0.669	-0.0207	0.183	-0.952	0.761	0.464	-1.6	-0.613	-2.54	1.29	-0.915	0.273	1.64	-0.866	-0.0233	-0.501
test_005	0	1	-1.25	-0.232	-0.71	-2.02	-0.682	-0.531	0.0141	1.29	-0.626	-1.08	-0.0865	1.22	-0.285	0.106	1.7	0.204	0.575	0.486	-0.182	0.759	1.11	-0.109	-1.05	0.949	-0.168	-0.679	0.222	0.766	-0.519	-1.38	0.725	1.55	1.25	-1.13	-0.374	-0.985	0.74	1.43	1.73	-0.0668	0.822	-1.44	-0.329	-0.576	0.0988	0.395	-0.0121
test_006	1	1	-0.472	-1.61	1.55	-0.788	0.225	-1.11	-1.05	0.0805	-1.31	-0.488	-0.219	1.39	0.736	-0.82	-1.03	-0.33	-0.17	0.987	0.484	0.904	0.854	0.299	1.21	-0.0468	0.881	0.844	-0.0616	0.631	0.649	-0.813	-0.0908	1.01	-1.3	-0.499	0.167	-0.0239	0.135	1.35	-0.662	0.133	0.0401	0.173	-0.558	-2.05	-1.07	0.79	-0.973
test_007	1	0	-1.06	-0.614	-0.166	1.31	0.561	-0.849	-1.83	-1.27	-0.794	2.28	0.791	0.917	0.239	-0.393	-0.957	-0.917	0.0514	0.542	-1.34	0.535	-0.0874	0.719	0.115	-0.52	-0.0925	-1.15	-1.4	0.752	-1.98	1.14	-0.981	-0.799	-0.573	0.141	-0.449	0.75	-0.577	-2.18	-1.02	-1.21	-1.4	-1.36	-0.503	-0.442	0.653	-1.4	1.45
test_008	0	0	-1.03	-0.663	-0.0774	1.31	0.515	-0.794	-1.75	-1.25	-0.828	2.32	0.821	0.911	0.172	-0.252	-1.06	-0.949	0.0758	0.548	-1.41	0.591	-0.0729	0.68	0.118	-0.563	-0.124	-1.1	-1.43	0.794	-1.96	1.19	-0.962	-0.742	-0.592	0.133	-0.52	0.739	-0.583	-2.17	-0.955	-1.22	-1.44	-1.33	-0.451	-0.409	0.604	-1.38	1.42
test_009	1	1	0.858	-0.351	1.94	-0.0784	0.634	0.584	-1.34	1.53	1.07	0.182	-0.147	0.662	-1	-1.06	1.73	0.198	0.603	-0.873	0.578	0.388	-1.24	-0.0198	1.08	1.13	-1.91	1.36	-0.683	0.371	-0.0135	-0.294	0.181	-0.278	1.41	1.07	-0.858	0.357	-0.298	0.357	0.949	-0.179	0.122	-0.317	0.0304	-0.293	-1.21	0.991	-0.133
test_010	1	1	-0.0612	0.786	-1.17	-0.594	-1.04	-1.15	1.36	-0.0012	-0.727	-1.29	0.0999	1.13	0.354	0.36	-0.553	-0.532	1.91	0.134	-0.119	-0.255	-0.762	-0.365	1.83	0.25	1.13	0.479	-0.134	-0.789	-0.857	-0.0676	-0.447	0.469	0.366	1.34	-1.52	0.816	-0.183	0.909	0.968	-0.945	1.07	0.381	1.09	-0.682	0.647	0.508	0.187
test_011	0	1	-0.391	0.781	1.64	0.369	-0.0299	-2.08	-0.626	0.479	-0.201	-0.246	-1.15	0.0517	-2.15	-0.321	-0.971	-0.447	-0.398	-0.937	0.399	1.63	-1.41	-1.04	1.56	1.3	-1.51	-0.141	1.43	-1.27	-0.375	-0.042	1.43	-0.0976	-0.363	0.0428	-1.53	0.282	-0.778	0.908	-0.116	1.84	0.304	-0.681	-0.965	-0.232	0.351	-1.48	0.58
test_012	1	0	1.09	-1.15	-1.06	0.359	0.543	0.972	0.277	1.14	-1.41	1.77	0.732	0.0256	-0.381	0.666	-0.712	-0.239	-1.04	-0.0376	0.412	0.245	-1.08	0.256	1.74	0.0978	-0.0566	-0.404	0.597	1.43	-0.421	-1.29	0.0901	-1.79	0.798	0.0606	1.47	-0.0762	1.44	-1.21	0.776	-0.593	0.0604	-0.0143	-1.27	-0.783	0.0923	-1.67	0.938
test_013	1	0	-0.13	1.02	-0.576	0.493	1.02	-0.934	-0.646	-1.88	-0.206	1.21	-0.915	-0.988	-1.79	-0.69	-0.512	0.287	0.483	1.2	0.82	0.357	-1.78	0.0663	-0.646	-0.507	-0.465	0.715	2.25	1.07	1.49	-0.0699	-0.19	0.00581	-0.682	0.894	-1.53	1.01	-0.669	-0.796	-0.159	-0.531	-0.721	0.209	-0.334	0.99	2	-0.214	-1.46
test_014	0	0	-0.471	0.288	-0.263	-2.1	-0.56	-1.3	-0.263	-1.57	-0.0377	-0.963	-1.45	-1.48	0.462	-0.727	0.0159	-1.17	-0.404	0.471	-0.346	2.79	1.41	0.11	0.382	-0.266	1.21	1.25	0.376	-0.641	-1.81	0.352	-1.07	0.538	-0.984	-1.8	-0.105	-2.29	0.113	0.733	1.47	-0.106	-0.754	1.38	-1.21	-1.43	-0.653	0.415	-0.706
test_015	1	0	0.966	1.22	0.00175	0.352	0.215	-0.819	1.48	0.189	-0.541	-2.3	1.22	0.557	-0.154	2.08	-0.757	-1.04	-0.881	-0.1	0.0418	-0.00254	-1.61	-1.59	-0.518	-1.75	0.142	-0.621	1.48	-1.62	-1.42	1.17	-1.21	0.354	0.657	1.25	-1.03	-1.41	1.83	-0.308	-1.87	-1.22	0.000595	0.239	1.86	0.109	0.0497	0.237	1.63
test_016	0	0	-0.0166	-0.484	-0.88	-1.25	1.18	0.143	0.467	-1.84	1.87	1.86	-0.332	-1.08	-0.77	-1.13	0.354	0.156	-0.668	-0.228	0.146	-1.04	1.4	-0.243	-0.082	-0.358	-0.235	0.225	1.26	1.12	-0.934	0.171	-0.356	-1.68	0.0316	0.198	0.263	-0.0102	-0.941	1.36	0.984	-1.66	-0.0534	0.285	0.138	0.741	0.673	0.328	-0.709
test_017	1	0	-0.352	0.739	-1.27	-1.2	-0.668	-0.554	0.552	0.133	1.05	-1.38	0.999	0.336	0.0858	0.802	0.694	1.89	-1.09	0.268	0.283	1.3	1.67	-1.87	-1.11	0.76	-0.705	0.235	1.15	-1.45	1.58	0.182	1.31	0.768	0.769	1.55	0.249	-0.699	-1.32	-0.155	0.473	1.48	0.892	0.388	1.59	-1.28	0.291	-0.408	-2.17
test_018	1	1	0.33	1.56	-1.11	-0.247	0.89	-0.436	-0.0848	0.832	0.774	-0.849	-0.662	-0.716	0.77	-0.0877	1.57	0.996	0.396	-1.05	-0.827	0.548	-0.369	-0.187	1.05	1.26	1.17	0.509	-1.4	-0.626	-1.07	0.54	-0.963	0.566	1.96	0.324	-0.863	0.197	0.832	-0.00249	1.1	1.41	1.84	-0.647	0.012	-1.52	-1.16	0.279	-0.667
test_019	1	1	1.18	-1.37	-0.696	-0.365	-0.448	-1.6	-1.35	0.531	-1.89	-0.402	-0.528	0.769	0.646	-0.257	0.382	-0.0958	0.0741	0.746	0.342	0.937	-0.143	2.71	-1.46	-0.426	-1.48	-0.79	0.916	0.292	0.773	-1.21	-1.21	0.805	-0.594	-1.18	0.246	0.35	2.81	0.249	0.962	-0.268	-1.66	-0.79	0.261	-0.314	-0.101	-0.125	-0.41
test_020	1	0	-0.978	-0.348	-0.311	1.05	-1.8	-0.159	0.278	-0.819	2.31	0.0773	-1.86	-1.04	-0.395	-0.206	-0.287	-1.07	-1.86	-0.837	2.08	1.13	0.165	0.984	0.344	-0.246	-0.163	-0.659	1.43	-0.29	0.551	-0.181	1.62	-0.795	1.36	-0.718	1.61	0.138	-0.283	1.05	-1.18	0.844	0.235	0.128	-2.32	0.967	1.23	-0.526	2.93
test_021	1	0	0.793	2.54	-0.914	0.0216	-0.634	-0.528	0.743	0.34	0.21	-0.201	-1.24	-0.842	-0.667	0.624	0.974	-0.397	-0.314	-1.69	1.3	0.961	0.0831	-0.878	1.11	-0.692	0.0992	-0.238	-0.415	-1.34	-0.152	0.756	1.01	-1.58	-0.372	1.48	0.0718	-1.59	-0.38	-0.162	1.37	-1.62	0.704	0.962	0.877	1.73	-1.04	-1.88	-0.94
test_022	1	1	-0.99	1.16	-0.639	-0.485	2.22	0.436	-0.491	0.553	0.997	-0.505	1.44	-1.13	0.792	-0.607	0.42	0.00616	-1.71	-0.635	-0.173	0.858	0.638	1.69	-0.0473	0.706	0.441	-1.72	-1.29	-0.218	0.374	-0.088	0.724	2.02	1.35	-1.52	0.208	-0.91	-0.283	0.699	0.803	1.36	-0.366	0.466	-1.26	0.397	0.171	0.34	2.21
test_023	0	1	0.151	-0.68	0.826	0.399	-0.814	-0.623	-1.51	-0.677	1.05	-0.794	-0.342	-0.617	0.661	-2.39	-0.0397	-0.549	2.19	0.331	0.0835	0.733	0.482	0.336	-1.09	0.788	0.253	-0.082	-0.599	-1.42	0.857	-0.00652	-0.0361	0.258	0.275	1.89	0.473	-0.26	-0.226	-0.157	-0.383	0.479	1.24	-0.445	0.913	1.27	1.45	1.49	0.805
test_024	1	1	1.13	-0.639	-0.529	-0.219	0.141	-0.26	-1.81	0.702	-1.31	0.151	-1.01	-0.0453	-1.33	1.04	1.08	0.0861	1.38	0.675	-1.83	0.89	-0.391	1.06	1.21	1.1	-0.138	0.752	-1.1	-0.697	0.053	1.23	-0.603	0.704	0.848	-1.3	1.66	-0.338	1.51	-1.4	0.832	-0.142	-0.865	-0.981	-0.632	-0.357	0.375	0.0212	-0.6
test_025	1	1	1.2	1.16	0.933	0.626	-0.232	1.64	-1.6	-0.42	0.429	1.26	-0.235	-0.691	-0.234	-1.58	1.34	-0.358	0.0997	0.517	0.515	-2.3	-0.264	-0.0993	-2.58	1.48	-1.02	0.468	-0.718	-0.371	-0.442	0.687	-0.192	-0.22	0.242	0.0254	-0.625	-1.05	-0.23	0.0433	0.647	0.626	-2.41	0.699	-0.24	-0.395	-2.45	-0.188	-1.31
test_026	0	1	0.491	1.1	0.596	1.22	-0.44	-0.427	-0.308	-0.678	1.64	-1.17	-0.47	-0.668	-0.555	-0.597	-1.09	0.283	1.5	0.744	1.96	-0.329	0.168	1.86	-1.59	-0.615	0.121	-0.256	-1.44	0.644	1.59	0.804	-0.879	0.829	0.89	1.35	1.19	0.841	0.715	0.109	-1.18	-1.8	-0.0798	-1.12	1.61	1.1	-1.12	-1.46	0.414
test_027	0	1	-0.192	1.06	-0.0588	2.71	-0.232	-1.83	1.73	0.285	-0.777	-0.141	-0.162	0.489	-1.25	0.896	-1.71	-0.827	1.57	0.076	0.413	1.98	-0.485	1.92	0.582	0.565	-0.466	0.45	-0.321	0.278	2.13	-0.0538	0.249	0.628	0.994	-0.00541	-0.332	-0.176	0.844	1.2	-0.0657	0.708	2.23	-0.453	1.24	1.05	0.259	-0.892	0.757
test_028	1	0	-1.36	0.234	-0.872	0.528	1.75	-1.37	-0.229	-0.61	0.619	0.0385	1.17	0.827	-0.112	-0.772	-0.219	-0.346	-0.222	-0.732	-0.158	0.54	-0.916	-0.773	-1.3	-0.573	1.1	-0.992	-0.185	1.41	-0.632	-0.365	-0.538	-0.702	-0.488	0.14	-1.31	-0.0362	-0.203	-0.855	0.876	0.519	-1.2	-1.48	0.405	-1.16	1.02	0.697	0.00272
test_029	0	0	0.0759	1.18	-1.83	-0.69	-1.26	-1.33	1.47	-0.455	-1.1	-1.23	-0.135	1.33	-0.0925	0.0828	-1.08	-0.72	1.87	0.456	0.476	0.0554	-0.656	-0.705	1.74	-0.177	1.58	0.248	-0.123	-0.585	-0.601	0.402	-0.0102	-0.198	0.198	1.21	-1.95	0.538	-0.405	0.912	0.392	-1.37	0.914	0.616	1.36	-0.681	0.873	-0.229	0.391
test_030	0	0	-1.75	1.23	0.364	-0.186	0.776	-0.162	1.74	0.397	-0.618	0.505	-0.469	-0.524	0.769	0.858	-1.82	1.45	-0.897	-0.27	-0.485	0.384	-0.000422	0.248	-1.38	-0.156	-0.365	0.837	1.68	1.11	-0.604	1.17	0.218	0.387	-0.517	-1.71	-0.769	0.271	-0.432	-0.0869	-2.01	-0.865	-1.07	1.07	-0.765	-0.634	-0.501	-0.553	-0.798
test_031	0	1	-1.6	-0.745	-0.284	0.409	-0.478	2	-0.596	-0.858	-0.921	1.19	0.256	-0.946	1.31	0.723	0.425	-0.518	-1.42	0.478	0.022	0.858	-1.75	0.855	0.502	0.363	-0.675	2.13	0.844	1.19	-0.183	-0.911	-0.0248	0.269	-0.788	-1.69	-0.5	-0.583	1.06	0.461	-0.469	0.547	1.41	-0.237	-2.19	-0.927	-0.626	0.55	1.86
test_032	0	0	1.84	0.502	-1.75	-1.34	-0.412	0.347	2.07	1.65	-0.808	2.16	-1.07	-1.12	-0.379	1.12	1.44	0.496	1.86	-0.389	0.993	-1.06	1.25	-1.53	0.376	0.546	-0.375	0.867	-1.23	1.88	0.115	2.26	0.363	-0.0819	-1.07	0.76	2.44	-0.777	1.73	-1.29	-0.206	-1.37	-0.555	0.149	1.02	0.965	-2.53	-0.917	-0.68
test_033	1	1	0.653	-1.46	0.438	-0.335	-0.366	0.833	-0.699	1.35	-0.0336	0.98	-0.0135	-1.77	0.392	1.21	1.02	0.82	0.505	0.955	-1.18	-0.727	-0.0379	-1.15	-1.04	-1.54	0.301	1.57	0.15	-1.64	1.09	-0.134	0.539	0.975	1.25	0.808	0.137	-0.374	-1.36	0.223	-0.95	0.694	1.14	0.218	0.634	-0.223	-0.39	1.58	0.403
test_034	1	0	-0.625	-0.606	-0.058	-1.24	-1.42	1.99	0.144	-0.745	-1.7	-0.667	1.54	1.18	-0.588	-0.681	-1.47	0.447	-0.612	2.26	1.18	-0.206	-1.25	1.16	-1.31	-0.133	-0.74	-0.566	-1.12	-0.218	1.21	1	2.05	-2.5	-0.686	0.107	-1.75	-0.458	-0.0432	0.705	-0.199	1.11	0.00599	0.198	-0.0446	0.47	-1.06	-1.37	-0.86
test_035	1	1	0.486	0.0107	-0.0178	-0.0824	1.01	1.37	-0.896	0.0588	1.9	-0.0845	0.754	0.216	-0.323	-0.0559	-0.358	0.648	-0.175	-0.127	1.28	-1.03	0.0529	-0.633	0.423	1.86	-2.74	1.18	1.27	0.264	-1.17	-0.258	-0.303	1.02	0.647	-1.38	0.45	1.17	-0.602	0.127	0.734	-0.881	-1.89	0.0858	0.491	-0.449	1.21	-1.04	0.418
test_036	1	0	0.2	0.616	-0.411	2.34	-0.49	0.533	1.14	0.845	-1.95	0.0878	1.79	1.39	0.722	0.525	-0.713	-0.0453	0.549	0.619	0.031	-0.312	0.0736	0.216	1.35	0.455	0.0832	-0.42	-0.69	-0.715	0.813	0.946	0.641	-1.04	-0.0746	-1.32	1.79	0.999	-0.836	-0.753	-0.177	0.378	-0.633	0.427	-1.31	0.618	0.966	-1.53	0.56
test_037	0	0	-0.991	-0.306	-0.297	1.01	-1.76	-0.276	0.232	-0.808	2.28	-0.0296	-1.85	-0.964	-0.313	-0.271	-0.343	-1.1	-1.92	-0.821	2.15	1.25	0.207	0.959	0.297	-0.248	-0.268	-0.762	1.4	-0.306	0.571	-0.179	1.56	-0.742	1.33	-0.735	1.59	0.0715	-0.298	1.02	-1.24	0.855	0.252	0.0922	-2.43	0.888	1.27	-0.602	2.97
test_038	0	0	-0.0243	0.907	-0.794	-0.554	-1.46	0.712	-0.873	-1.67	0.484	1.15	-0.605	-0.0795	1.14	-0.347	0.361	0.792	-0.203	0.902	-0.748	0.267	0.894	0.985	-0.302	-0.667	-1.13	0.0568	1.46	-0.302	0.542	-0.924	-0.792	-0.847	0.371	1.27	-1.44	0.301	-0.864	-0.64	-0.682	-1.19	-0.496	0.11	1.22	-1.95	-0.317	-0.938	-0.903
test_039	1	1	0.199	-1.92	-0.319	-1.01	-1.44	0.237	-0.414	-0.0133	-1.75	0.566	-0.708	0.375	-0.28	1.46	-1.06	-0.695	2.07	0.418	-1.92	-0.4	-0.144	1.12	-1.19	-1.71	-0.61	-0.21	-0.55	0.205	0.522	-0.869	-0.946	-0.0162	1.06	-1.13	-0.61	0.224	1.57	-0.748	1.68	-1.29	-1.36	-0.383	-0.776	2.04	0.165	-0.834	-0.971
test_040	0	0	1.02	1.11	0.146	0.491	-0.0145	0.117	1.85	-0.0694	1.23	-1.09	-0.831	0.0372	-1.06	-0.354	-1.45	-0.0192	-0.841	-0.558	-0.545	1.96	-0.246	-0.328	-0.0135	-2.04	-0.0349	0.104	1.21	1.08	-0.122	0.308	0.53	-1.32	-0.651	0.761	-1.07	-1.04	-0.233	0.686	-0.214	-1.51	1.23	-0.531	1.01	2.16	-0.729	-2.06	-0.499
test_041	0	0	-0.115	1.51	-0.838	2.63	-0.488	-1.95	1.84	-0.153	-1.16	-0.149	-0.362	0.703	-1.62	0.647	-2.22	-0.996	1.32	0.367	0.98	2.21	-0.391	1.59	0.498	0.031	0.00652	0.292	-0.27	0.497	2.38	0.396	0.616	-0.0769	0.91	-0.221	-0.756	-0.537	0.633	1.25	-0.627	0.342	2.04	-0.228	1.55	1.07	0.407	-1.5	0.88
test_042	0	1	0.736	1.07	0.872	-0.733	-0.11	1.82	0.167	-0.756	1.08	1.71	-0.417	0.701	-0.558	-1.19	0.831	-1.52	-1.5	-0.694	1.49	0.0125	-0.217	1.03	0.95	-0.704	-1.1	-1.12	-0.668	-0.765	-0.296	-0.86	-0.778	0.794	0.417	-0.987	-0.348	-1.16	-1.18	2.06	-0.509	0.25	0.685	1.58	-1.93	-0.184	1.08	0.163	0.196
test_043	1	1	-1.19	-0.0135	1.15	0.407	1.76	-1.17	-1.03	-0.324	-0.062	0.694	-0.317	0.048	0.121	-0.869	-0.302	1.54	-2.18	0.747	0.169	-2.81	-0.52	-1.11	0.317	1.03	0.646	0.112	0.0878	-2.47	0.00153	-0.0563	0.126	0.667	-0.167	0.973	-0.519	2.25	1.32	-0.864	-0.645	1.31	-0.727	-0.912	0.329	0.298	-0.859	-0.511	0.199
test_044	1	0	-0.296	-1.22	0.884	-0.843	-0.117	-1.19	-0.956	-0.253	-1.76	-0.443	-0.356	1.6	0.369	-1.03	-1.48	-0.584	-0.37	1.3	1	1.18	0.878	-0.0776	1.18	-0.537	1.31	0.652	-0.0882	0.735	0.933	-0.317	0.275	0.361	-1.45	-0.694	-0.232	-0.385	-0.0898	1.28	-1.14	-0.277	-0.121	0.344	-0.24	-2.04	-1.06	0.0617	-0.97
test_045	1	1	-1.45	0.529	0.504	0.0537	1.01	-1.18	-1.35	0.252	1.38	-0.274	1.82	0.0916	2.38	-0.253	0.707	0.133	-1.69	-1.63	-0.141	0.719	0.287	-0.792	0.129	-0.133	-1.52	-0.661	0.898	1.19	-0.81	-0.379	-0.907	0.73	-1.03	0.088	-0.785	1.3	-0.842	-1.45	1.48	-0.445	0.16	2.43	-0.97	-0.394	0.713	-0.214	-0.839
test_046	0	1	-0.236	-0.0582	-0.17	0.353	0.693	-0.873	-0.577	1.04	-1.1	-0.684	0.822	0.288	0.161	0.307	-0.057	-0.0508	-0.816	0.39	-0.459	0.229	-0.229	-1.07	-0.913	-0.125	-0.333	0.0613	-1.01	0.911	1.41	0.534	0.813	0.447	-0.25	-0.953	0.246	0.365	0.78	-1.32	1.25	0.526	1.28	-0.951	1.24	-0.754	-0.177	0.805	-0.537
test_047	0	0	1.04	0.0392	-1.6	-0.295	0.945	-0.822	0.633	1.16	-1.32	-0.177	-0.458	0.487	-0.457	-0.533	-0.176	-1.04	0.0193	0.397	-0.626	0.524	-1.58	-0.546	-0.744	-0.774	0.699	-0.27	-1.55	1.2	0.682	-0.662	0.816	-0.991	-0.805	-0.616	-0.245	-1.54	-0.0285	0.752	0.462	0.682	0.702	0.226	0.135	0.332	-0.546	0.593	0.22
test_048	0	0	-0.45	0.0528	-0.258	-0.619	-0.648	-0.539	-0.644	-1.52	-0.357	0.656	-0.832	-0.0424	-1.49	1.21	-0.918	-0.232	0.177	0.69	-0.398	-0.311	-1.23	1.45	0.906	-1.99	-0.528	0.754	-0.307	-1.01	0.958	-1.32	-0.00584	-0.589	-0.79	-0.378	-0.76	-0.431	-0.892	-0.634	-0.918	-0.291	-0.36	1.1	1.27	-0.787	0.653	-0.269	0.424
test_049	0	0	1.11	1.15	-0.287	0.453	1.32	-0.957	1.3	-0.697	-0.723	-0.289	-2.35	0.79	-2.49	-0.979	-1.41	1.76	-1.25	-1.6	-0.214	0.0181	0.789	-0.897	0.818	-1.25	-0.123	0.929	-1.29	0.731	-0.406	-0.519	-1.69	-2.84	0.671	-0.824	-1.18	1.7	-0.204	-1.29	-1.17	1.11	0.869	-1.51	-0.513	1.33	1.52	-0.656	1.02
test_050	1	1	-0.0772	0.736	0.76	0.146	-0.125	-0.211	-0.597	-1.12	1.5	-0.585	-0.414	1.09	0.793	-2.31	0.89	-0.0329	0.269	1.48	0.0685	1.05	-0.119	-0.697	2.01	0.6	0.376	-1.9	0.37	0.194	-0.168	-1.65	0.935	1.74	-3.73	-0.206	0.605	0.0681	-1.08	0.201	0.67	1.41	-0.386	-1.47	-0.179	-0.927	-0.0744	-0.061	0.361
test_051	0	1	0.692	-1.65	-0.851	2.23	0.0597	-0.915	0.816	0.346	0.953	-1.41	-1.54	-0.993	0.195	0.13	-0.333	1.88	-0.331	0.122	0.207	0.922	-0.00888	0.565	1.52	0.907	2.25	1.91	0.946	0.0598	1.18	-0.79	0.301	0.917	-0.46	0.715	2.53	1.68	2.78	0.309	-0.287	-1.18	1.07	-0.879	0.529	-0.977	0.613	0.18	-0.903
test_052	0	1	0.431	0.178	0.969	0.14	1.07	1.63	-0.459	0.451	1.67	-0.483	-0.529	-0.131	-0.543	1.5	-0.134	-1.46	0.417	-0.57	-0.0667	0.508	0.72	-0.952	1.28	1.67	0.0384	0.786	0.408	-0.372	-0.814	0.0906	-0.451	-0.0168	0.479	0.0474	-0.661	0.592	-0.949	2.27	0.604	-0.537	1.52	-0.0922	-0.21	-0.708	0.105	-0.955	-0.456
test_053	1	1	1.53	-0.447	-0.273	0.923	-0.353	-0.644	0.097	0.0724	0.477	0.623	-2.68	-0.637	-0.648	0.997	0.0108	0.27	0.166	-0.196	1.02	-1.93	0.842	1.33	-0.405	1.36	0.0239	-0.0988	0.717	0.663	-0.175	-0.81	-0.286	-0.495	0.549	-0.581	0.271	1.12	-0.519	0.552	1.05	-0.983	-0.327	0.796	-1.18	0.91	0.108	0.0301	-0.495
test_054	0	1	1.05	-0.0819	0.644	0.208	1.08	1.33	-2.16	-0.104	0.0142	-0.626	-0.16	-0.64	0.348	1.45	1.39	0.693	-1.78	-0.466	0.0723	1.18	-1.53	1.04	0.437	0.674	-0.105	1.54	2.06	-1.12	-0.425	0.146	-1.61	-0.0457	0.184	0.355	-0.564	1.08	0.683	-1.61	-0.185	-2.05	1.47	-1.17	-0.0717	1.66	-1.01	0.646	-0.652
test_055	1	0	-0.783	-0.314	-0.503	-0.0958	-0.256	0.292	0.248	0.527	0.293	0.614	0.147	1.33	0.567	-0.78	0.497	0.386	0.872	-1.5	-0.579	0.624	1.77	-1.45	0.436	-0.347	-0.852	0.447	0.394	0.335	0.247	-0.723	-0.43	-0.328	-0.725	0.461	-1.52	1.06	-1.32	-0.933	0.00983	-0.0407	0.315	1.71	0.0996	-1.17	0.565	0.0659	1.01
test_056	1	0	-1.5	0.467	-0.136	0.212	-1.33	-0.217	0.695	-0.498	0.673	1.19	-0.689	0.757	0.114	0.0124	-0.653	-0.969	1.04	-0.398	2.19	0.761	-0.577	-0.696	1.04	1.24	0.14	-2.3	0.479	0.611	1.32	0.205	1.82	-0.476	-0.73	0.362	1.85	0.716	0.422	0.454	-1.93	-0.456	-0.861	0.249	0.28	0.265	1.06	-2.14	0.186
test_057	1	1	0.735	0.823	-0.82	-1.44	1.04	0.477	0.502	-0.0424	-0.251	-0.852	-1.14	-1.02	0.38	0.733	0.356	-0.339	0.81	0.674	0.658	-0.935	-0.0377	0.89	-0.385	0.917	-0.709	0.487	-0.656	-0.174	-0.181	-0.254	-1.56	-0.494	-0.000191	0.246	0.494	-1.31	1.29	-1.21	0.019	-0.688	-0.134	0.162	-0.269	0.673	-1.09	-0.229	0.886
test_058	1	0	-0.338	1.51	-1.75	-0.241	-2.15	0.791	0.0311	-1	-0.709	0.673	1.52	1.94	0.962	0.065	0.523	-1.44	-0.504	0.688	1.24	-2.7	-1.24	0.384	0.704	-1.11	0.82	-1.77	-0.454	-1.04	2.61	-0.404	-0.0375	1.1	0.0199	2.21	-1.18	1.27	-1.4	0.0967	-1.08	-1.55	1.03	-0.24	-0.628	-0.756	1.21	-1.23	0.49
test_059	1	1	0.855	-0.0248	0.896	0.138	0.425	0.966	0.458	3.03	0.916	0.0758	1.15	0.874	-0.0953	0.989	1.79	1.43	-0.744	-0.519	-1.18	1.07	0.0779	1.34	-0.716	-0.734	-0.484	0.305	-0.363	-0.383	0.859	1.67	-2.14	-0.306	-0.944	1.3	-1.18	-0.0197	0.884	-1.7	-0.54	0.509	0.643	-0.958	0.281	-0.565	-0.125	0.161	0.0467
test_060	0	1	0.378	-0.665	2.07	-0.638	0.119	-1.22	-0.499	-0.903	-0.115	-2.03	-0.0535	0.478	-0.196	0.709	0.0936	-1.27	-0.688	0.438	0.0856	1.04	-2.25	-0.389	0.443	-0.936	0.336	0.264	-0.705	0.913	1.58	0.521	-0.577	0.28	0.383	1.37	-0.529	0.247	-0.767	-1.17	-0.501	1.99	0.893	0.23	-1.13	-0.0379	0.509	0.914	0.15
test_061	1	1	1.12	-1.43	-0.17	-0.659	1.75	-0.393	-1.79	0.877	0.0157	1.47	1.46	-1.12	1.15	0.218	1.62	-1.55	0.513	-0.376	-1.79	-1.39	-0.253	-0.883	0.289	1.63	1.39	1.22	0.0706	0.979	-0.513	-0.104	0.857	0.654	-2.1	-0.0735	-1.42	1.15	1.29	0.45	0.111	-0.846	-2.15	2.29	0.96	-2.49	0.00899	1.2	1.23
test_062	0	0	0.702	1.09	-1.62	-1.59	-0.00665	-0.552	0.912	0.261	-0.0539	1.5	-1.9	-1.59	0.159	-0.066	-1.81	0.612	0.394	-1.8	1.09	0.33	-0.771	-0.87	-1.38	-0.598	-0.643	-0.563	-0.468	1.3	-1.28	-0.0254	0.606	-0.604	1.36	0.91	0.96	-0.0266	-0.575	-0.934	-0.846	-1	-0.323	-1.74	0.468	-0.64	1.78	1.17	0.547
test_063	1	1	-1.52	-0.594	-0.459	-0.00476	-0.0454	0.27	-0.529	0.309	0.241	0.957	-1.08	-0.226	-1.05	2.02	-0.962	1.73	0.987	-1.65	-0.0863	-0.0689	-1.21	2.02	0.126	-1.25	-1.14	0.269	0.187	0.615	-1.14	-1.24	-1.84	0.723	-0.746	-0.982	-0.831	0.646	-0.51	0.869	-0.751	0.255	1.14	-2.08	-0.00802	-0.864	-0.131	-0.73	1.59
test_064	1	0	0.446	-0.165	0.583	1.37	1.61	0.595	1.65	1.37	0.537	-0.594	-1.64	0.977	0.735	-0.888	-1.18	0.48	1.46	-0.184	0.922	-0.466	1.4	-1.9	-0.944	-0.0706	0.422	0.053	-1.5	-1.1	-0.82	1.3	-0.359	-0.18	1.71	1.05	0.37	-0.961	1.68	0.748	-1.34	1.07	1.19	0.0854	-0.482	0.63	-1.34	-0.332	-0.242
test_065	0	1	-0.662	0.269	0.269	-0.986	1.57	-0.704	0.174	1.16	1.35	2.15	1.24	0.488	-1.84	-0.138	-0.794	-0.321	-0.303	-0.877	0.228	-0.604	0.436	-0.842	-0.165	0.183	-1.67	0.295	-1.41	0.324	-0.447	-0.911	-0.235	-0.0739	1.21	-0.372	-0.266	-1.07	-2.76	-0.916	0.195	0.259	-0.658	0.211	0.481	-0.117	-1.88	-0.286	1.68
test_066	0	1	0.8	-0.562	1.61	-1.31	-1.3	-0.143	0.98	0.53	0.428	-0.434	0.772	0.0425	0.439	0.649	0.63	-1.9	-0.955	-0.182	-0.292	-0.51	1.44	-0.216	-1.31	0.399	-0.612	-1.09	-0.574	-0.124	1.12	0.323	0.408	0.249	-0.719	-0.354	0.539	-0.748	-1.29	1.76	-1.2	-0.25	-0.762	-0.422	-1.01	-1.86	-1.17	0.487	-0.486
test_067	0	0	-0.332	-0.117	-1.13	-0.202	-1.06	-0.868	1.61	0.297	-0.51	0.691	-1.05	0.801	-0.817	-1.2	0.493	-0.755	0.83	-1.18	0.981	0.709	1.16	1.47	-0.383	0.629	1.18	-0.196	0.988	0.952	0.546	0.0498	-0.431	-0.123	-0.869	-0.085	0.148	-1.25	0.621	1.16	0.212	0.497	-0.602	-0.316	-0.129	0.333	-0.383	-1.37	-0.807
test_068	1	0	-0.747	0.0506	1.56	-0.145	0.494	0.618	-1.67	-0.276	-0.533	-0.666	0.199	-0.509	-0.0714	-1.02	1.06	0.221	-2.06	1.6	-0.827	0.137	-0.459	-0.00577	-0.193	-1.12	0.211	-0.0815	1.26	-1.4	-0.69	0.414	1.25	0.0787	0.00986	-0.625	-1.7	0.682	0.0494	1.22	-0.717	-1.37	-0.928	1.06	0.916	0.176	2.73	1.11	-1.47
test_069	0	1	0.946	-0.323	-1.16	-0.502	-0.346	0.0629	1.46	-0.00711	0.661	1	0.911	-0.0746	-0.487	0.357	-0.0721	-1.13	0.485	1.5	-0.994	-0.914	-0.686	1.15	-0.609	0.082	1.59	-1.48	0.151	-0.0448	0.336	-0.443	0.491	1.43	-1.79	0.873	0.364	1.65	1.44	1.54	-0.0881	-0.112	0.739	1.06	0.947	-1.24	-0.549	0.609	0.293
test_070	0	0	-0.651	0.473	0.304	1.62	1.34	0.465	-1.77	-1.2	-0.538	0.384	-2.02	-0.612	-1.97	-0.612	-1.91	1.15	0.848	-0.338	0.918	-0.172	-0.169	0.658	-0.145	-0.0768	0.921	-0.594	1.03	-0.171	0.18	0.244	0.768	-1.05	-0.0581	-0.849	0.915	-0.312	0.736	0.39	-1.42	0.12	-1.69	-1.07	0.752	1.1	-0.974	-1.62	0.662
test_071	1	0	0.0139	1.12	-0.00449	0.0869	-0.326	-0.375	-0.494	-1.48	1.15	-0.515	-0.528	1.28	0.381	-2.48	0.387	-0.234	0.0346	1.7	0.63	1.25	0.0184	-1.04	1.92	0.127	0.808	-2	0.323	0.417	0.0962	-1.27	1.22	1.15	-3.86	-0.417	0.209	-0.219	-1.34	0.152	0.172	1.04	-0.514	-1.2	0.224	-0.92	0.0246	-0.747	0.498
test_072	1	1	-1.48	-0.174	-0.719	-1.36	-0.489	1.26	-0.591	-0.7	-0.962	0.612	0.776	-0.72	0.281	-0.0846	0.468	-0.258	-0.602	1.27	-0.241	-0.119	-1.36	1.15	-0.827	0.0776	-0.0627	1.22	-0.815	-1.28	-2.08	-0.867	-0.182	0.59	1.32	-1.17	0.514	-0.769	1.27	0.116	0.82	0.382	0.283	-2.08	-0.921	0.154	-0.5	0.783	-0.0511
test_073	1	1	-1.39	-0.699	0.342	0.178	-1.21	0.4	-1	-0.0134	1.6	0.923	1.02	0.456	-0.469	-0.429	-1.32	0.753	0.308	0.288	-0.74	1.79	0.604	0.144	-1	-0.965	0.851	-0.614	-0.72	-1.01	0.95	-1.06	1.36	1.04	0.539	0.0379	-0.247	-0.406	0.363	-1.48	0.215	-0.203	0.873	0.129	-1.26	-0.257	0.83	1.63	-0.241
test_074	0	1	0.588	-0.201	1.06	-0.53	0.895	0.64	0.569	1.97	-0.381	-0.962	0.532	-1.47	0.509	2.66	0.0285	0.812	-1.34	-1.21	-0.34	-0.0163	0.607	0.092	1.31	0.66	-0.0829	2.15	1.33	0.889	-0.0537	0.275	-0.664	0.325	-0.575	0.264	0.172	0.967	-0.496	0.0983	0.049	-0.764	1.33	0.696	0.799	-0.821	1.38	0.0723	0.0922
test_075	0	1	-1.32	-0.662	0.258	0.132	-1.22	0.366	-0.941	0.0417	1.59	0.887	1.06	0.393	-0.378	-0.516	-1.26	0.749	0.246	0.247	-0.686	1.72	0.56	0.135	-0.98	-0.946	0.804	-0.663	-0.705	-1.01	0.956	-1.03	1.34	1.04	0.557	0.0988	-0.228	-0.416	0.35	-1.48	0.237	-0.21	0.836	0.147	-1.23	-0.286	0.795	1.66	-0.234
test_076	1	0	0.0121	2.02	-1.24	2.27	0.572	-0.445	1.29	-1.34	-0.323	0.418	-0.387	1.48	-0.632	-0.302	-0.29	-0.123	-0.482	0.0999	-0.314	-1.21	1.19	-1.29	1.2	-0.923	0.497	0.874	0.728	-1.28	0.9	0.994	-0.038	-0.518	-1.5	0.294	0.0991	0.418	-0.687	0.224	-0.645	-1.08	-1.91	2.77	-0.119	-1.02	0.121	-0.76	-1.19
test_077	1	1	-0.684	-1.36	1.39	0.941	0.0365	0.835	0.0858	0.292	-1.7	-0.0671	-0.988	0.224	-0.136	-0.339	0.914	0.942	-0.535	1.13	-1.53	-0.0698	1.79	1.75	0.344	1.32	1.01	-0.0925	0.864	0.113	-0.484	-0.713	0.134	1.53	-0.941	-0.938	1.95	-2.03	1.24	1.5	0.969	0.159	-0.333	-1.03	-1.84	0.641	-1.31	0.977	-2.06
test_078	1	0	0.923	1.02	-0.82	-0.756	-0.499	-1.4	1.67	-0.113	-0.793	2.26	-0.11	1.46	-1.18	0.73	1.09	-1.8	-0.0864	-2.03	0.458	-1.44	-0.634	-1.27	0.693	-0.212	-0.468	-0.0293	-0.956	0.683	-0.369	1.59	2.44	0.0726	1.21	0.268	-0.654	0.407	0.24	0.306	-1.04	-0.734	-0.756	0.612	0.285	0.621	0.81	0.952	1.02
test_079	1	0	0.464	-1.41	-1.22	0.613	0.393	-1.54	-0.262	-1.02	1.02	0.45	-0.798	-0.523	-0.209	-2.46	0.0648	-1.04	0.912	2	-0.305	1.5	-0.688	0.0373	-0.289	1.2	-2.19	0.108	0.609	0.742	-1.29	0.0171	0.466	0.511	0.226	1.36	-0.905	-1.59	0.913	-1.41	0.53	-0.764	-1.31	-2.33	-0.286	-1.67	0.0469	-1.07	0.32
test_080	1	0	0.108	0.831	0.846	-1.18	2.07	0.953	0.215	0.411	-1.42	0.396	0.432	1.66	-0.711	0.837	-1.7	1.77	1.26	0.411	-1.47	-2.08	0.479	-1.7	-3.16	0.941	-0.0693	0.0716	-1.24	0.667	-1.78	0.12	-0.778	-1.33	2.32	-0.583	-0.719	-0.983	0.879	-0.845	2.34	-0.784	-0.479	-0.942	0.119	2.61	1.29	0.732	-0.868
test_081	0	0	1.51	1.31	-1.83	-0.73	0.184	-0.704	1.32	0.138	-1.31	-1.31	-0.499	1.73	-1.25	-0.75	-0.598	-0.136	0.376	0.0111	0.0936	-0.963	-0.748	-0.771	-0.845	-0.633	-1.34	-1.15	0.158	0.823	-0.654	1.54	0.75	-0.885	1.01	1.15	0.147	-0.051	-1.17	-0.183	0.813	0.162	-0.801	0.914	0.891	-1.26	0.0887	-0.0171	-1.06
test_082	1	0	-0.734	-0.173	-0.8	0.632	0.746	0.523	-0.417	-1.05	0.0611	-0.112	1.48	-1.13	-0.482	-0.217	0.568	-0.264	0.681	-0.394	-1.02	1.76	-0.675	0.965	-0.55	0.0804	1.04	1.34	-0.435	-0.234	1.66	0.513	1.47	-0.168	1.04	0.357	-0.237	-1.36	0.106	0.676	-1.7	-0.309	0.198	1.89	-0.432	-0.491	-0.119	-0.145	1.07
test_083	0	0	0.655	0.88	-2.08	0.682	-1.23	-0.367	1.53	-0.372	-0.681	-0.131	0.835	2.01	-0.457	-0.626	-0.259	-1.32	-0.246	-0.714	1.65	-1.01	-1	-0.559	-0.608	-0.0434	0.0942	-0.678	0.491	0.808	1.13	0.715	1.4	-0.909	0.597	-0.149	0.301	0.388	0.207	0.373	-2.08	-0.206	-0.543	0.523	0.195	-1.56	-0.706	-0.714	0.426
test_084	0	0	1.02	0.27	-0.688	-0.0674	1.07	-0.614	0.0078	0.173	-0.103	-0.345	-1.45	-0.634	-1.3	-0.361	-1.45	0.0337	-0.392	-1.04	-0.427	0.87	1.06	0.283	-0.612	-0.977	0.342	-1.66	-2.2	-0.516	-0.539	0.79	-0.82	0.521	0.796	-1.84	-0.36	-0.122	-0.337	-1.44	-0.445	-0.00124	-0.296	-1.45	-0.588	0.775	-1.26	-0.628	1.46
test_085	1	1	0.45	0.198	0.913	0.114	1.01	1.61	-0.4	0.471	1.7	-0.618	-0.597	-0.146	-0.545	1.44	-0.0219	-1.47	0.499	-0.567	-0.0512	0.486	0.798	-1	1.28	1.64	0.0344	0.723	0.365	-0.462	-0.843	0.162	-0.49	-0.0218	0.537	0.11	-0.63	0.565	-1.03	2.31	0.614	-0.526	1.59	-0.152	-0.185	-0.781	0.146	-0.959	-0.464
test_086	1	1	0.0754	-0.0554	-1.02	0.455	-1.26	0.226	-1.78	-0.562	-0.606	-0.196	0.565	0.846	0.735	-0.917	1.13	0.18	-0.00776	0.751	-0.649	1.29	1.58	1.11	-0.108	1.41	-1.88	0.871	-0.218	-1.07	-0.109	0.479	-1.47	-0.889	0.237	-0.815	0.995	0.563	-1.55	-1.05	1.22	-0.598	0.877	-0.533	-0.967	-0.0435	-1	0.648	0.619
test_087	0	1	-1.5	0.436	0.485	0.181	0.972	-1.14	-1.4	0.301	1.35	-0.257	1.9	0.182	2.34	-0.267	0.694	0.0867	-1.66	-1.58	-0.169	0.703	0.376	-0.774	0.0454	-0.114	-1.5	-0.72	0.88	1.14	-0.748	-0.442	-0.856	0.767	-1.04	0.057	-0.808	1.26	-0.837	-1.42	1.55	-0.545	0.194	2.39	-0.965	-0.338	0.741	-0.233	-0.849
test_088	1	1	-0.877	1.14	-0.646	-0.515	2.19	0.505	-0.558	0.664	0.938	-0.417	1.43	-1.13	0.763	-0.595	0.485	-0.0966	-1.69	-0.705	-0.167	0.922	0.683	1.69	0.0167	0.697	0.344	-1.73	-1.33	-0.227	0.33	-0.0996	0.654	2.03	1.32	-1.57	0.217	-1.03	-0.315	0.685	0.751	1.32	-0.324	0.48	-1.28	0.344	0.13	0.371	2.24
test_089	0	1	-0.809	0.0208	1.13	0.646	-1.13	-0.901	1.89	2.43	0.741	1.47	0.481	0.659	0.0545	1.65	1.31	-0.283	-0.293	-1.44	0.727	-0.248	0.27	-1.61	0.778	2.01	-2.3	-0.149	-0.558	-0.379	-1.09	2.06	-0.748	0.757	0.574	-0.14	0.568	-0.437	0.135	-0.861	-0.868	2.07	0.111	-0.0762	-0.0886	0.679	0.634	-1.75	-0.804
test_090	0	1	0.644	-1.44	0.441	-0.339	-0.337	0.909	-0.699	1.39	-0.0616	0.989	-0.00117	-1.83	0.399	1.24	1.04	0.691	0.587	0.967	-1.18	-0.666	-0.109	-1.13	-0.965	-1.53	0.282	1.52	0.113	-1.72	1.08	-0.136	0.551	0.991	1.15	0.82	0.111	-0.384	-1.36	0.273	-0.967	0.722	1.19	0.235	0.606	-0.212	-0.336	1.57	0.416
test_091	0	1	0.561	-0.258	1.07	-0.47	0.953	0.734	0.594	2	-0.343	-0.917	0.507	-1.47	0.507	2.67	-0.0293	0.746	-1.4	-1.28	-0.29	-0.0391	0.639	0.194	1.31	0.653	-0.135	2.14	1.34	0.973	-0.0887	0.251	-0.719	0.337	-0.553	0.213	0.0893	0.984	-0.455	0.173	-0.00993	-0.826	1.25	0.625	0.735	-0.835	1.39	0.0682	0.193
test_092	1	0	-0.674	0.471	0.289	1.68	1.41	0.395	-1.79	-1.18	-0.504	0.309	-2.06	-0.591	-1.94	-0.591	-1.83	1.17	0.743	-0.444	0.923	-0.157	-0.191	0.691	-0.0988	-0.0717	0.97	-0.611	1.04	-0.254	0.174	0.225	0.741	-1.04	-0.00254	-0.864	0.887	-0.278	0.698	0.486	-1.46	0.126	-1.64	-1.17	0.721	1.08	-0.95	-1.64	0.723
test_093	0	0	-0.279	-0.0555	-1.23	-0.258	-1.06	-0.878	1.52	0.191	-0.541	0.623	-1.07	0.85	-0.695	-1.29	0.607	-0.731	0.878	-1.18	1.01	0.685	1.1	1.53	-0.296	0.608	1.17	-0.24	1.06	0.936	0.523	0.0594	-0.453	-0.169	-0.975	0.0453	0.245	-1.29	0.667	1.17	0.176	0.447	-0.519	-0.314	-0.133	0.309	-0.281	-1.4	-0.813
test_094	0	1	-0.977	1	-0.983	-1.77	-1.55	-0.309	-0.432	0.802	-1.36	0.266	0.747	0.189	-0.574	1.71	1.51	0.445	0.317	0.344	0.666	-0.987	-1.87	0.0781	0.901	-0.121	-0.599	0.0333	-1.81	-1.76	0.956	1.18	0.56	-0.544	-0.229	0.803	-0.993	0.316	0.605	-2.01	0.478	1.7	1.25	0.768	-0.678	-0.212	-0.668	-0.513	0.431
test_095	0	1	1.39	0.998	-0.0672	-0.726	0.98	-0.0621	-0.319	-1.19	-0.542	0.136	-0.289	-0.8	0.258	0.38	0.242	-1.33	1.79	2.36	-0.73	-0.866	-1.2	-0.618	-1.72	-0.377	-1.48	-0.58	-1.5	0.713	0.619	1.12	-0.378	-1.07	-0.613	1.38	-0.832	-0.81	0.54	-0.0149	2.35	-0.405	1.45	-1.07	1.72	-0.536	-0.0328	0.456	-0.803
test_096	1	0	-1.33	-1.43	-0.662	-0.709	-1.72	-0.837	0.917	-0.275	-0.391	0.35	-1.03	-1.08	-0.254	0.612	-0.683	0.598	0.0294	0.779	0.19	0.179	-0.101	0.00385	-1.24	0.365	1.27	-0.0486	0.345	0.221	0.351	0.667	1.69	-0.696	1.01	1.07	0.189	2.13	-1.41	-1.21	-0.992	-0.595	-1.51	-0.131	0.257	-0.387	0.624	-0.138	0.588
test_097	1	1	1.5	0.646	0.607	-0.0968	1.16	-0.182	-0.287	1.76	-0.16	0.425	0.371	-0.906	-0.156	-0.0793	0.428	-0.769	-0.0525	-0.84	-1.46	0.0242	0.166	0.858	1.29	0.279	0.0936	0.878	-0.164	-0.898	-0.399	-0.686	-0.257	1.18	0.706	-0.523	-0.337	0.647	-0.785	-0.0224	-0.287	-1.22	-0.154	1.62	-0.0801	-0.83	0.0757	0.412	-0.0782
test_098	0	0	-0.787	0.671	-0.0675	-0.0917	-0.521	2.05	1.02	-0.406	-0.293	-0.983	0.17	1.01	0.567	-0.206	-0.00549	1.46	-0.737	-2.45	2.3	-0.42	2.43	-0.813	-0.183	0.634	-0.677	0.866	0.593	0.803	1.23	-0.651	-1.16	0.96	0.0609	0.2	1.1	1.66	-1.43	1.16	-1.42	-0.0143	1.27	1.23	-2.04	0.564	0.164	-1.47	-1.9
test_099	0	1	-1.37	0.78	0.625	-0.0584	-0.205	-0.609	1.43	-0.611	0.06	0.231	-0.192	-0.618	0.837	1.27	-0.543	1.32	-0.554	-0.742	0.12	-0.371	0.271	-0.871	0.0842	-0.468	-1.27	-0.492	-0.0535	-1.45	-0.194	0.331	0.491	0.0784	1.05	-1.45	-0.608	0.508	-1.23	-0.0498	-0.417	1.2	-0.825	0.691	-0.102	-0.368	0.262	-1	0.0912
test_100	1	0	1.33	0.356	-0.727	1.34	-0.205	0.373	-0.165	-1.71	0.178	-1.19	-0.456	0.192	1.37	-0.012	0.589	0.296	-1.34	0.597	-0.0929	1.58	1.38	-0.858	1.65	2.31	1.21	-1.14	1.54	-1.39	0.365	0.0772	0.781	0.687	0.357	0.468	1.17	0.762	-0.248	0.783	-2.09	-0.625	-0.754	-0.484	-0.962	0.0588	-0.592	-1.2	-0.771
test_101	1	1	0.649	-1.51	0.443	-0.412	-0.363	0.872	-0.668	1.42	-0.0662	0.993	-0.0234	-1.81	0.345	1.18	1.01	0.836	0.587	0.984	-1.23	-0.72	-0.0779	-1.14	-0.947	-1.54	0.278	1.52	0.0825	-1.64	1.09	-0.0856	0.569	1.02	1.16	0.764	0.132	-0.354	-1.41	0.23	-0.906	0.73	1.11	0.277	0.604	-0.246	-0.368	1.57	0.425
test_102	1	1	-0.482	-1.56	1.55	-0.763	0.102	-1.07	-1.07	0.0643	-1.36	-0.559	-0.168	1.43	0.859	-0.83	-1.02	-0.386	-0.243	0.919	0.535	0.888	0.767	0.286	1.21	-0.11	0.875	0.804	-0.0121	0.587	0.625	-0.745	-0.0864	1.03	-1.25	-0.5	0.236	-0.0956	0.14	1.27	-0.676	0.209	0.106	0.143	-0.595	-2.11	-1.07	0.752	-1.04
test_103	1	0	0.972	0.296	0.199	0.0871	0.206	0.912	0.581	2.68	0.508	0.164	1.04	1.09	-0.565	0.874	1.3	1.28	-0.937	-0.224	-0.688	1.26	0.126	1.05	-0.782	-1.16	-0.0492	0.123	-0.387	-0.208	1.12	2.05	-1.78	-0.945	-1.06	1.1	-1.57	-0.29	0.657	-1.77	-1.07	0.0121	0.414	-0.748	0.635	-0.56	-0.00311	-0.57	0.159
test_104	1	1	-0.0497	0.591	0.865	0.471	0.74	0.0424	0.928	-1.26	-1.05	0.0102	0.0593	-1.03	0.407	-0.735	0.553	2.08	0.29	0.722	-0.781	-0.69	-1.31	0.0188	0.493	-0.0747	0.618	0.189	0.642	-0.475	0.197	-0.576	1.42	-0.417	0.695	0.837	0.0699	0.307	0.738	0.64	-1.49	1.66	-0.0318	0.59	0.979	1.3	1.18	0.846	0.564
test_105	1	0	1.04	0.0296	-1.86	-0.647	-0.661	-0.15	1.55	-0.47	0.253	1.09	0.737	0.0897	-0.829	0.139	-0.617	-1.28	0.395	1.68	-0.441	-0.709	-0.499	0.817	-0.599	-0.313	2.01	-1.53	0.188	0.221	0.608	0.09	0.787	0.8	-1.96	0.695	-0.0803	1.39	1.21	1.5	-0.613	-0.598	0.568	1.25	1.16	-1.18	-0.373	-0.161	0.379
test_106	1	1	1.39	1.03	0.0175	-0.692	0.94	-0.0361	-0.24	-1.25	-0.571	0.147	-0.326	-0.816	0.239	0.372	0.18	-1.31	1.75	2.4	-0.684	-0.877	-1.22	-0.637	-1.64	-0.319	-1.51	-0.576	-1.54	0.697	0.6	1.1	-0.376	-1.01	-0.553	1.32	-0.799	-0.811	0.576	-0.0781	2.41	-0.397	1.45	-1.08	1.66	-0.543	-0.0977	0.388	-0.886
test_107	0	1	1.05	0.634	0.618	-1.53	0.877	0.522	-0.0414	0.0983	-0.495	1.94	-0.669	-1.96	-0.109	-1.4	1.6	-1.28	1.16	-0.0299	0.666	0.826	-0.215	-0.258	-0.0552	-0.882	-0.534	0.118	-0.983	1.25	-0.397	-0.334	-0.0641	0.215	-1.06	-0.446	0.263	0.0229	-1.78	-0.656	1.43	0.42	1.52	0.369	-0.571	1.09	-0.873	1.1	-0.163
test_108	0	0	-1.01	-0.626	-0.106	1.29	0.619	-0.79	-1.72	-1.24	-0.846	2.3	0.771	0.875	0.221	-0.334	-1.03	-0.887	0.0505	0.505	-1.35	0.57	-0.108	0.732	0.196	-0.539	-0.121	-1.04	-1.4	0.886	-1.98	1.23	-0.968	-0.832	-0.545	0.118	-0.52	0.763	-0.575	-2.12	-0.994	-1.17	-1.44	-1.32	-0.486	-0.517	0.615	-1.38	1.37
test_109	0	0	0.732	0.562	0.469	-0.0953	-1.08	0.311	0.516	0.181	-1.8	-0.328	0.994	-1.42	0.105	0.399	-0.0931	-2.32	0.54	0.332	-0.787	1.17	1.24	-0.116	-0.724	-1.29	0.908	3.01	-0.583	-0.515	1.96	-0.381	-0.903	0.164	1.13	-0.271	-1.07	0.49	-0.436	0.0964	2.14	-0.399	1.57	0.884	1.08	-0.236	-1.17	1.38	-2.73
test_110	1	0	1.28	1.49	0.193	0.429	-0.53	1.53	-1.44	-0.79	0.111	1.31	-0.335	-0.483	-0.667	-1.72	0.82	-0.567	-0.0839	0.817	1.03	-2.14	-0.101	-0.47	-2.65	1.04	-0.575	0.291	-0.74	-0.201	-0.155	1.1	0.149	-0.898	0.0943	-0.163	-1.1	-1.47	-0.458	0.146	0.0404	0.214	-2.51	0.952	0.0416	-0.377	-2.34	-0.888	-1.14
test_111	1	1	1.89	-0.064	-1.17	-0.0568	1.4	-1.23	-0.329	1.47	0.118	0.484	-0.266	-1.22	0.976	0.29	-0.197	-0.921	2.27	-1.27	0.0193	0.491	0.0186	0.695	-1.53	1.28	-1.59	0.275	-0.335	1.73	-0.24	-1.88	-2.14	-0.00918	-0.1	3.01	1.72	0.787	1.4	-1.67	-0.268	-0.32	1.09	-0.267	-0.345	1.4	0.226	-0.468	-0.0629
test_112	0	1	-0.294	-0.921	1.21	-0.701	-0.432	-0.162	-0.184	0.682	-0.853	0.666	0.51	0.779	0.452	0.945	-1.71	-0.306	0.046	-0.0456	0.652	0.359	-0.517	0.0287	-1.5	0.295	-0.448	1.52	-0.179	-0.595	-0.626	-1.08	-0.17	0.563	0.093	-1.08	-1.19	0.221	-0.625	0.195	-1.5	-0.201	-1.55	-0.185	-0.138	-0.16	-1.11	-0.574	0.835
test_113	1	0	-0.726	-0.296	-0.43	1.13	2.26	-0.784	1.32	-1.71	-1.98	-0.917	-1	1.51	-0.986	1.1	0.839	0.754	-0.643	0.905	0.6	-0.843	-1.05	0.418	0.617	-0.351	-0.0899	-0.0798	-1.84	0.964	1.51	-1.05	-1.32	-1.58	-1.8	0.261	0.466	0.723	1.11	0.389	-1.79	-1.98	-1.13	-0.186	0.63	1.77	-1.55	-1.52	1.27
test_114	1	1	0.263	0.49	-0.0443	-0.071	-0.481	1.32	0.654	1.05	0.0751	0.796	-1.32	-1.37	0.809	-0.53	1.45	0.504	0.867	-1.96	0.0284	0.134	1.1	-0.266	1.34	-0.426	0.419	1.79	0.383	-0.43	0.00239	-1.53	-0.194	1.12	-1.38	0.27	1.26	1.02	-1.56	0.833	-1.25	-0.197	-0.0289	1.76	-1.55	0.261	-0.475	0.479	0.584
test_115	0	1	-0.506	-0.47	-0.231	-0.669	0.676	-0.771	0.559	-0.416	0.991	-1.49	-0.314	-0.805	1.54	-0.912	-0.283	1.59	-0.435	-0.608	0.558	0.183	0.774	0.171	0.0111	0.833	0.459	1.45	-0.237	1.22	1.21	0.456	1.42	-0.501	-0.0434	-0.828	0.625	1.31	1.17	-0.67	-0.345	1.39	-1.78	0.949	-0.872	-1.97	-1.31	-0.453	-0.527
test_116	0	1	-1.5	-0.567	-0.405	-0.0234	-0.0289	0.302	-0.447	0.265	0.254	0.996	-1.15	-0.3	-1.12	2.05	-0.959	1.77	1.01	-1.62	-0.132	-0.197	-1.22	2.01	0.14	-1.27	-1.15	0.255	0.244	0.622	-1.08	-1.28	-1.84	0.707	-0.826	-0.91	-0.849	0.62	-0.484	0.856	-0.739	0.237	1.14	-2.08	0.0115	-0.802	-0.184	-0.734	1.53
test_117	1	0	-1.37	0.309	-0.222	-0.242	1.46	1.96	-1.62	-0.853	-1.03	-1.36	2.25	0.374	-0.302	-1.6	0.131	-0.793	-0.133	3.13	-0.00344	0.961	1.23	0.0765	0.313	-0.55	1.38	0.744	0.0328	-0.275	1.97	-0.106	0.187	-0.591	-1.44	-2.04	-0.337	-0.847	-0.768	0.211	-0.747	-1.51	-0.411	2.43	0.767	-0.678	-0.222	1.8	-0.541
test_118	1	0	0.479	-0.158	0.481	1.4	1.6	0.588	1.63	1.39	0.47	-0.568	-1.61	1.02	0.714	-0.907	-1.13	0.552	1.46	-0.197	0.998	-0.516	1.39	-1.83	-0.948	-0.135	0.289	-0.0142	-1.57	-1.16	-0.812	1.36	-0.408	-0.324	1.74	1.05	0.382	-0.994	1.63	0.644	-1.3	1.06	1.22	0.102	-0.413	0.667	-1.37	-0.356	-0.299
test_119	1	1	0.405	-1.65	0.27	-0.171	-0.704	-1.79	1.77	-1.88	0.57	0.0361	-0.641	0.53	-0.884	0.158	-0.792	-0.713	-0.0144	-0.376	1.04	-1.24	-0.131	-0.743	0.674	-0.393	0.033	-0.215	0.651	1.79	0.838	0.71	0.615	-1.66	0.455	0.212	-0.99	1.08	-0.144	1.29	-1.31	-0.0416	1.57	1.21	0.00257	-0.749	1.15	0.746	-0.0404
test_120	1	1	1.76	-0.775	0.64	0.22	-0.728	0.528	0.833	-0.56	0.374	0.0582	-0.0338	1.01	-0.36	-0.184	1.74	0.0909	-0.025	1.36	-1.43	-0.696	0.0592	0.275	1.7	0.902	-0.959	0.27	-2.38	0.635	-0.262	0.574	0.12	0.561	0.0195	0.0848	1.67	-0.709	-0.658	-0.714	0.999	0.927	-1.05	1.09	-0.542	-2.35	-0.215	1.45	0.333
test_121	0	1	-0.95	-0.66	1.46	-0.322	0.464	-0.635	-0.557	1.84	1.74	-0.237	1.66	-2.2	0.291	0.422	0.468	-0.0709	1.52	0.148	-0.979	1.33	1.31	0.211	-0.679	-0.433	0.146	1.03	1.61	1.33	1.25	-0.529	-1.28	0.824	-0.893	-0.0945	-0.0613	0.845	0.0995	0.582	0.991	1.13	1.83	0.516	-0.22	0.681	-0.645	1.65	-0.198
test_122	0	0	2.19	-0.267	-0.767	0.395	-0.639	0.336	-0.359	1.71	0.986	-1.94	-1.37	0.604	-1.12	0.299	-1.24	0.771	0.755	-1.17	-0.475	0.765	3.12	-0.0347	0.0405	0.0482	-0.898	-0.674	0.854	-1.44	0.451	-0.232	-2.28	-1.07	1.72	1.01	0.411	-1.36	1.52	0.422	-0.951	-0.713	1.94	-1.77	1.54	-0.273	1.7	-0.62	0.415
test_123	0	1	1.41	1.06	0.0281	-0.643	0.906	-0.0977	-0.331	-1.2	-0.562	0.164	-0.345	-0.795	0.217	0.429	0.177	-1.24	1.82	2.37	-0.721	-0.923	-1.18	-0.652	-1.67	-0.368	-1.48	-0.608	-1.5	0.731	0.656	1.13	-0.314	-1.06	-0.537	1.39	-0.825	-0.762	0.587	-0.0687	2.44	-0.44	1.43	-1.08	1.7	-0.504	-0.0549	0.366	-0.922
test_124	0	1	-0.138	-1.45	0.0371	1.03	-0.136	0.209	-0.32	1.05	0.861	-1.31	0.504	0.467	0.246	0.149	-1.26	0.904	2.01	0.728	-1.28	1.53	1.42	-0.902	-1.79	0.325	-0.547	-0.702	0.757	0.502	-0.85	-1.38	0.578	2.08	-0.58	-0.196	0.794	-0.191	-1.32	0.302	1.3	-0.269	-0.137	0.813	1.01	-0.417	1.96	0.419	-0.165
test_125	0	0	-0.402	0.141	-0.281	-0.627	-0.634	-0.543	-0.644	-1.54	-0.354	0.712	-0.808	0.051	-1.48	1.2	-0.914	-0.198	0.0771	0.677	-0.386	-0.342	-1.26	1.44	0.88	-2.01	-0.606	0.731	-0.295	-0.987	0.988	-1.34	-0.0307	-0.566	-0.754	-0.414	-0.778	-0.383	-0.911	-0.621	-0.863	-0.352	-0.384	1.07	1.32	-0.8	0.619	-0.273	0.383
test_126	1	0	0.684	0.122	0.293	-0.661	0.714	0.528	0.708	1.62	-0.771	-0.821	0.371	-1.29	0.0773	2.45	-0.519	0.626	-1.45	-0.893	0.221	0.229	0.789	-0.211	1.23	0.259	0.405	2.01	1.33	1.19	0.199	0.644	-0.312	-0.394	-0.79	0.0933	-0.214	0.678	-0.65	0.137	-0.484	-1.3	1.13	0.898	1.09	-0.748	1.54	-0.619	0.292
test_127	0	1	1.38	0.123	-1.17	0.965	0.987	2.04	0.499	0.824	-1.01	-1.01	-0.632	1.28	-0.411	-0.315	0.0208	2.93	0.818	-0.805	1.12	-1.46	0.485	-0.25	-1.61	0.653	-1.3	-2.28	-0.531	1.53	0.419	0.75	1.07	1.57	0.344	0.336	2.92	0.382	0.697	-0.592	0.379	1.65	-0.0562	-0.826	-1.56	1.6	0.656	-1.18	-0.882
test_128	1	1	-0.117	0.411	1.52	-1.15	2.28	1.02	0.195	0.81	-1.08	0.269	0.628	1.5	-0.319	1.02	-1.24	2.02	1.46	0.125	-1.97	-2.35	0.446	-1.47	-3.25	1.36	-0.596	0.241	-1.23	0.498	-2.07	-0.239	-1.15	-0.729	2.44	-0.391	-0.278	-0.708	1.13	-0.825	2.8	-0.281	-0.307	-1.19	-0.123	2.62	1.21	1.4	-1.1
test_129	0	1	-0.0724	-1.4	-0.00656	1.1	-0.178	0.135	-0.222	0.964	0.813	-1.34	0.445	0.511	0.242	0.149	-1.28	0.857	2.01	0.704	-1.25	1.51	1.37	-0.916	-1.88	0.297	-0.584	-0.725	0.783	0.483	-0.798	-1.36	0.552	2.1	-0.613	-0.184	0.799	-0.161	-1.29	0.298	1.28	-0.271	-0.123	0.743	1.07	-0.433	2	0.427	-0.197
test_130	1	1	1.08	-2.13	-0.153	-0.822	1.24	0.394	-1.03	1.44	-0.131	1.03	0.652	1.42	-1.18	-0.734	1.52	-0.144	1.87	0.904	-0.632	-2.32	1.76	0.213	-2.32	1.32	-0.238	-1.73	-2.35	1.25	-0.875	-0.0718	-0.167	-0.341	-0.366	0.341	0.676	-0.172	0.957	0.187	1.66	-0.108	-0.0529	-0.45	0.783	2.23	0.278	1.07	-0.265
test_131	1	0	-0.227	1.83	-0.432	0.219	-1.26	0.751	0.802	1.24	1.39	-0.747	1.03	-0.75	-0.184	1.74	0.413	-0.587	-0.413	-0.822	-0.284	0.547	0.758	-0.261	0.656	-1.72	0.448	-0.181	-0.52	0.411	-0.62	1.68	0.726	-1.44	0.76	1.85	-0.289	-3.16	-1.4	0.687	1.37	-1.48	0.847	0.00262	0.461	0.157	-0.662	-0.313	-0.205
test_132	1	1	0.396	1.56	0.714	1	1.12	0.576	-0.198	0.176	-0.00202	0.708	0.629	0.312	0.413	-0.61	0.412	-0.188	-0.683	0.0728	1.07	-1.41	-0.602	0.625	-0.93	-0.919	-0.39	0.497	1.46	0.772	1.46	-0.476	-0.0912	1.64	-0.337	1.42	-0.28	-0.466	0.0643	0.919	0.11	-0.414	-0.816	0.88	1.77	-0.916	-0.319	1.47	-0.824
test_133	1	1	0.765	-1.26	-0.211	-1.15	-0.0584	-0.75	0.296	1.53	-0.174	-1.81	-0.443	-1.07	1.05	0.339	-0.122	1.87	0.611	-0.711	-1.24	-0.254	0.401	-0.422	2.06	0.376	0.404	-1.27	0.197	-0.199	0.874	0.753	-1.51	-0.837	2.09	-0.174	1.57	1.24	-0.845	0.454	-1.06	0.141	1.16	-0.00106	-0.126	0.114	-0.488	-1.1	0.606
test_134	1	1	0.245	-1.83	-0.325	-1.07	-1.46	0.145	-0.362	-0.063	-1.82	0.485	-0.7	0.417	-0.281	1.5	-1.1	-0.716	2.01	0.46	-1.9	-0.383	-0.254	1.09	-1.19	-1.77	-0.69	-0.178	-0.502	0.217	0.518	-0.866	-1.02	-0.0991	1.07	-1.06	-0.616	0.161	1.58	-0.824	1.66	-1.29	-1.31	-0.433	-0.68	2.04	0.0472	-0.814	-0.937
test_135	0	0	-0.0338	1.49	-0.908	2.52	-0.505	-1.93	1.83	-0.242	-1.25	-0.121	-0.384	0.675	-1.6	0.58	-2.2	-0.935	1.4	0.42	0.92	2.16	-0.429	1.68	0.47	0.0329	0.00573	0.24	-0.321	0.524	2.36	0.386	0.604	0.0651	0.834	-0.222	-0.751	-0.496	0.615	1.26	-0.612	0.26	1.95	-0.215	1.55	0.979	0.441	-1.44	0.871
test_136	0	1	1.37	-0.28	-0.621	0.598	0.0882	-2.11	0.435	-0.77	-0.795	0.944	-1	-0.234	0.604	0.15	0.757	0.788	-0.793	1.05	-1.38	0.647	-1.79	1.15	0.627	-0.399	0.75	-1.09	0.347	0.479	-1.98	-0.393	1.33	0.797	-1.11	0.281	0.729	1.2	0.624	0.313	0.759	-0.625	-0.677	-0.987	-0.137	0.967	-1.09	1.12	-0.162
test_137	1	0	-0.468	-0.0836	-1.02	-0.803	0.438	-0.822	0.722	-0.843	0.662	-1.39	-0.457	-0.646	1.19	-1.18	-0.858	1.46	-0.556	-0.336	1.06	0.457	0.939	-0.136	0.00914	0.486	0.95	1.28	-0.252	1.37	1.47	0.855	1.74	-1.04	-0.234	-1.05	0.222	1.08	0.967	-0.626	-0.968	0.973	-1.96	1.15	-0.573	-1.99	-1.19	-1.22	-0.306
test_138	0	1	0.287	1.56	-1.06	-0.27	0.843	-0.535	-0.066	0.817	0.83	-0.88	-0.652	-0.749	0.75	-0.0858	1.55	0.964	0.306	-1.01	-0.857	0.679	-0.447	-0.105	1.13	1.23	1.19	0.563	-1.34	-0.654	-1.13	0.549	-0.926	0.569	1.99	0.342	-0.863	0.235	0.881	-0.0533	1.03	1.44	1.82	-0.667	0.0472	-1.52	-1.15	0.293	-0.594
test_139	1	1	-0.963	1.22	-0.692	-0.424	2.23	0.482	-0.463	0.608	0.978	-0.433	1.45	-1.13	0.855	-0.611	0.513	-0.0317	-1.76	-0.674	-0.203	0.834	0.653	1.66	-0.0135	0.692	0.353	-1.69	-1.25	-0.242	0.333	0.024	0.733	2	1.39	-1.51	0.219	-0.96	-0.288	0.678	0.717	1.34	-0.406	0.5	-1.25	0.325	0.0829	0.329	2.19
test_140	1	0	0.395	1.32	-0.566	0.531	-0.0314	-0.385	0.84	-0.735	-1.78	0.772	0.0107	-1.05	-0.206	-0.0372	-0.0997	-0.745	-0.365	0.432	2.21	-1.03	-1.89	-0.498	1.27	0.469	-0.976	2.01	0.139	-0.696	-0.316	-0.391	-0.367	-1.17	1.69	-0.83	0.629	1.66	-1.18	-0.254	-1.09	-0.814	0.181	-1.54	0.615	0.556	0.544	-1.02	0.174
test_141	1	1	-1.13	-0.702	0.462	1.06	-1.53	-0.0549	0.0789	-0.419	2.67	-0.0897	-1.64	-1.18	0.186	-0.0533	0.294	-0.869	-1.82	-1.12	1.58	0.993	0.0324	1.28	0.373	0.167	-0.683	-0.527	1.41	-0.5	0.28	-0.607	1.22	-0.0483	1.43	-0.51	1.92	0.427	-0.0905	1.01	-0.719	1.32	0.357	-0.0286	-2.66	0.906	1.17	0.183	2.84
test_142	1	1	-1.22	-0.195	0.742	-1.33	-0.394	1.01	-0.984	1.06	0.511	0.495	1.35	-0.277	0.976	-1.52	-0.122	1.34	0.584	0.822	-0.258	-0.561	-0.918	-0.365	1.01	-0.875	-0.441	-0.175	0.279	-1.28	0.0475	1.36	1.96	2.71e-05	-0.343	-1.87	-0.686	-0.731	-1.53	-0.595	-0.969	2.66	-0.17	0.214	-0.979	-0.467	0.686	0.112	-0.3
test_143	0	1	0.0665	-1.92	-1.06	-0.0191	-1.79	1.11	0.449	-0.432	0.283	1.42	0.0851	-0.421	0.691	-0.564	0.876	-0.479	-0.792	-1.24	-0.805	-1.03	0.738	1.03	0.823	-1.34	0.17	-0.435	-2.05	0.704	0.168	1.12	-0.742	-1.6	0.48	1.19	1.54	0.424	0.941	-1.04	0.131	-1.13	0.149	-1.35	-0.663	0.637	-0.476	0.336	0.842
test_144	1	1	0.958	-0.277	-0.878	-0.213	1.19	-0.743	0.574	1.51	-0.913	-0.281	-0.359	0.244	0.0262	-0.289	0.327	-0.882	0.179	-0.00128	-1.15	0.262	-1.69	-0.283	-0.731	-0.461	0.114	-0.0158	-1.54	1.11	0.338	-1.05	0.412	-0.392	-0.666	-0.385	0.0947	-1.28	0.24	0.768	1.02	1.11	0.914	-0.00581	-0.256	0.303	-0.58	1.24	-0.0298
test_145	0	1	0.454	-1.69	0.254	-0.266	-0.698	-1.87	1.73	-1.84	0.583	0.0345	-0.654	0.469	-0.888	0.196	-0.85	-0.726	0.0256	-0.371	1.04	-1.17	-0.104	-0.826	0.712	-0.433	0.0801	-0.272	0.679	1.78	0.817	0.792	0.6	-1.71	0.475	0.233	-0.986	1.06	-0.234	1.28	-1.35	-0.0526	1.62	1.23	0.0579	-0.772	1.1	0.779	0.0239
test_146	0	0	-0.128	0.597	-0.628	-0.851	-1.63	0.359	-0.608	0.985	1.36	1.91	-1.56	-0.281	-1.22	-0.887	-0.769	-0.364	1.01	-0.55	0.565	-1.82	-0.672	0.736	-0.9	-1.29	1.86	-0.287	-1.01	-0.915	-0.255	0.191	1.24	-0.748	0.198	0.882	-1.41	-1.58	0.23	0.25	0.134	-0.656	0.584	0.393	0.708	1.78	-0.911	-0.515	-0.338
test_147	0	1	-0.211	-2.05	-1.01	-1.62	1.08	-0.692	-0.0672	0.632	0.155	1.09	-0.922	-1.23	0.36	-0.587	-0.192	1.8	0.0752	-0.388	-0.407	0.261	0.249	-0.907	0.375	1.35	0.636	0.794	-0.667	2.51	-0.697	0.885	-1.23	0.995	-0.8	-1.49	1.64	0.521	0.569	-1.34	-0.718	0.963	-1.01	-0.108	0.6	-1.08	1.33	0.977	1.25
test_148	0	0	-0.689	-0.499	-1.54	0.836	-1.47	1.85	-1.53	-0.756	0.857	-0.00727	0.329	1.04	0.443	0.0251	-0.828	-0.054	-0.784	-1.37	0.229	-1.22	0.458	1.66	0.0472	-1.37	0.981	-0.858	-0.124	0.693	-0.815	-0.461	0.556	-1.63	-1.16	-1.69	0.0367	-0.386	-1.2	1.8	-0.737	-0.0275	-2.47	1.59	-1.1	-1.03	1.06	-0.978	1.83
test_149	0	1	1.5	-0.881	-0.318	-2.96	-1.6	1.23	-1.5	1.86	0.656	1.4	1.14	-0.453	1.76	-0.0737	0.791	-0.269	0.293	-1.08	-1.4	0.812	0.917	0.05	1.27	0.142	1.09	2.16	0.0432	0.483	0.396	0.473	0.45	2.21	-0.17	-1.32	-0.843	0.136	0.963	-0.387	0.0281	1.31	0.0899	1.17	0.223	-0.115	-2.07	1.52	0.00124
test_150	0	1	0.0362	0.733	0.772	-0.801	1.76	0.215	0.599	-0.0496	-0.196	-0.386	0.574	-1.3	1.74	-1.31	-0.173	2.1	0.781	-0.767	-0.662	-0.642	0.861	0.128	1.04	-0.175	0.267	-0.861	1.21	2.24	-0.344	1.23	-1.51	-0.365	-1.33	0.572	0.285	0.971	-0.267	-0.931	0.0574	-0.119	0.126	0.996	-0.687	-1.6	-0.535	0.254	-0.528
test_151	0	1	-0.367	0.724	1.68	0.357	0.00422	-2.07	-0.605	0.559	-0.197	-0.255	-1.1	0.0537	-2.17	-0.26	-0.967	-0.432	-0.327	-0.977	0.337	1.67	-1.4	-1.13	1.53	1.3	-1.53	-0.124	1.43	-1.17	-0.325	0.00213	1.46	-0.172	-0.311	0.116	-1.56	0.311	-0.792	0.916	-0.119	1.84	0.181	-0.683	-0.918	-0.174	0.361	-1.46	0.521
test_152	0	1	1.92	-0.067	-1.16	-0.141	1.43	-1.26	-0.313	1.51	0.142	0.478	-0.298	-1.19	0.958	0.282	-0.212	-0.895	2.23	-1.26	0.0446	0.498	0.0328	0.708	-1.48	1.21	-1.69	0.204	-0.311	1.71	-0.242	-1.83	-2.23	0.0201	-0.0944	3	1.78	0.696	1.44	-1.69	-0.313	-0.279	1.08	-0.299	-0.332	1.32	0.15	-0.463	-0.152
test_153	1	1	1.2	-1.36	-0.655	-0.323	-0.41	-1.51	-1.32	0.584	-1.86	-0.344	-0.445	0.871	0.631	-0.269	0.383	-0.115	0.0352	0.755	0.316	0.904	-0.103	2.75	-1.42	-0.471	-1.46	-0.719	0.798	0.258	0.739	-1.29	-1.2	0.798	-0.649	-1.22	0.295	0.401	2.78	0.196	0.96	-0.294	-1.68	-0.659	0.224	-0.26	-0.126	-0.128	-0.412
test_154	0	1	0.851	0.804	0.862	0.602	0.241	0.319	1.7	0.24	1.66	-1.19	-0.636	-0.214	-0.595	-0.194	-1	0.222	-0.731	-0.8	-1.1	1.81	-0.381	0.0457	0.0758	-1.64	-0.453	0.263	1.24	0.96	-0.454	-0.0808	0.208	-0.751	-0.315	0.959	-0.679	-0.662	-0.184	0.728	0.343	-1.04	1.45	-0.801	0.734	2.06	-0.802	-1.42	-0.546
test_155	1	1	0.946	-0.813	0.891	1.63	-0.442	1.13	0.234	-0.622	0.615	-0.513	0.458	0.957	1.72	-0.0926	0.307	1.55	-0.0941	0.87	-1.14	0.331	0.573	-1.25	-0.107	0.535	-1.22	0.356	0.662	-0.478	-0.573	-0.843	0.917	0.674	0.436	1.71	1.23	0.214	0.685	0.986	0.707	-0.376	0.156	-0.462	-0.0381	0.248	-0.793	0.482	-0.208
test_156	0	1	-0.903	-0.285	2.23	-0.0674	0.688	0.729	-1.76	0.196	-0.13	-0.778	0.369	-0.726	0.46	-0.773	1.54	0.389	-1.92	1.32	-1.36	-0.0831	-0.633	0.287	-0.102	-0.723	-0.308	0.149	1.25	-1.55	-0.879	0.0061	0.94	0.713	0.167	-0.338	-1.37	1.08	0.216	1.19	-0.237	-0.926	-0.738	0.845	0.595	0.108	2.62	1.66	-1.61
test_157	1	1	0.694	1.07	0.853	-0.657	-0.106	1.88	0.0961	-0.767	1.15	1.71	-0.288	0.776	-0.471	-1.13	0.794	-1.57	-1.52	-0.704	1.44	-0.0401	-0.326	0.994	0.938	-0.627	-1.11	-1.1	-0.667	-0.856	-0.285	-0.928	-0.744	0.809	0.452	-0.916	-0.358	-1.2	-1.17	2.04	-0.559	0.218	0.728	1.58	-1.98	-0.143	1.1	0.138	0.249
test_158	1	1	1.49	-0.417	-0.3	0.925	-0.347	-0.736	0.199	0.036	0.461	0.56	-2.7	-0.622	-0.607	0.979	-0.00307	0.22	0.15	-0.203	1.02	-1.9	0.869	1.39	-0.376	1.37	0.0219	-0.0898	0.702	0.627	-0.163	-0.814	-0.331	-0.53	0.609	-0.59	0.238	1.08	-0.416	0.55	0.99	-0.986	-0.258	0.728	-1.21	0.923	0.162	-0.00375	-0.495
test_159	1	1	1.89	-0.0932	-1.18	-0.111	1.44	-1.23	-0.304	1.47	0.153	0.45	-0.262	-1.2	0.898	0.281	-0.177	-0.82	2.25	-1.25	0.0476	0.365	0.0402	0.775	-1.58	1.21	-1.62	0.197	-0.294	1.72	-0.295	-1.87	-2.14	0.00307	-0.0124	3.01	1.78	0.746	1.43	-1.59	-0.237	-0.303	1.03	-0.333	-0.301	1.42	0.261	-0.427	-0.104
test_160	1	0	-0.298	-1.01	1.27	2.29	0.137	-0.949	-0.858	-0.282	0.915	-0.227	-0.489	0.11	1.41	0.74	-0.622	1.05	-0.0321	0.994	-0.883	2.04	-1.28	-0.0726	-1.66	1.21	-0.643	1.66	-0.723	0.829	-0.704	1.69	-0.787	0.299	0.33	-0.0872	0.681	0.193	1.31	-0.688	0.035	0.565	-2	-2.35	-1.21	-0.345	-1.36	-0.976	-0.0307
test_161	0	1	-0.145	-0.978	1.79	0.458	-0.88	0.0109	0.424	-0.446	0.447	1.08	0.284	0.381	1.13	0.318	-0.45	-0.856	-0.0858	-0.438	0.476	-1.17	-0.535	-0.056	-1.11	1.06	-0.208	1.13	-0.608	1.6	0.22	-0.523	0.051	-0.0729	1.1	1.23	-0.371	0.017	1.21	-0.445	1.47	1.35	-1.26	-0.7	0.355	-0.525	-0.865	0.687	0.116
test_162	1	0	0.811	-1.16	-0.357	-0.495	-0.578	0.812	-0.584	1.08	-0.489	1.05	-0.196	-1.64	-0.152	0.952	0.467	0.583	0.44	1.35	-0.71	-0.369	0.0981	-1.37	-0.972	-1.96	0.791	1.38	0.0413	-1.52	1.38	0.254	0.937	0.351	1.08	0.533	-0.326	-0.74	-1.63	0.33	-1.37	0.238	1.01	0.492	0.904	-0.162	-0.305	0.983	0.575
test_163	1	0	-0.245	0.162	-0.383	0.396	0.0768	-1.08	-2.18	0.648	-1.5	-0.162	-1.56	0.505	0.91	0.553	0.235	-0.286	-0.772	-0.866	0.962	1.9	-0.794	1.35	1.04	-0.0419	-1.05	0.158	1.34	0.515	0.0232	-0.222	1.32	-0.238	-3.08	-0.525	-1.54	-0.439	-0.605	1.55	-0.482	-0.79	-0.136	0.392	-0.139	-1.09	1.11	-0.529	0.607
test_164	0	0	-0.033	0.296	-0.345	-0.00779	0.0358	-0.23	-0.476	-0.289	-1.3	-1.16	0.202	-0.0498	0.713	0.00789	0.956	-0.971	-0.456	0.834	-0.826	1.8	0.691	-0.1	0.876	-1.05	-0.118	0.73	-0.958	1.51	-1.55	-1.19	-0.879	0.575	0.319	-1.73	0.0663	0.955	-0.482	1.12	1.26	-0.746	-0.892	-0.335	0.935	-0.383	-1.17	0.856	-0.932
test_165	0	1	0.636	0.132	1.17	0.0927	-0.811	0.459	0.357	0.521	-1.44	-0.404	1.13	-1.6	0.643	0.629	0.444	-2.09	0.693	-0.0416	-1.35	0.99	1.07	0.272	-0.628	-0.914	0.338	3.23	-0.564	-0.65	1.7	-0.789	-1.26	0.857	1.21	0.00378	-0.686	0.785	-0.113	0.0056	2.59	0.142	1.65	0.555	0.708	-0.364	-1.3	1.95	-2.85
test_166	1	1	0.64	2.23	-0.172	0.16	-0.391	-0.289	0.649	0.709	0.618	-0.314	-1.04	-1	-0.0831	0.799	1.54	-0.142	-0.269	-1.92	0.73	0.682	-0.0651	-0.559	1.13	-0.232	-0.378	-0.162	-0.408	-1.53	-0.482	0.379	0.704	-0.988	-0.249	1.7	0.55	-1.33	-0.147	-0.105	1.81	-1.2	0.779	0.777	0.54	1.73	-1.18	-1.18	-1.12
test_167	1	1	-0.496	-0.394	-0.413	-0.096	-0.865	-0.752	1.43	0.701	-0.144	0.567	-0.822	0.649	-0.28	-0.972	1.03	-0.623	0.946	-1.51	0.518	0.482	0.976	1.77	-0.36	0.957	0.685	-0.0678	1.06	0.754	0.274	-0.34	-0.78	0.501	-0.736	0.198	0.59	-0.971	0.877	1.15	0.661	0.989	-0.372	-0.534	-0.415	0.261	-0.398	-0.761	-0.947
test_168	0	0	0.82	1.6	-0.381	-0.0348	0.693	-0.948	0.592	0.957	-1.92	0.388	0.792	-0.625	-0.679	0.372	1.06	-0.966	-2.32	-0.891	1.6	-0.198	0.449	-0.719	-0.627	-0.766	-0.329	0.552	0.297	-0.0354	0.0321	1.11	-0.819	-1.62	1.69	-0.724	-0.721	0.525	-0.513	-0.394	-0.762	-0.372	-0.162	0.297	1.47	-0.656	-1.52	1.09	-0.425
test_169	1	1	0.305	0.535	0.018	0.0186	-0.496	1.33	0.53	1.04	0.0508	0.761	-1.3	-1.39	0.854	-0.571	1.44	0.595	0.841	-1.93	0.031	0.202	1.08	-0.208	1.29	-0.457	0.373	1.78	0.336	-0.484	0.0729	-1.55	-0.162	1.11	-1.41	0.313	1.3	1.04	-1.58	0.73	-1.24	-0.117	-0.00996	1.71	-1.5	0.338	-0.337	0.433	0.575
test_170	1	0	-1.41	0.317	-0.233	-0.265	1.48	1.92	-1.56	-0.892	-1.07	-1.35	2.22	0.26	-0.269	-1.59	0.178	-0.866	-0.0944	3.09	-0.0175	1.02	1.24	0.0358	0.395	-0.527	1.41	0.81	0.0473	-0.232	1.95	-0.0499	0.229	-0.586	-1.46	-2.12	-0.365	-0.779	-0.7	0.2	-0.704	-1.51	-0.415	2.46	0.801	-0.688	-0.212	1.81	-0.612
test_171	0	0	0.345	0.887	-0.738	-0.241	-0.801	1.19	0.723	0.684	-0.374	0.861	-1.42	-1.2	0.331	-0.764	0.946	0.371	0.74	-1.71	0.595	0.41	1.12	-0.575	1.3	-0.931	0.85	1.58	0.321	-0.216	0.343	-1.16	0.223	0.508	-1.52	0.0221	0.906	0.762	-1.85	0.796	-1.77	-0.594	-0.177	1.97	-1.25	0.308	-0.251	-0.276	0.777
test_172	0	1	0.826	-0.608	0.341	-1.17	-0.368	0.22	1.44	0.68	-1.23	0.946	-1.23	-0.913	-1.52	0.732	0.0278	-0.119	0.316	-1.32	0.509	0.0464	0.12	-1.33	0.257	-0.104	1.12	-0.657	-0.644	1.44	0.156	-0.00553	0.74	-0.423	-0.431	0.206	-0.171	-0.0313	2.47	-0.0637	-0.494	1.4	0.513	-1.2	0.149	1.33	-0.39	2.16	-1.14
test_173	1	0	0.822	-1.03	-0.787	0.175	-0.011	-1.6	-0.547	0.755	-2.22	0.854	1.28	2.22	0.0479	-1.11	-1.67	0.703	1.16	-0.17	0.541	-0.667	1.03	-0.611	-0.673	0.61	-0.156	-0.691	-1.2	0.344	-0.462	0.701	-2.03	-0.786	-0.532	0.0784	-0.0321	-0.603	0.67	-1.03	-1.99	0.462	0.0618	0.923	-1.8	-0.537	0.722	-0.326	0.29
test_174	0	0	-1.78	1.26	0.4	-0.187	0.776	-0.159	1.71	0.429	-0.638	0.529	-0.418	-0.486	0.826	0.834	-1.8	1.44	-0.958	-0.3	-0.5	0.379	0.0143	0.266	-1.38	-0.188	-0.347	0.836	1.64	1.09	-0.593	1.13	0.18	0.438	-0.469	-1.76	-0.726	0.305	-0.405	-0.151	-1.99	-0.859	-1.07	1.09	-0.774	-0.688	-0.507	-0.493	-0.773
test_175	0	1	0.736	0.787	-0.898	-1.41	1.07	0.374	0.559	-0.000162	-0.228	-0.82	-1.22	-1.05	0.443	0.671	0.341	-0.377	0.809	0.673	0.603	-0.969	-0.037	0.917	-0.281	0.955	-0.714	0.546	-0.623	-0.233	-0.196	-0.298	-1.58	-0.473	-0.0598	0.253	0.494	-1.34	1.26	-1.17	0.0122	-0.625	-0.148	0.147	-0.352	0.683	-1.11	-0.313	0.895
test_176	0	1	0.119	-0.089	0.415	0.23	0.729	0.32	-1.21	-0.148	0.0219	-2.14	-0.088	-0.136	1.49	-1.06	-0.0367	1.86	0.0973	-0.817	0.731	0.0508	0.861	0.888	-0.911	0.818	-1.28	-0.431	0.904	-1.22	-1.1	-0.642	-0.478	0.781	0.821	1.16	-0.127	1.19	0.477	0.101	0.803	-0.474	0.587	-1.33	0.127	0.262	-0.12	0.335	-0.109
test_177	0	1	-0.117	-0.805	-0.119	-1.1	1.43	0.284	0.318	-1.42	2.2	1.73	-0.202	-1.14	-0.286	-0.874	0.962	0.317	-0.604	-0.686	-0.444	-1.23	1.29	0.0439	-0.000359	0.113	-0.813	0.53	1.28	0.874	-1.13	-0.233	-0.724	-1.08	0.183	0.459	0.572	0.283	-0.683	1.28	1.41	-1.25	0.144	-0.00727	-0.238	0.694	0.563	0.956	-0.948
test_178	1	1	-0.785	-0.857	0.739	-1.1	-1.16	2.14	-0.00708	-0.426	-1.34	-0.689	1.71	1.05	-0.125	-0.509	-1	0.658	-0.497	1.97	0.646	-0.517	-1.41	1.48	-1.31	0.24	-1.19	-0.403	-1.12	-0.415	0.925	0.591	1.78	-1.88	-0.475	0.331	-1.49	-0.115	0.157	0.677	0.334	1.54	0.147	0.0804	-0.495	0.416	-1.11	-0.697	-1.01
test_179	1	1	-0.608	-1.57	2.15	1.58	-1.08	-0.0222	-1.4	1.55	0.616	-0.424	2.56	0.141	0.719	1.04	-1.48	-0.413	-0.604	-0.231	-1.18	-0.551	-1.26	0.41	-0.187	-0.994	0.141	-0.216	-0.445	-1.26	-0.498	0.195	-0.89	-0.518	0.818	0.569	0.793	0.0257	1.1	-1.04	-0.846	-0.819	-1.01	-1.19	-1.35	0.187	-0.191	0.175	1.33
[truncated: 721 more columns]
