# Supplementary material for: A multimodal ConvNeXt-Tiny deep learning model for simultaneous prediction of IDH mutation and Ki-67 expression in gliomas
Source: PLoS One. 2026 Jun 26;21(6):e0351757. doi: 10.1371/journal.pone.0351757 (PMC13308780; doi:10.1371/journal.pone.0351757)
Supplement: S1 File — This file contains the de-identified tabular data underlying the findings of this study, including cohort assignments, clinical variables, molecular labels, extracted radiomics features, deep learning features, model prediction signatures, and numerical data used to generate the figures and tables. (ZIP) [file pone.0351757.s012.zip › DL_test_Ki67_single__T1CE_test_raw.csv]

sample_id	y_idh	y_ki67	DL1_T1CE	DL2_T1CE	DL3_T1CE	DL4_T1CE	DL5_T1CE	DL6_T1CE	DL7_T1CE	DL8_T1CE	DL9_T1CE	DL10_T1CE	DL11_T1CE	DL12_T1CE	DL13_T1CE	DL14_T1CE	DL15_T1CE	DL16_T1CE	DL17_T1CE	DL18_T1CE	DL19_T1CE	DL20_T1CE	DL21_T1CE	DL22_T1CE	DL23_T1CE	DL24_T1CE	DL25_T1CE	DL26_T1CE	DL27_T1CE	DL28_T1CE	DL29_T1CE	DL30_T1CE	DL31_T1CE	DL32_T1CE	DL33_T1CE	DL34_T1CE	DL35_T1CE	DL36_T1CE	DL37_T1CE	DL38_T1CE	DL39_T1CE	DL40_T1CE	DL41_T1CE	DL42_T1CE	DL43_T1CE	DL44_T1CE	DL45_T1CE	DL46_T1CE	DL47_T1CE
test_001	1	0	-0.9	0.166	1.08	-0.0714	0.781	0.243	-0.73	0.125	0.72	-0.419	-0.0202	0.049	-0.779	0.793	0.602	-0.417	1.37	1.42	-0.507	-0.766	1.04	0.764	0.554	-0.0421	2.12	0.31	1.38	-1.46	-1.91	-0.698	-1.44	1.26	0.714	1.17	0.344	0.865	1.39	-1.67	-1.42	0.237	1.71	-1.62	-0.871	-0.698	-1.03	-1.18	1.77
test_002	0	0	0.732	-2.38	-1.28	-0.549	-2.14	-1.13	1.33	-0.521	-0.555	0.785	0.13	-0.025	0.374	0.124	0.0806	-1.41	0.344	-0.276	-0.462	0.182	-0.434	-1.03	-0.61	0.504	1.65	0.429	0.83	0.481	-0.188	1	-1.47	0.335	0.795	1.39	-0.88	-1.95	0.206	0.126	-1.28	0.446	0.298	0.746	-0.388	0.297	-0.181	-0.555	-0.0117
test_003	0	1	-0.301	-0.144	1	-0.4	0.864	-0.598	-0.75	-0.378	0.724	-0.0912	1.57	1.52	-0.172	0.532	-1.19	-0.264	1.96	-0.549	0.758	-0.556	0.0874	-0.171	-0.0495	1.25	-0.227	1.32	-1.3	0.466	-0.0445	-0.785	-1.07	0.169	0.719	1.56	0.655	1.4	-0.857	-1.23	0.307	0.386	-0.367	-0.735	0.0712	-1.27	0.377	-0.555	0.854
test_004	0	0	-1.07	0.508	0.503	-0.468	0.747	-2.05	1.47	-1.4	1.67	0.49	0.902	1.01	0.306	-0.549	0.12	-0.294	0.562	0.485	0.68	-0.519	1.76	0.723	-1.11	-0.523	1.57	-0.666	-1.34	0.167	-1	-0.648	0.137	1.44	1.3	-0.387	0.417	0.192	1.35	-2.09	-0.576	-1.84	-0.94	-2.59	-1.31	-1.27	-0.0773	1	0.0515
test_005	0	1	-0.186	0.729	0.83	0.975	-0.746	0.264	1.03	1.93	0.127	-1	0.873	-0.739	0.521	0.842	-1.34	-0.638	-0.208	0.47	0.145	0.507	2.48	0.468	-1.09	-0.0972	0.174	-0.478	-0.835	0.72	2.04	-0.793	-0.0102	-0.979	0.915	0.31	-1.18	-0.852	1.48	-0.245	0.611	-0.0616	0.26	0.306	-0.0849	-2.1	-0.497	0.0742	0.68
test_006	1	1	-0.914	-1.17	-0.406	-2.17	1.03	2.05	-1.57	0.496	-0.701	0.938	-0.587	1.05	-0.748	-0.367	-0.756	-1.23	-0.966	1.05	0.0331	-0.466	-0.222	0.311	0.593	1.29	-1.02	-0.0595	-0.724	1.05	1.23	1.21	0.893	0.234	0.972	0.465	-1.43	-0.165	-1.3	2.46	-0.216	0.889	1.9	-0.498	0.771	-0.753	-0.805	0.19	0.843
test_007	1	0	1.02	-0.411	-0.818	0.905	-0.00497	-0.0785	-1.5	-0.601	0.101	0.0981	0.0104	-1.92	0.981	1.23	-0.424	-0.879	0.741	-0.908	0.108	-0.369	-0.0776	0.201	-1.03	-0.462	0.172	-0.692	0.914	1.06	-1.44	0.157	0.753	0.0458	0.559	0.809	0.858	-0.775	1.42	0.386	-1.05	-1.11	-0.665	-0.898	-0.556	-0.667	0.173	0.156	-0.149
test_008	0	0	-0.579	-0.193	0.906	0.852	2.04	1.02	-0.833	0.196	-0.259	0.526	-0.655	-1.21	-0.355	0.981	-0.293	-0.723	-0.716	-0.408	0.521	1.21	0.074	-0.65	-0.0257	-1.73	0.0266	0.739	-0.2	1.53	-0.319	0.602	0.738	0.892	-0.891	0.273	1.76	1.41	0.738	-0.85	-0.283	0.0917	-2.3	-0.4	0.792	0.438	-0.822	0.549	0.207
test_009	1	1	-0.489	0.751	0.803	-0.957	0.577	-1.88	1.71	-1.67	1.48	-0.0845	0.689	1.46	0.356	-0.462	-0.0759	0.569	-0.235	0.702	0.964	-0.814	1.64	0.374	-0.708	-0.426	1.18	-1.25	-1.34	-0.174	-0.0201	-1.05	0.363	1.49	0.777	-0.479	0.606	0.479	0.943	-1.99	-0.0721	-0.995	-0.304	-2.33	-1.41	-1.22	-0.354	0.517	0.0779
test_010	1	1	-0.335	-0.128	1.05	-0.411	0.843	-0.582	-0.688	-0.353	0.664	-0.0599	1.58	1.53	-0.145	0.617	-1.23	-0.298	1.91	-0.519	0.809	-0.625	0.105	-0.182	-0.127	1.25	-0.214	1.29	-1.38	0.538	-0.078	-0.802	-1.08	0.183	0.615	1.6	0.708	1.35	-0.907	-1.3	0.316	0.405	-0.423	-0.701	0.139	-1.26	0.46	-0.539	0.726
test_011	0	1	-1.8	-0.355	0.109	0.956	-0.122	-0.839	1.34	-0.845	1.66	-0.985	-0.761	2.29	-2.42	2.19	-1.04	-0.459	-0.353	-0.447	0.657	0.926	-0.136	-1.37	0.348	-0.171	-1.46	1.21	-0.307	0.606	0.725	0.292	-1.29	-0.265	-0.5	-1.36	2.2	-0.0205	-0.032	-0.0088	-0.156	0.42	-0.0129	-1.29	0.722	-0.132	-1.18	0.643	-0.863
test_012	1	0	0.831	-0.893	-1.11	-0.464	0.719	-1.55	-2.47	-1.12	0.876	0.656	0.595	-0.961	-0.538	-2.19	-0.449	-0.14	0.737	-2.26	-0.173	-0.507	1.19	1.19	-0.339	-1.59	-0.43	-0.306	-0.125	0.57	0.0934	-0.421	0.6	0.216	0.194	-0.227	-0.376	1.46	1.31	0.505	-2.07	-1.65	1.17	-1.67	-0.0919	-0.787	-1.8	-1.43	1.76
test_013	1	0	1.17	0.156	0.182	-0.781	0.491	-0.128	0.128	0.415	-0.914	-1.08	-2.49	-0.854	0.712	-0.437	0.995	-1.04	2.19	-1.25	-0.35	0.501	-1.46	2.87	0.383	-1.41	1.44	0.883	-1.81	0.241	0.822	-1.34	-0.02	-0.233	1.35	-0.446	-0.632	-1.03	-0.0105	0.297	-0.135	-0.497	-0.559	1.25	0.769	-0.188	2.28	-0.0993	-2.15
test_014	0	0	-0.946	-0.66	-0.553	2.17	1.12	1.7	-0.224	0.839	-1.6	-0.0782	-0.327	-0.157	0.384	-0.806	1.12	-0.453	0.199	-1.13	-1.19	-0.0336	-0.313	0.323	-0.547	1.96	0.868	1.5	0.512	0.226	0.259	-0.336	-0.317	-0.876	0.467	2.32	-1.14	-1.77	1.15	0.0366	0.698	-0.78	1.02	0.458	-0.0217	-0.16	1.4	-0.318	-0.0735
test_015	1	0	-0.761	0.983	0.595	-1.14	-0.144	0.223	0.259	-0.53	0.666	-0.283	-0.618	-0.582	0.204	0.00386	-2.1	0.738	-1.86	0.544	-2.42	0.965	0.06	0.523	-0.341	-0.888	-0.623	0.819	-0.51	0.335	0.531	1.37	0.00917	-0.24	1.34	-0.688	-1.11	0.602	1.75	0.424	-0.845	-0.923	-1.2	0.428	-0.445	-2.42	0.479	0.904	-0.414
test_016	0	0	-0.378	-1.31	-1.56	-0.107	-0.167	-1.71	0.271	-0.622	-0.257	0.868	1.7	0.257	0.67	-0.425	-0.365	-0.165	1.58	0.323	0.311	-1.28	-0.208	-0.133	0.129	-1.44	2.22	1.15	-0.123	1.47	-1.1	-0.765	2.35	2.35	2.12	-2.39	-0.196	-0.774	0.0053	-1.74	-0.694	-1.61	-0.921	0.468	-1.66	-0.22	0.112	-0.627	0.385
test_017	1	0	-0.154	1.04	0.706	1.05	-2.69	0.231	0.197	1.26	-1.39	0.365	0.0284	1.15	-0.545	0.235	-0.0292	-1.54	1.22	0.4	-1.83	-0.575	0.534	-0.625	-0.0157	-0.75	-0.364	0.983	0.485	0.446	-0.205	-1.69	-0.69	-0.225	0.178	1.03	-1.63	-0.31	-0.0282	1.04	-1.56	-0.589	-0.669	-0.135	0.958	-1.51	-0.377	1.32	0.0751
test_018	1	1	1.22	0.00472	0.15	-0.443	-0.537	1.79	-0.669	-0.676	0.658	-1.12	0.0255	1.21	0.55	-1.15	0.195	0.822	-0.263	1.46	-0.818	0.813	0.589	-2.16	0.273	-1.61	0.539	0.401	-0.99	0.596	1.3	-1.92	0.0113	2.66	0.0587	1.08	-0.0637	-1.08	1.83	-1.29	2.65	0.121	0.778	-0.277	-0.896	1.12	-0.75	-1.62	0.825
test_019	1	1	-0.0582	0.681	0.938	-0.425	0.422	-0.124	0.781	0.55	2.08	-0.216	-1.16	0.883	-0.766	0.16	0.666	1.32	-0.0989	-1.81	1.26	1.4	0.432	1.94	-0.821	2.78	1.2	0.375	-0.0795	-1.06	1.26	-1.23	-0.556	-0.615	-0.511	-1.87	-0.0952	0.876	-0.0668	0.597	-1	0.479	0.923	0.037	-0.794	0.0552	-0.635	0.503	0.841
test_020	1	0	0.575	-0.139	1.7	0.333	-0.59	0.73	-0.562	0.257	0.471	-0.58	-1.23	0.604	-0.0656	-0.0883	-1.65	0.746	0.169	0.353	-0.00331	0.874	-0.958	-1.79	1.52	-0.768	-0.153	-0.882	-0.0181	1.52	-0.237	1.4	-0.486	-1.06	0.469	0.327	-0.667	0.018	0.397	0.32	-0.421	-0.439	-0.655	-2.13	1.58	0.446	-0.521	-0.464	0.161
test_021	1	0	-1.28	-0.112	-1.24	-0.467	-0.637	-0.254	0.687	-0.691	0.126	0.149	1.12	0.0249	0.637	-0.453	-0.328	-0.21	1.62	0.159	1.46	0.451	-1.19	3.51	-0.882	1.02	0.865	-0.482	-0.248	-0.876	-1.92	0.911	0.749	-1.4	1.28	-0.297	0.985	-0.604	0.218	0.907	-0.608	-0.636	0.317	-2.1	-2.05	0.571	0.662	0.504	0.841
test_022	1	1	0.223	-0.21	-0.139	-2.63	-1.45	-0.671	1.32	-0.71	1.47	-0.583	-2.03	-0.0298	0.267	-0.281	-1.89	1.09	-0.837	0.58	1.55	0.437	-0.89	-0.626	0.207	0.406	1	0.76	-0.238	-1.02	0.289	2.25	0.217	-0.495	-0.632	0.116	-2.19	-0.543	-0.287	0.819	-0.779	0.964	0.664	1.25	-1.45	1.28	0.612	-1.38	-1.33
test_023	0	1	-0.608	0.597	0.488	-0.317	0.61	0.517	-0.145	1.29	3.07	1.34	-0.962	1.38	-0.37	0.011	0.36	-0.652	-0.972	-0.42	0.957	-1.91	0.209	-0.658	0.842	1.12	-0.794	1.71	-1.45	0.359	0.766	-1.41	-1.32	0.408	0.975	0.77	1.77	0.206	-1.17	0.492	0.638	1.01	0.792	0.846	-1.05	0.096	1.8	0.153	-0.0714
test_024	1	1	-0.875	0.594	1.18	0.85	-0.281	2.93	-0.113	1.24	-0.057	-0.121	-0.732	-0.736	1.43	-0.938	-1.35	0.178	0.0533	0.166	2.53	0.398	0.128	-0.143	0.522	1.11	0.0143	1.46	-0.412	0.303	-0.291	0.297	-1.42	-0.296	0.00629	-0.56	0.591	0.216	-1.15	1.23	0.707	1.39	0.103	-0.481	0.0868	1.8	-0.952	0.605	0.399
test_025	1	1	1.88	0.134	0.402	-0.592	0.945	-1.33	-0.923	0.854	2.78	1.04	-0.708	-1.5	0.651	-0.938	-0.528	0.157	-0.724	0.818	-1.34	-0.289	0.439	0.591	-0.366	-2.07	-1.48	0.244	0.915	-0.35	1.09	0.872	0.254	-0.836	1.73	-0.765	0.127	0.6	-0.76	2.17	1.97	1.34	-1.38	1.04	0.719	0.456	-0.348	1.32	1.23
test_026	0	1	-1.56	0.188	-1.31	-2.39	-0.347	0.564	0.385	0.687	-0.356	0.792	0.954	-1.12	1.63	0.112	0.198	0.836	1.01	-0.67	-0.0386	0.0389	0.199	0.145	-0.763	-1.11	1.26	-0.0924	-1.85	1.07	0.637	1.16	-0.131	-0.644	0.941	-0.0782	0.967	0.227	0.141	1.67	1.07	0.531	0.137	0.963	-0.49	-0.256	-0.984	-0.575	-1.44
test_027	0	1	-0.507	-1.3	-0.215	1.53	0.612	0.0374	1.25	0.349	-0.576	-0.762	0.351	1.24	-1.42	0.042	-0.29	0.123	-0.0454	0.0347	-0.535	0.0913	1.87	-1.82	1.47	-1.02	-1.3	0.942	-0.876	0.916	1.71	-0.768	-0.446	-0.66	-0.0436	-0.707	-0.0069	-0.188	0.287	-0.398	1.31	-0.823	0.198	-0.509	0.498	-1.25	-1.62	-0.598	0.651
test_028	1	0	1.32	-0.604	1.52	-0.406	0.91	-1.35	0.387	1.07	1.29	0.66	0.111	-0.0179	-0.372	1.7	-1.25	-0.818	-0.406	-0.526	-1.51	-0.102	0.623	-0.409	-0.0751	-0.0576	-0.643	0.856	0.192	-1.89	0.854	-1.65	0.436	0.406	-0.895	-0.241	-0.303	-0.345	-0.99	0.359	-0.931	0.766	-0.269	-2.09	1.1	-0.643	0.369	0.765	-1.26
test_029	0	0	0.152	-0.973	-2.05	0.47	0.586	1.2	-0.606	0.221	0.319	0.76	0.125	-1.04	-1.06	0.477	1.72	-0.943	0.901	-0.229	-1.05	1.01	1.73	1.18	-0.0632	-0.455	-0.574	1.58	0.408	-0.553	-0.236	0.235	-0.273	-1.77	0.203	-0.301	2.27	0.0059	0.474	0.518	-0.548	-0.269	-1.38	0.772	1.12	-0.966	-2.03	0.878	1.87
test_030	0	0	0.282	1.21	1.12	-1.22	1.39	-1.14	-1.32	-0.186	0.00909	0.159	-1.12	0.3	0.45	1.78	0.526	0.483	-0.402	-0.437	-1.26	-0.24	-0.51	0.754	-0.569	1.52	0.98	-0.472	0.0129	0.134	-1.15	0.192	-1.68	1.35	-0.309	1.41	-2.98	-0.798	0.402	0.148	-1.32	-0.614	0.0133	-1.18	-0.0294	-0.087	1.1	0.47	1.11
test_031	0	1	-1.78	-0.432	0.0987	0.984	-0.117	-0.807	1.3	-0.81	1.62	-0.933	-0.798	2.3	-2.45	2.26	-1.03	-0.408	-0.352	-0.458	0.688	0.917	-0.101	-1.32	0.404	-0.239	-1.46	1.12	-0.37	0.604	0.682	0.326	-1.24	-0.228	-0.463	-1.31	2.21	-0.0339	-0.0457	-0.0681	-0.172	0.371	-0.0282	-1.33	0.647	-0.15	-1.23	0.591	-0.84
test_032	0	0	-0.944	0.27	-0.652	0.344	-1.75	2.74	0.793	-1.73	-1.75	0.585	0.00981	-0.463	0.27	0.0561	-0.642	-1.13	0.29	-0.461	-0.379	1.08	0.29	2.3	-0.344	-0.0715	-0.883	-1.92	-1.58	0.263	0.887	1.35	2.65	-0.274	0.291	-0.486	0.94	0.851	2.03	-0.134	-1.84	-0.862	-1.98	-1.2	-0.711	-1.39	-1.48	0.267	1.61
test_033	1	1	-0.316	-0.368	-1.1	1.66	-1.69	1.61	0.41	1.66	0.192	0.4	-0.0272	0.228	0.405	0.8	0.417	-1.77	1.21	-0.783	-0.372	-0.727	1.26	-0.367	1.11	0.156	-0.736	2.16	-1.02	-1.02	0.569	0.565	0.376	0.504	0.232	1.4	-0.187	-0.677	0.331	-1.43	0.77	0.462	-0.19	-0.787	-0.484	1.16	0.0443	0.245	1.38
test_034	1	0	0.807	-0.315	-0.13	0.0746	-0.429	1.6	-0.87	-0.366	0.776	-0.673	0.259	0.756	0.513	-1.16	0.444	0.0247	0.402	1.21	-1.08	1.05	0.868	-1.99	-0.171	-1.67	0.992	1	-1.05	0.755	0.401	-1.59	-0.174	2.61	0.531	1.22	-0.243	-1.33	2.16	-1.42	2.17	-0.838	0.25	-0.605	-0.772	1.1	-0.404	-1.13	0.812
test_035	1	1	-0.277	-0.0967	1.07	-0.462	0.821	-0.58	-0.828	-0.379	0.667	-0.0146	1.52	1.5	-0.177	0.538	-1.2	-0.251	1.88	-0.542	0.818	-0.556	0.087	-0.11	-0.152	1.28	-0.231	1.26	-1.37	0.474	-0.0415	-0.773	-1.02	0.207	0.608	1.61	0.714	1.31	-0.822	-1.2	0.27	0.388	-0.387	-0.74	0.0725	-1.24	0.459	-0.548	0.786
test_036	1	0	-0.741	-1.1	0.457	-0.642	-0.596	-0.215	-0.714	-0.689	0.832	0.109	0.104	0.518	-0.411	1.05	-0.151	-1.86	0.588	-0.385	0.122	-2.21	0.175	1.09	-1.4	-0.0992	-0.377	-0.6	0.408	0.346	-1.75	-0.94	-0.214	-0.846	-1.66	0.575	0.0738	-0.563	-0.863	-0.499	-0.24	-1.38	-0.996	0.0241	0.195	-1.62	-2.73	0.33	1.01
test_037	0	0	0.729	0.0227	-1.17	-0.853	0.116	-1.64	-1.52	-0.568	0.601	0.533	0.604	-0.299	-0.612	0.237	-0.0807	-1.17	0.444	0.0709	-0.585	1.09	0.37	1.27	-0.261	-0.61	-0.768	0.664	0.318	-0.416	-0.787	1.12	0.0975	-1.25	0.169	-1.43	1.27	0.769	-0.0641	1.09	-0.385	-0.12	-0.524	1.07	0.0998	0.811	0.0612	1.45	-1.64
test_038	0	0	0.0257	0.941	-0.504	-0.415	0.149	-0.934	-0.834	-0.447	0.646	0.582	0.265	0.184	-0.396	-0.295	-1.07	0.206	0.166	0.669	0.403	0.413	-0.933	1.21	0.509	0.0396	0.61	1.06	-0.467	-0.498	-0.85	0.567	0.512	-1.31	0.342	-1.97	-0.662	-1.21	1.02	-0.00407	-1.22	-1.16	0.0492	-1.77	1.73	0.102	-0.979	-0.661	1.47
test_039	1	1	-0.102	-0.273	2.81	0.184	-0.794	0.456	0.749	1.16	-1.09	-0.933	-1.95	1.62	-0.89	0.383	-2.52	0.467	-1.18	-0.597	-0.887	-2.25	-1.08	-1.46	-0.0662	1.24	-1.31	-0.144	0.461	2.33	-0.88	-0.293	-0.427	-2.09	-0.245	-0.491	-1.49	-0.0638	-1.67	-1.12	0.541	0.188	-0.526	-0.653	1.06	-0.493	0.458	0.655	-1.01
test_040	0	0	-0.372	-0.368	0.857	1.05	-0.759	-0.416	-1.07	0.353	-1.42	-0.301	-0.0629	-0.636	-1.47	-0.0492	0.746	-0.0817	0.959	-1.04	-0.146	1.17	1.31	0.619	0.252	-0.769	-1.02	-1.69	0.102	-0.733	0.476	-0.973	1.03	0.52	-0.63	0.353	0.109	0.151	0.84	-1	-0.722	-1.98	-1.77	-2.65	-0.124	-0.43	0.334	-0.772	-0.971
test_041	0	0	-0.0732	-0.873	-0.838	0.827	-0.444	0.614	-0.943	1.26	-0.00209	1.07	0.423	-1.61	-1	1.62	-1.13	-2.16	-0.11	0.726	0.00435	0.446	-0.315	0.558	-0.384	-0.245	-0.163	1.39	0.961	1.5	-0.16	1.73	-0.433	1.42	1.46	1.76	0.191	-1.14	1.5	0.0785	0.294	-0.77	0.405	0.771	-1.91	2.19	-1.3	0.564	-0.146
test_042	0	1	-1.16	-0.72	0.00235	1.41	-1.24	0.77	-0.75	-0.975	-0.178	-0.72	-1.35	-0.189	-0.921	0.649	-1.05	0.117	-1.71	0.0902	-0.538	-0.569	0.622	-1.83	0.324	0.998	-1.12	-0.323	-0.533	2.29	0.453	-2.91	0.696	1.74	-0.407	-0.0449	-0.0926	0.047	-1.83	-1.01	0.443	-0.482	-0.433	-0.0594	-0.597	0.126	-0.983	-2	-0.922
test_043	1	1	0.105	-0.777	-0.636	1.04	0.354	1.18	0.127	-1.32	-1.42	2.34	-0.0889	-0.656	0.18	1.55	1.12	-0.788	-0.802	-0.44	-0.905	-1.47	0.444	-1.1	1.18	-1.71	-0.136	-2.09	1.56	-0.992	-0.928	-2.27	0.3	0.855	1.42	-1.6	0.354	1.25	0.685	0.471	0.469	-0.385	-0.516	1.06	-2.24	0.288	-1.22	-0.479	-0.631
test_044	1	0	0.407	0.326	-1.72	0.196	-0.0726	-0.562	0.3	0.636	1.32	1.13	-0.748	-1.29	1.32	-1.13	-0.179	-0.183	-0.618	-0.327	0.895	1.8	1.27	0.84	-0.0457	1.04	0.553	-0.554	-1.22	0.302	0.331	1.73	1.23	0.989	0.653	0.245	1.31	-1.16	0.0322	-0.742	0.591	-0.537	-0.611	1.01	-0.799	0.171	0.0485	-0.805	-1.05
test_045	1	1	-0.668	0.305	0.961	1.22	-0.937	0.707	-0.237	-0.00962	-0.437	-2.39	-0.591	2.79	-0.184	0.837	-1.2	-0.972	-1.04	-0.00141	0.92	-0.248	-0.199	-1.41	0.965	0.425	-0.664	-0.579	0.28	0.911	-0.259	-0.151	1.08	0.673	-0.667	1.32	-0.0438	0.777	-1.2	0.397	0.683	1.19	1.78	0.531	0.392	0.615	1.08	0.738	1.09
test_046	0	1	-0.925	-0.74	-1.23	-1.19	-0.0809	-0.38	-0.319	0.963	1.42	-0.00246	0.298	-1.53	0.167	-0.172	-0.844	-0.13	1.16	-1.26	-0.351	-1.5	-1.37	1.55	-0.591	0.385	0.506	-0.00116	-0.0199	2.44	1.11	-0.312	0.846	-0.086	-0.467	-2.26	1.05	-1.35	0.798	1	-0.446	-0.294	0.203	0.727	-1.58	0.794	0.0563	-0.0983	1.13
test_047	0	0	-0.972	-0.602	-0.935	-0.0693	0.494	1.12	0.0882	0.442	0.00455	1.01	0.282	-1.27	0.223	0.0444	0.397	-0.36	-0.526	-0.374	0.511	-0.729	-0.672	-0.254	1.39	0.719	1.17	-0.409	0.454	0.476	-2.42	1.32	-1.39	-1.61	-0.252	1.52	-0.654	0.986	1.53	-0.0591	0.219	-0.854	0.293	0.664	1.38	1.63	-0.37	0.673	-2.17
test_048	0	0	-0.264	0.17	-1.39	0.329	0.0114	0.332	-0.343	0.729	1.26	1.01	0.729	-1.89	0.573	0.792	-0.788	-0.719	0.663	0.0385	-0.000118	-0.362	-0.989	-0.995	-1.85	-0.451	0.326	0.331	0.125	0.698	-2.12	0.951	1.39	-1.52	-0.0423	-0.114	2.14	-0.0619	-1.65	0.121	0.281	-0.853	-0.364	1.21	0.082	1.44	1.2	2.24	-1.62
test_049	0	0	0.0969	-0.524	-0.174	-0.434	-0.134	-1.67	0.966	-0.33	0.554	0.48	0.886	-1.28	0.262	1.22	-0.533	0.239	0.441	0.412	0.138	1.22	-0.725	0.209	-0.225	-0.0111	-0.39	0.393	1.53	0.779	-0.888	2.19	0.255	-0.691	0.59	-0.251	-0.676	-0.393	-0.283	1.47	-1.28	-0.22	-0.712	1.11	-0.0181	0.129	-0.716	0.195	0.684
test_050	1	1	0.36	-0.273	-0.421	-0.416	0.315	-0.364	-0.0389	0.908	-0.0415	-0.352	1.36	1.23	-1.93	-0.027	0.202	0.44	-0.144	1.09	-0.993	-0.856	1.21	0.746	-0.00666	-0.121	-1.53	0.685	1.2	0.833	0.267	-1.08	1.32	-0.155	-1.1	1.16	0.561	1.12	0.249	-0.163	-0.614	0.138	-0.503	1.21	1.16	1.2	-1.82	0.176	1.79
test_051	0	1	1.87	0.22	1.35	0.391	0.338	0.021	-0.661	0.2	-0.368	-0.762	0.103	0.924	-0.183	-1.34	1.62	1.19	0.559	-0.249	0.656	-0.31	0.989	-0.691	0.365	-1.46	-0.341	0.232	-0.0357	0.891	1.39	-1.08	-0.493	-1.08	-0.427	0.742	0.435	-0.93	-1.08	1.75	1.27	0.0172	0.66	0.482	1.54	-1.26	0.536	-1.77	-0.0651
test_052	0	1	0.326	1.3	0.984	0.657	-2.69	0.383	0.351	0.844	-1.48	-0.114	-0.131	1.6	-0.575	0.322	-0.18	-0.777	0.551	0.56	-1.53	-0.827	0.327	-0.861	0.464	-0.654	-0.884	0.353	0.541	0.224	0.702	-2.16	-0.537	-0.197	-0.314	0.882	-1.41	0.0213	-0.436	1.14	-1.08	0.363	-0.0731	0.0796	0.773	-1.59	-0.718	0.836	0.174
test_053	1	1	1.05	0.491	-1.23	-0.416	-1.16	-0.824	-2.57	0.612	-0.3	1.3	-1.06	-0.492	2.5	0.129	-0.575	1.54	-1.33	-0.75	1.39	1.02	-0.163	0.115	-0.365	-0.114	-0.925	1.38	-1.93	-1.11	-0.0707	0.366	1.15	-2.55	0.493	0.124	1.45	-0.869	-0.733	-0.0654	0.944	0.697	0.96	0.923	1.54	0.342	2.72	0.113	-2.61
test_054	0	1	1.43	1.33	1.54	0.836	-0.443	-0.495	0.829	-0.68	-0.701	-1.14	1.18	0.274	1.37	-1.25	1.57	-0.0569	-0.37	0.958	0.0831	-0.979	0.0443	-0.961	-1.36	-0.521	1.27	-0.273	-0.942	-1.4	0.639	0.564	-2.31	-0.238	-1.65	0.695	0.997	0.744	0.181	1.4	1.16	1.1	0.223	0.178	0.597	-1.13	2.81	-0.457	-0.771
test_055	1	0	-1.16	-0.735	-0.21	-0.531	0.0427	-2.11	0.0836	0.425	0.836	-1.58	-1.02	-0.022	0.627	0.309	0.914	0.789	-0.278	0.805	-1.97	0.722	-1.36	-0.359	-0.4	-0.103	-0.829	0.324	1.25	-0.102	-1.3	1.05	0.37	0.639	-0.497	-1.01	-0.695	-0.148	0.64	-1.52	-0.898	-1.14	0.637	0.528	0.373	0.0624	1.05	-0.156	0.156
test_056	1	0	0.353	-0.467	-1.25	1.38	0.7	-0.0841	-1.69	0.0963	1.42	1.57	0.108	-0.0604	-0.474	0.141	0.936	0.419	0.284	-0.0229	0.807	0.00131	-0.513	-0.6	-0.749	0.178	-2.31	0.714	-0.577	0.56	0.638	0.736	0.573	0.923	1.34	-0.984	0.646	1.13	-1.56	-0.997	-0.993	-1.04	0.203	0.505	-0.854	1.27	1.08	0.173	1.66
test_057	1	1	1.07	0.17	1.93	-0.022	-0.689	0.916	-0.4	-0.00627	0.279	-1.12	-1.43	1.1	-0.119	0.0304	-1.8	1.52	-0.625	0.648	0.375	0.657	-1.16	-1.99	1.92	-0.677	-0.642	-1.53	0.0422	1.3	0.77	0.936	-0.268	-1.07	-0.204	0.209	-0.422	0.215	0.00261	0.407	0.157	0.55	0.0599	-1.81	1.52	0.482	-0.814	-0.952	0.135
test_058	1	0	-1.15	0.317	0.157	0.192	0.697	0.377	-0.344	1.59	3.2	1.86	-0.813	0.888	-0.352	0.00652	0.492	-1.46	-0.198	-0.708	0.75	-1.7	0.406	-0.411	0.326	1.04	-0.314	2.29	-1.54	0.593	-0.223	-1.08	-1.55	0.333	1.54	0.907	1.63	-0.0544	-0.847	0.409	0.0582	0.076	0.193	0.534	-0.991	0.0639	2.1	0.787	-0.0659
test_059	1	1	1.52	-0.243	-0.521	0.45	-0.0979	0.0854	-1.23	-0.896	-0.058	-0.433	-0.257	-1.48	0.999	1.25	-0.499	0.0406	-0.00508	-0.627	0.395	-0.606	-0.29	-0.0734	-0.562	-0.351	-0.319	-1.27	0.977	0.783	-0.563	-0.293	0.856	0.0347	-0.0335	0.725	1	-0.499	1.16	0.408	-0.481	-0.182	-0.0188	-0.657	-0.652	-0.692	-0.171	-0.436	-0.0974
test_060	0	1	0.641	-0.253	1.93	0.586	1	-1.16	-0.896	-1.2	0.806	-1.73	0.26	0.594	-0.988	2.15	-0.383	1.64	0.464	-0.0547	-0.46	1.76	-0.0398	-0.845	-1.07	1.66	-0.707	-0.119	0.0435	-0.285	1.04	-0.182	1.62	0.684	-1.84	0.754	-0.602	0.244	-0.0468	-1.46	-0.604	1.37	-0.0339	0.65	-0.69	-0.00791	-1.26	-0.875	1.47
test_061	1	1	-0.107	0.651	0.96	-0.334	0.43	-0.0223	0.839	0.521	2.06	-0.153	-1.24	0.892	-0.754	0.184	0.625	1.27	-0.153	-1.83	1.3	1.4	0.394	1.96	-0.834	2.82	1.21	0.362	-0.111	-1.08	1.23	-1.33	-0.564	-0.629	-0.588	-1.86	-0.109	0.803	-0.08	0.594	-1.04	0.492	0.895	-0.0276	-0.82	0.0659	-0.674	0.531	0.871
test_062	0	0	-1.62	0.599	-0.127	-0.661	-1.78	-0.579	-1.35	1.62	0.715	1.64	0.562	-1.46	-1.74	-0.183	-2.15	-0.624	0.308	-0.638	0.523	1.39	0.0695	2.37	-0.521	0.247	-0.868	1.03	0.0289	-0.107	1.15	0.59	-0.329	-1.85	1.2	-0.629	-0.295	0.153	-0.879	0.791	-2.03	-0.204	0.252	1.99	0.562	-0.718	0.646	0.447	-1.17
test_063	1	1	0.708	0.0196	-0.0196	-1.24	-0.942	-1.2	-0.942	-0.949	0.374	-1.46	-0.725	1.27	-0.507	0.108	-0.12	0.604	-0.113	0.408	0.676	-1.99	-1.07	-0.418	-1.69	-2.08	0.485	-1.24	-0.203	-0.455	1.39	-2.22	0.623	1.13	-0.199	-0.284	1.52	-1.11	-1.67	-0.208	1.65	0.338	1.69	0.0154	-0.55	-0.488	1.35	-0.898	0.592
test_064	1	0	1.16	-1.1	1.05	0.868	-0.586	0.15	0.735	0.436	-0.322	-0.775	0.759	0.965	-0.863	-0.886	0.261	0.336	1.95	0.064	1.27	0.758	1.79	0.788	0.966	0.707	0.781	0.277	-1.91	-1.05	-0.568	-1.17	0.902	-0.00391	1.13	0.281	-0.323	-1.06	-0.878	-1.04	-0.395	-1.38	1.17	-1.09	-0.947	-2	0.627	-0.57	-0.133
test_065	0	1	0.41	1.27	0.991	0.615	-2.75	0.393	0.483	0.949	-1.5	-0.161	-0.19	1.61	-0.576	0.292	-0.206	-0.747	0.601	0.565	-1.55	-0.807	0.235	-0.808	0.442	-0.614	-0.874	0.408	0.539	0.272	0.72	-2.12	-0.588	-0.142	-0.32	0.804	-1.44	-0.00287	-0.403	1.18	-1.05	0.397	-0.074	0.182	0.817	-1.51	-0.723	0.848	0.201
test_066	0	1	0.28	-0.24	-0.352	-0.396	0.33	-0.338	-0.0347	0.972	-0.00936	-0.364	1.37	1.21	-1.94	-0.0278	0.251	0.425	-0.161	1.16	-0.966	-0.825	1.15	0.758	-0.0304	-0.0457	-1.57	0.744	1.19	0.836	0.272	-1.1	1.31	-0.187	-1.16	1.17	0.587	1.09	0.164	-0.0817	-0.594	0.177	-0.525	1.29	1.13	1.19	-1.74	0.201	1.76
test_067	0	0	-0.223	-0.39	0.762	-0.0376	0.0795	0.492	0.321	-0.547	-0.618	-0.586	-0.0947	1.21	-0.614	0.631	0.177	0.591	-1.63	-0.896	0.245	1.94	-0.642	-0.589	1.59	-1.3	-0.767	0.227	-1.13	-0.175	0.823	1.06	-0.796	-2.18	-1.14	0.855	-0.841	-0.219	-0.0506	-0.148	-0.347	-1	-0.268	0.253	0.155	-0.806	0.308	-0.765	0.315
test_068	1	0	2.16	0.752	-0.993	2.33	0.156	-2.06	-0.786	-0.131	1.54	0.974	0.84	-1.65	0.211	1.87	-2.01	-0.285	1.73	-0.661	-0.722	0.0189	-0.142	1.07	-1.42	-0.31	-0.421	-0.167	-1.39	0.789	-2.08	-1.11	-0.487	-1.45	0.544	1.48	0.993	1.32	1.58	0.768	0.108	-0.583	-0.91	-0.182	1.79	0.011	-0.962	2.31	-0.84
test_069	0	1	0.0995	-0.201	-0.0466	-2.62	-1.44	-0.603	1.38	-0.692	1.53	-0.624	-2	-0.0112	0.283	-0.251	-1.91	1.11	-0.718	0.638	1.52	0.513	-0.924	-0.607	0.183	0.437	0.965	0.836	-0.225	-0.993	0.326	2.28	0.219	-0.484	-0.55	0.0312	-2.2	-0.49	-0.33	0.903	-0.782	0.977	0.543	1.21	-1.54	1.25	0.585	-1.35	-1.38
test_070	0	0	0.311	-0.417	0.626	-1.23	-1.6	-1.33	-0.718	-1.94	-1.27	1.28	0.818	0.0902	-1.06	-0.291	-0.633	-0.644	-0.198	0.119	0.293	1.46	0.105	0.824	-1.09	2.16	-0.652	0.265	-0.319	0.41	-0.707	1.26	1.06	0.495	-0.245	-0.00568	-0.108	-0.454	1.2	-1.07	-0.162	-0.848	0.021	-1.45	1.46	-2.61	0.202	-0.276	1.34
test_071	1	0	0.554	0.196	-1.52	-0.0583	-1.01	-0.996	-2.75	0.858	-0.0936	1.73	-0.811	-0.939	2.49	0.0702	-0.34	0.746	-0.624	-1	1.13	1.3	0.0363	0.424	-0.832	-0.141	-0.418	1.9	-1.99	-1.02	-1.06	0.877	0.957	-2.56	1.02	0.292	1.23	-1.17	-0.29	-0.102	0.337	-0.211	0.43	0.623	1.62	0.411	2.96	0.633	-2.55
test_072	1	1	0.153	-0.169	1.17	0.622	-0.851	-0.274	-0.875	0.021	-1.59	-0.875	-0.346	-0.15	-1.4	-0.0139	0.657	0.775	0.271	-0.826	0.136	0.908	1.12	0.444	0.653	-0.677	-1.39	-2.24	0.0792	-0.958	1.39	-1.4	1.12	0.63	-1.22	0.229	0.288	0.339	0.45	-0.913	-0.166	-1.11	-1.22	-2.43	-0.305	-0.451	0.0805	-1.32	-0.912
test_073	1	1	0.573	1.16	-0.124	-0.861	0.0454	-0.889	-0.655	-0.705	0.487	0.0518	-0.109	0.696	-0.439	-0.316	-1.14	1.13	-0.613	1	0.634	0.115	-1.1	1.07	0.957	0.0258	0.133	0.439	-0.379	-0.709	0.148	0.104	0.63	-1.27	-0.274	-2.18	-0.444	-0.939	0.547	0.0216	-0.628	-0.307	0.685	-1.52	1.57	0.0141	-1.16	-1.22	1.5
test_074	0	1	0.597	-0.302	0.164	-0.862	-0.175	-1.54	1.27	-0.675	0.381	-0.131	0.635	-0.755	0.316	1.16	-0.668	1.09	-0.262	0.703	0.437	0.997	-0.885	-0.0858	0.24	0.129	-0.789	-0.147	1.61	0.588	0.0933	1.67	0.434	-0.546	0.00986	-0.434	-0.563	-0.178	-0.694	1.52	-0.762	0.774	-0.0683	1.37	-0.196	0.109	-1	-0.401	0.738
test_075	0	1	0.98	0.614	-1.76	-0.973	-0.129	-0.22	-0.158	-1.52	0.213	-0.604	1.1	-0.0214	-1.5	-0.416	1.79	0.296	-1.44	-0.107	-0.664	1.08	0.0765	-0.515	0.729	1.1	-1.91	0.0359	1.18	-0.883	2.73	0.0843	0.537	1.32	-0.682	0.614	0.275	0.182	-0.292	2.28	-1.33	0.367	0.00315	0.81	1.53	-1.78	-1.58	-1.57	1.16
test_076	1	0	0.143	0.929	-0.573	1.4	-0.737	-0.353	-0.8	-1.28	-0.937	-0.103	0.965	-0.722	-1.09	0.57	0.187	-1.15	0.945	0.226	-0.544	-0.587	1.02	1.51	0.279	-0.253	-1.61	-1.18	-0.682	-2.62	-1.25	-0.421	0.979	0.25	0.268	-1.05	1.4	-0.857	0.0968	1.07	-0.937	-1.26	0.192	-0.763	-0.818	-2.31	-1.22	0.815	0.764
test_077	1	1	0.15	0.558	0.67	0.969	0.414	0.608	1.52	-0.366	0.455	-0.877	0.389	1.25	0.359	-1.51	0.878	-0.425	1.1	1.68	-0.448	-0.956	-0.576	-0.935	0.0815	-1.2	0.966	-0.348	1.56	-0.0226	0.0649	0.377	-0.479	1.26	-0.589	-0.997	-0.0882	-0.16	-1.27	1.61	1.48	1.76	-0.126	-1.18	-0.205	0.311	-0.467	-0.882	0.319
test_078	1	0	0.0181	2.16	0.533	-0.436	0.229	-1.4	-1.21	-1.16	1.15	1.01	0.116	1.53	0.577	-2.05	0.928	0.189	1.7	0.136	-0.408	0.958	1.53	1.29	-1.09	-1.19	-0.393	0.519	-0.581	-1.09	-0.981	0.0814	-1.09	-1.16	2.49	1.36	-1.08	-1.44	0.964	0.426	0.537	-0.351	0.0201	0.0977	1.09	0.0112	0.336	0.0803	0.914
test_079	1	0	-1.77	1.55	-0.914	0.959	2.38	-0.408	0.946	-0.538	1.34	3.58	-0.368	-1.61	-0.152	-0.864	1.06	-0.929	-0.346	0.171	0.119	-1.26	1.51	-0.164	0.12	0.206	0.331	1.78	1.92	1.02	0.466	1.38	-1.35	-1.03	0.361	0.796	0.00341	-1.58	-0.885	0.75	-0.511	0.576	0.058	-0.074	1.82	-1.7	-0.365	1.79	0.429
test_080	1	0	-0.874	-0.847	0.133	0.0605	-0.229	0.0347	0.0194	0.894	-0.525	1.38	0.788	-0.263	0.00235	1.12	-0.651	-0.103	-1.2	-0.547	0.165	0.177	1.64	-1.12	1.22	-0.297	2.01	-1.56	2.32	0.808	-0.211	1.62	-0.391	0.0336	-0.65	0.978	0.314	-0.316	0.213	-1.05	0.386	-0.808	0.364	-1.02	1.73	0.569	-0.225	0.195	-0.608
test_081	0	0	-0.677	2.35	1.79	0.317	-0.25	0.5	-1.4	0.261	0.515	-0.538	1.35	0.423	-1.08	2.27	0.292	-0.667	1.2	0.107	1.67	-0.945	-0.807	0.0891	-0.275	0.168	0.21	0.61	0.367	0.646	-1.44	1.47	-0.329	0.517	0.228	-0.00848	1.27	1.55	-2.43	0.535	-1.21	-0.305	-0.288	1.01	1.25	0.532	-0.27	1.58	-0.393
test_082	1	0	-1.26	0.764	-1.59	0.79	-0.366	-0.0141	-2.56	0.024	0.537	-0.347	-1.56	-2.5	-0.717	0.727	0.495	-1	-0.23	-2.28	0.269	0.582	0.995	1.33	-0.812	-0.437	-0.881	0.15	0.324	-1.22	0.691	2.04	0.657	-1.24	0.573	-0.715	1.19	0.103	0.737	0.669	-0.457	-0.233	-0.0718	0.228	-0.41	-0.518	0.836	0.758	0.238
test_083	0	0	-1	-0.0245	-0.405	-0.0315	1.03	1.22	0.00474	0.541	0.000126	2.66	-0.609	-0.644	-0.0191	0.418	-0.239	0.0875	-0.263	1.12	0.288	-0.419	-0.576	0.0604	0.855	-0.581	1.31	0.627	-0.654	0.644	-1.15	0.65	-0.642	1.91	1.83	1.29	0.562	-0.908	1.77	0.252	0.405	-0.226	-0.408	-0.565	0.408	-0.351	0.175	-0.311	-0.212
test_084	0	0	-1.2	0.51	-1.38	-0.353	0.311	-0.393	-0.0727	-0.641	-1.1	0.102	0.517	-1.93	1.72	1.36	-0.782	-0.725	0.189	-0.503	0.0285	0.707	-0.184	1.08	-0.964	0.484	1.36	-0.248	0.509	0.833	-1.58	0.567	0.857	0.481	0.404	0.192	0.589	-1.54	0.807	-0.0742	-1.21	-0.913	-0.821	-0.128	0.507	-0.476	-0.698	-1.14	0.725
test_085	1	1	1.06	-0.192	-1.09	-1.42	-2.72	-1.54	-0.489	-0.168	-1.3	0.0451	-1.65	-0.916	-0.285	-0.776	-1.47	-0.445	0.264	0.608	-1.3	-1.12	0.426	-0.17	-0.731	0.686	-0.706	-1.84	-0.986	-1.13	0.638	1.37	1.22	0.791	-1.33	-1.6	-0.378	2.24	-0.305	-0.978	0.668	0.371	-0.596	0.446	-1.81	0.0524	1.18	-0.0315	-1.14
test_086	1	1	0.12	-0.218	2.12	-1.81	0.149	0.673	1.02	-0.764	-0.405	-0.944	0.0108	-0.73	1.38	-1.02	-1.62	-0.39	-1.85	0.486	-0.197	0.44	0.152	-0.0801	-0.886	1.29	1.07	-1.45	-0.242	-1.05	1.02	-1.98	1.22	-0.539	-0.305	-1.71	-1.5	-0.00616	-0.85	-0.156	-0.328	1.64	0.952	1.08	-1.52	-1.59	-0.452	-0.743	-0.321
test_087	0	1	0.556	-1.29	-0.819	0.0825	-2	0.279	-0.0143	-1.59	-1.4	-0.939	1.27	0.613	-0.0713	1.07	-0.644	0.82	-0.756	0.892	0.828	0.558	1.29	-0.644	-0.682	0.986	-0.571	-2.13	-1.32	-0.668	1.86	-0.544	0.776	0.0726	1.41	-0.775	1.03	1.3	0.128	0.0118	-0.614	-0.854	0.446	0.482	-0.828	-0.567	-0.925	-0.44	-0.524
test_088	1	1	0.617	1.04	-0.376	1.02	-0.766	-0.219	-0.587	-1.64	-1.06	-0.577	0.733	-0.232	-1.1	0.542	0.16	-0.286	0.201	0.548	-0.257	-0.874	0.775	1.27	0.736	-0.258	-2.03	-1.82	-0.671	-2.9	-0.286	-0.989	1.16	0.324	-0.32	-1.17	1.62	-0.617	-0.291	1.12	-0.318	-0.401	0.869	-0.407	-0.934	-2.33	-1.45	0.153	0.772
test_089	0	1	-0.834	-0.0493	1.6	-0.0847	0.233	0.0868	0.849	-0.872	-1.45	-1	0.281	0.867	-0.287	-0.304	0.151	1.29	-1.23	2.26	-1.03	-0.544	-0.561	0.154	0.581	1.43	1.31	-1.87	-0.931	0.148	0.97	1.02	-2.08	0.174	-0.992	2.17	-0.168	1.09	1.51	-2.53	0.796	0.162	1.57	1.02	0.863	-0.568	0.589	-0.702	0.29
test_090	0	1	0.301	-0.948	-0.036	-0.295	0.312	-1.12	0.405	0.401	0.782	-0.131	0.985	-0.788	0.24	-1.42	-1.34	1.52	-0.016	1.26	-0.365	0.791	-0.82	-0.439	0.8	-0.447	-0.332	1.75	1.43	0.26	0.172	1.29	-0.866	-1.05	-1.48	-1.8	1.51	-0.377	-1.78	0.63	0.649	0.899	0.35	-0.427	0.534	1.07	1.02	0.0373	-1.63
test_091	0	1	0.212	0.198	1.26	-0.946	-0.507	-0.372	1.6	-1.02	0.679	-1.04	1	0.308	-0.0996	-0.142	-0.171	1.34	-0.434	-0.997	1.1	-0.854	-0.723	0.746	-0.481	-0.524	-0.106	-2.67	0.984	1.26	0.25	-0.579	1.15	0.116	-1.28	-0.0422	-0.235	-0.641	-0.925	-0.0561	-0.0801	0.237	-0.434	0.376	0.0433	0.163	-0.814	1.57	1.43
test_092	1	0	0.87	1.08	1.2	1.29	-0.332	-0.627	0.605	-0.49	-0.538	-0.669	1.4	-0.155	1.36	-1.24	1.73	-0.85	0.378	0.613	-0.225	-0.634	0.213	-0.752	-1.68	-0.684	1.68	0.399	-1.02	-1.09	-0.334	1	-2.52	-0.245	-1.05	0.833	0.891	0.532	0.681	1.28	0.659	0.129	-0.465	-0.0986	0.709	-1.08	3.02	0.0423	-0.833
test_093	0	0	-0.263	0.703	-0.188	-1.49	1.07	0.345	-2.94	-2.12	-0.26	1.52	-1.69	-1.09	0.495	-0.887	1.06	-0.51	-1.35	0.485	0.875	1.65	0.684	-0.62	-0.982	0.387	0.0191	1.26	-0.438	-0.431	0.72	1.06	0.885	1.37	-0.628	-1.57	1.51	0.477	-2.1	-0.156	-0.207	-0.86	0.88	-1.09	-0.396	1.14	0.521	-0.934	0.749
test_094	0	1	-0.587	1.47	-1.05	-0.885	0.823	-0.111	0.0492	-0.93	0.11	-0.163	-0.113	0.867	-0.19	-0.29	1.73	0.0805	0.836	1.82	0.728	-1.49	-0.00862	-0.508	1.24	0.495	1.62	-0.201	0.0483	-0.172	-1.19	-0.356	0.833	1.65	0.633	0.422	0.304	-0.601	-0.804	1.49	1.11	0.242	0.779	-0.00488	-0.689	0.061	-0.64	-0.792	-0.536
test_095	0	1	-0.432	-1.2	-1.09	-0.951	0.0366	0.315	-1.21	0.907	1.02	-0.149	-0.408	0.195	-1.26	0.706	0.15	-0.899	0.317	-0.5	0.242	0.101	-0.0236	0.595	0.0545	-0.3	-0.785	0.52	0.677	1.15	-0.13	0.382	2.84	0.528	0.105	0.299	-0.172	0.233	1.26	0.823	1.23	-0.54	-1.74	-0.603	-0.0916	-0.228	-0.117	-0.781	-0.0739
test_096	1	0	-0.417	0.797	-1.13	0.732	1.5	0.699	-0.228	1.72	0.902	1.68	1.35	-0.358	1.47	-0.0599	0.306	-0.952	1.04	0.654	-0.125	-0.925	-0.131	1.42	0.656	-1.34	0.981	0.215	1.11	0.192	-2.67	0.179	1.79	0.722	0.134	0.545	-0.133	-0.603	0.929	0.629	0.55	-0.424	-1.54	0.54	1.08	0.94	0.508	1.43	-0.481
test_097	1	1	-0.118	2.05	1.1	1.6	1.89	0.98	0.747	2.25	0.28	-0.295	-0.195	0.361	0.0556	0.942	0.694	1.36	0.749	1.73	-1.05	-1.11	0.379	0.573	1.6	-1.28	-0.351	-0.141	0.00995	0.729	0.016	1.9	-2.61	0.644	-0.0155	-0.0128	0.694	1.41	-0.575	-0.774	1.6	1.66	-1.76	0.792	0.887	0.862	0.643	2.08	-0.863
test_098	0	0	-0.387	-0.22	-0.297	-1.07	-0.908	-1.3	0.115	0.661	-0.783	-1.26	-1.04	2.14	0.984	3.04	0.0441	-1.06	2.14	-1.05	-1.64	0.192	-0.49	-0.655	-1.08	-1.33	1.37	1.75	-1	1.98	-0.494	-1.2	-1.48	0.899	0.993	0.0201	-0.472	1.07	0.0268	1.51	-1.36	-1.1	-1.67	-0.911	0.769	-0.5	-0.367	-0.785	0.731
test_099	0	1	-0.71	0.161	0.412	0.24	1.79	-1	-0.387	-1.57	-1.46	-1.3	1.8	0.261	-1.47	-0.342	1.6	0.247	0.292	1.47	0.604	-0.776	2.28	-1.3	0.0446	2.24	-0.645	-1.04	-0.0775	-1.62	0.0285	0.61	0.13	2.64	0.367	-0.116	-0.286	0.847	-0.0489	-2.03	0.124	-0.156	0.991	-1.32	-1.61	-0.43	0.361	-0.385	0.219
test_100	1	0	-1	1.26	0.138	0.509	0.0595	1.28	-0.344	-1.58	-1	-0.0837	-0.17	-0.885	-0.00862	0.545	0.146	-0.906	-0.197	-0.408	0.291	1.75	0.486	0.458	-0.0892	0.708	-0.566	1.27	0.822	-1.17	-1.53	0.889	0.855	0.437	-0.414	-0.284	0.85	0.648	-0.199	0.693	-3.59	-0.824	0.455	-1.51	-1.13	0.968	-1.54	-0.121	-0.211
test_101	1	1	0.983	-0.314	-0.218	-1.1	2.01	1.28	0.395	1.15	-0.53	-1.21	0.799	1.24	0.163	0.831	3.22	0.262	-1.42	0.916	-1.13	0.583	-0.246	-1.5	-0.305	-0.622	-0.917	2.02	0.163	-0.748	0.922	-1.91	0.189	-1.17	-0.287	0.839	0.322	0.118	-1.44	1.52	0.034	2.01	0.115	1.5	0.167	0.819	0.683	-0.383	0.0414
test_102	1	1	1.03	-1.79	-1.5	-0.437	1.43	0.444	0.0482	-0.672	-0.181	-0.388	0.141	0.158	1.25	-1.31	1.15	-0.0761	0.415	-0.567	0.488	0.262	-2.4	1.48	1.21	-0.858	1.15	-0.721	0.913	-1.38	-0.37	-0.637	-0.739	0.541	-1.13	0.435	0.462	-1.12	0.291	-0.779	0.499	0.763	1.53	1.32	-0.42	1	1.17	-2.29	0.21
test_103	1	0	0.172	1.44	1.03	-0.417	1.3	-0.415	-1.37	1.37	-0.246	1.66	0.043	0.197	0.659	-0.356	0.752	-0.598	-0.0301	-0.582	0.578	1.08	0.286	1.62	0.399	-1.12	0.899	0.9	-1.81	-0.272	-0.525	-1.42	-0.909	-0.888	0.492	-0.549	2.2	-0.617	-0.631	0.832	-0.804	-0.0162	-1.33	-0.642	-0.53	-0.898	1.83	1.8	-1.94
test_104	1	1	0.714	-0.703	-1.77	0.0268	0.486	1.33	-0.292	-0.0482	0.144	0.262	-0.218	-0.578	-1.04	0.491	1.56	-0.0287	0.211	0.125	-0.748	0.705	1.49	1.02	0.38	-0.422	-1.01	1.01	0.368	-0.805	0.773	-0.33	-0.103	-1.73	-0.448	-0.404	2.43	0.198	0.028	0.571	0.0206	0.667	-0.85	1.06	1.02	-0.989	-2.23	0.334	1.84
test_105	1	0	-0.39	-1.26	-1.5	-0.0848	-0.119	-1.69	0.284	-0.64	-0.263	0.793	1.79	0.306	0.693	-0.386	-0.413	-0.223	1.57	0.36	0.363	-1.26	-0.125	-0.192	0.127	-1.39	2.22	1.18	-0.166	1.46	-1.14	-0.781	2.3	2.27	2.16	-2.35	-0.203	-0.759	0.0232	-1.82	-0.655	-1.63	-0.972	0.404	-1.66	-0.211	0.148	-0.612	0.308
test_106	1	1	0.384	-0.568	-0.839	0.259	1.12	0.0681	1.49	-1.37	-1.05	-1.33	1.65	-0.419	0.911	0.0576	1.4	0.407	0.785	1.62	0.674	-0.472	-1.79	1.15	-0.0961	0.409	2.14	0.0511	-0.519	-0.583	0.915	-0.726	0.219	-0.321	-0.667	0.669	1.11	1.32	-0.0338	0.917	-0.375	0.315	0.454	2.22	-0.0606	0.715	0.371	-0.305	0.167
test_107	0	1	1.24	-1.69	-0.204	-1.43	0.984	0.781	-0.00196	1.53	-0.0904	-0.132	0.00349	0.485	-1.1	-1.15	0.294	0.648	0.64	-0.764	0.093	-0.194	0.393	0.119	1.21	-0.801	-0.146	0.442	-0.304	-0.131	0.93	-0.374	-0.279	0.288	-0.724	-0.792	0.276	0.0652	-1.05	-0.341	-0.0927	0.869	1.09	0.498	0.766	0.183	-1.15	-1.08	0.771
test_108	0	0	0.995	-0.277	1.33	1.32	1.63	1.18	0.163	0.0997	1.16	-0.352	0.635	-0.166	-1.11	-0.158	-0.683	-0.385	-0.231	0.553	-0.457	-1.6	0.334	-0.695	0.771	-0.564	0.11	0.664	1.01	-0.402	0.417	-0.376	-0.289	-0.702	-1.11	-0.128	-0.112	0.47	0.228	-0.487	0.315	-0.00113	0.295	-0.383	1.5	-0.79	-0.03	1.12	0.0557
test_109	0	0	-0.815	-0.875	-0.0381	1.51	1.42	1.26	0.0753	1.42	-1.33	1.19	0.511	0.123	-1.02	-0.0811	1.31	0.345	1.11	0.842	-0.0825	-0.589	1.62	-0.156	0.319	-1.04	-0.519	0.934	1.05	0.796	-1.3	1.04	-0.698	0.92	0.308	1.51	-0.278	1.43	0.869	-1.44	-1.35	-1.26	-1.51	-0.93	-0.117	0.11	-1.31	-0.597	0.484
test_110	1	0	-0.91	-0.402	0.571	1.6	0.631	0.447	-0.84	0.498	1.49	1.79	-1.27	0.799	-2.06	-1.72	-0.165	0.837	1.4	-0.359	-0.207	-0.327	0.312	0.859	0.921	0.362	-0.35	2.12	-0.89	-1.1	-1.32	0.567	-1.44	1.1	1.56	0.262	-0.864	1.58	1.52	1.62	0.101	0.329	-0.507	-0.0597	-0.588	0.218	-0.957	0.0598	2.51
test_111	1	1	0.032	-0.395	-0.659	0.68	-0.51	0.324	-0.663	-0.122	-0.176	-2.29	1.81	1.54	-1.21	-0.38	0.965	-1.13	-0.566	-0.27	-1.56	1.14	0.547	-0.919	-0.648	-0.653	-0.118	-0.111	0.783	-0.678	0.259	-1.05	-0.32	-1.37	-1.04	0.391	0.821	0.471	-0.745	-1.58	1.51	0.261	-0.555	-0.0359	1.6	0.437	0.0868	-0.78	-0.899
test_112	0	1	-1.2	-0.305	-0.659	0.848	-1.14	0.586	-0.958	0.0208	-1.12	-0.742	-0.582	-0.379	0.106	-1.54	-1.52	0.278	-0.27	-0.86	0.125	-0.491	0.811	-0.317	0.953	-0.819	-1.11	1.05	0.429	-1.67	0.659	-0.39	0.258	0.779	-0.37	-1.47	-1.71	1.46	0.9	0.299	0.871	0.0484	-0.415	0.602	-2.8	-0.292	-0.484	-0.0164	0.241
test_113	1	0	0.2	-2.29	-0.471	0.824	-2.41	-0.54	-0.915	1.81	0.469	1.39	-0.684	-0.691	-1.2	0.456	-0.54	-0.382	-1.68	-1.16	-0.118	2.27	0.281	2.22	0.491	0.737	1.13	0.224	0.527	-0.291	1.12	0.713	0.913	0.783	0.13	0.21	0.209	-0.42	0.517	-0.88	-0.391	-0.992	0.0264	1.08	-0.745	1.2	-0.0577	-0.906	-1.79
test_114	1	1	1.5	-0.688	-0.631	-0.171	-1.77	0.0812	-1.46	-0.376	0.348	-1.73	-0.835	-0.0262	0.0788	0.354	1.22	0.437	-0.173	-1.58	0.218	1.41	1.59	-1.34	0.727	0.521	-1.08	-0.601	-0.531	-0.573	0.142	-0.482	-0.278	1.35	0.786	0.387	-0.159	-0.769	0.0989	-0.449	-0.427	-0.99	1.91	0.387	-1.85	1.24	-0.858	-0.626	-0.71
test_115	0	1	0.0105	-0.316	-0.633	0.688	-0.47	0.368	-0.666	-0.114	-0.103	-2.4	1.88	1.49	-1.28	-0.393	0.971	-1.1	-0.505	-0.312	-1.65	1.14	0.542	-0.882	-0.559	-0.653	-0.161	-0.0229	0.87	-0.688	0.282	-0.915	-0.269	-1.32	-1.08	0.375	0.867	0.539	-0.762	-1.54	1.52	0.271	-0.575	-0.0258	1.55	0.501	0.0209	-0.761	-0.833
test_116	0	1	0.379	-0.52	-0.749	0.192	1.11	0.117	1.43	-1.39	-1.08	-1.44	1.61	-0.422	0.91	0.0137	1.45	0.44	0.722	1.61	0.745	-0.395	-1.85	1.2	-0.095	0.385	2.16	0.0376	-0.466	-0.562	0.929	-0.755	0.209	-0.331	-0.661	0.692	1.12	1.3	0.0236	0.926	-0.349	0.26	0.516	2.22	-0.0603	0.73	0.382	-0.369	0.126
test_117	1	0	-1.39	-1.01	-1.3	2.11	-1.13	-1.55	-0.206	0.255	0.0433	-0.966	0.807	-1.04	-2.01	0.917	-1.87	-0.165	0.107	-1.07	-1.11	0.321	1.56	-1.22	0.0753	-0.769	0.751	-1.1	-1.22	0.536	1.16	-1.7	0.588	-0.591	0.403	-0.503	-0.363	-2.44	1.29	-2.16	-0.253	-1.65	-0.446	0.785	0.622	-1.21	0.936	0.509	-0.598
test_118	1	0	0.115	0.77	-0.873	0.0588	-0.471	-1.01	-0.851	-0.917	0.727	1.09	-0.628	-1	1.65	-1.04	0.375	-0.402	0.986	-0.308	1.05	-0.507	-1.12	-0.564	0.367	0.45	0.421	0.671	-1.09	0.221	-0.14	0.197	-1.17	-0.625	-0.167	0.299	0.547	-1.6	-0.15	1.39	-1.51	-0.493	-0.928	2.14	-0.542	0.19	-1.03	1.24	0.542
test_119	1	1	0.815	0.771	0.0342	-0.62	-0.117	-0.566	-1.07	0.0983	0.831	0.955	0.624	-0.6	-0.406	0.488	-1.63	1.25	-0.902	0.168	0.351	-0.95	0.991	-0.285	2.1	0.379	-0.814	-1.14	1.14	-1.16	-0.775	2.45	1.5	1.3	-0.526	0.859	-0.994	-1.29	-0.69	-0.819	-0.571	0.382	1.4	-0.152	0.692	0.0136	-0.419	-0.731	-0.906
test_120	1	1	0.0178	0.527	0.458	1.58	-0.429	0.42	0.511	-0.386	-0.454	-0.419	0.977	0.802	-0.107	-0.781	0.185	-0.312	1.22	0.977	0.676	-0.524	-0.295	-0.302	-0.00203	-0.0947	-0.988	-0.25	-0.147	0.31	-0.607	0.0768	-1.67	-0.341	0.739	0.262	-0.733	0.52	-0.882	-0.163	0.246	0.829	-0.194	-0.688	-0.108	0.984	-0.238	0.282	0.728
test_121	0	1	1.96	0.383	0.711	0.347	-0.803	0.101	0.339	-1.91	-1.01	0.316	1.46	0.177	-1.32	-1.08	1.28	1.37	-1.48	-0.434	0.555	-1.17	0.913	-0.614	-0.0672	1.92	0.0459	-1.86	0.803	-0.713	0.101	-0.694	0.126	0.442	-1.22	-0.745	-0.635	-1.57	-0.613	1.69	-0.509	-0.343	1.5	-0.133	-0.391	-1.18	-1.01	-0.553	0.777
test_122	0	0	0.731	0.0852	-1.14	-0.858	0.119	-1.63	-1.51	-0.625	0.749	0.545	0.585	-0.285	-0.587	0.278	-0.137	-1.19	0.466	0.0671	-0.663	1.02	0.371	1.27	-0.263	-0.496	-0.758	0.654	0.288	-0.374	-0.857	1.08	0.0533	-1.24	0.247	-1.4	1.21	0.786	-0.0776	1.08	-0.391	-0.133	-0.523	1.07	0.0676	0.798	0.0354	1.46	-1.61
test_123	0	1	0.819	-0.119	0.889	-1.59	-1.73	-1.15	-0.48	-2.23	-1.37	0.785	0.636	0.593	-1.1	-0.229	-0.747	0.281	-0.895	0.45	0.575	1.1	-0.031	0.553	-0.707	2.22	-1.11	-0.404	-0.241	0.141	0.287	0.752	1.28	0.521	-0.817	-0.113	0.109	-0.175	0.787	-0.948	0.48	0.104	0.667	-1.09	1.34	-2.64	-0.066	-0.782	1.41
test_124	0	1	0.388	-0.22	-1.07	-1.12	-0.0692	0.616	-0.128	-0.0364	0.26	-0.829	1.04	0.509	-1.35	-0.139	-0.37	0.214	0.48	1.71	0.0934	0.0329	-0.879	1.11	0.899	0.78	0.0351	0.201	-0.356	-1.51	-1.32	0.709	0.804	-0.232	-0.394	0.619	0.0652	-1.24	1.38	-0.835	-1.3	0.796	0.775	0.891	-1.16	1.74	-1.75	0.0662	0.0667
test_125	0	0	0.734	-2.36	-1.28	-0.512	-2.23	-1.12	1.41	-0.437	-0.507	0.827	0.134	-0.0176	0.382	0.11	-0.0101	-1.45	0.371	-0.242	-0.567	0.0615	-0.447	-1.03	-0.563	0.555	1.68	0.422	0.784	0.513	-0.26	0.967	-1.5	0.359	0.771	1.4	-0.893	-1.86	0.206	0.188	-1.31	0.479	0.228	0.764	-0.398	0.257	-0.223	-0.464	-0.0706
test_126	1	0	1.48	-0.0264	-0.531	0.0823	-1.03	-0.664	-0.00121	-0.446	-0.261	0.371	0.134	-0.238	-0.35	1.68	0.0653	-0.177	-0.355	-0.947	-0.984	0.939	0.689	-0.529	-0.704	0.636	-1.03	-1.25	-1.58	-1.68	0.306	-1.06	-0.00931	-0.848	-0.253	1.92	1.41	2.17	1.18	-0.454	-1.16	-0.197	0.452	1.15	-0.75	0.531	1.18	0.417	1.83
test_127	0	1	-1.14	0.521	-0.783	-0.112	-0.88	1.29	-1.64	-0.271	-2.03	-1.67	-0.162	0.186	0.44	0.486	0.172	1.33	-0.991	-0.795	-0.979	0.0617	-0.785	0.313	-0.0743	-0.0626	-1.34	-0.757	1.16	-1.43	-0.374	-0.914	0.686	-0.242	0.318	0.535	-0.374	-0.376	0.573	-1.59	-0.26	-0.736	0.626	-1.58	1.03	-0.921	-0.541	-0.124	0.157
test_128	1	1	1.5	0.0536	1.69	0.978	1.56	1.26	0.361	-0.236	1	-0.905	0.469	0.333	-1.09	-0.0708	-0.867	0.531	-0.985	0.887	-0.113	-1.91	0.159	-0.936	1.17	-0.347	-0.366	0.0598	1.06	-0.635	1.36	-0.887	-0.163	-0.653	-1.61	-0.257	0.0502	0.715	-0.188	-0.459	0.881	0.912	0.937	-0.11	1.33	-0.869	-0.257	0.664	0.0324
test_129	0	1	0.976	-1.76	-1.48	-0.408	1.48	0.485	0.0668	-0.639	-0.198	-0.449	0.109	0.219	1.23	-1.25	1.11	-0.103	0.418	-0.568	0.392	0.211	-2.37	1.44	1.2	-0.816	1.19	-0.815	0.952	-1.44	-0.405	-0.696	-0.81	0.608	-1.13	0.52	0.434	-1.04	0.402	-0.802	0.448	0.786	1.53	1.35	-0.419	1.04	1.15	-2.3	0.211
test_130	1	1	0.362	1.21	0.959	0.786	-2.78	0.441	0.461	0.867	-1.47	-0.159	-0.153	1.58	-0.617	0.315	-0.135	-0.74	0.479	0.55	-1.54	-0.753	0.372	-0.929	0.451	-0.544	-0.873	0.383	0.556	0.268	0.746	-2.07	-0.604	-0.0854	-0.403	0.887	-1.41	0.109	-0.472	1.18	-1.04	0.391	-0.0378	0.134	0.85	-1.49	-0.736	0.854	0.125
test_131	1	0	-0.163	-0.469	-1.37	-0.7	0.024	0.48	-0.373	0.275	0.439	-0.33	1.3	-0.0172	-1.31	-0.0594	-0.327	-0.671	1.11	1.47	-0.2	0.297	-0.643	1.29	0.431	0.657	0.575	0.864	-0.417	-1.27	-2.17	1.16	0.607	-0.409	0.2	0.715	-0.0598	-1.54	1.74	-0.942	-1.8	-0.126	0.114	0.673	-1.1	1.74	-1.47	0.643	0.0143
test_132	1	1	0.771	-2.15	-0.224	0.428	-2.46	-0.395	-0.611	1.47	0.211	0.827	-0.943	-0.206	-1.18	0.517	-0.656	0.538	-2.26	-0.961	0.142	2.04	0.0241	2.02	0.932	0.887	0.646	-0.502	0.545	-0.637	1.91	0.183	1.12	0.937	-0.455	0.0396	0.316	-0.0899	0.247	-0.815	0.17	-0.0755	0.636	1.3	-0.844	1.18	-0.407	-1.44	-1.76
test_133	1	1	0.67	-0.203	0.757	0.793	-1.09	0.0817	1.21	-0.738	-0.122	-0.942	1.2	-0.495	-0.419	2.9	-2.35	0.0845	-0.0462	1.15	-0.663	-1	1.17	-2.11	-1.02	-1.2	-1.09	-1.15	0.276	1.03	-0.121	-1.1	0.568	1.5	2.12	0.427	-0.274	2.75	-0.675	-0.578	-0.635	-0.656	0.455	-0.898	-1.54	1.91	-1.06	1.03	0.0883
test_134	1	1	0.198	-1.07	-1.27	-0.504	-0.257	-1.62	0.479	-0.964	-0.429	0.278	1.5	0.704	0.711	-0.394	-0.478	0.666	0.912	0.579	0.616	-1.49	-0.391	-0.421	0.572	-1.28	1.83	0.61	-0.0824	1.23	-0.126	-1.18	2.5	2.39	1.58	-2.47	-0.0555	-0.513	-0.404	-1.76	-0.122	-0.762	-0.311	0.755	-1.79	-0.228	-0.172	-1.22	0.375
test_135	0	0	-1.23	-0.128	0.0876	0.715	1.9	-1.16	-0.653	-1.25	-1.23	-0.787	2.04	-0.314	-1.5	-0.277	1.8	-0.68	0.92	1.18	0.395	-0.49	2.41	-1.03	-0.417	2.16	-0.154	-0.449	-0.0591	-1.32	-0.947	1.05	-0.12	2.54	0.908	0.0491	-0.369	0.587	0.289	-2.04	-0.449	-1.09	0.289	-1.61	-1.45	-0.422	0.633	0.229	0.0931
test_136	0	1	1.34	-0.688	-0.807	-0.819	0.615	-1.41	-2.3	-1.44	0.732	0.0875	0.292	-0.525	-0.602	-2.18	-0.608	0.689	-0.0674	-2.07	0.0217	-0.752	1.05	0.938	0.158	-1.54	-0.907	-0.905	-0.0838	0.285	1.11	-0.809	0.747	0.371	-0.424	-0.456	-0.235	1.71	0.937	0.528	-1.53	-0.818	1.8	-1.38	-0.257	-0.794	-2.05	-1.9	1.77
test_137	1	0	0.232	0.568	-0.163	-0.178	0.0839	-0.764	-1.27	0.44	1.03	1.46	0.805	-1.07	-0.473	0.512	-1.46	0.471	-0.255	-0.117	-0.0143	-0.606	1.23	-0.0376	1.7	0.249	-0.347	-0.465	1.18	-0.919	-1.56	2.82	1.27	1.19	0.0909	0.976	-1.19	-1.52	-0.268	-0.943	-1.11	-0.569	0.775	-0.498	0.792	0.0423	-0.0944	-0.178	-0.951
test_138	0	1	1.81	-0.405	1.77	-0.781	0.773	-1.26	0.547	0.782	1.13	0.177	-0.135	0.428	-0.436	1.72	-1.46	0.0569	-1.19	-0.295	-1.3	-0.374	0.472	-0.708	0.397	-0.00631	-1.1	0.167	0.269	-2.09	1.79	-2	0.594	0.541	-1.49	-0.333	-0.15	-0.0652	-1.4	0.381	-0.381	1.62	0.436	-1.81	0.993	-0.567	0.117	0.298	-1.26
test_139	1	1	0.84	1.15	-1.23	1.13	2.23	1.24	-0.974	-2.42	0.173	-0.067	0.178	-1.33	0.637	-0.596	-0.443	-0.106	-1.25	-1.41	0.694	0.0216	-1.79	-1.87	2.22	0.488	-2.2	1.02	0.708	0.292	0.258	-0.0462	-0.23	0.338	0.218	-0.378	0.0698	0.758	0.723	0.334	1.19	0.468	0.379	0.149	0.137	0.622	0.461	1.48	0.951
test_140	1	0	-0.774	-1.38	-0.991	2.2	-1.08	0.664	0.0597	0.332	0.816	1.32	-1.04	-1.2	0.854	0.957	-0.612	-0.485	2.4	-2.11	2.1	0.788	-1.14	0.215	0.96	0.925	1.23	1.03	0.209	0.843	-1.46	1.08	-1.62	-1.21	0.864	-0.134	-0.186	0.14	1.03	-0.045	-0.689	-1.05	-0.632	-1.18	0.907	1.2	0.612	1.4	0.449
test_141	1	1	0.276	0.574	1.61	-0.00505	-0.0329	-0.241	1.87	0.55	0.453	0.678	-1.27	-0.0303	-0.316	-0.13	-0.161	1.88	-0.778	0.395	-1.33	-0.0239	0.346	1.01	-0.179	0.607	-0.495	0.0632	1.01	-1.1	0.932	0.514	-1.31	0.242	0.0893	-0.665	-1.21	1.18	0.162	0.316	-0.835	0.143	0.662	0.578	0.186	-0.975	-0.945	-0.226	0.291
test_142	1	1	0.661	0.0189	-0.64	-0.601	0.117	-0.345	-0.504	-0.559	-0.959	0.18	-0.65	0.951	0.129	0.263	-0.961	1.64	-0.841	0.245	0.383	0.565	-0.117	-0.526	1.46	-0.121	0.32	0.0308	0.728	-0.818	-0.922	0.741	0.0679	0.516	-0.59	0.837	0.194	-1.57	0.845	-0.75	1.29	-0.204	1.68	-1.77	1.01	-0.504	1.69	-0.311	-2.37
test_143	0	1	-0.18	2.5	2.07	-0.237	-0.391	0.71	-1.05	-0.0215	0.387	-1.04	1.12	0.91	-1.02	2.32	0.0655	0.264	0.511	0.325	1.98	-1.14	-0.975	-0.119	0.202	0.331	-0.172	-0.0353	0.386	0.406	-0.526	1.04	-0.132	0.665	-0.383	-0.183	1.4	1.75	-2.73	0.662	-0.697	0.609	0.416	1.25	1.18	0.565	-0.57	1.06	-0.352
test_144	1	1	-0.157	0.488	-0.693	-0.308	1.02	-0.305	-1.42	-0.515	-1.73	-0.19	0.378	-0.357	1.05	-0.814	1.12	-0.00987	-0.382	-0.805	-0.333	-1.13	-1.32	1.3	1.02	-1.23	1.76	-1.79	0.321	0.219	-1.36	-0.959	0.1	2.4	0.825	0.425	0.525	-0.0157	0.922	-1.36	0.301	0.143	0.833	-0.446	-0.245	-1.26	0.0532	-0.944	-1.84
test_145	0	1	0.632	0.767	1.46	-0.346	-0.938	-0.0672	0.378	0.511	1.15	0.165	-2.01	0.286	-0.799	-1.66	-0.803	-0.178	-1.44	0.736	0.897	0.273	-0.944	-0.612	0.157	-0.473	-0.257	0.137	1.38	0.601	-0.422	1.15	0.194	-1.11	0.406	-0.673	-1.29	0.0414	-0.24	0.374	1.49	1.1	-0.894	-1.13	1.15	0.0988	0.918	-0.363	-0.312
test_146	0	0	-0.801	-0.919	-0.0972	0.308	1.22	0.325	0.659	-0.893	0.331	-0.529	2.28	-1.34	1.36	-0.398	-0.799	-0.836	-1.14	2.45	-2.39	1.37	1.37	-0.982	-0.945	-0.18	1.33	0.243	-0.74	-0.0988	0.742	-0.686	-1.18	-0.995	-0.175	-1.28	0.267	2.17	0.828	-0.483	0.835	-0.0712	-0.629	1.33	-0.14	0.92	-0.86	0.565	-0.758
test_147	0	1	-0.149	1.19	0.885	-1.52	-0.319	0.369	0.49	-0.814	0.515	-0.82	-0.936	-0.0654	0.282	0.0531	-2.27	1.58	-2.49	0.832	-2.12	0.573	-0.248	0.286	0.0966	-0.812	-1.12	-0.00382	-0.518	0.14	1.46	0.902	0.243	-0.253	0.879	-0.784	-0.951	0.876	1.4	0.546	-0.366	0.000975	-0.566	0.761	-0.537	-2.43	0.286	0.372	-0.414
test_148	0	0	-1.69	0.318	-1.04	0.389	-0.78	1.1	-1.87	0.0207	-1.86	-1.12	0.0781	-0.292	0.384	0.448	0.41	0.575	-0.275	-1.12	-1.12	0.388	-0.564	0.66	-0.541	-0.226	-0.914	-0.126	1.13	-1.3	-1.31	-0.439	0.499	-0.389	0.86	0.721	-0.534	-0.592	0.971	-1.69	-0.793	-1.61	-0.0996	-1.86	1.23	-0.913	-0.278	0.429	0.148
test_149	0	1	0.634	-0.237	1.87	0.577	1.04	-1.2	-0.977	-1.2	0.737	-1.79	0.34	0.605	-1.02	2.2	-0.432	1.6	0.417	-0.0104	-0.529	1.77	-0.00989	-0.914	-1.11	1.6	-0.775	-0.195	0.0265	-0.378	1.01	-0.174	1.59	0.589	-1.82	0.71	-0.595	0.263	0.0254	-1.5	-0.672	1.38	0.0508	0.59	-0.686	-0.122	-1.27	-0.876	1.37
test_150	0	1	-0.2	0.81	0.848	0.932	-0.713	0.25	1.03	1.89	0.088	-0.999	0.862	-0.727	0.611	0.776	-1.31	-0.659	-0.233	0.526	0.139	0.514	2.46	0.528	-1.15	-0.0631	0.148	-0.48	-0.861	0.67	2.07	-0.776	0.0177	-1.02	0.917	0.208	-1.19	-0.9	1.46	-0.292	0.606	-0.055	0.279	0.296	-0.103	-2.12	-0.461	0.117	0.726
test_151	0	1	0.586	2.82	0.902	0.417	0.601	0.469	0.792	-1.44	-2.19	0.684	-1.22	-0.751	-0.235	0.717	0.0166	-1.21	-0.922	-2.39	1.05	0.897	-0.929	1.57	0.25	0.856	-1.4	-1.37	0.73	-0.474	1.57	-0.559	-0.315	0.0675	-1.13	-1.17	1.37	-0.0117	-1.41	-0.0504	-0.394	0.061	-0.883	-0.935	-0.182	-1.98	0.227	0.826	-1.84
test_152	0	1	-0.362	-0.581	0.292	1.2	1.27	1.42	0.344	1.28	-1.41	0.629	0.249	0.583	-1.08	-0.0874	1.17	1.19	0.45	1.11	0.226	-0.808	1.47	-0.416	0.786	-0.868	-1.02	0.365	1.08	0.625	-0.362	0.649	-0.533	0.941	-0.315	1.42	-0.0582	1.66	0.521	-1.44	-0.732	-0.385	-0.92	-0.572	-0.254	0.124	-1.57	-1.06	0.445
test_153	1	1	0.791	0.791	0.151	-0.574	-0.119	-0.598	-1.11	0.142	0.844	1.01	0.59	-0.625	-0.463	0.435	-1.6	1.24	-0.902	0.129	0.344	-0.926	1.05	-0.236	2.1	0.333	-0.865	-1.09	1.12	-1.17	-0.657	2.35	1.46	1.27	-0.595	0.845	-0.988	-1.32	-0.716	-0.864	-0.535	0.375	1.35	-0.179	0.72	0.00591	-0.431	-0.727	-0.914
test_154	0	1	0.277	0.883	0.0735	-1.87	1	0.5	-2.76	-2.41	-0.44	0.991	-1.96	-0.625	0.577	-0.959	0.98	0.36	-1.95	0.788	1.15	1.39	0.492	-0.839	-0.534	0.512	-0.389	0.648	-0.424	-0.647	1.59	0.614	1.09	1.44	-1.2	-1.64	1.65	0.682	-2.46	-0.0446	0.403	0.0607	1.49	-0.88	-0.469	1.1	0.279	-1.47	0.828
test_155	1	1	0.228	0.41	-1.09	-0.0762	-0.0652	0.473	-0.132	0.457	1.18	0.511	0.521	-1.47	0.567	0.821	-0.915	0.118	-0.0588	0.377	0.272	-0.614	-1.25	-1.19	-1.42	-0.373	-0.188	-0.352	0.148	0.456	-1.25	0.48	1.55	-1.39	-0.681	-0.255	2.29	0.198	-2.01	0.147	0.877	0.0876	0.297	1.49	-0.043	1.48	0.892	1.76	-1.65
test_156	0	1	0.495	-2.42	0.0111	0.772	0.167	0.187	0.123	-0.49	0.429	-0.439	0.349	1.17	-0.149	-0.498	1.37	0.939	-1.12	0.634	-0.265	-1	-0.974	0.0739	2.49	-0.275	0.132	-1.06	0.933	-1.98	0.498	-1.16	-2.82	-0.77	-0.774	-1.14	0.0478	0.558	0.0519	0.18	-0.213	1.38	1.26	0.575	1.07	-0.563	-0.685	-3.38	0.148
test_157	1	1	0.66	-0.292	1.88	0.59	1.08	-1.18	-0.996	-1.24	0.833	-1.82	0.364	0.686	-1.06	2.21	-0.392	1.61	0.439	-0.0804	-0.443	1.74	-0.0266	-0.867	-1.08	1.67	-0.751	-0.231	0.018	-0.286	0.959	-0.216	1.62	0.633	-1.84	0.819	-0.612	0.178	-0.0149	-1.49	-0.636	1.37	0.0202	0.594	-0.667	-0.0777	-1.22	-0.905	1.47
test_158	1	1	0.336	0.556	1.67	-0.127	0.00996	-0.254	1.89	0.622	0.476	0.663	-1.32	0.0427	-0.315	-0.0643	-0.164	1.88	-0.771	0.344	-1.3	0.0314	0.419	1.01	-0.196	0.625	-0.403	0.0951	0.956	-1.05	0.963	0.638	-1.38	0.338	0.0583	-0.619	-1.26	1.1	0.125	0.352	-0.835	0.184	0.692	0.566	0.252	-0.88	-0.898	-0.256	0.284
test_159	1	1	0.215	0.958	0.143	-1.84	0.959	0.5	-2.75	-2.36	-0.458	1.04	-1.93	-0.645	0.521	-0.866	0.895	0.395	-1.99	0.809	1.08	1.36	0.475	-0.837	-0.54	0.467	-0.452	0.71	-0.437	-0.69	1.61	0.583	1.08	1.39	-1.22	-1.65	1.68	0.781	-2.5	-0.146	0.367	0.0933	1.44	-0.751	-0.484	1.11	0.296	-1.43	0.755
test_160	1	0	-0.212	-0.564	-0.682	-0.00711	0.432	-0.447	-0.33	1.21	0.151	0.177	1.56	0.786	-1.95	-0.0433	0.323	-0.482	0.535	0.828	-1.2	-0.489	1.33	0.954	-0.477	-0.139	-1.12	1.35	1.14	1.14	-0.695	-0.597	1.16	-0.223	-0.549	1.24	0.444	0.896	0.619	-0.109	-1.12	-0.804	-1.19	0.998	1.25	1.25	-1.5	0.765	1.7
test_161	0	1	1.12	0.432	-1.24	-0.535	-1.13	-0.92	-2.58	0.62	-0.261	1.25	-1.08	-0.463	2.5	0.165	-0.498	1.59	-1.3	-0.796	1.42	0.999	-0.19	0.246	-0.394	-0.0543	-0.888	1.33	-1.93	-1.14	-0.152	0.381	1.09	-2.48	0.494	0.131	1.37	-0.906	-0.635	-0.052	0.9	0.679	1.04	0.884	1.56	0.368	2.71	0.0731	-2.56
test_162	1	0	0.0297	-0.0397	0.435	1.63	0.939	-0.469	1.83	-0.243	-0.818	-0.494	1.57	-0.175	-0.307	-0.302	0.693	-0.504	0.18	1.91	-1.63	-0.721	1.97	-0.345	0.0748	-0.846	0.923	0.0488	-0.738	0.833	-0.894	-1.73	-0.611	-1.29	1.89	0.465	-1.66	1.15	0.437	-0.865	-0.249	-0.472	-0.377	1.58	0.0989	-0.707	-0.35	-0.829	0.0201
test_163	1	0	-0.6	-0.21	0.903	0.878	1.99	1.05	-0.857	0.161	-0.349	0.551	-0.561	-1.15	-0.416	0.993	-0.328	-0.732	-0.746	-0.386	0.51	1.22	0.161	-0.71	0.0218	-1.72	0.0108	0.707	-0.26	1.58	-0.332	0.639	0.71	0.948	-0.853	0.261	1.81	1.39	0.77	-0.846	-0.283	0.0439	-2.23	-0.384	0.854	0.42	-0.897	0.547	0.308
test_164	0	0	0.423	-1.72	-0.985	1.07	-0.361	-0.625	-0.577	-1.15	0.64	0.89	0.812	-1.46	-0.832	0.971	-0.655	-1.03	0.23	0.589	-0.876	-0.123	0.394	-0.93	0.344	-0.559	-0.538	0.147	1.07	-0.269	-1.53	-0.441	0.174	-0.431	-1.21	0.716	0.0496	-0.614	-0.596	0.266	-1.06	0.0958	-0.486	0.719	-0.315	1.01	-0.894	1.97	-0.614
test_165	0	1	0.219	0.399	-1.13	-0.0221	-0.108	0.591	-0.128	0.53	1.19	0.505	0.437	-1.48	0.499	0.825	-0.957	0.0961	-0.116	0.351	0.256	-0.667	-1.21	-1.17	-1.4	-0.425	-0.217	-0.373	0.192	0.455	-1.22	0.542	1.58	-1.49	-0.738	-0.252	2.27	0.178	-1.99	0.246	0.885	0.13	0.274	1.51	-0.0116	1.51	0.879	1.81	-1.66
test_166	1	1	-0.867	0.548	1.11	0.949	-0.33	2.98	-0.122	1.24	-0.0973	-0.111	-0.824	-0.872	1.44	-0.974	-1.38	0.12	0.0295	0.14	2.52	0.383	0.0856	-0.18	0.568	1.07	0.0108	1.53	-0.348	0.296	-0.297	0.304	-1.37	-0.38	-0.0999	-0.604	0.583	0.222	-1.13	1.31	0.665	1.41	0.0764	-0.495	0.0759	1.83	-1.06	0.568	0.376
test_167	1	1	-0.0141	0.088	-2.5	-0.811	-1.44	0.0941	-0.0918	-0.408	-2.41	-2.8	0.795	-0.864	1.44	1.33	-1.75	-0.871	-0.831	1.5	-0.00953	-0.117	0.00117	0.429	-1.15	0.662	-0.0242	-0.739	-0.879	-1.6	0.0721	-0.0441	1.4	-1.3	-0.514	1.2	-1.34	-0.472	0.022	-0.72	-0.745	-1.37	1.05	-0.242	-1.74	-1.08	2.38	0.0405	-1.72
test_168	0	0	0.0883	1.41	1.05	-0.535	1.32	-0.375	-1.36	1.34	-0.27	1.7	0.135	0.194	0.712	-0.321	0.738	-0.529	-0.0834	-0.629	0.625	1.13	0.284	1.64	0.367	-1.13	0.956	0.918	-1.77	-0.334	-0.549	-1.44	-0.797	-0.802	0.519	-0.583	2.22	-0.505	-0.59	0.875	-0.842	-0.0414	-1.34	-0.617	-0.607	-0.859	1.83	1.83	-1.88
test_169	1	1	-0.136	0.796	0.829	1	-0.726	0.243	1.02	1.93	0.137	-1.04	0.935	-0.693	0.51	0.847	-1.3	-0.692	-0.215	0.443	0.181	0.521	2.52	0.482	-1.16	-0.0565	0.115	-0.453	-0.892	0.667	2.07	-0.83	0.0518	-1.01	0.83	0.315	-1.11	-0.901	1.51	-0.325	0.619	-0.043	0.203	0.248	-0.0216	-2.18	-0.47	0.0976	0.614
test_170	1	0	-1	1.23	-0.395	1.75	0.93	1.32	-1.64	1.37	-0.467	0.206	-1.21	-0.254	-1.61	1.18	-0.0263	-1.45	0.263	-1.55	-0.479	-0.367	0.256	0.685	0.492	-0.81	-1.25	0.93	-0.854	0.759	-0.176	0.721	-0.365	0.197	1.58	-0.567	-0.719	0.501	0.0985	-0.178	0.472	-1.71	-1.15	0.359	1.75	-0.466	1.07	0.814	0.0139
test_171	0	0	-1.32	0.859	0.664	2.01	1.55	-0.843	-0.672	-0.908	0.647	1.3	-1	-0.699	-0.404	-0.207	-0.81	1.05	-0.314	0.99	-0.73	1.45	1.03	0.251	1.47	-0.377	0.297	-1.01	1.41	0.778	-1.23	0.985	-0.998	-0.489	0.104	0.124	1.45	0.127	0.128	-0.258	0.482	-0.147	0.125	0.752	0.692	-0.451	-0.564	0.281	-0.393
test_172	0	1	0.0647	1.69	0.0421	0.182	0.395	0.319	0.254	-1.05	1.48	1.22	-0.14	0.06	0.0834	0.898	1.94	1.21	0.0187	-1.46	-0.991	-0.584	-0.44	-0.508	1.03	-0.81	0.0728	-1.59	1.74	-0.297	0.771	-0.277	-0.77	0.452	0.361	0.606	2.55	-0.0676	0.642	0.946	0.267	-0.00217	-1.12	0.194	0.173	-0.252	0.0428	0.829	0.476
test_173	1	0	1.35	-0.22	-1.62	0.228	-0.354	0.564	-0.0529	0.67	0.376	-0.888	-0.411	-0.801	0.414	-0.459	0.547	-1.06	1.47	0.349	1.69	0.471	0.0768	0.835	-0.91	0.607	0.574	0.271	-0.474	-1.07	-2.45	-0.0551	0.807	-0.818	0.851	0.82	-0.701	-1.56	-0.139	0.423	-0.793	0.39	-0.656	0.367	0.886	0.587	1.13	0.266	-0.285
test_174	0	0	-0.137	-0.431	-1.32	-0.75	0.0475	0.412	-0.443	0.303	0.412	-0.312	1.29	0.0341	-1.35	-0.112	-0.22	-0.641	1.12	1.48	-0.161	0.324	-0.606	1.38	0.417	0.687	0.51	0.936	-0.494	-1.3	-2.16	1.14	0.638	-0.416	0.2	0.762	-0.0936	-1.53	1.75	-0.989	-1.79	-0.15	0.115	0.589	-1.02	1.68	-1.44	0.688	0.0206
test_175	0	1	0.648	-1.08	-0.357	0.497	-0.282	1.51	0.615	0.0654	1.37	0.0781	-0.376	0.438	-1.03	0.532	0.034	0.531	-0.902	1.16	0.0601	0.687	1.04	-0.103	1.11	1.24	0.263	-0.848	0.945	-0.71	-0.395	1.57	-1.49	1.27	1.06	-0.417	0.539	0.278	0.377	0.464	1.59	1.41	-0.329	-1.55	2.1	0.385	-0.711	-0.719	0.99
test_176	0	1	-0.764	1.05	0.973	1.72	1.44	-0.691	-0.456	-1.28	0.421	0.814	-1.29	-0.143	-0.351	-0.185	-0.931	1.82	-0.973	1.23	-0.346	1.22	0.809	0.0301	1.89	-0.241	-0.139	-1.59	1.38	0.504	-0.236	0.48	-0.838	-0.439	-0.519	-0.00412	1.65	0.38	-0.331	-0.193	0.992	0.827	0.791	0.969	0.575	-0.498	-0.813	-0.327	-0.344
test_177	0	1	2.43	0.08	0.514	0.868	-0.314	0.265	0.592	-2.4	-0.0168	-1.06	-1.9	0.833	1.86	-1.82	-0.389	0.9	0.361	0.91	-0.658	-0.912	1.21	-1.56	-1.5	-0.764	-0.254	1.1	-1.34	2.29	1.43	-1.72	-1.53	1.76	0.473	0.508	-0.776	1.17	0.371	-0.0202	1.49	1.34	0.0836	-0.991	-0.21	-0.152	0.918	-1.73	1.25
test_178	1	1	0.536	1.14	-0.268	0.833	-0.0396	-1.25	0.291	-1.02	-0.464	0.395	0.286	-0.387	0.297	-2.9	1.21	-0.144	-0.766	2.46	-0.792	-0.974	-0.734	0.862	-0.487	-1.08	0.634	-1.97	1.73	-0.852	0.938	1.03	0.539	0.549	-2.05	-0.402	0.948	-0.991	-0.889	-0.685	0.235	1.28	2.03	0.733	0.675	-0.239	-0.0468	-0.417	-0.271
test_179	1	1	1.38	1.32	1.49	0.882	-0.421	-0.441	0.818	-0.72	-0.663	-1.23	1.16	0.311	1.38	-1.21	1.58	-0.0512	-0.401	0.83	0.0906	-0.938	-0.0424	-0.927	-1.36	-0.597	1.22	-0.259	-0.96	-1.38	0.661	0.509	-2.29	-0.223	-1.64	0.748	1.08	0.712	0.223	1.43	1.17	1.11	0.179	0.254	0.534	-1.05	2.83	-0.502	-0.766
[truncated: 721 more columns]
