# Supplementary material for: A multimodal ConvNeXt-Tiny deep learning model for simultaneous prediction of IDH mutation and Ki-67 expression in gliomas
Source: PLoS One. 2026 Jun 26;21(6):e0351757. doi: 10.1371/journal.pone.0351757 (PMC13308780; doi:10.1371/journal.pone.0351757)
Supplement: S1 File — This file contains the de-identified tabular data underlying the findings of this study, including cohort assignments, clinical variables, molecular labels, extracted radiomics features, deep learning features, model prediction signatures, and numerical data used to generate the figures and tables. (ZIP) [file pone.0351757.s012.zip › DL_test_Ki67_single__T2-FLAIR_test_raw.csv]

sample_id	y_idh	y_ki67	DL1_T2-FLAIR	DL2_T2-FLAIR	DL3_T2-FLAIR	DL4_T2-FLAIR	DL5_T2-FLAIR	DL6_T2-FLAIR	DL7_T2-FLAIR	DL8_T2-FLAIR	DL9_T2-FLAIR	DL10_T2-FLAIR	DL11_T2-FLAIR	DL12_T2-FLAIR	DL13_T2-FLAIR	DL14_T2-FLAIR	DL15_T2-FLAIR	DL16_T2-FLAIR	DL17_T2-FLAIR	DL18_T2-FLAIR	DL19_T2-FLAIR	DL20_T2-FLAIR	DL21_T2-FLAIR	DL22_T2-FLAIR	DL23_T2-FLAIR	DL24_T2-FLAIR	DL25_T2-FLAIR	DL26_T2-FLAIR	DL27_T2-FLAIR	DL28_T2-FLAIR	DL29_T2-FLAIR	DL30_T2-FLAIR	DL31_T2-FLAIR	DL32_T2-FLAIR	DL33_T2-FLAIR	DL34_T2-FLAIR	DL35_T2-FLAIR	DL36_T2-FLAIR	DL37_T2-FLAIR	DL38_T2-FLAIR	DL39_T2-FLAIR	DL40_T2-FLAIR	DL41_T2-FLAIR	DL42_T2-FLAIR	DL43_T2-FLAIR	DL44_T2-FLAIR	DL45_T2-FLAIR	DL46_T2-FLAIR	DL47_T2-FLAIR
test_001	1	0	-1.02	0.487	0.882	1.64	0.194	0.0731	0.303	0.577	-0.151	-0.987	0.686	2.17	-1.25	-0.436	-0.601	-0.203	-0.547	-1.19	-1.92	-0.0778	0.0249	-0.976	0.103	-0.245	-0.959	0.438	0.528	0.318	-0.0862	-0.0294	-1.08	-0.454	-0.906	-0.948	-0.747	-1.9	0.0729	1.54	-0.601	0.391	0.867	-0.342	0.165	-0.539	-1.3	0.0139	2.31
test_002	0	0	-0.204	1.67	1.15	0.0735	3.75	2.23	1.56	-0.25	-1.15	1.3	-0.824	1.06	0.829	0.501	-0.208	1.67	-0.625	-0.583	0.673	-0.09	0.104	-0.543	-0.394	0.146	-0.0372	-2.13	2.33	1.18	0.0304	0.971	0.831	0.124	1.72	-0.089	-0.76	1.04	0.818	0.376	-1.06	-1.74	-1.24	-0.575	-1.53	-0.748	1.72	0.13	1.27
test_003	0	1	2.62	-0.161	-0.0384	-1.14	0.889	0.207	-0.356	0.31	-0.863	1.52	-1.5	-1.8	-2.74	-0.667	0.0346	-0.151	0.834	-0.179	0.839	0.986	0.127	0.907	0.204	0.244	-1.96	-0.783	0.0795	1.01	-1.27	0.0107	0.197	-0.503	2.29	-1.36	1.27	-1.43	-1.67	-1.53	1.26	0.499	0.0179	-1.3	-0.701	1.42	0.82	0.258	1.61
test_004	0	0	0.41	-0.48	0.595	-0.18	-0.674	1.21	-0.154	0.0209	-0.585	-0.504	1.72	-0.573	0.187	-0.924	0.594	0.986	-0.847	-0.624	-0.291	-0.442	0.492	1.09	-0.273	0.268	-0.762	-1.69	0.0952	0.112	1.75	-0.962	1.6	-0.477	-1.23	-0.0511	-0.0745	0.0838	0.613	-0.0557	1.37	1.34	0.0992	0.39	0.419	1.82	0.516	0.372	-1.76
test_005	0	1	1.47	1.17	-1.08	-1.15	0.46	0.0478	-0.0497	-1.58	-0.938	0.738	1.21	1	-0.478	-0.523	-1.27	0.863	1.02	0.207	0.906	0.899	-1.61	1.68	0.611	0.855	-0.751	0.0115	-0.19	-1.31	0.457	0.748	1.26	-1.16	1.43	0.0527	-0.465	1.46	-1.61	-0.0148	1.23	0.973	1.46	-0.472	-0.0483	-1.13	-0.545	-1.35	1.02
test_006	1	1	-0.000884	0.701	0.825	-0.369	-0.984	-0.665	-0.376	0.885	-0.165	0.306	0.268	0.24	0.224	-0.476	0.431	-0.481	0.096	0.551	-1.17	-0.783	-0.671	-0.754	0.689	1.04	-1.69	0.688	-0.217	-1.29	-0.992	-0.0838	-1.05	0.509	-0.22	0.383	-0.00329	-0.138	1.04	0.368	0.865	0.698	1.25	-0.347	1.18	0.272	-0.306	-0.461	-1.67
test_007	1	0	-0.176	-1.58	1.04	-2.16	-1.28	-1.5	0.0452	0.956	-0.64	0.00675	-0.512	-1.64	-1.21	-2.52	0.216	0.725	1.25	-0.457	-0.512	0.0571	0.847	0.931	0.932	0.395	0.454	-0.832	0.53	0.0316	-0.416	-0.0271	-0.369	-0.685	-0.92	-2.02	0.38	-0.639	1.49	0.0244	-0.385	1.08	0.0853	-1.07	0.543	-0.589	-0.691	-1.3	-0.668
test_008	0	0	-1.16	-1.41	-1.12	-0.41	0.0488	-1.43	0.296	0.387	0.826	-0.231	-0.442	0.272	0.786	0.085	1.76	0.417	-1.91	-0.273	0.721	0.00726	0.59	0.0779	-1.18	2.32	0.163	-0.516	-0.639	1.55	1.69	-0.583	-0.101	0.416	1.08	0.16	1.36	-0.429	0.609	-0.78	0.154	-0.559	0.342	0.931	1.35	-1.4	0.703	0.923	-1.02
test_009	1	1	-0.816	-0.432	0.14	1.33	-1.32	-0.627	-0.682	-0.172	-0.552	-0.567	0.885	1.62	-0.743	0.607	1.38	-0.593	-0.215	0.63	0.0112	0.82	1.58	-1.47	0.459	0.088	-1	0.731	0.474	0.895	-0.285	0.636	-1.52	1.4	-1.64	-1.38	0.527	1.11	0.824	1.09	0.91	-0.204	-0.242	-0.34	0.723	-0.274	-0.574	-1.32	-0.779
test_010	1	1	-2.27	0.219	-0.784	2.63	-1.83	-0.999	-1.23	-0.972	0.759	-0.453	1.12	0.231	0.505	0.531	0.157	0.607	0.847	2.09	-1.82	1.24	1.85	-0.932	0.204	0.174	-2.46	0.726	-0.0863	-1.33	-0.564	-2.48	-0.848	-0.249	0.61	-0.0815	-1.71	0.288	0.646	1.28	1.69	0.502	0.42	0.682	1.41	0.857	-1.68	-1.53	-1.82
test_011	0	1	0.759	-0.246	-0.852	-1.12	1.84	0.96	-0.996	0.882	-1.38	-0.851	1.19	-0.914	0.689	-0.349	1.9	0.549	0.909	-0.321	0.924	2.11	0.46	0.13	0.996	-0.46	-0.555	-0.605	-0.149	-0.0405	-0.321	0.391	2.1	-1.14	-1.27	-1.12	0.234	-0.384	-0.914	-0.823	0.417	0.453	-0.86	0.0596	-1.01	0.676	0.548	-1.3	-2.14
test_012	1	0	0.197	0.25	1.39	-1.2	1.12	-0.607	1.37	0.656	-1.41	2	-0.833	0.0751	-1.04	-0.522	-1.19	1.31	-1.93	0.24	0.105	-0.98	0.515	0.109	-0.896	-0.135	0.909	-0.826	1.59	0.563	2.07	1.05	0.0594	1.03	-0.031	0.0704	-0.196	-0.6	1.42	-0.437	-0.614	-0.901	-1.02	0.576	-0.731	-0.53	1.59	1.69	0.103
test_013	1	0	0.539	-0.518	-0.471	-1.45	2.03	1.3	-0.834	0.667	-1.78	-0.488	0.609	-0.625	0.797	-0.31	1.39	0.857	0.654	-0.22	0.927	1.9	0.435	0.538	0.796	-0.389	-0.22	-1.13	0.207	0.168	-0.186	0.791	2.04	-1.38	-1.68	-1.5	-0.0155	-0.361	-0.579	-0.631	-0.0521	0.669	-1.12	0.00863	-0.999	0.931	0.725	-0.92	-2.34
test_014	0	0	-0.0242	0.768	0.74	-0.127	-0.212	-0.335	0.629	-1.11	-1.1	1.19	0.0308	-1.02	-0.119	0.199	-0.00646	0.777	0.0687	0.792	0.522	-0.844	-1.06	-0.198	-0.0872	1.28	-1.16	0.418	2.31	0.325	1.52	0.605	-1.04	1.58	-1.52	0.0527	-0.899	0.576	0.317	-0.107	0.225	0.934	0.344	0.147	0.378	1.37	1.15	1.7	-0.657
test_015	1	0	-0.836	-0.433	0.83	-1.1	-1.09	-0.478	-0.0807	-0.0143	-1.82	0.346	-1.63	1.43	0.622	2.21	-0.221	-2.12	0.281	-0.17	-1.57	-1.28	1.16	-0.164	-0.083	0.415	-1.18	-0.996	1.47	-0.662	-0.589	-1.31	1.46	1.23	1.28	1.72	-0.47	1.24	0.739	-0.913	0.081	-0.147	-0.687	0.807	0.328	0.769	0.383	0.576	-1.54
test_016	0	0	-1.73	0.566	-0.826	0.374	-0.464	1.53	-0.234	-0.739	0.72	1.38	-1.38	-0.793	0.39	0.0662	0.143	1.31	-0.13	0.805	-0.785	-1.02	0.489	-0.812	-0.805	-0.153	2.69	-1.18	-0.207	-0.111	0.272	-0.0292	-1.04	0.26	-1.37	0.343	0.378	0.406	2.03	-1.77	-1.32	0.463	0.815	0.566	-1.17	-0.312	0.184	1.91	2.54
test_017	1	0	-0.245	0.151	0.61	-0.81	0.11	-0.853	-0.793	-1.3	-0.703	1.07	0.542	-0.386	-0.804	1.71	0.517	-1.23	-0.566	0.731	0.57	-0.49	0.984	1.31	0.12	1.28	-1.08	-0.097	1.47	0.949	-0.61	1.21	1.17	-0.274	-0.788	-1.2	-0.698	-0.709	-0.738	-0.213	0.66	0.492	-0.042	1.38	1.27	0.964	-0.878	0.147	-0.848
test_018	1	1	1.75	-0.516	0.0348	-0.396	-0.0369	0.578	-0.864	0.506	0.0245	0.998	-0.909	0.635	-1.47	-0.267	-1.3	-0.743	0.485	1.76	1.72	0.482	1.05	-0.0319	0.142	-0.133	0.386	-0.606	0.659	-0.067	-2.69	-0.749	0.0182	0.59	0.591	1.37	-1.5	-0.047	-0.972	-0.0302	0.386	0.786	-1.25	0.183	0.464	0.654	0.417	-0.462	1.54
test_019	1	1	0.515	-0.301	-0.185	0.27	-0.204	0.0278	0.0623	0.478	2.23	-0.848	-0.19	-1.64	0.304	-1.31	-0.295	-0.913	-0.529	-1.14	-1.26	-0.788	-0.605	1.12	-1.77	-0.583	-1.06	0.382	-1.49	-0.497	-0.773	-0.614	-1.5	0.734	-0.488	-0.738	0.718	-1.43	-0.791	1.89	-0.553	-0.956	1.9	-0.467	-1.04	-0.966	0.53	-0.912	0.448
test_020	1	0	-0.699	-1.01	2.87	0.532	0.0385	1.02	1.06	1.65	-0.607	-0.903	-1	-0.127	1.82	-0.4	-0.672	0.263	-0.354	-1.36	0.204	0.0122	1.98	-0.141	1.12	-1.22	-0.0034	-0.324	0.211	-1.22	1.29	1.76	1.4	0.273	-2.14	-1.81	0.665	-1.21	0.123	0.11	-1.22	1.3	-1.76	-1.82	-2.42	-1.22	0.185	-0.0184	-0.75
test_021	1	0	0.261	0.928	0.365	-0.934	0.49	0.856	-0.628	2.08	-2.06	-1.45	0.264	0.563	0.214	1.53	-0.441	1.68	2.26	2.31	0.38	-2.21	0.91	0.314	0.848	-1.67	-0.326	-2.97	1.51	0.486	-2.03	0.415	0.971	1.5	0.362	-0.143	0.58	-1.24	0.902	-1.3	-0.469	0.838	-0.298	-0.826	-0.39	-1.14	0.566	-0.787	1.04
test_022	1	1	-0.0713	-0.138	0.856	-1.02	0.0923	0.592	0.673	-1.41	0.747	0.284	-1.81	-0.792	-0.000251	-0.583	0.178	-0.673	0.128	-0.555	0.875	0.928	0.783	-1.06	1.08	0.619	-0.589	0.108	-0.706	0.374	-0.792	-0.569	1.81	-0.993	1.97	-0.491	-0.854	-1.3	-2.05	-0.7	-0.15	-0.661	-2.24	0.8	-1.25	1.29	-0.26	0.48	-1.96
test_023	0	1	1.13	2.34	-0.589	-0.286	-0.371	0.498	1.14	0.317	-0.705	1.73	0.0352	-2.32	0.399	0.868	-0.287	0.634	0.197	-0.171	1.04	0.152	1.15	1.34	-0.828	-0.0539	0.649	-1.05	0.394	-0.817	-0.939	-1.09	-0.661	1.94	0.344	0.786	-0.328	1.44	-0.503	-0.851	0.785	0.0961	1.55	1.12	-0.491	-0.541	0.478	-0.00964	-0.126
test_024	1	1	2.57	-0.199	0.00128	-1.27	0.92	0.246	-0.317	0.252	-0.838	1.51	-1.56	-1.74	-2.79	-0.695	0.06	-0.0946	0.852	-0.174	0.957	1.01	0.193	0.861	0.0759	0.266	-1.87	-0.769	0.193	1.09	-1.32	0.0439	0.213	-0.492	2.32	-1.38	1.31	-1.45	-1.65	-1.55	1.29	0.553	-0.00599	-1.29	-0.668	1.47	0.847	0.182	1.55
test_025	1	1	0.0117	0.31	-0.23	0.794	-1.24	-0.477	-0.837	0.404	0.441	-0.502	2.14	-0.0115	1.45	-0.58	-1.3	-0.563	0.213	0.14	-1.04	-0.117	-0.812	0.875	0.57	-0.13	0.812	1.33	-0.739	-1.04	-0.462	-0.219	-0.429	0.231	1.39	0.617	-1.16	-0.935	-0.123	1.61	0.602	0.0699	1.23	-1.3	1.39	-0.143	-0.163	-1.16	0.118
test_026	0	1	0.427	0.457	-1.03	-0.462	0.397	-0.109	-0.646	-1.23	0.503	0.256	0.362	0.196	-0.782	0.226	-1.36	2.08	1.95	0.3	2.34	0.55	1.02	0.451	-0.672	-0.963	0.184	0.567	0.776	0.376	1.25	-0.945	-0.0735	0.936	0.727	0.662	-1.96	-0.942	-1.52	-0.49	0.204	-0.234	-0.0417	0.758	-0.365	-1.51	-0.0848	1.19	1.82
test_027	0	1	0.229	-0.081	-1.01	1.98	0.257	0.339	0.0903	-0.331	-0.383	0.372	0.258	-2.19	0.833	0.855	1.17	1.15	1.93	-0.667	0.0883	-0.0704	1.85	0.477	0.231	0.0753	1.13	-1.13	-0.215	-0.62	0.5	-1.52	0.911	0.286	-0.546	0.851	-0.108	1.58	-1.68	-1.84	-1.3	-0.406	-1.5	1.97	0.011	-0.335	-1.37	-0.245	-0.734
test_028	1	0	0.251	0.27	1.4	-1.23	1.14	-0.578	1.42	0.689	-1.46	2	-0.847	0.111	-1.05	-0.563	-1.16	1.25	-2	0.157	0.0883	-0.869	0.476	0.0747	-0.903	-0.128	0.925	-0.79	1.63	0.581	2.11	1.01	0.109	0.945	-0.0303	0.128	-0.204	-0.641	1.37	-0.378	-0.59	-0.927	-0.979	0.607	-0.808	-0.561	1.63	1.63	0.0302
test_029	0	0	-0.657	0.18	0.062	-1.37	1.22	1.49	-0.0705	0.0697	-0.111	1.48	-2.3	-0.896	-0.00318	0.182	0.064	-0.926	0.45	1.03	0.646	-1.35	0.828	0.443	-0.364	1.42	0.879	-1.8	0.0872	0.437	0.573	-0.732	-0.902	0.301	0.536	-0.629	1.37	-1.2	1.92	-1.95	-1.38	0.709	-1.75	0.753	-0.149	1.25	1.77	1.42	-0.459
test_030	0	0	0.584	-1.62	-1.5	-0.678	0.972	0.842	-0.228	-0.764	-0.589	0.549	-0.133	-0.404	-0.696	1.34	1.15	0.213	1.07	-0.912	0.649	1.24	0.503	-1.21	-0.343	-1.68	-0.272	-1.12	-0.707	0.883	-0.107	-1.49	-0.885	-0.49	0.0911	1.59	0.887	0.972	-0.452	-1.99	0.53	0.627	-0.305	2.18	-0.51	-0.105	-0.345	0.93	0.218
test_031	0	1	-1.6	0.185	-1.04	1.95	0.106	0.0126	0.785	0.228	-1.68	1.26	0.33	1.4	-0.708	-0.768	1.1	-0.615	-0.834	-0.723	0.477	-0.859	1.78	-2.27	0.83	1.11	-0.39	-1.12	-1.64	-0.433	0.0263	-0.862	-0.232	0.688	-1.03	-0.792	1.05	2.34	0.305	-1.9	-0.135	0.808	-0.165	1	0.65	0.0817	-0.542	0.431	2.04
test_032	0	0	-1.28	-0.0118	1.53	-0.222	-2.1	0.287	-0.465	0.179	-0.575	0.436	0.128	-1.92	-0.718	1.69	-0.235	-0.208	0.0685	1.11	0.967	-0.979	0.851	-0.433	1.24	0.0801	-0.312	-0.551	1.13	0.463	0.198	0.218	0.777	-1.55	0.089	-1.3	-1.71	0.969	-0.698	0.59	-0.599	0.622	0.577	-0.711	1.37	0.00208	-1.3	-0.538	-1.55
test_033	1	1	-0.964	-2.38	1.37	-0.0113	-0.583	-1.16	-0.0222	-0.366	1.79	-0.0475	0.227	0.792	-1.37	0.464	1.13	1.85	-1.44	-1.32	-1.96	-0.979	1.62	-0.237	2.04	-0.899	-1.29	-2.08	-1.47	-0.57	0.0684	0.0998	1.28	-0.499	-0.272	-0.724	-0.263	-0.339	-0.319	-0.87	-0.312	0.745	1.38	-0.982	-1.76	-0.496	-0.621	0.559	0.836
test_034	1	0	0.266	0.327	1.4	-1.23	1.16	-0.63	1.41	0.605	-1.48	2.01	-0.821	0.0744	-1.1	-0.565	-1.15	1.29	-1.96	0.261	0.109	-0.881	0.529	0.126	-0.851	-0.0801	0.909	-0.824	1.6	0.615	2.07	1.06	0.0523	0.91	-0.0786	0.0545	-0.234	-0.581	1.43	-0.484	-0.59	-0.905	-1.03	0.648	-0.807	-0.457	1.57	1.71	0.0353
test_035	1	1	-0.694	2.04	0.821	0.204	1.47	1.24	-0.595	-0.302	0.0384	1.19	-0.271	-1.29	1.78	-0.436	0.498	0.213	0.961	-0.989	0.868	-0.723	-0.553	0.312	-0.474	1.33	1.34	-0.44	0.812	-0.17	0.43	0.207	-0.0632	0.216	-0.641	-1.11	0.386	1.01	0.837	-1.42	0.66	-1.53	-0.967	0.45	0.264	-0.174	-1.07	0.0668	-0.788
test_036	1	0	1.36	-0.422	1.21	0.936	-0.498	-0.0627	-0.982	0.572	-0.0076	0.391	-0.832	-0.913	-1.51	0.177	-1.78	-1.38	0.349	0.515	0.194	0.469	0.327	1.52	-0.143	-1.58	0.658	0.221	-0.892	-2.04	-1.5	1.17	0.127	-1.3	-0.849	-0.504	0.547	-0.305	-0.506	0.508	1.07	1.53	0.368	-1.28	-0.73	1.55	0.62	-1.37	-0.347
test_037	0	0	0.0131	-0.0558	0.152	0.987	-0.532	0.617	0.277	1.05	1.17	-0.445	-0.956	1.84	-0.524	-0.147	0.5	-0.549	-0.19	-0.161	0.625	0.688	0.584	0.496	0.838	-1.66	1.22	0.155	0.991	-0.291	1.08	1.75	-0.309	-0.729	-0.923	-0.659	-0.104	1.33	-0.607	0.761	0.436	-0.432	0.164	-0.844	0.188	-2.01	1.36	1.52	0.25
test_038	0	0	0.69	0.672	0.0558	1.31	-1.33	1.14	1.06	-2.4	-0.234	2.01	0.602	-1.23	-0.107	0.428	-0.519	-0.164	-0.933	-1.38	-0.0433	0.109	-0.268	0.554	1.62	0.544	-0.482	0.115	0.53	0.313	-0.428	0.998	0.408	0.228	0.345	0.283	-0.0416	1.14	1.42	0.868	-0.652	-0.98	0.728	1.23	-1.14	0.951	-0.72	0.734	-0.785
test_039	1	1	0.495	0.511	1.13	-0.821	0.891	-0.96	1.23	0.925	-1.05	1.71	-0.234	-0.088	-1.29	-0.631	-0.74	1.03	-1.7	0.181	0.0594	-0.683	0.592	-0.268	-0.801	-0.185	0.646	-0.268	1.38	0.306	1.96	0.691	0.114	1.24	0.472	0.497	-0.0417	-0.645	1.09	-0.623	-0.0886	-1	-0.677	0.563	-0.749	-0.785	1.41	1.28	0.354
test_040	0	0	0.458	-0.477	0.122	-0.376	-0.158	-0.874	0.365	0.552	0.148	0.389	-2.71	1.14	-0.236	-1.35	-0.513	-0.444	-0.556	0.686	0.158	-0.965	0.367	2.04	-0.731	-0.699	1.74	0.492	0.634	0.0949	-1.11	1.31	0.156	-0.307	-1.28	-1.2	-0.535	-1.47	1.08	0.171	1.35	0.601	-0.358	-2.53	1.1	1.56	1.06	-1.18	-0.639
test_041	0	0	-0.646	0.875	-0.175	0.296	-1.88	-1.06	0.613	-0.18	-1.05	-0.175	-0.422	-0.189	2.05	-0.815	-0.517	0.408	0.784	1.93	-1.72	-0.317	-0.0906	2.24	1.02	-0.632	1.41	1.16	2.23	0.0454	1.46	1.98	-0.851	-0.0126	0.461	0.582	-0.292	1.03	1.42	-0.429	0.684	1.16	-1.51	-0.172	2.01	-0.896	-1.39	-0.517	-1.38
test_042	0	1	0.826	-1.63	-0.5	0.375	0.227	0.572	0.226	0.27	-0.426	0.908	-0.718	0.284	-1.73	0.333	-0.934	0.466	1.43	1.82	0.224	-1.37	0.548	0.248	0.911	-0.427	0.515	1.38	0.695	-2.08	1.59	-0.3	-0.976	0.182	0.959	1.03	-0.716	1.72	0.652	-0.685	-0.409	-0.0968	-0.816	1.29	-0.402	-1.43	-0.996	1.62	0.426
test_043	1	1	1.17	-0.899	0.287	-1.84	-0.709	-0.0549	-0.531	0.607	0.971	-0.897	1.39	-2.14	0.0112	0.583	-0.279	-0.184	0.444	1.43	-0.808	-0.729	-0.754	0.347	1.33	-0.647	-0.258	-1.18	-0.751	1.04	-1.45	-0.869	-0.315	0.0355	-0.253	0.988	-0.345	1.12	0.925	-0.751	0.368	-0.654	-0.694	0.503	1.44	1.66	0.295	0.976	-0.592
test_044	1	0	-1.06	-1.67	-0.706	-0.421	1.14	-0.484	-0.0368	0.17	0.57	0.521	-0.458	0.911	-0.521	0.161	-2.06	0.488	1.3	1.31	0.0802	0.102	0.14	0.303	-1.81	1	1.14	-1.56	-1.33	1.19	-1.71	0.452	0.491	0.538	-0.774	-0.619	1.07	1.61	0.451	-0.47	-0.993	0.29	0.245	0.383	-0.102	1.27	-0.172	0.947	0.317
test_045	1	1	0.693	1.51	0.101	-0.977	-0.323	0.332	-0.616	-1.4	-0.911	1.39	0.856	-0.241	-0.431	1.03	-0.514	-0.487	1.21	0.884	1.91	0.563	0.522	-0.0475	-1.01	1.77	-1.54	-0.499	0.692	-0.176	-0.431	0.973	0.882	1.5	0.888	1.02	-1.74	1.16	0.566	-1.35	-0.386	0.922	-0.261	0.508	0.81	-0.407	1.72	-0.373	1.68
test_046	0	1	0.0518	0.773	-0.954	-1.64	1.6	-0.183	-1.21	-1.35	-0.888	1.75	-1.51	-0.702	0.731	-0.0206	0.303	0.667	0.986	1.32	1.34	0.222	-1.97	0.973	-1.58	-0.0714	1.22	1.14	0.601	-1.08	-1.07	-1.51	-0.972	1.08	-0.541	0.632	-0.325	-0.855	-0.521	-1.07	0.663	-0.349	-0.153	-0.686	-0.443	0.474	-1.22	-0.94	-0.508
test_047	0	0	0.427	0.393	0.989	-0.44	0.124	2.09	-1.36	-0.134	0.602	0.732	-1.59	0.152	1.18	0.843	-1.15	0.844	-0.367	1.46	0.928	-1.57	-1.06	0.139	-1.86	-0.967	1.42	-0.245	2.78	-1.05	0.0597	0.756	-0.418	-0.381	-1.42	1.17	-0.0965	0.723	1.44	-1.26	-0.439	0.32	0.608	1.1	1.18	1.67	1.22	1.34	0.541
test_048	0	0	-0.639	-1.29	0.119	0.561	-0.574	-0.801	0.00561	-1.05	1.17	-0.608	1.03	0.0284	-0.295	0.84	0.683	0.406	0.28	0.282	-1.18	-0.845	0.789	1.58	-0.0664	1.38	-1.52	-1.28	-0.163	1.08	1.63	0.13	-0.569	0.753	0.267	-1.99	0.904	0.174	0.385	-0.332	-0.484	-0.163	-1.31	0.929	0.941	0.975	-0.937	0.432	-0.537
test_049	0	0	-1.44	0.384	0.625	0.768	-0.747	-0.084	0.78	1.08	-0.287	-0.846	0.842	1	1.13	0.404	-0.0779	-1.59	-1.27	0.535	-0.0966	-0.707	0.581	-0.238	-1.24	0.688	-2.62	-0.018	-0.945	-0.5	-0.078	1.6	-0.832	0.522	-2.2	0.306	-0.924	-0.00114	2.77	-0.0946	0.582	-0.659	-0.596	1.43	1.9	0.6	-0.503	0.847	-0.554
test_050	1	1	1.03	0.136	0.952	0.0594	0.421	-0.251	-0.853	-1.07	0.436	0.396	1.39	-0.885	2.03	1.39	-0.314	-1.15	-0.0148	-1.25	-1.51	-0.865	0.177	1.15	1.31	-1.14	0.431	0.193	-1.97	0.422	0.591	0.565	0.244	-0.115	1.35	0.294	0.765	1.33	0.108	0.944	-0.09	-0.21	1.11	0.876	-1.48	-0.477	-0.0573	0.187	-0.753
test_051	0	1	0.512	1.5	0.802	0.785	-0.499	0.925	0.399	0.589	1.15	-0.629	-0.291	-1.69	1.42	-0.0137	-0.552	0.437	-0.262	1.01	-1.08	-1.42	-0.0966	-0.643	0.621	0.34	-1.86	-0.681	-1.56	-1.1	0.5	-1.6	0.259	1.28	-0.49	2.02	0.035	-1.23	0.0391	-1.12	-0.819	-0.534	-0.653	1.49	-0.358	0.239	-0.128	1.24	0.406
test_052	0	1	-1.43	0.659	0.0895	-0.638	0.773	-0.172	-0.871	0.911	0.712	0.213	0.491	-0.208	0.971	-0.141	0.0355	0.838	1.02	-0.875	0.783	0.277	-1.52	1.63	-2.02	1.02	0.695	-0.12	-2.43	-0.128	0.584	-0.536	1.44	0.987	1.84	-0.537	1.06	0.141	-1.65	-0.489	0.877	-1.27	-1.07	0.313	-0.351	0.162	1.04	-0.208	-0.167
test_053	1	1	0.215	-0.156	-1.01	1.98	0.287	0.298	0.0602	-0.318	-0.377	0.383	0.272	-2.21	0.851	0.861	1.13	1.14	1.98	-0.674	0.0981	-0.111	1.81	0.448	0.278	0.0807	1.17	-1.09	-0.262	-0.585	0.555	-1.53	0.87	0.248	-0.506	0.839	-0.137	1.62	-1.7	-1.86	-1.31	-0.427	-1.54	1.91	-0.00387	-0.414	-1.4	-0.226	-0.617
test_054	0	1	0.0985	-1.08	-0.166	-0.336	0.598	-0.477	0.287	0.609	-1.01	-0.901	0.837	-0.383	1.54	0.305	0.726	0.694	0.0678	-0.734	-0.267	-1.68	0.149	-1.34	-0.011	-0.603	0.478	-0.321	-0.796	0.558	-0.703	-1.85	-0.0924	-1.89	1.15	1.77	0.693	-1.14	0.655	-1.4	-0.975	1.54	1.08	0.22	0.29	0.663	-0.799	-0.784	-0.604
test_055	1	0	-1.22	-0.406	0.983	-0.0049	-0.938	-0.221	-0.665	1.9	-2.25	0.16	-0.112	1.16	0.13	-1.8	-1.63	-1.24	-0.391	0.993	-0.375	-1.21	0.532	-0.687	0.588	0.121	0.0372	0.363	0.88	-0.407	-0.568	0.545	-0.703	-1.44	-0.58	0.853	0.348	0.666	1.03	-0.0514	1.72	2.86	-0.224	0.796	1.83	-0.035	-2.17	-0.0286	-0.146
test_056	1	0	-0.0055	-0.739	0.963	-0.151	-0.0854	-0.843	-0.118	0.268	-0.994	1.16	0.685	-0.485	0.0904	1.89	0.345	0.434	0.853	0.202	0.671	-1.65	0.482	-0.391	0.368	-0.0494	1.25	-1.32	0.0854	-0.399	1.25	0.986	1.8	1.32	1.06	-0.582	0.771	-1.74	-0.0358	-1.29	-1.21	-1.48	-0.913	0.0374	1.26	-1.13	0.22	0.0156	0.724
test_057	1	1	-1.45	0.86	-1.14	0.774	-0.732	1.19	-0.451	-0.519	1.01	1.06	-0.771	-1.03	0.182	0.0539	0.627	1.04	0.222	0.773	-0.694	-0.741	0.536	-1.05	-0.607	-0.18	2.44	-0.62	-0.48	-0.442	0.102	-0.389	-1.06	0.596	-0.871	0.772	0.589	0.449	1.66	-2	-0.8	0.314	1.14	0.543	-1.1	-0.585	-0.0801	1.58	2.79
test_058	1	0	1.02	0.959	-0.472	-0.805	-0.651	0.642	-0.243	-0.473	-1.35	0.954	-0.309	-0.378	2.46	-0.739	-0.497	1.41	0.503	0.212	-0.24	-0.128	-0.323	0.323	-0.651	0.0601	0.0282	-0.688	1.92	-0.399	-0.935	0.374	0.371	0.638	1.62	1.09	0.138	1.56	0.929	0.338	-1.11	-0.784	-0.521	1.71	0.879	0.365	0.0037	0.592	-1.25
test_059	1	1	0.181	-0.122	-1.07	1.97	0.22	0.247	0.147	-0.309	-0.37	0.29	0.327	-2.22	0.858	0.863	1.21	1.16	1.98	-0.66	0.0544	-0.109	1.78	0.503	0.315	0.0973	1.2	-1.15	-0.308	-0.59	0.539	-1.52	0.932	0.311	-0.471	0.842	-0.0634	1.61	-1.72	-1.84	-1.32	-0.448	-1.53	1.93	0.145	-0.409	-1.41	-0.246	-0.746
test_060	0	1	-0.268	-1.58	-0.999	-0.799	-0.921	-0.319	1.89	0.758	1.32	-0.22	-0.225	0.0417	0.0757	0.362	-0.327	-1.45	-0.629	-1.58	-0.659	-0.854	0.226	-0.792	-0.682	-1.62	1.12	1.35	-0.0731	0.698	0.543	-0.415	2.13	-0.085	1.28	1.11	-0.257	-0.827	-0.17	1.82	0.671	-0.727	0.794	0.823	0.589	-1.35	-0.534	-0.982	-0.704
test_061	1	1	0.32	0.149	-0.319	-0.156	2.23	-0.214	-0.264	-0.0266	-1.92	1.12	0.322	0.936	-1.5	0.432	1.12	-0.826	0.596	-1.88	-0.485	1.12	2.03	0.322	0.726	1.26	0.848	-1	-0.872	1.26	0.938	-1.74	-1.06	0.866	1.67	-0.24	1.67	0.7	-0.555	0.354	0.614	0.448	-0.687	0.075	-2.63	0.467	-0.173	-1.32	-0.241
test_062	0	0	0.792	-0.52	-1.02	0.322	-0.113	-0.698	2	-1.54	-0.562	2	0.223	-0.0404	1.63	-0.725	-2.36	0.616	-1.63	-1.04	-1.27	1.21	-0.895	-0.635	-0.258	0.38	0.459	0.771	-1.38	0.35	-0.979	1.44	-0.746	-0.135	0.829	-0.0851	-1.82	0.734	1.13	0.711	-1.61	-0.603	-1.53	0.272	-0.847	0.435	-1.43	-0.744	0.169
test_063	1	1	0.863	0.141	1.42	-0.447	0.927	-0.283	1.59	-0.33	0.0857	-0.783	-1.14	0.428	-1.08	-0.653	0.233	-1.96	-2.49	-0.562	-0.388	-0.623	0.683	-0.378	1.29	0.215	-1.09	0.687	-1.17	0.633	-2.58	0.104	-0.825	-0.425	1.47	0.84	0.466	-0.289	-0.264	1.65	0.37	0.29	0.111	0.197	-0.691	1.39	0.156	-1.29	-1.12
test_064	1	0	-0.88	0.929	1.39	1.21	-0.148	0.488	-0.227	-0.304	-0.85	-1.32	2.36	-0.792	1.81	-1.08	-0.624	-0.181	0.511	1.19	0.732	-1.27	0.544	0.916	0.488	-0.328	0.449	0.479	0.102	-0.162	1.04	-0.554	-0.14	0.295	-1.33	-0.634	-1.28	-0.373	1.59	0.442	-0.784	1.2	-0.592	-0.131	1.14	-0.953	-0.0148	-1.59	-1.05
test_065	0	1	0.941	0.197	0.97	0.615	0.355	-0.578	-1.51	-0.735	-1.1	0.706	-0.648	-0.0288	0.284	1.31	-0.000723	-0.662	1.13	-0.59	0.302	0.59	0.135	0.512	1.19	1.76	-0.0313	-0.505	-0.43	-1.36	0.815	0.000849	1.08	0.236	1.66	1.33	0.455	0.415	-0.506	-1.03	0.608	-0.218	0.386	-0.455	-0.324	0.439	1.45	0.727	0.321
test_066	0	1	0.272	-0.748	-0.684	-0.0282	0.248	0.646	0.0342	0.141	0.857	-1.69	-2.24	1.43	-1.05	0.79	1.52	-1.35	-0.418	-0.172	1.74	-0.63	-1	0.0548	-2.64	-1.07	1.39	0.838	0.976	0.0627	-0.972	-0.476	-0.737	-1.29	-0.348	-0.551	1.29	-0.857	-0.744	0.161	1.44	-0.491	0.624	-2.28	0.235	1.52	0.508	-1.72	-0.93
test_067	0	0	0.122	-0.0436	-0.0431	-0.656	2.41	0.0365	-0.0374	-0.256	-2.28	1.49	-0.172	1.08	-1.35	0.517	0.585	-0.502	0.378	-1.72	-0.555	0.864	1.93	0.769	0.536	1.31	1.13	-1.58	-0.581	1.54	1.05	-1.39	-1.1	0.666	1.26	-0.626	1.5	0.739	-0.208	0.483	0.064	0.541	-1.02	0.26	-2.62	0.667	0.037	-0.977	-0.444
test_068	1	0	1.25	-0.499	-1.73	-1.31	0.378	1.3	1.02	1.39	0.451	0.25	-0.955	1.56	1.08	-1.85	-1.41	-1.01	-0.895	-0.623	0.139	0.481	-2.63	0.921	-0.732	-0.566	-1.32	-2.18	0.34	-0.478	-1.04	0.274	0.601	-1.12	-1.38	-1.21	-0.696	0.653	-0.49	2.01	-0.917	-1.41	-1.58	-1.18	0.737	-0.0168	1.32	1.05	-0.625
test_069	0	1	1.11	-1.59	0.417	-0.468	2.04	-0.166	0.0834	-0.316	-0.742	-0.0715	0.764	0.302	-0.0954	-0.649	-1.74	0.417	-0.434	-1.16	1.19	1.36	-0.432	1.09	-0.116	0.624	0.279	0.956	-0.873	0.146	1.3	-0.683	-0.164	-0.361	0.168	0.661	1.1	1.18	1.49	-0.171	-0.383	0.174	-1.18	1.17	-1.59	-1.68	1.21	0.248	-0.528
test_070	0	0	-1.9	-0.056	-0.771	1.56	0.315	0.352	1.01	-0.0274	-1.96	1.61	-0.326	1.55	-0.473	-0.805	0.716	-0.347	-1.23	-0.639	0.448	-1.11	1.65	-1.85	0.671	1.19	-0.129	-1.67	-1.4	-0.19	0.197	-0.479	-0.305	0.461	-1.51	-1.22	0.933	2.35	0.662	-1.67	-0.649	0.838	-0.442	1	0.752	0.324	-0.318	0.8	1.77
test_071	1	0	-1.84	-0.0278	-0.721	1.49	0.374	0.327	1.01	-0.00809	-1.97	1.57	-0.234	1.52	-0.429	-0.819	0.562	-0.333	-1.21	-0.621	0.455	-1.11	1.6	-1.92	0.696	1.18	-0.0993	-1.64	-1.49	-0.153	0.261	-0.405	-0.225	0.424	-1.52	-1.23	0.965	2.36	0.748	-1.68	-0.691	0.85	-0.511	1.06	0.697	0.26	-0.312	0.815	1.74
test_072	1	1	-0.514	0.472	-1.07	-0.587	1.24	0.603	-0.0481	0.773	-0.759	-1.78	0.368	-0.691	0.343	-1.2	1.71	1.17	0.177	0.328	-0.94	0.598	0.464	-1.12	-0.454	0.611	0.708	-0.52	0.717	0.13	0.186	-0.974	-0.532	0.231	0.933	0.296	1.45	-0.592	-1.26	-0.00198	1.01	-0.469	-1.36	0.349	0.736	1.21	-0.835	-0.242	0.494
test_073	1	1	0.0687	-0.746	0.195	-0.573	-2.02	0.412	-0.469	3.31	0.741	-0.967	-0.863	0.984	-0.171	-2.04	1.54	0.842	-1.74	-0.121	0.584	-0.386	0.846	-0.213	-1.42	-0.131	-0.115	0.475	0.0857	0.895	0.178	-0.353	-0.751	-0.634	-0.582	-1.19	1.68	-1.66	0.249	-0.396	0.46	-0.671	-0.699	0.299	0.347	-0.416	0.0326	-1.55	0.586
test_074	0	1	-0.861	0.216	-2.43	1.07	-2.04	-1.34	1.9	0.267	1.32	0.00807	0.159	0.357	-0.168	-0.0362	1.83	0.362	-0.0454	0.192	-0.896	-0.838	-1.16	1.36	-1.18	0.649	0.549	0.0866	1.05	-0.178	-0.324	-1.4	0.425	0.0394	1.17	-0.743	0.528	-1.48	-0.964	-0.702	1.68	-1.43	0.141	0.118	0.879	0.911	-0.569	-1.64	0.696
test_075	0	1	-0.502	-0.371	1.48	-1.55	-0.548	-0.87	0.892	-1.29	0.654	-0.451	0.752	1.45	0.79	0.0468	-0.319	0.658	-1.08	0.0208	1.04	0.887	-1.24	0.62	0.277	0.246	-0.278	2.34	-1.74	1.39	1.65	0.924	-0.251	0.0774	2.17	-1.52	-2.01	0.642	1.21	1.84	-0.028	0.369	-1.13	-1.28	0.7	-1.87	0.708	-1.87	0.0025
test_076	1	0	1.11	-0.727	-0.236	-0.783	-0.434	-1.5	0.83	-0.992	-0.126	0.177	0.498	-0.801	-0.754	1.33	-0.281	-1.54	-1.74	0.133	-1.03	-0.68	-1.64	1.64	0.694	-0.682	-0.183	0.735	1.01	-0.0286	-0.537	0.871	-1.09	-0.0827	0.588	-0.494	1.23	1.03	0.399	3.04	0.938	0.453	1.81	-1.67	-0.0104	0.523	1.77	-0.817	-1.26
test_077	1	1	0.233	-0.735	-0.714	-0.0878	0.255	0.631	0.0654	0.162	0.828	-1.69	-2.2	1.41	-1.04	0.774	1.6	-1.3	-0.406	-0.213	1.74	-0.61	-1.01	0.0679	-2.65	-0.992	1.38	0.887	0.925	0.139	-0.971	-0.505	-0.729	-1.33	-0.334	-0.606	1.25	-0.857	-0.731	0.258	1.49	-0.527	0.64	-2.29	0.208	1.54	0.554	-1.7	-1.02
test_078	1	0	1.08	-0.051	-0.585	-1.66	-0.187	-0.216	0.0919	-1.11	-0.412	-0.302	1.15	1.37	0.0353	-1.23	-1.04	0.175	-0.398	0.332	-0.371	0.839	-0.586	0.279	-0.304	-0.475	0.434	-0.387	-0.47	1.18	1.05	0.297	1.11	0.184	0.332	-0.185	-0.682	0.622	0.235	-0.0613	-1.16	-0.183	-1.67	0.488	0.701	-1.61	-0.908	0.385	-0.0418
test_079	1	0	0.472	-0.188	1.51	0.993	0.79	1.88	-0.178	0.96	0.814	-0.711	0.318	0.622	0.657	-1.42	-1.48	0.6	-2.11	-0.847	1.51	-1.7	-0.0645	-2.06	-1.34	-0.858	-0.919	-0.0202	-0.569	-0.934	1.05	0.757	-1.31	-0.513	-0.636	-0.808	0.466	-1.19	0.612	0.958	-0.0247	0.935	0.51	0.191	0.564	-0.838	-0.414	0.424	1.08
test_080	1	0	-1	0.52	0.866	1.67	0.21	0.0309	0.323	0.612	-0.205	-1.01	0.685	2.12	-1.25	-0.361	-0.566	-0.255	-0.472	-1.21	-1.94	-0.0169	0.0308	-0.996	0.176	-0.237	-0.952	0.398	0.529	0.287	-0.0992	-0.0298	-1.06	-0.38	-0.958	-0.936	-0.771	-1.91	0.0677	1.47	-0.572	0.423	0.888	-0.33	0.117	-0.574	-1.31	0.063	2.3
test_081	0	0	-0.312	0.61	1.37	0.854	-0.485	-2.37	-2.03	-0.907	-0.404	0.45	0.296	-1.62	-0.0337	1.81	-1.21	0.567	1.13	1.47	-0.0491	-1.07	0.708	-1.1	2.04	-0.0638	-1.52	-0.145	-0.379	0.929	0.0207	-0.234	-0.476	1.3	-0.99	-0.46	-1.09	0.184	0.0501	-0.886	-1.87	0.187	-0.606	0.555	-0.928	0.437	-1.05	1.21	2.08
test_082	1	0	-0.338	-0.693	-1.11	-1.01	0.222	1.15	1.23	0.574	0.821	-0.127	-1.54	-1.79	1.06	-1.55	0.391	0.952	1.98	0.517	0.889	-0.517	-0.692	-0.796	-1.92	-1.54	1.57	-0.584	3.01	1.16	-0.542	0.0703	-0.618	0.424	1.42	0.997	0.219	-1.17	0.264	-0.0191	-0.192	0.678	0.605	1.01	1.15	-0.222	1.37	-0.61	1.22
test_083	0	0	-1.14	-1.6	0.205	-0.547	-0.86	2.35	1.21	-1.38	-0.124	-0.247	0.351	-1.35	1.21	0.0632	8.23e-05	-1.8	0.0686	-1.4	1.58	0.422	-2.19	0.669	-0.826	-0.938	-0.0828	-0.523	0.97	1.04	-0.227	-0.195	-0.547	0.574	-1.07	-0.648	1.83	0.369	-0.286	0.586	-1.68	-0.31	1.3	-0.399	-0.425	-0.857	-0.504	-0.711	0.112
test_084	0	0	1.85	-2	-0.955	0.824	-0.683	0.799	0.0693	-0.707	0.764	1.07	0.245	0.576	-1.91	0.779	-0.238	-2.18	0.127	-0.0535	-1.18	0.831	0.446	-1.06	1.89	-0.399	-0.378	-0.0169	-1.55	0.0219	-1	-0.764	-1.76	-0.106	0.678	1.62	-0.554	-0.272	-0.432	0.904	-0.438	-1.27	-0.513	0.0176	-1.83	0.138	-1.17	1.44	1.83
test_085	1	1	-0.105	0.0543	-0.0257	-0.0451	1.02	-0.0504	1.53	0.142	-2.2	-1.27	-0.894	0.351	-1.51	1.95	0.892	-2.21	-0.38	-0.405	1.89	0.339	1.35	-2.06	1.72	0.552	0.354	-0.444	0.546	1.53	-1.07	-1.95	0.0944	0.0501	1.41	1.57	1	1.93	-1.01	0.905	1.04	0.79	-0.0811	1.22	0.312	-2.35	-0.819	-0.695	-1.1
test_086	1	1	-0.726	-0.167	-1.08	0.69	-0.344	0.387	0.724	0.626	0.469	0.113	-0.674	0.572	0.841	-0.738	0.507	1.48	-0.48	0.0649	-1.21	-1.7	-0.861	-0.885	0.131	-0.573	0.703	-1.32	-0.678	0.25	1.49	-0.803	0.766	-0.208	-0.141	0.557	1.37	1.76	0.649	-0.917	-0.812	-0.53	0.312	0.95	-0.807	-2.09	0.596	-0.406	-0.448
test_087	0	1	-0.163	0.506	0.477	-0.796	0.104	-2.43	0.617	0.536	0.424	1.07	0.466	-0.0496	0.78	1.16	0.697	0.745	-0.0663	-1.37	-0.814	0.527	0.455	-1.07	0.419	1.65	-1.33	1.21	-2.16	-0.642	0.478	0.583	-0.203	1.84	-0.168	-0.441	-0.258	-1.65	-0.333	-0.458	0.866	-0.62	0.585	-0.235	-1.86	1.35	-0.0721	0.707	-0.955
test_088	1	1	-1.66	-1.21	-1.86	1.12	0.266	0.18	0.773	-0.509	0.0192	-1.24	-0.32	1.21	-0.947	1.54	0.176	-1.26	0.585	-0.771	-0.235	0.376	0.267	-1.11	-1.01	0.866	2.07	0.988	-0.928	1.15	-0.367	-0.936	-1.22	-1.12	-0.425	0.479	0.151	0.221	-1.51	1.75	-0.3	-0.844	0.684	-0.348	-0.51	0.058	-0.355	1.16	-1.06
test_089	0	1	-0.296	-0.734	0.222	0.436	-1.1	0.532	-1.23	3.02	0.878	-2.51	-1.24	0.117	0.135	-0.659	1.42	-1.41	-0.212	-0.242	-1.16	-1.88	-0.0806	-0.631	1.62	-1.33	-0.964	0.127	-0.348	1.57	0.508	0.628	-1.64	0.08	0.892	-1.46	0.26	-0.544	0.448	1.49	0.243	-3.76	-1.58	-0.252	-0.18	-1.56	1.76	1.09	1.16
test_090	0	1	0.399	0.144	-0.385	-0.272	2.18	-0.273	-0.236	-0.0243	-1.83	1.1	0.424	0.931	-1.52	0.391	1.16	-0.793	0.606	-1.9	-0.463	1.06	2	0.395	0.679	1.24	0.841	-1.05	-0.902	1.34	0.88	-1.69	-1.1	0.865	1.77	-0.327	1.69	0.688	-0.531	0.365	0.604	0.441	-0.686	0.118	-2.53	0.434	-0.176	-1.35	-0.254
test_091	0	1	0.0892	1.5	0.546	-0.693	0.815	0.12	1.94	-1.57	-0.701	1.09	0.328	1.02	-1.33	2.05	-0.769	0.438	-0.322	-1.56	0.0822	1.24	-0.0766	-1.79	0.78	-0.304	-0.461	-0.323	-0.183	1.27	-0.718	-1.55	1.84	-0.938	0.903	1.03	-1.37	0.23	-1.4	0.219	-0.19	1.7	1.16	0.0284	-1.31	-1.03	0.514	1.22	1.29
test_092	1	0	0.0091	0.7	-0.57	-2.09	0.674	-0.0793	0.0503	-0.753	-0.961	1.17	-0.766	1.01	-1.68	-0.142	-1.33	0.988	1.84	1.51	-0.161	0.173	-1.12	0.116	0.514	-0.171	-1.26	0.424	0.631	-0.404	-1.26	0.466	0.219	-0.557	-0.574	-0.201	-1.13	0.311	-0.482	0.237	-0.0505	0.995	0.909	0.176	-0.434	0.584	1.64	0.174	0.811
test_093	0	0	-0.161	-0.831	-0.584	0.63	0.371	-0.288	0.698	0.137	-0.0502	-0.741	-0.346	-0.327	-0.629	0.387	0.642	0.0538	0.56	-0.429	-0.168	0.396	-0.372	-0.237	0.858	-1.37	0.559	-0.0573	2.38	0.969	0.0811	-0.409	-1.46	-1.69	0.184	0.104	-0.201	0.389	-0.911	-0.67	1.02	1.54	0.946	-0.064	0.205	0.246	-3	0.413	0.871
test_094	0	1	-0.214	-0.176	0.831	1.55	-0.361	1.77	-1.37	2.29	1.95	-1.68	-0.295	-0.0176	-0.0599	-0.109	0.111	-0.164	-0.658	-0.446	-0.668	-2.37	-0.714	-0.25	-0.65	-0.912	0.314	0.323	0.385	-0.218	-0.895	1.03	-0.392	-1.89	1.55	-1.17	0.508	-1.19	0.634	1.52	0.845	-1.58	0.891	-2.85	-0.686	-0.954	0.974	-0.754	1.25
test_095	0	1	-0.958	-0.485	-0.157	-0.282	1.1	0.471	-0.438	-0.952	0.0415	0.815	-1.03	0.233	-0.894	-0.187	0.332	-0.276	-0.283	-1.19	0.21	2.48	1.56	-1.39	1.55	0.765	0.409	0.94	-1.3	-1.84	-0.766	-0.369	-1.48	-0.617	1.15	0.679	-0.57	0.134	0.261	-0.359	0.856	0.00557	-1.66	0.763	0.536	1.53	-1.29	0.52	-1.13
test_096	1	0	-2.16	-0.0268	-0.64	-0.732	-0.686	0.786	0.896	1.26	-1.85	0.623	1.99	0.687	0.893	-0.305	1.41	0.719	-1.01	-0.0915	-0.0163	-1.14	1.18	-1.71	-0.901	2.09	0.844	-1.52	-1.65	0.755	0.812	0.62	-1.06	1.93	-0.445	-0.935	1.59	-1.33	1.66	-1.4	-1.38	-0.219	-0.865	1.29	1.46	-0.344	-0.691	-0.347	1.73
test_097	1	1	-0.739	1.95	1.42	-1.5	0.0144	1.01	-2.21	0.533	0.711	0.341	0.0795	0.368	-0.499	-0.92	-0.209	0.542	-0.953	1.18	0.796	-1.32	-1.92	0.918	0.0442	-0.869	1.51	1.44	-0.393	0.133	-0.233	2.18	0.114	-0.126	0.952	-1.6	0.718	-1.13	2.09	1.32	-0.785	-2.28	-0.267	-0.196	-0.843	0.165	1.08	-1.54	-0.897
test_098	0	0	0.499	0.447	0.101	-0.881	0.191	-0.584	1.48	-1.32	0.985	1.3	-2.68	0.47	0.129	0.865	-1.43	0.597	-0.449	-0.518	-1.12	-0.226	-0.385	-0.526	-2.2	0.413	0.517	-0.314	-0.781	-1.25	-0.437	-1.79	1.2	-0.691	-0.0149	1.21	0.0158	1.45	-1.89	-0.17	0.576	-0.438	2.24	0.933	-0.0374	1.49	-0.825	1.55	-1.67
test_099	0	1	0.452	1.95	-0.771	0.364	-0.872	-1.93	0.257	-0.595	-0.517	0.29	1.22	0.151	0.657	-0.906	-1.16	0.163	-0.827	-1.31	0.506	-2.29	0.674	-0.995	-1.12	0.488	0.524	-0.678	-1.88	-0.739	0.384	0.904	-0.283	0.489	2.08	-1.27	1.08	-0.733	0.176	-0.562	-0.431	0.289	0.767	0.579	1.69	-1.19	-1.71	0.508	1.28
test_100	1	0	-1.55	-0.69	0.162	0.0519	-0.925	-0.788	1.41	0.926	0.387	0.754	0.654	-0.277	0.737	0.29	0.184	-1.26	-0.487	-0.763	-1.6	-0.566	-0.182	0.0601	-0.909	1.14	1.33	1.45	-1.5	0.55	1.56	-0.0584	0.404	0.605	-0.000283	0.885	-0.553	-1.33	2.8	-0.849	-1.59	-1.51	-1.33	1.45	-0.519	0.391	0.139	1.01	-0.902
test_101	1	1	-0.147	0.541	0.478	-0.811	0.0962	-2.39	0.646	0.472	0.268	1.14	0.425	-0.0804	0.782	1.26	0.663	0.681	0.037	-1.38	-0.765	0.582	0.528	-1.11	0.412	1.68	-1.28	1.21	-2.16	-0.733	0.419	0.53	-0.233	1.89	-0.124	-0.414	-0.3	-1.62	-0.352	-0.524	0.887	-0.534	0.605	-0.253	-1.92	1.39	-0.0966	0.742	-0.851
test_102	1	1	-0.736	-0.183	0.948	0.0624	-1.09	-0.876	-1.02	0.362	1.44	-0.825	1.02	-0.0994	-0.256	1.25	0.472	-0.541	-1.07	0.56	-0.52	-1.4	0.785	-0.325	1.07	0.346	0.0875	-0.165	-0.0362	1.03	-0.853	1.48	0.848	0.382	-0.486	0.736	0.15	1.24	1.39	-0.327	-1.09	1.03	0.243	0.181	-0.145	0.701	0.392	-0.685	-0.452
test_103	1	0	-0.814	-0.0892	-0.0839	-0.323	0.00327	0.455	0.0615	0.977	-1.95	-0.683	-0.773	0.632	-0.671	1.17	-1.44	0.775	-0.707	1.2	-0.562	-0.0485	0.592	-2.12	-1.52	0.0562	0.233	-1.35	0.77	0.129	0.887	-1.42	1.01	1.38	-0.921	1.55	-0.126	-0.212	0.0323	-1.12	1.33	0.657	-0.489	-0.935	-0.126	1.26	0.42	1.59	1.14
test_104	1	1	0.153	0.951	0.177	-0.375	0.587	-1.37	1.27	-1.54	-1.14	-0.103	1.01	0.441	-1.2	0.535	1.34	-0.0804	0.472	0.302	-0.343	1.35	-0.844	-1.75	0.578	0.985	-1.77	0.0645	0.458	-0.152	0.251	-1.56	-0.388	1.43	0.693	2.74	-0.529	-0.0498	-0.522	-0.661	0.243	2.26	2.48	0.985	-0.194	-1.72	-0.579	-0.711	1.66
test_105	1	0	0.782	0.581	0.923	-0.505	0.606	1.98	-1.43	1.47	0.484	0.806	-0.977	-1.96	-2.22	-0.367	-1.06	0.875	1.32	2.33	1.56	0.566	-0.24	2.69	-0.923	0.471	-0.19	-0.78	1.49	-1.88	-0.214	1.25	-1.06	0.545	-0.74	-1.08	1.19	0.0784	0.543	0.486	-0.55	0.427	1.3	-1.04	0.444	0.453	0.957	0.0246	-0.626
test_106	1	1	-0.378	0.42	0.205	1.43	-0.262	-0.916	1.45	0.141	0.532	-0.328	0.764	-1.29	0.603	-1.15	-0.629	-0.327	0.524	-0.685	0.733	1.23	-0.815	-1.08	1.12	-0.0795	0.0127	1.97	0.653	1.16	-0.515	2.08	0.447	-0.789	1.7	-0.72	-2.18	-1.82	-0.297	1.23	0.287	-1.55	-0.459	-1.48	-0.646	-1.89	-1.96	-0.917	1.2
test_107	0	1	0.211	2.38	-1.26	-0.152	-0.378	0.592	0.119	-1.35	-0.578	0.524	1.2	-1.63	-0.208	-1.64	1.23	0.625	0.968	0.319	0.78	1.03	-0.107	0.889	1.9	0.0115	-2.2	-0.693	-0.455	0.221	-1.3	-0.308	-1.86	-0.549	-1.6	-1.47	-1.41	1.39	-0.00642	-0.707	-0.758	0.55	0.905	-0.225	0.172	-0.197	-0.623	-0.2	-0.29
test_108	0	0	1.26	1.53	-0.706	0.88	-0.764	1.92	0.849	0.816	-0.547	2.09	-0.372	-0.844	-1.39	-1.4	-0.609	1.71	0.432	-0.775	0.79	0.844	1.62	1.97	-0.212	-1.5	-1.35	-0.607	1.83	-2.28	-0.658	0.329	-1.33	-0.172	-1.78	-1.29	-0.954	0.564	-1.4	2.24	0.22	0.75	1.31	-1.96	-0.669	0.994	0.719	-1.54	-0.908
test_109	0	0	-0.925	-0.294	0.183	0.746	-0.853	0.958	0.966	-0.019	0.403	1.04	0.0352	-0.00568	0.401	-1.93	-0.115	0.417	-0.18	0.0467	-0.202	0.883	-0.345	0.244	-1.53	-1.09	-0.545	-0.797	0.525	0.234	0.521	-0.911	-0.218	0.721	-2.21	-0.641	0.805	0.0203	0.838	0.891	-1.55	0.625	0.279	1.18	1.15	-1.12	0.00759	-1.88	-0.2
test_110	1	0	1.11	-0.422	-0.888	-1.46	1.96	0.663	0.307	0.533	-1.16	0.0946	-0.224	1.48	0.0454	-1.9	0.312	1.96	-2.01	-1.08	0.0982	-0.477	0.339	0.299	0.467	-0.281	0.542	-0.589	-1.76	0.203	1.73	1.47	1.7	-1.35	-0.0719	-1.18	0.221	-0.796	1.02	-0.594	-0.916	-1.08	-1.66	-0.392	-0.361	-1.29	0.437	1.02	-0.0475
test_111	1	1	-0.103	0.0451	-0.0381	-0.0754	1.01	-0.076	1.51	0.102	-2.23	-1.28	-0.996	0.406	-1.48	1.85	0.837	-2.12	-0.338	-0.285	1.89	0.208	1.38	-2.05	1.66	0.567	0.378	-0.39	0.514	1.47	-1.08	-1.99	0.0187	0.12	1.36	1.58	1.02	1.95	-0.903	0.848	1.04	0.851	-0.0707	1.23	0.33	-2.32	-0.792	-0.745	-1.12
test_112	0	1	-2.14	-0.934	0.433	0.508	-0.374	1.29	1.23	0.347	3.92	-1.79	1.5	-0.219	-0.711	-0.79	-0.167	1.05	-0.299	0.249	0.703	-0.933	0.233	-2.71	-1.77	-0.235	-0.208	-0.392	-0.509	-1.07	-0.0511	-0.767	2.14	-0.0235	-1.04	-0.259	-0.458	-0.887	-0.055	-0.977	-0.309	1.65	0.203	-0.66	0.505	-1.03	-0.707	-0.694	1.63
test_113	1	0	0.04	0.635	1.6	0.336	1.28	0.574	-0.452	-0.508	-0.0634	-0.349	-1.72	0.194	1.33	-1.99	-0.784	0.551	-1.53	-0.88	0.479	-0.27	0.453	0.59	0.752	-0.677	1.58	-0.942	-0.444	1.59	0.61	0.55	-0.603	-2.21	0.526	-1.47	0.832	-0.658	0.587	0.311	0.131	0.705	-1.41	-0.483	-0.393	0.552	-0.448	0.171	-1.08
test_114	1	1	-0.13	-0.708	-1.08	1.63	-1.7	0.854	0.788	0.225	0.89	-0.433	0.879	-0.347	0.972	-1	-0.308	1.36	-0.278	0.303	-0.529	-0.401	-0.169	0.368	-0.964	-0.779	1.11	0.0495	0.923	-1.14	-0.41	0.434	-1.22	0.882	-1.38	-1.37	-0.283	0.672	-0.27	0.779	-0.573	-0.0422	-0.394	-0.773	0.259	-0.552	-1.26	0.737	0.637
test_115	0	1	-1.48	1.05	1.17	-0.815	-1.07	0.934	0.723	-1.65	0.209	0.716	1.43	-0.347	0.788	-0.853	-1.63	0.168	0.0763	-1.19	0.544	-0.358	0.505	0.649	-0.0743	0.544	0.189	0.774	-1.7	-2.56	0.713	-0.0169	0.624	0.232	-0.539	0.0473	-1.55	0.603	-0.184	1.03	-0.372	1.25	1.27	-0.847	-0.296	-0.272	0.192	-0.0562	-2.14
test_116	0	1	-0.209	-0.681	0.707	0.0429	0.877	1.21	-0.354	-0.439	-1.07	-1.75	1.67	0.726	-0.916	0.555	1.31	0.16	0.372	-0.0127	0.4	0.239	1.42	0.564	1.92	-1.02	-0.0135	-0.883	-1.16	-0.0959	-1.3	-0.253	0.581	-0.847	-0.658	0.509	1.41	1.13	-0.708	-0.749	-0.122	2.73	-0.655	1.41	0.0496	0.134	0.276	0.329	-0.19
test_117	1	0	-1.38	-0.69	-1.97	0.226	-0.518	0.682	1.42	-0.445	0.187	-1.77	0.91	-1.44	-1.28	0.448	1.35	-0.667	1.42	-0.42	1.76	-0.775	-0.114	-1.11	-1.06	1.57	-0.0591	-0.454	-0.962	-0.0151	-0.0742	-1.62	0.795	1.42	1.03	1.81	2.15	1.36	-2.08	-0.628	0.301	0.156	-0.478	2.25	0.637	0.557	0.8	1.03	0.831
test_118	1	0	0.945	-0.696	1.3	-1.83	-0.115	0.0249	0.368	0.491	-0.965	0.753	-1.1	0.613	0.743	-0.883	-1.03	-0.059	-0.586	0.802	-1.4	0.0265	0.819	-0.636	-0.978	0.234	1.28	-0.544	-0.915	-0.736	-1.14	1.17	1.15	0.477	-1.09	0.394	0.119	0.164	1.96	-1.51	-1.62	1.87	-1.37	1	0.0654	1.62	1.3	-0.122	-1.22
test_119	1	1	1.41	1.16	-1.1	-1.2	0.458	0.0393	-0.0561	-1.59	-0.885	0.725	1.17	1.04	-0.472	-0.552	-1.18	0.893	0.968	0.177	0.981	0.82	-1.69	1.66	0.578	0.85	-0.66	0.0875	-0.191	-1.25	0.459	0.752	1.23	-1.2	1.42	0.0344	-0.445	1.42	-1.62	0.0251	1.21	0.893	1.44	-0.458	-0.00449	-1.14	-0.512	-1.4	0.982
test_120	1	1	-0.909	2.26	-0.699	-0.208	-1.33	-1.29	-0.15	-0.716	-0.396	0.907	0.419	0.165	1.19	0.986	-0.185	-0.123	0.29	1.42	-1.18	-0.215	0.67	-1.03	0.21	0.753	-0.286	-0.615	-1.62	0.282	-1.69	-0.742	1.45	1.64	-0.913	0.217	-1.93	0.973	0.824	0.832	0.149	-0.0315	0.818	1.69	0.362	-1.63	-1.08	0.458	-0.392
test_121	0	1	0.105	-1.05	-0.205	-0.289	0.606	-0.52	0.307	0.485	-1.03	-0.83	0.828	-0.44	1.54	0.296	0.75	0.686	0.0754	-0.736	-0.31	-1.63	0.145	-1.25	0.0399	-0.531	0.451	-0.309	-0.774	0.498	-0.629	-1.85	-0.101	-1.89	1.17	1.8	0.626	-1.15	0.631	-1.36	-0.954	1.5	1.06	0.242	0.228	0.659	-0.793	-0.758	-0.664
test_122	0	0	-0.259	0.413	0.133	-0.257	0.442	0.583	1.03	0.328	-1.05	-1.75	-1.31	0.0353	1.13	-0.989	0.602	-0.881	-0.943	0.806	-0.359	-0.505	-1.79	0.942	1.55	-1.29	-0.665	-1.42	0.755	0.789	-1.29	0.834	-1.43	-1.12	-0.14	-1.01	-0.381	-1.28	-0.00743	2.74	-0.0117	-1.05	0.557	-1.66	0.972	-0.0614	-0.409	-1.33	-1.79
test_123	0	1	-1.38	1.44	0.561	-0.217	1.68	-0.473	0.637	-0.642	-0.893	1.83	-1.05	0.386	0.104	-1.29	0.379	-0.996	-0.426	-1.3	-0.525	1.2	0.372	-1.43	-0.653	1.92	0.734	-0.874	0.823	-0.282	-0.272	-1.25	-0.337	-0.647	0.49	1.15	-0.626	0.779	1.37	-0.514	-0.618	0.284	2.05	2.52	1.49	-0.288	-0.97	-0.861	-0.402
test_124	0	1	0.0455	1.87	0.85	0.533	3.53	1.98	1.4	-0.0224	-0.796	0.928	-0.306	0.9	0.663	0.449	0.226	1.41	-0.289	-0.7	0.74	0.181	0.272	-0.942	-0.221	0.119	-0.37	-1.62	2.05	0.875	-0.133	0.573	0.936	0.389	2.1	0.35	-0.613	1.11	0.382	0.196	-0.556	-1.84	-0.952	-0.64	-1.61	-0.993	1.59	-0.25	1.5
test_125	0	0	-0.212	-0.618	1.58	-1.17	0.511	-1.7	0.292	-0.141	0.848	-0.307	-0.471	-0.377	-0.256	-1.19	1.18	-0.579	-2.34	-0.924	-0.143	0.286	-0.294	0.287	1.37	0.216	-0.562	-1.25	0.391	1.66	-0.975	-0.22	1.35	-0.462	-0.246	-0.48	0.574	-0.403	-0.496	-0.722	-0.86	-0.692	-0.556	0.877	-0.191	1.11	-0.143	-1.38	-0.676
test_126	1	0	-0.561	-1.61	0.554	-1	-0.833	-0.0651	-0.995	0.162	0.114	0.654	-1.42	0.875	1.19	-0.978	-1.7	0.202	-0.293	0.313	0.282	-1.22	-0.206	0.28	-0.604	0.789	1.12	-0.642	0.066	0.925	0.11	0.91	-0.0815	-0.0278	-0.659	0.219	-1.56	-0.405	2.18	-0.382	-0.785	-0.622	-1.39	0.453	0.416	-0.0931	0.00128	0.602	-0.231
test_127	0	1	-1.46	1.01	1.13	-0.831	-1.09	0.938	0.692	-1.65	0.199	0.818	1.41	-0.378	0.721	-0.865	-1.63	0.219	0.0835	-1.18	0.504	-0.342	0.605	0.577	-0.104	0.588	0.152	0.768	-1.68	-2.66	0.683	-0.0356	0.671	0.263	-0.519	0.0334	-1.63	0.58	-0.195	0.995	-0.337	1.3	1.31	-0.936	-0.31	-0.214	0.169	-0.0218	-2.01
test_128	1	1	1.58	0.631	-1.54	0.333	-0.0696	1.45	-0.796	1.44	1.58	-1.06	1.32	-0.752	0.196	0.434	0.711	0.0965	-0.333	1.63	1.21	-0.897	-1.43	0.706	-1.78	-1.53	-0.27	0.489	0.902	-1.26	-0.433	0.75	-1.33	1.22	-0.924	-0.391	0.886	-0.39	-2.09	0.793	1.74	-2.21	0.401	-2.24	-0.585	-0.876	0.904	0.441	1.11
test_129	0	1	-0.365	0.439	0.265	1.33	-0.233	-0.926	1.43	0.179	0.521	-0.305	0.776	-1.19	0.57	-1.22	-0.707	-0.24	0.461	-0.627	0.769	1.26	-0.874	-1.11	1.12	-0.102	0.0412	2.01	0.593	1.17	-0.523	2.06	0.527	-0.729	1.7	-0.768	-2.27	-1.78	-0.251	1.25	0.307	-1.53	-0.536	-1.39	-0.569	-1.91	-1.91	-1.02	1.15
test_130	1	1	0.133	-1.08	-0.0486	-0.139	-1.39	0.0845	-0.508	-0.269	1.23	0.688	1.26	-0.457	-0.59	0.7	0.623	-1.15	1	-1.23	0.734	0.933	0.24	0.0364	1.3	-0.521	0.604	0.223	-1.84	1.05	-0.328	1.85	0.0429	0.431	0.756	-1.1	1.6	0.261	-0.371	0.694	-0.724	-0.263	-0.513	-0.928	0.709	-0.234	-0.277	0.282	0.401
test_131	1	0	1.17	0.285	2.73	0.106	1.32	0.43	-2.38	-0.731	1.3	1.04	-0.808	-0.0421	1.52	1.14	-0.673	-0.525	-0.581	-0.409	1.4	-1.71	0.335	2.07	1.08	-0.0109	0.787	-0.948	-0.405	-0.153	0.6	0.937	0.251	-0.596	0.582	-0.287	1.11	0.917	-1.65	-0.551	-0.0245	0.902	0.466	-0.0209	0.647	1.3	1.22	0.0391	0.734
test_132	1	1	-1.7	-1.46	-0.0767	1.58	0.0248	-0.374	-1.38	-0.947	1.74	0.0424	1.73	-0.869	0.848	-0.229	0.965	0.156	0.768	0.843	0.856	0.209	1.66	-0.971	0.444	1.44	-0.691	-0.662	0.346	0.598	0.328	-0.079	1.55	0.216	-0.543	-1.37	-0.312	0.423	-0.133	-1.6	-2.08	-0.295	-1.44	-0.212	-0.176	-1.64	-2.23	-1.83	0.0152
test_133	1	1	-1.66	-0.398	-1.61	1.3	0.203	-0.344	-0.209	-1.06	0.743	0.302	0.245	0.939	-2.04	1.08	2.65	0.202	1.21	-1.05	0.326	-0.204	-0.549	0.475	-0.16	-0.013	-0.565	-0.161	-0.539	-1.34	1.02	-0.8	-1.04	0.115	-0.246	-0.535	1.02	-0.771	-0.631	-1.01	0.501	-0.192	0.857	-0.508	-0.315	0.196	0.113	0.595	1.26
test_134	1	1	0.721	-0.178	0.28	0.288	-0.904	0.918	-0.319	0.354	-0.224	-0.837	2.2	-0.817	-0.0425	-0.92	0.994	0.735	-0.457	-0.684	-0.225	-0.186	0.67	0.723	-0.216	0.141	-1.02	-1.21	-0.156	-0.125	1.48	-1.34	1.59	-0.202	-0.792	0.461	0.0912	0.0613	0.163	-0.352	1.85	1.31	0.406	0.369	0.333	1.64	0.317	0.0141	-1.46
test_135	0	0	-0.26	-0.848	-0.595	0.586	0.3	-0.358	0.732	0.0806	-0.069	-0.714	-0.342	-0.267	-0.604	0.444	0.69	0.0553	0.508	-0.402	-0.236	0.462	-0.363	-0.181	0.846	-1.34	0.57	0.00865	2.41	0.969	0.187	-0.379	-1.42	-1.66	0.181	0.0441	-0.186	0.503	-0.876	-0.658	0.998	1.56	1	-0.0986	0.251	0.147	-3.04	0.395	0.813
test_136	0	1	-0.057	0.854	1.07	1.27	-0.716	-2.65	-2.15	-0.691	0.0395	0.135	0.896	-1.73	-0.34	1.79	-0.811	0.372	1.44	1.45	-0.014	-0.749	0.834	-1.37	2.21	-0.217	-1.77	0.467	-0.678	0.624	-0.169	-0.558	-0.376	1.56	-0.519	-0.00889	-0.936	0.186	-0.39	-1.04	-1.41	0.149	-0.205	0.515	-0.933	0.127	-1.19	0.824	2.46
test_137	1	0	1.17	-0.641	-0.249	-0.826	-0.408	-1.45	0.807	-0.999	-0.185	0.249	0.504	-0.837	-0.71	1.29	-0.294	-1.48	-1.77	0.05	-0.932	-0.696	-1.65	1.65	0.739	-0.673	-0.194	0.708	0.952	-0.0326	-0.456	0.864	-1.12	-0.141	0.628	-0.519	1.29	1.06	0.363	3.08	0.918	0.423	1.82	-1.62	-0.036	0.454	1.85	-0.825	-1.36
test_138	0	1	1.45	-0.248	-1.98	-0.89	0.0704	0.995	0.81	1.69	0.816	-0.163	-0.37	1.33	0.843	-1.82	-0.878	-1.36	-0.595	-0.736	0.146	0.748	-2.49	0.525	-0.57	-0.646	-1.62	-1.78	0.0639	-0.753	-1.16	-0.185	0.728	-0.772	-0.832	-0.835	-0.468	0.681	-0.961	1.85	-0.349	-1.54	-1.36	-1.24	0.72	-0.285	1.14	0.71	-0.35
test_139	1	1	0.388	-0.647	-1.47	0.439	0.373	-0.819	-0.0421	-1.01	0.225	0.902	-0.863	0.0301	-2.3	0.271	-0.219	-2.05	-0.31	-0.207	0.507	1.55	-1.27	-0.255	0.522	1.32	1.01	0.598	-2.01	-1.53	-1.47	-1.43	-0.562	-0.783	-0.974	0.161	1.44	0.731	-0.0904	0.343	-1.01	0.543	1.67	-0.077	-0.798	0.609	0.521	-0.166	0.0853
test_140	1	0	-0.961	0.226	1.58	-0.256	-0.0219	0.0287	0.708	-2.5	-0.248	-0.739	-1.03	-0.113	-0.256	-2.05	-1.61	-1.2	0.0597	1.25	1.64	1.25	0.511	-0.429	0.212	1.74	-0.707	2	1.7	0.786	-2.56	0.401	-0.683	-0.185	-1.19	0.0983	-1.75	-0.418	0.116	1.33	-0.45	0.657	-0.735	0.451	-0.783	1.66	0.374	-1.18	-0.0594
test_141	1	1	-1.51	0.311	0.521	-0.531	-0.216	-0.184	-0.116	-0.0511	0.725	-1.23	0.592	0.0586	-0.207	-0.191	0.914	0.267	-0.844	-0.0432	-0.407	-0.509	-0.58	0.166	1.46	-0.191	0.889	0.0643	-0.165	0.233	-0.908	1.24	0.271	-0.987	0.108	-0.284	0.522	-0.713	0.226	1.64	0.27	-0.309	0.403	-1.29	0.691	0.048	-1.03	-0.344	-0.7
test_142	1	1	1.08	1.2	0.699	-1.86	-0.757	-1.55	-1.84	1.09	0.0777	1.14	-0.58	-0.901	-0.277	-0.232	1.09	0.803	-0.299	-0.361	-1.25	-0.335	-0.075	-0.268	0.574	-0.921	0.0262	-0.655	-0.32	-0.548	-0.441	1.67	1.44	1.75	1.79	-0.803	0.508	-2.38	-1.38	-1.83	0.539	-0.000353	0.0117	0.0742	1.37	0.262	0.982	0.0397	0.435
test_143	0	1	2.02	-0.655	-0.739	-0.082	0.0729	0.0507	-2.36	0.094	0.827	-0.828	-1.41	2.04	-0.842	0.292	-1.22	-0.619	0.194	-0.561	-0.671	1.58	-1.17	-0.408	-1.91	-1.82	1.28	1.49	-0.122	-0.0375	0.874	-0.694	-1.02	-3.15	-0.164	0.295	-0.961	-1.41	-0.273	1.12	1.17	-0.418	0.704	0.0739	-1.66	-1.43	0.686	-0.309	1.34
test_144	1	1	1.56	1.64	-0.247	0.699	2.5	0.726	0.449	-0.336	2.46	0.258	0.844	-0.399	-0.927	-0.339	0.604	-0.0694	0.464	-0.0826	0.381	0.092	-0.378	0.389	-0.257	-0.0829	0.396	-1.07	0.748	0.123	0.426	-0.649	0.839	-0.868	-0.345	-0.387	0.243	0.976	-0.734	-0.307	0.794	0.242	0.216	-0.187	-1.14	1.24	0.836	-0.909	-1.18
test_145	0	1	1.11	2.36	-0.558	-0.278	-0.402	0.559	1.15	0.337	-0.684	1.79	-0.0517	-2.36	0.317	0.808	-0.359	0.657	0.155	-0.127	1.01	0.156	1.2	1.37	-0.83	-0.0795	0.622	-1.03	0.423	-0.879	-0.972	-1.12	-0.668	1.92	0.335	0.751	-0.336	1.43	-0.573	-0.718	0.822	0.0784	1.63	1.09	-0.495	-0.562	0.521	0.0288	-0.183
test_146	0	0	0.858	-0.57	-0.993	0.383	-0.102	-0.71	2.02	-1.43	-0.598	1.96	0.258	0.00724	1.65	-0.785	-2.34	0.59	-1.66	-1.05	-1.32	1.22	-0.868	-0.62	-0.255	0.396	0.407	0.756	-1.33	0.372	-1.04	1.4	-0.721	-0.174	0.878	-0.0581	-1.89	0.7	1.13	0.687	-1.55	-0.595	-1.63	0.267	-0.832	0.459	-1.44	-0.795	0.208
test_147	0	1	1.07	-0.319	-1.29	0.763	-0.37	-1.06	1.87	-1.28	-0.169	1.75	0.776	-0.299	1.41	-0.822	-1.96	0.33	-1.38	-1.12	-1.29	1.47	-0.784	-1	-0.0551	0.336	0.151	1.32	-1.62	0.0779	-1.12	1.02	-0.697	0.159	1.34	0.347	-1.72	0.711	0.765	0.549	-1.15	-0.663	-1.23	0.208	-0.822	0.137	-1.56	-1.14	0.452
test_148	0	0	-0.79	-0.633	1.83	-1.88	-0.266	-0.465	1.01	-1.49	0.281	-0.0622	0.166	1.61	0.952	0.0576	-0.823	0.899	-1.39	0.182	1.01	0.628	-1.38	0.927	0.0635	0.368	-0.103	1.83	-1.45	1.55	1.77	1.25	-0.182	-0.218	1.68	-1.8	-2.24	0.651	1.51	1.95	-0.602	0.497	-1.34	-1.19	0.671	-1.61	0.892	-1.52	-0.23
test_149	0	1	1.43	0.515	2.42	0.532	1.05	0.0959	-2.48	-0.499	1.68	0.767	-0.191	-0.309	1.27	1.08	-0.216	-0.741	-0.321	-0.599	1.46	-1.45	0.423	1.71	1.21	-0.0718	0.552	-0.416	-0.725	-0.48	0.487	0.52	0.282	-0.318	1.12	0.141	1.29	0.905	-2.06	-0.654	0.483	0.767	0.813	-0.0658	0.674	1.05	1.09	-0.351	0.948
test_150	0	1	1.15	-0.893	0.259	-1.88	-0.685	-0.106	-0.559	0.617	0.991	-0.992	1.31	-2.1	-0.0562	0.585	-0.228	-0.157	0.447	1.47	-0.839	-0.821	-0.709	0.259	1.3	-0.675	-0.134	-1.21	-0.767	1.1	-1.49	-0.877	-0.302	-0.0593	-0.309	0.962	-0.367	1.07	1.03	-0.794	0.355	-0.618	-0.616	0.435	1.46	1.7	0.333	0.94	-0.535
test_151	0	1	1.18	-0.51	1.04	-1.49	-0.434	-0.389	0.206	0.71	-0.59	0.42	-0.44	0.523	0.496	-0.925	-0.739	-0.292	-0.321	0.742	-1.45	0.272	0.859	-1.03	-0.942	0.161	0.997	0.0887	-1.18	-0.935	-1.21	0.764	1.2	0.804	-0.562	0.822	0.263	0.257	1.62	-1.64	-1.13	1.84	-0.996	0.93	0.0804	1.33	1.1	-0.55	-0.936
test_152	0	1	-0.17	-0.247	0.871	-0.0384	-0.642	0.0736	-0.332	-0.417	0.45	-1.35	0.091	2.19	0.204	0.644	1.87	-0.721	-0.431	-1.75	0.684	0.863	-0.784	-0.872	0.12	-0.0461	-1.61	0.236	-0.946	1.52	-0.257	0.301	0.066	-0.0112	-0.158	-0.695	0.0486	-0.0293	-0.52	1.44	-0.431	-0.672	1.06	-0.648	0.499	-0.919	1.3	-0.42	-0.13
test_153	1	1	0.00401	-0.658	-0.931	1.04	0.0555	-0.564	0.494	0.403	0.342	-1.14	0.268	-0.504	-0.726	0.383	1.17	-0.232	0.897	-0.553	-0.131	0.579	-0.253	-0.559	0.925	-1.42	0.275	0.56	2.08	0.682	-0.00986	-0.817	-1.4	-1.4	0.654	0.48	0.0816	0.417	-1.24	-0.863	1.42	1.5	1.31	-0.188	0.248	-0.0803	-3.22	-0.0804	1.13
test_154	0	1	1	0.707	0.568	-0.0393	0.306	1.65	-1.62	1.73	0.852	0.421	-0.29	-2.14	-2.37	-0.305	-0.599	0.57	1.63	2.23	1.53	0.836	-0.173	2.34	-0.8	0.393	-0.558	-0.168	1.15	-2.16	-0.325	0.854	-0.981	0.841	-0.317	-0.629	1.37	0.0702	0.0822	0.299	-0.0334	0.296	1.62	-1.08	0.408	0.208	0.761	-0.3	-0.363
test_155	1	1	0.28	0.541	-0.72	-1.42	-0.683	-2.64	1.22	-0.254	-0.744	1.08	-0.936	1.42	-0.52	0.874	-0.657	0.95	0.852	1.09	-1.44	-0.479	-0.375	-0.269	0.208	0.286	-0.479	-0.247	-0.406	-1.47	0.00538	-1.67	1.81	0.101	1.06	1.18	-0.421	0.309	-0.775	-1.93	-1.08	0.865	0.318	0.617	-0.854	-1.96	-1.56	-0.17	0.206
test_156	0	1	1.5	-0.666	1.2	-0.531	-1.9	0.42	-1.28	1.13	0.809	-0.241	-0.437	1.42	-0.198	0.206	-0.615	-1.43	-0.731	1.11	-1.56	-0.755	-1.46	0.522	-0.371	-1.51	-1.47	0.792	-1.45	-0.773	0.207	-0.201	-1.77	0.247	-0.335	0.879	0.635	-0.803	2.23	0.332	-1.23	-1.61	-0.199	0.726	-0.291	-0.38	1.71	0.229	-0.175
test_157	1	1	0.321	0.616	-0.738	-1.39	-0.686	-2.57	1.23	-0.304	-0.667	1.08	-0.952	1.39	-0.512	0.811	-0.646	0.96	0.801	1.13	-1.47	-0.493	-0.425	-0.192	0.21	0.249	-0.512	-0.25	-0.41	-1.51	-0.00923	-1.62	1.79	0.0395	1.02	1.2	-0.45	0.266	-0.786	-1.93	-1.09	0.792	0.351	0.65	-0.938	-1.96	-1.54	-0.174	0.217
test_158	1	1	-0.706	-0.0502	-0.111	1.23	-1.1	0.645	0.717	0.26	0.799	0.715	0.617	-0.227	0.157	-1.92	0.406	0.0249	0.166	-0.0166	-0.199	1.07	-0.24	-0.103	-1.36	-1.21	-0.884	-0.207	0.247	-0.205	0.388	-1.34	-0.223	0.981	-1.76	-0.162	0.979	0.0248	0.442	0.706	-1.08	0.552	0.703	1.14	1.12	-1.39	-0.22	-2.22	0.0943
test_159	1	1	0.236	0.947	-0.825	-1.75	0.339	-0.388	-0.0251	-0.551	-0.644	0.816	-0.142	0.824	-1.79	-0.203	-0.877	0.66	2.08	1.4	-0.15	0.425	-0.976	-0.295	0.645	-0.228	-1.59	0.953	0.281	-0.672	-1.48	0.0229	0.316	-0.245	-0.107	0.256	-0.982	0.34	-0.791	-0.00713	0.522	0.983	1.2	0.15	-0.39	0.419	1.42	-0.313	1.05
test_160	1	0	0.108	-0.829	-1.17	0.0253	0.682	-0.462	0.204	-1.28	-0.117	1.29	-1.37	0.246	-2.16	0.392	-0.724	-1.71	-0.674	-0.109	0.474	1.3	-1.38	0.116	0.311	1.38	1.25	-0.0107	-1.68	-1.24	-1.29	-1.03	-0.575	-1.11	-1.42	-0.177	1.25	0.786	0.272	0.512	-1.46	0.619	1.45	-2.62e-05	-0.86	0.916	0.756	0.322	-0.164
test_161	0	1	-1.11	0.577	0.11	1.49	0.581	1.33	-1.46	-0.849	2.12	1.21	1.15	-0.558	-1.17	1.91	1.18	0.212	-1.52	-1.56	1.56	-0.784	1.9	-1.77	-1.18	1.04	0.198	-0.981	1.25	0.472	0.144	-0.83	0.322	1.16	1.14	-0.869	1.6	0.522	-1.46	-1.07	-0.827	-1.7	0.0211	1.62	-0.588	1.97	0.848	0.67	2.33
test_162	1	0	-0.928	-0.946	0.902	-0.365	-1.18	-0.0155	1.6	0.408	0.938	0.498	-0.626	1.09	0.181	-1.25	-1.32	-1.08	-1.5	-1.83	-0.922	-0.15	-0.196	1.23	1.64	0.557	-0.345	-0.248	-1.19	-2.33	-0.762	1.46	0.641	0.421	-0.554	-1.4	1.76	0.497	0.04	1.04	-0.957	1.01	1.01	-1.29	-0.885	0.491	0.182	-1.88	-1.75
test_163	1	0	-0.354	-0.164	-0.176	1.04	0.33	0.866	1.26	-0.281	0.455	-0.45	1.28	-0.0991	1.44	-0.267	0.163	-0.281	-0.272	-1.43	-0.83	-0.961	1.97	-0.506	0.449	-0.879	0.349	-0.862	-0.475	0.999	1.29	1.86	0.688	-0.496	-0.568	-1.53	0.79	-0.291	1.02	-0.413	-1.38	-0.0227	-0.841	0.0493	-0.581	-2.08	-1.19	-0.606	-0.26
test_164	0	0	0.33	-1.1	0.156	0.481	0.189	0.695	1.57	1.13	-0.444	-2.92	0.406	1.16	1.43	0.811	0.682	-0.321	-0.942	-0.102	-0.836	-0.987	-0.758	-0.982	-0.664	-0.745	0.539	-0.184	0.308	1.46	-1.01	1.51	-0.874	-0.5	0.313	0.352	0.921	-1.11	0.0916	0.301	0.817	-0.767	1.36	-0.219	1.1	-0.102	-0.127	0.992	-0.429
test_165	0	1	-0.494	1.88	-0.564	1.14	0.234	0.321	-0.633	-1.79	0.737	1.24	-0.594	-0.468	0.00888	0.0153	-1.1	0.673	1.47	1.76	-1.33	-0.0136	0.65	1.51	1.38	-0.291	0.149	0.325	-0.0903	-0.433	0.634	-0.626	-0.401	-1.56	-2.5	0.748	-0.22	-0.238	0.238	0.268	-0.302	2.36	1	-0.139	-2.83	-0.0681	-0.685	-0.821	0.477
test_166	1	1	-0.986	0.473	-0.601	1.2	0.611	0.837	1.67	-0.372	2.43	-1.38	-0.502	0.155	1.36	-1.3	0.978	1.15	0.0754	-0.762	0.456	1.24	0.42	-0.132	-0.604	-0.123	-0.403	0.38	0.276	1.12	1.78	-0.0266	1.27	-0.784	-0.835	-0.652	0.309	0.291	-1.25	0.296	0.508	-0.271	0.883	-0.398	0.407	-1.51	0.766	-0.0128	0.56
test_167	1	1	-0.846	-1.1	-0.282	-0.445	1.44	0.032	-1.1	-1.71	-0.973	0.385	-0.441	1.97	0.503	-0.167	0.243	0.103	-0.13	-1.37	1.11	-0.527	0.48	-1.93	-1.3	1.64	0.659	-0.0395	-0.434	-0.159	1.75	0.251	2.44	-0.556	1.47	0.454	0.436	0.68	-0.408	-2.33	-1.06	1.12	-0.109	0.355	-1.15	-0.637	-1.54	0.261	0.568
test_168	0	0	-0.939	-0.441	1.28	-0.266	-0.863	-0.557	-0.916	0.0497	1.15	-0.535	0.491	0.0964	-0.0349	1.17	-0.0623	-0.223	-1.43	0.709	-0.516	-1.63	0.622	0.0364	0.884	0.472	0.343	-0.758	0.228	1.33	-0.655	1.82	0.754	0.0836	-0.99	0.298	-0.079	1.24	1.77	-0.133	-1.68	1.04	-0.135	0.295	-0.133	0.965	0.673	-0.345	-0.654
test_169	1	1	-1.13	0.587	0.277	1.13	-0.959	-0.354	0.598	1.29	0.164	-1.07	1.33	0.725	0.992	0.319	0.304	-1.78	-0.954	0.436	-0.0369	-0.398	0.755	-0.554	-1.11	0.59	-2.87	0.497	-1.22	-0.868	-0.281	1.31	-0.694	0.837	-1.65	0.707	-0.728	-0.0258	2.38	-0.365	1.08	-0.696	-0.319	1.32	1.91	0.337	-0.764	0.448	-0.305
test_170	1	0	1.14	0.524	0.54	0.399	0.749	0.987	0.927	0.418	-0.299	-1.33	1.03	0.417	2.83	-0.588	-0.932	0.17	-0.427	0.152	0.536	0.588	-2.26	1.56	-0.741	0.201	0.721	-1.68	-0.413	0.385	-0.127	1.67	0.796	-1.15	-2.16	-0.63	1.05	0.785	0.391	-0.758	-0.615	0.919	-0.246	0.826	0.539	-0.383	0.645	-0.255	-0.827
test_171	0	0	-0.69	-1.42	1.35	-2.02	-0.631	0.827	1.68	0.711	-0.137	0.543	0.486	-0.18	0.965	0.87	-2.11	0.496	1.37	-1.25	0.844	-0.228	-0.113	1.79	-0.0517	-1.73	1.01	-1.53	0.512	-0.567	-0.329	1.97	1.29	-1.94	-0.00199	-1.29	-0.0501	-0.79	-0.828	0.554	-0.165	1.86	0.459	-1.33	0.276	-0.952	-0.365	-1.74	0.82
test_172	0	1	-0.45	0.487	1.27	-0.314	0.721	-0.494	-0.81	0.512	1.03	0.816	0.393	-0.568	1.84	0.394	0.49	0.049	-0.689	-1.52	-1.04	2	-2.21	-1.45	-0.599	0.0111	0.155	0.947	-1.05	-0.281	0.188	-1.18	0.0502	-0.989	1.13	0.357	-0.373	-0.659	-0.839	0.448	0.768	0.178	1.27	-0.0825	-1.72	0.762	0.218	-0.95	-0.0308
test_173	1	0	-1.71	-0.175	1.08	-1.77	0.91	-0.635	-1.77	-0.239	-0.782	0.895	-1.6	1.17	-1.39	0.584	1.09	0.0315	-0.00774	1.82	0.27	-0.852	1.83	0.729	1.71	-0.518	0.616	0.62	1.65	0.885	1.08	1.32	-0.241	-1.24	-0.266	-2.19	-0.338	-1.07	0.63	-0.227	-1.26	-0.372	-0.854	0.638	0.74	-1.95	-1.48	0.552	-0.623
test_174	0	0	0.0636	0.13	-0.675	-0.784	0.606	0.188	-0.366	-1.5	0.183	0.633	-0.265	0.333	-0.61	0.195	-1.78	2.39	1.66	0.437	2.32	0.318	0.945	0.827	-0.757	-0.914	0.535	-0.000205	1.11	0.728	1.34	-0.575	-0.111	0.68	0.258	0.18	-2.12	-0.935	-1.17	-0.3	-0.382	-0.162	-0.352	0.785	-0.232	-1.18	0.0997	1.49	1.57
test_175	0	1	-0.916	-1.41	-0.0884	-0.108	-1.16	2.08	1.1	-1.19	0.321	-0.62	0.944	-1.54	1	0.00442	0.468	-2.06	0.43	-1.5	1.56	0.706	-2.1	0.286	-0.652	-0.963	-0.475	0.0804	0.708	0.696	-0.365	-0.595	-0.598	0.864	-0.614	-0.144	1.95	0.325	-0.656	0.39	-1.19	-0.373	1.68	-0.5	-0.397	-1.12	-0.645	-1.13	0.452
test_176	0	1	-0.896	-1.41	0.0734	0.199	-1.08	-1.46	-0.938	-1.23	-0.246	0.602	-0.0792	1.54	-0.871	0.887	0.998	0.454	1.17	-0.44	0.353	0.848	0.271	-0.474	0.677	-0.109	-0.365	2.31	0.951	0.448	0.562	0.775	1.37	0.371	0.94	0.4	0.0892	-1.87	-1.5	-0.571	0.527	0.851	0.0546	-0.709	0.197	-0.421	-1.19	-1.72	1.18
test_177	0	1	1.19	-0.873	0.283	-1.81	-0.686	-0.021	-0.557	0.652	0.965	-0.881	1.28	-2.16	-0.00693	0.504	-0.24	-0.141	0.469	1.48	-0.835	-0.76	-0.712	0.381	1.38	-0.726	-0.206	-1.19	-0.733	0.99	-1.5	-0.863	-0.393	0.0239	-0.296	1	-0.365	1.05	0.95	-0.776	0.371	-0.604	-0.689	0.388	1.44	1.68	0.32	0.951	-0.485
test_178	1	1	1.28	-0.722	-0.658	1.54	-0.352	-0.126	1.87	0.612	-0.109	-1.56	1.21	-0.359	0.379	0.337	-0.326	-1.42	0.526	-1.32	-0.247	0.233	-0.0153	-1.25	0.695	-1.44	-1.64	0.5	-0.967	-0.166	-0.491	-0.269	-1.66	-1.47	-0.825	1.69	-0.12	-0.245	-0.634	0.452	1.4	0.499	1.95	-0.672	-0.974	0.494	-1.1	-0.0815	-0.0545
test_179	1	1	-0.111	-0.424	-1.29	1.64	1.88	1.43	-1.15	0.855	2.18	-1.14	0.61	0.428	1.05	0.236	1.99	0.985	-0.0266	-0.814	-0.029	-0.492	-0.296	1.15	-0.269	-1.14	0.45	0.0271	-2.21	-0.631	0.517	-0.0306	0.504	-1.04	0.781	0.289	2.57	-0.67	-1.13	-0.683	1.1	-1.64	0.419	1.35	0.556	-1.06	-0.535	-1.41	-0.0434
[truncated: 721 more columns]
