# Supplementary material for: A multimodal ConvNeXt-Tiny deep learning model for simultaneous prediction of IDH mutation and Ki-67 expression in gliomas
Source: PLoS One. 2026 Jun 26;21(6):e0351757. doi: 10.1371/journal.pone.0351757 (PMC13308780; doi:10.1371/journal.pone.0351757)
Supplement: S1 File — This file contains the de-identified tabular data underlying the findings of this study, including cohort assignments, clinical variables, molecular labels, extracted radiomics features, deep learning features, model prediction signatures, and numerical data used to generate the figures and tables. (ZIP) [file pone.0351757.s012.zip › DL_test_Ki67_single__T2WI_test_raw.csv]

sample_id	y_idh	y_ki67	DL1_T2WI	DL2_T2WI	DL3_T2WI	DL4_T2WI	DL5_T2WI	DL6_T2WI	DL7_T2WI	DL8_T2WI	DL9_T2WI	DL10_T2WI	DL11_T2WI	DL12_T2WI	DL13_T2WI	DL14_T2WI	DL15_T2WI	DL16_T2WI	DL17_T2WI	DL18_T2WI	DL19_T2WI	DL20_T2WI	DL21_T2WI	DL22_T2WI	DL23_T2WI	DL24_T2WI	DL25_T2WI	DL26_T2WI	DL27_T2WI	DL28_T2WI	DL29_T2WI	DL30_T2WI	DL31_T2WI	DL32_T2WI	DL33_T2WI	DL34_T2WI	DL35_T2WI	DL36_T2WI	DL37_T2WI	DL38_T2WI	DL39_T2WI	DL40_T2WI	DL41_T2WI	DL42_T2WI	DL43_T2WI	DL44_T2WI	DL45_T2WI	DL46_T2WI	DL47_T2WI
test_001	1	0	0.367	-0.222	-0.898	0.457	-0.325	0.976	0.175	0.663	-0.0803	0.182	0.309	1.75	-1.43	1.39	-1.09	-2.21	0.952	0.768	0.132	-0.96	0.543	-0.556	-0.456	0.488	-0.79	-1.04	1.08	-1.83	-1.12	0.844	-1.44	-0.00157	-0.681	-0.234	0.0965	-1.64	-0.602	-1.01	0.989	1.31	0.363	1.34	1.6	-0.235	-0.553	1.56	0.573
test_002	0	0	1.03	0.473	-0.0272	0.722	0.389	-0.677	0.118	0.0305	-0.721	0.844	1.65	-0.176	0.197	0.502	-0.6	0.144	-0.00231	-0.613	0.534	0.286	0.429	0.264	-0.42	-0.404	-1.13	-0.168	0.675	0.933	-1.06	-0.475	1.43	0.0126	-0.602	-0.145	-0.23	0.891	1.75	0.635	0.447	-0.781	-1.31	1	0.249	-0.532	-1.12	2.23	-0.407
test_003	0	1	-1.36	-0.504	1.17	0.136	0.882	-1.04	-0.273	-1.43	1.64	0.626	-0.216	-1.59	0.931	-1.16	-1.77	-0.869	-1.04	-0.617	-0.622	-0.479	-0.65	0.223	-1.01	-0.0768	-0.708	-0.401	-0.352	1.27	2.22	0.178	1.18	-0.166	0.232	1.19	-1.39	-1.86	-0.346	-0.254	0.85	1.3	0.577	-1.05	1	0.987	-1.1	-1.21	1.58
test_004	0	0	-0.345	-0.341	-0.119	-2.48	-0.444	0.451	-0.589	0.342	-0.605	0.517	-0.956	0.781	1.31	0.477	-0.947	-0.361	-0.114	2.14	-0.252	0.194	-0.429	-0.174	0.178	0.0277	0.361	0.59	0.86	-0.375	0.946	-0.367	-1.43	-0.616	-0.104	0.076	-0.367	-1.04	-0.619	-1.01	-0.803	-1.43	1.16	0.92	0.583	-0.273	1.11	-0.02	-0.134
test_005	0	1	-1.34	-1.59	-0.878	-0.346	0.604	-1.12	-0.871	-0.483	1.66	0.62	0.219	1.61	-0.109	-0.368	0.275	-0.00846	0.371	0.776	-0.00196	0.199	-0.476	-1.56	-0.567	0.656	0.727	1.44	-0.534	0.312	0.239	0.0981	0.567	1.35	-0.157	-0.0854	0.719	-0.995	-0.681	0.593	0.202	-0.373	0.922	-0.836	-1.57	0.583	1.19	0.231	0.133
test_006	1	1	0.0995	1.08	-1.93	-0.201	-0.202	-0.333	0.387	-0.353	1.36	0.725	0.965	0.655	-1.36	0.103	0.202	-1.59	0.483	-0.874	-0.658	-0.153	0.288	0.477	0.191	-0.808	-1.37	-1.05	-1.38	1.35	0.784	-0.416	1.25	0.867	-0.949	0.854	0.0891	-1.44	0.594	1.29	0.00565	1.22	-0.96	-1.44	-0.183	1.18	0.223	-0.0411	0.189
test_007	1	0	1.01	0.789	1.38	-0.0794	2.87	0.885	2.74	0.381	-0.613	-1.09	0.153	0.0475	0.542	-0.617	1.42	0.071	0.876	-1.1	-0.248	1.05	1.09	-0.75	-1.07	-0.859	1.52	-0.262	-1.01	-0.553	-0.57	0.667	0.542	1.38	0.102	-0.383	1.77	-0.416	1.13	0.4	0.292	-1.14	-2.44	1.96	0.898	0.909	-1.42	-0.649	-1.35
test_008	0	0	-0.983	-0.347	0.159	0.816	2.13	1.57	2.66	-1.3	-0.798	1.28	-1.77	1.71	0.0684	0.509	0.199	1.08	1.34	1.06	1.42	1.04	-0.597	1.14	-0.72	-2.11	1.36	0.979	0.293	0.803	-1.66	1.38	1.68	-0.832	-1.89	0.215	0.671	-2.79	1.18	-1.04	1.23	0.906	-1.41	0.782	0.365	-0.221	-0.87	0.42	-1.88
test_009	1	1	0.197	0.296	2.22	-0.212	0.801	-0.481	-1.34	0.844	-1.21	-0.65	-2.6	0.223	0.476	0.13	-0.551	-1.03	-0.884	1.08	0.453	-1.12	1.22	-1.43	-0.427	-0.16	-0.191	-1.34	0.114	-0.22	0.69	0.627	-1.27	-1.04	-1.08	0.361	-0.164	0.16	-0.0474	1.68	0.784	0.684	-0.726	1.36	-0.115	0.345	-0.633	-1.76	0.0855
test_010	1	1	-0.105	0.538	0.819	-1.63	0.953	2.11	-0.656	0.796	1.43	0.799	0.434	-0.574	0.0276	1.27	0.68	-0.516	1.83	-0.713	-1.21	-0.188	-0.967	1.13	-0.196	-0.147	0.857	-0.117	0.639	-0.366	-1.24	-0.45	-0.305	-1.05	-0.106	0.22	0.183	-0.725	0.954	0.0834	-0.843	-0.742	-1.04	1.24	0.812	-0.317	0.354	0.96	0.464
test_011	0	1	-0.875	-0.706	0.455	0.186	1.06	0.739	-0.0023	-1.17	1.02	-1.19	0.18	-1.83	-0.793	0.245	-0.849	0.482	-0.966	-0.879	0.597	0.651	-1.33	-0.769	-1.61	-0.496	0.311	-1.06	0.28	0.432	1.09	-0.955	-1.06	0.325	-0.356	-0.604	-0.0956	1.3	-0.393	1.28	1.05	0.907	-0.587	-0.782	0.23	-0.743	-1.39	-0.0529	-0.0875
test_012	1	0	0.0467	-1.74	0.818	0.954	0.0753	0.258	-1.26	-0.188	0.333	0.0717	-2.27	-0.917	-0.027	1.1	-1.59	1.08	1.59	1.3	0.486	0.99	-0.653	0.211	0.368	0.89	1.82	0.0721	1.97	-1.86	-0.317	-1.01	1.83	-1.87	-0.654	-0.0706	-1.28	0.432	-0.263	-0.147	0.634	-1.54	0.00794	-0.656	-0.769	-0.826	-1.18	-1.09	1.74
test_013	1	0	1.15	1.23	0.581	0.0507	-0.797	-0.715	-1.27	0.309	-1.35	2.41	-1.15	-1.31	0.886	-0.761	0.181	-0.125	-0.71	-1.09	-0.319	0.813	0.562	1.57	0.484	-0.12	0.202	1.21	0.549	1.97	-0.463	0.0928	1.09	1.26	-0.494	0.0465	1.84	1.05	1.86	-1.96	1	-1.02	-1.88	1.3	-0.05	-0.645	-0.267	1.7	-0.258
test_014	0	0	1.7	-1.87	-0.242	1.49	0.49	-0.406	-0.394	1.11	1.35	-0.176	1.2	0.281	-1.19	0.533	-0.363	1.15	0.02	1.16	-0.382	0.565	-0.503	-1.97	-0.75	0.362	-0.198	-0.251	-0.968	-1.16	1.6	1.51	0.899	-0.646	-1.75	0.0303	-0.876	0.4	-1.54	1.72	0.723	0.811	-0.044	-0.542	1.08	1.28	1	1.38	-0.134
test_015	1	0	-0.182	0.849	1.14	-2.34	-0.558	-1.01	0.482	-0.711	-0.144	0.6	0.589	-3.25	0.0209	0.136	-0.0273	0.661	-0.555	-0.49	-0.494	0.231	-1.07	0.573	-0.87	-0.592	0.911	-0.857	0.0722	0.305	0.447	0.189	-1.01	-0.761	0.25	-0.833	-1.02	0.307	-0.912	0.425	-0.871	0.594	-0.976	-3	0.234	0.632	-1.5	-0.59	1.22
test_016	0	0	0.52	-0.293	-0.69	-1.06	0.396	0.792	-0.441	-0.874	-0.16	-1.94	-1.11	-0.382	-0.0101	1.34	-0.825	0.791	0.306	1.39	-0.344	-0.544	-1.27	0.283	-1.2	0.0078	0.671	0.634	0.0357	1.14	0.538	0.824	-1.28	-1.92	0.312	-0.254	-1.2	-0.188	1.28	0.913	1.35	0.133	2.3	-0.972	0.278	0.464	-0.332	-1.44	-0.499
test_017	1	0	0.406	1.69	0.927	1.16	1.53	-0.289	1.59	-0.663	-1.16	-2.25	-0.244	-0.0106	2.41	-0.00501	-0.419	0.839	0.75	1.29	1.19	1.03	-1.1	0.299	-0.102	0.0837	1.25	-0.609	0.0706	0.439	-0.668	0.674	0.206	0.735	-0.333	0.0056	-0.65	0.0268	0.249	1.08	0.797	-0.096	1.01	-0.693	-0.357	0.356	1.15	-0.979	-0.621
test_018	1	1	-0.00708	-1.89	-0.604	-0.75	-0.6	1.56	1.06	0.471	1.1	0.669	1.19	-0.337	-1.54	-0.859	-1.26	1.1	-0.861	-0.952	-0.79	0.359	-0.729	0.863	0.708	1.19	-0.689	-1.14	0.91	0.458	0.597	-1.23	0.281	-0.385	-0.474	2.02	1.5	-1.16	-0.646	0.682	-0.709	-0.182	0.158	-0.00125	-0.213	0.597	-0.198	1.02	1.24
test_019	1	1	0.0667	0.756	0.926	-0.416	-0.928	-0.218	-0.903	1.45	0.807	1.27	0.341	-0.955	-0.19	-0.26	1.45	0.214	-1.61	-1.22	0.849	-0.879	-1.23	1.37	-1.27	-1.99	-0.193	0.661	-0.94	1.01	-0.344	0.292	2.2	2.02	1.23	-1.12	-0.107	1.73	-0.0812	0.952	-0.561	0.482	0.373	-1.25	-2.34	0.56	0.269	-0.244	-0.44
test_020	1	0	-0.795	-0.861	0.697	-0.216	0.93	1.72	0.764	2.15	2.23	-0.49	-0.291	1.03	0.115	-1.39	0.216	-0.756	0.645	-0.282	0.305	-0.667	0.0283	1.46	0.443	0.178	0.0363	0.328	-0.854	-2.17	1.04	1.27	-0.386	0.253	0.159	-0.67	1.2	-2.3	-0.49	-2.44	-0.738	1.3	-0.672	0.134	1.21	0.349	-0.00162	-0.224	-1.62
test_021	1	0	1.23	-0.0229	-0.314	0.413	0.148	-0.433	1.43	0.215	-0.666	0.583	0.771	-0.464	0.617	-0.485	-1.89	-0.308	0.391	1.9	-0.22	1.54	1.38	-0.828	2.34	0.709	0.855	-0.326	2.01	0.305	-1.04	0.33	1.32	0.285	-0.0521	-0.259	-0.799	1.48	1.19	-1.88	0.819	-1.02	-0.247	1.05	1.21	-2.08	-2.43	0.502	-0.847
test_022	1	1	-1.34	0.849	-1.08	-0.542	1.8	1.17	-0.115	-1.01	-0.229	-0.663	-0.918	-0.161	-2.86	1.31	0.0194	0.401	-0.744	-0.461	-0.384	-0.716	-0.27	0.384	1.37	0.625	-2.9	-0.96	0.972	0.851	1.21	0.816	0.838	-0.0823	0.0609	-1.14	-0.452	0.915	-0.49	0.421	-1.38	0.0891	-0.964	0.573	0.525	-1.01	-0.261	-1.64	-0.0347
test_023	0	1	-0.588	-0.324	1.91	-0.803	0.548	-0.864	1.96	-0.363	-0.219	-1.29	0.729	-0.249	1.41	1.57	-0.69	-0.33	-0.401	0.42	0.743	1.18	0.18	-0.997	-1.62	0.549	0.914	-1.46	-2.85	-2.43	-0.172	0.936	-0.79	0.859	0.844	2.05	-0.439	0.619	1.42	-0.147	1.6	1.03	-0.367	-0.473	1.77	-0.222	0.00947	0.392	-0.309
test_024	1	1	0.829	0.53	-0.296	1.1	0.868	0.631	-0.632	0.909	0.024	1.5	-0.868	1.09	-0.075	-0.908	-1.3	-0.921	1.57	-0.199	-0.283	-1.15	0.594	-0.0938	0.269	0.104	-0.165	1.31	0.515	0.731	-0.0825	0.393	-0.12	0.635	-1.55	0.839	0.232	-1.87	-1.29	-1.74	1.14	-0.239	-0.383	2.29	2.03	-1.09	-0.376	1.53	0.542
test_025	1	1	-0.84	-0.653	-0.291	0.898	-0.168	-0.834	-0.515	-2.2	1	-0.41	0.452	-2.15	0.228	-0.55	-0.896	-0.374	-0.233	-0.461	-1.36	-0.815	0.0704	0.661	-0.836	-0.171	-0.0638	1.11	-1.06	1.42	0.29	0.145	1.5	-0.123	-1.36	0.35	-0.482	-0.025	-0.788	0.774	0.731	1.06	-0.709	-1.05	-0.487	-1.73	0.664	-1.25	1.27
test_026	0	1	-1.73	-0.55	0.18	1.49	0.216	-0.0962	0.959	-1.97	0.486	-0.832	-0.0223	-0.117	2.07	0.332	-0.0484	0.136	-0.861	-0.905	-0.856	0.606	-1.3	0.648	1.04	-0.742	-1.71	-0.623	-0.0211	-0.497	0.986	1.25	0.0258	-0.115	0.764	1.92	-0.478	1.66	1.21	0.423	0.955	0.445	-0.0712	-0.75	0.358	1.03	0.158	0.0643	0.0705
test_027	0	1	-0.335	0.167	0.325	-0.168	0.658	0.0845	0.833	0.435	0.61	-1.06	0.222	-0.843	0.787	0.926	0.24	0.372	0.915	0.0142	-0.208	-0.58	-0.187	-0.276	-0.483	0.542	-1.8	-0.783	-0.0736	-1.7	-0.241	-0.892	-1.14	1.34	-0.698	0.143	0.0143	1.28	-1.13	0.68	-0.694	-1.12	-1.03	-0.244	0.323	-0.442	1.93	0.452	0.128
test_028	1	0	2.17	-0.512	-1.59	1.34	-0.309	-1.1	0.0249	-0.245	-0.947	1.34	-0.883	-0.172	0.673	-0.113	1.31	0.32	1.41	1.25	0.699	0.661	1.15	-0.483	1.17	1.39	0.826	-0.098	1.19	0.364	-0.669	-2.01	-0.609	0.637	-0.848	1.57	1.13	-1.56	-1.33	0.969	-2.7	-0.938	1.23	0.0219	-1.99	-1.16	0.814	-0.78	-1.05
test_029	0	0	-0.978	-0.0485	-0.0249	0.711	0.618	-0.947	1.05	0.526	-0.417	-0.511	1.52	1.16	0.368	0.571	-0.0118	1.47	0.732	-1.01	-0.495	-1.05	-0.13	-0.0776	-1.55	0.625	0.745	-0.725	-0.272	-0.716	0.65	0.669	1.15	1.07	0.235	0.161	-0.512	-0.136	-1.38	0.693	-0.587	0.273	0.953	-2.54	0.962	0.274	-0.587	0.00881	0.878
test_030	0	0	0.74	-1.81	0.582	-0.694	0.0534	-0.997	0.353	0.243	-1.82	-1.87	0.2	0.129	1.06	-0.919	-0.922	0.466	-1.07	0.634	0.0474	0.663	0.625	-0.182	1.21	0.957	0.362	-0.8	-0.505	0.0961	0.977	-0.809	0.217	0.469	-2.19	0.501	1.23	-0.419	-0.0599	0.857	0.189	1.19	1.45	1.33	0.0876	0.768	-0.0508	-1.11	0.243
test_031	0	1	-1.21	0.435	0.651	-0.442	-0.0619	0.218	0.786	-1.06	-2.37	0.249	0.111	-1.75	1.35	1.79	-1.08	-0.512	0.697	-0.103	-0.614	-0.574	2.23	-1.7	-0.126	1.46	1.14	0.231	1.51	-1.3	-0.84	1.8	-1.8	-0.285	-2.12	-0.731	-0.632	-1.12	-0.395	0.997	1.1	0.536	1.4	0.352	1.21	-0.973	-0.871	-0.776	0.974
test_032	0	0	-1.07	1.43	-0.702	-0.195	-0.991	-1.88	-0.747	-0.0473	-1.26	-0.913	0.662	2.52	0.141	2.59	1.25	-0.385	1.4	0.751	-0.882	-0.511	0.485	0.357	1.02	1.42	-1.56	0.872	-0.718	1.47	0.155	-0.409	0.507	-0.263	0.544	-0.499	-1.58	0.61	-0.699	-0.301	-1.3	0.401	0.0785	-0.0557	-1.32	1.25	0.699	-1.27	-0.799
test_033	1	1	0.12	0.03	0.341	-2.16	-0.853	-0.575	-0.183	-0.197	0.652	0.667	-0.354	0.117	0.482	-0.272	1.38	-1.34	0.55	-0.647	-0.313	-1.07	2.61	-0.978	-0.399	1.18	1.66	1.3	-0.0611	-0.123	2.45	-1.32	-0.846	0.332	-0.904	1.38	0.139	-1.69	-1.51	-0.0823	-0.232	1.64	1.66	0.352	1.06	-0.959	-0.526	-2.09	-0.119
test_034	1	0	1.06	-1.47	-0.321	1.66	0.25	-0.364	-0.344	-0.138	0.923	-0.531	-0.289	-0.52	1.03	-0.137	-0.415	0.513	0.25	0.896	2.19	1.48	-0.725	0.379	1.8	0.182	0.0427	1.92	-1.1	-1.18	0.203	-0.671	1.34	1.33	0.227	0.752	1.18	-0.802	0.221	0.0242	0.136	-0.328	0.187	0.368	-1.41	0.468	0.733	0.975	-1.78
test_035	1	1	1.34	1.94	-2.4	0.125	-0.0204	-0.0125	-1.98	-0.745	0.603	-0.286	-1.65	0.976	-0.29	0.603	-0.887	-0.0126	-1.25	0.957	1.26	-2.37	1.81	1.4	-1.26	0.0474	0.328	0.54	1.83	1.68	-2.03	-0.684	0.919	-0.118	-1.86	1.28	-0.79	-0.173	-0.44	2.2	-0.183	1.78	0.852	-0.378	-0.956	0.0388	0.0113	-0.438	-0.135
test_036	1	0	1.06	0.269	-0.132	-0.519	-0.539	-1.18	-0.0297	-1.15	-1.49	0.124	-0.625	0.647	0.644	1.18	-1.01	-0.0502	2.17	0.567	-0.181	0.777	0.969	-0.257	-0.293	1.71	1.68	1.58	1.63	-1.17	1.32	-1.21	0.163	-1.62	0.0594	0.686	-0.183	-0.275	-0.553	-0.668	0.373	-0.181	1.47	0.855	1.3	-0.905	-0.137	-1.76	-0.926
test_037	0	0	0.646	-1.04	-1.93	0.857	-0.791	0.583	-0.00299	-0.588	1.13	0.373	-0.724	-0.521	-0.356	1.2	-1.06	0.21	0.421	1.31	-2.26	1.74	-0.475	0.517	-0.315	1.4	1.76	-0.326	1.99	-0.15	0.871	-0.603	0.602	0.623	-0.382	0.893	-1.28	-0.938	1.23	-0.891	0.358	-0.815	0.237	0.882	-0.826	-0.559	0.521	-1.69	-0.125
test_038	0	0	-0.633	-0.142	0.211	0.328	0.496	-0.0875	0.888	0.454	0.488	-1.41	-0.0464	-0.695	0.719	1.06	0.237	0.424	1.11	0.413	0.0131	-0.00941	-0.123	0.00105	-0.194	0.708	-1.53	-0.988	0.165	-1.98	-0.0712	-0.806	-0.788	1.29	-0.974	0.405	0.165	1.36	-0.961	0.278	-0.477	-1.63	-1.26	-0.211	0.373	-0.679	1.51	0.201	-0.483
test_039	1	1	-1.28	-1.9	0.955	-1.28	1.26	0.597	0.26	1.45	2.18	1.25	0.58	-0.014	2.67	-0.203	-0.228	-0.164	-1.43	-1.11	1.05	0.127	-1.04	-1.41	-0.195	-1.33	0.349	0.688	-0.623	-2.07	0.59	0.0522	0.0251	-0.414	1.49	1.01	0.419	-1.73	1.51	-0.642	-1.11	-0.347	1.46	0.592	-0.587	0.493	0.258	0.122	1.74
test_040	0	0	-1.14	0.382	-0.476	-0.0933	-0.418	-0.378	0.00192	-0.393	-0.156	0.416	-1.03	0.693	-0.872	0.973	-0.916	0.607	0.418	-2.35	0.226	-2.21	2.75	-0.4	0.932	0.287	0.675	-1.32	0.867	0.149	0.0614	1.67	1.78	0.478	0.308	0.27	0.756	-0.824	-0.0992	-0.681	-1.32	0.0721	0.476	-1.76	-0.201	-0.0781	-0.849	-0.959	-0.607
test_041	0	0	0.583	-1.45	0.122	1.67	-0.576	-1.48	0.384	2.56	0.717	-0.445	0.768	1.41	-0.955	1.24	-0.0245	0.419	0.0681	0.487	-0.506	-0.123	-0.122	1.31	0.237	-0.829	-0.0541	-0.676	0.641	0.122	-0.344	0.298	1.05	0.285	0.551	0.53	-0.45	-0.531	-0.118	0.785	-0.704	0.658	1.21	0.699	-0.743	0.761	0.774	1.08	-0.782
test_042	0	1	-0.287	-1.5	-0.916	-1.17	-1.25	-2.07	-0.383	0.301	0.265	1.83	0.596	-0.229	-0.057	-0.753	-0.252	-2.1	-0.258	-0.621	0.509	-0.224	-0.921	-1.76	-1.21	-0.45	1.23	-0.885	-0.981	-0.378	0.0612	1.86	-0.986	1.57	-0.239	-1.15	-0.184	0.786	0.787	0.762	1.12	1.19	1.59	0.834	-0.295	-0.743	0.994	0.293	-0.0824
test_043	1	1	-1.93	1.22	0.434	-0.265	0.13	-0.658	-0.0241	0.178	0.157	0.345	1.25	0.488	0.979	0.19	-0.423	-1.22	-0.45	-0.548	-0.231	-0.199	0.896	-1.64	-0.456	1.44	-0.611	-0.335	0.717	-0.236	-0.768	0.0261	0.848	-0.224	-1.56	0.0178	-0.695	-0.373	-0.177	1.31	-0.0966	-0.675	-0.622	1.46	0.209	-0.882	-0.00924	-0.088	1.42
test_044	1	0	-0.807	-1.96	-1.6	0.461	-2.34	-0.0173	-1.03	0.626	-0.185	1.37	-0.627	0.23	1.64	-0.719	0.433	-0.634	-0.363	0.0456	-1	-1.24	0.0688	-1.24	1.91	0.939	0.41	-0.606	0.91	-1.22	-0.468	1.2	-1.79	1.25	-0.89	0.582	-0.442	0.729	-0.785	-0.394	-2.02	-0.35	1.49	0.011	1.02	1.43	0.872	0.818	-0.212
test_045	1	1	-1.51	1.01	1.78	-0.324	-0.985	1.06	0.202	0.633	-0.65	-1.04	1.14	0.158	-0.64	-1.1	0.604	-2.13	-0.533	1.05	0.497	-0.0432	-0.441	-1.14	-0.0153	-0.153	-0.0247	-0.74	-0.994	0.962	2.35	0.158	-1.14	-0.856	0.419	-0.955	-0.554	-0.962	0.427	-0.481	-0.136	-1.03	0.367	0.136	0.814	-0.113	-1.09	0.696	0.85
test_046	0	1	0.236	-2.56	-0.507	2.31	-1.19	0.958	-0.138	-1.95	0.449	0.957	-1.91	-0.6	0.0297	-0.597	-1.16	0.949	-0.861	-0.431	0.574	-1.82	0.755	1.53	0.914	1.31	-0.758	0.463	2.1	0.0709	0.33	-1.75	0.0485	-0.787	-0.713	-0.426	1.16	-0.29	-2.45	-0.0483	-0.0642	-0.927	0.173	0.0872	-0.972	-0.754	-1.01	-1.29	0.492
test_047	0	0	-1.02	1.5	-0.577	-0.262	-0.961	-1.85	-0.808	0.017	-1.26	-0.925	0.597	2.55	0.151	2.53	1.29	-0.3	1.37	0.748	-0.796	-0.44	0.574	0.407	1	1.33	-1.51	0.872	-0.76	1.47	0.181	-0.427	0.558	-0.307	0.57	-0.501	-1.52	0.619	-0.676	-0.314	-1.23	0.406	0.0776	0.0424	-1.3	1.23	0.651	-1.31	-0.844
test_048	0	0	0.883	-1.92	0.0216	0.571	0.923	0.456	1.83	-0.752	-1.18	-0.0118	-1.17	1.1	-0.213	0.87	1.79	2.37	-0.546	2.27	-0.763	2.77	0.0839	-0.55	-0.624	-0.603	1.14	-0.0785	0.636	1.11	0.651	-1.99	-0.108	0.918	0.158	0.608	1.13	0.106	-1	0.419	-1.74	1.05	1.62	-0.269	-0.993	-1.28	0.481	-1.75	-0.787
test_049	0	0	1.92	0.149	0.652	-1.13	0.0751	-1.49	-0.996	1.2	2.21	-0.583	-1.63	-0.267	0.884	0.623	-1.1	0.585	-1.13	-0.335	-1.71	-0.449	-0.66	2.04	-0.797	0.521	-2.35	0.319	0.342	-0.492	0.434	-0.239	0.467	0.336	0.667	-0.18	-0.245	1.31	1.16	-1.51	0.231	-0.256	-0.24	-0.337	1.91	0.676	0.73	-1.37	1.59
test_050	1	1	-0.591	0.259	0.169	0.525	-0.0857	-1.08	-0.971	0.359	0.363	-1.33	-0.784	-0.217	-1.42	1.44	-0.665	-0.721	-1.89	1.5	-1.07	0.46	-0.387	-0.796	0.178	1.29	-0.664	1.1	-1.24	-0.272	2.01	0.476	-2.17	-0.0693	-1.23	-0.0811	-1.4	-1.29	0.593	1.51	-0.453	0.437	0.846	-0.731	1.92	1.57	1.15	-0.652	-0.901
test_051	0	1	-1.7	-0.729	1.26	-0.852	-0.586	1.19	0.609	0.374	-0.375	-0.667	1.84	-1.93	0.531	-0.718	-0.729	-0.782	-0.784	-2.43	-0.0958	-1.26	-0.566	0.283	1.06	0.665	-1.01	1.48	-0.623	0.755	0.389	-1.34	-1.33	1.75	0.834	-0.567	-0.143	-0.817	-1.63	-0.4	-0.927	0.984	-0.152	0.0437	0.809	1.47	1.43	-0.18	0.458
test_052	0	1	1.45	-0.0544	0.491	0.0464	-0.416	1.75	-0.956	-0.187	-1.54	0.25	0.063	1.67	-1.64	-2.02	0.921	0.551	0.555	-0.344	-0.281	-0.655	1.49	0.746	2.47	-1.46	-0.114	0.196	0.632	0.783	0.111	-0.252	-0.0842	-0.507	1.5	-0.592	1.11	-0.585	0.126	-0.225	0.505	-1.3	-1.19	3.46	-0.0627	1.08	-0.201	0.598	0.0213
test_053	1	1	0.989	0.812	0.654	-1.42	-2.28	-1.36	-0.773	1.13	-0.481	-0.576	0.197	0.0662	0.204	-1.67	1.04	-0.538	1.21	1.18	-1.5	1.98	-0.445	0.025	1.96	-0.268	-0.284	1.28	0.165	-1.12	0.846	1.17	-2.46	-0.00377	-0.604	0.102	-1.36	-0.118	-0.195	-1.86	-0.703	-0.0811	-1.43	0.645	1.07	-0.277	0.7	0.691	-1.61
test_054	0	1	-1.34	0.789	-1.11	-0.486	1.76	1.17	-0.0514	-1.02	-0.26	-0.603	-0.898	-0.179	-2.79	1.38	0.0222	0.449	-0.709	-0.455	-0.397	-0.675	-0.255	0.361	1.38	0.623	-2.89	-0.979	0.953	0.814	1.18	0.819	0.836	-0.099	0.0528	-1.12	-0.507	0.986	-0.424	0.495	-1.38	0.0364	-1.02	0.544	0.382	-0.968	-0.33	-1.61	-0.109
test_055	1	0	-1.01	-2.29	-0.8	1.21	-1.29	-0.0181	-1.95	-0.736	0.201	-1.11	0.456	-0.931	-0.00367	1.87	0.689	-0.447	-0.454	1.59	-1.59	1.72	-0.194	-0.0281	-0.314	0.0993	-1.06	-0.52	-0.657	0.0575	1.85	-0.459	-0.984	1.03	1.1	-1.01	-1.65	0.934	-1.73	0.423	-0.226	-1.7	-0.286	0.196	-2.52	-0.811	0.28	-1.36	0.134
test_056	1	0	-1.4	0.813	1.88	1.13	0.646	-0.145	0.256	0.469	-0.307	-1.38	0.784	0.675	-1.48	0.363	0.489	-0.616	-0.37	0.733	1.44	-0.41	-0.811	-1.23	-0.436	0.055	0.848	-0.939	-1.16	-0.338	0.29	-1.51	0.1	0.0534	1.12	-0.625	-0.426	1.1	0.174	0.314	-0.0492	-0.00273	1.33	-0.272	0.317	-0.308	1.27	-1.22	-0.0719
test_057	1	1	1.66	0.785	0.346	0.41	0.0745	-0.522	0.492	0.608	0.342	-0.852	-0.145	0.786	0.252	-0.839	0.616	0.238	-0.499	-0.513	-1.67	-0.42	0.795	-0.983	0.695	-0.592	-0.537	-0.17	0.374	0.833	-0.568	-1.08	0.477	0.704	-0.851	-0.31	0.462	1.37	1.09	0.552	-0.342	-0.699	-0.208	0.949	0.124	-0.139	0.975	0.828	0.825
test_058	1	0	0.00621	0.0613	-0.907	-1.29	-0.782	-0.566	-0.652	-1.03	0.408	-0.187	0.185	0.245	0.597	-0.455	0.84	0.165	-0.142	-0.654	0.437	0.609	-1.57	0.17	-0.851	-0.458	1.12	-0.27	-0.696	0.451	-1.62	-0.425	1.25	-0.941	-0.046	1.44	0.526	1.23	-0.253	-1.3	-1.16	-0.494	0.488	0.221	-1.35	0.188	1.35	1.34	-0.604
test_059	1	1	0.348	0.224	-0.886	-1.68	-0.563	-0.281	-0.712	-0.886	0.6	0.245	0.441	0.26	0.634	-0.707	0.936	0.121	-0.246	-1.15	0.164	0.0443	-1.55	-0.209	-1.12	-0.634	0.948	-0.0543	-0.964	0.642	-1.7	-0.571	0.954	-0.932	0.268	1.31	0.534	1.1	-0.583	-0.978	-1.37	-0.0495	0.656	0.218	-1.38	0.5	1.72	1.56	0.0493
test_060	0	1	0.514	0.849	-0.842	0.041	-2.04	0.944	-2.41	1.44	-0.253	-0.533	-0.549	-0.212	-0.253	-1.72	1.35	0.445	-0.191	-0.0768	-0.703	-0.719	-0.743	-0.0795	1.88	1.61	-0.229	0.0146	-1.02	1.33	1.26	-1.54	-2.2	0.109	0.718	-1.1	1.28	1.61	-0.25	1.06	-1.36	-1.94	-0.853	-0.541	-0.498	1.34	-0.379	-0.865	0.625
test_061	1	1	-0.193	0.351	-1.04	-1.08	-1.03	0.0645	1.99	0.148	-0.506	0.00382	1.58	1.01	0.714	0.645	0.173	-0.231	1.39	-0.138	-0.636	0.814	0.252	-0.664	0.236	0.274	1.27	-0.0768	-1.29	-0.78	-0.802	1	-0.165	1.32	0.603	0.921	0.203	-2.04	0.632	-0.777	-0.933	0.123	-0.187	0.756	0.687	-0.316	-0.564	2.58	-1.24
test_062	0	0	1.79	-0.894	0.277	-0.0373	-1.93	0.362	0.358	-0.958	-0.254	1.04	-0.713	0.294	0.479	-2.64	-0.431	1.44	2.36	0.65	-1.58	1.28	0.839	1.39	1.65	-0.547	1.45	-0.379	0.992	-0.582	-1.83	1.8	1.86	-1.6	1.49	0.572	1.38	1.74	2.4	-0.68	2.07	-1.53	-0.87	-0.382	-0.109	-1.44	-1.08	0.811	0.0705
test_063	1	1	0.971	0.734	0.668	-1.36	-2.2	-1.38	-0.743	1.16	-0.418	-0.533	0.0978	0.0916	0.274	-1.68	1.05	-0.515	1.21	1.21	-1.46	1.94	-0.475	0.0629	1.88	-0.268	-0.25	1.26	0.174	-1.15	0.864	1.21	-2.43	0.0562	-0.613	0.108	-1.34	-0.141	-0.221	-1.87	-0.702	-0.0899	-1.42	0.655	1.04	-0.289	0.723	0.669	-1.63
test_064	1	0	1.51	-0.05	-0.525	1.05	-1.21	-0.0734	-0.131	-0.57	2.64	-0.483	-1.9	1.84	0.917	-1.88	-0.0558	0.403	0.762	0.995	0.823	1.91	1	-0.497	-0.713	0.00856	0.395	-3.61	0.732	-1.34	-0.485	0.425	-0.414	0.458	0.221	1.32	0.601	-0.481	-0.279	0.955	-0.119	-0.0862	1.56	-2.67	0.39	-0.969	1.33	0.398	0.727
test_065	0	1	-0.0413	0.695	1.03	-1.36	1.53	2.54	0.448	0.31	0.465	-0.462	0.685	-1.39	-1.25	-0.937	1.79	1.25	-1.15	-1.1	0.0616	-1.43	-0.766	1.44	-1.8	-1.82	0.736	2.16	-1.83	1.32	-0.643	0.151	0.17	1.17	1.81	-0.243	1.73	0.324	-0.363	-0.281	1.27	2.01	-0.842	-1.16	-0.675	0.369	1.01	-0.845	0.625
test_066	0	1	0.755	-0.0797	0.978	-1.38	0.485	-0.842	1.67	-1.58	-1.03	0.479	0.515	-0.847	-0.251	-0.0218	1.96	0.325	1.1	-0.159	0.988	1.27	-0.461	-0.973	-0.862	-0.42	-0.125	0.128	-1.22	0.406	-1.4	-0.31	-1.4	-0.551	-0.583	-0.776	2.1	-1.19	-1.54	0.974	-1.92	1.04	0.791	-0.159	0.329	1.06	0.406	0.25	-0.191
test_067	0	0	1.07	0.448	-0.052	0.728	0.378	-0.701	0.104	0.0432	-0.765	0.731	1.74	-0.0993	0.147	0.474	-0.593	0.111	-0.0242	-0.583	0.482	0.325	0.439	0.237	-0.449	-0.369	-1.14	-0.196	0.58	0.909	-0.981	-0.49	1.49	-0.0174	-0.612	-0.153	-0.153	0.817	1.72	0.626	0.438	-0.8	-1.26	1.07	0.257	-0.498	-1.07	2.25	-0.408
test_068	1	0	-0.278	0.509	0.981	-0.937	1.36	2.43	0.501	0.318	0.291	-0.796	0.353	-1.39	-1.32	-0.719	1.73	1.33	-0.981	-0.681	0.293	-0.812	-0.667	1.72	-1.42	-1.6	1.03	1.98	-1.59	1.06	-0.527	0.27	0.48	1.07	1.57	0.122	1.79	0.579	0.00423	-0.613	1.44	1.51	-0.989	-1.18	-0.628	0.0604	0.659	-1.04	-0.0823
test_069	0	1	-1.57	-1.33	0.372	1.81	-0.0468	-0.537	0.945	-0.585	-0.21	0.364	0.978	-1.71	0.317	0.562	-3.17	-1.21	-1.24	-1.07	-0.163	-0.482	-0.881	1.23	0.414	1.47	-0.507	-0.207	0.939	0.55	0.621	-0.203	-0.363	0.857	-1.84	1.26	-1.84	-1.13	0.807	-0.254	0.513	1.68	-0.591	1.07	1.22	-1.29	-0.332	0.047	0.904
test_070	0	0	-1.23	1.72	-1.19	-0.761	1.23	0.357	2.21	-1.35	0.611	-0.773	-0.974	0.867	-1.65	1.18	1.52	-0.321	0.533	1.07	-0.0162	1.46	-0.212	0.0866	-1.09	-0.471	0.37	2.1	-0.514	-0.131	0.387	-0.934	-0.32	0.55	-0.123	-0.714	0.368	-1.25	-0.252	-0.67	0.233	0.0203	-0.942	-0.98	-1.22	1.3	-0.375	0.524	-1
test_071	1	0	1.08	0.485	1.84	1.27	0.287	0.0239	0.43	2.44	-0.151	0.00497	0.493	-0.169	0.259	1.09	-0.256	0.158	-0.23	-0.407	0.585	-0.368	-0.0828	0.0266	1.67	0.27	-0.194	-1.22	-0.0631	-0.465	0.643	1.15	0.672	-0.566	-0.826	0.189	-0.123	-0.602	-0.378	0.39	-0.271	-0.727	0.493	0.922	0.332	0.398	0.795	-0.89	-1.22
test_072	1	1	-1.42	-0.516	0.425	0.737	1.05	-1.02	1.41	-1.08	1.1	-0.202	1.45	0.115	1.62	-1.54	1.21	1.48	0.421	-1.24	0.427	0.204	-0.289	-1.37	-0.437	-1.32	-0.043	1.28	0.226	-1.77	1.35	-1.02	-0.378	1.03	0.768	0.612	-1.29	1.34	-0.512	0.924	0.563	0.116	2.12	-3.12	0.913	-0.419	-0.0955	0.924	-0.945
test_073	1	1	-0.23	-0.524	-1.7	-0.843	0.708	-0.203	-0.655	0.406	1.4	-1.24	0.88	-0.127	-0.258	-1.81	0.822	1.11	-1.96	-1.44	-0.916	0.00561	0.296	0.0312	-1.63	-1.93	1.26	0.354	0.077	-1.42	0.981	-0.314	0.35	0.643	-0.0614	0.0755	-0.331	-0.893	-0.654	0.013	0.757	1.07	-0.129	-0.209	0.0277	1.64	0.705	-0.899	1.91
test_074	0	1	0.279	-0.206	0.802	0.128	-0.461	1.41	-0.92	0.393	0.0804	-0.0953	-0.477	-0.642	-0.672	-0.411	0.0269	0.108	0.773	-0.332	-0.372	-0.604	-0.493	-0.0422	0.896	-0.548	-1.31	-0.314	0.638	0.694	-1.37	-1.01	-0.257	0.441	0.953	-1.09	2.71	1.46	0.04	0.826	-0.702	-0.768	-0.822	0.267	0.121	-1.66	2.33	0.702	2.27
test_075	0	1	-0.024	1.29	0.0704	-1.41	0.464	0.465	-0.221	-0.166	0.38	1.93	-0.357	-0.81	-0.164	0.305	0.231	-0.106	1.07	-0.668	0.781	-0.518	-1.33	0.572	-1.67	-1.6	0.356	-0.752	-0.598	1.08	-1.75	1.11	0.148	-0.556	1.63	-2.54	0.588	-0.124	-0.423	0.358	-0.372	0.745	1.41	-0.792	-1.24	-1.18	1.6	1.16	0.0616
test_076	1	0	1.07	0.31	-0.111	-0.484	-0.461	-1.14	-0.058	-1.14	-1.46	0.0514	-0.569	0.684	0.508	1.16	-1	0.000865	2.19	0.591	-0.183	0.762	0.958	-0.276	-0.283	1.77	1.61	1.61	1.59	-1.21	1.34	-1.17	0.18	-1.62	0.164	0.647	-0.132	-0.327	-0.574	-0.604	0.398	-0.178	1.49	0.886	1.25	-0.882	-0.191	-1.77	-0.832
test_077	1	1	0.521	0.367	-0.503	0.57	0.325	-1.32	-1.3	-1.27	0.828	0.244	0.2	-0.321	1.15	0.64	-0.685	-1.46	-0.657	0.718	0.327	-1.36	0.938	-0.759	0.167	1.23	-0.733	-1.29	0.557	-0.178	0.0448	-0.5	1.55	-0.713	0.496	1.07	0.961	0.564	0.675	1.05	-0.149	-0.834	0.23	0.22	-0.677	0.357	1.11	-1.4	0.297
test_078	1	0	-1.02	0.032	-0.224	2.75	-0.583	-0.136	0.428	1.61	-0.384	-1.45	0.246	0.675	-2.14	0.845	-0.228	-0.511	1.3	0.00321	-1.63	1.61	1.13	-0.262	1.92	1.82	-0.765	-1.28	-0.663	-1.16	0.513	-1.33	0.81	0.932	0.197	0.89	0.823	-0.0557	-1.2	0.94	-0.296	-0.609	0.588	-0.853	-1.26	0.838	0.114	1.29	-0.137
test_079	1	0	-0.208	0.294	-0.439	0.707	1.19	-0.499	0.336	0.223	-2.21	-1.26	0.82	1.36	-0.761	-0.775	-1.17	0.165	-0.118	1.66	-0.23	-0.195	1.25	-1.77	-0.722	1.13	1.23	1.32	-0.706	-0.185	0.293	0.973	-1.33	0.0195	-0.214	-0.394	0.128	0.466	-0.615	-1	0.261	-1.33	-1.79	2.15	0.88	-0.0815	-1.09	0.994	-1.54
test_080	1	0	-1.83	-1.54	0.264	2.19	-0.277	-0.773	0.993	-0.594	-0.388	-0.0626	0.726	-1.59	0.256	0.79	-3.21	-1.13	-1.12	-0.571	-0.0278	0.0919	-0.775	1.45	0.76	1.71	-0.21	-0.422	1.21	0.298	0.74	-0.0483	-0.0179	0.821	-2.1	1.52	-1.81	-0.956	1.08	-0.629	0.611	1.26	-0.745	1.09	1.32	-1.53	-0.662	-0.189	0.321
test_081	0	0	-2.06	1.19	-1.32	0.53	0.0928	-0.711	0.127	-0.306	1.71	2.22	-1.24	0.151	-0.0916	1.05	-0.179	-2.85	-0.378	-0.532	0.371	0.128	1	-0.454	0.736	-0.0533	-0.227	-0.126	0.442	0.351	-1.64	0.37	1.89	-0.275	-1.25	1.16	-0.741	-0.818	-0.456	-0.986	1.28	0.706	-0.697	0.00481	0.472	1.89	-0.757	0.844	0.385
test_082	1	0	-1.24	0.247	-1.73	0.282	-0.694	-0.603	0.179	0.499	0.874	-1.54	-0.0857	-1.28	-0.849	-1.49	0.232	-0.848	-0.74	0.247	0.582	1.31	0.592	-0.921	0.971	1.53	0.712	-1.15	1.06	0.617	1.49	0.0928	-0.665	1.07	-1.43	0.0508	1.44	-0.0991	-1.68	0.29	-0.745	-0.125	-1.83	-0.315	-1.38	-0.887	0.716	-0.726	-0.793
test_083	0	0	0.311	0.218	0.869	-1.27	-0.831	-1.38	0.6	-1.29	1.92	-0.147	0.471	-0.949	-0.628	0.109	0.596	0.0312	-0.0278	-0.232	-1.07	0.148	-0.568	1.42	0.285	0.542	-2.07	-0.699	-0.162	0.466	-0.0237	0.227	0.0671	0.549	0.577	-0.586	-0.298	0.467	0.284	-1.21	0.626	1.33	-0.638	-1.04	0.849	0.478	0.886	-0.249	-0.404
test_084	0	0	0.467	0.677	1.11	3.12	-0.508	0.187	-0.529	0.751	-2.31	1.38	-1.63	1.35	-0.744	-0.427	-0.957	0.0272	-0.392	2.32	-0.0549	-1.16	0.779	-0.659	1.84	0.77	-0.34	-1.63	0.987	0.978	1.03	0.975	-1.07	1.01	0.14	1.11	-0.654	0.434	1.12	-1.25	-0.752	-1.28	1.56	0.699	0.707	0.684	0.974	1.29	-0.733
test_085	1	1	-0.186	0.804	0.289	0.597	-2.03	-1.04	0.087	1.28	-0.221	0.529	-1.5	1.43	-0.174	-0.192	0.0219	-1.14	0.235	-0.0787	-0.112	-1.83	3.71	-3.17	-1.83	1.11	0.577	-0.148	0.816	-1.23	-0.686	-0.62	-1.21	1.13	0.346	-1.65	-0.0821	-0.456	-0.23	-0.204	0.832	-0.45	1.88	0.356	-0.194	-1.29	0.348	-0.325	1.86
test_086	1	1	-0.493	-0.951	-0.617	-0.136	0.199	1.23	1.32	-1.02	0.266	-0.0462	2.38	0.304	-0.113	-0.804	0.0312	-0.302	0.461	-1.73	-1.08	-0.717	-0.285	-1.78	-0.403	1.39	0.705	-0.467	-0.0944	-0.26	1.17	-1.18	1.51	-0.498	0.699	1.19	0.213	-0.988	-1.45	0.695	0.0903	0.449	0.396	0.741	-0.548	2.13	0.421	-1.14	1.37
test_087	0	1	-0.88	-0.616	-0.375	0.885	-0.178	-0.845	-0.565	-2.15	1.01	-0.437	0.49	-2.14	0.169	-0.492	-0.881	-0.402	-0.254	-0.462	-1.41	-0.808	0.086	0.63	-0.79	-0.161	-0.125	1.05	-1.03	1.38	0.283	0.164	1.46	-0.135	-1.31	0.298	-0.478	-0.00373	-0.727	0.741	0.682	1.03	-0.708	-1.06	-0.518	-1.76	0.699	-1.28	1.26
test_088	1	1	1.68	1.5	0.392	-0.825	0.182	-0.0335	-0.0588	0.547	-0.629	0.404	-0.938	-0.773	0.972	-0.604	-0.0881	1.47	0.89	1.6	-0.202	-1.1	1.97	-0.552	-0.782	0.654	1.66	0.842	2.38	-2.48	0.66	-0.0739	-2.14	-1.43	-1.16	-1.16	-2.35	-0.556	-1.78	-0.229	-1.93	1.58	0.581	-0.579	0.158	1.12	-0.0414	-1.64	0.231
test_089	0	1	-0.917	-0.197	2.32	0.268	2.17	0.372	1.62	0.0878	0.505	1.17	-1.17	0.877	1.01	0.15	-0.331	-0.199	1.24	0.915	2.12	0.505	-0.226	-1.56	-0.687	-0.531	1.42	0.699	0.433	-0.164	0.0555	0.436	-0.498	-1.28	1.47	-0.41	0.179	-0.868	-0.503	-2.23	0.81	-0.385	1.77	0.0238	1.99	0.505	-0.921	-0.974	-1.34
test_090	0	1	0.326	-1.53	0.868	0.524	0.236	0.447	-1.34	-0.114	0.438	0.452	-2.02	-0.882	-0.0558	0.837	-1.46	0.974	1.42	0.867	0.333	0.403	-0.638	-0.215	0.0666	0.669	1.58	0.219	1.75	-1.66	-0.452	-1.18	1.52	-1.85	-0.381	-0.26	-1.29	0.261	-0.495	0.225	0.407	-1.05	0.16	-0.58	-0.821	-0.526	-0.796	-0.895	2.3
test_091	0	1	-0.795	1.62	-0.521	-0.633	-0.747	-1.67	-0.86	-0.0436	-1.23	-0.546	0.85	2.52	0.135	2.32	1.27	-0.342	1.27	0.359	-0.994	-1.04	0.546	0.0955	0.709	1.2	-1.75	1.06	-1.05	1.67	0.0455	-0.562	0.124	-0.23	0.829	-0.688	-1.57	0.418	-0.914	0.0853	-1.41	0.843	0.259	0.0572	-1.31	1.44	1.04	-1.06	-0.13
test_092	1	0	0.576	2.37	0.471	0.602	-1.02	-0.295	0.625	1.86	-1.29	-0.835	0.809	0.184	-1.24	0.249	1.24	-0.82	0.872	-1.6	0.665	0.804	0.849	1.69	2.59	1.65	0.59	-2.27	-1.05	-0.637	1.2	-0.851	0.826	0.528	1.78	1.98	1.32	-0.39	2.14	-1.6	-0.307	-1.37	0.614	0.61	0.519	-0.437	-0.921	0.397	-0.746
test_093	0	0	-0.828	-2	-1.6	0.532	-2.32	0.00788	-0.974	0.608	-0.114	1.34	-0.722	0.315	1.6	-0.745	0.468	-0.574	-0.365	0.125	-0.964	-1.29	0.0825	-1.28	1.93	0.988	0.359	-0.644	0.958	-1.3	-0.465	1.2	-1.84	1.26	-0.904	0.523	-0.415	0.673	-0.814	-0.36	-2.05	-0.302	1.47	-0.0613	1.02	1.42	0.91	0.727	-0.22
test_094	0	1	0.247	-2.55	-0.576	2.31	-1.18	0.975	-0.185	-1.89	0.464	0.923	-1.9	-0.599	0.0119	-0.658	-1.01	0.946	-0.889	-0.408	0.456	-1.86	0.731	1.51	0.895	1.22	-0.748	0.406	2.13	0.0404	0.389	-1.77	0.0454	-0.78	-0.667	-0.369	1.21	-0.252	-2.49	-0.0405	-0.064	-0.976	0.153	0.0555	-0.949	-0.762	-1.07	-1.29	0.517
test_095	0	1	-1.49	1.18	1.04	-0.806	0.637	0.515	-0.791	-2.14	-0.905	0.0797	-0.403	0.782	-0.872	-0.101	0.622	0.632	-0.775	-0.0306	1.98	-0.419	1.07	1.31	-0.456	-1.05	0.206	0.929	-1.13	0.834	-0.721	-0.394	-0.744	2.16	0.358	-0.546	0.228	-0.313	1.35	-0.263	1.02	-0.327	-1.87	1.36	0.352	2.07	-0.613	1.31	-0.317
test_096	1	0	-1.39	0.214	0.551	0.0324	-0.28	0.00232	0.811	-1.07	-2.49	-0.15	-0.231	-1.73	1.25	2	-1.1	-0.428	0.863	0.389	-0.56	0.00565	2.25	-1.42	0.117	1.68	1.33	0.0326	1.83	-1.47	-0.707	1.93	-1.49	-0.329	-2.36	-0.531	-0.544	-0.914	-0.0993	0.583	1.27	0.147	1.24	0.281	1.33	-1.26	-1.21	-1	0.333
test_097	1	1	-0.534	-0.708	0.792	-0.628	1.11	1.96	0.736	2.13	2.33	-0.12	-0.0552	1.12	0.114	-1.59	0.241	-0.773	0.553	-0.615	0.109	-1.24	-0.00511	1.15	0.161	0.018	-0.208	0.419	-1.08	-2	0.898	1.07	-0.78	0.229	0.46	-0.944	1.09	-2.47	-0.746	-2.14	-0.979	1.72	-0.432	0.174	1.06	0.535	0.438	-0.113	-0.924
test_098	0	0	-1.96	-0.733	0.0601	1.8	-0.0289	-0.36	1.03	-2	0.39	-1.13	-0.36	0.0533	2.09	0.563	-0.0497	0.115	-0.671	-0.428	-0.622	1.14	-1.24	0.862	1.33	-0.588	-1.38	-0.777	0.305	-0.758	1.04	1.39	0.384	-0.0732	0.467	2.09	-0.446	1.8	1.42	-0.00394	1.14	-0.0813	-0.244	-0.757	0.359	0.707	-0.214	-0.0922	-0.583
test_099	0	1	0.757	0.687	0.767	1.22	-1.51	-1.01	-1.72	1.03	-0.701	0.29	0.995	0.025	-0.386	-2.05	1.13	-0.0629	-0.0869	-1.37	-0.885	-0.509	1.12	-1.08	1.5	-0.251	-0.667	-0.616	-1.4	1.52	1.09	1.06	1.04	1.09	0.525	0.199	-0.541	0.614	0.25	-0.127	0.272	-0.118	0.804	0.344	-0.269	0.0966	1.47	2.02	-0.569
test_100	1	0	0.344	0.668	1.12	3.13	-0.541	0.212	-0.533	0.684	-2.32	1.41	-1.68	1.34	-0.697	-0.348	-0.987	0.0266	-0.533	2.33	-0.0209	-1.1	0.791	-0.626	1.85	0.674	-0.279	-1.62	0.997	1.04	0.977	1.01	-1.07	0.97	0.117	1.15	-0.775	0.49	1.12	-1.25	-0.735	-1.25	1.57	0.752	0.696	0.722	0.967	1.33	-0.841
test_101	1	1	-1.16	-0.19	-0.854	-0.233	1.09	-0.432	0.189	1.94	1.41	0.646	0.977	1.89	-0.723	0.291	-0.203	1.92	-0.336	-0.635	0.819	-1.21	0.587	-0.74	0.687	-0.27	0.135	0.54	0.504	0.0746	-0.285	-0.06	0.149	0.943	-1.56	-0.000529	-0.445	-1.45	-0.623	2.35	-1.09	0.76	-0.483	-0.792	-1.85	2.72	-1.55	1.74	0.57
test_102	1	1	-0.89	-0.0583	-0.403	-1.77	0.216	-0.458	-1.44	-1.7	0.61	-0.833	-2.18	1.24	1.96	0.153	-1.25	-1.18	-0.504	1.08	0.669	-1.47	1.14	-1.44	-0.871	0.684	-0.331	1.79	0.0158	-0.88	-0.745	-1.79	-1.07	-1.52	-0.955	-0.261	-0.353	-0.811	-0.992	-1.01	0.789	1.06	0.345	0.0773	1.51	0.0458	-0.335	0.014	0.0388
test_103	1	0	-1.19	-0.294	-0.496	-1.4	-0.0462	-0.741	-1.45	-1.63	0.556	-1.2	-2.41	1.29	2.01	0.366	-1.25	-1.1	-0.4	1.51	0.838	-0.95	1.24	-1.21	-0.543	0.936	-0.0301	1.67	0.301	-1.14	-0.605	-1.72	-0.694	-1.55	-1.21	-0.021	-0.305	-0.517	-0.775	-1.33	0.891	0.523	0.157	0.0556	1.59	-0.162	-0.726	-0.224	-0.623
test_104	1	1	0.176	-1.2	1.64	-0.281	0.557	-0.384	-1.03	1.24	-0.999	0.953	1.25	-0.706	-0.782	0.00609	0.00838	0.491	-1.3	0.281	-1.54	0.53	0.642	-1.79	-1.41	1.36	-0.0314	-1.53	0.599	0.604	1.81	1.02	-0.426	1.32	0.224	-0.0673	-0.791	2.14	0.565	-1.14	0.627	-0.466	0.331	-0.953	-1.28	0.879	-1.23	0.475	1.41
test_105	1	0	1.45	0.463	-1.72	1.61	-0.655	-0.104	-1.9	-0.667	0.191	0.266	-1.02	1.09	-0.126	0.441	2.75	0.14	2.01	-0.243	0.983	1.46	-1.06	0.0278	-0.0891	0.414	-0.374	-1.08	0.279	-0.972	-0.214	-1.58	0.327	1.24	0.474	0.192	2.11	1.22	0.717	0.382	1.27	0.416	-1.54	-1.57	1.25	0.554	-0.246	-0.36	-0.246
test_106	1	1	-0.0909	0.388	-0.405	-0.167	0.647	-0.247	-1.33	-1.79	1	-0.555	-0.865	-0.771	0.893	-0.886	-2.12	0.459	-0.558	0.681	0.299	-0.975	0.118	-1.18	-2.03	0.925	0.538	1.02	0.605	-0.804	0.348	1.14	0.54	-1.17	-0.414	0.293	-0.269	-0.732	-1.31	1.42	0.531	-0.599	-0.431	-0.0887	0.522	-0.604	-2.64	-0.725	1.39
test_107	0	1	-1.05	0.987	2.12	1.01	-0.0113	-0.118	-0.799	1.18	-0.321	-0.196	1.1	-0.872	0.211	-0.46	0.17	0.785	-0.6	-1.31	1.25	0.466	0.611	0.831	0.261	0.844	-0.0402	-1.28	-1.83	0.445	0.588	0.126	-1.3	-0.92	0.198	0.877	0.526	1.49	-0.209	1.28	0.549	0.121	-0.207	0.476	0.384	-0.345	-0.95	-1.1	0.353
test_108	0	0	1.05	1.8	-2.54	0.506	-0.16	-0.264	-1.88	-0.736	0.464	-0.783	-1.93	0.996	-0.395	0.869	-0.905	0.105	-1.09	1.32	1.41	-1.85	1.83	1.68	-0.958	0.3	0.605	0.389	2.01	1.45	-1.86	-0.61	1.19	-0.121	-2.1	1.54	-0.697	-0.00782	-0.156	1.83	-0.0192	1.36	0.663	-0.466	-0.916	-0.171	-0.251	-0.629	-0.865
test_109	0	0	-0.691	-1.83	0.411	0.591	-1.21	1.56	1.77	-0.639	0.824	-1.4	0.29	-0.938	-0.746	-0.141	0.239	0.888	-1.29	-0.786	-1	2.42	-1.01	-1.2	0.386	-0.604	1.9	0.24	-0.901	-1.95	0.399	0.185	-1.29	-0.614	0.244	1.04	-2.02	-1.14	0.236	1.55	0.266	0.238	-0.0739	-1.16	-0.29	1.88	-1.39	-0.144	0.283
test_110	1	0	1.54	-1.48	-2.14	-1.13	-0.441	1.15	0.156	1.98	0.0941	-0.299	-1.14	0.492	0.499	-0.421	-0.224	1.4	1.33	0.674	-0.444	1.33	1.13	-1.6	1.29	0.647	1.38	-1.21	1.96	-1.58	-1.18	-0.711	0.279	-1.82	-0.241	0.258	2.84	0.61	0.151	-0.108	-1.64	-1.49	1.12	-1.41	-1.27	-0.673	0.923	0.537	-1.66
test_111	1	1	0.0328	1.04	-1.99	-0.239	-0.203	-0.267	0.396	-0.274	1.4	0.723	1	0.636	-1.34	0.0433	0.231	-1.55	0.499	-0.927	-0.697	-0.193	0.224	0.353	0.162	-0.807	-1.33	-1.09	-1.4	1.32	0.873	-0.386	1.22	0.894	-0.901	0.819	0.156	-1.39	0.529	1.32	-0.0299	1.12	-0.994	-1.47	-0.201	1.21	0.264	0.00557	0.259
test_112	0	1	0.256	-1.23	0.402	-2.04	-0.69	-0.965	-0.908	-0.064	-0.826	0.759	-1.15	1.07	1.3	-0.775	0.468	-0.289	-0.557	-2.2	0.793	-2.41	-0.265	0.288	-0.41	-1.92	-0.146	-0.529	-2.02	-0.281	-0.221	0.344	-1.41	1.67	0.935	0.704	0.702	-0.135	1.28	-0.875	0.873	1.24	1.02	0.707	-0.568	2.07	-0.861	0.917	-0.143
test_113	1	0	-1.42	-1.6	1.69	-0.441	0.865	2.14	-0.23	-0.671	-1.03	-2.99	0.754	-0.335	-0.424	-0.0583	0.566	1.69	-0.266	1.36	1.71	1.22	0.681	0.119	1.17	-0.67	0.281	-0.0966	0.159	-1.47	-0.782	-0.545	-1.16	-2.13	1.28	-0.855	1.21	2.3	-0.468	0.159	1.05	0.375	0.579	0.362	-0.863	-1.15	-0.928	-1	-0.262
test_114	1	1	-0.654	0.0219	0.949	-0.0525	-0.522	-0.172	0.0536	0.637	0.0329	0.195	-0.718	0.895	-0.596	1.34	0.601	0.103	-0.168	0.415	-0.25	0.729	-0.173	0.625	0.18	-0.219	0.947	1.48	1.04	0.000682	0.244	0.228	0.832	-1.1	0.328	0.922	-1.69	-0.741	-0.436	-0.264	-0.827	1.59	0.264	-1.17	-0.43	0.919	-0.473	0.254	-1.2
test_115	0	1	-1.47	-0.575	-0.494	-0.215	-0.181	0.982	0.908	-1.59	-0.835	0.722	0.0928	1.2	0.345	0.118	-0.819	-0.687	-0.375	1.09	-1.37	-0.75	1.41	-1.01	0.0115	1.58	1	-1.39	0.833	1.53	0.897	-1.43	-0.473	0.0285	0.964	1.27	-0.00353	-0.962	-0.0194	0.032	0.543	-0.186	-0.225	0.826	0.299	-0.204	-0.0777	-1.69	1.02
test_116	0	1	0.878	-0.829	-1.82	0.44	-0.624	0.814	-0.0108	-0.624	1.18	0.706	-0.446	-0.56	-0.286	0.909	-0.981	0.132	0.3	0.894	-2.46	1.18	-0.487	0.156	-0.625	1.19	1.55	-0.21	1.74	0.0839	0.805	-0.87	0.294	0.642	-0.0629	0.674	-1.26	-1.12	0.964	-0.464	0.157	-0.335	0.444	0.966	-0.932	-0.25	0.847	-1.5	0.571
test_117	1	0	-0.807	-0.727	0.233	1.1	-1.1	-0.411	-1.4	0.387	-0.595	-1.07	-0.0145	1.15	-1.98	1.03	-0.541	-1.18	-1.02	1.2	0.163	0.841	0.204	1.62	0.282	0.773	-1.67	-0.563	0.942	1.34	1.27	0.409	-0.136	-1.07	-1.13	1.33	-1.22	0.356	-1.13	-2.08	-1.41	0.686	0.745	0.878	1.22	-1.28	-0.337	-0.5	0.908
test_118	1	0	-1.17	1.75	-1.21	-0.752	1.17	0.406	2.18	-1.26	0.568	-0.772	-0.991	0.836	-1.67	1.2	1.51	-0.302	0.59	0.964	-0.103	1.48	-0.176	0.0921	-1.09	-0.469	0.303	2.12	-0.458	-0.161	0.309	-1.04	-0.315	0.46	-0.0727	-0.703	0.393	-1.26	-0.208	-0.622	0.287	0.0127	-0.938	-0.942	-1.23	1.26	-0.377	0.548	-0.872
test_119	1	1	0.132	-1.25	1.61	-0.311	0.567	-0.417	-0.983	1.23	-0.974	0.958	1.25	-0.696	-0.835	-0.0273	0.076	0.474	-1.34	0.229	-1.52	0.524	0.651	-1.8	-1.51	1.33	-0.0483	-1.57	0.561	0.605	1.81	1.1	-0.461	1.28	0.149	-0.0782	-0.751	2.14	0.558	-1.05	0.662	-0.395	0.286	-1.02	-1.32	0.873	-1.2	0.472	1.49
test_120	1	1	1.73	0.132	-0.464	0.664	-0.955	0.177	-0.188	-0.571	2.68	-0.135	-1.67	1.76	0.91	-2.17	-0.0649	0.423	0.576	0.61	0.595	1.36	1.01	-0.848	-1.03	-0.255	0.145	-3.44	0.47	-1.16	-0.573	0.283	-0.828	0.482	0.489	1.17	0.547	-0.653	-0.572	1.37	-0.275	0.374	1.7	-2.58	0.329	-0.581	1.59	0.695	1.38
test_121	0	1	-1.95	1.25	0.393	-0.234	0.136	-0.603	-0.051	0.171	0.248	0.361	1.28	0.433	0.892	0.167	-0.381	-1.27	-0.48	-0.617	-0.281	-0.179	0.902	-1.67	-0.524	1.47	-0.611	-0.314	0.714	-0.184	-0.78	0.089	0.852	-0.186	-1.55	-0.0605	-0.622	-0.322	-0.186	1.32	-0.0688	-0.639	-0.702	1.38	0.224	-0.899	-0.0292	-0.117	1.41
test_122	0	0	1.52	-1.49	-2.07	-1.11	-0.505	1.15	0.179	1.93	0.0425	-0.328	-1.2	0.583	0.426	-0.408	-0.336	1.38	1.35	0.649	-0.372	1.28	1.19	-1.57	1.34	0.677	1.38	-1.19	1.95	-1.68	-1.2	-0.68	0.305	-1.84	-0.212	0.235	2.83	0.546	0.237	-0.177	-1.65	-1.52	1.12	-1.28	-1.23	-0.823	0.963	0.561	-1.62
test_123	0	1	1.7	0.665	-1.64	1.46	0.96	2.12	-0.8	0.862	-1.08	-0.452	0.935	-0.403	-2.03	-0.438	0.117	0.679	2.1	-1.01	-2.36	-1.59	1.5	-0.53	0.54	0.15	-1.46	2.23	1.63	1.16	-0.223	1.71	-1.15	-1.16	1.33	-2.14	0.0818	-0.608	-0.297	1.16	2.3	0.9	-1.05	0.153	-0.539	-0.00572	0.245	-1.52	0.0114
test_124	0	1	1.17	0.889	-0.288	0.668	-0.0274	-0.865	-1.55	0.643	0.485	0.38	-0.381	1.62	0.172	1.66	-0.09	1.13	0.451	-0.339	-2.32	-1.17	-0.369	0.803	-0.643	-0.503	-0.644	0.195	-0.0645	1.47	-0.586	1.43	1.42	0.329	0.477	0.287	-1.63	1.53	-0.356	0.376	-0.0759	0.7	1.11	0.146	-1.39	-0.362	1.08	0.692	1.3
test_125	0	0	0.889	0.726	-0.438	1.03	-0.231	-1.11	-1.5	0.566	0.394	-0.0467	-0.712	1.66	0.189	1.9	-0.158	1.22	0.616	0.113	-2.12	-0.547	-0.262	1.05	-0.28	-0.254	-0.363	0.0232	0.21	1.11	-0.543	1.52	1.72	0.323	0.189	0.627	-1.59	1.71	-0.029	-0.0622	0.126	0.267	0.988	0.0822	-1.2	-0.769	0.673	0.467	0.649
test_126	1	0	-0.619	1.27	-0.0418	1.09	-0.665	1.22	0.116	1.12	-0.326	-1.08	-0.557	-0.791	-1.39	0.0326	0.585	0.179	-0.0213	0.121	0.319	1.91	0.505	-0.277	-0.867	-1.05	1.33	0.915	0.871	0.324	-0.644	1.69	-1.1	-1.05	-0.669	0.251	-0.916	-1.16	-0.123	-0.482	0.895	0.485	-0.577	-0.576	0.973	-1.05	-1.34	1.3	-1.92
test_127	0	1	0.324	-0.442	-0.488	0.166	-0.734	1.77	-0.792	0.0526	0.706	1.1	-1.75	0.239	-0.832	0.38	-0.535	0.276	1.05	-1.29	1.25	-0.75	-0.349	1.11	0.718	-0.0174	0.363	-0.37	0.387	0.0378	-2.59	-0.586	0.372	0.416	-0.304	0.771	0.429	0.378	-0.229	-0.562	1.23	0.454	-0.767	0.552	-0.758	0.0514	0.401	2.14	0.246
test_128	1	1	2.01	-0.791	0.386	-0.382	-1.8	0.525	0.259	-0.943	-0.101	1.43	-0.496	0.211	0.566	-2.86	-0.444	1.39	2.2	0.261	-1.77	0.642	0.731	1.12	1.38	-0.77	1.18	-0.22	0.829	-0.396	-1.93	1.66	1.53	-1.57	1.68	0.313	1.28	1.62	2.09	-0.297	1.85	-1.05	-0.624	-0.353	-0.256	-1.16	-0.599	1.05	0.807
test_129	0	1	2.36	2.41	-0.419	-0.554	-0.462	-0.153	-0.0337	0.187	0.127	1.32	0.583	-0.85	0.187	-0.361	1.54	0.405	0.265	-0.569	0.809	1.06	-0.177	-0.281	0.812	-0.613	1.75	2.02	0.529	0.522	-2.05	-0.453	1.18	-0.98	0.194	1.7	1.86	-0.593	0.662	0.565	-0.532	-0.0401	0.168	-0.202	-0.298	-0.122	0.947	-0.328	-1.29
test_130	1	1	1.43	1.4	0.604	-0.374	-0.672	-0.475	-1.43	0.346	-1.21	2.8	-0.933	-1.29	0.935	-1.02	0.198	-0.22	-0.904	-1.42	-0.522	0.273	0.492	1.3	0.0899	-0.33	-0.0667	1.35	0.234	2.26	-0.587	-0.049	0.808	1.26	-0.228	-0.215	1.77	0.936	1.6	-1.64	0.812	-0.557	-1.7	1.38	-0.0536	-0.399	0.0165	1.88	0.404
test_131	1	0	-1.63	-0.755	1.06	0.575	0.643	-1.26	-0.142	-1.44	1.43	0.346	-0.576	-1.51	1.03	-0.899	-1.86	-0.79	-0.913	-0.0964	-0.417	0.106	-0.511	0.449	-0.659	0.177	-0.306	-0.659	0.0795	1	2.32	0.258	1.47	-0.223	-0.149	1.52	-1.41	-1.72	-0.0731	-0.667	1.01	0.766	0.491	-1.09	1.06	0.688	-1.45	-1.41	1
test_132	1	1	0.769	0.388	-0.42	0.245	-0.276	-0.0402	0.918	0.81	-1.38	0.196	1.24	0.573	-0.952	-2.2	1.48	-0.467	-1.47	-0.853	0.311	-0.948	-0.875	-0.521	-0.215	-1.38	-1.3	-0.0961	-0.812	-0.217	1	0.0649	-1.44	1.38	1.03	-1.42	-0.542	-0.33	0.733	-0.232	0.86	0.0585	-0.666	0.875	-0.558	-1.14	0.36	1.18	-0.798
test_133	1	1	-1.55	1.06	1.76	-0.374	-0.901	1.06	0.13	0.617	-0.613	-1.16	1.16	0.105	-0.7	-1.01	0.541	-2.1	-0.604	1.06	0.538	-0.0159	-0.48	-1.11	-0.0359	-0.105	-0.0685	-0.727	-1.03	0.998	2.38	0.184	-1.14	-0.954	0.448	-0.92	-0.59	-0.918	0.441	-0.4	-0.125	-1.07	0.334	0.146	0.817	-0.0822	-1.14	0.601	0.921
test_134	1	1	-1.4	-0.217	1.37	0.807	0.0808	1.07	2.1	0.903	-0.383	-0.305	0.238	-0.144	0.311	-2.4	-0.702	2.04	2.03	-1.82	-0.203	0.0436	-1.58	1.37	0.844	-1.16	-2.02	-1.23	-0.537	1.4	0.312	1.06	-0.776	-1.81	-0.0834	-0.998	1.11	1.32	0.3	1.34	0.0074	0.616	-1.21	-1.95	-0.289	0.317	0.805	1.45	-0.822
test_135	0	0	0.042	0.709	0.734	0.0749	1.17	-0.61	0.426	1.39	0.992	-0.739	-0.213	1.93	-1.65	1.21	0.274	-0.619	-1.04	1.75	1.56	0.641	0.751	-0.718	0.146	0.0794	-1.18	0.215	1.94	-0.146	-0.154	-0.755	-0.117	0.0446	0.00228	-0.877	0.0433	-0.198	-0.798	-1.26	-1.38	-1.11	0.651	1.25	0.293	0.542	-1	-0.246	-1.36
test_136	0	1	-0.581	0.207	0.25	0.604	-0.0961	-1.13	-1.02	0.37	0.386	-1.38	-0.723	-0.289	-1.38	1.43	-0.708	-0.649	-1.94	1.45	-1.02	0.503	-0.413	-0.771	0.273	1.26	-0.767	1.11	-1.26	-0.407	2.04	0.45	-2.12	-0.0958	-1.17	-0.0476	-1.44	-1.27	0.646	1.51	-0.496	0.407	0.913	-0.783	1.92	1.59	1.16	-0.677	-0.919
test_137	1	0	2.13	-0.437	-0.696	-2.03	1.11	0.188	0.47	0.292	0.281	-0.131	-1.53	-1.81	2.11	0.649	0.225	3.25	0.987	1.3	0.791	1.97	-0.538	0.35	-1.04	-0.207	1.84	1.58	1.76	-0.431	-1.13	-0.75	1.02	0.806	0.545	-1.19	1.52	1.18	-0.292	1.17	0.0798	-1.53	0.534	0.119	-0.712	-2.2	-1.25	-1.56	-0.32
test_138	0	1	0.45	-0.575	0.687	-1.25	-0.562	-1.27	0.695	-0.871	0.0417	0.955	1.59	0.146	1.45	-0.652	0.937	-0.763	-1.34	-1.01	-0.851	-0.782	-0.15	-0.775	-1.07	0.0118	0.217	0.17	-0.401	-0.486	-0.221	-1.05	0.593	0.11	-0.515	-0.263	0.193	-0.165	-0.699	-0.162	0.134	1.04	0.764	-0.641	-1	-0.519	1.79	1.08	1.15
test_139	1	1	-0.56	-0.574	0.312	0.656	-0.913	-0.244	-1.47	0.399	-0.451	-0.677	0.365	1.05	-1.82	0.813	-0.57	-1.3	-1.23	0.801	-0.0327	0.238	0.083	1.29	-0.11	0.555	-1.93	-0.346	0.667	1.54	1.14	0.25	-0.513	-1	-0.834	1.03	-1.29	0.184	-1.39	-1.69	-1.56	1.11	1	0.906	1.2	-0.987	0.0939	-0.259	1.55
test_140	1	0	-1.65	-2.13	0.833	-0.836	1.04	0.388	0.315	1.39	2.02	0.83	0.244	0.0368	2.67	0.0157	-0.285	-0.081	-1.37	-0.689	1.19	0.706	-0.938	-1.09	0.18	-1.12	0.624	0.557	-0.321	-2.21	0.712	0.163	0.427	-0.41	1.13	1.25	0.535	-1.55	1.65	-1.04	-0.896	-0.839	1.22	0.605	-0.5	0.236	-0.124	-0.0925	1.18
test_141	1	1	-0.0584	0.97	-0.382	0.936	-0.00378	-0.492	0.485	0.901	0.613	-1.36	2.01	0.808	-0.806	1.19	-1.44	-1.5	-0.718	0.646	-0.862	0.21	0.238	-0.0692	0.319	1.39	-0.817	-1.18	1.09	0.377	1.32	0.839	0.567	0.0392	-2.04	-0.824	-0.997	-0.939	-0.0579	0.93	-0.534	0.0378	1.03	-0.958	0.574	0.228	-0.296	0.72	-0.667
test_142	1	1	0.198	0.448	-0.329	0.454	1.45	-0.333	0.339	0.26	-2.12	-0.932	1.11	1.31	-0.734	-1.1	-1.08	0.286	-0.287	1.25	-0.35	-0.705	1.14	-1.98	-1.01	0.884	0.915	1.5	-1.01	0.0486	0.23	0.808	-1.6	0.151	0.115	-0.655	0.173	0.323	-0.919	-0.496	-0.0411	-0.869	-1.66	2.17	0.661	0.189	-0.658	1.21	-0.975
test_143	0	1	0.266	-0.308	-1.69	-0.123	-0.395	-0.0418	0.347	-1.57	-0.48	-0.938	-0.945	-0.16	0.941	-1.29	-0.576	-0.196	-0.179	0.615	-0.0962	-1.14	-1.04	-0.539	-0.889	0.802	-1.33	-0.595	-0.0991	0.526	-0.135	-1.35	0.979	-0.951	-0.266	-1.67	2.24	-0.308	-0.41	-0.543	-0.631	-1.08	-1.04	0.906	-1.11	-1.15	-0.208	0.152	0.792
test_144	1	1	0.169	-1.28	1.64	-0.362	0.557	-0.382	-1.01	1.23	-0.995	1.03	1.31	-0.718	-0.773	-0.0238	0.0316	0.441	-1.32	0.221	-1.52	0.563	0.619	-1.82	-1.45	1.34	-0.0784	-1.57	0.568	0.646	1.79	1.1	-0.47	1.36	0.179	-0.0974	-0.743	2.15	0.578	-1.16	0.635	-0.439	0.278	-0.939	-1.28	0.86	-1.24	0.497	1.4
test_145	0	1	-0.732	-0.524	0.0964	0.801	-2.27	0.314	-1.37	0.113	-1.03	-0.197	0.597	-1.32	1.29	-0.613	-0.849	-0.512	1.08	-1.29	-1.4	-1.38	1.31	0.502	1.45	2.1	-1.98	-0.583	0.104	1.61	-0.152	0.886	0.0893	0.887	0.334	-0.471	1.77	1.7	-1.89	0.406	0.385	-0.277	-2.37	-0.665	0.111	-1.42	0.417	0.39	0.459
test_146	0	0	-1.76	0.819	1.71	0.0496	-1.18	0.925	0.226	0.496	-0.696	-1.51	0.915	0.188	-0.824	-0.849	0.634	-2.18	-0.452	1.52	0.666	0.597	-0.479	-0.868	0.312	0.0557	0.242	-0.925	-0.755	0.755	2.5	0.244	-0.82	-1.05	0.157	-0.703	-0.512	-0.737	0.694	-0.875	-0.00151	-1.5	0.157	0.0877	0.938	-0.426	-1.47	0.329	0.219
test_147	0	1	-0.0506	-1.9	-0.481	-0.768	-0.562	1.54	1.01	0.537	1.05	0.807	1.21	-0.359	-1.5	-0.774	-1.36	1.1	-0.823	-0.973	-0.661	0.335	-0.721	0.854	0.733	1.15	-0.768	-1.09	0.916	0.518	0.542	-1.19	0.245	-0.383	-0.427	1.97	1.48	-1.07	-0.537	0.686	-0.657	-0.152	0.164	0.0687	-0.293	0.588	-0.269	1.06	1.19
test_148	0	0	0.211	0.646	-0.959	0.483	-2.22	0.758	-2.33	1.38	-0.371	-1	-0.868	-0.182	-0.336	-1.45	1.33	0.518	-0.0313	0.407	-0.539	-0.084	-0.668	0.198	2.2	1.8	0.0622	-0.168	-0.825	1.1	1.29	-1.44	-1.95	0.146	0.491	-0.91	1.31	1.78	0.0335	0.682	-1.19	-2.44	-1.06	-0.562	-0.415	1.09	-0.748	-1.09	-0.148
test_149	0	1	0.959	0.465	0.223	-1.56	1.8	0.344	0.631	1.39	1.87	0.662	2.02	0.853	1.65	-0.287	-0.542	0.17	0.0892	0.175	0.982	1.12	-0.896	-0.67	0.0335	-0.871	-0.0402	1.51	-0.228	-1.31	0.559	0.585	-0.96	1.46	1.01	-2.04	1.22	-0.874	1.8	-0.804	1.21	-0.382	0.0776	0.901	0.675	-0.976	-1.83	-0.0191	-0.106
test_150	0	1	-1.1	-1.44	1.75	-0.838	1.05	2.36	-0.323	-0.73	-0.921	-2.71	0.948	-0.295	-0.418	-0.413	0.567	1.7	-0.43	1	1.53	0.708	0.653	-0.151	0.833	-0.89	0.0389	0.093	-0.116	-1.28	-0.963	-0.687	-1.46	-2.07	1.51	-1.07	1.22	2.21	-0.742	0.537	0.883	0.891	0.737	0.479	-0.909	-0.961	-0.559	-0.774	0.435
test_151	0	1	-0.314	-1.47	-2.06	1.01	-1.19	-1.94	-0.633	-1.25	-0.481	0.0358	-1.56	-0.71	0.873	-0.886	-0.192	-0.476	-0.599	-0.412	-2.09	-0.404	1.16	0.129	0.226	-0.482	1.06	0.454	-0.358	1.5	0.544	0.423	0.305	-0.98	-0.487	1.64	-0.462	0.505	0.427	1.75	0.493	1.27	-1.29	0.509	-0.31	0.339	0.542	-0.241	0.0971
test_152	0	1	0.195	0.322	2.15	-0.174	0.814	-0.551	-1.39	0.87	-1.22	-0.677	-2.59	0.321	0.407	0.191	-0.503	-1.09	-0.848	1.1	0.45	-1.1	1.22	-1.41	-0.447	-0.183	-0.183	-1.32	0.0365	-0.179	0.632	0.65	-1.17	-1.03	-1.08	0.33	-0.149	0.121	-0.104	1.69	0.806	0.681	-0.728	1.37	-0.189	0.303	-0.65	-1.72	0.112
test_153	1	1	1.73	-1.31	-2.06	-1.55	-0.286	1.34	0.0522	1.98	0.21	0.0679	-0.958	0.46	0.574	-0.584	-0.304	1.27	1.22	0.254	-0.647	0.742	1.08	-1.86	0.978	0.431	1.15	-1.02	1.73	-1.44	-1.4	-0.817	-0.0701	-1.87	0.0703	-0.00705	2.76	0.402	-0.0774	0.202	-1.72	-1.07	1.3	-1.3	-1.26	-0.499	1.28	0.822	-0.99
test_154	0	1	-0.535	-0.597	0.295	0.724	-0.947	-0.192	-1.48	0.464	-0.457	-0.654	0.278	1.06	-1.88	0.838	-0.559	-1.23	-1.24	0.812	-0.104	0.244	0.102	1.28	-0.105	0.571	-1.86	-0.357	0.742	1.58	1.16	0.284	-0.493	-0.95	-0.894	1.09	-1.36	0.123	-1.38	-1.67	-1.57	1.13	0.929	0.917	1.08	-1.01	0.0958	-0.241	1.61
test_155	1	1	-1.81	1.39	-1.23	0.14	0.373	-0.396	0.0125	-0.285	1.84	2.5	-0.983	0.119	-0.0774	0.842	-0.134	-2.93	-0.531	-0.954	0.207	-0.375	0.984	-0.687	0.405	-0.313	-0.533	0.137	0.137	0.599	-1.74	0.147	1.61	-0.274	-0.905	0.939	-0.745	-1.05	-0.757	-0.661	1.21	1.21	-0.517	0.0986	0.491	2.15	-0.438	1.03	0.997
test_156	0	1	-0.432	0.753	0.742	-1.36	1.08	-0.284	-0.869	-0.794	-1.06	-2.36	-0.788	0.0249	-1.09	0.878	-0.464	0.693	-0.751	-0.289	1.36	-0.161	1.2	0.493	-1.33	-0.0165	-0.351	-0.24	-1.27	-0.297	0.494	0.911	-0.82	0.567	-0.0895	0.346	-0.974	-0.971	-0.697	0.81	0.137	-0.0581	1.71	-0.908	0.0685	0.835	-1.11	-0.753	0.81
test_157	1	1	-0.0387	0.981	-0.36	0.859	-0.0137	-0.484	0.475	0.895	0.666	-1.39	1.97	0.819	-0.76	1.21	-1.48	-1.51	-0.764	0.575	-0.877	0.299	0.308	-0.0689	0.333	1.43	-0.828	-1.21	1.05	0.333	1.31	0.862	0.517	0.145	-2.02	-0.812	-0.963	-0.923	-0.0097	0.867	-0.462	0.0112	0.985	-0.964	0.626	0.246	-0.295	0.704	-0.635
test_158	1	1	-1.07	0.417	0.833	-2.08	-0.129	-1	-0.111	0.903	-0.732	0.937	0.498	-0.23	-1.75	-0.437	1.2	-0.715	0.841	-1.42	0.307	-1.85	0.358	-2.12	-0.33	-0.664	1.18	-1.96	-1.02	-1.11	-0.134	0.176	-1.15	-1.08	-0.0799	0.53	-1.15	1.06	0.513	2.15	-1.09	1.09	0.817	-1.26	-0.443	0.0565	-0.626	0.431	1.17
test_159	1	1	0.302	-0.437	-0.509	0.133	-0.701	1.76	-0.854	-0.0254	0.832	1.1	-1.73	0.211	-0.825	0.347	-0.466	0.211	1.06	-1.3	1.26	-0.768	-0.293	1.08	0.714	-0.101	0.33	-0.333	0.382	-0.0186	-2.63	-0.549	0.354	0.432	-0.314	0.772	0.462	0.403	-0.317	-0.565	1.24	0.506	-0.835	0.505	-0.744	0.184	0.359	2.16	0.2
test_160	1	0	0.0302	-0.416	-0.905	-0.879	0.0457	0.301	-0.919	-0.843	-0.759	-0.647	0.275	0.841	1.14	1.84	-0.437	0.713	0.249	0.179	0.65	1.48	-0.298	1.13	-1.28	-0.504	-1.82	0.642	0.443	0.00491	0.383	0.844	-1.28	0.6	0.119	-1.07	0.347	1.26	1.75	1.42	1.59	-1.01	-1.34	0.119	-1.01	-2.11	-1.89	0.697	-1.54
test_161	0	1	-0.61	0.624	0.229	-0.96	-0.774	-0.972	-1.32	-0.214	-1.08	0.599	-0.506	1.06	0.757	-0.756	2.23	-1.58	0.0166	0.34	0.263	-0.444	0.35	-0.224	-2.05	1.35	-1.09	-1.28	-2.55	-0.52	-1.93	-0.431	0.332	0.0174	0.578	-0.454	0.234	0.371	-1.54	-2.12	0.234	-0.0871	-0.225	0.159	0.436	-0.187	0.715	0.811	0.432
test_162	1	0	-1.98	0.207	-0.785	0.962	0.803	0.497	-0.133	-0.813	1.21	1.19	-0.509	-0.0711	-1.34	2.19	-2.14	-2.3	0.126	0.00836	0.744	0.041	-0.906	1.7	0.0818	0.655	-0.987	-1.89	1.65	1.19	-0.619	-1.33	1.17	-2.16	-1.57	0.3	-0.956	-0.612	-0.4	-0.149	-0.582	0.782	-0.228	0.548	-0.464	-0.0343	-1.2	-2.16	0.616
test_163	1	0	0.49	0.183	-0.537	0.731	-0.529	-0.317	0.931	0.76	-1.42	-0.179	0.955	0.602	-1.02	-1.95	1.52	-0.496	-1.39	-0.36	0.505	-0.365	-0.805	-0.211	0.117	-1.14	-1.11	-0.355	-0.494	-0.495	1.13	0.286	-1.09	1.36	0.764	-1.16	-0.497	-0.0986	1.06	-0.581	1.02	-0.422	-0.899	0.746	-0.538	-1.45	0.00333	0.959	-1.39
test_164	0	0	0.618	0.33	0.108	-1.21	1.59	0.0119	0.656	1.37	1.76	0.265	1.76	0.931	1.57	-0.000395	-0.561	0.0521	0.293	0.614	1.2	1.54	-0.833	-0.39	0.375	-0.646	0.314	1.32	-0.0199	-1.46	0.672	0.72	-0.574	1.51	0.772	-1.85	1.24	-0.727	2.08	-1.17	1.39	-0.781	-0.128	0.896	0.726	-1.2	-2.16	-0.269	-0.758
test_165	0	1	1.39	0.641	-0.226	0.201	0.675	-0.0409	-0.52	1.07	-1.14	1.72	-0.434	0.437	0.311	-1.44	0.704	0.246	-0.796	0.179	0.259	-0.298	0.371	-0.23	-1.09	-2.17	1.36	1.01	-1.31	1.33	-2.09	-0.435	1.63	-0.262	0.192	-0.826	1.11	-1.32	1.89	-1.26	2.58	0.214	-0.471	1.31	0.946	0.0428	0.305	0.567	-0.268
test_166	1	1	1.27	1.58	0.606	0.98	0.631	0.523	0.807	0.772	0.217	0.798	-0.799	-0.041	-0.951	-0.78	-0.619	-1.27	-0.552	0.936	-0.906	0.0446	-0.356	0.863	1.43	0.466	0.427	-1.29	-0.0824	1.62	-0.201	1.71	-0.076	-2	-1.43	0.696	-0.993	-0.851	1.78	-1.14	-0.97	-0.192	-0.826	0.27	0.476	0.883	1.79	-1.61	-0.769
test_167	1	1	-0.978	-0.12	-0.36	-1.79	0.186	-0.473	-1.45	-1.61	0.679	-0.847	-2.15	1.27	2.07	0.0856	-1.22	-1.16	-0.521	1.05	0.675	-1.48	1.14	-1.45	-0.839	0.721	-0.33	1.78	-0.0164	-0.959	-0.741	-1.85	-1.04	-1.48	-0.942	-0.282	-0.32	-0.751	-1.05	-1	0.722	0.998	0.419	0.00272	1.56	0.153	-0.286	0.0175	0.124
test_168	0	0	-1.98	-0.939	1.17	-0.509	-0.797	1.01	0.66	0.349	-0.476	-1.15	1.64	-1.89	0.456	-0.437	-0.802	-0.724	-0.691	-2.04	0.0999	-0.649	-0.505	0.613	1.38	0.957	-0.792	1.4	-0.436	0.466	0.582	-1.24	-1.06	1.71	0.521	-0.344	-0.106	-0.679	-1.49	-0.768	-0.8	0.46	-0.399	0.0811	0.893	1.16	1.13	-0.435	-0.213
test_169	1	1	2.46	-0.361	-1.55	0.967	-0.149	-0.829	-0.134	-0.233	-0.794	1.68	-0.741	-0.117	0.643	-0.429	1.46	0.375	1.22	0.924	0.436	0.11	1.12	-0.752	0.827	1.04	0.54	0.0909	0.992	0.666	-0.802	-2.21	-0.996	0.749	-0.503	1.29	1.09	-1.65	-1.69	1.34	-2.86	-0.429	1.45	0.0986	-2.12	-0.93	1.22	-0.573	-0.369
test_170	1	0	0.53	-0.253	-0.653	-0.989	0.349	0.755	-0.433	-0.821	-0.263	-1.96	-1.09	-0.487	-0.00148	1.33	-0.756	0.839	0.291	1.38	-0.319	-0.524	-1.32	0.269	-1.19	-0.0445	0.687	0.681	0.0174	1.15	0.531	0.789	-1.3	-1.87	0.277	-0.281	-1.26	-0.144	1.29	0.995	1.31	0.126	2.3	-1	0.201	0.485	-0.365	-1.39	-0.556
test_171	0	0	-1.64	-0.706	1.12	0.623	0.694	-1.31	-0.199	-1.45	1.5	0.152	-0.525	-1.54	0.956	-0.867	-1.84	-0.778	-0.905	-0.132	-0.419	0.163	-0.564	0.454	-0.733	0.227	-0.412	-0.66	-0.00883	0.976	2.35	0.301	1.45	-0.206	-0.124	1.46	-1.42	-1.66	-0.0488	-0.626	1.01	0.836	0.397	-1.13	1.11	0.722	-1.45	-1.45	1.01
test_172	0	1	-1.26	-2.12	1.88	0.549	-1.28	-0.727	0.549	-0.534	-0.358	1.18	-0.00421	1.34	-1.04	-0.08	0.648	0.203	0.386	1.44	-0.866	-0.792	-0.741	0.476	0.161	-0.397	1.13	-0.0433	0.462	0.0962	0.062	0.501	-0.123	-0.381	-0.639	-0.00121	-0.906	0.183	-1.07	0.364	0.615	1.64	0.75	0.439	-0.927	0.454	0.786	2.01	-0.136
test_173	1	0	-1.95	-0.918	1.14	-0.583	-0.864	1.02	0.655	0.357	-0.464	-0.982	1.62	-1.88	0.465	-0.531	-0.734	-0.8	-0.672	-2.04	0.0419	-0.731	-0.513	0.579	1.37	0.832	-0.785	1.43	-0.312	0.559	0.559	-1.26	-1.07	1.65	0.551	-0.339	-0.0481	-0.658	-1.45	-0.836	-0.737	0.485	-0.39	0.0996	0.89	1.31	1.02	-0.37	-0.26
test_174	0	0	-1.22	0.273	-1.79	0.282	-0.681	-0.609	0.22	0.471	0.882	-1.5	-0.0454	-1.25	-0.876	-1.5	0.265	-0.901	-0.761	0.242	0.595	1.33	0.643	-0.853	0.986	1.51	0.651	-1.17	1.12	0.647	1.5	-0.0016	-0.632	1.05	-1.47	0.0404	1.49	-0.193	-1.68	0.269	-0.731	-0.0275	-1.74	-0.35	-1.42	-0.892	0.737	-0.745	-0.78
test_175	0	1	0.559	-0.544	-1.54	-1.51	-0.279	-0.109	-0.641	-0.277	-0.366	-1.08	-0.234	-0.358	-0.833	-0.882	0.534	1.95	-0.729	-0.836	-0.325	-0.73	-0.337	2.07	-0.172	1.06	-0.935	-0.292	-1.11	1.26	1.79	-0.628	-1.59	0.605	0.227	-0.484	1.74	0.722	-0.358	2.14	-0.754	0.19	0.263	-0.11	-1.48	0.795	1.82	-0.451	0.689
test_176	0	1	1.71	0.554	0.103	-0.64	1.27	1.31	1.53	-0.201	2.13	-0.315	1.58	-0.722	-0.493	-0.775	-0.44	0.172	0.724	-0.84	0.503	-1.15	-0.0753	0.812	1.65	-1.13	0.395	0.229	-0.347	-1.22	-1.34	1.08	0.76	1.16	1.28	0.888	0.368	0.636	1.76	-0.422	0.0638	-1.41	-1.71	1.49	1.32	-0.147	2.19	-0.296	-1.49
test_177	0	1	-1.52	0.445	0.57	0.839	0.709	-0.0924	1.16	1.25	-0.145	-0.424	1.3	0.868	-0.324	0.438	-1.56	0.769	-0.636	0.669	0.598	-0.191	-1.32	-0.601	-0.0265	1.56	0.347	1.1	-1.79	0.63	-0.872	-0.8	0.0969	-0.369	-1.5	-0.328	-1.21	-1.63	0.203	-0.576	0.818	0.344	1.94	1.13	1.5	0.513	0.873	0.416	1.57
test_178	1	1	0.989	0.724	0.72	-1.41	-2.26	-1.39	-0.829	1.17	-0.443	-0.576	0.16	0.0984	0.206	-1.73	1.06	-0.484	1.21	1.13	-1.47	1.97	-0.457	0.0344	1.95	-0.297	-0.271	1.26	0.104	-1.16	0.854	1.19	-2.43	0.0209	-0.621	0.11	-1.31	-0.0199	-0.195	-1.83	-0.755	-0.111	-1.44	0.718	1.05	-0.188	0.67	0.753	-1.56
test_179	1	1	0.534	-0.843	0.744	-0.812	-0.0639	0.236	0.286	-1.62	0.69	1.67	0.703	-1.26	1.58	0.192	-0.714	-2.13	0.105	0.962	-0.16	0.14	0.247	-0.307	0.16	-0.613	1.34	0.775	-0.856	0.388	0.375	-0.194	-0.628	2.17	1.95	0.407	0.127	-1.47	-1.04	-0.901	-0.717	-0.478	0.0318	0.253	-0.143	0.698	-0.0208	-0.0826	-0.156
[truncated: 721 more columns]
