# Supplementary material for: A multimodal ConvNeXt-Tiny deep learning model for simultaneous prediction of IDH mutation and Ki-67 expression in gliomas
Source: PLoS One. 2026 Jun 26;21(6):e0351757. doi: 10.1371/journal.pone.0351757 (PMC13308780; doi:10.1371/journal.pone.0351757)
Supplement: S1 File — This file contains the de-identified tabular data underlying the findings of this study, including cohort assignments, clinical variables, molecular labels, extracted radiomics features, deep learning features, model prediction signatures, and numerical data used to generate the figures and tables. (ZIP) [file pone.0351757.s012.zip › DL_train_com__ADC_train_raw.csv]

sample_id	y_idh	y_ki67	DL1_ADC	DL2_ADC	DL3_ADC	DL4_ADC	DL5_ADC	DL6_ADC	DL7_ADC	DL8_ADC	DL9_ADC	DL10_ADC	DL11_ADC	DL12_ADC	DL13_ADC	DL14_ADC	DL15_ADC	DL16_ADC	DL17_ADC	DL18_ADC	DL19_ADC	DL20_ADC	DL21_ADC	DL22_ADC	DL23_ADC	DL24_ADC	DL25_ADC	DL26_ADC	DL27_ADC	DL28_ADC	DL29_ADC	DL30_ADC	DL31_ADC	DL32_ADC	DL33_ADC	DL34_ADC	DL35_ADC	DL36_ADC	DL37_ADC	DL38_ADC	DL39_ADC	DL40_ADC	DL41_ADC	DL42_ADC	DL43_ADC	DL44_ADC	DL45_ADC	DL46_ADC	DL47_ADC
train_001	0	1	-0.0439	-0.387	1.42	0.0732	1.27	0.303	0.655	-1.36	1.59	-0.826	0.181	0.646	-0.365	0.451	-1.23	1.55	0.409	2.55	-1.07	-0.172	-0.398	1.48	-0.0329	0.574	0.632	0.604	0.624	0.309	-0.729	-0.237	0.557	-0.559	-0.243	-0.431	0.578	-1.61	-9.35e-05	0.67	-0.76	1.21	-1.18	-0.486	0.239	0.564	0.231	-0.0388	-0.728
train_002	0	1	0.115	0.622	0.668	1.45	1.75	-0.0819	-1.02	-1.43	1.4	0.193	0.248	0.71	-0.912	0.0133	-0.076	1.58	0.476	-0.0159	0.783	-0.144	-0.189	0.908	-0.432	0.523	0.309	0.692	0.0872	1.91	0.584	0.697	0.0615	-1.55	-0.947	-0.00915	1.37	-0.652	1.25	-0.388	-1.06	1.37	-0.456	-0.905	0.148	1.13	0.519	-1.2	-0.847
train_003	0	1	-0.979	1.13	-0.494	1.14	1.43	-1.24	-1.29	1.85	1.57	1.22	-0.583	1.85	0.333	-1.22	0.0717	1.62	0.502	0.142	-1.42	0.983	0.661	0.0864	-1.81	0.624	1.34	0.324	0.379	0.611	1.45	0.27	0.796	-0.52	-0.777	-0.756	-0.584	0.676	-0.107	-0.939	2.02	1.23	0.622	0.334	-1.24	0.969	0.335	0.778	-1.39
train_004	1	0	1.09	0.78	1.18	0.367	1.76	-1.05	0.475	-1.54	-0.139	0.0706	0.227	0.945	-0.123	-0.233	-1.01	0.83	-1.64	0.334	1.13	0.895	1.35	0.937	1.04	1.32	-0.0739	-0.189	-1.01	0.933	-1.6	-0.353	-0.517	0.85	1.05	0.453	-1.22	-1.51	-0.669	-1.04	0.872	0.721	0.906	0.215	0.23	1.44	-1.37	-0.854	-0.789
train_005	0	1	-0.154	-0.612	-0.142	0.663	0.231	-0.688	1.48	0.799	1.34	-0.107	-0.192	0.97	0.0555	0.921	0.605	-0.00756	-0.233	0.948	-0.862	-0.633	-0.207	-1.21	-1.23	0.408	0.0192	-0.73	0.17	0.18	-0.0366	2.27	1.57	-1.01	0.773	-0.664	-0.339	0.0916	-0.612	1.48	0.71	1.4	-1.18	0.0367	-0.109	-1.45	-0.501	0.872	1.4
train_006	0	0	-1.21	0.118	-0.328	0.733	-0.477	0.166	-0.451	0.532	-0.0248	0.388	-0.188	-0.677	1.18	-0.509	0.0603	-1.22	-0.329	-1.33	-0.723	-0.957	1.51	-0.348	-0.458	-1.87	0.659	-0.349	0.566	0.678	0.645	1.24	0.162	0.227	-0.276	-2.67	-0.888	0.562	1.47	-0.507	-0.18	-1.58	3.07	0.0655	0.118	0.851	1.16	0.272	-1.24
train_007	0	0	-0.407	0.629	-0.481	-1.95	-1.32	-0.14	-0.906	0.971	0.354	-0.315	-1.54	-0.535	-0.727	-0.206	0.299	-0.405	0.787	-0.537	-0.612	-0.99	0.253	0.223	0.148	-1.52	0.205	1.6	2.04	-0.452	1.14	-1.5	0.35	-0.337	0.199	-0.612	0.17	1.58	0.117	-1.19	-1.17	0.151	-0.281	0.726	-1.13	-0.729	0.292	0.469	0.339
train_008	0	0	-1.5	-0.128	-1.71	-1.11	0.276	0.213	-1.35	1.3	0.26	-0.552	-0.656	-0.675	1.36	0.417	-0.09	-0.212	1.21	-1.25	0.23	-1.1	-0.667	1.73	-0.875	-1.73	-1.06	0.655	0.435	0.256	1.34	-0.0575	0.545	-0.24	0.952	-0.951	-0.225	2.21	1.41	-0.668	-1.76	-0.355	1.49	1.37	0.262	-0.188	0.745	-1.15	-1.26
train_009	0	0	-1.21	-0.192	-1.84	0.685	1.38	-0.132	-1.62	-0.282	-1.52	-0.756	0.12	-2.04	0.452	-0.345	-1.05	-1.61	0.992	0.0628	0.319	-1.93	-1.22	-0.452	0.78	0.523	-0.419	-1.64	1.29	-1.59	-0.787	-0.154	-1.84	-0.938	-0.127	0.315	-1.13	-1.68	1.71	-0.643	0.0217	-1.08	0.0701	-1.61	-0.66	0.83	-0.551	0.427	1.35
train_010	0	1	-1.96	-0.491	1.45	0.934	-0.709	-1.25	-0.34	1.39	-0.198	-0.468	-0.0887	0.499	-0.572	-0.588	0.857	1.22	-2.4	2.12	1.72	-0.504	-0.676	0.142	-0.22	0.272	-1.26	0.754	-0.117	-2.03	-0.156	1.44	0.607	-0.343	-1.59	0.917	1.53	-1.57	1.54	1.42	-0.731	0.848	-1.25	-1.74	0.483	0.665	-1.31	1.28	1.17
train_011	1	0	0.882	0.119	-0.686	-1.21	-1.77	-1.82	0.277	0.392	-1.22	-0.177	1.42	1.1	-0.691	-0.665	0.667	-0.408	-0.315	-0.812	0.996	0.149	-0.938	0.459	0.318	-1.75	-0.8	0.792	0.0476	-0.223	0.668	-0.731	-0.156	-0.259	0.519	0.144	-0.125	-0.0729	-1.13	-1.8	0.811	-0.368	-0.0914	1.49	-1.67	0.307	0.414	-1.12	-1.23
train_012	0	1	-0.305	-0.836	-1.08	-0.357	1.57	-0.688	-1.32	0.798	1.42	-1.3	-0.194	-0.339	0.0684	0.062	1.26	1.93	0.512	1.92	-0.215	0.308	1.41	-1.03	0.127	1.04	0.938	-0.614	-0.557	0.847	1.8	0.677	1.77	1.73	-1.47	-1.26	-1.84	-0.445	0.225	-0.462	0.372	0.409	0.606	0.376	1.21	0.397	0.564	-0.666	1.53
train_013	0	1	0.14	0.696	-0.573	1.17	1.33	1.29	0.312	-1.76	1.53	-0.562	-0.151	1.3	0.916	0.934	-0.246	0.934	1.52	0.87	-1.28	1.29	-1.35	2.37	-1.11	-1.66	1.67	-0.135	1.18	-0.495	-0.148	0.658	-0.864	1.23	0.371	-0.36	-2.14	-0.0717	-0.326	-0.687	-0.392	1.11	1.79	1.76	0.0989	0.38	-0.904	0.229	0.371
train_014	0	1	-0.216	0.768	-2.47	1.71	0.0132	0.603	-0.329	-0.983	0.305	0.369	0.875	-1.26	-1.84	-0.0317	-0.735	0.586	-0.861	-0.877	0.853	-1.25	1.5	-0.74	0.0315	-0.214	0.177	0.195	0.148	-1.27	0.686	2.22	-0.312	-0.308	0.572	0.404	-0.471	1.99	0.187	1.54	0.622	-1.17	0.969	0.813	1.02	0.504	-0.403	0.752	1.05
train_015	1	0	0.515	-0.137	1.79	-0.601	-1.2	1.71	1.04	-1.88	-1.05	0.781	-0.724	-1.3	0.479	-0.331	-0.0183	-0.973	0.00806	0.992	1.75	0.97	0.632	1.42	-1	-0.983	1.46	0.699	1.79	-1.17	-0.625	-0.807	-1.24	2.37	-0.394	-0.417	0.285	1.57	-1.24	0.126	0.472	-0.887	-0.0857	0.312	-1.86	-0.484	0.814	-0.163	-0.342
train_016	0	0	-0.355	-0.205	0.609	-1.03	-0.444	1.01	-0.922	0.623	1.16	-2.53	-0.795	-0.00919	-0.333	-0.744	0.263	-1.05	0.703	-0.834	0.261	-2.19	0.516	-0.845	-1.53	-0.373	-0.996	1.09	1.13	1.69	-1.41	-0.601	0.496	-0.91	2.5	-1.36	-1.06	0.9	-0.632	0.122	0.615	-0.544	-1.23	-0.18	0.99	-2.38	0.573	-1.38	0.14
train_017	0	1	-1.63	0.177	0.775	2.03	0.00197	0.329	-0.243	-0.399	-0.291	-0.0349	-0.241	-0.442	-1.34	0.826	-0.833	0.987	-0.622	-0.315	0.384	-0.077	-0.49	-0.191	-0.572	2.47	0.815	-0.0814	0.0232	-0.0977	0.866	1.66	1.04	-1.13	-0.549	1.03	-1.53	0.867	-0.448	-0.469	0.345	1.06	-0.368	-0.641	-0.00122	0.995	-0.118	2.06	-0.847
train_018	1	1	1.09	-0.763	-1.37	1.12	0.105	-0.251	-0.749	-2.72	1.06	0.479	0.00625	-1.17	-0.878	-0.125	0.486	0.687	0.819	0.965	-0.0388	-1.08	-1.36	-1.17	-1.88	1.03	1.49	-0.359	-0.122	0.808	-0.952	-0.623	-0.859	0.44	-0.322	0.821	2.38	-0.672	0.909	0.0699	-0.588	-0.621	0.166	1.14	0.624	-0.475	1.12	-0.444	-0.135
train_019	0	1	-0.98	0.942	-0.484	0.361	0.784	0.277	0.986	2.01	-0.0427	0.163	-0.609	1.01	0.127	0.654	-0.895	1.27	0.582	-0.312	-1.15	2.15	0.547	1.54	0.13	-0.00327	0.641	0.965	0.803	0.448	1.21	0.279	0.465	-0.0997	-0.958	-0.281	0.701	0.698	-0.326	-1.72	-0.311	-1.45	0.497	-0.819	0.805	-0.308	-0.784	-0.907	-1.42
train_020	0	1	-1.54	1.29	1.02	0.533	0.876	-0.936	1.05	-0.174	1.32	0.156	-0.79	1.97	-0.693	-1.45	1.21	1.41	0.738	0.632	-0.355	-0.578	-2.06	0.41	0.559	-1.03	0.263	-0.15	0.297	-1.33	0.839	1.1	-1.35	-0.988	1.3	-1.9	0.215	-1.13	0.231	0.266	-0.413	0.204	0.644	0.162	0.0731	0.324	0.696	0.266	-0.772
train_021	1	1	2.13	2.71	-1.81	-0.421	0.845	1.75	-0.616	-0.148	-0.487	-1.7	1.78	-1.23	-2.69	-1.1	1.33	1.09	-1.68	-1.22	0.528	-0.194	-0.863	-2.07	-0.0152	0.396	-0.0194	0.654	-1.56	-0.733	0.833	1.56	0.0668	0.723	-0.723	-1.06	-0.766	-0.626	0.56	-1.35	0.953	1.35	1.51	0.362	-0.117	0.144	1.01	0.139	-2.1
train_022	1	1	1.13	0.637	0.159	-1.15	0.792	1.81	0.903	0.676	1.77	-0.693	-0.978	1.45	-0.42	1.6	-0.199	-0.735	1.15	0.478	-0.612	2.72	0.085	1.29	-0.317	-0.307	-0.0663	0.212	-0.439	-0.0646	0.0301	-0.749	0.571	0.73	0.113	0.693	1.66	0.909	-2.21	0.279	1.35	-1.19	-2.08	-0.253	0.782	-1.92	-0.797	-1.21	-0.23
train_023	0	0	-0.0405	-0.755	0.34	-1.18	-0.535	-0.0339	-0.775	0.474	-2.18	-1.03	0.811	0.917	1.22	1.23	1.92	-1.6	1.15	-0.198	0.758	-1.29	-1.8	-0.363	-1.49	2.63	-0.458	-0.196	-1.29	1.16	-0.272	0.986	1.13	0.802	0.125	-0.115	-1.37	0.319	0.568	0.344	-1.11	0.773	1.35	0.985	1.15	-1.57	0.836	0.901	0.566
train_024	0	1	-0.161	0.216	-0.717	0.608	-1.21	-0.793	-0.456	0.0445	0.294	-0.426	-0.118	-0.302	-1.51	-1.63	0.795	0.139	0.83	0.683	0.832	-0.519	-0.756	-0.186	1.85	1.03	-1.06	0.461	1.63	-0.188	-0.577	0.548	-0.487	-1.92	-1.09	0.717	-0.288	-0.156	-0.296	-0.995	0.412	-1.35	0.929	0.243	-0.129	2.41	-0.644	1.4	0.806
train_025	0	1	0.0256	-0.234	-0.197	-0.338	-0.827	-0.0172	-0.268	1.79	-0.046	-0.775	-0.0637	0.576	-0.377	0.988	0.632	0.964	0.0608	-0.907	0.0242	0.994	-0.749	1.2	-0.189	1.66	-0.823	1.77	-0.279	-1.08	0.994	0.301	0.862	0.733	-0.476	-0.146	-0.306	0.391	0.0199	-0.409	-0.281	1.03	0.488	0.806	-0.0273	1.5	-0.0803	-0.972	0.979
train_026	1	1	0.137	0.163	-0.391	0.237	0.105	1.38	0.0464	-0.122	-0.711	1.61	0.113	-1.53	-0.4	0.447	-0.944	-0.501	-0.32	-0.834	2.23	-0.568	-0.252	0.281	-0.334	-0.558	1	0.00549	-0.713	0.68	-1.02	0.506	-0.227	0.0659	-0.344	0.4	-1.34	-0.335	-1.34	-0.898	0.514	0.377	1.92	-0.2	0.614	0.215	-0.153	0.5	-0.00443
train_027	0	1	0.642	-0.288	-1.25	0.812	-0.464	0.505	1.82	0.977	-0.965	0.269	0.0334	0.531	0.254	-1.59	1.9	1.23	-0.794	1.74	-0.749	-1.19	0.257	-0.616	1.39	-0.322	1.95	1.74	-0.103	0.22	0.47	1.5	-0.652	0.294	-1.33	-0.177	0.756	-0.746	-1.35	-0.265	0.287	0.587	-0.369	-0.692	0.251	0.502	-0.865	-0.0348	0.803
train_028	0	0	-0.638	1.23	-0.294	0.302	-0.301	0.981	-0.148	0.0765	-0.492	-1.31	0.855	0.126	0.517	0.317	0.14	-1.38	0.84	-0.14	1.18	-0.824	0.0637	1.91	-0.693	-1.33	0.632	-0.44	1.22	-0.472	0.214	1.05	-0.151	-0.561	-1.08	-0.383	0.498	-0.609	2.05	-0.747	-1.45	-2.03	-0.362	-0.668	0.71	-0.126	0.317	0.964	1.63
train_029	1	1	0.436	0.856	-0.324	-0.777	0.723	0.0968	1.51	0.0302	0.449	-0.806	-0.311	-1.05	1.48	1.03	-2.51	0.507	0.113	0.49	-1.17	-0.516	1.55	0.151	0.015	1.46	1.14	1.51	-1.98	0.505	-1.38	0.918	0.263	-0.629	-0.255	0.457	0.621	-0.339	1.85	0.242	-0.0724	1.51	-0.605	0.29	0.697	-1.03	0.498	-1.76	-0.412
train_030	0	0	-1.56	-0.489	-1.5	-0.991	-0.989	-1.23	-0.755	-1.13	-0.791	-0.63	-0.905	-1.14	-0.529	-1.07	1.85	0.878	2.03	-1.7	1.29	0.0582	-0.429	0.732	-0.127	0.123	-0.253	1.43	1.18	1.71	-1.27	-1.96	-0.385	0.366	-1.06	-2	-1.43	1.27	0.64	-0.649	0.712	1.26	0.897	-0.508	-2.71	1.2	0.175	2.07	-0.311
train_031	1	1	-1.14	-1.51	0.585	0.112	-1.64	0.233	0.31	0.244	0.436	2.66	0.492	-0.681	-0.441	1.89	0.0644	-0.131	0.773	-0.652	0.522	0.778	-0.94	0.274	1.95	-0.79	-0.311	-2.19	0.959	1.09	-1.03	0.165	0.139	0.559	0.859	-0.146	-0.538	1.23	-0.538	1.09	0.00199	-0.186	1.54	0.0273	0.84	0.671	0.175	1.41	1.62
train_032	0	0	0.65	1.08	0.899	-1.77	0.552	-0.417	0.0854	-2.33	-0.42	-1.59	-1.62	-0.136	-0.16	-0.552	0.371	0.187	0.173	0.314	-0.541	-0.588	-0.54	0.646	-0.813	-1.98	0.704	-0.171	0.41	-0.719	-0.842	-0.951	-1.41	-0.235	1.21	-1.71	1.06	0.725	0.938	0.555	0.4	-0.857	0.918	-0.404	-0.283	-0.0633	0.671	-0.553	0.829
train_033	0	1	-1.21	1.01	0.118	-0.00556	0.0768	-1.82	0.77	2.15	1.75	0.854	-1.95	0.387	2.15	2.34	-0.958	1.46	-0.416	0.127	0.0372	0.228	-0.499	1.34	0.797	-0.0923	-0.261	1.3	-0.134	-1.25	0.41	0.757	-0.057	-0.32	0.635	0.21	-0.456	-0.0853	0.31	-1.37	-1.54	0.475	-0.69	0.278	0.505	1.4	-1.04	-0.729	1.45
train_034	1	0	0.94	0.833	-0.632	-0.785	-0.194	-0.161	-0.581	0.868	1.55	0.253	-0.337	0.32	-2.37	-0.286	1.19	0.405	-1.42	-1.03	0.646	-0.727	-1.54	-1.06	-1.55	-1.82	-0.8	0.211	0.444	1.27	-0.685	-0.778	0.877	-0.152	0.117	2.17	0.0163	1	-1.87	1.51	1.03	0.266	1.05	3.08	-1.64	-0.758	0.595	0.447	-0.918
train_035	1	0	0.0682	1.41	-0.463	-0.0892	-1.45	0.49	-0.562	1.51	-0.47	0.589	0.0754	-0.891	0.591	-1.44	0.0467	0.982	-1.69	-1.06	0.584	1.19	0.473	-0.46	-0.514	-1.07	-0.405	-1.2	-0.0132	1.32	0.502	-1.55	0.656	-0.0612	1.07	0.729	-0.62	1.13	-2.18	-0.4	0.0576	1.15	1.28	-0.987	0.0217	-0.468	-0.0401	1.13	-1.37
train_036	0	1	0.0452	-1.37	-0.465	-0.395	-0.88	-0.833	1.13	0.307	0.67	-0.209	-2.26	0.722	1.45	-0.942	1.8	-0.748	0.748	-0.474	0.285	-1.1	0.789	-1.33	1.51	0.117	1.86	1.67	0.497	0.272	-1.42	0.902	-1.03	1.18	-1.77	-1.09	0.522	0.124	1.01	0.23	-0.259	0.139	1.41	0.485	-0.376	0.234	0.7	-0.721	-0.0909
train_037	0	1	0.292	0.792	-0.333	1.65	-1.28	-2.58	2.11	0.741	0.555	0.449	2.23	-0.761	-0.201	-1.23	1.73	-0.0566	-1.16	0.387	2.27	-0.908	-1.06	0.199	-1.55	-0.382	1.06	0.908	-0.487	-0.222	-0.0667	1.29	-0.334	-0.293	-1.54	-0.0654	-0.285	1.22	-0.835	-0.868	1.06	-0.602	0.0057	-0.748	-0.837	-0.258	0.403	0.484	0.422
train_038	1	0	-0.00492	0.424	-0.693	0.0506	-0.918	0.938	-1.29	-1.34	1.14	-0.00278	0.915	-1.22	-1.07	0.829	0.503	1.18	-1.12	-0.456	0.745	0.0689	-0.0195	-0.718	-1.58	-0.26	-1.19	-0.824	0.368	-0.263	1.65	-0.28	-1.23	1.67	0.562	0.444	-1.93	-0.285	0.407	0.309	0.0614	1.63	-0.33	0.501	-2.39	0.393	0.596	0.0347	-0.331
train_039	0	1	-0.878	-0.321	1.6	-0.397	1.7	0.526	-0.775	1.04	-1.02	1.94	-1.34	0.596	1.52	0.127	-0.0531	0.306	-0.258	0.525	-1.93	-0.25	-0.404	-0.153	1.93	-1.18	-1.31	1.45	1.38	-1.99	2.45	1.02	-0.376	0.0437	-1.49	-0.0327	0.607	-2.22	0.454	-0.72	-0.476	0.476	0.525	-1.35	1.72	0.656	-0.282	0.779	-0.117
train_040	0	0	-1.07	-1.25	1.08	-0.84	0.105	1.25	0.543	-1.35	-0.61	0.281	0.669	1.08	-1.65	-0.82	-0.458	-1.35	1.72	-1.36	-0.229	-0.842	-0.45	0.925	-0.305	-1.29	-0.843	1.07	-0.293	-0.217	-0.977	-0.448	1.53	-1.13	0.537	-0.636	-1.22	0.499	1.36	-0.984	-0.799	-1.24	-0.693	-0.691	-0.878	-1.34	1.5	0.758	-0.0113
train_041	1	0	-0.254	-0.598	-1.36	-0.612	-1.02	0.492	0.713	0.502	0.916	0.0687	-1.73	-1.29	-1.19	0.0666	-0.31	0.144	-1.79	-1.18	0.945	1.74	1.17	1.28	0.387	-1.14	0.703	0.339	-0.135	-0.298	-0.112	-0.409	1.08	0.718	1.17	1.47	0.63	0.836	-2.05	0.209	-0.267	-0.616	0.539	0.295	-0.451	0.171	-0.38	-1.08	-0.346
train_042	0	0	-1.93	-1.32	0.432	-0.398	-1.15	0.19	-0.154	0.478	-0.607	2.06	-0.607	-0.417	1.66	-0.977	0.488	1.84	-0.478	0.435	0.933	-0.55	-0.196	2.54	-0.863	-0.965	-1.48	0.616	-0.13	-0.0231	-2.11	-0.3	-1.84	-0.0888	0.689	-0.505	-1.13	-0.479	0.388	-1.48	-1.73	0.121	0.576	1.01	1.02	0.834	-0.769	-0.201	-1.35
train_043	0	0	0.134	1.3	0.58	-1.09	0.0676	-2.19	-0.312	-1.44	0.619	0.345	0.96	-0.389	-0.469	2.23	0.825	0.0894	1.67	2.29	-0.71	-1.31	-1.48	1.34	-0.406	0.666	-1.53	-1.51	0.646	-0.595	-0.156	-0.673	-1.08	-1.05	0.89	-0.323	-0.522	0.749	0.285	0.214	-1.2	-0.11	1.13	0.55	-1.29	1.98	0.214	0.8	1.41
train_044	1	0	1.12	-0.206	0.928	-0.571	-1.33	0.705	-1.28	-0.976	-1.74	-0.641	2.54	0.686	-0.573	0.52	-2.24	-0.26	0.329	0.211	0.369	1.79	1.78	1.08	0.932	0.829	0.379	-0.552	0.486	1.05	-1.67	-1.43	-0.165	-1.18	-0.239	0.812	0.729	0.908	0.443	0.0875	0.732	0.678	-0.383	1.43	0.897	1.4	-0.354	1.48	-0.695
train_045	0	0	-1.11	-2.43	-0.903	-0.393	-1.25	-0.164	-0.0842	1.66	-0.322	0.438	-0.692	0.615	0.699	0.346	0.957	-0.462	0.869	-0.155	0.621	-0.0826	-0.245	0.464	1.71	-1.51	-1.14	-0.67	0.611	-0.816	-0.344	-1.05	-1.42	-0.31	0.977	0.377	0.185	0.113	1.52	-0.759	-1.71	0.134	0.187	0.59	0.626	-1.33	-1.51	0.192	1.78
train_046	0	0	-0.21	1.01	0.327	0.0219	0.287	-0.281	0.788	-1.5	1.02	-0.807	-1.45	-0.506	0.206	0.571	0.205	-0.0293	-0.267	-0.7	-0.828	0.965	0.705	-1	-0.535	2.42	-0.0452	-0.823	0.0334	-0.424	-0.0107	-0.874	1.27	0.815	-0.102	-1.82	-0.156	0.178	-0.751	-1.41	-1.46	0.729	-1.1	-1.66	-1.31	-0.668	-0.479	0.398	0.495
train_047	0	0	-0.315	1.28	-0.103	-0.571	1.34	0.501	0.724	-0.682	-0.294	-0.268	0.231	-1.14	0.0864	-0.367	0.809	-0.0558	-0.494	0.329	-0.321	0.112	-0.861	1.12	-0.792	-1.22	0.57	0.898	-0.206	-0.565	-0.261	1.06	-2.58	0.0857	-0.919	-1.3	-0.29	1.23	1.37	-0.428	0.0279	0.153	0.643	-0.902	-1.21	-0.997	1.22	-0.263	-0.688
train_048	0	0	-0.34	-0.248	0.654	-1.06	-1.77	0.653	-0.6	0.918	1.46	-0.712	-1.36	2.6	-0.325	0.029	0.0504	0.0672	-0.383	-1.03	-0.834	1.57	1.19	0.293	0.946	-0.539	0.666	-0.519	1.35	-0.185	-0.963	-0.87	1.13	-0.546	1.12	-1.99	-1.38	0.934	0.202	-0.525	0.173	-1.18	-1.49	0.685	0.772	0.634	-0.304	0.252	1.21
train_049	1	1	1.2	-0.117	1.39	0.457	0.308	-0.861	-0.461	2.09	0.345	0.114	-0.155	0.502	-0.494	0.242	-0.286	1.68	0.103	1.88	0.592	0.589	0.518	0.591	0.0514	-0.285	-0.0746	1.72	0.241	-0.139	1.98	0.973	0.403	1.19	-0.398	1.59	1.25	-0.0796	-0.165	0.437	1.64	0.515	0.374	1.41	1.54	0.257	-0.214	-1.06	0.964
train_050	1	1	-0.0359	-1.47	0.181	0.582	-0.152	0.14	-0.837	-0.475	-0.997	0.578	2.61	-1.04	1.55	-0.164	0.495	0.799	0.00352	1.21	-0.202	-0.302	1.48	-0.458	0.293	0.303	-0.451	-1.98	-0.979	0.778	1.13	-0.0919	0.675	0.697	-0.766	0.635	-0.0519	-1.23	1.09	1.03	1.43	-1.01	0.532	0.186	0.562	-0.234	0.937	0.448	0.888
train_051	1	0	1.76	-0.0533	0.543	-1.9	1.01	-1.44	0.548	-0.722	-0.998	1.23	1.3	0.504	0.29	0.507	-0.0518	-0.152	0.0856	1.63	-1.18	0.68	0.0579	-0.0906	-0.805	-0.462	0.498	0.118	-1.07	1.09	-1.81	-1.3	0.252	-0.202	-0.484	-0.499	1.27	0.419	-0.667	0.582	1.84	0.352	-0.609	0.926	-0.673	0.441	1.69	-0.453	-0.15
train_052	1	1	1.07	1.37	-1.67	-0.134	2.74	0.3	-0.498	-0.318	-0.89	0.167	0.287	0.767	-1.45	-0.115	-1.78	0.92	-0.857	0.597	-1.39	0.916	-1.35	-0.759	-0.486	0.379	0.494	1.69	-0.847	0.187	1.27	-0.499	0.0348	0.5	-0.479	1.99	2.04	-0.817	1.53	-0.411	-0.27	1.5	0.495	-0.109	-0.131	0.955	-0.729	-1.76	-2.08
train_053	1	0	1.3	0.501	-0.869	0.752	-0.0169	-1.37	-0.339	0.218	-0.715	0.317	-0.87	0.35	0.505	-0.276	-0.787	-0.458	-0.408	0.875	-0.528	-0.0701	-0.812	0.203	-0.13	0.557	-0.606	-0.869	0.48	0.218	-1.35	-1.49	0.927	0.848	0.028	0.697	0.012	0.44	-0.045	0.135	-1.22	1.59	-0.953	0.334	-1.09	1.46	-0.262	1.29	0.665
train_054	0	1	-1.23	-0.564	0.118	0.324	1.6	-1.71	-0.587	-0.309	-0.0834	-1.45	-0.0465	-0.694	0.111	-1.06	0.0894	1.1	1.85	0.332	1.8	-0.974	-1.43	0.168	1.78	1.48	-0.777	1.38	2.5	0.98	0.174	1.24	-0.7	-1.68	-1.17	-0.722	1.04	-1.25	1.39	-0.923	-1.12	-0.306	1.01	-2	0.267	0.985	1.28	-0.366	-0.373
train_055	1	0	0.427	0.719	-0.609	1.28	-0.182	-0.923	1.25	0.163	0.223	0.525	-0.827	-0.207	0.832	0.838	0.495	1.4	-0.874	0.0435	-0.769	1.58	-1.6	-1.59	-0.682	-0.138	-1.32	0.0673	0.286	-0.67	-0.468	-1.55	-1.58	1.1	0.792	0.404	-1.05	1.03	1.04	-1.05	0.191	-0.667	0.731	1.31	-0.287	1.25	0.264	1.43	-0.574
train_056	1	1	0.572	0.763	-1.65	1.27	-0.201	0.924	-0.0837	-1	-0.66	1.4	-1.46	-1.64	0.118	1.31	-0.0141	-0.0903	0.557	-0.0851	-0.935	1.86	-1.13	-1.14	2.32	0.766	1.33	-1.21	-0.0572	0.00685	1.99	-0.439	-0.211	0.195	1.02	1.32	0.307	-1.69	0.823	0.138	0.278	0.911	0.627	0.558	-0.398	1.78	-1.68	0.206	-0.371
train_057	1	1	1.21	1.17	1.4	1.43	-0.111	1.77	1.25	-0.548	0.349	-1.09	-0.203	-0.75	-1.04	-0.087	-0.239	-0.922	-1.13	-1.06	-1.33	0.101	2.54	1.62	0.748	-1.61	1.31	-1.25	0.444	-0.942	-0.609	0.378	-1.69	0.69	0.88	-0.621	0.256	0.881	-1.47	1.56	0.773	-0.698	-0.997	0.125	-0.0987	-1.14	-0.718	-1.88	-0.88
train_058	0	0	-0.361	-0.738	-0.353	0.084	0.711	0.39	0.974	2.57	1.51	0.314	-0.45	1.53	0.959	-1.09	0.828	1.28	0.403	-0.642	0.585	0.702	-0.298	1.07	-1.02	-1.64	-1.14	0.371	-0.0377	0.259	1.27	-1.47	0.154	0.229	-0.328	-0.404	-1.58	1.06	1.34	-0.935	-0.789	-0.955	1.47	0.0966	-0.496	0.621	1.81	-0.442	-0.267
train_059	1	1	-0.947	-0.292	-1.59	1.79	-1.72	1.61	1.79	-0.78	-1.54	0.554	0.392	-2.16	0.159	2.04	0.219	0.827	-2.96	0.62	-2.73	1.23	1.5	-0.363	2.13	0.433	2.47	-2.05	-1.29	-1.37	0.291	0.00422	-0.94	0.875	2.08	0.685	-0.695	-0.896	-0.365	1.38	-1.64	0.613	-1.36	0.243	0.32	2.54	-1.09	-0.93	0.318
train_060	0	1	-0.296	0.209	-0.459	-0.633	0.458	-0.0142	-0.527	-1.25	1.06	-0.532	-0.064	1.6	0.965	-1.25	0.407	0.547	1.15	1.19	-0.0428	-0.21	-0.087	0.459	-0.23	0.204	0.59	1.24	1.63	0.769	0.44	0.9	0.677	-0.722	1.01	-1.24	0.318	-1.59	-0.362	-0.207	-1.39	1.11	0.128	-0.832	2.71	0.51	1.43	1.03	-1.15
train_061	1	1	0.31	0.209	-1.07	-1.29	-0.614	-0.927	-0.347	0.986	-0.654	1.78	-1.18	1.06	-0.497	-0.0858	0.537	-0.0894	0.516	-1.23	1.56	1.32	0.09	0.98	1.35	-1.49	1.61	1	-0.346	1.02	-0.602	-2.07	1.65	-0.0909	-0.531	0.8	0.885	-0.648	-0.925	-1.77	-0.926	-1.03	-1.8	0.634	-0.661	0.196	0.572	-0.611	1.07
train_062	1	1	0.946	0.675	-0.381	2.03	1.71	0.686	-0.0704	0.168	0.505	-0.792	1.52	-1.6	-1.25	1.08	1.28	-0.0613	-0.438	0.26	0.377	-1.28	0.514	-1.48	-0.933	0.783	1.55	-1.44	-1.08	-0.994	1.39	2.83	0.701	0.862	-0.202	1.1	-1.08	-1.53	-0.385	0.132	-0.665	0.576	0.872	0.917	0.454	-1.04	-0.755	0.746	1.02
train_063	1	1	0.833	0.518	0.184	0.524	1.4	-0.614	2.05	0.833	0.179	-0.26	0.284	-0.486	-0.873	0.979	-1.74	0.224	-0.297	1.45	0.831	0.465	-1.06	-1.52	1.8	1.05	0.337	-0.184	-1.86	0.0827	-0.372	1.38	0.459	-0.0269	0.541	2.44	2.43	-2.11	1.21	-1.43	-0.757	0.315	0.972	-0.323	1.01	0.445	-0.492	-0.194	1.49
train_064	0	1	-1.36	-0.904	0.692	0.997	0.546	0.811	-0.0981	1.45	0.333	-1.58	3.05	-1.22	-0.36	-1.94	-0.157	0.128	-0.901	-1.26	1.45	1.61	0.154	0.916	-0.556	0.623	-0.176	-0.906	1.2	-0.586	1.74	1.51	-1.39	0.722	-1.66	-2.05	-1.22	-0.157	0.772	1.41	0.195	1.28	1.24	-1.44	1.21	-1.29	0.468	-0.671	-2.06
train_065	1	1	0.608	0.192	0.51	1.07	-0.675	2.02	0.946	-1.55	0.0895	1.44	-0.112	-1.35	-0.758	2.53	0.843	0.0973	0.818	1.24	0.268	0.33	-0.187	0.298	1.07	0.299	1.18	-1.95	-0.342	1.29	-0.0618	0.226	1.15	0.99	-0.612	1.82	1.09	-1.56	-0.0566	-0.107	-0.551	-0.255	0.488	0.641	0.689	0.853	-2.03	-0.359	-0.457
train_066	1	1	-0.618	-1.64	-1.22	0.386	-0.48	0.306	1.03	0.187	0.589	0.0672	-1.78	0.0961	-1.33	-0.0295	-0.0914	-0.672	0.959	-0.448	0.0913	0.215	0.587	-0.838	1.35	-0.172	0.82	1.93	0.343	-1.27	0.593	0.612	0.685	0.208	-1.93	0.353	1.16	-1.01	0.165	-0.0469	-0.0409	-0.733	1.22	-0.637	-0.072	-1.51	-0.217	0.241	-0.316
train_067	0	1	0.488	0.545	0.558	0.294	1.52	-0.61	-1.77	-0.546	0.446	0.128	0.41	2.64	-0.186	0.173	-1.21	-1.74	0.225	0.271	-0.972	-1.55	0.518	0.346	-0.668	0.117	0.0444	-0.962	-0.223	0.996	-0.0465	0.135	0.737	-1.26	-0.31	-1.96	0.156	-1.28	0.109	-0.221	0.454	1.32	-2.52	-0.616	-0.96	0.778	-0.116	-1.63	1.5
train_068	1	0	0.58	1.16	-0.683	-0.682	-0.0553	0.0287	0.419	-1.07	-0.339	-2.3	1.2	1.43	0.114	1.27	-0.641	0.536	0.339	-0.0292	-0.481	0.448	-1.14	0.926	-0.0613	1.41	-1.01	0.165	0.0559	0.607	-1.36	-1.44	0.441	0.0145	0.893	-0.0547	-1.05	0.129	0.435	0.246	0.464	-0.468	-0.812	1.46	0.444	-1.1	-1.06	0.257	-0.406
train_069	1	0	0.555	0.961	-0.288	0.0831	0.4	0.103	-1.14	1.07	-2.22	-0.994	1.42	-0.694	0.643	-1.28	-0.147	-0.987	-1.82	-1.55	0.257	-1.1	-0.283	-0.658	0.271	0.161	-1.65	-1.08	-2.68	-1.72	-0.799	-0.497	-0.534	-0.677	0.00887	0.659	1.71	-0.8	-0.0515	-1.28	-0.726	-0.855	0.52	-0.651	0.453	-0.0537	-0.457	-0.0531	-0.88
train_070	0	1	-0.808	0.569	0.574	1.51	-0.297	-0.373	0.552	0.785	0.483	-0.703	0.712	1.2	-0.275	-2.09	0.223	-0.0557	-0.309	0.0876	0.425	0.533	-0.259	0.564	0.401	-1.29	0.689	2.55	0.872	-0.188	0.65	1.51	-0.999	-1.45	0.697	0.359	-1.06	0.0954	-1.28	-1.72	1.05	-2.73	-1.27	1.88	1.77	1.49	0.551	-1.28	-0.378
train_071	0	0	-0.357	-1.58	0.248	0.376	1.5	0.583	0.00358	1.05	-2.25	0.198	-0.553	0.312	1.39	1.38	-1.14	-1.89	1.46	1.04	-0.812	1.21	-0.622	1.02	-0.545	-0.739	1.3	0.738	-0.308	0.174	-0.208	0.351	-0.955	-0.923	-1.37	-0.0549	0.727	-0.514	-0.107	-0.297	-1.64	0.845	0.765	-0.965	-0.416	0.845	-0.981	0.413	-0.307
train_072	0	1	-1.16	0.816	-0.208	0.829	0.428	-0.647	0.694	0.0649	1.5	-0.804	-0.414	0.17	0.28	0.859	-1.49	-1.11	0.408	0.434	0.386	-0.981	-0.959	-1.91	-0.559	-0.08	-1.03	-0.63	-0.369	-0.801	1.03	1.98	2.44	-1.69	0.484	1.93	1.74	0.158	0.414	-0.0184	-0.00452	-0.661	1.69	-1.48	0.587	-0.358	-1.41	0.927	0.41
train_073	1	0	-0.221	-0.588	0.434	-1.39	0.0388	-1.12	-0.356	-0.0974	-0.934	1.52	-0.000839	-0.107	0.601	-0.141	-1.92	-0.747	-0.838	0.502	-0.445	0.936	-0.291	0.117	-1.06	-0.0101	-1.85	-0.852	-0.969	0.624	-1.34	-1.36	2.5	-0.348	0.657	-0.746	0.864	1.14	-0.113	1.73	0.913	-0.397	0.161	-0.292	-0.631	-1.05	0.246	-0.711	0.397
train_074	0	0	-0.94	-0.739	-0.122	-0.83	-0.861	-1.26	-0.487	0.833	1.52	-0.282	-1.08	-0.78	0.0499	-0.689	-0.204	0.652	0.95	1.82	0.278	-0.697	0.928	1.31	-1.1	0.739	0.82	-0.861	2.68	1.27	-0.887	-0.943	0.269	-2.3	1.24	-1.34	0.549	1.95	-1.29	-0.32	-0.49	-1.13	1.72	-0.339	0.687	0.496	0.503	0.659	0.932
train_075	0	1	-1.09	-1.28	0.499	1.92	0.0445	-1.47	1.28	1.1	-0.916	1.11	0.729	0.0417	0.036	-0.312	1.63	-0.159	0.184	0.399	-0.0114	0.65	-0.774	-1.08	1.82	0.933	0.383	-1.17	-1.01	-0.0812	1.05	1.42	-0.053	1.37	-0.542	-1.66	-0.842	-0.365	-1.11	-0.495	-1.01	-1.41	1.42	-1.23	0.0621	1.23	-0.359	0.892	-0.796
train_076	1	0	0.978	-1.24	0.758	0.784	-0.226	0.315	0.72	-0.671	-1.66	0.328	1.39	-0.616	-0.69	0.635	-1.08	-1.8	-0.429	0.815	1.6	-0.141	0.532	-0.721	0.552	0.824	0.00904	-2.81	-0.0278	0.0876	0.74	-0.399	-0.446	-0.122	2.37	0.692	-0.632	0.325	-1.84	0.853	-1.5	-1.13	-0.274	-0.115	-0.553	0.0736	-0.293	1.33	0.682
train_077	1	0	1.11	-1.36	0.793	0.996	-0.553	0.593	1.74	-0.901	-0.774	1.41	0.136	0.33	-0.608	-0.553	-0.5	-1.5	-1.14	-0.131	2.14	1.46	1.07	-0.717	-0.228	-1.37	0.856	-0.685	-2.13	0.909	-0.257	-0.771	-1.93	0.485	0.0292	1.2	-1.97	0.476	-0.254	-0.393	1.46	0.339	-0.0488	1.28	-2.41	0.528	1.23	0.572	0.461
train_078	1	1	1.75	-0.935	2.65	1.18	1.04	0.613	2.37	-0.212	0.557	1.44	-0.33	0.381	0.197	-1.29	1.32	2.01	-0.448	1.06	-0.764	1.42	0.984	-0.333	1.08	0.226	1.03	-0.603	-0.555	1.4	1.06	1.09	0.838	-0.218	0.197	0.865	1.03	-1.57	-2.23	1.03	-0.613	0.868	-0.399	1.7	0.161	-0.22	-1.22	0.546	0.376
train_079	1	0	1.55	-1.19	0.956	-0.859	-1.17	-0.649	-0.609	-0.321	1.73	2.08	-1.11	0.464	-0.0331	1.45	-1.27	1.08	1.07	-0.667	-1.51	0.549	-0.291	-0.92	0.166	0.109	-1.02	-1.7	-0.647	0.414	-0.38	-1.28	-0.442	0.39	1.51	1.09	1.23	0.906	-0.982	0.685	-0.599	-0.0283	-0.0116	1.17	-0.476	-1.55	-1.85	0.708	1.88
train_080	1	1	2.16	2.13	-0.227	0.997	-0.789	1.93	1.97	-1.08	0.218	0.655	0.234	0.581	0.085	0.882	0.335	0.709	-1.42	2.49	-1.03	1.04	0.00545	-0.321	0.482	-0.807	-0.495	-1.61	-2.2	-0.951	0.992	0.454	0.596	0.803	-1.64	0.432	0.816	-2.3	-0.00744	1.51	0.22	1.62	-0.931	-0.179	0.384	0.145	-2.8	0.451	0.662
train_081	1	1	1.29	-0.141	1.04	0.738	0.0659	-0.521	0.716	-1.18	-0.2	1.04	-0.238	0.506	-1.98	-0.556	0.247	1.51	-1.29	-0.75	1.21	0.484	0.336	-1.88	1.42	0.978	-0.0276	-0.758	-0.088	0.979	-0.0569	0.639	0.152	0.157	0.43	-0.134	-0.248	-1.09	0.503	1.22	-0.589	1.83	-1.65	-0.771	-0.678	0.66	-1.19	2.72	-1.3
train_082	1	1	-0.698	-0.918	0.593	0.437	-1.4	1.17	1.26	-0.987	-0.267	-0.429	-0.0621	-0.251	-1.45	1.05	-0.456	0.622	-1.77	0.353	1.47	0.396	0.134	0.271	0.583	0.204	0.379	-1.7	-0.547	0.823	-0.186	1.08	2.44	-1.16	-0.268	1.48	0.568	-0.539	-0.449	0.913	-0.664	1.2	0.16	1.36	0.664	-2.38	-0.291	-1.19	-0.0585
train_083	0	0	-1.82	-1.77	1.2	-0.343	0.286	-1.54	-0.147	2.1	-0.26	-1.07	0.194	-1.19	-1.87	-0.381	2.41	0.733	0.663	0.00582	2.65	-0.443	-2.13	-0.0645	-0.508	0.39	-2.17	0.56	0.399	-0.292	-1.19	-0.501	0.464	-1.43	0.55	-1.69	-0.000425	0.532	0.0512	-0.422	-1.68	-0.133	0.939	-0.806	0.498	0.777	0.13	0.858	-0.964
train_084	1	1	0.299	-0.399	0.536	1.25	0.0563	-0.646	0.088	0.704	-0.251	-0.119	0.0207	0.0676	1.26	0.308	0.344	0.436	-0.0165	-0.613	0.583	-0.717	-0.46	-0.254	-0.0258	0.592	-1.23	-0.856	-0.826	1.12	-1.41	-1.29	-0.891	0.109	0.0242	0.634	0.808	0.172	-1.24	1.35	-0.447	-0.0599	-0.472	-0.733	0.606	-0.727	-0.112	0.473	1.12
train_085	0	0	0.407	1.11	-0.424	-0.187	0.775	0.714	0.529	-1.04	0.795	-0.495	-0.665	1.13	2.08	1.15	-1.01	-0.263	-0.7	0.324	-1.4	0.772	0.527	0.442	1.33	0.837	-1.09	0.352	1.22	0.953	0.236	0.281	1.59	-0.815	-0.826	-0.841	-1.25	-0.132	0.693	-1.45	0.47	-2.11	-0.855	0.296	0.51	1.78	-0.146	2.64	1.69
train_086	1	1	-0.221	1.24	0.109	-0.429	0.129	0.867	0.485	-0.769	0.955	-0.626	0.0272	0.121	0.298	-1.45	0.637	0.442	-0.255	-0.872	-0.274	-0.0485	0.245	0.41	-0.295	0.129	1.23	-0.287	-1.27	0.736	-0.00235	-0.206	0.59	0.143	-1.22	-0.372	1.12	-0.703	-0.499	0.263	1.11	0.892	-0.908	0.4	0.32	-0.465	-0.589	0.142	0.29
train_087	0	0	-0.587	-1.68	-0.522	-1.32	-0.42	-1.68	-1.32	-0.0778	0.697	-1.71	0.708	-1.29	0.163	-1.06	-1.34	-0.326	1.44	0.429	2.15	-0.275	1.21	0.878	0.0533	0.726	-0.321	-0.26	-0.423	-0.256	0.641	-1.33	0.782	-1.54	1.15	-0.271	-0.0412	-0.36	0.461	-1.42	-0.399	-0.184	-0.0445	-1.01	1.42	0.615	0.938	-0.0924	0.708
train_088	1	0	-0.0273	0.154	-0.201	0.202	-0.0206	-3.14	0.74	-0.458	0.195	-0.729	1.16	-1.89	1.55	-0.911	-1.25	-0.00482	-1.55	-0.329	1.55	-0.00616	0.239	1.04	-1.35	-0.722	1.19	1.35	-1.23	1.18	-0.677	-0.681	0.204	0.0897	-0.231	1.26	-1.37	0.182	-1.8	-0.804	1.35	0.257	1.27	0.15	-0.454	-0.991	1.53	-0.951	-0.759
train_089	1	0	0.405	-2.35	1.78	0.0201	-1.21	1.16	-2.12	-0.901	-0.157	-1.32	-0.385	-0.369	0.0959	-0.999	-2.38	-1.36	0.365	0.623	0.142	1.36	0.46	0.0806	-0.574	0.999	-0.277	-1.59	-1.3	-0.411	-1.56	-2.29	-1.35	-0.743	1.33	2.05	1.46	-0.0806	-0.049	1.1	2.09	-0.042	-2.64	-0.24	1.32	-0.822	-1.11	0.0965	0.0426
train_090	1	1	0.411	1.85	0.273	0.689	-0.555	1.82	1.6	-1.2	-0.681	0.484	-0.274	0.644	-0.456	1.29	-1.55	0.131	-1.29	-0.565	0.191	1.3	0.0566	-0.372	1.43	1.83	-0.694	-1.39	-1.5	0.866	0.00166	0.219	0.442	-0.0343	-0.0966	-0.0458	0.201	0.393	-0.146	0.783	1.18	-0.689	-1.15	1.98	-0.167	0.681	-1.8	-0.519	0.232
train_091	0	1	-0.918	0.112	-0.795	1.55	0.582	-0.873	-0.131	-0.00362	0.0581	0.146	1.63	1.87	-0.161	1.05	-0.268	0.861	1.12	0.76	-0.124	0.263	-0.205	0.0406	-0.594	2.45	-0.909	-0.00979	-0.777	-0.318	1.11	2.07	0.672	-0.808	-0.0392	0.281	-1.58	-0.236	1.03	-0.00422	-0.337	1.4	0.26	0.721	-0.368	0.665	0.378	0.124	1.89
train_092	1	0	-0.674	-0.283	-0.843	0.0498	0.469	1.5	0.351	-0.0191	-1.23	-0.161	-0.641	-0.949	-1.09	-0.247	1.25	-3.02	-1.51	0.948	-0.854	-2.64	1.63	-0.728	-1.32	0.693	-0.143	-1.25	-0.139	-2.14	-0.798	0.534	0.00609	0.33	-0.0752	0.0253	-0.707	1.5	-1.05	-0.15	1.25	-1.01	-0.372	0.0231	-2.24	-1.87	-0.461	0.367	0.624
train_093	1	1	1.4	0.495	-0.6	-0.401	-0.825	-1.3	1.83	-0.81	0.897	1.38	0.621	-1.27	-0.0457	0.725	1.27	-0.116	1.67	-0.743	1.04	0.56	0.425	-0.585	0.681	-0.906	0.186	0.282	-0.978	-0.222	-0.483	-0.531	-1.43	2.08	-0.49	-0.098	-0.28	1.88	-0.904	-1.49	1.87	0.27	1.27	0.773	-0.935	0.259	1.33	-0.146	-0.917
train_094	1	1	-0.969	1.33	0.886	-0.186	0.173	-0.558	0.626	0.372	-1.18	-0.419	-0.902	0.922	-0.765	1.64	-0.445	0.0313	-0.271	-2.58	0.687	-1.05	-1.29	0.0363	0.448	-1.3	-1.85	-0.896	-0.349	0.953	1.28	-0.0975	0.796	-0.742	-0.225	0.335	0.974	-2.05	0.0806	0.537	0.875	1.04	0.257	-2.21	-0.501	-1.29	-0.276	-1.7	-0.582
train_095	0	0	-1.21	0.243	-0.103	-0.484	-0.0978	-0.374	0.237	-0.0441	-0.629	-0.479	1.59	0.869	0.475	-0.362	0.897	-1.1	0.209	-0.901	-0.882	-1.5	1.39	-0.788	-0.792	0.059	0.635	0.345	0.354	1.12	-0.17	0.937	-1.42	-0.993	0.552	-0.432	0.799	1.44	1.42	1.14	1.41	-0.743	0.67	-0.647	-0.161	0.451	1.5	-0.331	1.5
train_096	0	0	-0.896	-0.162	-0.633	-1.13	0.352	-0.838	-0.427	0.891	-0.647	-0.604	0.88	0.0265	-1.6	0.783	-0.682	-1.92	1.01	-1.55	0.412	0.794	-2.65	1.44	-1.75	-0.154	-0.201	1.02	-0.372	-1.41	-1.98	-0.779	-0.0684	-1.83	-1.21	-1.19	0.125	0.948	1.23	-0.159	-0.753	-0.939	0.975	-1.34	-0.329	0.243	1.03	0.039	-0.143
train_097	1	0	-0.841	0.164	1.39	-0.96	0.461	-1.14	0.51	-1.12	-1.45	0.88	-0.259	-0.934	1.94	-1.53	-0.314	1.27	-1.26	-0.681	-0.744	0.237	-1.26	1.11	-0.622	-1.14	-1.98	0.419	0.259	-0.902	-0.618	-0.321	-0.822	-1.16	1.05	0.221	-0.0512	1.04	1.54	-0.167	0.327	0.0662	0.531	0.247	0.476	0.515	-0.0742	0.447	-0.207
train_098	0	1	-0.161	1.17	0.422	-1.05	0.712	-0.763	-0.546	0.322	-0.564	-0.0238	0.159	0.269	0.917	-1.19	-0.33	-1.25	1.08	0.486	0.275	-0.425	0.348	0.773	0.924	-2.01	-0.134	0.322	1.38	0.414	0.185	-0.569	-1.14	-0.26	-0.466	0.248	1.67	-1.67	1.31	0.236	-0.756	-1	-1.29	-0.294	-0.922	-0.18	1.08	0.924	-0.446
train_099	1	1	1.69	1.82	1.42	-0.218	-1.42	0.833	-0.661	-1.4	-0.527	-0.292	1.69	0.438	-1.37	-0.0875	1.1	0.317	-0.404	-0.606	1.27	-0.345	-1.32	0.992	-0.735	-0.198	0.493	0.175	-0.168	-0.902	-0.144	-1.87	-0.762	1.12	-1.81	-0.717	-1.67	-0.314	0.868	1.11	0.885	0.687	-0.758	0.0265	-1.13	0.87	0.356	0.631	2.22
train_100	0	0	-2.41	-0.197	1.31	-0.306	-0.539	1.52	-0.894	1.29	0.191	-0.563	-1.12	0.4	1.37	0.0986	-0.445	-0.917	-1.12	-0.521	2.37	-0.0184	-1.05	1.16	-1.23	-0.417	-1.8	0.997	1.26	-1.07	0.57	0.458	0.871	0.0747	0.42	-2.53	0.129	0.946	0.302	-0.0964	-1.93	-1.49	1.13	-0.196	-0.496	-0.249	1.41	-1.03	-1.29
train_101	1	1	0.305	0.633	0.611	-0.135	-0.0789	-0.0881	-1.09	-0.727	0.557	-0.368	1.87	0.671	-0.657	0.643	0.819	1.02	-0.765	-0.105	0.845	-1.55	0.27	-2.25	1.7	0.997	-0.911	0.336	-1.22	0.114	0.627	1.25	0.987	1.07	2.05	-0.496	-0.184	-0.738	-1.66	2.51	1.08	-0.122	0.281	0.837	2.07	0.114	0.905	-1.92	-0.45
train_102	1	0	-0.894	-2.12	-0.112	2.12	-2.1	0.993	-0.187	-0.653	0.249	0.706	-0.884	0.9	-0.354	1.01	-1.56	-0.891	-0.768	-2.06	0.721	1.72	-0.0124	0.433	0.561	0.0815	-0.105	0.175	-1.14	0.0458	2.15	-0.556	0.701	0.559	-1.45	0.189	0.862	0.987	0.633	1.32	-0.541	-0.0963	-1.28	1.05	-2.01	0.85	-1.28	1.11	0.072
train_103	1	0	-0.502	-1.21	1.78	0.902	-0.147	0.432	-0.522	-0.357	-1.5	0.932	0.9	0.182	-1.55	-0.181	-0.563	-0.336	0.137	-1.53	1.11	-1.29	0.289	-1.34	0.385	0.103	-1.38	-1.93	-1.87	-0.163	-0.377	-0.561	-0.914	-0.0438	1.47	0.367	-1.12	-0.407	-0.47	-0.104	1.08	1.13	-0.358	-1.3	-1.05	0.135	-0.793	1.87	-1.51
train_104	0	1	-0.186	-1.18	-1.82	-0.747	-1.22	-0.238	-0.31	-0.975	0.678	-0.708	1.66	-0.413	0.243	1.61	0.377	-0.321	0.365	0.725	-1.29	-0.791	-1.42	0.853	-0.139	0.314	0.208	0.386	0.839	-1.07	0.409	0.263	-0.547	-0.4	0.906	-0.224	0.523	-0.52	0.776	0.923	-1.8	-0.947	-2.69	0.0181	-0.402	0.203	0.216	-0.871	0.857
train_105	1	1	0.336	-0.0367	0.45	-0.787	0.28	1.19	1.08	-0.563	0.416	-0.345	1.26	-0.603	0.304	0.431	1.12	0.296	0.44	-0.211	-0.344	-0.255	1.74	0.524	0.654	-1.31	1.83	-0.517	0.762	-0.253	-1.1	-0.864	-1.25	1.53	1.8	0.987	-0.0601	-0.392	-0.515	0.916	-1.08	-1.08	0.0266	0.802	1.98	-0.354	0.0138	-1.75	-0.502
train_106	0	0	-1.68	-0.852	1.32	-0.769	0.00139	0.553	-2.1	0.406	-0.508	1.48	1.3	0.177	1.64	-1.21	1.1	-0.23	1.1	-0.175	1.4	-0.765	-0.562	0.416	-1.62	-1.42	-2.08	0.035	2.01	0.948	-0.991	-1.43	-1.11	-0.447	-1.2	0.835	0.657	0.923	1.82	-2.32	0.521	-1.51	0.191	1.1	-1.13	1.78	0.271	1.01	-0.254
train_107	1	1	1.19	0.472	2.23	1.2	1.31	0.00748	0.314	0.748	0.531	1.17	1	0.647	0.225	2.01	-1.38	1.59	-1.23	1.44	-0.0668	0.116	-0.00568	-1.51	1.12	-0.332	-0.236	0.531	-1.05	-0.237	1.43	0.469	2.27	0.904	-1.69	0.73	0.555	-2.22	-1.64	2.13	0.596	0.407	0.0329	-1.01	2.21	-1.64	-1.24	-1	-2.1
train_108	1	1	1.49	0.794	1.27	-0.752	0.179	2.78	0.53	1.12	-0.0172	1.08	-1.47	0.661	1.34	2.35	-0.976	-0.933	-1.13	0.621	-0.693	0.85	1.7	0.177	0.812	-1.48	-1.58	-1.87	-1.11	0.355	-0.603	-1.04	-0.795	0.321	0.219	0.49	-0.00856	-1.48	-2.14	2	1.62	0.608	-1.96	0.783	0.398	0.748	0.464	-0.861	0.804
train_109	0	1	-0.918	0.00803	0.293	0.421	-1.26	-1.09	-1.67	1.32	-0.337	-0.404	0.166	-0.0109	-0.855	-0.788	0.639	-0.759	1.2	-2.48	0.646	-1.34	-0.764	-0.148	0.274	1.32	0.13	0.999	-0.00472	0.0597	0.694	-0.0782	0.184	-0.273	-1.02	-2.25	-1.31	0.584	-0.254	0.121	0.439	0.791	1.62	-1.06	-0.382	-1.25	-0.412	1.03	0.524
train_110	1	1	0.892	-0.331	1.5	1.67	-0.466	0.827	-0.836	0.815	-0.401	1.08	0.227	-1.94	1.23	-0.668	1.05	2.06	-1.37	1.36	-0.15	-0.259	-1.83	-1.86	-1.36	0.167	-0.62	-1	0.0885	-0.0199	-0.105	0.359	-0.361	1.56	1.03	0.585	0.688	-1.17	-0.12	1.47	0.606	1.76	-1.39	-0.179	-0.0862	-0.967	-2.54	0.446	-0.985
train_111	0	0	-2.19	-0.568	-0.161	-3.2	-0.194	0.64	-0.735	0.384	-1.83	-0.503	-0.695	0.835	1.01	-0.503	-0.292	-0.609	0.974	-0.329	-0.946	-0.89	-0.351	2.52	-1.78	-2.69	0.248	-0.472	1.93	-0.503	0.192	-0.00323	1.78	0.398	-1.06	-3.04	-0.792	-0.176	0.172	-0.919	-1.62	-1.35	0.923	-0.222	-0.511	-0.319	1.22	-0.209	-0.095
train_112	0	1	-0.233	0.532	-0.973	0.02	-0.297	0.402	1.91	0.42	1.54	0.523	-0.264	-0.457	-0.236	0.149	0.371	0.127	-0.663	0.36	-0.204	0.686	0.973	-0.219	1.58	-0.625	1.85	1.22	1.3	-0.167	1.76	1.02	0.929	0.213	-0.98	0.962	0.792	-0.693	-0.444	-0.0909	1.49	0.541	0.772	1.04	-0.877	0.167	1.53	0.309	0.131
train_113	1	0	0.845	0.167	1	-0.244	-0.492	-0.58	0.411	0.477	-1.09	1.6	0.586	-1.15	0.242	-1.52	1.27	1.03	-1.32	-0.426	0.453	0.558	0.283	0.136	-0.363	-1.57	-0.355	-0.154	-0.0579	-0.467	0.539	0.368	0.334	1.04	-0.853	0.194	0.381	-0.0519	-1.05	1.15	1	-1.26	-0.497	2.75	-1.02	0.499	0.0795	-1.77	-0.52
train_114	0	1	-0.587	0.84	-0.498	-1.95	0.922	-0.105	-0.258	0.223	-0.91	-0.311	0.137	-0.501	1.13	0.616	1.96	0.0986	1.71	-0.192	-0.475	0.151	0.108	-1	0.0883	-1.23	-0.312	0.18	1.81	-1	-0.16	-0.605	-0.301	1.79	1.93	0.65	-1.78	-1.28	0.458	-0.72	-1.75	-1.85	-1.56	0.73	0.622	0.25	-0.484	0.115	2.4
train_115	1	1	1.9	0.383	0.0967	-0.473	-1.09	-0.523	-0.0765	0.346	0.729	-0.39	-1.14	-0.386	1.68	-0.819	0.123	-2.31	0.931	0.0123	-1.4	1.5	1.4	0.394	0.0938	0.408	1.43	-1.02	1.8	1.11	1.55	-1.42	0.189	1.88	0.141	0.0526	0.289	-0.105	-1.02	1.77	-0.864	-0.629	-1.01	1.09	-0.199	0.0564	1.09	-0.801	-0.226
train_116	1	1	-0.421	-0.708	2.33	0.846	-0.374	-0.452	0.324	-1.44	-0.353	1.29	-0.155	0.524	-1.51	0.336	-0.345	0.275	-0.25	-0.246	-1.4	0.646	0.996	-1.51	0.362	0.75	1.3	-0.778	-1.79	-0.218	-0.749	1.12	-0.431	-0.521	-0.635	0.053	0.564	-0.726	-0.527	0.629	1.24	2.42	-1.42	-0.758	-1.07	0.289	0.134	1.67	-0.438
train_117	1	1	1.33	0.0436	0.374	0.824	2.64	-1.25	0.768	-0.758	1.01	-0.265	1.42	-0.15	-0.122	-1.91	-1.06	-0.812	0.577	-0.391	0.526	0.573	1.42	0.625	0.602	-1.7	0.875	0.192	-1.43	-1.39	-1.35	0.633	0.25	0.58	-1.77	0.746	0.369	-0.0474	-1.2	-0.309	0.923	0.0948	0.436	-0.255	-0.0844	-1.17	-0.76	-0.572	0.905
train_118	1	0	0.516	0.642	-0.523	-0.92	-1.15	0.656	-0.78	-1.09	-1.14	-1.31	-1.88	-2.51	-1.9	-0.731	-0.0971	0.144	-1.44	0.256	-0.762	-0.833	0.113	0.467	-0.0653	0.138	-0.272	0.64	-0.28	-0.354	-0.781	-1.09	-1.13	1	0.498	-0.2	0.457	1.3	1.51	0.111	0.325	0.384	-0.0996	-1.69	-0.967	-0.819	-0.0324	-1.91	-0.76
train_119	1	0	1.02	-0.799	-0.443	-0.991	0.255	0.311	-2.18	0.0191	-1.47	0.517	0.0699	0.668	1.42	0.343	-1.83	-0.0481	-0.577	-0.975	0.0368	0.822	-1.3	1.46	-1.59	0.278	-1.03	1.71	0.0747	0.912	-0.929	-1.5	-0.675	0.436	-0.142	0.925	1.94	-1.91	1.02	-0.496	0.0782	1.71	-0.308	-1.36	-0.729	1	-0.216	-1.55	1.86
train_120	0	1	0.685	-1.13	-0.995	1.02	0.365	1.32	0.591	-2.02	-0.32	-1.29	-0.0209	0.0287	1.59	0.297	-0.612	1.57	1.42	-0.935	-1.58	-0.257	0.585	0.643	-0.617	1.21	1.31	-0.795	0.15	-3.26	1.31	0.187	1.43	0.0489	0.814	-0.53	0.937	-0.505	1.12	0.0652	-0.606	0.603	-1.29	1.24	1.31	-0.196	0.211	1.23	0.775
train_121	1	1	0.606	2.21	-1	0.105	1.1	-1.74	1.36	-0.571	1.23	-1.23	-0.716	-0.324	-1.66	-0.0171	-1.37	0.744	-1.13	0.495	-0.833	-1.43	-0.21	-0.656	1.61	1.23	0.915	0.0298	0.394	0.0131	1.64	2.36	-0.216	-1.24	-0.537	1.03	-1.57	-0.611	0.598	-0.599	1.25	0.532	0.572	-0.602	-0.527	-0.818	0.148	-0.206	0.545
train_122	0	0	0.275	1.5	1.44	-1.25	0.544	-0.738	-0.951	1.41	1.99	0.488	-0.0229	1.45	0.305	0.188	0.645	-0.11	1.28	-0.21	0.302	-0.666	-1.07	-0.35	-0.989	-1.04	-0.805	2.05	1.54	0.921	0.535	0.668	1.25	-0.723	-0.358	-0.212	-1.24	-0.542	0.409	-1.33	1.01	0.473	0.825	-0.126	-0.461	-0.141	-0.701	1.58	1.14
train_123	1	1	1.36	1.05	-0.31	-0.446	-0.0271	0.572	0.576	-1.72	-0.251	0.144	-0.233	0.727	1.42	0.307	-0.213	0.395	-0.0669	1.38	-0.811	1.64	-0.666	-0.173	0.917	0.741	-0.232	-0.437	-0.283	0.0767	0.383	0.761	1.39	0.108	-0.104	0.748	0.219	-1.08	-0.68	0.42	1.31	-0.97	0.218	1.57	-0.554	-0.541	1.24	-0.677	1.78
train_124	0	0	-0.753	-0.366	-0.902	0.114	-0.286	0.132	0.255	-0.449	-0.999	-1.18	-1.67	-0.941	0.185	-1.8	1.13	0.56	-0.432	-1.22	1.02	-1.07	0.303	0.179	-1.1	-0.759	0.816	1.06	1.27	-0.303	-0.892	-1.16	-1.21	-0.136	1.24	-0.123	0.16	1.26	-1.43	-0.958	0.396	0.847	0.0801	-1.9	-0.851	-0.836	1.37	0.701	-0.223
train_125	1	1	-0.163	-0.804	-0.436	2.19	-0.386	-0.729	1.57	-0.751	0.651	0.195	0.0767	0.63	-0.429	-0.552	-0.589	2.99	-1.75	1.68	-0.0107	1.11	-0.235	-0.91	-0.349	-1.34	-0.421	0.318	0.936	-1.31	0.0534	0.736	0.922	1.8	-0.886	1.53	0.449	0.45	-1.07	2.54	0.793	0.643	-1.2	-0.396	1.04	-1.73	-0.52	0.0748	1.42
train_126	1	1	1.79	2.59	-1.93	0.714	1.58	0.247	0.212	-0.205	-0.313	-0.227	-0.498	-1.55	0.0854	-0.313	0.665	-0.225	-0.739	-1.13	-0.133	-1.17	0.75	1.23	0.415	-0.239	0.892	0.311	0.924	-0.535	0.654	0.164	0.221	1.35	0.452	0.353	0.161	0.805	-1.62	0.158	-0.361	-1.61	0.357	1.89	-0.598	-1.08	0.838	0.00777	1.1
train_127	0	1	-0.407	0.532	0.0319	-0.573	1.13	-0.742	-1.14	-0.789	-0.248	-0.884	0.0215	-0.0382	0.0267	-0.545	-0.0011	-0.39	0.802	0.0609	0.642	0.563	-0.203	1.37	-0.232	-0.302	-0.0954	0.783	1.47	1.17	0.908	0.859	0.416	-0.647	-1.24	-0.706	-0.337	-1.53	-0.896	-1.1	-0.791	0.835	-0.125	-0.0608	-0.0937	0.139	0.739	0.269	-1.41
train_128	0	1	-1.63	1.68	-1.39	2.11	-1.55	-0.225	-1.09	0.489	0.891	-1.37	-0.677	0.42	0.0632	0.12	-0.393	0.327	-0.847	0.495	-1.21	1.48	-1.02	-0.814	0.371	1.62	-0.0599	-2.79	0.882	-0.65	2.15	-0.87	2.02	-0.954	1.6	0.862	0.696	-0.525	1.04	0.354	-1.68	-0.119	-0.866	-0.859	0.285	1.43	-0.648	1.16	-0.0584
train_129	1	1	-0.124	1.37	0.756	-0.304	-0.494	-1.36	1.3	0.0434	-0.187	-0.094	0.335	-0.84	0.088	0.457	-0.586	-0.278	0.052	0.791	-0.101	-0.563	-0.538	0.633	1.11	-1.39	-0.517	0.00785	-1.2	-2.5	0.535	0.524	-1.64	0.618	-0.737	0.826	0.226	0.896	1.06	0.935	1.04	1.17	1.18	0.176	-0.798	0.32	-1.72	-0.698	-1.2
train_130	0	1	-0.578	-0.0995	0.0991	0.986	-0.574	-0.705	-0.479	-0.318	2.27	0.0943	-2	1.07	-0.0711	1.77	1.15	-0.505	0.324	0.0735	-1.07	-0.673	1.59	-0.228	0.53	0.792	0.702	0.252	-1.28	-0.79	-0.476	-1.08	-0.183	0.48	-0.44	-0.342	0.625	0.038	0.395	0.0104	0.404	0.173	-1.07	-2.84	-0.162	0.785	0.191	-0.162	1.77
train_131	1	1	1.48	1.81	2.14	0.377	0.573	0.624	-1	-1.02	0.0628	1.99	0.492	-1.6	-0.752	-0.932	0.224	-1.54	-0.389	0.872	-1.01	-1.41	1.96	-1.56	-0.581	-0.522	1.03	0.682	-1.35	-0.808	-0.827	0.654	-2.04	1.11	0.419	-1.1	0.679	-0.459	-0.0982	1.54	-0.314	0.646	-0.861	-0.762	0.045	-1.14	-1.45	-0.669	-0.962
train_132	0	0	-0.165	0.509	0.58	-0.776	-0.0162	0.436	-0.938	0.628	0.672	-1.57	-1.47	1.1	-1.26	0.37	0.555	1.39	-0.62	-1.18	-0.776	0.123	-0.572	0.956	0.899	-0.0275	-1.62	-0.156	-0.604	-0.826	-0.69	-1.57	-0.373	-0.766	1.32	-2.39	-2.04	0.49	0.362	-1.04	-1.16	-0.32	-0.416	-1.16	-0.259	-0.761	-0.153	0.779	-1.3
train_133	1	1	0.514	0.469	-1.12	0.399	0.024	1.46	0.923	-0.746	0.303	-0.476	-0.71	-0.675	-2.2	0.218	-0.233	-0.521	-0.932	-0.779	-0.222	0.732	-0.887	-0.565	1.92	0.244	-0.324	-0.0485	-1.2	-0.854	-0.259	0.994	0.427	-2.38	-0.538	0.48	0.429	-0.774	-0.157	0.307	0.756	-0.283	0.672	0.619	1.34	-0.053	-0.268	0.39	-1.37
train_134	1	0	-1.39	-1.23	1	-0.186	-1.46	-0.277	-0.705	-0.347	0.917	0.876	1.5	-1.61	0.547	-0.615	-0.891	0.343	-0.0304	-0.144	-0.0855	0.616	-0.312	0.245	-1.23	-0.695	-1.52	0.161	0.68	0.83	-0.0627	-0.938	-1.42	1.87	-1.07	1.13	1.17	1.24	-1.77	-1.16	-0.82	-1.22	-0.812	-0.652	0.0168	-1.37	0.473	-0.942	-1.11
train_135	0	1	0.733	1.34	1.27	1.14	0.00888	-0.0477	-1.74	-1.1	1.76	2.45	-0.678	-0.871	-0.519	-1.16	1.15	-0.917	1.28	0.226	1.08	0.646	-0.8	1.4	0.426	0.432	-0.654	-0.7	0.482	2.63	1.53	-0.809	-0.554	0.686	-1.21	-2	0.888	-0.00139	-0.0992	1.29	-0.129	0.534	0.289	-0.269	-1.44	0.0813	-1.29	0.798	-1.54
train_136	0	1	-0.88	-0.175	0.442	0.4	-1.13	-0.683	-1.5	-0.876	-0.894	0.746	-0.243	1.58	0.532	-0.98	-0.902	1.77	-0.267	-0.0159	0.526	0.379	0.128	-0.508	0.741	0.753	-0.999	0.863	1.05	-0.0314	0.0256	-0.43	-0.263	-1	0.752	-0.177	0.645	0.486	0.0619	-1.47	1.16	0.661	-1.57	0.293	0.00188	1.66	-1.26	0.712	-0.804
train_137	1	0	1.06	1.02	0.602	-0.293	-0.556	0.891	-0.952	-0.768	-0.0265	1.81	0.669	-1.03	0.2	1.12	-0.0414	-2.46	2.29	1.18	-0.494	0.684	0.255	-1.23	-0.807	-0.518	1.59	-1.02	0.348	-0.536	-0.368	-0.133	0.643	0.597	0.23	-0.967	0.822	0.36	-0.338	-0.0558	-0.76	-0.889	0.45	-0.0271	-0.411	0.944	-1.96	0.0648	0.723
train_138	1	1	-0.0811	-0.543	0.62	0.287	-0.547	0.442	-0.123	-0.0982	-0.642	-0.232	-1.08	-0.106	0.466	0.45	1.99	0.3	0.311	-1.01	-1.29	-0.0749	0.165	-0.855	-0.891	1.74	-0.531	-1.51	-0.000583	-0.262	1.74	0.67	-0.283	0.682	0.799	-0.228	0.857	-0.26	0.0929	1.43	0.796	1.66	-2.01	0.747	-0.432	-1.52	-0.858	-1.46	0.0556
train_139	1	1	0.753	0.895	1.22	1.23	-0.239	1.65	2.21	-1.43	-1.02	1.73	0.0561	-0.0881	-0.965	1.06	-0.774	-0.0554	-2.09	1.38	-1.02	-1.2	0.619	-1.95	0.548	-1.22	0.107	-0.185	-0.434	-0.95	1.16	1.75	-0.129	-0.218	-0.131	0.64	-1.31	-1.3	-0.15	2.56	2	0.671	0.501	0.657	1.36	-1.91	-0.635	1.51	-0.811
train_140	1	1	0.0335	0.401	-1.04	0.127	-1.01	-0.922	0.103	-0.154	-0.675	0.837	1.26	0.54	0.436	0.0989	0.231	0.906	0.357	-0.0578	1.17	-0.365	-1.79	1.42	0.517	-0.0712	-0.801	0.342	-0.203	-0.207	1.1	0.399	-0.484	1.33	0.165	-0.551	-0.77	-1.21	1.28	0.52	0.179	0.569	-0.00482	0.888	0.322	1.12	-0.173	-1.23	-0.631
train_141	1	1	0.373	-0.613	1.3	-1.34	0.64	0.0388	0.639	0.203	-0.728	0.662	-0.221	-1.49	-0.604	0.848	-0.746	-1.26	-0.403	2.01	0.732	1.05	-0.154	-0.516	-0.82	0.953	0.478	-7.75e-05	-1.64	-1.41	1.22	1.13	1.25	1.07	-1.76	-0.179	0.551	-0.261	-0.473	0.387	-0.773	0.751	-0.132	1.16	0.0764	-0.726	-0.215	0.387	-1.43
train_142	1	1	1.72	-1.54	0.159	1.63	-0.777	2.29	1.14	0.603	-1.89	1.44	-1.27	-0.397	-0.0592	1.18	-3.54	-0.224	-2.03	0.646	-1.21	0.655	1.99	-0.679	2.11	0.123	0.548	-1.42	0.468	-0.957	1.26	-0.417	0.931	0.957	0.0845	1.64	0.503	-0.0786	-0.3	1.83	-0.649	0.862	-0.308	-0.205	0.699	-0.39	0.132	-0.0516	0.218
train_143	0	1	-0.493	-0.569	-1.09	0.384	-0.594	-0.782	0.359	1.26	0.948	0.0873	0.191	-0.542	-1.64	1.56	0.541	-0.115	1.26	1.23	0.361	-0.0616	0.89	-1.32	0.852	0.599	0.747	-0.00389	-0.471	-0.206	1.99	1.64	0.525	0.794	-1.5	-0.176	0.528	1.28	-1.37	1.87	1.05	0.275	-1.91	-0.966	-0.62	0.159	0.384	1.28	0.879
train_144	0	1	-1.17	-0.538	0.892	-0.4	-1.2	-0.783	-1.12	1.18	-0.022	0.58	0.243	0.889	-0.281	-1.3	1.27	0.212	0.597	-0.209	1.28	-0.421	-0.764	-0.0431	-0.0528	0.217	0.912	0.752	0.352	2.35	0.0719	1.32	0.00668	0.612	-0.945	-0.419	-0.0505	0.529	-1.24	0.399	-0.646	0.715	0.843	0.415	0.558	0.666	0.101	-0.506	0.728
train_145	1	1	0.518	-0.54	0.951	-0.214	0.194	-0.921	0.684	-1.42	-0.506	-1.31	-1.15	-0.639	2.3	-0.458	0.797	0.464	0.774	-0.51	0.38	-0.632	0.846	0.628	-0.0255	-0.346	0.939	-0.657	-1.51	-0.474	-0.438	0.443	-0.564	0.161	0.924	-0.519	-0.448	-0.185	-0.0359	-0.713	0.512	-0.417	-0.542	0.917	0.116	-0.27	0.267	0.613	0.69
train_146	0	0	-1.18	-0.0788	0.484	-2.83	-0.315	-0.872	-2.17	1.52	0.18	-1.86	0.348	0.518	1.23	-0.352	0.584	0.912	0.893	-1.72	0.93	-1.05	0.417	-0.949	-0.49	0.806	-1.97	-0.222	-1.08	1.76	-2.19	-1.96	0.85	0.544	1.41	-0.895	-1.28	0.958	1.67	-1.69	-0.805	-0.621	-0.214	-0.609	0.365	1.26	-0.0513	-0.616	-0.76
train_147	0	1	0.1	1.29	-0.799	-0.612	1.68	-0.404	1.63	-0.569	0.933	-0.389	0.445	2.09	0.0828	-1.68	0.649	0.754	-0.388	0.61	-0.276	-0.0235	-0.464	0.46	0.93	-1.14	0.204	0.959	0.316	-0.12	-0.427	0.142	0.698	-0.545	-1.36	-1.27	-0.198	-0.251	-0.139	-0.166	-0.132	-1.05	-1.24	-0.718	1.23	-1.56	0.507	-1.05	-0.159
train_148	1	0	1.04	0.813	2.59	-1.58	-1.77	1.59	-0.94	-1.41	-1.53	-0.207	0.0832	-0.0384	-0.973	1.23	-1.82	-0.785	0.854	-0.0427	-1.26	-0.327	0.0967	-0.259	-0.771	-0.851	-0.207	0.134	0.985	1.19	0.917	-0.991	-0.555	-1.28	-0.541	1.58	0.815	0.483	0.946	0.0773	1.08	-0.159	-0.5	-0.5	1.38	-1.43	-0.67	0.939	0.454
train_149	0	1	-0.804	-0.644	-0.359	-0.572	1.17	-1.15	0.926	-1.1	0.231	-0.628	0.0811	1.19	0.878	0.154	1.78	0.817	0.777	-0.345	-1.39	-1.71	0.72	0.84	1.16	1.6	0.0841	1.85	-1.04	-1.89	0.0174	0.622	-1.76	-0.83	-0.00829	-0.109	-0.663	0.35	-0.597	0.379	-1.05	-0.229	0.335	0.59	-1.01	0.508	-0.0833	0.448	1.49
train_150	0	0	0.337	-0.294	-1.43	-0.635	0.545	-1.26	0.221	0.0363	-0.0143	1.95	0.0221	0.26	-0.357	-0.325	-0.0967	0.99	0.693	-0.583	-0.0956	0.219	1.43	0.883	1.17	-0.438	-0.126	1.37	1.59	-0.0707	-1.14	0.157	-1.13	-0.323	-0.0957	0.462	-0.618	2.55	-1.88	-1.26	-0.7	-0.951	1.28	0.0833	0.547	-0.00514	0.825	0.421	0.915
train_151	0	0	-0.735	-0.837	0.63	-0.603	-0.335	-0.324	-2.55	1.78	-0.666	-1.03	-0.839	0.197	0.795	-0.75	1.04	-0.0998	1.46	0.782	-0.374	-0.196	-0.782	0.0846	-1.61	-0.382	-0.142	-0.713	1.06	-1.05	0.776	-0.289	0.438	-2.45	0.841	-0.861	0.0607	0.662	1.37	-1.41	-1.39	-0.327	-1.42	-0.912	-0.218	-0.269	-2.01	0.665	1.78
train_152	0	1	-0.276	-0.263	-0.792	-0.167	0.776	0.838	0.522	-0.454	0.752	-1.42	-0.479	0.0955	0.452	0.783	-1.36	-0.732	1.36	-0.0579	-1.06	0.966	-0.0895	-1	0.998	-0.294	0.724	0.572	1.04	-0.787	-0.43	-0.391	0.0493	-0.458	-0.103	0.916	-0.559	0.381	2.02	-0.335	-1.16	-0.666	1.21	0.188	2.75	0.598	0.163	-0.424	0.532
train_153	0	0	-2.1	-1.4	-0.0522	0.129	0.241	0.825	0.377	0.434	-0.129	0.0527	-0.795	0.48	0.000617	0.301	0.927	-1.38	0.543	-0.0133	-1.07	-1.72	1.29	-0.291	-0.521	0.105	-1.21	-0.154	0.657	0.31	0.317	-0.902	-0.51	-0.216	-0.746	-0.398	-1.74	1.01	-0.144	-1.02	1.5	-1.55	-0.405	-0.727	-0.31	0.292	1.66	0.613	0.18
train_154	0	0	-2.62	-1.76	-0.62	0.127	0.871	-0.432	-1.33	0.308	-0.717	-0.885	0.885	0.0807	-0.0598	0.206	0.596	-0.765	0.57	0.671	-0.751	0.142	0.805	0.583	-1.28	0.91	-0.289	-1.17	-0.143	0.278	-1.69	-0.629	1.29	0.773	-0.323	-1.03	-0.58	-0.169	-0.233	-1.19	0.431	0.671	0.896	-0.733	-0.539	-0.394	1.08	0.779	0.772
train_155	1	1	1.07	-0.636	0.718	0.9	1.01	0.956	1.32	0.121	-1.22	1.54	0.558	1.14	1.29	0.557	0.259	0.983	-1.21	0.557	-0.992	1.32	0.508	-1.66	1.48	1.25	0.525	-0.779	-1.83	0.773	0.709	0.135	-0.543	0.0726	0.356	1.93	1.23	-1.13	0.117	0.149	1.08	0.666	-0.241	-0.237	-0.276	1.5	-1.29	-0.461	-1.21
train_156	1	0	1.08	1.4	0.271	-1.32	-0.775	-0.642	0.36	-0.709	0.345	0.954	-0.694	0.316	-0.527	0.377	0.405	-0.198	0.505	-2.67	0.562	-1.07	-1.1	0.0957	-0.00412	-0.243	0.699	1.08	-1.08	0.0179	-1.71	-1.7	-0.913	-0.14	1.33	-1.22	-1.56	1.75	-0.00853	-0.703	1.19	1.38	1.24	-0.142	-1.09	-0.943	1.09	0.928	-1.28
train_157	1	0	0.121	-1.59	-0.0661	1.28	-1.04	-0.712	-1.36	-1.96	-0.6	-0.834	-1.86	-1.24	1.99	0.316	-0.109	-0.432	-0.593	-0.314	0.777	1.05	-0.865	-0.548	-0.963	-0.044	0.162	0.298	1.58	-1.05	-0.0238	-1.38	-1.09	1.57	2.28	0.632	0.478	0.765	-0.107	0.427	0.351	-0.135	0.231	-0.654	2.12	-0.392	-0.413	0.538	-0.51
train_158	1	0	0.45	0.288	-0.204	-0.983	-0.0366	0.0773	1.08	0.399	-0.764	0.291	-0.206	-0.154	0.247	1.04	-0.732	0.422	-2.45	0.811	0.679	0.625	0.366	-0.887	-0.0814	-2.04	-1.9	-0.423	0.177	-0.299	0.723	-0.178	0.1	0.927	-0.122	-0.363	-1.33	0.0505	0.502	0.267	1.58	-1.29	0.303	0.959	-0.92	-0.519	1.16	1.33	-1.56
train_159	0	0	-0.9	-0.853	-1.67	-0.108	-0.949	0.761	-2.05	-0.788	0.84	-1.13	-0.249	-1.42	-0.597	0.379	-1.68	0.883	-0.0135	-1.29	-1.36	-2.04	0.508	-1.67	-0.867	1.68	-0.14	-0.681	0.137	1.04	-0.745	-1.1	1.92	-1.88	-0.435	0.979	-0.189	1.46	1.32	-0.618	-0.519	0.303	-0.204	-1.25	-0.556	0.262	1.38	0.589	0.91
train_160	0	1	-0.814	-1.08	-0.429	-0.79	1.03	1.24	-1.04	-0.478	-1.21	0.18	0.793	0.758	0.278	-0.801	-0.496	-0.812	-0.72	-0.136	-0.825	-2.5	1.36	-1.13	0.0868	-0.489	-0.656	-0.883	0.105	-0.246	0.161	1.47	1.23	-1.37	0.528	0.22	1.07	0.0527	1.13	-1.04	-0.126	0.528	-0.705	-0.63	0.407	-0.8	1.54	-0.68	0.289
train_161	1	0	0.84	0.302	0.69	0.625	-0.673	-1.58	0.747	-0.924	-1.61	1.67	0.566	-0.945	1.17	0.0956	-1.03	0.092	0.226	-1.18	-0.561	0.998	0.506	1.13	0.947	-0.388	1.77	-1.47	-0.806	0.668	-0.931	-0.498	-1.34	-1.43	1.55	1.08	0.421	-0.668	0.593	-1.36	-2.13	-0.201	-0.132	0.67	-1.27	0.706	-0.616	-0.0416	0.705
train_162	0	0	-1.74	0.246	-0.347	-1.21	0.453	-0.45	-1.5	1.51	-1.35	0.179	-0.225	-0.518	0.184	-0.78	0.476	-0.808	-0.702	-0.611	-0.975	-0.501	0.198	0.0425	-0.421	-0.0924	-1.78	-1.49	0.63	-1.15	0.684	0.631	1.18	-1.74	0.239	-0.779	0.664	-2.38	2.23	-0.536	-1.58	-0.00415	0.883	-0.636	0.438	0.41	-0.0847	-0.351	-0.0846
train_163	0	1	-1.62	-0.3	-1.22	0.0132	2.18	-0.549	0.59	1.19	-1.42	0.825	-0.544	0.996	1.73	0.153	-0.987	1.07	0.463	0.854	-1.01	-1.18	-0.97	-0.3	0.191	1.7	0.148	1.2	-0.349	0.628	0.893	1.28	1.9	-0.807	0.956	-0.587	-1.1	-1.1	-0.0197	-0.175	1.16	3	0.678	-0.87	1.61	-0.784	0.0963	0.873	-0.518
train_164	0	0	-2.13	-1.13	-0.296	-0.774	0.159	-0.256	-0.0326	1.64	-0.246	0.707	-0.695	1.49	2.48	1.27	-0.641	0.0149	-0.506	-0.0133	-1.48	-2.25	-0.798	1.42	-1.34	-0.837	-2.04	-0.86	-1.43	0.115	0.0781	-0.962	1.12	-1.65	0.668	0.138	-0.554	-0.738	-0.439	-1.03	-0.339	-0.525	-0.867	-1.17	-0.986	-0.549	-0.953	-0.186	0.968
train_165	1	1	0.922	-1.43	1.14	0.457	0.942	0.399	1.15	-0.299	0.636	0.0572	-1.79	0.583	-1.67	1.9	-0.662	-0.523	0.767	0.445	-0.943	0.451	0.233	0.0949	1.87	1.84	1.96	-0.7	-1.27	-0.32	-1.01	0.366	-1.01	-1.9	1.88	0.696	0.904	0.22	-0.916	0.88	0.545	-0.326	-1.39	0.252	1.47	-0.156	0.455	-1.23	0.918
train_166	0	0	-0.239	0.245	1.14	1.48	-2.29	0.489	-1.61	1.14	0.492	0.101	0.68	0.437	0.524	1.05	0.263	1.74	-0.438	0.102	-0.0318	0.206	-0.637	0.438	-2.06	1.52	0.438	-0.954	-1.5	0.282	0.683	-0.0596	-0.417	0.272	2.3	0.293	-0.534	0.0726	-0.0898	-0.591	-1.44	1.1	-0.945	-0.314	-1.1	-0.547	-1.46	-1.55	-0.315
train_167	0	1	0.638	1.5	-1.85	-0.359	2.22	0.208	1.09	-0.0513	-0.046	-0.101	-1.08	0.52	-0.669	-0.707	0.37	-0.556	0.123	-0.937	-1.61	0.287	1.6	0.912	-0.361	0.635	0.894	0.718	-0.566	-1.12	-1.01	0.276	-1.4	0.602	-0.122	-1.13	0.0795	1.5	-0.746	0.84	-0.0641	-0.486	0.236	-0.431	-1.04	-0.119	0.105	-1.15	-0.593
train_168	0	0	-0.221	-0.617	0.371	0.539	1.42	-0.268	-1.41	-2.07	-0.525	-1.06	-0.423	-0.622	2.14	-0.438	-0.663	-1.62	0.794	-0.253	-0.743	-0.136	-0.391	-1.07	0.409	1.28	0.289	1.25	0.264	1.19	-2.33	-1.12	-1.71	-0.647	0.2	-1.08	1.17	1.22	0.639	-0.143	0.0572	1.02	-0.736	-1.58	0.335	0.448	1.11	1.36	-0.177
train_169	0	1	-1.43	-1.47	-0.453	-0.487	-0.692	0.589	-0.879	-1.53	0.619	1.92	1.98	-0.506	-0.914	0.176	-1.21	-1.39	0.971	-1.1	0.656	0.421	0.602	0.234	0.19	1.01	-1.35	-0.32	-0.225	2.23	0.848	0.115	-0.122	0.376	0.918	0.837	-1.27	1.26	0.0303	-0.887	-0.846	-0.835	1.11	-0.879	1.16	-1.02	-0.0657	-0.16	-0.952
train_170	0	1	0.944	0.557	-1.64	-0.273	0.707	-0.817	0.894	1.38	1.84	-0.151	0.779	0.44	-1.44	-0.0275	-0.632	-0.508	-0.234	1.83	1.63	-0.3	-2.52	-0.105	0.886	1.42	0.466	-0.111	0.00883	-0.606	1.31	0.653	1.68	-1.41	-0.807	-0.673	-0.369	-0.0531	0.289	-0.841	-0.881	-0.858	0.606	-0.577	-0.914	-0.655	-0.0983	-0.48	1.42
train_171	1	1	1.31	-0.619	-0.301	0.538	-1.64	-1.45	-0.793	-0.206	1.07	0.342	0.197	1.01	0.793	1.29	-0.497	-0.292	0.739	0.168	-0.373	1.25	1.04	0.252	2.45	-0.401	0.535	-1.4	-2.46	-0.477	-1.04	-0.71	-0.219	-0.421	2.11	0.517	1.1	-0.0577	0.214	0.55	-0.476	-0.226	-1.27	0.246	1.45	1.71	-3.43	-0.637	-0.0556
train_172	0	1	-1.25	-0.927	-1.83	0.683	-0.801	0.047	-1.09	0.425	-1.47	-1.7	0.706	-0.529	0.381	-1.4	1.67	0.73	0.68	-1.76	0.0524	0.29	-1.49	-1.22	-0.587	0.844	1.3	0.183	-0.503	1.77	0.253	0.286	0.839	0.0688	-0.0296	-0.671	-1.78	0.134	-0.146	-0.0668	-0.958	1.65	1.16	-0.0365	-0.352	-0.971	0.912	-0.0876	-0.714
train_173	0	0	-1.73	-1.95	1.04	-2.18	-1.97	-1.26	-0.756	0.233	-0.728	0.324	-0.0339	0.975	0.418	-1.26	1.32	-0.788	1.09	0.627	0.29	1.04	1.02	-0.966	1.03	1.34	0.286	0.88	0.195	0.559	-1.9	-1.24	-0.0942	-0.609	0.626	-0.161	-0.691	2.03	1.49	-1.25	-1.5	0.0312	0.0492	1.36	-0.727	1.34	1.34	1.85	-1.64
train_174	1	0	0.455	-0.438	-0.685	0.767	0.126	0.684	0.953	0.284	-0.542	-0.519	-0.0313	-1.76	0.764	-1.92	-0.339	-1.39	-0.95	-0.92	1.09	2.43	-0.345	0.383	0.169	1.44	0.0875	-1.26	-0.488	0.421	-1.35	0.433	0.656	2.32	-1.21	-0.608	-0.802	0.351	-1.96	0.749	0.659	-0.398	0.716	0.914	-2.12	-0.504	-0.346	0.979	0.809
train_175	0	1	0.182	0.515	1.56	0.538	-0.508	-0.283	0.204	0.772	-0.109	1.57	-0.528	1.08	-1.08	-1.17	1.01	1.56	-1.05	0.362	-0.907	-0.92	-0.354	1.25	-0.668	0.375	1.07	1.64	0.0946	0.455	-0.0447	0.887	0.837	-2.13	-0.641	0.433	-0.173	0.296	-0.508	-0.949	0.325	0.202	0.104	1.44	1.16	-0.146	0.219	-0.0947	-0.0298
train_176	0	1	-0.572	-0.176	-0.209	1.5	0.15	-1.37	-0.756	0.134	0.478	0.675	1.49	-0.758	-0.175	-1.44	0.623	1.06	0.396	1.46	0.863	0.392	-0.462	-0.57	-0.397	0.482	1.29	0.533	0.852	1.81	0.625	-0.393	-0.559	-1.37	-1.14	-1.55	-0.392	0.013	0.162	-1.16	-0.151	0.264	0.623	-1.08	-1.28	-0.489	-0.0954	-1.02	-0.829
train_177	1	0	-0.547	-0.501	0.621	-0.521	-0.887	-0.317	-1.01	-1.01	0.0406	0.923	-1.16	-1.48	0.859	-1.16	0.85	-0.689	1.83	-1.68	0.169	2.05	0.74	1.1	-1.21	-0.688	-0.2	-1.26	1.05	1.72	-0.548	-1.55	-0.448	0.968	-0.935	0.926	1.45	0.775	0.246	0.0127	0.224	-0.49	0.856	0.584	-0.219	0.339	0.316	0.636	0.294
train_178	0	1	-0.604	2.29	-1.83	1.67	-0.817	0.434	-0.0274	0.722	1.59	2.28	-1.13	0.153	-1	-1.04	0.841	1.69	-1.86	-2.15	-0.496	-1.26	-0.663	-0.257	0.0426	0.375	-1.18	1.48	0.109	1.18	-0.9	1.2	-0.0841	-1.14	1.48	-0.692	0.872	0.427	0.652	-0.6	-0.376	1.54	0.457	-0.661	0.487	1.07	0.405	1.41	-0.61
train_179	1	1	0.125	1.39	1.25	0.862	2.35	1.71	-1.12	-0.895	1.31	0.851	1.64	0.0593	0.792	2.18	-0.154	-0.428	1.04	1.26	0.295	0.508	-0.889	-0.664	-1.55	0.244	1.8	0.149	-2.06	-0.642	0.302	0.192	-0.688	0.849	1.99	0.846	1.09	-1.12	-0.24	-0.114	-2.05	1.44	0.0839	-0.097	1.04	0.906	-2.55	-1.17	-0.482
train_180	1	0	0.575	2.01	0.0626	0.934	1.04	-0.413	0.801	0.229	-1.83	0.481	2.04	-0.954	0.818	-0.139	-1.7	0.389	-0.912	-0.643	0.743	-1.18	0.789	-1.51	0.00621	1.48	-1.42	-0.218	-1.23	-0.304	1.38	-0.24	1.56	-0.431	1.49	1.81	-0.503	-0.8	0.198	-0.0925	2.1	1.37	1.29	-0.426	-0.289	1.38	-0.368	0.543	-1.93
train_181	0	0	-1.28	0.718	-0.237	-2.17	-0.871	-1.17	0.339	0.0845	-0.632	1.49	-0.416	0.0328	1.88	1.8	-0.874	-1.88	1.62	0.158	-0.558	0.8	0.431	1.05	0.393	-0.965	-0.137	0.73	0.925	0.737	-0.285	-1.45	-0.608	-1.03	0.504	-1.73	0.421	1.27	1.53	-1.45	-0.438	-0.277	1.93	0.709	-2.03	1.35	1.68	0.898	0.761
train_182	1	1	1.48	0.765	-0.305	0.593	1.04	-0.331	0.923	-0.537	-0.956	0.172	-0.42	-0.583	-0.113	-0.609	-1.46	-0.365	-1.73	-0.597	1.39	0.65	-0.845	0.947	-0.0509	-1.27	-1.01	0.7	0.31	-0.895	1.14	0.346	-0.438	1.22	-1.55	0.502	1.36	-1.74	0.295	1.32	0.34	0.774	-0.262	0.402	-1.11	-0.304	-0.474	-0.108	0.482
train_183	0	0	-0.03	-1.15	-0.746	1.19	-0.626	0.19	1.19	0.0786	-0.381	-0.344	0.924	0.635	0.216	-0.772	-1.73	1.03	-0.534	-0.0408	-0.465	-0.657	-0.44	0.0768	0.537	-1.2	0.317	0.652	0.429	0.0747	-2.64	-0.229	-0.385	-1.54	0.931	0.328	-0.481	0.872	-1.22	0.404	-1.66	-1.85	-0.539	0.253	1.43	-1.77	-0.732	-0.628	0.762
train_184	1	0	0.424	0.147	1.52	-1.46	0.418	0.427	-0.309	1.57	-0.44	1.35	1.12	-1.47	0.544	1.66	1.65	-1.29	-1.11	-0.157	0.445	-1	2.77	-0.516	-1.31	-0.7	-0.596	-1.94	-0.129	1.23	0.448	-0.208	0.527	0.868	-0.536	0.138	-1.53	0.222	-0.164	1.55	0.865	1.09	-0.436	-1.21	-0.714	-1.08	1.14	0.595	-0.31
train_185	0	1	-1.34	0.559	0.832	-0.363	0.0675	0.968	0.986	-0.451	-0.66	-0.666	1.24	1.9	1.06	0.794	-0.314	-0.812	0.442	-0.694	-0.381	0.0365	1.9	0.155	1.71	0.381	-0.71	-0.274	-0.403	3.03	-1.03	-0.00208	-0.877	-1.29	0.123	-0.625	-1.98	-0.646	-0.545	-0.0488	0.655	-1.14	-0.203	-0.0328	-0.0369	0.277	0.975	0.556	0.492
train_186	0	1	-0.542	0.521	-1.49	1.06	0.697	-1.35	0.316	2.32	1.99	0.606	1.05	1.12	-0.496	1.72	0.968	1.78	0.631	1.58	-0.252	-0.524	-0.757	-1.53	-0.667	-0.401	-0.262	-0.692	-0.245	1.84	0.144	1.82	1.02	-0.769	1.38	-0.189	0.134	0.16	0.283	-0.478	1.46	0.486	-1.27	-0.638	-0.368	-0.73	-0.344	-2.5	1.17
train_187	1	0	-0.503	-0.0336	-1.09	-0.211	1.53	-0.936	0.105	0.131	-1.56	-0.818	-0.461	-0.236	-1.11	-1.26	1.69	0.28	-0.406	-0.703	0.188	0.13	0.801	-0.24	1.25	-1.02	0.209	1.58	1.35	1.96	1.03	0.93	-1.67	0.678	-0.808	-1.13	0.485	0.437	-0.887	0.629	1.43	0.707	0.471	0.61	-0.216	-1.56	2.99	-0.722	-2.25
train_188	0	1	-0.3	0.347	-0.248	0.105	0.762	1.05	-0.509	2.53	0.34	-0.00315	-0.0896	0.617	0.406	0.369	0.653	0.427	-0.616	-0.35	-0.0536	-1.36	-2.1	1.37	-1.45	-0.58	0.015	2.13	-0.379	-0.285	-0.0635	0.37	0.0964	-2.21	-0.706	0.0555	-0.317	-1.28	-0.663	-1.08	0.712	-0.0781	1.22	-1.87	0.68	-1.45	-0.265	-0.104	0.488
train_189	1	0	-0.0892	-0.81	0.0384	-1.59	-1.54	-1.56	0.0918	0.572	1.64	-1.41	-1.32	-0.0912	2.04	-1.02	0.699	0.653	-0.0225	-0.0605	-0.0988	-0.994	-1.16	-0.56	-1.71	0.115	-1.3	0.977	-0.59	-0.948	-0.43	-1.2	-0.996	1.06	-0.775	-0.0486	-0.396	-0.327	-1.37	-2.08	0.125	0.68	-0.05	-0.544	-0.521	-1.48	-1.73	-1.44	-0.698
train_190	1	0	0.291	-0.457	-0.901	-1.72	-0.41	-0.88	0.525	-0.0973	-0.766	-0.486	-0.0868	-0.29	-0.191	0.336	1.24	0.983	0.508	0.115	-1.98	0.0231	0.28	-1.45	-0.764	-0.982	1.65	-0.0837	0.0833	-0.961	-0.731	-0.98	0.0938	0.663	1.96	-0.371	-1.19	0.267	0.565	-0.384	-1.56	0.866	-0.31	1.5	-1.1	-0.302	-0.307	-1.77	0.122
train_191	0	1	-0.108	1.05	-0.406	1.19	0.739	-0.156	-0.0836	1.24	1.98	-0.414	0.793	-0.335	-1.21	-0.38	1.23	-0.178	0.459	-1.05	2.39	0.643	-0.786	0.657	0.29	-0.757	-0.0147	0.0586	0.661	0.986	-0.376	-0.0578	-1.38	-0.347	-2.03	1.05	0.727	-0.172	0.232	-1.78	-0.247	-0.457	1.19	-1.1	-0.0589	0.573	-0.928	0.695	-1.34
train_192	1	0	1.38	-0.161	0.71	1.74	-1.11	2.17	-0.733	0.389	0.242	0.243	0.295	0.0511	1.3	-1.02	-1.19	-0.751	-1.26	-0.299	0.299	0.543	0.228	-0.571	-0.916	0.566	-0.162	-0.354	0.399	-0.292	-0.471	-0.143	-1.67	1.25	0.711	2.43	0.0806	-0.502	0.00559	2.32	-0.948	-0.955	0.948	1.71	1.05	-0.291	-0.981	1.1	-0.0853
train_193	0	0	1.2	0.187	-0.391	-0.982	-0.903	-0.551	1.37	0.0143	-2.11	-0.187	0.0368	1.32	-0.297	-0.0188	-0.155	-1.36	-0.193	-0.669	-0.35	-1.18	1.76	0.0161	-0.12	0.355	1.47	0.291	0.533	0.964	1.42	0.919	0.63	-0.261	-0.926	0.382	1.19	0.873	-0.747	-0.742	0.693	0.146	-0.571	0.644	-2.03	0.26	1.89	0.666	1.42
train_194	0	0	-0.172	-0.444	0.632	-0.634	-1.25	0.766	-0.456	0.0716	0.544	-0.802	-0.455	0.51	-1.62	0.572	-0.696	-0.137	0.662	-2.4	1.31	1.49	1.25	1.69	0.358	0.328	-1.06	-0.0203	0.827	0.868	-0.136	-0.332	-0.478	-0.745	0.656	0.469	0.335	0.923	2.44	0.297	1.43	-0.788	-0.699	0.144	-1.8	1.07	1.55	0.248	1.69
train_195	1	0	1.92	-0.0609	0.641	-0.504	-0.729	-0.195	-0.653	-1.01	0.287	-2.17	-1.26	-0.25	-0.21	-2.3	-2.47	-2.26	0.0295	0.441	1.17	0.569	-0.482	-0.217	-0.167	1.96	0.234	0.76	-0.876	0.764	-0.72	-1.71	-0.503	0.819	0.734	-0.000639	1.05	0.852	0.0382	-0.0967	-1.06	0.146	-0.817	-0.0533	-1.73	1.03	0.5	0.487	-0.287
train_196	0	0	-1.19	-2.03	-0.909	-0.682	0.0826	0.884	0.281	-1.44	-0.967	0.514	-0.878	-0.231	-0.925	-0.544	-0.462	-0.512	0.117	-1.15	0.65	-0.794	-0.207	1.1	-0.841	-0.338	-2.34	1.52	0.153	-1.02	-2	0.256	0.186	0.179	1.24	0.235	-0.906	1.59	0.686	-1.07	-1.02	-1.19	1.45	0.652	1.37	-1.56	1.33	-0.339	0.312
train_197	1	1	0.000226	0.708	1.21	-0.265	2.27	-0.183	1.18	-0.328	-1.77	-0.196	-0.0959	0.0276	-0.517	-1.13	1.12	-0.266	-0.046	-1.42	-1.59	-1.69	0.163	-0.792	2.45	1.38	-1.36	-0.309	-1.11	-0.852	-1.37	-0.0619	-2.13	0.985	0.547	0.541	-1.12	-2.88	0.364	1.08	-0.67	-0.651	-0.37	-1.52	0.719	-0.0831	-1.27	-1.11	-0.58
train_198	0	1	0.719	0.59	-0.227	-0.875	-0.592	-1.02	-0.322	-0.888	1.54	-0.702	0.661	1.74	-0.323	0.0114	-0.149	1.19	-1.73	1.16	-1.37	-0.208	0.633	1.21	0.473	-1.24	1.34	0.249	0.478	-0.404	-0.193	0.648	1.46	-1.22	0.491	-0.899	1.67	-0.185	0.229	-0.297	-1.56	-0.545	-0.909	-1.23	1.18	1.43	0.503	-1.2	0.846
train_199	1	0	-0.194	-0.529	-1.45	-0.441	0.968	0.631	0.0327	-0.128	-0.977	-0.14	0.319	-1.5	-0.142	-0.588	0.0969	-2.06	0.303	-1.25	0.407	-0.208	1.15	-1.68	-0.767	0.799	1.67	0.929	-2.57	0.7	-0.634	-0.973	-0.393	1.48	1.02	0.718	-1.15	0.542	-2.48	-1.2	0.668	0.424	0.558	-0.588	-2.13	0.424	1.24	-0.405	-0.429
train_200	1	1	0.739	-0.0912	-0.545	0.618	-1.24	-0.477	0.239	0.672	-1.11	0.736	1.06	-1.07	1.42	0.718	0.2	-0.267	-1.17	1.13	-1.24	-0.747	1.32	-1.6	0.246	0.778	0.57	2.12	-1.65	-1.2	-0.318	0.882	-2.02	0.882	0.686	0.323	1.05	-0.164	-0.264	-0.481	1.22	0.762	0.217	-0.829	-0.522	0.487	-0.649	-2.4	0.134
train_201	0	1	-0.255	-0.396	0.427	0.208	0.964	-0.537	0.926	0.546	-0.794	1.79	0.176	1.08	0.057	0.472	0.0692	1.29	0.111	1.09	1.14	0.108	-0.935	-1.23	1.15	-0.0652	0.0799	-0.583	0.142	0.106	-0.167	0.86	1.14	1.52	0.633	-0.994	0.39	-0.427	0.843	0.312	-0.855	-0.958	-0.353	-0.915	0.576	0.664	-0.474	-2.34	1.34
train_202	0	1	0.432	0.011	-1.19	-0.93	0.00967	-0.446	-0.713	-0.425	-0.531	-0.371	1.29	0.234	0.314	-1.41	0.507	0.271	1.76	0.0948	0.237	-0.853	0.35	0.244	-0.5	0.822	-0.546	0.84	1.94	0.961	0.963	0.405	1.67	0.487	-2.1	0.135	1.22	0.529	-0.635	-1.38	0.347	-0.26	0.923	0.314	-0.0769	0.765	0.264	-0.915	-0.457
train_203	1	0	-0.697	-0.888	0.0947	-0.0593	-1.23	0.867	1.63	-0.139	0.12	1.24	-0.262	-0.426	-1.16	0.582	0.823	-0.0765	-0.416	0.729	-1.53	0.416	0.739	-0.429	-0.88	-1.22	1.62	-0.631	0.131	-1.35	-1.42	-0.416	0.0751	-0.94	-1.69	1.11	-0.152	0.327	-0.62	0.234	0.852	-1.21	1.4	-0.182	-0.463	-0.0414	-0.709	0.978	0.836
train_204	0	0	-1.6	-2.47	-0.717	-1.23	-1.92	-0.723	-0.524	1.09	-0.0974	-1.77	0.103	-0.305	-0.0994	0.408	0.859	-0.198	-0.137	-0.965	-0.482	-1.12	-0.954	-1.52	-0.135	0.275	-1.58	-0.0551	1.79	1.04	0.581	0.0123	-1.24	-1.09	-0.62	-0.0551	-0.962	0.597	0.613	-1.83	-1.12	-1.09	1.16	-0.802	-1.46	0.215	0.718	-1.48	-1.74
train_205	0	1	0.945	-0.197	-0.175	-0.743	-0.908	1.46	-1.61	-0.642	0.307	-1.14	0.607	1.24	-0.436	0.222	0.494	0.211	0.907	0.209	0.545	0.114	-0.331	0.939	-0.0585	0.582	-0.0698	-1.02	0.0512	1.47	-0.581	-1.64	0.548	-0.977	-0.835	0.372	-0.782	0.165	0.916	-0.718	-0.329	-0.994	-0.59	1.65	0.555	-0.191	-1.36	-0.673	0.266
train_206	0	1	0.0112	0.453	-1.78	0.0768	0.45	0.273	-0.974	0.361	0.468	-1.48	-0.658	-0.9	0.114	0.709	-0.224	-0.318	0.136	1.17	-1.27	0.198	-0.856	-0.0468	-0.238	-0.479	-0.098	-0.0679	0.912	-1.91	0.167	0.782	0.0103	1.78	-0.448	1.18	-1.48	0.217	-0.298	0.971	-1.52	-0.749	0.638	0.301	0.358	1.14	0.446	-0.491	0.644
train_207	1	0	1.78	-1.23	0.926	-0.619	-0.242	-0.398	1.08	-0.216	0.639	-0.914	0.941	0.15	0.423	-0.286	-0.0192	-0.615	-1.06	0.55	0.963	0.518	2.69	0.621	-0.701	-0.589	0.696	-0.256	-0.402	0.233	0.321	1.5	-1.03	1.19	0.514	0.349	-0.987	0.568	-0.418	1.85	0.211	1.04	0.334	1.19	0.388	-2.12	0.481	0.912	-1.46
train_208	1	1	1.17	-0.876	-1.18	1.42	-1.64	1.3	0.756	0.762	-1.49	0.273	-1.23	-2.99	-0.477	-1.52	-1.19	-2.01	-0.149	-0.232	1.03	2.26	1.99	0.877	0.296	0.367	1.87	0.922	0.294	-0.171	0.818	-0.851	1.48	2.1	-1.73	-0.108	1.3	0.285	-0.55	1.04	0.59	-2.27	-0.603	-1.39	0.576	0.749	3.39	-1.65	0.217
train_209	1	1	1.15	-0.201	-0.671	-0.196	0.0592	0.662	0.0828	-0.126	1.24	-0.341	-0.999	-0.263	-2.12	-0.744	0.218	1.11	0.628	1.37	-1.21	2.29	0.6	-0.523	0.669	-0.0217	-0.59	0.279	0.514	-1.19	1.83	-0.438	-0.313	0.693	-0.882	2.71	1.01	-0.179	-0.373	-0.318	-0.0745	-1.5	-1.29	0.879	0.711	0.621	-0.582	0.293	-1.39
train_210	0	0	-0.562	-0.696	1.43	0.227	-1.52	1.17	-1.71	-0.0427	0.441	-1.71	-0.308	-0.666	-0.969	-1.89	-0.261	-1.52	0.358	-0.998	0.209	0.951	1.55	-0.72	0.129	1.09	-0.0627	-0.813	2.04	0.137	0.34	-1.12	-0.266	-0.2	-1.11	-1.08	0.495	1.59	0.0536	0.215	-0.0589	-1.58	1.28	-0.971	0.0619	-0.00343	0.916	1.98	-0.844
train_211	1	0	1.21	-0.568	-0.621	-1.87	0.353	1.01	-0.796	-0.627	-1.57	0.323	0.357	-0.878	0.0185	2.19	-0.771	-1.63	0.000877	0.287	1.12	0.397	0.198	1.04	-0.192	-0.878	-0.847	-0.678	1	-0.424	0.273	-1.65	0.238	0.0972	0.381	-0.253	-0.243	1.2	-0.333	0.615	2.42	-0.0894	0.34	0.00635	-0.513	-0.924	0.967	1.29	0.488
train_212	1	1	0.295	1.91	-0.346	0.184	0.948	-0.53	-0.43	1.14	-0.318	0.578	-0.479	0.0076	1.17	0.219	-1.63	0.723	0.241	1.28	-0.564	-1.5	-0.441	0.861	-0.765	-0.0609	0.407	0.61	-0.692	-0.0833	0.183	1.52	0.956	-1.54	-0.0856	1.17	1.88	-0.154	-1.61	0.503	1.27	0.109	0.568	2.96	-0.319	-0.209	0.0302	-1.78	0.49
train_213	1	1	0.295	-0.15	0.975	-1.09	-0.391	0.0351	0.192	0.476	0.548	-1.07	0.146	-0.149	-1.3	0.661	-1.24	-0.499	0.316	1.8	1.24	-0.115	-0.915	-0.655	1.31	-0.206	-1.22	-1.16	1.1	-0.786	1.08	0.0653	0.338	1.37	-0.153	0.353	-0.877	0.166	-0.0141	1.88	-0.0108	-0.673	-1.64	0.638	1.07	-1.32	0.229	-0.372	-0.187
train_214	1	1	0.771	-0.47	0.262	-0.612	-0.663	1.24	-0.875	0.324	0.425	-0.782	1.79	-0.641	-1.93	-0.713	0.729	-0.328	-0.595	-1.92	0.98	0.784	-0.501	-0.912	1.54	-0.5	-0.722	0.0619	-0.883	-0.107	-1.13	-1.36	0.599	0.506	-0.346	0.852	-0.0981	0.0342	-0.333	1.54	0.236	0.201	-0.129	0.819	1.31	-1.09	-0.324	0.218	0.525
train_215	1	1	0.512	-2.51	1.9	0.419	1.1	1.14	1.7	-0.213	0.266	1.56	-1.15	1.12	0.688	0.0786	0.0997	-0.48	0.0892	0.52	0.237	1.36	1.31	0.245	-0.616	0.193	-0.62	-1.14	0.0475	1.1	0.938	0.789	-0.409	0.887	-1.47	0.254	-0.32	-1.24	-1.94	1.75	1.92	0.926	-1.89	-0.533	1	-0.606	-0.751	-0.0745	0.115
train_216	1	1	-0.427	-0.723	-0.551	0.219	0.59	0.624	0.557	0.00129	-0.549	-0.143	-1.19	1.49	0.666	-0.58	-1.3	-0.649	-0.925	-1.32	-1.45	0.387	-0.516	1.94	-1.24	-1.04	1.41	0.866	-0.274	-0.849	-1.14	-0.387	-0.529	0.123	0.293	0.236	-1.17	-0.764	-1.1	-0.0152	-1.17	1.45	0.738	1.42	1.33	-1.12	-1.41	-0.322	-0.858
train_217	0	1	0.0836	-0.546	0.334	-0.292	-1.23	-0.0488	0.9	-1.23	0.709	0.333	-2.58	1.69	-0.285	0.352	-1.06	-0.219	1.39	-1.07	0.857	0.165	0.992	0.743	1.32	0.237	-0.664	0.139	0.583	0.134	0.0834	-0.362	1.36	-0.0275	1.38	-1.24	0.849	0.676	0.783	0.0743	-0.876	0.485	1.41	1.52	0.876	1.45	-0.495	0.798	-0.698
train_218	1	1	2	-0.299	-0.457	0.57	0.933	-1.45	0.145	2.29	-0.9	2.05	2.88	-1.83	0.618	1.57	0.617	0.749	-0.114	1.64	0.85	-0.844	-1.43	-0.839	-0.0166	-1.28	0.196	0.965	-1.43	1.14	1.54	0.47	-0.526	1.51	-0.238	1.02	0.237	-1.6	-0.946	1.8	1.31	1.03	-1.28	0.713	0.193	-0.582	1.62	-1.34	1.27
train_219	0	1	-1.77	-0.604	-0.129	1.7	0.666	0.847	0.0782	0.548	1.14	0.809	0.208	0.533	-1.38	-0.594	0.596	-1.46	0.622	-0.64	-0.29	0.419	-0.995	-0.537	0.307	1.03	-0.248	-1.29	-0.546	0.75	-0.267	2.08	-1.55	-1.02	-1.69	-0.766	0.802	-2.12	0.502	-0.381	-0.581	-0.742	0.793	-1.45	-0.0119	-0.0582	-1.19	0.836	-0.583
train_220	1	0	-0.417	-0.933	-1.23	-1.3	-1.32	-0.531	0.481	0.24	0.757	0.566	1.67	1.11	1.26	0.701	-0.0743	-0.239	-0.0975	-0.558	-1.25	-0.169	-0.23	0.625	0.216	-0.396	0.305	-0.346	-0.0492	1.01	-0.974	-1.73	-0.891	-0.115	0.208	0.335	-1.17	0.28	-1.08	-0.369	-0.404	-1.71	-1.51	-0.522	-1.12	-0.53	0.366	-0.699	0.0931
train_221	1	0	1.22	-0.404	0.0454	1.04	0.00159	0.138	-0.0501	-0.609	-1.2	-0.631	0.928	0.886	-1.26	-2.03	-0.0406	-0.293	0.549	0.082	0.281	-1.27	1.11	0.81	-0.104	-0.302	0.187	0.768	-1.6	-1.16	-0.769	0.317	-0.731	0.935	0.0718	-0.486	-0.00205	0.293	-1.63	0.187	0.37	0.916	1.2	-0.385	1.11	-0.959	0.746	-0.708	-0.23
train_222	0	1	-1.72	-1.4	-1.01	-0.579	-0.113	0.114	-0.264	0.00596	1.79	-0.862	-1.34	1.24	-0.851	0.211	0.792	1.55	0.409	0.99	-0.259	-0.113	-0.0339	-0.965	-0.404	0.603	-0.497	0.536	0.799	1.49	-0.451	-0.206	0.0923	-1.31	-0.471	0.788	-0.133	-0.108	0.337	-1.04	0.445	0.273	-0.438	0.652	0.968	1.76	-0.719	-0.402	0.141
train_223	1	1	1.32	1.22	-1.78	-1.55	0.18	0.788	0.84	0.437	0.601	0.212	-0.949	-0.477	0.302	0.247	-0.724	-0.323	0.0304	0.441	-1.37	1.07	-0.267	-1.26	0.812	-2.15	0.427	1.15	0.774	-1.66	0.766	-1.22	1.46	0.867	-0.316	-0.00748	0.868	0.325	0.577	-0.392	-0.791	0.775	-1.13	0.454	1.08	0.479	-0.669	-0.759	-0.771
train_224	1	1	0.771	0.312	-2.28	0.898	1.45	-0.162	-1.09	-0.966	-1.26	-1.01	0.151	-1.59	0.151	0.887	0.405	0.379	-1.62	-0.671	-0.443	-0.347	-1.96	-0.0692	-1.82	1.53	-0.0553	1.52	0.0866	-0.9	0.0887	0.62	0.284	1.21	-0.184	-0.351	0.0369	0.594	0.0447	1.89	0.426	0.715	-1.18	0.415	-0.233	-0.539	1.97	-0.449	-0.7
train_225	0	1	-1.01	-0.744	-0.296	2.95	-0.577	-0.0356	-1.21	0.558	1.19	-1.58	0.213	-0.0563	0.118	-0.793	0.295	-0.0302	0.243	-1.49	-0.38	-1.36	-0.526	-2.78	-1.11	0.855	0.616	-0.176	0.798	0.00307	-0.143	0.778	-1.05	-1.44	0.111	-0.135	0.576	-0.19	0.671	0.32	1.45	-0.0216	-0.562	-0.894	-0.101	0.995	-0.29	0.809	0.93
train_226	1	0	0.786	1.13	-0.181	-0.633	0.729	-0.319	1.62	-0.292	0.376	-0.838	0.729	-1.32	0.193	-0.586	-1.5	0.419	-2.47	1.08	2.55	1.06	0.781	1.8	-1.42	0.33	0.11	1.31	-0.263	-1.47	-1.01	1.42	0.382	0.375	-1.65	0.916	-0.939	0.895	0.763	-0.339	2.43	-0.0336	-0.0213	-0.012	-0.705	-1.78	0.749	-0.0732	-1.36
train_227	1	1	0.219	-0.148	-1.37	0.762	0.937	1.82	-1.74	-1.14	0.658	-0.812	-2.01	-1.98	0.135	-0.437	0.071	0.263	0.344	0.428	-1.97	0.777	-1.58	-0.867	-0.647	-0.852	0.656	1.01	0.367	-0.515	0.972	-0.695	0.204	0.56	1.03	0.451	3.49	0.407	-3.17	-0.473	0.215	-0.00679	-0.979	0.339	1.82	-0.43	-0.0406	0.299	-2.82
train_228	1	0	1	-0.804	0.792	0.375	-0.215	-0.408	0.549	-0.998	-0.96	0.134	0.383	0.735	0.242	-0.215	0.0327	0.973	-0.436	-0.921	0.443	-0.135	-1.04	-0.116	-0.938	-0.856	-2.15	0.74	0.226	-1.16	-0.664	-0.786	0.494	0.521	0.639	0.624	-1.37	1.21	1.31	1.39	-0.955	1.41	0.529	2.69	-1.42	-2.68	-0.521	1.78	-1.61
train_229	0	1	-0.819	0.377	0.425	-1.31	-0.0326	-0.864	0.163	0.584	0.992	-1.6	-0.835	1.97	0.425	1.69	-0.374	0.995	-1.05	0.89	-0.454	0.0737	0.809	0.288	1.05	-1.55	0.718	-0.729	0.0124	-0.847	1.59	0.221	0.7	-0.604	0.762	-1.29	-0.0772	-1.63	0.688	-1.04	-1.02	-0.23	-1.76	-1.52	1.64	-0.229	0.682	-2.33	1.5
train_230	0	1	0.042	-0.18	0.275	-0.787	0.92	-0.756	-1.91	1.04	-1.14	1.22	0.561	0.606	1.44	-1.01	0.145	1.08	-0.0553	-0.665	-0.908	-1.34	0.467	0.791	-1.41	-0.228	-0.565	1.24	1.45	-0.344	0.208	-0.298	0.0643	0.968	-0.15	0.462	0.812	-1.31	1.02	-0.148	-1.03	1.04	-0.516	-0.748	-0.523	0.685	1.7	-1.52	0.202
train_231	0	0	-0.189	0.459	-1.29	-1.73	-0.451	0.211	-0.0481	1.44	1.05	0.851	2.25	0.521	0.077	-0.0478	-0.149	-0.287	-0.363	0.54	0.86	-0.236	0.231	0.245	0.532	-0.929	-1.97	0.374	1.24	0.114	0.0308	-1.48	-0.572	-0.0789	-0.48	-0.922	-0.184	1.22	2.85	0.155	0.222	-2.97	-0.165	-0.183	0.646	1.76	1.37	-1.02	1.4
train_232	1	0	0.988	1.16	0.457	-0.128	1.09	0.603	-0.675	0.498	-0.573	0.223	0.583	-1.15	-0.097	0.582	-0.595	-0.839	1.58	1.7	-1.07	-1.53	0.0641	-0.548	-1.99	0.506	0.64	-0.633	0.162	-0.778	-0.0945	-0.288	0.875	-0.151	0.959	-0.588	-1.6	0.523	-0.0765	-1.25	0.687	0.407	1.83	-0.303	-0.259	-1.12	-0.759	0.0268	1.33
train_233	0	1	-0.325	0.14	1.08	-0.000581	-0.124	1.92	-0.831	-1.29	0.668	-0.671	0.791	-0.116	-0.312	-1.09	2.01	-0.14	2.25	0.143	1.15	-0.395	0.974	-1.19	1.45	1.43	-0.1	0.402	0.446	2.04	-0.165	-0.334	-0.622	0.0465	-1.45	-0.424	0.347	0.859	0.642	0.404	0.24	-1.38	-1.1	0.536	0.36	1.65	-1.24	1.39	-0.642
train_234	1	1	0.898	2.14	-0.345	0.832	0.576	-0.132	-0.409	-0.976	0.57	-0.671	-0.789	0.14	-0.818	-1.21	-0.187	-0.433	-1.14	-0.79	-0.604	-0.216	-0.7	-1.94	-1.28	0.164	-0.618	-0.728	-0.927	-1.13	-0.112	1.02	0.979	0.178	-1.3	0.249	-0.224	0.812	0.788	0.275	0.215	0.755	0.509	-0.925	0.359	0.738	-1.27	2.24	-1.33
train_235	0	1	-0.183	-0.0822	-1.08	-0.38	0.144	-1.63	0.198	1.72	2.33	-1.48	0.616	1.26	-1.07	0.0856	0.756	0.698	1.19	0.927	-0.259	1.93	-1.29	-0.474	0.675	-0.256	1.58	-0.724	0.94	0.292	-0.267	-0.426	1.07	-0.732	-0.433	-0.78	-0.00169	-0.195	0.391	0.754	0.595	-0.738	0.0972	-0.136	1.04	2.24	0.0305	1.32	1.72
train_236	1	0	1.31	-1.57	0.0573	-0.704	0.558	-1.92	1.36	-0.429	-1.4	-1.4	-2.3	-0.532	-0.267	-0.564	1.03	-1.23	1.53	0.915	2	0.398	1.21	0.482	0.585	-0.807	0.145	-0.745	0.537	-2.18	-2.86	0.469	-0.53	0.912	-0.242	-0.93	-1.05	1.79	-0.456	0.603	1.04	-1.6	-0.713	3.02	0.698	-2.33	1.29	1.03	0.767
train_237	0	1	-0.393	-0.494	0.878	1.08	1.93	1.22	1.4	-0.0076	-0.331	1.33	0.131	-1.53	-0.46	0.713	0.337	-1.8	0.702	0.729	-0.271	-1.53	0.886	-0.0718	0.565	1.09	-0.103	-0.31	-1.07	0.493	0.344	1.39	-0.822	-0.885	0.868	-3.04	-1.26	-0.355	0.437	0.943	-1.38	-0.988	1.21	-1.71	-1.26	0.557	-1.1	0.72	-1.27
train_238	1	1	1.39	2	-1.92	0.918	1.31	-0.223	0.351	-0.821	-0.00227	-0.804	0.767	0.0128	-1.21	0.793	-1.34	-1.23	-0.898	-0.555	-0.537	-0.607	-0.82	-0.84	1.45	1.17	1.69	-0.841	-1.43	-0.289	-1.25	0.525	0.384	0.98	0.481	1.12	-0.56	-2.17	0.208	0.564	0.293	0.836	-0.881	-1.15	0.438	-0.773	-0.286	-0.0363	-0.0562
train_239	0	1	-0.812	0.29	1.46	-0.758	2.01	-1.19	-0.641	1.55	1.72	-0.47	-0.45	1.97	1.05	-0.524	-1.64	0.191	0.385	-0.486	0.16	-0.57	-0.378	2.26	-0.493	0.0163	-0.81	0.153	0.311	-0.977	0.548	0.424	1.86	-0.782	-0.624	-0.0816	0.303	-1.01	0.653	1.08	0.33	-0.136	-1.64	-1.93	2.23	-1.36	-0.067	-0.498	0.49
train_240	1	1	1.06	0.56	1.3	0.186	-1.68	2.37	1.73	-0.521	1.39	0.312	-1.08	0.0532	-1.73	-0.316	0.481	0.0237	-0.311	1.44	-1.92	1.23	0.045	-1.65	-0.236	-0.57	1.11	-0.931	-0.732	0.0565	0.372	-0.215	0.528	-1.32	-0.13	1.07	2.5	-0.446	-0.389	-0.084	-0.614	0.685	0.0698	-0.772	-1.52	0.282	-0.762	-0.194	-1.16
train_241	0	0	-1.7	0.0965	0.81	-0.922	-1.17	-1.7	-1.29	1.63	1.59	-1.12	-0.101	0.536	1.37	0.0649	2.11	0.616	1.63	0.895	0.443	-0.489	0.598	0.963	-1.17	0.41	-1.12	-0.63	0.634	1.28	0.469	-0.175	-0.539	-1.41	0.488	0.691	0.557	0.366	0.951	-1.56	-0.599	-1.45	-0.838	-0.566	-0.232	-0.00461	-0.237	-0.269	-0.744
train_242	0	1	0.429	0.231	0.363	-0.202	1.57	0.467	-0.613	0.442	0.0728	-0.541	-0.119	0.835	0.54	-0.613	-0.146	-0.894	1.63	-0.416	0.998	0.147	-1.38	1.05	-0.285	0.0933	-0.56	0.723	-0.128	0.333	0.525	1.05	-1.54	0.0607	-0.656	-0.703	-0.874	-1.08	0.168	0.442	-0.0611	-2.17	-0.556	0.644	1.04	0.253	0.622	-0.93	0.0766
train_243	1	0	0.711	0.449	0.689	-0.399	-0.168	0.553	-0.71	-0.305	-1.02	-0.234	0.229	-0.526	0.836	1.35	0.747	-1.17	-0.817	-1.4	-0.346	-0.601	-0.0586	0.0327	1.23	0.278	-0.391	-1.19	-0.614	-1.13	-1.21	-1.05	-1.31	1.13	-0.925	-0.105	0.0782	-0.832	-0.71	-0.0102	-1.13	-0.941	1.22	-0.0746	-1.73	-0.195	-0.285	-0.271	-0.598
[truncated: 721 more columns]
