# Supplementary material for: A multimodal ConvNeXt-Tiny deep learning model for simultaneous prediction of IDH mutation and Ki-67 expression in gliomas
Source: PLoS One. 2026 Jun 26;21(6):e0351757. doi: 10.1371/journal.pone.0351757 (PMC13308780; doi:10.1371/journal.pone.0351757)
Supplement: S1 File — This file contains the de-identified tabular data underlying the findings of this study, including cohort assignments, clinical variables, molecular labels, extracted radiomics features, deep learning features, model prediction signatures, and numerical data used to generate the figures and tables. (ZIP) [file pone.0351757.s012.zip › DL_train_com__CBF_train_raw.csv]

sample_id	y_idh	y_ki67	DL1_CBF	DL2_CBF	DL3_CBF	DL4_CBF	DL5_CBF	DL6_CBF	DL7_CBF	DL8_CBF	DL9_CBF	DL10_CBF	DL11_CBF	DL12_CBF	DL13_CBF	DL14_CBF	DL15_CBF	DL16_CBF	DL17_CBF	DL18_CBF	DL19_CBF	DL20_CBF	DL21_CBF	DL22_CBF	DL23_CBF	DL24_CBF	DL25_CBF	DL26_CBF	DL27_CBF	DL28_CBF	DL29_CBF	DL30_CBF	DL31_CBF	DL32_CBF	DL33_CBF	DL34_CBF	DL35_CBF	DL36_CBF	DL37_CBF	DL38_CBF	DL39_CBF	DL40_CBF	DL41_CBF	DL42_CBF	DL43_CBF	DL44_CBF	DL45_CBF	DL46_CBF	DL47_CBF
train_001	0	1	0.696	-1.21	-0.287	-1.37	-0.478	2.73	0.109	0.909	-0.00468	0.391	0.427	-0.462	1.62	-0.31	-0.271	1.03	0.0496	1.08	0.177	-0.554	-2.22	0.556	1.12	0.998	-0.34	-0.522	0.0894	-0.133	1.03	-1.59	-1.71	0.298	-0.676	-0.419	-0.281	1.56	-0.178	-0.286	-0.807	0.292	0.759	0.217	-0.781	-0.142	1.39	1.32	0.469
train_002	0	1	-1.53	-0.974	0.233	-1.34	-0.541	0.917	-0.0971	-1.33	0.964	0.0864	-0.593	-0.216	-1.18	-0.688	-0.517	-1.02	-0.664	-0.163	0.355	0.218	-0.0837	-0.438	2.72	-1.71	0.105	1.56	-0.422	0.187	-0.126	0.854	1.35	1.25	-1.34	-0.464	0.487	-0.415	-1.01	-0.548	0.811	2.13	-1.01	-2.33	0.147	0.78	1.56	0.673	-0.459
train_003	0	1	1.98	1.43	-0.434	-0.471	1.91	-2.76	0.521	0.581	0.213	-0.0897	-0.702	0.115	-0.476	1.14	1.09	-1.34	0.612	1.32	-2.37	-0.526	-1.14	-1.87	0.621	0.974	-0.5	0.724	1.92	-1.17	0.056	0.849	1.21	-1.43	0.543	0.455	-0.988	-1.47	-2.03	1.11	-0.359	0.509	1.1	1.04	1.62	-0.512	-0.293	-1.37	0.875
train_004	1	0	-0.965	-0.687	-0.0128	1.24	-0.57	0.542	0.0389	-1.19	1.59	-0.275	0.537	0.916	0.455	0.866	-0.689	-0.466	-0.533	-0.303	0.116	-0.198	-1.29	-0.0651	1.41	1.07	0.763	-0.468	0.253	-2.33	-1.46	-0.989	0.174	0.448	1.49	-2.28	-0.356	0.235	-1.76	0.478	0.342	1.1	-1.11	-1.03	-1.05	0.00376	2.56	1.11	-0.22
train_005	0	1	0.266	-1.25	0.393	0.879	0.156	1.54	2.04	0.0368	0.207	-0.856	0.201	-0.857	0.437	-1.2	0.585	0.197	0.0581	-0.914	-0.061	1.23	-0.373	-0.108	-0.0242	-1.35	0.237	1.89	-0.486	-0.334	1.53	-0.875	-1.74	-0.738	-0.7	1.16	-0.463	-0.79	-0.391	0.288	2.02	1	1.05	-1.13	-0.306	-0.22	-0.113	-0.698	-1.02
train_006	0	0	0.428	1.42	-2.52	0.554	0.376	-2.05	0.298	1.03	0.875	1.25	-1.78	0.926	1.5	0.292	1.28	-0.723	-0.0887	-0.335	-0.167	-0.0131	0.198	-0.59	0.404	0.382	0.219	-1.23	1.25	-0.242	-1.02	0.271	-1.14	1.64	-0.0316	1.61	1.92	0.0941	1.02	-0.685	-1.14	-2	-0.271	1.7	-0.519	-0.949	-0.709	-1.77	0.581
train_007	0	0	0.0764	-1.51	0.29	0.288	-0.474	1.14	-0.0941	0.0311	1.36	-0.385	0.288	-0.792	0.774	-0.479	0.126	-0.00129	0.806	-1.69	0.288	-2.21	-0.396	-0.351	-0.329	-1.03	1.21	0.841	-0.276	0.237	-2.36	1.16	-0.405	-0.372	0.479	-2.2	1.79	-1.27	1.46	-1.25	0.824	-1.23	0.76	-0.7	-0.517	1.01	-0.282	-0.271	-1.67
train_008	0	0	1.61	-0.575	0.242	-0.197	-0.472	-0.0188	-0.614	-0.611	-0.664	-0.294	0.171	1.14	1.72	0.213	1.57	0.559	-0.637	-0.041	0.522	1.12	0.0473	-1.47	1.04	-0.00288	0.426	0.0395	-0.534	-0.23	-0.375	-0.174	-0.824	0.31	-1.55	1.23	-0.0675	0.04	-1.09	-1.65	-1.38	-1.64	1.06	1.67	-0.112	-1.88	-1.68	0.712	-1.38
train_009	0	0	-0.287	-0.963	-0.675	-0.241	0.661	0.135	-1.87	-0.496	0.455	0.117	-0.736	-1.62	-0.517	-0.614	0.0466	0.459	0.0204	-0.139	-1.18	1.56	-0.391	-1.52	0.862	1.14	-2.04	1.48	-1.5	0.196	0.923	0.561	0.277	-0.321	-0.481	0.824	-0.499	1.26	-0.299	-1.01	-0.509	0.284	-0.861	-2.29	-0.563	-0.0873	-0.262	1.06	0.0517
train_010	0	1	-0.177	-0.0279	0.0625	-0.134	-0.03	0.72	0.887	-0.224	-0.298	1.8	-0.286	0.763	0.376	0.994	-1.52	0.0779	-0.821	-2.02	0.671	-0.464	-0.775	1.2	0.571	-0.982	1.18	-0.446	0.0246	1.25	-0.219	0.444	0.261	0.728	-1.83	2.22	-0.419	-1.38	-0.742	0.93	-0.433	0.036	1.35	-0.999	0.642	0.0104	-1.38	-0.206	0.122
train_011	1	0	0.358	-1.92	-0.22	0.52	0.404	-0.452	0.718	-0.481	-0.398	-1.05	0.786	1.2	-0.496	0.979	0.921	1.58	0.209	-1.2	0.993	0.147	0.319	-1.75	-0.674	0.586	-0.864	-1.89	0.919	-0.203	-1.5	0.506	0.245	-0.841	0.213	-1.18	-0.165	-0.422	-0.121	0.339	-1.38	-0.143	1.18	1.15	-0.78	-1.11	1.38	0.115	0.174
train_012	0	1	-0.721	-1.82	-0.789	0.418	0.424	1.69	-0.323	0.457	-1.87	0.137	-0.282	-2.03	0.0133	0.126	2.78	-1.03	-0.0978	-1.39	0.0416	-0.311	2.26	-0.938	-0.111	0.15	1.59	1.65	0.264	-0.197	-0.617	-0.357	-1.27	0.243	-0.656	-0.137	0.847	2.12	1.02	-0.168	-1.05	0.775	1.03	-0.438	1.5	0.564	-0.626	-0.215	0.804
train_013	0	1	-0.0419	-0.0654	0.799	0.451	-3.05	-0.785	-0.0183	0.466	-3	-0.252	0.481	-0.931	0.0578	0.466	0.67	-0.885	1.21	-0.261	0.765	-0.0723	-0.0822	2.3	0.642	1.09	0.254	1.07	0.757	-1.25	1.4	-0.114	-1.66	0.367	0.421	-1.23	0.343	0.837	-0.755	-0.572	-0.632	1.2	-0.953	-1.25	-0.738	0.142	-0.652	0.756	0.91
train_014	0	1	3.54	-0.0482	1.49	-0.393	0.858	-0.0451	0.0971	-1.3	1.74	0.255	0.677	-0.2	1.22	-0.219	-0.353	1.57	1.83	-1.1	-0.23	0.137	-0.729	-0.567	-0.188	-2.09	0.268	0.00362	1.7	2.02	-0.365	0.231	0.144	0.844	-0.0469	0.193	-1.5	-1.41	-0.473	-0.306	0.736	0.0616	1.81	0.921	-1.27	1.46	0.769	0.0834	-0.673
train_015	1	0	-0.324	-0.115	-1.26	0.669	-0.767	1.32	-0.229	-0.561	0.383	-1.81	0.261	0.0269	-0.59	-0.121	0.434	1.28	-2.14	-1.04	0.642	-0.974	0.536	0.765	-0.212	1.12	-1.46	0.981	0.719	-1.57	-0.334	0.571	-0.994	0.612	-0.581	-0.96	0.218	0.367	0.665	0.238	-0.114	0.686	1.09	-1.07	-1.3	-0.696	0.724	-2.06	-0.244
train_016	0	0	-0.917	-0.226	-1.27	0.202	0.926	0.216	-1.19	-0.607	1.03	0.118	-0.738	-0.811	0.546	0.524	-1.44	-0.463	-0.704	0.321	0.087	1.68	-1.32	-0.132	0.88	0.398	-0.0343	1.29	-1.55	0.831	0.992	0.863	0.704	-0.897	0.447	0.728	1.13	-0.997	2.15	-0.479	-1.13	-1.09	1.21	-1.94	-0.702	-0.334	0.31	0.67	-0.0113
train_017	0	1	1.07	-1.91	0.592	-1.26	0.435	0.365	1.47	-0.0218	1.4	-0.196	-1.27	-1.4	-0.295	0.337	0.84	-0.33	-0.573	1.19	-0.104	-0.763	-0.443	-1.58	-0.363	-0.41	0.419	1.26	-0.627	1.38	0.344	0.521	0.132	-1.87	0.812	-0.0944	0.608	0.633	-1.57	0.486	-0.489	0.553	0.00613	-1.23	1.73	0.146	-1.58	1.11	-0.485
train_018	1	1	-0.925	1.02	0.871	-0.341	-0.375	1.63	-1.51	-1.04	-0.467	-1.4	-0.832	-1.24	0.759	-0.524	1.64	-1.1	1.05	0.906	0.0432	1.64	-0.276	0.761	-1.1	-1.19	0.987	-0.334	0.251	0.771	0.886	0.603	0.71	-0.229	-0.00785	1.97	0.786	-0.097	2.16	-0.143	0.106	1.45	-0.858	0.13	1.37	0.0362	-0.25	0.0296	-0.586
train_019	0	1	-0.0501	1.25	1.22	0.551	-0.563	-0.967	-0.654	-0.291	0.146	-0.754	-0.071	-0.00253	0.254	-1.27	0.356	0.734	1.09	0.025	-0.177	0.162	-0.128	-0.602	0.191	-0.688	-0.804	-0.0558	1.16	-0.828	-1.03	0.18	1.38	-0.886	-0.166	-0.93	0.243	-1.32	0.685	-0.365	1.3	0.424	-0.503	0.591	-0.109	2.09	0.667	-0.473	0.279
train_020	0	1	1.51	0.203	1.18	-0.151	0.405	-0.351	1.54	1.13	-0.344	-1.02	-1.79	-0.609	0.234	-0.192	0.175	-0.13	-0.455	1.05	-1.09	1.69	0.33	-1.7	-1.28	-0.988	1.13	0.0695	-1.46	0.245	1.7	-0.839	0.728	0.437	-0.761	-0.822	1.66	1.22	-0.08	-0.816	-1.6	-1.28	1.59	-0.181	0.979	-0.615	-1.58	-0.291	-1.06
train_021	1	1	0.479	0.462	0.555	-0.119	-0.138	-1.66	1.34	0.31	0.695	-0.28	0.366	1.07	-1.25	0.992	-0.0613	0.542	-0.0927	-1.19	1.59	-0.523	-0.414	0.812	1.76	-0.614	0.537	-0.524	-0.443	-0.118	-1.02	0.0272	0.42	2.51	-0.685	1.03	0.563	-0.176	-0.585	0.909	-0.259	0.751	0.544	-1.16	-1.32	-0.886	0.964	0.0986	-0.736
train_022	1	1	-1.27	0.828	-0.431	0.269	-0.757	-0.33	-1.3	0.207	0.13	-0.718	-0.536	-0.25	-0.822	-0.885	-0.552	-1.28	0.493	0.583	-1.35	-0.605	-0.135	1.63	-0.764	-1.33	1.14	-0.722	0.876	-1.74	2.69	1.66	0.852	1.2	-0.329	-0.425	0.319	-0.619	-0.783	0.987	1.17	1.04	-0.695	-0.404	0.236	-0.922	-0.0399	-0.284	-0.787
train_023	0	0	0.267	-0.362	-0.0784	1.35	0.512	-0.466	-2.22	-1.56	1.25	-1.09	-0.583	-0.0977	0.613	-1.47	-0.459	1.56	-0.873	1.18	-0.229	2.05	1.26	-0.00362	0.0519	-0.715	1.17	0.403	0.526	1.24	-0.211	0.637	0.434	-0.802	0.576	0.492	-0.8	1.35	-0.64	1.5	-0.0267	-0.777	1.19	1.31	0.168	0.156	1.89	1.07	1.18
train_024	0	1	0.667	0.194	1.61	1.29	0.128	-0.745	-0.824	-0.0954	-0.218	-1.2	0.151	1.04	-0.13	1.17	0.593	-0.862	0.601	-1.78	0.181	0.606	-0.03	-1.16	0.553	-1.98	-0.905	1.28	0.524	0.0213	0.368	-0.461	-0.687	0.104	1.11	-0.969	-1.61	-1.12	-1.67	-0.103	-0.779	0.994	-0.193	1.6	0.831	-0.614	-0.498	-1.1	-0.872
train_025	0	1	-0.409	-0.638	-0.414	-1.27	-1.54	0.0933	-0.828	-0.892	-0.199	0.363	-1.08	-1.21	1.51	0.877	-0.732	0.925	0.00831	-0.501	1.25	-0.115	1.86	-0.886	-0.131	0.403	-0.0735	1.18	0.0215	0.84	-0.515	1.28	-0.551	0.571	-0.316	-0.899	-0.074	-0.14	0.491	-0.808	-1.11	-0.597	0.718	0.612	0.532	-0.0104	0.421	-1.48	0.573
train_026	1	1	-0.714	-0.355	-0.221	0.851	0.3	0.662	1.49	2.17	0.238	0.906	0.207	-1.01	-1.86	0.938	-0.305	0.713	1.68	1.34	-0.744	0.427	-0.193	0.38	-1.22	-1.26	1.17	-0.347	0.498	-2.28	0.0986	-1.23	0.942	0.0076	-0.545	0.941	-1.75	-1.13	-0.351	0.254	-0.623	0.811	1.08	-0.483	1.6	-1.02	-0.14	-0.0562	1.08
train_027	0	1	-0.292	-0.0105	-1.36	-1.64	0.38	-1.1	-1.21	1.89	1.36	1.37	0.16	0.83	1.58	0.72	0.569	0.0522	-0.904	0.213	-0.0137	0.0901	-1.96	0.975	-2.08	1.85	-0.342	-2.01	-0.771	2.78	-0.745	-1.7	-1.37	0.368	1.51	-0.175	0.0936	0.157	-0.909	-0.326	-2.47	-0.26	-0.302	0.756	-1.37	0.558	-0.824	2.06	0.491
train_028	0	0	-1.94	-0.504	0.218	-0.564	-0.279	1.04	0.886	0.0534	-0.0394	-0.0862	-0.651	-0.202	0.0819	-1.98	0.839	0.587	-1.05	-1.37	1.46	-1.29	1	-0.534	0.315	-0.306	0.27	1.49	0.581	0.263	-0.798	2.12	-1.97	0.993	-0.149	-1.7	2.45	1.09	0.341	0.371	1.45	0.389	-0.444	-0.347	-1.43	1	0.557	0.723	1.06
train_029	1	1	-0.0711	0.997	1.45	1.41	-0.625	-2.5	-0.998	1.33	-0.764	0.473	-1.33	0.158	1.26	-1.29	-1.79	-1.25	1.41	0.688	-0.0093	-0.505	-0.823	0.884	-0.0843	-0.249	0.175	0.0164	-1.92	-1.51	-0.278	-0.252	0.647	0.392	-0.127	0.818	0.324	-1.74	-0.226	0.299	0.136	-0.63	-0.00893	1.21	0.666	1.1	-1.89	-0.674	-0.691
train_030	0	0	-1.45	-0.437	-0.101	0.527	0.492	-0.354	0.441	1.57	-0.541	0.119	0.0405	0.354	0.599	0.315	0.186	-1.27	-0.226	0.286	-0.154	1.52	-0.971	1.64	0.597	-0.281	-0.737	1.01	-1.58	-0.941	-1.66	-0.277	0.267	1.01	-0.287	0.534	2.44	0.643	-0.338	-0.491	0.28	0.721	1	0.324	-0.352	-0.473	0.621	0.763	-0.567
train_031	1	1	1.29	0.394	1.29	1.17	0.758	0.948	1.12	-0.77	0.671	-0.505	0.953	-0.148	1.68	0.665	-0.337	-2.17	0.088	1.71	-1.8	-0.646	-0.144	0.455	-2.17	-0.896	-0.671	-1.81	1.7	-0.526	0.623	0.176	-0.0928	-1.29	0.423	-0.163	-0.104	-0.285	-0.105	-0.548	-0.941	1.35	0.00177	2.88	0.134	0.623	-0.759	-0.173	1.39
train_032	0	0	0.222	0.195	-1.63	-0.379	-0.171	-1.14	0.388	-0.435	0.325	-0.803	-0.896	-1.65	1.77	-0.345	1.53	-0.493	0.0944	1.03	-1.23	0.831	0.925	-1.22	-0.292	1.75	-0.753	0.56	0.805	0.328	-2.18	0.907	0.524	-1.11	0.973	-0.691	0.372	-1.04	2.32	0.155	-0.462	-0.722	-1.09	0.39	0.892	0.655	-1.41	-0.109	0.757
train_033	0	1	1.1	-0.167	0.176	-0.423	1.04	0.602	0.399	1.67	-0.985	0.376	-0.0289	0.553	0.432	-0.741	0.395	1.33	0.872	-0.749	-1.64	0.189	-0.494	-1.07	-1.59	-0.332	-0.43	-2.54	0.224	1.13	1.56	-0.168	0.0047	1.38	-0.91	-0.369	-0.847	1.17	0.461	0.0825	-0.312	-0.298	-0.929	1.38	0.584	1.78	-1.43	-0.122	1.37
train_034	1	0	-0.486	0.387	-0.438	0.325	1.32	0.782	-0.0386	1.16	-1.1	1.64	-0.0343	0.199	-0.834	0.922	-1.71	-0.664	-0.643	0.148	0.364	1.29	-1.21	-0.943	-1.08	-2.29	-0.908	1.57	-2.5	0.882	0.039	0.524	1.75	-0.904	-0.284	-0.221	-0.3	-0.161	-0.42	0.562	-0.139	-0.244	0.266	-0.334	-0.959	-0.813	0.8	1.54	0.67
train_035	1	0	-1.08	-0.779	-0.0224	0.955	0.53	0.412	0.137	0.357	0.022	0.476	0.201	0.836	-1.65	-0.704	0.328	1.32	0.541	0.357	0.563	1.29	0.992	-0.0693	-0.058	0.499	1.28	-0.493	-1.18	-1.46	-0.355	-0.535	-0.131	-0.457	-0.0919	1.84	0.398	-0.224	1.47	-0.141	0.0133	-1.34	0.279	0.204	1.91	0.191	-0.904	0.281	0.283
train_036	0	1	0.698	-1.75	1.1	-1.03	1.16	-0.534	-0.488	-1.28	0.927	-1.87	-0.913	-0.468	0.485	-0.392	-1.58	1.59	-0.275	-0.81	1.76	0.591	-0.00983	-1.5	0.111	-0.267	-0.739	1.92	0.578	0.667	-0.64	0.675	2.42	-1.95	1	0.636	0.185	0.148	-1.6	-0.607	0.15	0.432	-2	-0.744	0.839	0.615	-1.84	0.221	-0.36
train_037	0	1	-0.523	-0.149	-0.796	0.184	0.435	-0.208	-0.451	1.09	0.88	0.554	-2.29	-1.3	-0.122	1.62	1.07	1.82	0.874	-0.959	0.4	-1.25	-0.765	0.873	1.89	2.07	1.72	0.268	-1.18	0.0816	0.432	0.621	-0.831	0.578	-1.49	1.06	0.895	2.17	-0.063	-0.595	-0.0612	0.559	-1.09	-0.527	0.0947	0.446	-2.04	1.26	-1.15
train_038	1	0	0.506	0.267	2.8	-0.799	-1.12	0.649	-0.78	0.32	0.574	-0.435	0.819	0.296	0.0885	-1.69	-0.135	-1.43	-0.271	1.2	0.135	-0.984	-1.45	-0.818	0.72	-1.22	1.28	0.478	0.203	1.22	-0.632	0.55	-0.68	0.259	-0.466	-0.899	1.06	-2.21	-0.529	1.62	-0.566	0.0923	0.695	-0.81	-0.0403	-1.23	-1.06	-0.138	-0.00326
train_039	0	1	-0.28	-1.08	0.429	-1.09	-0.892	0.618	-0.67	0.656	0.164	1.96	0.0988	-1.18	1.06	0.73	-0.721	-0.871	-0.316	-1.08	0.544	-0.753	-0.766	-0.0707	0.566	1.36	0.464	0.368	1.37	-1.64	0.092	-0.866	0.267	1.75	-1.15	-1.18	0.772	0.644	-0.161	-0.000129	0.135	0.857	0.644	-0.645	-1.62	0.242	0.959	0.463	-1.83
train_040	0	0	-0.172	-2.6	-2.09	-1.33	-0.469	2.14	-0.723	1.26	-0.468	1.09	0.0579	-0.361	2.22	-0.789	-1.62	-0.452	-0.428	0.503	-1.64	-2.01	-0.715	1.31	-1.3	0.177	-0.414	-0.26	0.32	0.667	0.917	0.372	-2.06	-0.305	0.222	-0.789	0.535	1.05	0.385	-0.172	-0.729	0.182	0.763	0.873	0.511	-0.242	0.148	2.22	1.92
train_041	1	0	0.388	2.29	-0.695	1.11	-1.15	0.129	0.0476	0.423	1.02	-1.36	-0.316	-0.209	-0.385	-0.0279	-0.12	-1.65	-0.417	1.86	0.264	1.19	0.161	0.398	-0.46	-0.558	-0.534	-1.11	-0.692	0.225	0.799	-1.41	1.01	0.0282	-0.234	1.16	-0.399	0.334	-0.373	-0.205	0.427	1.14	0.479	-0.0698	0.773	1.64	0.969	-1.01	-0.183
train_042	0	0	-0.294	-0.017	1.05	1.42	-2.07	-0.662	0.482	-0.0892	0.929	-2.07	-1.22	0.0422	0.989	-0.276	-0.142	-0.829	0.591	0.501	-1.2	2.46	-0.455	-1.21	-0.831	2.46	-1.16	-0.334	-0.0154	-0.66	-1.45	-0.627	-0.115	0.479	-0.0365	-2.14	-0.0152	0.678	-1.79	-1.4	-1.8	-0.324	-0.342	0.9	-0.532	-1.84	-0.384	0.0869	0.133
train_043	0	0	0.672	-0.49	0.0453	-0.666	-0.941	2.15	0.5	-0.949	0.383	-1.34	-1.03	-0.455	1.19	0.972	-0.383	0.582	-0.13	-0.877	0.526	-0.369	1.08	-0.732	0.487	-0.151	-1.31	0.87	0.629	0.418	0.334	-0.985	-1.69	0.131	-0.877	-0.12	1	1.5	-0.114	-2.08	-0.644	0.365	1.17	-0.459	0.224	1.46	0.725	-0.785	0.533
train_044	1	0	-2.47	-2.1	1.49	0.413	-0.329	1.92	0.865	-0.938	-0.936	-2.33	-1.04	-0.546	0.344	-2.95	-0.307	-0.737	1.18	0.398	0.136	-0.876	-2.3	-0.538	-0.142	1.5	-2.24	1.08	0.131	-0.655	-2.49	1.55	-0.496	0.118	0.286	0.301	1.07	-1.83	0.561	-0.6	-0.233	-0.115	-0.0619	-0.248	-1.62	1.04	-1.2	0.595	-0.61
train_045	0	0	0.378	1.55	-1.67	-0.749	-1.35	0.884	1.22	1.16	-0.74	-0.486	-0.187	-1.04	0.747	-0.047	2.35	-0.136	-1.34	0.897	-0.541	1.91	-0.485	-1.05	0.278	0.676	-0.0887	-0.131	-1.14	0.714	-1.64	0.535	1.74	2.24	-0.598	-0.136	-0.539	-0.482	1.21	-0.0735	1.36	-0.677	-1.91	0.00468	-0.447	2.1	0.112	0.0972	0.905
train_046	0	0	1.06	-1.2	-0.149	-1.82	-1.41	-1.02	0.605	1.23	-0.161	-0.635	-0.344	-1.5	0.592	-0.887	-0.822	0.478	-1.08	-0.0237	-0.536	0.551	-0.66	0.318	0.00179	-1.24	-0.971	0.267	1.33	-0.0192	-1.53	-1.24	-0.466	-2.1	-0.753	-0.525	1.04	0.239	-0.0947	-0.892	-0.791	-1.01	-0.507	-0.165	0.552	0.655	-1.3	-0.14	0.858
train_047	0	0	-0.738	0.156	-0.58	-2.21	0.834	0.443	-0.821	-1.22	0.396	-0.734	0.878	1.13	0.0493	1.65	0.538	1.99	-2.49	-0.232	-0.218	0.981	0.884	-0.585	-1.04	-0.498	-0.522	0.251	0.331	0.0647	0.221	1.85	-1.31	0.28	1.12	0.426	0.722	-0.0419	-1.47	-0.283	-1.12	-1.27	-0.558	1.8	1.31	0.683	-1.38	0.744	0.404
train_048	0	0	0.695	0.851	0.555	-1.01	-0.547	-0.478	0.77	-0.168	0.35	-0.772	-0.59	0.161	0.857	-0.339	0.98	1.11	-0.65	0.995	0.285	0.433	-1.86	-0.387	0.441	0.713	0.688	0.385	1.12	-1.41	-0.971	0.947	-1.2	-0.0033	0.965	0.834	0.112	-0.358	-1.26	-1.16	0.0445	0.136	-0.536	0.167	0.24	-0.501	-1.07	0.00766	-1.41
train_049	1	1	1.29	0.0791	0.279	-0.968	-1.15	-0.396	-0.475	1.2	0.319	0.191	1.6	-0.661	0.189	-0.0377	-1.54	-1.59	1.22	0.415	0.0197	-0.159	-1.32	0.767	1.72	-1.06	1.1	-1.12	0.182	0.621	-0.0334	-1.58	0.548	0.823	-2.26	1.62	1.58	-0.563	2.03	1.06	0.77	-0.431	0.123	-0.523	-0.0905	-0.787	0.49	-1.18	-0.684
train_050	1	1	-0.821	-0.223	-1.18	-0.0343	0.859	1.28	-0.663	-0.683	-0.118	-0.307	1.13	-1.51	-0.445	1.01	0.83	-0.271	-0.817	0.57	-1.83	0.0237	-0.0594	0.36	-0.821	0.757	0.927	1.69	-1.79	-0.335	-0.964	1.54	1.04	-0.325	2.12	0.703	-1.09	-2.09	-0.52	1.02	-0.737	1.24	0.0145	0.00226	0.414	1.45	-0.218	0.257	0.599
train_051	1	0	-0.535	1.16	-0.931	-0.116	1.01	0.447	1.37	-0.959	0.365	0.448	1.25	1.38	0.114	1.1	-0.421	0.549	0.565	0.319	-0.516	-0.0482	0.392	0.963	-1.39	-0.923	-0.883	0.0418	0.691	-1.66	0.178	1.19	0.927	0.498	2.01	0.252	-0.78	-1.27	0.0104	0.75	1.5	0.428	-0.435	1.69	-0.535	-0.631	1.58	-0.683	1.3
train_052	1	1	1.43	1.22	0.744	0.681	-1.35	-0.0178	2.06	-0.239	-0.631	-0.714	0.298	1.16	-2.31	-2.6	0.875	0.524	-1.3	-0.26	-0.974	-0.507	-0.406	0.211	-1.14	0.429	-1.37	-0.379	1.32	-0.352	0.42	-0.136	-0.748	0.354	1.26	-0.895	-1.9	-0.588	-2.03	1.37	-0.0547	0.529	-0.161	1.3	-2.05	-0.0704	0.0232	1.18	-0.682
train_053	1	0	-0.271	-0.642	0.466	1.65	-1.98	0.468	1.43	0.873	0.373	1.28	0.413	0.398	-1.45	-1.04	-0.42	1.36	-0.606	-0.703	0.458	1.11	1.94	-0.174	-0.985	0.497	-0.124	-1.24	0.793	0.468	2.05	-0.19	-0.743	0.504	-0.503	0.107	-0.43	0.827	0.765	-0.902	-1.5	0.506	0.435	-0.527	-0.409	-1.31	-1.41	-0.265	0.873
train_054	0	1	0.394	0.0352	1.48	-1.03	-0.745	-0.694	0.206	1.04	-0.292	-0.384	-0.924	-0.246	1.14	-0.497	-2.12	1.73	-0.798	-1	-0.0878	0.121	1.02	-1.16	1.04	0.408	0.547	-0.219	-0.362	0.761	-0.232	0.471	-0.232	0.357	0.0785	-0.088	-0.371	0.0477	1.12	-1.27	-1.44	-0.592	0.998	-0.317	0.557	-1.09	-1.5	0.397	-1.13
train_055	1	0	0.373	-1.77	-0.804	1.54	1.75	-0.945	0.138	-1.25	0.294	-0.258	-0.816	1.73	-0.931	-0.845	-0.671	0.467	0.671	-0.903	-0.229	-1.26	-0.111	0.213	0.439	-1.67	-2.05	0.865	1.16	-0.102	-0.623	2.56	-0.548	-0.233	-0.319	-0.56	0.369	-0.52	-0.33	1.95	-0.266	-0.464	0.626	1.78	-0.352	1.95	-1.61	1.5	1.49
train_056	1	1	-0.742	-0.429	-0.347	0.758	-0.628	-1.23	1.57	-0.794	-0.373	-0.405	-0.233	0.584	-0.495	-0.966	-1.8	-1.5	0.847	-1.62	-0.0804	-0.508	-0.0595	2.15	-0.349	0.279	-2.33	0.708	0.314	-0.361	-0.121	1.15	0.967	-2.64	1.37	-1.61	0.35	-1.14	0.184	0.892	0.549	1.89	-0.673	-1.61	-0.292	0.257	0.758	0.671	1.41
train_057	1	1	0.24	0.491	-0.745	-0.397	-1.87	0.773	-1.43	1.24	-1.74	0.674	-0.399	0.424	-0.852	-1.36	-0.0306	0.574	0.377	-1.05	0.335	-1.42	-0.119	-0.0267	-0.865	-1.03	-0.15	-0.239	-1.07	0.784	0.671	0.32	0.132	-0.927	-1.18	-0.457	-0.945	0.359	0.0509	-1.06	-0.241	-0.53	-0.648	-1.17	-0.839	1.18	1.34	-0.345	-0.579
train_058	0	0	0.849	-0.379	0.874	-1.13	0.909	-0.831	-0.792	0.528	-0.365	0.638	0.194	1.17	0.751	-0.893	-1.18	0.376	-1.18	0.0859	0.627	1.21	-0.667	-0.00582	-1.25	-0.1	-0.405	-1.06	0.0883	-0.0436	1.79	-0.232	-2.26	-0.659	0.445	-0.247	-0.543	0.41	-0.446	0.208	0.465	-0.532	0.879	2.23	0.92	-0.064	0.97	1.49	1.09
train_059	1	1	0.732	1.92	0.677	-0.303	2.44	-1.12	0.35	0.564	-0.433	1.59	0.84	-0.407	-0.645	0.38	0.264	-0.994	-0.404	0.359	-1.69	0.445	-0.847	-1.3	0.241	-0.639	1.06	-0.296	-0.582	-1.35	1.19	-0.445	0.875	0.257	0.00342	0.404	-0.751	-1.14	-0.0396	2.76	-0.703	-0.484	1.58	0.447	0.175	-0.53	-0.853	-0.0581	0.944
train_060	0	1	0.229	0.375	1.88	-0.984	-0.125	0.847	1.14	-0.43	-0.906	-0.808	-0.858	0.181	1.23	1.31	-1.82	2.03	-1.15	1.46	-0.367	0.733	0.542	-0.746	-0.0665	0.0925	1.78	0.342	-1.81	-0.343	-0.0862	-0.144	0.131	1.33	0.247	1.27	-1.47	-0.516	-0.599	1.61	0.0864	-1.02	0.402	0.674	1.44	-0.418	-1.02	1.19	-1.2
train_061	1	1	-0.0793	-1.17	1.21	0.909	-0.293	0.418	0.525	0.0581	1.05	-0.354	0.0679	0.445	-1.04	0.245	-0.69	-0.0122	0.706	-0.773	1.63	-0.322	0.571	-0.282	-0.399	2	0.51	-1.21	-1.96	-0.879	-0.259	0.241	-0.466	0.799	0.0728	-0.623	-1.42	1.29	1.08	-0.243	0.222	-0.566	-0.716	-0.361	-1.52	-0.978	-0.196	1.16	-1.94
train_062	1	1	-1.06	0.37	-1.61	0.63	-0.218	0.197	0.363	0.372	1.52	-1	-0.019	0.594	-0.0576	0.944	0.0298	-0.344	0.448	-1.18	1.45	-0.421	0.952	1.55	-0.0676	0.833	0.438	-0.109	0.791	-0.19	0.0555	1.02	0.161	1.06	0.077	0.477	-1.12	0.572	0.168	1.31	0.0686	0.781	0.565	-0.6	-1.25	-0.797	1.24	0.0861	1.42
train_063	1	1	-0.675	1.17	-0.517	0.624	-0.293	0.782	0.603	-0.575	-1.79	-0.484	-0.943	-0.16	-1.29	1.12	0.135	-0.0213	-0.641	-0.248	-0.287	-1.23	-0.397	-0.0522	-0.151	0.214	0.467	1.77	0.436	-0.754	1.55	0.723	1.11	0.854	-1.76	-0.556	0.99	-0.207	-1.54	-0.0321	1.45	0.875	-0.278	-2.18	0.416	-1.67	1.67	-0.895	-1.07
train_064	0	1	-1.46	0.0778	1.72	-0.0932	-0.807	-0.131	1.47	-0.234	-0.395	0.45	-1.19	-0.333	0.85	0.809	0.0669	-0.948	-0.736	-1.38	0.622	1.07	1.36	-0.854	-0.826	-1.01	1.02	-0.42	0.286	-0.636	-0.154	0.117	-0.4	-0.492	0.227	0.0612	-1.5	0.0972	-1.03	0.579	0.394	1.28	0.254	-0.44	-0.547	-0.15	0.615	-0.143	1.6
train_065	1	1	0.966	-0.122	-0.728	0.473	1.11	-0.49	1.12	-0.0616	0.369	0.227	-0.161	-1.62	0.441	0.823	-0.887	-1.26	2.49	-1.65	-1.97	-1.24	1.5	0.256	0.0509	-0.14	-0.412	-0.0595	-0.87	-0.765	0.329	-1.13	-0.0307	-1.06	0.544	0.261	-0.449	-0.853	0.305	0.86	-0.663	1.95	0.416	0.418	-0.952	1.38	2.23	-1.18	1.89
train_066	1	1	0.557	1.22	-0.071	0.721	1.51	-0.726	0.691	2.29	-0.234	1.03	0.739	1.83	0.606	-0.481	0.16	-0.571	0.0277	0.303	-0.417	-1.12	1.38	0.132	-1.2	-0.33	1.27	-1.32	-0.317	-0.875	0.149	-0.453	0.0341	-1.89	0.379	0.932	-0.742	-1.36	-0.415	0.653	1.59	-0.568	-1.92	-0.0186	0.0605	1.51	1.53	-1.83	0.127
train_067	0	1	0.574	-0.565	1.72	0.328	0.604	1.33	-0.944	-0.27	1.51	-1.64	-0.548	0.435	0.386	1.06	0.0284	0.831	-0.695	1.73	-0.505	1.39	-1.07	-0.386	0.491	1.64	-1.73	0.444	-0.24	-1.33	0.619	-1.2	0.373	0.826	1.74	-1.01	-0.451	-0.117	0.0154	-1.36	0.0201	1.14	-0.633	-0.5	-0.505	0.975	0.458	-0.0314	-1.32
train_068	1	0	0.375	-0.255	1.06	0.593	-0.242	0.428	-1.06	0.0444	0.772	-0.676	0.704	0.432	-0.0145	-0.862	0.709	-0.462	0.487	0.236	-0.803	1.21	0.774	-1.13	0.635	-0.505	0.458	1.92	-0.94	-1.12	-0.271	-0.456	-0.316	-0.845	-0.316	1.69	-1.5	0.274	0.733	-1.03	2.57	0.406	-0.761	-0.733	-1.1	1.02	-2.15	0.265	-0.308
train_069	1	0	0.522	-1.04	-0.158	0.583	0.485	0.81	1.3	0.384	-0.531	0.0119	2.76	-0.104	-1.09	1.32	-0.708	-0.289	-1.98	-2.18	1.07	-0.031	-0.676	2.64	1.12	0.409	-1.88	-0.227	0.578	-0.36	-0.414	-0.0173	0.373	-1.18	-0.117	0.29	-0.58	-1.01	1.01	1.07	1.29	1.46	1.44	-1.78	-2.02	-0.327	-0.432	-1.25	0.12
train_070	0	1	0.651	-1.58	1.73	-0.22	0.515	1.44	1.07	-0.589	0.145	1.75	-0.0938	-2.1	0.42	0.201	0.501	0.689	0.421	-1.21	2.48	0.542	0.854	-1.93	-1.22	-1.19	1.8	0.958	-0.0373	-0.521	0.269	-0.602	-0.301	-1.7	-0.11	0.0428	-0.269	-1.72	-0.919	-0.525	0.838	0.664	-0.0723	-0.302	-0.386	-0.0105	0.0676	-0.257	-2.02
train_071	0	0	-0.566	1.46	-0.286	-1.3	-1.13	-2.04	-0.612	-0.677	0.764	-1.47	0.201	-2.46	-0.255	-0.304	0.902	-1.43	0.351	1.31	-0.745	1.67	-0.854	0.531	-0.000464	1.31	-1.39	1.27	-0.854	-1.21	-1.41	0.622	0.0391	-1.62	-0.385	-0.936	2.01	0.472	0.0177	-1.39	1.4	0.973	-0.419	-1.81	1.18	1.04	0.823	2.1	0.365
train_072	0	1	0.175	-0.135	1.27	0.724	-0.261	-1.54	-0.982	-0.276	0.282	0.383	0.05	-0.66	0.00262	1.05	-0.897	-0.452	-0.804	-0.795	0.334	0.966	1.1	0.198	0.332	-0.693	0.809	-1.86	0.216	0.0293	-0.0443	-0.124	-0.322	0.172	1.93	1.06	-0.22	1.08	1.03	0.141	-1.03	-0.177	-0.00408	0.227	0.207	0.182	-1.13	0.534	1.06
train_073	1	0	-0.859	1.19	-1.55	-0.269	0.516	0.56	0.356	2.12	-0.989	1.5	-0.227	0.763	-0.8	-0.31	-0.922	-1.23	-1.15	0.319	-0.236	-0.539	-0.799	1.88	-0.316	2.12	1.3	1.1	-1.29	0.0145	-0.0264	-1.83	-0.406	1.59	0.247	0.0322	0.889	-1.7	-0.749	-0.17	-0.125	-0.606	1.17	-0.527	-0.74	-1.4	0.159	-0.413	0.479
train_074	0	0	1.94	0.684	-1.73	-0.501	1.25	-0.0471	-0.115	0.0379	-0.853	-0.772	0.307	0.823	0.325	1.13	1.12	2.08	-0.89	-0.698	1.54	0.229	0.577	-1.75	0.165	0.0103	-0.0844	-0.303	-0.148	2.88	0.0597	0.723	0.339	-1.47	-0.701	0.174	1.04	1	-0.109	-0.388	-0.69	-0.679	0.876	-1.52	-0.145	1.51	-0.0837	-0.667	-0.923
train_075	0	1	-0.323	-1.54	-1.94	-0.838	0.452	0.319	-0.953	-0.997	0.281	-0.297	0.925	1.09	1.33	1.97	-0.792	2.16	0.805	-0.207	1.68	-0.0559	-0.082	1.13	0.922	-0.508	0.0797	-1.44	-0.371	1.49	-0.942	1.13	1.53	-0.241	-0.259	1.31	0.495	1.05	1.18	-0.837	-0.458	0.088	-0.649	0.344	0.112	0.708	0.349	-0.367	0.329
train_076	1	0	1.08	-0.193	0.0683	-0.76	0.00552	0.699	-0.183	-0.0526	-0.475	0.489	1.36	1.62	0.901	-0.688	0.438	-1.12	0.486	1.61	0.346	-1.59	-1.04	0.54	0.386	-0.732	-1.24	0.232	-0.848	1.93	0.236	-0.841	0.358	0.679	-1.09	-0.675	0.278	-1.08	0.561	-1.03	0.945	-1.65	0.112	-1.7	0.157	0.0366	0.633	-0.294	-0.813
train_077	1	0	-1.23	0.169	-1.11	-0.1	0.529	-0.245	0.345	0.592	-0.614	-0.813	-0.424	0.917	0.883	0.664	-0.837	-0.944	-0.574	-0.65	-1.05	-1.96	1.93	0.442	-2.35	0.678	-0.771	1.24	1.38	1.28	-1	1.91	0.57	-1.1	0.51	0.0648	-0.00503	-1.28	0.102	0.947	0.483	0.153	-2.02	0.14	-0.446	-0.00594	-1.44	0.329	1.57
train_078	1	1	-0.255	0.237	0.873	-0.154	-0.803	0.587	-0.000433	-0.117	1.15	0.396	-0.232	-0.611	-1.68	-0.297	-1.32	-0.895	0.379	1.11	-0.367	-0.0652	-0.0578	1.8	0.332	-0.783	1.79	0.0652	-0.279	-1.28	0.309	0.661	1.26	0.0862	-0.715	0.481	1.05	-0.357	-1.41	0.893	1.59	1.71	0.403	-1.9	-0.142	0.633	2.14	0.449	0.685
train_079	1	0	-1.26	-0.862	0.103	-0.389	0.102	0.621	-1.21	0.607	-1.98	0.632	1.14	1.45	-1.32	-0.607	-0.782	0.235	0.403	0.318	0.941	-0.167	-1.63	1.05	0.606	-0.359	-0.532	-0.495	-0.104	-0.268	1.58	-0.523	-0.363	0.535	-0.135	-1.14	0.9	-0.44	0.687	0.000438	1.54	-0.834	-0.344	-0.148	-0.397	0.345	-0.375	0.138	0.426
train_080	1	1	0.586	1.08	0.15	1.38	-0.722	-0.665	1.17	-1.54	1.21	-1.13	-1.85	-0.366	-0.848	-0.191	-1.04	0.782	1.25	0.655	1.51	0.278	-0.917	1.41	-0.219	-0.487	0.409	-0.404	0.378	-0.446	-0.323	-1.67	-1.33	-1.05	0.187	1.3	-1.03	1.84	-2.19	0.852	-0.637	0.197	-0.0535	0.997	0.639	-0.644	-0.663	1.18	-0.473
train_081	1	1	-0.744	0.155	-0.273	0.678	2.32	-0.183	-0.31	-1.25	0.742	0.186	0.42	2.08	-0.143	1.22	0.565	-1.88	-1.17	-0.0488	0.569	-1.24	0.59	0.626	2.02	1.44	0.0712	0.619	0.272	-0.654	0.292	-1.93	1.08	0.322	-1.48	0.425	0.746	-1.46	-1.55	0.28	-0.403	-0.364	0.516	-1.03	-1.99	-1.57	0.531	-1.73	-1.53
train_082	1	1	-0.903	0.052	0.599	0.291	0.15	-1.42	-2.5	0.321	-2.18	0.767	1.71	2.04	-0.896	-1.96	-0.356	-0.35	-1.11	-0.625	0.793	-0.699	0.769	0.183	0.207	-1.21	-0.813	-1.82	-1.06	1.54	2.51	-0.981	-0.329	0.165	-1.27	0.666	-0.169	1.81	1.58	-0.394	-0.124	-0.451	-0.467	-0.0229	0.799	-0.471	-1.16	0.854	-0.139
train_083	0	0	-1.7	0.435	-0.564	-1.67	0.165	1.28	-1.02	-0.177	-0.533	-1.58	1.03	-1.54	0.526	0.182	-0.534	1.95	-1.16	1.12	1.71	0.994	-0.31	-0.86	2.09	-2.61	0.822	0.786	-1.45	-0.0802	-0.571	-1.48	-0.581	-0.62	-1.16	0.937	1.05	0.658	0.969	-0.519	0.0502	-2.08	0.408	0.197	1.37	0.164	0.0253	0.56	-0.68
train_084	1	1	-1.3	-0.389	1.64	0.496	-0.735	1.23	-0.487	-0.298	-1.36	-0.504	1.11	0.131	-1.34	-0.96	-0.512	-1.74	-0.169	-1.07	1.25	2.29	2.39	-0.411	0.187	-0.524	0.203	-0.925	-1.34	0.695	-0.629	-1.06	-0.814	0.14	0.198	-0.294	0.0189	-0.0376	-0.368	0.834	-0.0024	-0.396	-2.02	1.17	-0.636	-0.887	-1.27	1.78	-1.24
train_085	0	0	0.942	1.88	-0.534	0.153	-1.76	0.246	1.66	0.406	0.152	-0.615	-1.57	-1.04	0.646	0.977	1.21	-0.106	0.329	1.37	-0.996	0.0818	0.864	1.03	-1.01	-0.0326	0.809	0.625	-1.92	0.353	-0.519	-0.603	-0.635	-0.259	0.015	0.384	1.61	1.54	-0.148	-0.749	-0.567	-0.754	0.568	1.63	0.268	2.61	-1.77	-0.401	0.436
train_086	1	1	-0.0441	1.71	0.338	0.723	1.38	-2.14	0.267	-0.764	-0.0294	0.362	-0.253	0.382	0.1	1.42	0.981	0.137	-0.343	-1.32	-0.766	0.561	0.525	-0.522	-1.03	-1.31	2	0.622	-0.659	1.03	0.362	2	-0.029	0.704	1.75	0.516	-1.22	0.511	0.729	-0.0952	-0.679	0.733	0.557	-0.48	1.64	0.301	-1.73	-1.18	-0.278
train_087	0	0	0.362	1.36	-0.362	-1.56	0.483	-0.417	0.756	-0.302	-0.737	1.15	0.753	-0.406	1	-1.06	0.576	1.14	0.622	-1.28	0.645	0.0511	-0.00367	0.363	-0.625	1.24	-0.631	-1.31	1.03	0.304	-0.837	1	-1.4	-0.437	0.0161	-0.00145	-0.16	-0.583	-0.615	-0.165	-0.543	-1.24	1.59	-0.0949	0.618	-0.32	-1.08	1.39	0.0897
train_088	1	0	-0.272	1.02	-0.928	0.871	1.2	-0.927	0.135	0.191	-0.881	1.41	0.215	0.521	-1.39	0.713	0.929	-0.799	1.65	1.04	1.03	0.286	0.952	0.158	-1.35	-0.826	0.753	-1.14	-0.589	-0.611	-0.0512	-0.019	-0.573	0.144	1.79	0.315	-0.352	-0.0936	0.612	1.65	0.661	-1.08	-0.654	-0.23	-0.222	-1.39	0.527	0.825	0.373
train_089	1	0	-0.704	-1.55	-0.234	-0.161	-0.943	1.21	-0.903	1.1	0.127	1.06	0.428	-1.17	-0.0708	0.379	-1.11	-0.209	-1.74	1.88	1.7	1.07	-2.99	1.99	-1.06	0.0621	0.118	0.585	-0.685	-0.00378	0.722	-1.23	-0.475	-0.794	0.167	-0.674	-0.0299	-0.333	-0.0506	3.29	2.73	-0.565	-3.09	-0.0519	-1.16	0.395	0.64	1.91	-3.04
train_090	1	1	0.35	0.595	0.0163	-1.25	-1.33	0.52	-0.538	0.669	0.256	-0.875	-0.678	1.24	-0.0864	1.23	1.69	0.147	0.738	0.529	1.62	1.02	-1.63	1.61	1.03	0.942	-0.805	0.754	0.426	0.141	0.576	0.228	-1.42	0.034	-0.326	0.843	-2.36	-0.563	0.392	-2	-0.0892	-0.469	0.303	-0.976	-1.29	-1.5	-0.367	1.99	-1.55
train_091	0	1	1.06	1.01	0.542	-1.65	-0.393	0.0955	1.16	1.07	-0.778	1.27	0.236	-0.394	-1.39	0.219	0.49	0.811	-0.217	0.0566	-0.127	-1.48	0.538	-0.155	-0.656	-0.285	1.2	0.276	-0.369	1.91	1.35	-1.31	1.14	1.64	-1.51	1.15	0.426	0.536	-0.232	1.12	-0.566	-0.33	-0.182	-1.08	-0.59	0.12	0.228	-0.886	-0.802
train_092	1	0	-1.05	0.142	0.835	0.372	-0.652	0.5	0.324	0.491	-1.02	-0.764	0.993	-0.45	-0.313	-1.03	-1.58	-0.766	0.719	-0.304	0.307	-1.65	-0.388	2	-1.12	-0.973	-0.604	-0.5	0.417	1.26	0.931	-0.213	-1.87	1.21	0.83	-0.735	1.52	-0.884	0.849	0.412	0.658	2.8	-1.24	-0.301	-1.69	0.968	0.583	-0.603	0.85
train_093	1	1	-2.5	-0.625	-0.573	2.1	0.669	1	0.351	0.305	-0.19	1.79	0.69	0.377	-2.33	-0.683	-0.776	-0.933	1.41	-0.702	-0.504	-1.06	0.908	0.857	-1.28	-0.498	0.546	-0.3	0.0829	0.0577	-0.348	0.346	2.25	1.54	-0.99	1.65	-1.16	-1.55	-0.707	1.11	1.54	0.404	-0.688	0.792	-0.769	1.4	0.0216	0.253	0.229
train_094	1	1	-2.21	1.26	-0.67	-1.18	-1.93	0.211	-0.941	0.875	-0.551	1.01	-0.97	0.466	-0.115	0.466	0.0542	-0.625	-0.476	1.27	-0.35	0.574	-0.592	0.826	-1.2	0.00374	-0.344	-1.04	0.0202	1.52	1.32	-1.22	-0.325	1.02	-0.414	-1.21	0.275	0.749	1.35	0.187	-1.66	-0.62	-2.22	-1.22	-0.548	-0.963	-0.609	1.32	0.425
train_095	0	0	0.364	0.964	-0.162	-0.904	-0.175	-0.614	0.0246	-0.115	0.325	0.679	-1.54	-0.154	1.25	-2.24	1.45	-0.581	0.0949	1.25	-0.895	0.731	-0.391	-0.604	1.34	-0.989	-0.338	1.39	0.555	0.929	-0.225	0.622	-1.24	-0.459	-0.574	-0.00628	1.81	-0.708	-0.718	-0.81	0.91	-1.09	1.49	0.585	0.38	-1.29	1.07	0.108	-0.578
train_096	0	0	0.342	1.71	-0.68	-1.02	-1.31	0.52	-0.598	-0.586	-2.3	-0.123	0.605	-0.865	0.476	0.374	0.76	-0.744	-2.7	0.29	0.231	1.41	0.759	-0.0496	0.535	0.605	-1.36	1.03	-0.466	1.09	-0.829	-1.99	0.201	0.32	-1.2	0.246	1.18	1.48	0.448	-0.862	-0.612	-0.964	-0.212	-0.87	-1.04	0.913	-0.345	-1.8	0.811
train_097	1	0	-0.385	-0.536	-0.487	0.12	-0.141	-0.828	-0.728	0.572	-0.658	1.34	-0.795	0.192	-0.0858	-1.07	0.486	0.0399	0.583	0.811	-1.72	-0.625	2.16	-0.446	-0.218	0.38	0.654	0.142	-0.119	1.1	0.453	1.06	0.696	-0.175	-1.73	2.09	1.21	-0.363	1.26	-1.34	0.00507	-0.427	0.508	-1.5	2.27	-1.04	-1.41	-0.976	-1.36
train_098	0	1	-0.652	-1.7	0.947	0.303	1.35	-0.286	-0.561	-1.42	0.809	-0.354	-0.302	-0.0957	1.15	0.738	-1.07	0.443	1.23	-1.19	0.987	-0.45	-0.576	-0.361	-0.655	1.33	-0.752	-0.0571	0.49	0.875	0.0196	-0.547	0.336	-0.506	0.421	-0.672	-1.12	-0.565	0.354	0.53	-0.628	1.7	0.954	-0.613	-0.349	-0.902	-0.965	-0.137	-1.61
train_099	1	1	0.651	1.36	1.75	1.33	0.148	-0.648	0.276	-0.463	-0.652	-0.202	0.39	0.755	-1.89	0.05	1.67	-0.604	-1.39	-0.0599	-0.26	-0.99	1.3	-0.838	2.34	1.13	0.0641	-1.83	-0.0403	-0.826	1.92	-0.331	-0.97	-0.357	-0.349	-0.729	-0.93	-0.403	0.547	0.124	1.26	-0.411	-0.585	-0.233	0.74	-0.874	-1.82	-0.0662	-0.383
train_100	0	0	0.132	-0.0848	-1.38	-0.162	0.918	-0.312	-1.75	-0.686	0.332	-0.718	-0.175	1.51	1.65	2.39	0.505	-0.14	1.51	1.38	1.07	0.858	-0.709	-0.395	-1.84	1.08	-2.13	0.504	-1.54	0.917	-1.56	0.253	1.36	-1.63	0.692	0.589	0.462	1.33	-1.05	-0.556	0.228	-1.35	-0.118	0.134	-0.589	2.52	-0.00987	1.82	-1.28
train_101	1	1	0.414	0.649	-0.616	-1.23	0.844	-1.38	0.119	2.34	-0.484	1.42	-1.59	0.817	-0.233	0.595	-0.475	0.333	0.578	0.106	1.33	-1.65	0.903	1.86	-1.31	1.18	1.46	-2	-0.795	1.17	0.816	-0.796	0.00842	1.43	1.42	1.46	0.5	0.286	0.761	0.0694	0.941	0.657	1.8	-0.0116	0.00139	0.277	0.241	-0.157	0.1
train_102	1	0	0.804	-1.57	-0.944	0.861	2.34	0.255	1.18	0.184	1.04	1.08	1.73	1.03	0.896	0.534	-0.801	1.59	0.805	-0.423	0.722	-0.463	0.299	-0.471	-0.422	0.546	0.29	-1.44	1.23	-0.463	-1.14	1.6	0.578	-0.748	0.482	-0.344	-0.527	0.267	-0.916	0.841	-0.0988	-1.43	2.5	1.52	-0.138	0.448	1.88	-0.998	0.0128
train_103	1	0	-2.33	0.468	-0.733	-0.22	1.3	0.697	-1.23	0.655	-0.541	1.65	-1.56	1.08	0.00232	-2.33	-0.565	-0.711	-2.02	0.82	0.447	-0.414	-0.368	0.488	0.304	0.385	0.689	0.565	-1.01	-0.513	0.764	-0.229	0.0859	-0.47	0.82	-1.97	0.9	-1.48	-0.309	-0.818	1.83	0.242	0.199	-2.06	-0.816	-1.44	2.21	-0.56	0.354
train_104	0	1	-0.395	0.371	-0.0846	-1.04	0.414	-0.00214	-1.26	0.6	-0.288	-1.83	-0.299	0.525	-0.401	1.37	1.98	0.82	-0.505	-0.723	2.05	-0.562	-1.04	-1.48	0.638	0.47	-1.06	-1.87	-0.722	0.57	0.389	0.48	-0.146	-1.88	-0.78	-0.657	1.49	0.344	-0.802	-0.939	-1.52	-0.878	-0.986	0.421	1.92	1.26	-0.76	-0.63	-0.246
train_105	1	1	0.708	0.602	-0.731	-0.162	-0.661	-0.249	-0.0237	1.19	-1.04	0.409	1.32	1.36	-0.336	0.59	0.859	0.484	-1.03	0.0844	0.00635	-0.323	-0.954	0.095	-0.0176	0.157	1.02	0.206	-0.214	-0.015	-0.572	-1.04	0.612	1.24	1.04	-0.377	-2.01	-0.753	-0.788	0.254	0.227	0.791	-0.331	0.261	-0.192	-1.13	0.823	-1.47	-1.06
train_106	0	0	1.84	0.665	-1.86	-2.38	0.818	1.65	-0.0925	1.59	0.209	2.4	0.514	-0.758	0.885	0.265	-0.99	1.41	-1.25	0.45	0.323	0.247	-0.0119	-1.68	-0.844	-0.339	-1.01	1	-1.77	2.33	-0.911	0.479	2.03	-1.62	-3.27	2.07	0.486	0.743	0.305	-2.19	1.04	-0.765	0.739	0.817	0.996	-0.539	-0.939	-0.268	1.58
train_107	1	1	-0.177	-0.59	1.75	-0.363	1.27	-0.498	1.37	-0.191	0.439	-0.788	-0.77	-0.773	-0.809	1.29	-0.809	-1.06	1.44	-0.225	1.02	-0.0106	0.479	0.406	0.0382	1.62	0.219	-0.847	0.178	-1.2	0.404	-0.468	-0.104	1.29	1.85	-0.305	-1.07	-0.76	0.591	1.57	-1.04	0.405	1.19	0.352	0.079	-0.823	0.535	-0.924	0.568
train_108	1	1	-0.446	0.665	0.174	0.508	0.58	0.0426	-0.698	0.465	-1.63	1.56	-1.31	0.115	-1.33	0.673	-0.766	0.306	0.769	0.667	-0.383	0.681	0.779	-0.936	-1.7	1.35	1.23	-0.938	-1.23	2.49	1.58	-0.905	1.36	0.0055	-0.939	-0.125	1.14	0.742	-0.301	-0.67	0.106	-1.01	-1.22	-1.22	-0.423	-0.0186	0.457	0.0965	-0.0782
train_109	0	1	1.92	-0.263	1.22	0.393	-2.68	0.698	-0.208	0.859	0.938	0.0458	1.41	0.861	1.45	0.629	1.03	0.368	0.379	-0.947	-0.522	-0.324	-1.73	-0.672	0.0757	0.654	1.49	-1.07	0.607	-1.27	1.01	0.438	0.702	-0.0401	-0.56	-0.713	-1.85	-0.118	-1.97	-1.83	-0.106	0.646	0.61	0.895	-1.55	1.09	-0.177	-0.343	-1.79
train_110	1	1	0.581	0.738	0.99	1.77	0.286	0.0393	0.0705	-1.26	0.708	-0.181	0.0771	-0.0462	-0.314	1.19	0.703	0.314	0.693	1.31	-1.14	-0.121	-1.59	1.14	0.51	0.296	-1.21	1.37	-0.518	0.377	0.237	0.589	0.775	1.33	-0.59	0.569	-1.05	-1.18	0.0391	-0.94	1.17	1.5	-1.3	-0.99	-1.7	1.3	0.388	2.38	-0.396
train_111	0	0	0.0226	-1.64	0.0224	-0.703	0.753	1.74	-1.1	-1.23	0.387	-0.103	0.969	-0.0726	1.07	-0.659	0.0489	0.143	-0.95	-2.81	2.2	-0.276	-0.914	0.511	1.63	-0.756	0.36	-0.189	-0.279	0.216	-5.1e-05	0.794	-1.41	-0.622	0.433	-0.868	0.00614	0.387	-0.851	-0.552	0.109	1.01	-0.272	-0.0443	-0.296	-0.766	-0.626	-1.58	-1.59
train_112	0	1	-0.632	0.178	-0.447	0.334	-0.378	2.6	0.483	0.0938	-1.27	0.0685	0.919	-0.722	-0.21	-1.37	-0.0897	-1.01	-0.363	-0.296	-1.64	0.957	-1.24	1.1	-1.07	0.734	0.557	0.715	0.796	0.451	0.694	-1.37	0.707	1.17	0.246	0.896	1.51	0.446	-0.871	1.84	-1.16	0.54	-0.169	-0.153	-0.725	-2.02	0.727	1.79	1.34
train_113	1	0	0.127	1.9	0.441	1.61	-1.19	0.0209	1.24	-0.559	0.407	0.245	-0.652	-0.337	0.0524	-0.987	-0.258	0.769	-2.09	1.16	-0.718	2.33	1.09	0.121	0.247	-2.14	0.0681	0.173	-1.01	0.483	-0.238	-0.1	0.824	0.823	0.25	1.73	-1.41	0.438	-0.781	0.0865	1.73	0.142	-0.652	0.265	1.36	1.56	-1.53	0.593	0.807
train_114	0	1	0.223	-1.19	0.152	2.1	0.00341	0.547	1.34	-2.11	0.358	-0.678	-0.228	-0.296	-1.31	-0.0376	1.29	-0.183	-1.08	-0.668	0.324	0.532	1.77	-1.07	1.89	0.289	-0.171	1.28	-0.495	-0.414	-1.03	0.612	0.669	-1.32	-1.31	1.71	0.277	0.313	-0.109	1.34	-0.374	-0.669	-0.697	0.519	1.29	0.947	-0.708	-0.18	-0.873
train_115	1	1	-0.76	-0.00757	0.973	-2	0.167	0.482	-1.11	-0.0271	-0.0816	0.649	1.88	-0.69	-0.971	0.189	-1.5	-1.41	0.301	-1.22	-1.19	-0.0618	0.33	1.05	-1.41	0.363	-0.225	-1.17	-0.276	0.469	0.625	0.846	-0.52	-1.25	1.37	-0.795	-0.662	-0.882	-0.369	1.68	0.106	0.675	-1.26	-0.238	-1.64	0.256	0.553	-1.32	1.24
train_116	1	1	0.403	0.149	-0.862	1.2	-0.841	-0.644	0.674	0.104	0.0443	0.348	0.624	-0.711	-1.32	-0.363	-0.3	-0.147	1.67	0.563	0.344	-0.676	0.385	-0.167	0.0188	0.309	0.299	0.316	-0.189	-0.811	0.947	-2.61	0.932	-0.189	-0.469	0.425	-0.513	-0.21	-0.564	0.397	0.617	0.551	1.52	-0.811	-1.02	0.703	0.657	0.366	0.775
train_117	1	1	0.936	0.845	-0.375	1.06	-0.898	-1.3	0.0284	0.261	0.241	-1.1	0.435	-0.67	-0.932	-0.761	-0.757	-1.92	0.128	1.04	-2.5	1	0.096	-1.08	1.1	1.15	-2.06	-1.64	0.461	-0.669	-0.3	-0.0196	2.14	-1.23	-0.406	-0.313	-0.495	-0.572	0.923	-0.329	0.15	0.583	-0.626	-0.668	0.609	0.115	0.479	0.64	1.86
train_118	1	0	-0.00379	-0.883	-0.445	0.225	-0.355	0.743	-0.625	-0.827	0.804	0.989	-0.565	0.739	1.39	-0.595	0.96	1.36	-0.0836	1.11	1.03	-1.76	0.886	0.672	0.14	-0.584	0.45	-1.14	1.14	0.209	0.0443	0.812	-0.959	-0.303	0.76	-1.91	-0.368	0.578	0.149	0.981	0.575	-0.898	-0.292	0.192	0.677	0.847	0.43	0.0674	0.139
train_119	1	0	1.59	2.23	-1.35	-1.14	0.399	0.444	-0.835	-0.688	-0.519	0.556	-0.822	0.0901	1.19	-1.36	-1.08	0.867	-1.46	-0.0125	-0.507	-0.358	-1.18	0.663	-0.389	-1.5	-1.39	1.38	-0.0187	1.77	-0.0456	0.406	-0.479	0.0236	-0.591	0.219	1.29	-0.286	0.155	-0.029	0.979	-0.976	0.932	0.146	-0.107	-0.192	0.408	1.34	0.879
train_120	0	1	1.06	1.22	1.6	1.34	-0.247	-0.218	0.281	0.941	-2.28	-0.0881	0.704	1.22	0.769	-0.117	1.92	-1.34	-0.11	-0.553	1.03	1.28	-0.0924	-0.0759	0.0787	-0.414	-0.887	-1.63	-1.24	-0.125	0.267	-1.38	0.471	0.000138	1.14	-1.19	0.458	0.839	-1.97	0.226	0.721	-0.249	1.17	0.877	0.575	1.35	0.605	0.107	0.761
train_121	1	1	1.13	-0.552	-0.874	0.365	0.82	0.861	0.875	1.62	-1.71	0.106	1.96	1.13	-0.495	1.89	0.237	0.168	0.399	-2.16	1.43	-1.42	-0.101	2.16	-0.438	0.716	-2	-0.44	0.415	1.06	0.0493	0.487	-1.53	-0.213	-0.482	-0.125	-1.23	-0.755	1.72	1.3	-1.55	-0.541	-1.04	-0.829	-1.23	-1.39	0.0818	-2.06	-1.76
train_122	0	0	-1.03	1.68	-1.71	-0.902	-0.478	-0.232	-0.125	0.151	-0.541	1.24	-0.161	-0.0163	0.901	1.42	0.321	-1.47	-1.92	0.202	-1.26	0.111	0.123	0.769	1.53	0.503	0.198	-1.63	-1.28	-0.887	-1.18	0.415	-1.82	0.325	1.21	-1.5	1.07	0.198	0.312	-1.95	1.01	-1.22	1.7	0.336	1.22	0.0674	0.742	-0.581	0.845
train_123	1	1	-1.09	-1.64	0.0248	-0.924	-0.921	-0.212	-0.431	-0.233	1.32	-0.515	2.16	0.317	0.141	0.206	-1.68	0.882	0.0642	1.21	0.274	0.0945	-0.979	1.52	-1.08	-0.359	-0.117	0.287	-0.139	1.18	1.12	-0.311	0.00754	0.729	0.953	2.67	-1.58	-0.0399	-0.434	0.481	-1.68	1.27	-1.32	-0.43	0.664	0.648	-0.299	0.311	-0.288
train_124	0	0	-0.246	-1.11	1.22	-0.00677	0.521	0.00079	0.726	1.26	1.06	-0.894	-2.33	-0.499	-0.054	1.24	1.7	-0.825	-0.789	-0.0186	1.96	0.255	0.923	-1.01	1.37	1.46	1.41	0.271	-0.114	-0.744	-2.42	-0.393	-1.73	-0.785	0.228	0.107	1.78	1.68	-1.06	-0.577	1.19	-1.33	1.17	-0.231	1.03	0.93	-0.257	-0.912	-0.909
train_125	1	1	0.228	0.712	-2.48	0.997	-0.0838	1.23	0.665	-3.13	0.6	0.0297	0.179	0.572	-1.27	0.387	-0.533	1.92	-0.836	0.383	-0.152	0.00265	-0.049	0.934	0.555	-0.0421	-0.0778	0.928	-0.188	1.35	0.493	-1.01	1.99	2.04	0.341	1.17	-1.39	-0.624	0.128	0.643	-0.814	2.95	1.03	-0.969	-0.628	1.08	1.88	0.242	0.28
train_126	1	1	0.027	-0.692	-2.16	0.552	-0.322	-0.862	0.347	2.73	0.781	1.74	0.349	-0.125	-1.96	-0.637	0.805	1.04	1.02	-0.224	-0.811	-0.124	0.64	-0.0995	-1.42	-1.47	0.287	-1.66	-0.97	0.532	0.415	0.164	0.0904	0.677	-0.474	0.814	-1.17	0.746	-1.15	0.884	-1.6	-0.0113	-0.649	0.181	-0.389	-1.58	1.2	0.0223	0.966
train_127	0	1	1.32	-1.05	0.36	-0.404	1.31	0.0764	0.931	-0.814	-0.196	-0.836	1.5	0.00316	-0.396	-0.676	-0.604	1.17	-0.366	-0.271	-0.396	-0.354	1.44	0.274	-0.699	-0.966	-1.2	0.156	-0.559	1.2	0.227	0.702	0.149	0.522	-0.209	1.03	-0.834	-1.31	-0.448	1.35	-0.0442	0.263	0.739	1.32	1.05	1.29	-0.57	-0.61	1.2
train_128	0	1	-0.11	0.339	-1.04	-1.31	0.798	0.241	1.09	1.07	0.433	-0.957	1.77	-2.6	-1.99	0.845	0.309	0.519	-0.124	0.251	0.145	-0.52	0.385	-0.0527	-0.597	-0.475	2.08	0.819	-1.55	-0.873	-1.73	1.12	-0.834	-0.986	0.775	1.04	-0.49	0.0454	-1.25	1.03	0.752	0.707	1.4	0.987	2.04	-1.37	1.46	-0.105	-0.735
train_129	1	1	-0.661	-0.107	1.9	0.725	2.88	0.0385	-0.131	-0.401	1.06	1	-0.466	0.527	-0.761	0.689	0.836	-1.15	0.41	0.656	0.262	-1.04	0.949	-1.24	0.11	0.88	1.03	-1.32	0.747	0.86	0.176	1.08	-0.0663	1.52	1.04	0.0552	1.14	-0.201	1.77	1.6	0.829	-0.883	-0.154	-0.388	-1.03	-1.37	1.18	-0.0994	-0.441
train_130	0	1	1.92	-0.678	-0.33	0.3	-0.897	-0.748	1.4	0.182	1.7	-1.09	-1.24	0.0305	0.237	0.552	-0.601	0.03	0.079	0.296	-0.879	-0.0201	-0.324	0.247	-0.128	0.65	0.331	-0.398	0.979	-1.73	2.19	0.785	-0.597	0.264	-1.17	-0.909	1.09	1.86	0.456	-3.17	-0.27	0.108	0.106	0.694	0.611	-1.42	0.737	0.285	0.572
train_131	1	1	1.18	1.66	1.22	0.182	-0.566	-1.07	0.52	-0.0785	1.06	1.09	0.508	0.607	-0.0964	0.738	-0.00187	0.0105	-2.28	-0.261	-0.246	1.06	-2.21	-1.45	1.92	1.14	0.345	-0.133	0.625	1.01	2.23	-0.806	2.23	1.19	0.0549	1.29	-0.178	-1.9	-1.2	0.4	-1.34	0.603	-2.35	-0.66	-1.86	-0.457	-0.334	-0.869	-2.14
train_132	0	0	0.202	0.966	-0.282	1.03	-0.388	1.55	-0.562	-0.83	-1.16	-1.34	-0.88	-0.378	-0.295	-0.729	0.887	1.2	-0.524	-0.0956	-0.968	-1.03	-0.283	0.294	-0.505	-0.153	-0.522	0.771	-2.36	0.949	-0.321	0.0252	-0.217	0.168	0.0519	0.0242	1.16	1.09	-1.31	-0.428	-1.45	-0.791	-0.229	-0.231	-0.111	1.17	0.273	-0.0181	-1.24
train_133	1	1	0.447	-0.901	-1.38	-0.73	1.26	0.213	0.408	-0.634	0.471	0.8	-0.872	0.744	0.996	-0.092	0.0447	-0.0498	0.725	1.25	-2.59	0.291	-0.408	-0.592	0.159	0.323	0.401	-0.347	0.0596	1.13	0.158	-1.63	1.86	0.311	-1.91	0.761	-0.456	1.19	0.943	-0.209	0.174	-1.45	1.21	0.8	1.4	0.306	-0.637	-1.04	-1.03
train_134	1	0	-1.25	-2.09	-0.795	1.43	0.852	-0.111	0.0745	-0.995	-0.273	-0.11	1.7	0.835	-0.479	-1.14	0.647	0.404	0.943	1.06	-0.11	-0.785	-0.0374	0.957	-0.161	-0.571	1.9	-0.138	-0.0861	-0.484	-1.59	-1.62	1.56	0.734	-0.763	0.936	1.26	-1.57	1.09	0.439	0.439	-0.522	1.06	-0.52	0.29	1.31	1.28	-0.802	-0.239
train_135	0	1	-0.473	0.394	0.46	-0.0459	-0.816	-0.106	-0.28	-0.569	0.634	-1.13	-1.79	0.62	1.66	0.622	1.11	-1.08	0.646	-0.644	0.602	-0.025	0.296	-0.692	1.17	1.2	0.248	1.47	-1.12	0.0747	-0.817	-0.663	0.0944	-0.293	0.313	-2.31	-0.128	0.784	-0.355	-1.2	-0.622	1.18	0.549	-0.453	0.492	-0.23	0.306	-0.941	-0.583
train_136	0	1	-1.22	0.899	-0.646	-1.37	0.511	-0.142	-1.64	-0.763	0.184	-0.938	-0.551	-1.44	-0.00673	-0.786	1.97	-0.535	0.12	0.0771	-0.359	0.574	0.764	0.417	-0.681	-0.155	-0.322	1.16	-0.435	-0.349	0.621	0.243	-0.436	-1.09	1.12	0.632	1.28	1.26	0.751	1.22	0.451	0.452	-1.14	-0.189	-0.105	-0.139	-0.901	-0.107	0.0916
train_137	1	0	0.464	-1.05	0.641	1.57	2.2	-0.799	0.282	-0.531	-0.666	-1.64	-0.115	1.25	-0.37	-0.295	0.0118	1.24	0.315	-1.48	0.568	-0.375	1.24	-1.04	-1.62	0.416	-1.47	-1.38	2.21	1.65	0.866	-0.699	0.00371	0.731	1.26	-1.22	-0.938	1.66	1.88	1.06	-1.11	-0.13	-1.51	0.821	-1.36	-0.289	0.396	1.73	1.26
train_138	1	1	-0.656	-0.228	0.589	1.13	-0.955	-0.379	-1.88	-0.899	-0.406	0.161	0.131	0.328	0.186	-1.99	0.554	-1.93	-0.139	-0.683	-0.133	-0.653	-0.451	1.2	0.926	-0.792	-1.62	0.245	-1.18	1.24	0.6	-1.47	-0.538	1.22	0.276	-0.667	-0.801	0.0443	0.123	1.4	-1.82	0.325	-0.245	1.27	-0.417	-0.138	-0.506	0.355	-1.52
train_139	1	1	-0.131	-0.776	0.442	-1.21	0.494	1.29	-0.0443	1.05	1.55	-1.43	1.32	0.055	-1.49	-0.545	1.36	-0.0562	-0.575	-0.357	-0.213	0.189	-2.35	2.1	-0.378	-0.0848	0.708	-1.06	-0.847	-0.578	1.5	-1.46	-2.68	0.931	2	-0.787	-1.24	-0.679	-0.0141	0.305	-1.29	1.73	0.203	1.12	0.305	-1.15	0.721	0.234	-0.0862
train_140	1	1	1.13	0.646	-0.719	0.886	1.34	-0.767	0.901	1.44	-1.57	-0.15	-0.155	0.389	1.13	1.4	-0.226	2.02	-0.114	-0.575	-1.15	-0.262	1.41	0.405	-0.784	1.56	-0.0624	-0.661	1.54	0.497	0.091	-0.651	-0.354	-0.375	-0.313	0.55	0.397	2.5	0.651	-0.509	0.176	-1.22	0.697	1.28	0.00542	-0.54	-0.545	1.02	1.4
train_141	1	1	0.399	-0.398	0.589	1.53	0.825	-0.977	2.06	-0.499	2.02	-2.33	0.392	-0.00984	-1.2	0.481	-0.61	-2.79	0.825	-1.82	-1.15	-0.591	0.386	-0.575	0.22	-0.277	-1.57	0.0383	1.03	0.138	0.196	1.12	-0.425	-1.47	-0.167	-2.16	-0.0308	-1.63	-0.061	0.963	-0.606	1.98	-1.37	0.513	-0.347	-1.09	1.24	-1.58	-0.125
train_142	1	1	-1.39	0.61	-0.338	1.95	-0.0504	0.785	0.485	0.0179	-1.39	-0.489	0.403	2.07	0.42	-0.358	0.786	-0.0673	1.83	-0.559	-0.439	0.775	-0.0718	0.145	1.85	-0.251	-0.141	1.3	0.444	-0.851	-0.938	-0.126	0.607	1.4	-0.512	-0.435	-0.923	-1.45	1.89	-2.21	1	1.02	-0.727	-1.19	-1.76	-0.922	1.01	-0.57	-0.447
train_143	0	1	-0.414	-0.812	0.912	-0.0492	-0.14	1.22	2.06	1.65	0.703	-0.589	-0.792	-2.6	-0.118	-0.558	1.62	1.34	0.566	-0.371	1.41	2	-0.138	-1.3	-0.188	0.518	0.193	-0.931	0.565	-0.732	0.525	-0.656	-1.2	0.478	2.07	-0.719	-1.28	0.709	1.86	0.62	-0.276	0.9	0.14	-0.75	-0.669	0.808	1.09	-0.539	0.512
train_144	0	1	1.15	1.64	-1.28	-0.488	-1.24	-1.76	-0.304	0.849	-0.963	0.134	-1.16	-1.25	-1.04	-0.466	0.308	-0.0234	-0.374	-0.0884	-0.413	-0.523	0.355	-0.267	-0.376	0.565	-0.901	0.899	-0.503	0.785	2	0.236	1.1	0.277	-1.51	-0.488	0.506	0.221	-0.136	-2.02	-0.92	-0.298	-0.0141	0.0704	1.06	-0.788	0.0282	0.366	1.3
train_145	1	1	-0.599	0.152	1.84	0.955	0.13	-0.554	1.54	0.915	1.31	0.33	-0.82	0.708	-1.1	-0.114	-0.554	-0.434	1.8	-0.394	-1.25	-1.57	-0.546	0.229	-1.7	1.05	-0.566	-0.344	2.13	0.052	1.16	-0.56	-1.34	0.386	1.3	-1.38	-0.644	-0.268	1.69	-0.185	-0.304	1.3	-0.745	0.0162	-1.52	-0.296	-1.18	1.83	-1.16
train_146	0	0	-1.39	-1.12	0.38	0.914	-1.87	0.194	0.103	-0.173	-0.0166	0.575	-0.914	-0.633	-1.38	0.37	0.836	-0.262	1.34	1.35	0.0111	0.938	0.682	-1.67	0.195	0.927	-0.935	0.5	0.203	-0.638	-2.12	0.525	1.38	-1.65	-1.49	0.337	1.62	0.489	0.209	-1.61	-0.42	-1.74	1.62	-0.262	0.112	-0.698	-0.327	1.67	-1.25
train_147	0	1	0.379	-1.03	-0.659	0.057	0.701	0.617	1.42	-1.16	-0.616	-1.15	0.623	-0.187	-0.167	-0.383	-1.7	0.886	-0.0969	1.1	0.208	0.631	-0.0675	-1.47	-0.214	0.358	-1.2	2.05	-0.487	0.457	-0.854	1.05	1.96	-1.46	-1.62	0.138	0.65	-0.345	0.273	0.0414	-0.224	-0.907	-0.12	-2.97	0.173	0.703	1.45	0.272	-0.222
train_148	1	0	-2.14	1.23	-0.708	0.00874	0.693	0.0495	0.645	-1.92	-1.35	1.39	-0.286	0.435	-0.93	-0.829	0.927	0.312	-1.8	1.62	-1.7	-1.13	1.51	-0.344	0.286	-0.913	0.408	-0.86	0.0638	-0.244	0.465	1.14	-0.292	-0.773	-0.546	0.928	1.06	0.583	1.75	0.323	-0.861	0.642	-0.667	0.428	-0.262	-1.21	-1.87	-0.239	1.35
train_149	0	1	0.97	0.162	0.887	1.13	-0.374	-1.04	-1.08	-1.52	-0.123	-0.736	-0.411	-0.699	1.23	-0.771	-1.5	0.571	0.0252	0.872	-1.16	-0.195	0.351	0.735	0.949	-0.822	-0.155	0.369	1.94	0.97	0.372	0.528	2.05	-0.0943	-3.16	1.72	1.58	1.03	-1.59	-1	-0.114	-0.867	0.49	0.404	2.78	-0.0412	-0.794	0.848	-0.665
train_150	0	0	0.236	2.23	-1.39	-0.967	-0.787	-1.77	-0.516	-0.993	0.743	-0.101	-1.72	0.802	0.0639	-1.71	-0.812	0.976	-1.58	-0.536	-1.18	-0.703	-0.733	0.225	-0.0695	1.46	-1.04	0.773	1.94	-0.954	-1	0.655	-1.67	1.48	1.15	-2.31	0.531	1.03	-0.781	-1.98	1.23	-1.42	-1.3	0.469	-0.255	0.464	-0.636	2.42	1.18
train_151	0	0	-0.0754	-1.37	0.728	-0.0748	-1.64	1.04	1.31	-1.1	1.41	-0.239	-1.47	-1.28	2.6	-0.405	1.31	0.346	-0.0751	1.44	-0.622	-1.44	-0.495	-0.766	-0.052	0.325	0.0248	-0.491	2.05	0.225	-1.34	-0.981	0.199	-0.753	0.281	-0.708	0.507	-1.92	1.59	-2.69	0.526	-0.185	-0.86	-0.771	-1.03	0.686	0.354	-1.14	-0.713
train_152	0	1	1.05	-1.31	-0.386	-0.435	-0.442	-0.145	-0.656	-0.352	-0.112	-2.47	2.78	-0.011	0.856	-0.54	-0.193	1.84	-0.781	-0.528	-0.126	-0.097	-1.12	-0.563	1.35	0.737	-0.93	-0.121	0.853	1.12	-1.33	-0.704	-0.482	-0.409	-1.14	-0.272	-0.961	0.824	-1.72	0.483	-2.22	1.19	-0.474	1	-0.376	1.24	1.75	0.299	0.0741
train_153	0	0	0.117	-0.403	-0.954	-1.53	-1.12	0.371	-0.726	0.844	0.257	1.82	-0.0509	2.54	0.0306	-1.18	-0.115	-1.32	1.28	1.74	-0.706	-0.339	-0.694	2.34	1.3	0.0837	1.79	0.575	-1.09	-0.18	0.371	-0.157	-0.918	0.742	-1.77	-0.53	1.33	-1.94	-1.22	-0.541	-0.323	-2.81	-0.3	0.567	0.159	-1.1	0.483	-0.734	-0.997
train_154	0	0	-0.285	1.04	-1.1	-0.704	1.22	0.122	0.917	-0.591	0.0134	0.767	-1.44	-2.11	-0.76	1.37	1.01	-0.606	0.779	2.12	-0.78	-0.00287	1.25	-0.366	0.436	0.317	1.01	1.49	2.15	-1.81	-1.19	0.74	0.374	0.35	-1.06	-1.44	2.52	0.0431	1.06	-1.16	2.53	-0.544	1.3	-0.291	0.0991	-0.268	1.01	-1.53	1.68
train_155	1	1	1.16	0.329	1.57	0.584	0.052	-1.39	1.08	-0.167	-1.03	-0.332	0.585	1.07	-0.00657	-0.645	0.0414	0.204	0.384	-0.932	0.354	0.041	-0.13	-0.352	-0.848	0.211	-0.807	-0.878	0.247	-0.129	0.768	1.22	0.576	0.894	0.255	0.515	-0.893	0.81	-1.17	0.718	-0.541	1.24	-0.495	-0.826	1	0.538	-0.865	-0.646	0.415
train_156	1	0	0.949	1	0.671	0.677	-2.02	-1.17	-1.57	0.941	0.827	0.811	-0.394	1.6	-1.25	0.693	-0.066	0.0264	0.294	0.853	-0.167	-0.307	-0.125	0.315	0.632	-0.744	1.37	0.898	-2.11	-1.15	0.868	0.0741	1.14	0.546	-1.81	0.524	-0.0908	-0.8	0.846	-0.186	-0.00453	-1.21	1.52	-1.36	0.521	-0.737	-2.17	-0.551	-1.51
train_157	1	0	-2.38	0.2	-0.59	1.59	-1.75	-0.555	-1.55	-0.47	0.704	0.0856	-0.722	1.26	0.494	-1.52	-0.64	0.106	-0.314	1.64	-0.484	1.22	-1.5	0.492	0.121	-0.0555	-1.23	0.323	-0.696	0.342	0.159	-0.719	-0.274	-0.647	-0.374	0.151	-0.703	0.313	-0.882	-1.17	0.0389	-0.736	-2.4	0.842	0.675	1.42	-2.1	0.634	-0.507
train_158	1	0	0.0208	-0.0892	0.973	0.0625	-0.261	-1	0.223	-0.581	-0.713	-1.25	1.54	-0.0447	-1.04	-0.837	0.432	1.64	0.008	0.429	0.692	0.678	1.5	-0.507	0.665	0.0753	-0.736	0.00686	-0.457	-0.157	-1.14	2.78	0.308	-0.782	-0.368	-0.55	-1.02	-1.25	0.399	0.826	1.25	0.355	0.345	-0.902	0.418	-0.313	-0.231	-0.349	-1.12
train_159	0	0	-1.95	-0.462	-0.816	1.29	0.678	-0.123	1.23	0.587	-0.841	0.161	1.58	-0.209	-0.987	1.29	-0.0312	-1.07	-0.491	-1.46	-1.32	1.8	1.45	1.25	-0.555	0.241	-0.418	-0.566	-0.31	-0.146	0.847	-1.21	-0.971	-0.154	-0.421	-0.126	0.758	1.16	0.401	-0.815	0.18	0.338	-0.173	-0.725	-1.62	-0.255	1.05	-0.762	1.42
train_160	0	1	-0.334	0.491	-0.378	-0.696	0.229	-0.177	-0.166	-0.14	-1.61	-0.747	1.95	0.691	0.143	-0.568	-0.127	-0.891	0.327	-1.22	-0.749	1.15	0.00996	0.266	-0.39	-1.2	-0.675	1.64	0.944	0.395	0.159	0.654	0.114	-0.201	0.777	-0.228	-0.733	-0.309	-0.896	0.833	0.216	0.0503	0.081	2.2	-0.934	-0.0314	-0.202	0.154	0.243
train_161	1	0	-0.179	-0.307	-0.961	0.285	-0.0988	0.515	-0.146	0.0953	-2.54	0.44	-1.38	2.86	0.994	0.22	-0.388	1.08	-0.659	0.964	0.318	1.02	-1.17	-1.29	-2.43	-0.754	-1.87	-0.205	0.705	1.25	-0.26	0.488	0.466	-0.725	0.151	-0.959	0.216	0.674	-1.54	-0.837	-1.28	-1.25	-2.01	1.24	-0.358	-0.187	1.36	-1.18	1.59
train_162	0	0	0.25	1.38	0.207	-0.991	-1.92	-1.63	0.456	-0.375	-0.826	-2.48	-1.02	1.32	1.32	-1.45	1.5	-0.843	-1.07	-0.891	0.234	-0.248	-0.843	0.241	2.1	-0.86	-1.69	0.319	-0.313	0.266	-0.159	0.386	-2.01	-0.106	1.82	-0.775	0.369	0.922	0.617	0.0392	-0.375	1.05	0.503	0.0825	0.203	1.19	-0.607	-0.928	-0.677
train_163	0	1	0.527	0.333	0.0881	-0.522	-0.142	-1.14	0.722	0.219	1.73	0.1	-1	0.649	-1.31	0.903	-1.78	-0.189	1.21	-0.561	0.441	-0.36	-0.374	-0.911	1.5	2.14	1.99	-0.729	-0.118	-1.6	0.436	-2.5	0.877	1.58	-0.524	1.02	-1.23	-1.3	0.372	-1.16	-0.421	-0.629	0.287	1.26	-0.973	-2.12	-0.395	-2.85	-1.98
train_164	0	0	-0.831	-0.977	0.535	-0.75	0.684	-0.482	0.418	-0.293	0.749	0.595	-1.18	-0.241	0.0609	-0.631	0.657	0.776	-0.209	-1.13	1.67	0.981	0.945	1.03	-0.239	-1.04	-1.13	1.11	0.226	0.7	-0.514	0.139	-0.896	1.39	0.43	1.22	0.49	0.0898	-0.814	-0.511	0.43	-0.121	0.433	0.543	1.34	-1.28	-0.669	-0.601	1.13
train_165	1	1	0.0354	-0.996	0.355	1.82	-1.02	-0.137	0.374	1.7	-0.682	0.454	0.935	1.34	0.289	-2.39	-2.36	-0.296	1.14	-0.539	0.106	-0.631	-0.903	0.72	0.461	-0.474	1.19	-0.757	1.34	-0.145	-0.822	-1.64	-0.687	1.35	0.389	-0.314	-1.82	0.368	0.757	-0.0137	0.33	0.86	-0.845	-0.833	-1.5	-1.01	-0.417	0.472	-0.0917
train_166	0	0	-0.855	-0.116	-1.44	0.371	0.48	-1.06	-0.241	-1.46	0.429	-1.74	0.387	0.48	1.22	1.08	1.73	-0.784	-0.938	0.0994	0.00577	0.852	-0.325	-1.81	0.583	-0.157	-0.0903	1.18	0.927	0.122	0.337	0.151	-0.338	-1.09	0.912	0.991	-0.729	-0.371	0.0779	-1.02	0.396	-0.368	0.428	0.332	0.912	0.926	0.62	-0.487	0.171
train_167	0	1	-0.437	0.117	-0.159	-0.0917	0.419	0.789	0.74	-0.222	-0.767	0.146	-0.916	-0.226	0.986	-1.71	1.5	-0.727	-0.102	-0.596	-1.66	-1.18	0.331	-0.683	-0.0504	-0.315	-1.53	-0.317	3.09	-2.22	-1.3	-1.12	-0.188	0.324	1.08	-1.36	0.824	1.71	-0.2	0.312	0.34	0.195	0.979	1.67	-0.62	0.189	-0.944	-1.02	1.12
train_168	0	0	-0.619	0.678	0.383	-0.163	-0.583	1.51	0.171	-0.126	1.29	1.59	-1.43	-0.00392	0.716	1.34	0.9	-0.478	-0.956	0.478	0.976	0.727	0.877	0.409	1.69	0.0528	-0.842	-0.0385	-0.246	-1.06	0.683	-0.568	-0.24	1.04	-0.856	-0.418	0.128	0.465	-0.532	-0.769	0.47	0.00465	-1.12	-0.0676	-0.275	-0.91	0.175	0.0627	-0.0123
train_169	0	1	0.151	-1.08	0.493	-1.24	-0.744	0.567	-0.0768	-1.38	-0.168	1.49	0.51	-1.83	-0.816	1.15	0.207	0.997	-0.721	-3.23	2.23	1.85	1.76	-1.03	1.07	-1.24	-0.358	0.656	-1.07	0.477	-1.29	-1.41	-0.283	-1.56	1.22	-0.481	0.0628	0.366	-0.956	0.537	-1.03	-1.13	0.514	1.36	1.38	0.203	2.05	1.42	-2.26
train_170	0	1	2.16	0.473	0.0477	0.56	2.45	-0.0834	-0.147	-1.56	0.974	0.48	-2.97	-1.11	0.299	0.877	-0.184	-0.846	0.675	0.112	0.675	0.702	1.44	-2.74	0.0718	-1.28	1.98	1.99	-0.264	-0.674	0.532	1.02	0.729	-1.65	-0.103	0.638	-0.765	0.341	0.0878	-0.323	1.08	-1.13	1.54	-1.92	0.7	-1.35	-0.578	-0.625	-0.921
train_171	1	1	0.47	0.369	0.155	-0.25	0.228	-0.317	-0.773	0.337	-0.809	-0.0795	1.74	-1.22	-1.3	0.371	-0.666	-0.636	0.649	-1.47	0.343	-0.53	-0.562	1.05	2.18	0.406	-1.66	0.54	-0.696	-0.609	1.16	0.349	0.468	-1.47	0.272	0.927	-1.22	-0.954	-0.384	0.349	1.76	1.49	-1.33	-0.865	-0.397	0.537	1.21	-1.57	-0.285
train_172	0	1	0.593	-1.6	0.666	-1.04	0.142	0.527	-1.83	1.37	-0.435	1.26	0.344	1.18	-1.46	-0.869	0.135	3.14	0.948	-1.58	0.837	0.932	-0.623	-0.786	1.98	0.037	-0.306	-0.925	-0.0434	-0.101	2.27	0.406	-1.01	-0.724	-1.13	0.427	-0.704	-0.861	0.301	-0.226	-0.696	-1.44	-0.289	0.348	0.784	0.41	-0.354	1.93	-1.92
train_173	0	0	0.764	-0.283	-0.189	-0.472	-0.6	1.58	-1.97	-1.42	1.35	0.198	0.308	-0.907	0.708	-0.274	-1.9	0.0928	-1.74	-0.0522	1.35	0.824	-1.52	0.0112	1.2	0.676	-0.827	0.465	-0.954	-1.03	0.381	0.624	-1.5	-0.835	-0.726	-1.64	0.574	1.4	0.71	-0.418	-0.361	-1.89	-1.07	0.0894	1.87	0.536	-0.722	1.42	-0.78
train_174	1	0	0.997	-1.11	-0.541	1.09	-0.163	1.18	2.4	-0.279	0.866	-1.45	0.292	0.0934	-2.05	0.311	-1.13	0.997	1.5	0.594	-0.889	-0.504	-0.678	0.567	-1.05	-0.786	2.27	0.323	-1.22	0.419	1.2	-1.97	1.08	0.301	-1.58	0.345	-1.78	0.924	-0.356	-0.806	-1.06	0.694	0.217	-1.12	0.00539	0.16	1.36	-0.1	-0.405
train_175	0	1	0.0798	0.211	-0.298	-0.27	-0.753	0.24	1.56	0.635	-0.0128	0.499	-1.85	-0.972	-1.21	0.162	1.42	-0.421	-1.16	-0.355	-0.167	-0.466	-0.962	-1.44	-0.354	0.189	0.477	0.195	-0.848	-0.8	0.0315	0.00352	0.0259	-0.477	1.83	-0.34	-1.03	0.991	-1.16	0.513	0.65	1.46	-1.03	-0.345	0.775	2.42	0.122	0.27	-0.0559
train_176	0	1	-1.9	0.389	0.758	-1.38	-1.31	0.147	-0.61	-0.914	0.997	-0.546	-1.41	-0.00705	0.411	-0.549	1.2	0.221	-0.961	0.234	1.22	-0.57	0.387	0.298	0.97	-2.04	1.14	0.512	0.895	-0.299	-1.74	1.64	-1.23	0.066	-0.194	0.323	0.414	-1.01	0.462	-0.253	0.118	-0.808	-0.0266	-1.01	1.33	-0.804	-1.26	-0.673	0.178
train_177	1	0	-0.764	-0.277	1.29	-1.74	-0.894	0.259	0.909	0.777	1.97	0.306	1.22	-0.196	0.346	1.54	-0.861	-0.855	-1.14	0.464	0.943	0.513	0.497	0.284	1.81	0.809	-0.824	-0.574	1.37	-1.65	-0.482	0.314	0.327	-0.107	0.336	-1.52	0.646	-1.25	0.979	-0.975	1.7	1.39	-1.21	-1.04	-1.28	0.237	-0.0439	-2.29	0.431
train_178	0	1	0.846	-0.799	0.963	0.043	-0.358	-2.75	-0.223	-0.167	1.31	0.859	0.785	-0.651	0.684	-0.0182	-0.0121	0.827	2.38	-1.2	0.598	0.0687	0.249	-1.28	0.122	-2	-0.147	0.693	0.307	0.518	-1.49	1.22	-0.3	-2.31	0.462	0.621	-1.33	-0.701	0.699	-0.331	-2.46	-0.38	1.2	1.9	0.177	-0.666	-1.68	0.812	-0.685
train_179	1	1	-1.08	-0.842	0.732	0.716	-1.62	-0.71	-1.08	-0.204	-1.34	-1.14	0.648	-0.154	-1.02	1.42	-1.48	-1.26	-0.0966	-0.0749	1.67	0.561	-1.04	1.36	-0.335	0.308	0.979	-0.621	-0.745	-0.188	-0.0263	-1.2	0.882	0.887	-0.987	0.0892	0.508	0.13	0.709	0.536	-1.5	1.69	-1.07	-1.01	-0.221	-1.01	0.52	-0.973	-0.778
train_180	1	0	1.1	0.947	-0.496	1.33	0.315	-0.545	1.4	0.513	-0.212	-0.797	-0.0626	2.18	-0.216	-0.195	0.15	-0.116	1.19	0.128	-0.684	-1.81	-1.49	0.973	0.569	0.514	-0.0282	0.145	0.362	-0.988	-0.88	0.0667	-1.1	1.38	2.42	-0.373	-0.402	-1.96	-2.21	0.909	1.14	1.27	-1.25	0.886	-1.96	-0.161	1.54	-1.16	0.158
train_181	0	0	0.97	-0.406	1.04	-0.546	0.823	1.31	-1.35	0.812	0.201	1.99	-0.587	-1.35	-0.196	0.567	-0.191	1.03	-2.2	0.952	-0.764	1.98	0.238	-2	-0.98	-0.189	1.66	-1.28	-2.17	1.4	1.3	-0.0918	-0.1	0.338	0.457	-0.591	0.924	0.648	-0.183	-1.3	-0.0074	0.696	1.11	-0.975	0.919	0.255	0.639	-0.529	1.12
train_182	1	1	1.07	-1.51	0.0539	0.33	0.602	1.02	0.0878	1.27	1.62	0.434	1.2	0.299	0.752	1.29	-0.92	-0.653	1.97	0.295	-1.32	-1.6	-0.483	1.43	-0.0594	0.15	1.75	-0.0915	0.663	-1.45	0.238	-1.6	0.789	-0.765	0.336	0.0745	-1.56	-0.649	1.25	0.159	-0.461	2.54	1.79	-1.31	-2.56	1.37	1.22	-1.07	0.692
train_183	0	0	-0.748	0.962	0.385	-2.17	-0.08	-2.5	-0.618	0.358	0.233	0.385	-0.33	-0.668	0.0945	0.104	-1.23	0.978	0.333	-0.667	-0.849	0.362	0.632	-1.36	0.906	1.8	-0.0175	0.124	1.52	-0.792	-1.93	0.623	-2.04	-1.41	0.647	-0.656	0.495	-0.635	0.448	-1.41	-0.624	-0.913	1.18	0.912	0.204	-0.199	0.202	1.18	1.34
train_184	1	0	-0.166	0.753	0.951	-0.29	0.281	-1.57	-0.942	0.614	-1.28	-0.156	1.49	-0.953	-1.33	1.19	-1.52	-1.81	0.206	-0.357	1.04	-1.22	0.896	1.13	1.2	0.0312	0.223	-0.467	1.84	-2.73	-0.968	2.25	-0.727	-2.35	0.57	-1.31	1.51	-0.347	-0.753	-0.5	1.07	-0.264	-1.2	-0.43	0.968	-1.14	1.67	-2.31	-0.718
train_185	0	1	1.9	0.396	1.13	-0.108	-1.62	-0.774	1.77	-0.0097	-0.431	-0.645	1.15	-0.235	0.123	1.21	-0.785	0.794	-1.41	-0.82	1.41	0.121	-0.131	-0.527	0.247	1.57	-0.351	-1.02	-0.362	0.96	-1.05	-0.418	-0.709	-0.537	-0.32	-0.133	-1.23	1.05	0.331	0.246	-0.0297	-1.64	-0.686	0.0503	0.344	-0.645	-0.659	-0.0117	-2.26
train_186	0	1	-0.909	0.0183	-0.746	-2.41	-1.27	-0.207	-0.897	0.445	-1.38	1.97	0.509	-0.717	0.551	-1	0.213	-1.37	-0.683	-0.776	-0.872	-0.47	0.851	0.587	-1.22	1.21	-0.37	-0.48	0.787	-0.673	0.583	-0.46	-0.442	0.266	1.46	-1.34	0.343	0.893	0.562	0.323	-0.168	-0.819	-0.996	-0.748	-0.912	-1.35	-0.553	-0.207	0.685
train_187	1	0	1	0.842	0.817	1.13	1.93	-0.551	1.68	-2.12	1.73	-0.52	-1.79	-0.171	0.22	-1.13	-0.346	-0.424	-1.09	-0.715	-1.38	-0.549	2.13	-1.34	-1.41	0.297	-0.76	1.01	1.57	-0.986	0.582	-1.07	-0.609	0.463	2.17	-0.304	-0.917	1.02	-0.403	0.353	0.123	0.46	0.979	0.978	-0.853	-0.539	-0.0334	-0.783	2.05
train_188	0	1	-0.198	-2.3	0.23	-2.42	1.22	1.18	-0.626	-0.261	-0.744	0.883	1.08	0.777	1.23	-1.18	0.206	0.86	0.548	-0.339	0.833	-0.278	-0.982	-0.0793	-1.42	-0.517	-0.694	0.834	0.542	1.78	0.282	0.696	-0.372	-1.4	-1.43	0.0565	0.653	0.272	0.901	0.752	1.22	-1.88	0.109	-0.63	0.526	-0.136	-0.769	-0.538	0.207
train_189	1	0	-1.3	1.1	-0.481	-0.209	0.184	0.252	0.787	1.19	1.86	-0.75	-1.38	1.15	0.619	0.826	0.326	-0.189	-0.516	-0.416	0.794	0.284	-0.979	0.764	-0.902	-0.429	-0.0791	-0.865	-0.901	0.138	0.101	1.67	-0.157	-0.415	-0.682	-1.3	0.918	-0.837	-1.15	-0.348	1.72	0.335	-1.01	-0.973	-0.732	-0.897	-1.58	0.513	0.432
train_190	1	0	-1.15	1.27	-0.5	0.365	-0.214	0.169	-1.07	-0.139	-0.761	0.582	-0.109	-1.69	-0.319	0.264	1.43	-0.413	-0.8	0.332	-0.156	-0.753	1.72	-0.277	0.0248	-0.563	0.835	0.56	0.637	0.00479	-0.515	0.0945	-0.17	-0.801	0.823	0.534	1.38	-0.836	0.737	1.15	1.06	1.05	-1.17	0.52	0.54	1.33	0.193	-1.29	0.607
train_191	0	1	0.847	-0.346	0.0496	-0.522	-0.238	-1.3	-0.921	-0.593	-1.24	-0.726	1.92	-1.76	-0.167	-0.241	0.892	0.241	0.625	1.31	-0.332	1.4	0.545	-0.744	-0.423	1.18	0.585	0.268	-0.84	-0.855	-1.17	1.3	1.1	-0.114	-0.659	1.65	-0.826	1.84	0.965	0.697	-0.575	-0.499	1.33	0.649	0.6	0.588	-2.21	0.772	1.33
train_192	1	0	-1.2	-0.49	-1.39	1.28	1.5	1.12	0.149	-0.237	-1.41	1.35	0.224	0.405	0.121	-0.116	-0.521	1.07	-0.464	1.09	-0.985	0.481	0.0873	-0.167	-1.12	0.747	1.31	1.24	-0.326	0.0704	-0.823	-0.839	-0.233	-1.01	1.78	0.86	-0.16	0.488	-0.797	0.731	0.513	-0.263	-1.18	-0.459	0.575	0.19	0.381	0.253	1.28
train_193	0	0	0.305	2.01	-0.482	-1.4	-0.255	-0.687	1.03	-0.459	0.264	-1.67	0.235	-1.22	1.34	0.0321	0.636	0.496	-1.63	1.18	-0.629	1.3	-2.07	-1.31	1.56	1.85	0.203	0.26	1.65	-2.2	0.0518	0.383	0.322	0.849	1.15	-1.56	1.34	-0.03	0.996	-1.21	-0.29	-0.935	0.0685	-0.264	0.709	-0.116	-0.215	-0.574	-0.231
train_194	0	0	1.06	-0.764	-0.404	-0.0292	1.97	-0.124	0.147	0.665	-0.657	0.727	0.00197	0.434	1.38	0.675	-1.39	1.4	0.839	1.92	1.43	1.39	0.354	-0.283	0.349	0.5	0.356	1.11	-0.742	0.575	-1.68	-0.295	-0.958	-2.33	0.866	1.3	1.15	1.65	-0.427	-0.813	1.16	-0.434	0.409	0.849	0.747	-1.23	0.395	-0.0864	-0.0766
train_195	1	0	-0.00413	0.0108	-2.54	0.296	0.898	2.26	0.647	-1.57	-0.843	-0.938	-0.303	-1.33	-0.694	0.0554	1.36	-0.761	-0.161	-0.431	-0.251	-1.92	1.29	0.963	0.285	-1.58	0.047	0.952	-0.738	-0.307	-1.64	-0.178	-1.2	1.64	1.48	-0.128	-0.148	-0.605	-0.319	0.669	-0.213	1.11	1.53	1.09	0.587	-0.447	1.52	-0.323	0.718
train_196	0	0	-1.99	0.471	1.54	0.616	0.989	2.09	-1.01	-1.46	-1.42	0.316	0.736	0.525	-0.091	-0.539	0.0821	-0.198	0.375	0.341	-1.88	-0.483	0.218	-0.322	-0.928	-1.13	1.52	1.78	-0.604	1.23	0.667	1.43	0.169	0.131	-0.276	0.215	0.456	-0.288	-0.766	0.49	-2.42	-1.5	0.297	1.35	0.761	-0.759	-0.394	0.502	-0.639
train_197	1	1	0.815	-0.755	1.54	1.5	-0.704	0.78	0.386	-1.19	-0.537	0.648	1.15	2.02	-0.506	0.679	-2.03	0.24	0.423	-0.864	1.61	0.415	-0.481	1.22	0.116	0.0746	-0.615	-3.26	-0.74	-0.112	0.736	1.83	-0.705	0.94	-0.608	0.111	-1.38	-0.592	0.943	-1.2	-0.713	0.0413	1.06	0.882	-0.584	-2.52	0.673	0.383	-0.683
train_198	0	1	1.89	0.443	-0.696	-0.136	-0.427	-1.33	-2.28	0.0273	-1.08	1.14	-0.195	-0.41	-0.399	0.732	-0.359	-1.47	-0.798	-1.06	0.725	0.614	-0.293	0.527	0.0661	0.535	-0.436	-0.376	-0.519	0.129	0.829	-0.631	0.281	-1.46	-0.886	1.2	1.18	1.58	-1.27	-0.136	-1.19	-1.15	1.62	1.01	0.718	-2.35	0.561	-0.914	0.736
train_199	1	0	-0.56	-0.944	-1.21	-0.366	0.481	-1.48	0.703	0.637	-0.331	-0.851	-0.326	-0.283	-1.12	-0.776	0.344	0.454	1.35	1.01	0.416	-1.66	-0.881	-0.314	-0.0133	1.35	0.972	0.0788	-0.0684	-0.427	-0.469	-0.419	0.511	1.34	-0.102	0.643	1.15	0.208	1.88	1.92	-1.09	0.188	0.733	-1.23	0.541	-0.0593	0.0875	-0.488	0.0657
train_200	1	1	-0.64	-0.829	0.97	0.41	0.0332	1.83	0.279	-0.403	-0.358	-2.04	2.64	0.332	1.58	1.57	-0.589	0.913	-0.386	0.763	0.11	0.32	-1.74	2.29	1.59	0.716	0.931	-0.962	1.23	-0.168	0.598	1.02	-0.828	0.917	0.704	0.696	-0.907	0.164	1.11	-0.625	1.9	2.45	-1.32	-2.52	-0.689	-0.441	0.169	1.69	-1.47
train_201	0	1	1.55	0.474	-0.358	-0.186	-0.554	1.88	-0.239	2.33	-0.725	1.62	0.321	-0.312	1.3	-1.22	-0.718	0.0994	-1.83	-1.01	0.505	-1.65	-2.02	-0.401	-0.17	0.315	1	0.754	0.472	-0.505	0.582	-0.042	0.0476	0.378	-1.66	-1.13	-1.23	-0.5	-1.4	-0.16	1.67	-0.15	1.05	-0.679	-1.32	-1.61	0.513	-0.0901	-1.65
train_202	0	1	0.0945	-0.299	-1.52	-0.563	-0.82	-1.24	0.144	1.24	-2.01	1.42	0.245	0.4	0.345	-0.329	0.0673	1.1	1.42	-0.375	0.74	-0.0779	0.952	-0.158	0.664	-0.536	1.27	0.811	1.79	-0.671	0.636	-0.316	0.0815	0.742	-1.47	-0.0233	-0.306	-0.634	0.854	-0.602	1.44	-0.965	-0.433	-0.222	1.24	-0.424	-0.456	-0.374	-1.99
train_203	1	0	-0.737	0.45	-0.95	-1.16	-1.58	0.517	-1.32	1.58	0.307	1.18	-0.6	-0.528	0.0924	-0.108	1.29	0.00386	-0.807	1.72	-0.121	0.352	-0.533	1.28	-1.13	-0.533	0.67	-0.2	0.295	0.67	0.688	0.74	0.49	0.811	1.05	0.399	-0.48	-0.0252	-0.751	0.488	2.13	0.534	-0.447	-1.17	-1.23	-0.114	0.323	0.49	2.09
train_204	0	0	-0.902	1.52	-1.06	-0.488	0.451	0.985	0.0648	0.326	-1.89	-0.767	-0.0613	0.283	0.688	-1.76	0.476	1.39	-0.882	0.25	1.24	0.34	-0.227	-0.161	-0.5	-1.03	-1.17	-1.05	-0.477	2.42	-0.252	0.982	-2.22	-1.26	0.535	-0.457	2.15	1.11	1.24	-1.31	-0.706	-1.14	-1.18	-0.696	1.24	-0.222	-0.603	1.82	0.669
train_205	0	1	-0.579	1.09	0.0529	-0.409	0.743	-0.979	-1.31	0.778	-0.415	0.041	-0.218	-0.721	-0.263	-0.0529	0.917	0.259	0.538	0.157	-1.03	-1.74	0.983	-0.131	-0.271	0.564	0.746	-0.973	-0.951	-0.16	1.36	-0.0471	0.284	0.714	-0.752	0.402	0.595	1.88	-1.31	-0.868	-2.4	0.768	1.4	1.24	1.5	0.824	-0.352	0.925	0.184
train_206	0	1	0.545	0.669	-0.649	-1.18	2.43	-0.968	0.617	2.21	0.7	-1.25	1.02	-0.463	-0.624	1.59	0.588	-0.437	0.783	0.436	0.725	0.404	0.0887	-0.161	-0.028	0.334	0.863	-0.922	-2	1.12	-2.25	1.71	0.41	-0.852	2.33	1.24	-0.832	0.169	-0.0551	-0.962	-0.114	-0.152	-0.667	1.24	1.37	1.07	-1.31	-0.208	-1.22
train_207	1	0	-0.0463	0.158	1.61	0.42	-1.56	-0.093	1.16	-0.141	1.38	-1.46	0.0577	-1.37	-0.871	-0.494	0.0348	0.37	-0.811	1.62	-0.519	-0.0458	-0.628	-0.234	-0.37	-0.519	0.728	1.37	1.94	-0.0415	-0.923	-2.7	-0.202	-0.384	-0.192	-1.38	0.333	0.904	0.507	-0.433	-0.997	-0.824	0.728	-0.206	-0.578	-1.4	0.225	-1.29	0.157
train_208	1	1	0.105	1.4	-0.324	-1.04	1.19	-0.371	-0.361	-0.171	-1.47	1.33	0.944	1.1	-0.314	0.399	-1.44	-0.581	-0.434	-0.585	-0.96	0.911	0.927	1.06	-1.56	0.609	-1.28	-0.581	0.649	1.28	1.33	0.958	1.01	0.114	-1.02	1.44	0.436	-0.446	-1.29	0.996	-0.028	-1.02	-0.714	0.506	-0.564	-0.924	-0.169	1.58	1.09
train_209	1	1	0.387	-1.03	0.983	1.28	-0.246	1.03	0.383	0.307	1.74	-0.582	1.41	0.882	-1.02	0.91	0.628	-1.36	3.35	-0.525	0.265	0.317	0.494	0.755	-3.12	0.282	-1.01	-0.555	0.00805	-2.12	0.597	-0.528	1.22	-0.149	-1.05	-0.383	-0.51	0.694	1.13	-0.187	-0.0348	-1.58	-1.38	1.5	-1.51	0.884	-0.942	-0.123	0.285
train_210	0	0	-0.376	0.206	0.15	0.871	0.025	0.306	-1.27	-1.16	0.58	-0.762	-0.386	0.581	0.49	-0.87	1.17	-0.191	-0.71	-0.49	0.177	-0.761	1.16	-0.443	1.77	-1.27	-0.281	0.566	-0.22	0.0942	-0.206	0.496	-0.54	-1.83	0.707	-1.53	-0.0919	-0.061	-0.589	-0.382	-0.488	1.02	1.4	-1.4	0.0869	-0.226	0.519	-0.251	0.436
train_211	1	0	-0.814	-1.01	1.62	0.927	-1.14	1.49	-0.202	-1.33	1.68	0.0829	0.387	-1.05	-0.0696	-0.132	-1.35	0.189	-0.442	-1.73	0.08	-0.161	0.123	-0.862	-0.0415	0.513	0.661	0.0842	-0.341	-0.336	-0.794	1.05	-1.71	0.259	0.979	-1.11	0.83	-0.729	-0.0404	-0.887	-1.48	-0.0905	-0.259	0.56	-0.598	-0.411	1.02	-0.178	0.733
train_212	1	1	-1.1	1.86	0.506	2.52	-0.0925	-0.57	1.51	-1.38	-1	-0.445	-1.91	0.341	-0.934	0.428	-0.763	-0.661	1.31	0.472	-1.14	-0.268	-0.348	0.843	-1.12	-1.47	0.131	0.498	0.528	-0.197	0.846	1.08	-0.0909	0.295	1.17	1.3	-0.805	-0.755	-0.381	-0.813	1.03	0.474	1.67	-0.8	0.982	-0.455	2.02	0.742	1.83
train_213	1	1	0.0147	-0.449	0.864	1.33	1.17	-0.566	-0.844	0.557	-0.427	-0.000712	-0.221	1.15	-1.27	-0.475	-1.08	-1.53	2.19	-0.664	-0.297	-0.452	2.04	-0.403	-0.199	-0.291	0.599	-0.574	0.0698	-0.936	0.827	-1.03	1.21	-0.621	-1.03	-1.71	-0.211	1.04	0.239	0.182	-0.599	0.38	-0.277	1.09	-0.132	-0.867	-0.262	0.0264	0.964
train_214	1	1	0.784	-0.0528	-0.559	-0.431	0.698	0.405	1.84	1.77	-0.204	0.735	-0.377	1.77	0.165	0.269	-0.447	0.0331	-0.0825	-0.393	-0.267	-1.2	-0.625	0.656	0.209	1.53	1.65	-0.462	0.949	-0.184	-1.16	0.397	-0.9	2.23	-0.281	-0.62	-0.715	-0.771	-0.703	-0.0676	1.08	0.0892	0.0399	-0.0816	-1.05	-1.2	0.0877	1.19	-0.239
train_215	1	1	-0.413	-1.66	-1	0.295	0.576	-0.502	0.0917	0.369	1.58	0.44	1.73	-0.814	-2.28	-1.31	-1.48	-0.288	-0.686	0.375	1.55	-0.643	-0.128	0.257	1.34	0.49	0.136	-1.53	0.122	0.365	-0.667	-0.439	0.86	0.708	1.69	-0.222	-1.19	-0.551	0.856	2.16	0.058	0.12	-1.72	0.188	-0.862	-0.771	0.553	0.415	-0.735
train_216	1	1	0.985	-0.165	1.18	-0.402	0.941	-0.314	0.925	-0.646	-0.757	0.82	-0.119	-1.33	-1.48	-1.13	0.451	-0.847	0.0576	-0.818	-0.678	-1.31	-0.0811	-1.19	1.8	0.801	-1.22	-1.56	0.246	0.519	1.11	0.434	-0.462	-0.278	-0.231	-1.28	1.14	1.55	2.51	-1.03	-0.778	-1.23	0.248	-0.708	1.44	-0.808	1.09	1.89	-0.875
train_217	0	1	1.29	-1.17	0.294	0.272	0.723	-0.0945	-0.606	-1.42	1.01	-1.94	-0.405	-1.03	0.616	0.763	0.143	-1.54	-0.0169	-1	0.381	1.58	-1.01	-0.855	1.25	2.1	-0.771	1.54	1.67	-0.324	1.56	0.0931	0.337	-0.445	-0.44	-1.82	0.436	1.63	0.356	0.265	-0.909	0.816	-1.36	-0.307	1.22	-0.632	0.637	-0.117	0.0522
train_218	1	1	-1.47	-0.247	-0.876	1.24	0.411	0.395	0.0914	-1.8	0.864	-0.388	0.856	0.797	-0.206	0.071	-1.45	0.296	1.84	-0.566	-0.14	-1.26	1.77	1.54	-0.126	-2.44	-0.923	1.87	0.779	-0.0304	0.802	1.05	1.02	1.45	-0.738	1.51	-0.771	-0.821	0.588	1.82	0.662	0.378	-0.46	0.748	0.286	-0.197	0.69	0.727	1.15
train_219	0	1	0.185	-0.121	-0.376	-1.19	0.891	-1.27	1.46	-0.187	0.336	-1.07	0.0786	1.1	1.65	0.254	0.67	0.802	0.00436	-1.98	0.788	-0.9	0.129	-1.55	-1.42	1.13	0.0626	-1.79	0.823	-0.623	-0.548	-1.46	0.417	-1.3	0.692	-0.482	-1.71	0.172	-1.3	-1.9	-0.281	1.21	-1.57	1.94	-0.446	0.343	-0.383	-1.15	2.13
train_220	1	0	-2.44	-0.812	-2.34	0.833	0.638	-1.34	-0.939	-1.89	-1.94	0.561	1.27	0.572	-0.415	-0.566	-0.415	0.287	-0.912	-0.112	-0.747	0.448	0.279	2.19	0.989	-0.57	-0.762	-0.338	-1.06	0.959	-0.403	1	-0.357	-0.759	-0.773	-0.688	2.02	1.08	3.22	-0.812	-0.914	-0.203	0.442	-0.52	0.959	-0.633	-0.196	0.334	0.209
train_221	1	0	-0.107	-1.16	1.11	-0.693	-1	-1.25	-0.724	0.349	0.27	-1.41	-0.932	1.75	0.422	-1.11	-2.45	1.73	-0.557	1.27	0.821	1.67	-1.49	0.391	-0.463	-0.545	-1.09	-1.12	-0.946	-0.603	1.18	-1.19	0.701	0.175	0.449	-0.714	-0.223	-0.584	-0.614	-0.943	0.906	-1.21	-0.308	0.256	0.388	-0.85	0.573	-0.0335	0.616
train_222	0	1	0.154	-0.571	0.0243	-1.54	-0.24	-1.2	-2.14	-0.0707	0.185	0.642	0.29	-1.18	0.809	-1.22	-2	0.525	0.314	2.12	-0.77	0.589	-0.143	-0.628	-0.13	-0.0561	0.71	-0.759	-1.22	-1.22	0.0228	-0.459	0.956	0.428	-0.788	-0.356	0.283	0.0113	0.531	0.235	-0.563	-0.684	-0.397	0.291	1.27	-0.335	0.952	-1.82	-0.502
train_223	1	1	-2.26	-0.99	-0.266	1.32	-0.163	0.461	0.957	1.05	0.221	1.16	0.0648	-1.32	-2.57	0.574	-0.301	-0.919	0.336	0.365	-1.69	-1.11	1.36	0.479	1.38	1.2	-0.25	-0.28	0.473	-2.54	0.0406	0.898	-0.219	-0.151	-0.522	0.866	-0.258	-0.86	0.932	2.12	0.649	-0.157	-1.62	-0.41	0.142	1.5	-0.588	2.31	-0.91
train_224	1	1	0.246	1.39	1.84	0.345	-2.65	-1.16	-0.374	2.2	-0.41	-0.0609	-0.391	-0.824	0.0985	-0.528	-1.66	-0.182	-0.882	0.786	-0.446	-1.08	1.32	0.955	-1.01	-1.07	-0.137	-0.731	1.37	0.234	0.448	0.0787	-1.22	0.209	0.33	-0.733	-0.668	-1.35	-0.296	0.55	1.4	0.927	-0.217	-1.07	0.312	0.764	-0.356	-0.548	0.569
train_225	0	1	2.35	-0.968	0.335	0.497	0.398	-1.04	-0.618	-0.309	0.0432	0.585	-0.721	-0.586	2.73	1.09	-1.33	-0.916	0.472	1.21	-0.36	-0.876	-0.112	0.029	-1.27	-0.187	-1.27	0.675	0.567	0.129	1.16	0.801	1.3	0.333	0.524	0.00109	-0.291	1.31	1.72	1.5	-0.338	0.73	-0.756	0.574	-0.135	-0.972	0.252	-0.387	-0.625
train_226	1	0	0.638	-1.4	-0.133	1.08	-0.441	-1.06	0.471	0.586	0.647	-0.846	0.339	0.503	-0.59	-1.97	0.283	1.42	1.9	-1.55	0.986	0.154	1.52	-1.89	-0.326	-0.378	-1.98	-0.125	-0.512	-1.26	-0.0474	-0.499	1.62	-1.97	-0.183	-0.151	-1.25	-0.0138	-0.88	-0.227	-0.527	1.23	-0.449	1.44	-2.46	1.9	0.287	-0.619	1.31
train_227	1	1	0.788	-0.197	0.866	0.229	0.348	-1.35	-1.63	-1.96	1.84	0.515	0.313	-0.0253	-0.925	1.69	-0.495	-0.49	0.842	0.771	0.17	-2.07	0.406	0.372	-0.875	-0.695	0.00471	-0.764	-0.654	0.226	0.444	-0.263	1.38	-0.938	-0.463	0.682	-1.31	-0.71	-0.619	2.07	-2.05	-0.241	2.61	-0.312	1.53	0.688	0.956	-0.0153	0.102
train_228	1	0	-1.78	0.614	1.18	-1.55	-0.776	-0.966	-1.56	-0.433	0.998	1.11	0.224	1.54	-0.428	-0.352	0.35	-0.872	-0.412	0.386	-0.0451	0.292	0.664	0.199	-0.462	-2.3	0.862	-1.49	-1.24	0.269	-0.0353	1.71	1.15	-0.224	0.222	-0.351	0.347	-0.84	-0.185	0.0345	1.15	-0.271	0.597	0.0914	0.974	0.478	-0.378	0.704	0.905
train_229	0	1	1.29	1.29	0.75	-0.922	0.33	0.969	-1.73	0.829	1.69	0.43	1.15	-1.33	-1.05	1.76	1	-0.968	0.279	0.592	0.562	1.23	-0.434	0.618	0.377	-0.797	0.508	1.17	-0.269	-0.107	1.28	0.177	-0.419	0.32	-0.779	1.36	-1.14	0.672	-0.133	0.938	-0.844	-0.846	-0.0305	-0.0699	1.26	0.0776	-0.0057	-0.494	-0.106
train_230	0	1	0.236	0.449	0.731	-1.77	1.2	1.06	-0.164	0.527	1.33	-0.978	1.08	1.11	1.28	1.98	0.219	-0.729	0.999	0.128	-0.355	-0.205	0.426	-0.62	-0.354	0.356	-0.259	-0.835	-0.212	-0.323	0.324	-0.119	0.919	0.367	1.17	-0.274	-0.427	-0.43	-0.432	0.58	0.747	-0.974	-0.864	1.94	0.467	2.09	0.593	-1.42	0.379
train_231	0	0	1.55	0.358	-0.706	-0.751	0.0493	-0.18	-1.82	-0.431	-0.0751	-0.877	-0.0616	-0.382	1.82	1.74	-0.178	1.58	0.484	-0.505	0.427	1.57	0.12	-0.477	0.412	-1.4	-1.45	0.559	-0.96	0.444	-0.533	0.805	-0.441	-1.05	-0.347	1.38	-0.662	0.679	1.32	0.228	0.256	-0.584	-0.0586	0.79	1.56	2.49	-0.435	-0.35	-0.457
train_232	1	0	0.604	-0.675	-2.08	-1.03	1.48	-0.276	-1.61	1.02	0.478	1.99	-0.512	-0.122	0.385	-0.734	0.487	0.467	1.03	1.68	-0.643	-2.86	0.117	-0.0867	-0.587	-0.428	-0.0168	-0.3	-0.291	0.893	1.28	-0.0639	1.42	0.155	0.57	1.74	-0.394	-0.00159	-0.0579	1.2	1.65	0.654	-0.348	0.962	-0.207	1.92	-1.81	1.13	-0.385
train_233	0	1	-0.94	1.41	-1.88	-1.74	1.03	0.605	-1.79	0.104	-2.35	1.07	-0.303	-0.856	1.58	0.975	1.67	-0.46	0.299	1.15	-0.746	-0.823	-0.391	0.728	0.814	-0.594	-0.199	0.899	-0.0371	1.14	-2.27	0.455	-1.09	-0.0182	-1.21	1.52	1.78	0.896	1.18	-0.536	0.105	-1.62	1.03	-0.0594	2.01	0.79	-0.0141	-0.392	0.661
train_234	1	1	0.208	-0.18	0.169	0.553	0.087	1.11	-0.22	-0.241	0.354	-0.705	-0.152	-0.469	-1.47	-0.454	0.568	0.187	0.353	1.19	-0.5	-1.1	0.0549	0.629	1.18	2.3	-0.376	-1.24	-0.518	-1.83	0.128	-0.636	-1.09	0.82	0.518	-0.318	0.352	2.39	-0.179	0.928	-0.338	0.0529	-0.136	1.36	-0.478	0.0817	-0.864	0.393	-0.822
train_235	0	1	0.589	-1.23	-0.667	0.333	-0.596	-0.299	-1.36	-1.43	0.5	-0.159	1.3	-0.46	0.13	-0.554	-0.62	0.873	0.0438	-1.46	1.07	1.66	-1.07	-0.147	-1.62	0.119	-1.54	-1.39	-0.595	0.721	-1.32	-0.229	1.94	-0.648	-1.5	2.04	0.269	1.49	-1.38	-0.951	-0.455	-0.162	0.521	1.19	0.553	0.725	0.352	0.0796	0.992
train_236	1	0	-1.39	-0.727	0.377	2.54	0.338	0.979	1.2	-1.17	-0.708	0.705	-1.36	1.81	-0.199	-1.4	0.604	-0.11	-1.26	0.885	-1.28	0.481	-0.417	-0.248	-0.391	-2.14	-0.348	-1.06	0.33	0.221	-0.493	-2.56	0.643	1.02	0.146	-1.19	1.45	0.267	-0.132	-0.0728	0.195	0.142	-0.352	-0.342	-0.635	-0.491	-0.0793	0.444	-0.0979
train_237	0	1	0.495	2.33	-1.86	-0.987	-0.131	-0.547	-0.296	1.21	-2.08	0.842	0.174	-1.98	0.549	1.27	0.995	1.18	0.75	0.365	-2.39	-1.29	1.72	0.695	0.329	0.36	1.06	1.15	0.526	-0.367	-1.39	0.134	0.355	-0.746	-0.447	1.71	0.29	-0.0705	0.554	0.264	-0.162	-1.23	0.216	1.71	1.46	0.923	-1.98	-1.16	0.939
train_238	1	1	-0.568	0.51	0.405	0.423	0.0928	-0.356	0.249	2.19	0.109	1.62	0.738	-0.276	-0.492	0.41	1.64	-1.5	0.979	0.179	-2.88	-1.36	1.11	0.165	0.416	0.691	1.19	-1.09	1.24	0.154	0.645	-0.759	1.16	1.85	0.0172	-0.00173	-1.51	-1.57	1.11	0.144	0.773	1.24	-0.468	-1.12	-2.46	-0.895	-1.21	-1.43	0.353
train_239	0	1	0.212	0.545	-0.365	0.704	0.116	-0.523	2.2	-0.617	-0.448	1.02	-2.27	0.0618	1.16	1.06	0.597	-0.798	0.475	-0.146	0.153	-1.49	2.41	-1.21	-0.208	0.396	0.845	-1.16	2.26	1.06	-0.429	-0.449	1.64	1.72	0.318	-0.668	-0.265	-1.26	-0.86	0.564	0.191	1.04	0.0264	1.29	-0.781	1.28	0.239	-2.06	0.909
train_240	1	1	-0.238	1.15	0.841	1	-0.871	-0.224	-0.221	-1.19	0.857	-0.167	-0.794	-1.57	-0.796	-1.42	-0.41	0.972	0.495	-0.964	-1.25	1.69	-0.417	-1.55	-0.615	-1.7	0.579	0.639	1.01	0.438	0.647	-1.09	0.7	1.35	-0.973	0.0989	-1.47	-1.7	0.92	1.93	-0.827	1.11	1.71	-0.428	-0.513	-0.21	-0.0162	-0.115	-0.271
train_241	0	0	0.206	-0.957	0.0875	1.48	-0.0419	0.194	-0.138	-1.47	1.94	-0.861	-0.958	0.134	2.08	0.817	2	0.267	2.03	-0.141	0.901	0.62	-1.03	-0.483	0.0574	0.59	-0.101	0.591	1.4	-1.47	-1.72	-0.896	-0.511	-0.304	1.23	-0.602	-0.358	-1.53	-1.58	0.767	0.198	-1.21	1.24	1.12	-0.167	1.31	0.608	-0.602	-1.04
train_242	0	1	-1.18	-0.365	1.25	-1.06	-0.636	-1.16	-0.815	-0.892	0.653	0.406	-1.19	-0.312	-1.39	-0.228	1.06	0.0174	-0.34	-0.78	2.34	0.295	-0.816	-0.109	-0.475	-0.114	0.869	-0.631	-1.22	-0.316	0.158	-1.94	-2.12	0.85	0.411	-0.585	-0.12	-1.14	-1.1	0.345	0.81	-0.0309	0.0168	-0.149	1.08	0.709	0.947	0.805	-0.955
train_243	1	0	0.603	0.311	0.238	-0.176	0.0465	0.415	-1.24	-1.24	0.274	0.836	0.227	-0.27	0.197	-1.88	0.013	-1.52	0.101	1.97	0.918	-0.726	-0.219	-0.636	0.507	-0.81	0.665	0.561	-0.821	1.36	-0.58	0.12	-0.295	1.28	1.11	-0.877	-0.15	1.15	1.61	0.466	2.3	-1.44	-0.413	-0.223	-0.989	-0.0503	0.416	1.7	0.321
[truncated: 721 more columns]
