# Supplementary material for: A multimodal ConvNeXt-Tiny deep learning model for simultaneous prediction of IDH mutation and Ki-67 expression in gliomas
Source: PLoS One. 2026 Jun 26;21(6):e0351757. doi: 10.1371/journal.pone.0351757 (PMC13308780; doi:10.1371/journal.pone.0351757)
Supplement: S1 File — This file contains the de-identified tabular data underlying the findings of this study, including cohort assignments, clinical variables, molecular labels, extracted radiomics features, deep learning features, model prediction signatures, and numerical data used to generate the figures and tables. (ZIP) [file pone.0351757.s012.zip › DL_train_com__T1CE_train_raw.csv]

sample_id	y_idh	y_ki67	DL1_T1CE	DL2_T1CE	DL3_T1CE	DL4_T1CE	DL5_T1CE	DL6_T1CE	DL7_T1CE	DL8_T1CE	DL9_T1CE	DL10_T1CE	DL11_T1CE	DL12_T1CE	DL13_T1CE	DL14_T1CE	DL15_T1CE	DL16_T1CE	DL17_T1CE	DL18_T1CE	DL19_T1CE	DL20_T1CE	DL21_T1CE	DL22_T1CE	DL23_T1CE	DL24_T1CE	DL25_T1CE	DL26_T1CE	DL27_T1CE	DL28_T1CE	DL29_T1CE	DL30_T1CE	DL31_T1CE	DL32_T1CE	DL33_T1CE	DL34_T1CE	DL35_T1CE	DL36_T1CE	DL37_T1CE	DL38_T1CE	DL39_T1CE	DL40_T1CE	DL41_T1CE	DL42_T1CE	DL43_T1CE	DL44_T1CE	DL45_T1CE	DL46_T1CE	DL47_T1CE
train_001	0	1	-1.11	1.44	-0.546	-0.0508	0.38	0.839	1.12	0.499	-0.803	-0.545	0.108	-0.867	1.81	-0.565	2.09	-1.36	-1.48	1.86	-0.473	2.22	-1.77	-1.88	0.564	-0.413	1.15	-1.08	-2.49	-0.241	-0.0927	-0.428	0.632	0.0128	0.496	-0.244	0.0926	0.303	-0.918	-1.47	-1.57	-0.141	0.267	-0.4	0.664	0.789	0.237	-1.15	-0.0963
train_002	0	1	0.986	-1.1	-1.31	1.48	-1.29	0.103	-0.422	1.6	-0.25	-1.05	0.731	0.025	0.0988	1.71	-0.634	-0.0274	-1.4	0.52	0.985	0.0476	0.847	-0.462	-0.278	-0.0534	0.127	0.209	0.85	-1.17	0.703	0.491	-1.29	-1.32	0.496	1.91	0.197	0.00748	1.61	0.131	-1.21	-0.438	0.0749	0.703	-0.152	-0.267	0.731	0.638	0.741
train_003	0	1	-0.782	-1.43	-2.15	0.704	0.72	-0.452	-0.379	0.179	1.17	0.271	-0.9	0.5	-0.954	-0.201	0.969	-0.783	0.674	-1.74	1.28	0.728	1.08	0.588	1.73	1.6	-0.344	-1.94	-0.223	-0.0441	-1.18	-0.549	1.6	1.7	-1.35	-0.519	-1.03	-0.587	0.00299	-0.296	1.04	-0.927	-0.432	0.318	-0.323	0.947	0.46	0.407	0.521
train_004	1	0	1.14	-0.0465	-1.2	0.521	1.34	-1.59	-0.567	0.753	0.408	-0.0522	0.646	1.17	-0.206	0.156	-0.277	-0.0579	0.42	1.05	0.419	1.2	-1.06	-0.519	1.36	0.173	0.305	-0.529	-1.1	0.0152	-0.385	0.939	0.491	0.466	-0.487	-0.661	-0.936	-0.561	0.959	0.589	0.0229	-1.48	-0.979	0.964	2.15	0.381	0.512	-0.0335	-1.27
train_005	0	1	0.431	0.0311	1.06	-1.39	2.17	-0.822	0.824	-0.429	0.958	-2.16	-1.37	-0.094	0.633	1.32	-0.338	0.413	-0.412	0.462	-0.886	1.22	-1.28	-0.845	-0.879	0.214	0.13	-0.966	0.378	-0.044	1.38	-0.468	-1.07	0.77	-0.666	1.06	-1.56	2.92	0.119	-0.661	-0.201	-1.44	0.4	-1.3	-0.159	-0.385	-0.0576	-0.859	-1.5
train_006	0	0	-1.06	0.161	0.102	1.68	0.144	0.567	2.61	1.26	1.4	-1.13	-0.0607	0.602	-1.46	0.761	0.371	0.576	-1.09	-0.637	-0.411	0.84	0.631	0.6	0.375	-0.555	0.561	-0.979	-1.34	0.0795	-0.597	0.132	1.25	-0.644	0.52	0.678	-1.11	-0.711	-0.328	-0.206	-0.966	0.624	-0.418	1.05	-0.337	1.01	-0.754	-1.79	2.08
train_007	0	0	1.37	-0.0101	0.23	0.817	-1.55	-1.01	0.203	2.19	-1.45	-2.61	1.99	0.0335	1.53	1.23	0.404	0.0167	-0.749	-0.333	-0.358	0.597	0.159	0.39	-0.763	0.591	0.116	-1.69	1.55	-0.844	0.398	0.0603	-1.13	-1.5	-0.0881	0.222	-0.929	-1.43	0.439	0.0367	-1.46	0.501	-1.82	0.0232	-0.607	-0.961	-0.116	-0.319	2.52
train_008	0	0	1.12	0.0303	1.76	1.75	-0.456	0.196	0.223	-0.816	-0.311	-0.955	3.2	-0.928	-0.505	0.376	-1.12	-1.4	0.0641	1.34	-1.81	-0.0213	0.369	-0.384	0.994	-0.129	1.52	-1.19	-0.423	-0.865	0.178	0.67	-1.72	-0.193	1.52	-0.504	0.234	0.256	-1.88	0.748	-1.64	1.18	0.9	0.816	0.562	-0.795	-1.17	0.503	1.56
train_009	0	0	1.08	1.09	1.44	-0.823	-2.22	-0.241	0.212	0.356	1.49	-1.25	0.964	-0.167	-0.803	0.138	0.12	0.116	-1.21	-1.64	0.384	-0.756	-0.142	1.07	0.2	-0.289	-0.314	-1.15	-2.05	0.521	1.72	-0.806	-0.151	0.916	-0.79	-0.373	0.468	0.35	2.71	1.4	-1.25	0.454	-1.5	-1.4	-1.15	0.175	0.181	-2.12	0.788
train_010	0	1	2.73	-0.83	0.462	-0.609	-0.959	-1.05	1.12	0.105	-0.525	-0.651	1.04	1.58	-0.0181	-1.17	-0.034	0.821	1.64	-0.759	-0.978	0.862	0.973	1.44	-0.403	0.469	0.663	-0.832	2.45	0.0778	-2.24	0.401	0.0862	-0.218	0.886	0.955	-1.5	-0.458	-0.511	0.75	-0.405	0.489	-1.19	-0.456	0.29	-0.836	-1.04	0.495	-0.49
train_011	1	0	0.524	0.181	0.357	-0.774	-0.112	0.249	-2.43	-0.789	1.82	-0.755	-0.215	0.922	0.376	1.38	-0.556	0.513	-0.553	-0.557	0.844	-0.471	-0.0438	0.874	-0.171	-0.579	-0.68	0.46	0.825	0.434	0.264	1.4	1.2	-0.338	-0.637	0.145	1.14	1.72	1.18	0.201	-0.331	1.82	0.415	-1.43	1.77	-1.11	1.24	-0.289	1.57
train_012	0	1	-0.464	-0.367	-1.26	1.08	-0.0526	-1.01	0.724	-1.84	0.617	1.5	-1.56	0.0502	0.305	-0.203	-1.1	0.15	0.958	0.135	1.06	-0.352	-0.845	-0.501	-0.181	-0.0317	-0.135	1.53	-0.624	-1.66	-0.0157	0.00116	0.861	1.52	-0.0224	0.793	-0.496	1.7	0.264	0.373	-0.55	1.37	0.321	1.52	-0.63	-0.0995	-0.216	0.222	0.156
train_013	0	1	0.085	-0.164	0.125	0.231	-0.321	0.47	-2.64	-0.12	0.579	0.283	-1.61	-1.09	2.1	-0.629	-0.591	0.354	-0.077	-0.488	1.02	1.52	0.735	-0.11	0.0156	1.2	1.5	0.314	1.68	0.169	-0.917	-0.916	0.219	0.729	0.0701	0.527	-1.07	-1.06	0.627	-0.0844	0.278	1.61	-0.253	-0.597	-0.432	-1.17	-1.14	1.39	-1.14
train_014	0	1	-0.416	-0.391	-0.311	1.14	1.09	0.45	1.07	-0.248	0.00364	1.05	-0.313	-0.412	0.871	-1.69	-0.536	1.28	0.628	0.224	1.44	-0.406	0.332	-0.771	-0.7	1.73	-0.291	0.678	2.13	-0.718	0.508	0.424	-1.39	1.53	1.67	-0.322	0.608	0.575	-0.126	-0.513	0.497	1.23	-0.387	-0.785	-1.22	-0.191	0.651	0.0401	-0.329
train_015	1	0	0.00101	1.78	1.16	-0.241	-1.11	-1.85	0.538	-0.145	-0.58	-1.38	-0.858	-0.607	-0.219	0.673	-1.63	-1.13	-0.364	0.814	-1.23	-0.285	-0.366	1.15	1.2	-0.913	-0.939	1.33	-1.28	0.224	0.84	-0.549	-1.04	-1.24	0.586	-0.189	-0.355	0.424	-0.573	-1.3	0.0656	0.525	0.229	-0.33	0.305	-1.59	-0.918	-0.0489	1.05
train_016	0	0	0.72	0.804	0.623	-0.0907	0.161	0.864	-0.263	1.19	-0.0913	-0.811	0.324	-0.117	0.193	0.0231	-1.41	1.09	-0.16	0.287	-0.608	-0.201	0.669	-0.571	0.828	2.06	1.21	-0.0279	-1.25	2.72	0.0369	0.195	1.19	1.27	0.734	-0.46	1.16	-3.17	0.781	1.04	-0.446	0.581	-1.39	1.68	-1.51	0.0112	-1.34	0.11	0.875
train_017	0	1	0.867	1.73	-0.605	0.644	-0.781	1.06	0.814	0.867	0.411	0.0112	-0.742	0.829	-1.13	-0.35	0.399	1.76	0.27	0.499	-0.849	1.55	1.34	-1.2	0.444	-0.308	0.739	1.18	-0.0453	0.799	-0.0199	1.5	-2.28	-0.182	0.512	1.6	1.91	0.264	0.85	-1.81	0.299	0.102	2.6	1.46	-1.08	-0.551	-0.465	0.857	0.75
train_018	1	1	0.375	-0.11	-0.242	-1.35	0.045	0.622	1.16	0.0341	-0.394	0.552	-0.371	-1.26	1.64	0.111	2.73	0.61	-2.58	0.777	0.733	-1.16	0.95	0.542	1.2	0.416	-0.764	-1.57	2.06	-0.453	0.0594	-0.908	-0.723	0.674	-1.34	0.939	-0.73	-1.05	-0.278	1.38	-0.82	0.519	1.7	0.826	1.47	0.914	0.632	-0.696	-1.75
train_019	0	1	0.253	-0.083	0.157	-0.848	-1.18	0.128	0.522	0.915	0.919	-1.08	0.762	0.941	1.46	-1.05	0.619	-0.0739	0.155	0.105	0.279	-1.29	-0.619	1.1	-0.00214	0.141	-0.36	-0.0751	-0.202	0.764	0.46	-1.26	-0.994	-0.113	0.214	-0.422	-0.248	0.384	-1.15	-0.251	0.41	-0.0955	-1.03	-0.544	0.785	0.698	-0.85	-1.71	0.174
train_020	0	1	-0.736	-1.45	1.23	0.477	-1.15	2.73	-1.65	-0.294	0.127	0.565	0.0793	0.724	0.993	-0.945	0.115	-0.646	1.08	1.29	-0.685	0.609	-0.65	-0.637	-1.55	-0.696	0.683	0.141	-1.58	-0.265	-0.319	-1.3	-0.0109	0.167	1.12	0.248	0.972	0.56	0.414	-1.1	-0.928	-0.352	0.4	0.955	-1.33	-0.672	-1.29	1.29	-1.61
train_021	1	1	-1.87	-0.0112	1.29	-0.64	-0.248	0.344	-1.01	0.116	0.461	-0.607	-1.47	0.736	1.89	-1.84	-1.71	0.546	0.51	1.13	0.355	-0.582	-0.41	0.555	-0.606	0.434	-0.208	0.73	-1.41	-0.423	0.883	-0.707	-1.57	-0.549	-0.23	0.239	0.619	0.462	-0.256	-0.516	0.737	-0.0576	-1.22	-1.7	0.669	0.0555	-0.915	1.42	-1.23
train_022	1	1	0.00881	-0.849	-1.16	-2	-0.57	0.643	0.283	1.47	-1.54	0.565	-0.715	-0.42	1.36	-0.709	1.3	-1.81	0.129	0.134	0.674	0.0757	1.19	-0.207	-0.322	0.205	-0.898	1.01	1.33	1.12	0.354	-0.222	0.317	1.32	0.372	-1.03	-0.455	0.178	2.32	1.34	0.435	0.511	0.756	1	1.05	-1.31	0.109	0.301	-0.66
train_023	0	0	-0.501	0.546	0.355	0.412	-2.49	0.564	0.831	0.142	-1.27	-1.22	-0.729	0.565	0.582	-1.58	0.31	-2.01	-1.65	0.802	0.296	0.771	2.4	1.92	0.428	-1.12	0.0664	-2.01	1.46	0.95	0.501	0.987	-0.607	1.07	0.58	0.793	-0.651	-1.04	0.225	-0.688	-1.3	-1.32	0.0618	-1.74	-1.11	0.204	-0.482	-0.0342	1.06
train_024	0	1	-0.454	0.687	-0.169	-0.245	-0.395	0.0813	0.688	1.19	-0.157	1.35	-1.49	-0.044	0.428	-1.77	1.09	0.808	1.42	-0.915	0.765	0.335	-1.04	-0.0678	0.104	-0.255	-1.12	-0.161	-1.62	1.84	2.1	-1.73	0.16	1.22	-2	-1.65	-1.25	-0.461	0.384	-1.53	1.02	-0.778	-0.891	-1.24	0.0435	2.41	-0.256	-1.36	-0.628
train_025	0	1	0.148	-2	0.547	-0.343	-1.78	0.293	-0.00805	1.33	0.143	-0.59	-0.541	0.931	-2.31	-1.13	-0.705	0.358	2.25	0.0388	0.309	-1.88	-0.109	-0.116	-1.7	-0.956	0.607	1.38	0.932	1.23	0.457	-0.117	-0.278	0.574	-0.396	0.18	0.047	0.497	0.936	-1.08	0.729	0.608	-0.06	0.0502	-0.0623	0.836	-2.24	-1.05	1.42
train_026	1	1	-0.785	-0.398	0.176	1.2	1.08	-0.532	-2.3	1.12	0.666	-0.519	0.814	-0.626	1.16	0.616	0.0837	-0.423	1.16	-1.43	1.6	-0.655	1.26	1.18	-0.221	1.03	-0.594	-0.0514	-1.16	-0.367	-2.08	0.042	1.47	1.09	-0.0572	-0.257	-0.117	0.046	0.814	-0.701	-0.159	-0.793	0.0316	-0.824	0.156	1.36	2.01	-0.641	-1
train_027	0	1	-0.309	2.66	-0.656	-0.0426	0.985	-0.812	-2.18	1.85	0.287	-0.196	-2.01	1.08	-0.269	0.0978	0.231	-0.879	-0.357	2.04	2.5	1.01	-1.88	-0.14	-1.05	0.496	-0.662	1.47	-1.39	1.39	1.47	-1.16	-0.678	2.12	-1.76	-0.0378	-0.555	1.45	0.953	1.19	0.353	-0.236	-0.442	0.742	1.99	-0.419	0.888	1.28	-0.148
train_028	0	0	0.36	-0.938	-0.129	0.222	0.612	1.25	-1.14	1.34	0.00183	-0.931	0.0568	-0.00952	-0.686	-1.18	0.239	-0.771	0.808	0.413	0.213	3.03	0.746	-1.05	1.1	0.377	2.44	-0.531	-0.195	0.577	-1.32	-1.37	-0.128	0.886	-0.148	0.676	-0.434	0.56	0.954	0.528	-0.934	-0.466	-0.858	0.0894	0.643	-0.376	-0.988	0.101	0.263
train_029	1	1	-0.219	-1.43	0.667	-1.17	1.64	-0.716	-0.209	-0.295	-0.922	1.6	-1.37	0.0731	1.18	-0.38	0.679	-1.38	-0.575	-0.0428	-0.0555	0.627	1.42	1.65	-0.636	-0.331	-1.32	0.975	-0.294	0.98	-1.65	1.34	1.93	0.178	-0.0833	0.966	-0.809	-0.215	-0.654	1.21	0.519	0.0642	0.626	0.449	1.04	0.717	1.7	0.668	-0.28
train_030	0	0	1.91	-1.71	0.374	1.65	-2.59	0.141	0.85	0.319	-1.07	-0.606	0.618	-1.38	-0.66	-0.756	-2.25	-0.439	0.344	0.144	-0.275	-1.23	-0.0678	-0.00321	-1.23	-0.59	0.755	-0.0956	2.21	0.0827	-0.234	-1.63	-1.15	-1.42	0.66	-0.446	1.56	-2.08	0.718	-0.759	-0.674	-0.789	-1.15	0.0473	-2.44	-1.07	1.03	1.39	0.907
train_031	1	1	0.087	0.615	1.07	0.969	0.069	-1.1	1.25	-0.867	-0.109	0.359	-0.91	-0.658	0.837	-0.253	1.04	-0.116	-0.0088	1.93	-0.374	0.338	-0.73	-0.479	-2.02	0.464	-0.217	0.286	-1.14	0.325	0.212	-0.24	-1.12	1.53	-1.13	0.983	0.106	0.953	0.632	1.05	-0.172	0.235	1.17	-0.267	1.79	0.443	-1.38	-1.03	-0.269
train_032	0	0	1.75	-0.312	1.98	-0.665	1.62	0.131	-0.43	-0.052	-1.67	0.0778	-1.31	0.206	-1.71	-0.949	-1.6	-2.03	0.883	-0.937	0.632	0.662	0.00137	0.403	-0.0836	0.497	0.112	-0.576	1.37	1.84	1.3	-1.73	1.24	-1.62	-0.917	-0.821	-1.14	-2.06	0.775	-0.767	0.445	-1.69	-1.17	-0.618	0.429	-1.99	1.51	-1.24	1.55
train_033	0	1	1.83	0.143	0.122	-0.124	-1.41	0.0527	1.13	0.806	-0.182	1.9	-0.486	-0.161	-0.325	0.417	1.11	0.119	-0.505	1.91	-1.06	-1.17	1.1	-0.128	0.868	-0.344	0.336	0.224	1.87	-0.518	-1.79	-1.82	-0.248	-0.465	-0.158	0.543	-0.938	1.3	1.03	1.21	1.24	-1.13	0.97	0.803	0.0375	-1.91	0.27	0.0242	0.259
train_034	1	0	-0.888	-1.49	0.638	-0.715	-0.703	0.344	-0.374	-1.69	0.84	0.367	0.422	0.666	-0.454	-0.118	-0.298	0.51	1.09	-0.702	-1.63	-0.499	-0.781	-0.0472	1.06	1.35	1.54	-0.344	-1.93	1.24	-0.355	1.23	1.25	0.673	-1.22	0.5	-0.879	0.208	0.938	-0.612	2.06	0.484	0.18	0.635	0.557	1.38	-0.398	-1.02	-0.83
train_035	1	0	1.45	0.148	0.677	-1.28	0.824	0.088	0.163	-1.55	0.844	-1.4	1.6	-0.296	-0.972	-0.519	-0.375	0.772	0.427	2.48	-0.132	-0.655	-1.32	-0.943	-1.05	-0.993	0.131	1.76	-1.41	0.12	0.402	-0.985	0.0513	-0.444	1.07	0.864	1.29	1.53	-0.0493	-1.33	0.573	-0.89	-0.267	0.65	0.93	-1.14	-0.0787	1.06	-0.693
train_036	0	1	-0.245	1.66	-0.374	-0.079	-1.56	1.47	1.57	-0.746	0.216	1.41	-1.42	-0.986	1.14	1.28	-0.784	-0.86	0.616	-0.442	0.424	0.789	0.536	-0.378	-0.0743	-0.448	-0.0776	0.582	-1.61	-1.08	-0.801	-0.294	-0.692	0.537	1.15	-0.167	0.21	-0.0852	-0.263	1.68	0.00356	-1.05	0.357	0.549	-0.282	-1.41	-0.0708	0.372	0.228
train_037	0	1	1.61	1.83	-0.581	-0.177	0.158	1.47	0.0224	3.25	0.0238	0.653	-1.08	-0.954	-0.0986	-1.05	3.68	0.419	-0.0537	-0.245	-0.257	1.43	-0.708	-0.694	1.52	2.25	0.632	-1.55	-0.533	0.206	-1.09	0.179	1.35	0.846	-0.0148	-0.796	0.44	-0.828	0.903	0.276	0.692	0.863	-1.67	0.0988	1.2	0.886	-0.264	0.386	-0.105
train_038	1	0	-1.26	-1.33	-1.43	0.444	-1.37	-0.513	-1.62	1.23	-1.39	-1.16	1.03	0.373	-0.304	-1.27	-1.17	-0.418	-0.31	-1.03	-1.38	-1.06	-0.687	-0.583	0.842	0.0825	2.43	-2.47	-0.671	-0.11	-0.281	-0.564	1.07	-1.08	1.67	0.00915	-0.757	-1.69	-0.206	-0.634	-1.87	-1.02	-1.18	1.52	-0.534	1.04	0.0542	-0.321	-0.391
train_039	0	1	-0.666	0.0765	0.799	-0.354	1.78	0.899	0.11	-1.93	0.0846	-0.128	0.324	-0.154	-0.814	-0.732	0.692	1.21	1.46	0.287	2.15	0.0839	0.125	0.077	-0.43	1.88	0.413	2.92	0.168	0.471	-1.31	-0.226	0.783	1.22	-0.298	-0.802	1.57	-1.11	-0.555	-0.325	1.16	1.08	-0.644	-0.0391	1.08	-0.186	-0.772	0.169	-0.59
train_040	0	0	1.45	-0.439	0.766	-1.61	-0.0193	0.667	-0.926	-1.19	0.898	-0.236	0.177	1.76	-0.989	1.14	-0.166	0.112	0.628	-0.986	-0.898	-0.296	-0.182	-1.78	-2.31	-1.18	0.722	-0.496	0.427	-0.108	1.07	1.71	-1.1	0.00405	1.59	1.59	0.728	2.2	-1.12	0.106	0.258	0.716	-2.96	0.402	-0.435	0.262	-1.64	-1.14	0.689
train_041	1	0	-1.31	0.0684	-0.403	0.931	0.416	-2.27	1.01	-0.532	-0.0867	0.626	-0.827	-0.368	0.591	0.437	0.896	2.69	-0.647	0.419	-1.99	-0.211	-0.238	-1.48	-0.0444	-0.938	-0.0171	-0.77	-0.0643	-0.0199	-0.565	0.46	0.545	0.822	-0.193	1.24	-1.45	0.846	0.368	-0.514	-1.73	1.34	-0.833	-1.05	-0.845	0.908	0.252	0.565	-0.276
train_042	0	0	-0.852	1.03	0.313	-0.95	1.5	1.37	-0.894	-0.873	0.386	-1.49	0.395	1.37	-0.152	0.0696	0.976	2.19	0.914	0.459	-0.638	-0.502	-0.773	0.281	0.192	-0.177	-0.728	-2.05	-0.0317	0.516	0.217	1.15	0.175	-1.38	-0.741	1.83	2.12	-0.609	-1.68	0.00434	-0.6	-1.28	0.301	0.0567	1.09	0.368	0.582	-1.85	0.332
train_043	0	0	-1.48	0.631	0.962	0.407	0.406	0.454	-0.21	-0.0275	-0.832	-0.668	-0.228	0.351	-1.23	-0.692	0.325	-0.276	1.45	1.89	-0.759	-0.723	-0.221	-0.755	-0.533	-0.644	1.08	-0.585	-0.0206	-1.12	1.81	0.415	-0.434	0.00521	-0.521	0.73	0.173	-0.192	-0.704	-0.905	-0.782	0.127	-0.463	1.55	0.755	-0.454	-1.18	-1.1	2
train_044	1	0	0.12	-0.929	-0.627	1.03	-1.39	-0.317	-0.249	-0.00497	-1.37	-0.481	0.729	-0.809	-1.22	-0.214	-0.309	-0.127	-0.457	0.299	-0.503	-0.411	-0.137	0.521	0.0249	0.499	0.707	0.452	-0.978	0.978	-0.716	0.208	0.567	-0.97	0.653	-1.74	0.518	-0.739	-1.14	0.308	1.82	-0.703	-1.43	-1.17	0.896	-0.271	-0.532	-1.34	0.326
train_045	0	0	0.465	-0.0798	0.651	1.48	1.68	0.104	0.215	0.86	0.477	-0.751	-1.26	0.509	-0.308	0.775	-0.574	-0.176	-0.625	0.797	0.419	0.589	0.829	0.889	0.271	-0.511	0.578	0.639	0.246	0.257	0.397	-0.134	-1.13	2.27	-0.306	0.407	-1.2	2.15	-0.00294	0.99	-0.431	-1.73	-0.0875	-1.41	-0.685	-0.429	-1.13	-0.915	1.63
train_046	0	0	-1.03	1.96	1.55	0.311	2.26	0.388	-0.756	-1.52	1.14	-1.29	1.98	-0.637	0.0768	-0.406	-0.461	-0.109	-0.954	-0.581	-0.752	0.0322	-2.76	-0.417	1.95	0.746	1.15	-2.22	-1.59	-0.957	-0.797	0.926	-0.59	-1.23	1.57	0.588	1.25	-0.518	-0.654	1.54	-1.9	-0.263	-1.2	-0.493	-0.955	-0.0338	0.508	-1.49	0.398
train_047	0	0	-0.326	0.307	0.209	1.34	-0.868	1.08	0.907	0.267	0.107	-0.184	0.884	-2.43	-2.23	0.885	1.3	0.118	-1.62	-0.646	-1.37	-0.975	-0.141	-1.36	-0.348	-0.913	-0.365	-0.611	1.01	-1.05	-1.97	-1.38	0.0535	-0.865	1.49	-0.783	0.598	-0.154	0.0729	-1.18	0.33	-1.11	-0.915	-1.16	-1.71	0.189	1.26	-0.236	1.82
train_048	0	0	0.736	-0.296	1.39	-1.04	0.573	-0.447	1.68	1.69	0.387	-0.401	-0.0168	-0.0537	-0.126	1.3	-1.04	1.01	-0.667	-0.104	0.993	-1.48	0.64	0.443	-1.83	1.16	0.00866	1.32	2.45	-1.03	1.29	-0.444	0.0581	-1.09	-1.36	-0.683	-1.3	-2.07	1.28	0.812	-0.375	0.529	-1.61	-0.887	-0.0271	-0.824	0.376	-1.29	1.3
train_049	1	1	-0.531	0.219	0.876	0.301	0.0532	0.843	0.184	-1.26	-0.883	0.383	-0.728	-1.38	-0.569	-1.5	1.38	-0.759	0.728	0.265	0.481	0.36	0.262	1.02	1.03	2.71	0.289	-1.04	-0.662	-0.905	-0.0563	0.177	-1.24	0.778	0.413	-1.3	0.148	0.367	-1.83	1.43	0.546	-0.647	0.255	-1.18	-0.0916	0.702	1.23	1.36	-0.76
train_050	1	1	-0.202	0.632	-1.25	-0.208	0.736	-1.32	-1.35	0.682	-1.85	1.8	-2.17	1.89	1.05	-1.46	0.453	0.339	-0.834	-1.17	1.63	1.07	-0.832	0.0864	-0.448	-1.51	0.422	0.667	0.358	2.37	0.0406	-1.2	-2.39	1.08	-2.19	-0.468	-0.754	1.03	0.806	0.286	1.42	0.0627	1.59	1.18	0.614	-0.804	0.244	-0.895	1.2
train_051	1	0	-1.55	0.0626	0.456	-1.08	1.44	-0.512	1.3	1.23	0.703	0.497	0.459	0.769	-1.15	-0.955	-1.2	0.152	-0.331	0.674	-1.32	-1.59	-0.87	-0.769	0.972	-1.09	1.19	-0.604	0.449	1.3	-0.567	-0.508	0.631	1.32	0.527	-0.864	-0.824	-0.911	-0.666	0.371	-1.29	-0.626	0.362	0.134	-0.0646	-0.305	0.944	1.35	0.247
train_052	1	1	1.58	0.0898	-0.801	-2.15	-0.694	-2.73	-0.44	-0.279	-0.858	0.956	2.48	-0.662	1.27	1.64	-1.88	-1.86	0.265	0.379	-1.4	1.23	0.555	-1.04	0.884	1.13	-0.172	0.316	0.64	0.387	-0.824	-0.77	-0.303	-1.04	-1.29	-0.767	1.01	-0.827	0.25	1.67	0.151	-0.203	-0.098	1.84	-1.07	-2.96	-0.644	0.784	0.555
train_053	1	0	-1.64	0.108	0.0489	0.277	0.866	0.612	-0.915	0.6	-0.328	0.0645	-0.185	-0.307	0.0362	0.121	-0.602	0.895	-0.544	1.19	-0.567	-0.578	-1.29	-1.88	-1.35	-0.364	0.994	1.41	-0.618	0.386	-0.616	0.854	0.179	-0.526	0.326	1.98	-0.0726	0.38	0.484	1.53	-1.02	1.19	0.929	1.19	-0.796	0.54	-1.51	0.599	-0.0721
train_054	0	1	-0.356	0.118	-1.09	-0.817	1.52	0.689	-0.695	-0.334	0.169	1.52	-1.18	-0.694	-0.587	1.77	0.684	0.397	-0.129	0.453	0.139	-0.0509	-1.73	0.272	-1.55	-1.07	-2.53	1.33	0.183	-1.38	-0.205	0.472	-0.342	-0.997	-1.1	3.33	-0.155	0.396	0.769	2.2	-0.678	-1.21	0.39	1.83	-0.337	0.689	-0.85	-1.1	-1.98
train_055	1	0	0.538	-0.903	1.19	-1.31	-0.442	0.649	1.04	0.382	1.03	-0.0594	1.41	0.266	1.92	0.482	-0.485	0.0905	-0.57	1.56	-2.51	-0.488	0.125	-0.82	-2.15	-1.63	-0.475	-0.61	-0.0285	0.835	2.59	0.0531	0.0754	1.17	-0.807	2.21	1.5	1.34	0.0844	-1.2	-1.13	-0.141	-0.812	-1.09	0.236	-0.957	0.0829	-1.67	0.625
train_056	1	1	-0.0636	1.79	-0.684	-0.535	0.728	0.738	0.00324	-1.14	-1.37	1.68	-1.51	-0.629	0.417	-0.732	-0.177	2.2	-1.7	-1.52	1.3	1.18	-1.06	-0.232	1.02	-0.156	-0.82	-0.758	-0.745	1.89	-1.49	0.54	0.359	-0.781	-0.444	0.277	1.02	-1.64	-0.0831	-0.441	-1.44	0.176	0.908	0.138	0.499	-0.288	1.89	-0.0172	-0.663
train_057	1	1	-1.01	-0.753	-0.178	0.0824	-2.59	-0.461	1.84	-0.0878	-0.462	0.808	0.309	1.35	-0.698	-0.694	0.0988	0.979	-1.51	-0.794	0.655	1.52	2.26	-0.304	0.0254	-0.24	0.58	1.63	-1.31	-0.477	-1.09	1.6	-0.134	-0.363	-0.419	1.07	1.55	-1.64	1.03	1.25	0.523	2.16	1.33	-0.201	1.22	0.377	-0.224	0.343	0.596
train_058	0	0	-0.0462	0.349	1.48	0.0991	-0.599	1.51	1.06	-0.113	0.0471	-0.952	-0.745	-1.57	0.0837	0.62	-1.31	1.6	-1.22	0.555	0.227	0.0437	0.693	0.618	1.04	1.01	1.27	0.526	0.767	-0.71	-0.164	-0.0565	-0.0317	0.991	-0.0594	0.918	0.439	-0.615	-0.787	0.505	-0.701	0.842	0.524	0.283	0.119	-0.825	-0.501	-0.514	1.01
train_059	1	1	1.3	-0.143	0.718	-0.957	0.375	-1	0.998	0.0267	-0.234	0.0621	-0.275	-0.777	-0.417	-1.07	0.615	-0.455	0.324	-0.746	0.0559	0.683	0.791	0.48	1.29	0.406	-0.14	0.245	0.182	0.0499	1.83	1.94	-0.0648	0.823	-1.43	-0.168	-1.13	0.969	0.0119	-0.153	1.89	-0.892	1.78	-0.397	1.68	2.47	-0.493	1.6	-1.08
train_060	0	1	2.05	-0.262	-1.5	0.47	-1.06	0.439	0.899	1.02	0.283	0.0042	2.13	-0.281	-2.49	0.67	-0.412	-0.75	0.581	0.634	1.46	0.0448	0.129	0.918	-0.524	-0.843	-1.68	0.434	-0.178	0.285	-1.68	0.141	1.78	-1.71	0.107	-1.67	0.0369	-1.26	-0.0788	-1.57	-0.479	-1.79	-0.485	-0.00421	0.0411	2	1.23	-0.578	0.142
train_061	1	1	-0.0445	0.676	0.938	0.15	0.732	-1.85	-0.779	-1.83	0.0725	0.717	0.426	0.144	0.479	-0.314	1.86	0.0468	0.498	0.475	0.854	-0.468	-0.788	-0.416	0.799	-0.00484	-1.24	-0.17	0.0969	0.426	0.263	1.81	0.115	1	-1.41	0.318	-1.26	0.206	-1.31	0.964	-0.522	0.611	1.11	-0.67	1.73	1.22	-1.62	0.0617	-0.747
train_062	1	1	0.837	0.838	-2.47	0.183	0.336	0.614	-0.866	-0.492	-0.76	1.24	0.543	0.724	0.62	-0.00386	0.918	1.33	0.0463	-0.809	0.68	0.103	1.22	-0.612	-0.378	0.659	1.5	-1.01	-0.353	0.352	-0.198	-0.631	-2.49	1.15	-1.18	-1.92	1.35	-0.889	-1.34	0.598	2.38	0.795	-0.197	0.211	1.04	0.277	0.879	-0.728	-0.768
train_063	1	1	-2.3	0.349	-1.57	1.37	0.273	1.72	-0.585	0.37	-2.68	0.482	1.62	1.29	1	-2.35	-0.615	0.0739	-0.427	-0.739	0.218	0.614	1.34	1.08	0.663	0.507	1.63	-0.197	0.251	0.0809	-1.19	0.56	-0.435	0.124	0.607	0.0589	-0.372	-0.334	-0.201	1.58	0.478	3.6	-0.0251	0.596	0.148	-0.484	-0.21	0.927	-1
train_064	0	1	-0.771	0.362	1.29	0.992	0.125	2.06	1.08	-0.267	0.16	0.0311	-0.405	-0.261	1.16	0.333	0.167	0.399	-1.51	-1.58	0.107	0.097	-1.11	1.51	0.413	-0.91	-0.529	0.0955	-1.24	1.31	0.338	-1.23	-1.33	0.36	0.595	0.241	0.138	0.283	-0.868	0.717	0.657	-0.524	1.13	-0.437	0.788	0.572	0.883	-1.04	0.028
train_065	1	1	0.641	0.398	-0.881	-0.911	0.505	-0.0732	0.914	0.679	1.41	0.765	0.448	1.07	1.66	-0.401	2.27	-0.177	0.6	0.33	0.464	-0.149	-0.708	-1.31	0.69	0.379	-0.0929	-0.687	0.315	-0.0997	-0.515	1.63	1.43	-0.597	-0.696	0.607	1.36	0.111	0.0917	0.311	-1.54	1.04	1.5	0.684	2.26	0.392	0.749	0.0036	-1.33
train_066	1	1	0.279	-1.67	-1.75	-1.88	-1.69	-1.44	1.34	1.52	-1.98	1.13	-0.806	1.12	-0.18	0.23	1.74	0.3	-0.985	2	0.261	-2.29	1.24	0.853	-0.437	0.61	-0.973	-0.802	1.26	1.42	2.16	-1.7	-2.22	-0.283	-2.52	-0.777	0.804	0.299	0.2	-0.643	-0.299	-1.09	1.11	-0.149	-0.361	1.12	0.0606	-0.619	-0.902
train_067	0	1	-0.879	3.07	-1.05	0.441	-0.629	1.56	-1.42	1.32	-0.964	0.36	-1.67	0.779	0.639	0.0436	1.65	-1.8	-0.123	0.119	-0.172	1.55	0.381	1.01	0.181	-0.475	-1.47	1.06	-0.491	0.236	-0.481	-1.94	0.0767	-1.21	1.45	-0.93	1.26	-0.629	0.128	0.109	0.597	1.55	-1.15	1.12	0.394	-0.625	-1.64	0.668	-1.72
train_068	1	0	-0.741	1.31	-0.331	0.0381	-0.123	0.866	-1.76	-0.946	0.913	-0.201	1.06	-0.983	0.488	-1.24	-0.973	0.0286	-0.113	0.63	-0.291	-0.331	-0.662	1.43	-1.31	-0.283	0.39	0.859	-0.793	-0.991	-0.86	-0.191	0.699	0.49	-0.269	0.152	0.916	-1.79	-1.94	-0.615	1.13	0.33	0.61	-0.476	-0.953	-0.182	0.0984	1.83	0.223
train_069	1	0	-0.495	-0.983	0.677	0.299	-0.00783	-1.09	0.204	-0.66	1.41	-1.61	1.88	0.593	-1.62	0.195	-1.54	-0.0316	-1.59	-1.84	-2.82	0.56	-0.896	-0.224	1.54	0.178	0.867	0.228	-1.06	-0.662	-1.32	1.6	1.14	-0.427	1.6	0.865	0.11	-0.402	0.832	0.927	-0.307	0.759	0.343	0.843	-1.58	0.305	-0.845	0.879	0.814
train_070	0	1	0.896	0.634	-0.411	0.61	0.975	-0.114	-1.92	0.808	-0.424	-1.4	1.18	-1.53	-1.5	0.843	0.749	1.57	1.57	-0.812	-0.0961	1.05	-0.496	0.731	-0.68	0.404	1.04	-0.561	0.448	1.52	-0.972	-0.581	0.134	-1.57	1.68	-1.38	0.971	-0.104	-1.78	-1.69	1.11	-0.2	-1.01	-0.243	0.345	1.48	0.211	-0.465	-1.07
train_071	0	0	0.967	-0.333	0.267	0.427	-1.87	0.0861	0.652	0.957	-0.0125	-0.958	1.31	-0.0552	-1.24	1.2	-1.58	-0.608	0.984	0.59	-2.46	-0.0495	-0.144	-1.86	1.54	1.74	-0.0912	-0.0983	-0.717	-0.0622	0.672	-1.17	-1.02	0.191	0.457	-0.863	-1.22	0.321	-0.696	-1.68	-0.92	-0.502	-0.304	1.22	-2.11	-0.591	-2.3	1.11	-0.307
train_072	0	1	-0.51	1.45	-0.732	-0.448	-0.75	1.01	0.498	0.377	1.33	-0.0637	0.207	0.782	-0.786	-0.24	-0.111	1.04	-1.53	0.0484	0.0306	0.292	-0.7	-0.788	-1.08	-1.46	0.316	0.906	-2.25	-0.598	-0.628	1.35	-0.478	-1.97	0.0445	0.741	0.87	1.2	0.886	0.761	-0.0279	1.32	-0.0957	0.929	0.804	1.72	-1.17	-0.854	-0.258
train_073	1	0	-2.11	0.614	-1.81	-0.172	1.52	0.97	0.142	1.6	-0.699	-0.0332	-0.415	-0.334	0.973	0.825	0.67	-2.54	-1.83	-0.44	0.677	-0.124	-1.39	-0.000627	1.99	-1.21	0.727	0.0476	-0.719	1.63	-0.0552	-1.66	0.634	0.829	-1.75	0.311	-1.62	-0.199	-0.738	1.51	0.201	-0.216	1.13	0.495	1.59	1.31	0.214	-1.06	-0.563
train_074	0	0	-0.0498	-0.876	0.0226	-1.05	-1.89	-0.163	-0.79	0.97	0.0341	-1.82	1.72	-0.821	-0.48	1.84	0.677	-0.234	-0.728	-0.0218	-0.754	0.587	-0.73	-1.17	-0.336	-0.935	-0.462	-0.661	-0.528	0.977	-0.571	-1.12	-0.0931	-1.55	0.29	0.0748	1.34	-0.99	-0.304	0.642	0.0258	-0.231	-0.408	1.28	-1.14	-0.968	1.08	-1.04	2.03
train_075	0	1	0.339	-0.128	-0.788	0.97	-0.249	-0.558	-1.15	-0.974	-0.658	-0.431	1.04	0.757	-0.353	-1.28	-0.0889	-0.875	0.0153	0.701	1.28	0.919	-1.47	0.225	0.482	1.25	-0.405	-1.3	-0.29	1.97	-0.16	-0.286	-0.779	0.161	-0.805	-0.443	2.42	0.417	-0.0164	-0.783	-0.495	-0.124	-2.19	-0.215	0.348	-0.747	0.0545	0.102	-0.871
train_076	1	0	-1.38	0.159	0.706	-1.45	0.68	-0.542	-2.25	-2.06	-0.781	-0.979	-0.272	-0.787	0.51	-1.56	-0.0803	-1.23	-0.0374	1.43	-0.372	-0.582	-0.665	-0.0508	0.498	-0.593	1.21	-0.0979	0.626	-0.0907	0.871	-0.814	-0.0633	1.85	-0.741	-1.08	1.04	-0.695	0.0713	-1.04	1.81	-1.19	0.997	-1.24	-0.38	-0.0808	0.708	0.801	0.978
train_077	1	0	0.176	1.13	-1.63	1.85	0.697	1.03	-0.831	1.04	0.688	-0.558	-2.59	3.47	-0.00747	-0.0304	0.569	0.0241	-1.66	-0.384	-0.529	1.04	0.493	-1.34	-0.389	0.515	1.12	0.056	-1.81	2.92	-0.546	-0.337	0.252	0.149	-2.23	1.19	0.668	1.23	-0.919	0.475	-0.259	2.29	-0.886	-1.49	-0.728	-0.287	-0.815	0.799	-0.729
train_078	1	1	0.677	0.855	-0.127	0.734	1.65	1.12	-0.212	-0.97	-1.55	0.945	-0.641	0.32	1.33	0.147	-1.16	-1.45	0.0764	0.0836	0.279	-0.653	-0.26	1.51	-0.439	1.37	0.135	-0.397	-0.565	0.184	0.345	0.678	-1.09	0.142	-1.78	0.241	-0.0567	0.0178	-0.967	0.614	0.573	-0.5	1.45	0.508	-0.382	-1.28	0.878	0.668	-1.5
train_079	1	0	1.89	-0.188	2.12	-3.02	-0.475	0.838	0.293	1.37	-0.32	-0.485	1.09	0.92	-0.28	-0.576	1.36	-1.94	-0.396	0.873	-2.13	1.31	0.145	-0.361	1.76	1.69	0.925	-1.03	0.385	-0.14	0.575	0.893	-0.334	1.18	-0.868	0.326	-2.38	0.32	0.504	2.65	1.87	-0.378	-0.724	1.15	-1.14	-1.62	-1.66	0.55	-0.744
train_080	1	1	-0.66	-1.12	-1.12	-0.406	1.33	0.34	-0.306	-1.07	0.81	0.141	-0.421	1.36	0.476	0.164	-0.513	-0.0583	0.506	-3.36	1.55	0.415	-2.38	1.7	-0.563	0.283	-1.23	0.0718	-0.49	1	-0.283	-0.0622	1.33	-1.37	0.391	-0.257	1.66	0.849	0.969	1.52	0.127	1.45	-0.209	0.823	-0.0316	0.725	-0.144	-0.258	-2.69
train_081	1	1	-0.458	-0.639	1.13	0.954	0.756	-2	-0.12	0.612	-1.88	0.544	-1.28	1.1	-0.457	0.933	-0.192	-1.68	0.956	-2.34	0.777	-0.312	1.25	1.25	0.0464	0.271	-0.861	-1	1.74	-0.195	-1.59	0.943	1.9	1.06	-0.239	-0.0843	-0.183	0.322	-0.68	0.512	-0.556	1.73	-1.55	-0.599	0.217	-1.51	1.38	0.977	-0.65
train_082	1	1	0.421	-0.0483	0.217	0.831	-1.98	-1.28	-1.33	-0.746	0.212	0.625	0.138	1.59	0.787	-0.164	1.04	-0.972	2.18	1.29	-0.0797	0.622	-1.01	-2.43	-2.64	-0.104	-0.123	0.0294	-2.23	-0.164	-0.317	0.588	-0.221	0.454	-0.574	0.997	0.215	1.8	-0.614	0.0786	-1.99	0.165	1.05	1.25	0.898	-0.861	-0.455	0.139	-1.38
train_083	0	0	-0.796	0.195	-0.0545	-0.971	-0.516	0.774	-0.582	2.09	1.24	-1.39	0.803	0.13	-0.345	-0.0168	-0.58	-1.45	-1.26	-0.162	0.905	-0.154	0.669	-0.912	-0.181	-2.09	0.547	-0.218	0.941	0.467	0.0105	-0.0791	0.138	-0.628	1.33	-0.34	0.138	1.11	1.35	-0.994	-0.039	-1.85	-0.118	-1.51	0.917	-0.564	1.42	0.502	1.39
train_084	1	1	-0.202	-0.489	-1.02	1.21	-0.485	0.261	1.5	-0.0476	-1.37	1.83	-0.91	0.272	-1.24	-1.18	1.68	-0.86	1.12	-0.506	-0.434	-0.743	-1.36	-0.505	-1.37	-0.0768	-0.976	-1.3	0.0335	0.867	-1.38	0.911	1.19	-0.925	0.0208	-0.979	1.05	0.00859	-1.97	1.59	-0.999	0.258	-1.36	-1.63	-0.869	0.108	0.292	-0.302	-0.416
train_085	0	0	1.09	-0.295	-0.218	1.3	-0.77	-0.0856	-0.097	-1.15	0.0144	-1.23	0.539	-0.621	-1.8	-1.12	-0.305	-0.559	1.87	0.553	-1.18	0.373	-1.03	0.632	-0.302	-0.483	1.46	-0.174	0.898	-1.28	-1.52	-1.64	1.42	-0.568	1.21	-0.0815	1.47	-0.37	0.105	-0.775	-1.75	-1.01	-0.132	0.439	-1.45	-1.09	0.0238	0.301	0.981
train_086	1	1	0.15	1.83	-0.058	-0.338	-0.555	-0.0257	0.459	1.4	-0.379	0.75	-0.483	0.341	0.679	0.0561	1.33	1.55	-0.604	-1.23	-0.198	-0.255	0.0965	0.294	0.166	-0.226	-0.224	0.49	-0.362	-0.26	0.339	-1.7	1.54	-0.29	-0.0919	-1.15	-0.577	-1.23	-0.198	-2.34	-0.134	0.605	0.919	-1.41	0.82	0.658	2.32	-0.856	-0.955
train_087	0	0	-0.773	-0.808	-0.119	-0.139	-0.686	-1.07	-0.329	0.0705	0.626	-0.577	1.21	0.816	1.13	-0.714	0.11	0.463	0.71	0.346	-0.997	-1.27	-1.18	-1.51	-0.302	0.191	1.69	-0.528	-0.155	1.23	0.369	-2.49	0.309	1.12	-1.32	0.385	-1.03	-0.0611	0.538	-0.398	-1	-0.862	0.535	-0.097	-0.481	0.72	0.739	-0.133	0.13
train_088	1	0	0.606	0.225	0.443	-0.317	0.132	0.473	-1.45	0.405	2.32	0.457	-0.952	-0.557	1.84	0.346	1.03	-0.753	-0.43	-0.395	-1.34	1.08	0.965	0.192	1.09	-0.854	-0.152	-1.46	1.32	1.42	0.826	-0.0567	0.169	1.19	0.0297	1	-0.907	0.695	1.06	-0.372	-0.454	0.411	0.224	-0.494	-0.682	0.539	1.47	0.586	-0.00412
train_089	1	0	0.268	-1.2	-0.587	-0.225	0.304	-0.756	1.8	-0.351	-1.29	-0.344	-0.62	0.106	1.86	-0.19	-0.823	-0.568	0.454	-0.672	1.11	-0.651	0.273	-0.0359	1.41	-0.214	-2.05	0.896	0.955	0.367	0.391	1.44	1.75	-0.47	0.958	-2.46	-0.306	-0.528	1.03	-0.234	-1.38	1.22	-0.212	-1.1	-0.781	-0.772	0.238	0.982	-0.728
train_090	1	1	-1.7	0.314	1.76	0.076	1.16	0.0143	1.28	-2.33	-0.433	2	-1.04	-0.149	0.317	1.08	-1.27	-0.0238	-0.409	0.272	-0.477	-1.93	0.145	1.17	-0.118	-1.03	1.59	0.884	0.0957	-1.07	-0.0469	0.982	-0.397	0.622	-1.46	-0.413	-0.828	-0.0716	-0.0364	-1.03	-0.946	-0.00994	0.439	0.624	0.838	0.586	-0.2	-1.25	0.803
train_091	0	1	0.736	0.287	-1.31	-0.826	-0.573	-0.482	-0.906	0.865	-0.321	-0.00203	1.27	-0.284	0.601	-0.923	1.19	-1.47	-1.26	0.807	1.28	0.393	0.817	0.105	1.01	0.0314	-0.482	-0.0947	0.807	-0.801	-2.73	0.305	0.344	0.699	0.84	0.288	0.61	0.18	-0.116	1.08	0.185	0.577	-1.67	0.344	-0.915	-0.351	0.842	0.672	0.521
train_092	1	0	-3.19	0.438	0.93	-2.59	1.06	-0.0988	-0.00888	0.61	1.33	-0.822	0.423	-1.14	0.112	-0.595	0.834	-0.169	-1.9	0.356	-0.952	-0.804	2.07	-0.0807	3.66	0.429	0.641	-1.63	-0.767	-1.32	-0.395	0.0872	1.76	0.0615	0.475	-1.61	-1.72	-1.81	2.41	-1.08	-1.09	0.482	-1.37	-0.256	-0.1	1.27	1.01	1.99	-0.527
train_093	1	1	0.555	-1.66	-0.0245	-0.25	-0.154	0.515	-0.216	1.48	-0.864	1.16	1.26	-2.34	0.993	-0.472	-0.636	-0.0775	-0.583	1.65	-0.663	-2.07	1.51	0.471	1.33	-1.08	-0.837	-0.0158	-0.58	0.591	-0.433	-0.0828	0.755	0.771	-0.279	-0.728	0.954	-0.0364	-1.47	-1.31	0.786	-1.25	1.61	-0.0146	-0.332	1.27	2.54	0.944	-0.427
train_094	1	1	-0.841	0.976	-0.553	0.646	0.133	0.453	0.691	-0.68	0.266	1.63	-1.91	0.497	0.742	-0.235	1.13	0.302	-0.296	-0.289	1.08	-0.693	1.25	-0.133	1.13	1.09	-1.32	1.31	-0.894	-0.362	0.227	-0.138	-0.837	-0.533	-0.766	0.783	-1.65	0.14	-0.00883	0.493	1.12	0.994	1.73	-2.58	0.0693	1.19	0.756	1.59	-0.193
train_095	0	0	0.0501	1.47	-0.794	-0.435	-1.19	-0.0297	-1.03	0.243	0.117	-0.902	-0.175	-1.05	-1.11	-0.307	-1.39	0.479	-0.982	-1.35	-0.41	0.199	-2.35	0.0567	0.586	-1.01	0.176	-1.13	-0.554	-1.11	-0.226	0.0226	-1.03	-1.79	-0.0313	0.113	1.89	-0.0842	-0.622	-0.372	-1.56	-1.43	0.536	-0.287	-1.12	0.229	1.47	-0.125	-1.55
train_096	0	0	-0.667	-1.29	0.228	-1.51	-1.16	0.124	1.12	-0.272	-0.17	-0.938	0.528	-0.428	-1.1	0.723	-1.45	-0.676	1.29	0.378	-0.411	0.613	-0.165	-0.679	-1.66	-0.38	1.35	1.35	-0.314	0.449	2.75	1.25	-1.31	-0.795	0.418	0.94	-0.75	1.04	0.97	-1.78	0.134	-1.33	-0.0672	-0.821	0.246	-0.968	-2	-0.311	-0.232
train_097	1	0	0.709	-0.919	-0.0103	-0.605	0.457	-0.0959	0.249	-1.13	1.29	-1.92	0.621	0.5	-0.659	1.29	-0.415	0.871	-0.416	1.14	-0.15	-0.625	0.658	-0.148	0.232	-2.7	-0.464	-2.3	-0.791	-0.364	-1.46	1.03	0.341	-0.789	-1.37	-1.16	0.23	1.49	-0.179	1.49	-2.54	-0.712	0.109	-1.42	-0.981	-0.259	0.959	-0.197	0.602
train_098	0	1	-0.1	0.403	0.4	0.879	-0.674	-0.301	1.08	-2.16	0.328	2.04	0.152	0.362	-2.48	0.923	-0.852	-0.407	1.19	-1.45	-0.116	0.92	-0.96	-0.649	0.128	-0.252	-0.271	0.0561	-0.768	-1.09	0.139	-0.977	-0.554	0.331	1.35	1.19	0.771	0.377	-1.22	0.307	-1.17	-0.582	-1.01	-0.112	0.00878	-0.28	-0.86	-1.08	-0.197
train_099	1	1	-0.0262	-0.96	1	-0.539	1.54	-0.722	-0.403	-1.68	0.0109	1.12	0.332	0.369	2.72	2.37	0.592	0.491	0.513	0.998	1.6	0.57	-0.29	-0.735	0.298	0.865	-3.57	0.201	-1.04	-0.0265	0.619	0.816	0.792	-0.809	-2.38	1.17	0.386	1.5	0.0703	0.432	0.186	-1.3	1.54	0.464	0.578	-1.06	0.787	0.29	-1.34
train_100	0	0	0.0937	-1.67	0.915	0.557	-1.15	-0.457	0.729	-1.04	0.731	0.021	0.717	-1.19	-0.0399	2.39	-1.03	-0.714	-0.686	0.456	-1.43	-0.335	1.89	-0.249	0.0946	-1.11	0.847	-0.337	-1.14	-1.85	-0.74	-0.875	0.0158	-0.267	0.7	1.44	0.235	-0.247	0.0538	-0.276	-0.698	-0.316	-0.636	0.137	0.172	0.954	-0.676	-1.74	1.52
train_101	1	1	-0.149	-0.196	-2.13	1.1	-0.81	-0.984	-2.55	1.58	-0.286	0.331	0.385	0.776	0.945	-0.465	0.591	-2.43	-0.523	-0.568	1.15	-0.275	-0.458	0.985	0.588	-0.104	-1.8	-1.42	0.0428	1.42	1.89	-2.31	-0.0817	0.691	-1.55	-0.72	-0.868	0.928	0.597	2.24	1.15	2.02	0.0533	-0.714	1.31	0.793	0.463	0.0233	-0.322
train_102	1	0	0.855	-0.289	-0.575	-1.23	-0.548	-0.5	0.196	0.412	0.198	-0.618	0.0369	0.46	-0.109	0.64	0.0207	1.57	-0.255	0.993	-0.247	-0.44	-1.14	-0.838	-1.09	-0.0813	-1.16	1.16	0.279	1.19	1.05	-2	1.69	-1.57	-0.458	-0.698	0.077	0.102	1.1	-0.912	-0.388	-0.532	0.199	0.55	0.361	0.0295	0.418	0.482	-0.555
train_103	1	0	-0.504	-1.61	-2.2	-1.28	0.438	0.503	0.619	0.71	-0.509	-0.906	2.04	0.217	0.851	0.747	-0.836	0.485	-1.32	-0.273	-0.486	-2.78	0.312	-0.528	0.0613	-1.1	1.53	-0.131	-0.366	1.42	0.226	-0.0503	1.2	-0.651	-0.132	-0.456	-0.685	1.24	-0.538	1.25	0.288	-1.09	-0.179	0.803	-0.69	0.733	0.797	-0.921	0.609
train_104	0	1	-0.219	-2.23	0.0366	1.33	-0.136	-0.245	-0.878	-0.556	-0.245	0.947	-0.119	-0.0111	0.455	0.969	-0.592	0.441	1.84	-0.126	1.36	1.64	0.174	1.21	-2.05	1.64	-0.578	-0.574	-0.821	-0.784	0.228	-0.689	1.3	0.452	0.537	0.677	-0.864	-0.609	1.29	-0.381	0.512	-0.246	-0.544	-0.482	-0.698	-0.0209	-0.229	0.517	-0.096
train_105	1	1	0.673	1.57	-0.194	-0.742	1.24	-0.637	0.533	-0.813	-0.764	-0.53	0.0796	0.103	0.411	-0.877	1.21	0.759	-0.266	1.01	1.08	0.232	-0.419	0.459	0.421	-0.41	-0.823	1.89	-0.87	0.189	0.89	0.14	0.888	0.726	1.12	-1.48	1.38	0.391	-1.21	-0.256	1.25	0.823	0.488	0.893	1.55	-0.637	1.36	0.323	-0.698
train_106	0	0	-0.913	-1.54	1.21	1.04	-0.665	-1.97	-0.402	-0.287	-1.18	0.337	0.923	1.11	-0.773	0.482	-2.65	-1.47	-0.0597	-1.19	-1.23	0.198	-0.331	-0.236	-0.0206	-1.36	-1.4	-0.0825	0.649	0.775	1.28	0.289	0.903	-0.335	-0.0419	0.463	0.176	-1.74	-1.29	-0.796	-2.02	0.555	1.24	0.527	-0.861	0.357	-1.91	0.851	0.756
train_107	1	1	-0.217	-1.17	-0.626	0.782	0.521	-0.0348	0.673	0.854	-1.4	1.45	-0.484	0.531	-0.441	-0.928	1.32	1.61	0.648	-1.73	1.32	0.591	-0.189	-2.09	1.14	0.412	-0.278	0.19	-0.261	0.886	-2.76	1.89	0.375	0.831	-0.0524	-0.742	0.474	0.987	-1.29	0.0147	0.652	0.463	1.9	-0.327	-0.875	0.686	1.75	0.0233	-0.0114
train_108	1	1	-0.884	-0.14	-0.863	0.458	-0.377	0.0801	-0.255	0.0487	0.514	-0.57	-0.259	1.22	-0.488	0.965	-1.09	0.044	0.125	-0.801	0.371	0.463	1.42	-0.686	-0.219	0.709	-1.54	1.15	0.34	0.796	-0.253	0.27	-1.42	0.0613	0.355	-2.12	0.353	1.17	1.26	-1.26	-0.324	-0.545	0.22	-0.0124	1.39	-1.61	-1.62	1.84	-0.071
train_109	0	1	0.828	-0.139	-1.73	0.0814	-0.247	0.766	-1.81	-0.975	-0.071	0.422	-1.25	0.872	-0.149	-0.674	-0.558	0.00434	2.1	-2.47	0.898	0.682	-1.21	-0.487	-1.25	-0.662	-0.661	-0.729	0.146	-0.901	-0.0586	0.225	0.376	0.0733	-0.395	-0.119	-0.562	0.238	-1.28	0.595	1.2	-0.777	0.212	-1.78	0.466	-1.72	-0.373	-1.69	0.77
train_110	1	1	-0.61	0.935	-1.04	-1.79	-0.331	-2.2	-0.29	-0.781	-1.16	1.61	0.049	0.795	0.304	0.0247	-0.999	-0.351	0.0308	-0.0266	1.91	-0.362	-0.976	-1.6	-0.978	-1.11	-0.605	2.34	-0.39	-0.425	1.06	-0.63	-0.504	-1.27	-0.88	-1.98	-0.998	0.81	0.0473	-0.349	-0.388	-0.961	0.0786	1.14	1.43	-0.963	0.707	-0.663	-1.02
train_111	0	0	1.19	0.989	0.138	-1.03	0.182	0.0679	0.924	-0.358	1.46	-0.414	-0.0458	0.272	-0.196	0.193	0.669	1.76	0.576	0.397	1.4	1.64	0.749	-1.26	-0.198	-0.131	-1.68	-0.159	-1.46	-0.858	0.717	0.376	-0.675	0.0815	1.16	0.453	-1.9	1.5	-0.835	0.0413	-0.741	-0.234	-1.73	-0.938	-0.581	0.872	-1.64	-1.82	0.962
train_112	0	1	-1.3	0.731	-1.33	2.72	0.502	1.39	0.0645	-0.627	0.225	-0.499	1.22	1.13	-1.82	-0.288	-1.03	-0.636	0.994	-0.143	1.27	-0.0196	-0.582	-0.334	-0.612	-0.551	0.102	0.922	-0.287	1.31	0.466	0.426	-0.312	1.49	0.273	-1	1.65	1.14	0.124	-1.6	-1.13	1.94	1.91	0.752	1.01	0.204	-1.36	-0.1	-0.666
train_113	1	0	-0.413	-1.6	0.852	-0.457	-0.805	0.539	1.81	-0.894	0.0361	0.224	-0.463	1.29	1.02	-0.367	0.527	-0.975	0.722	0.431	0.801	-0.975	0.101	1.14	-1.31	-0.464	-0.197	-0.762	0.0393	1.61	1.72	-0.087	0.396	0.564	-0.722	-2.21	1.37	0.656	-0.16	0.576	0.302	-0.927	0.338	-0.23	0.791	-0.991	1.11	-0.745	-1.7
train_114	0	1	0.385	0.682	1.42	1.01	0.599	0.772	-0.927	-1.01	1.72	1.35	-0.298	-0.772	-0.457	1.48	-1.19	0.0569	0.921	0.886	-0.985	1.33	1.08	0.0437	-1.46	0.344	-1.62	0.189	-0.0227	1.29	1.57	-1.23	-0.103	1.19	-0.596	-0.0829	0.575	0.216	1.8	-1.87	-0.602	1.04	-0.246	0.303	-0.0868	-0.323	1.49	1.16	-0.709
train_115	1	1	-0.416	-0.708	-1.36	0.911	-1.24	-0.587	0.475	-1.46	-0.438	-0.499	-1.01	0.667	0.468	0.209	0.0769	0.0544	0.682	-1.44	0.299	-0.334	1.1	2.1	0.147	0.844	0.326	-0.69	1.94	-0.0672	0.535	0.254	-0.815	0.0521	0.123	1.74	0.276	1.54	0.904	-0.445	1.16	0.549	0.0591	-1.48	-1.51	-1.95	-0.758	0.741	-0.256
train_116	1	1	-0.589	0.163	0.998	0.886	1.09	0.87	0.781	0.135	-0.831	1.55	0.15	0.953	1.53	-2	-1.7	0.0844	1.84	0.863	0.98	-1.77	0.491	0.211	1.55	-0.279	1.93	0.139	0.453	0.354	0.949	-0.918	-0.27	0.111	-0.675	-3.04	-1.24	-1.53	-0.182	0.504	2.53	0.779	0.929	1.11	1.45	1.76	2.03	0.975	-0.98
train_117	1	1	-0.508	-1.28	-0.264	-0.126	0.156	-0.217	0.0436	0.907	-0.954	0.0456	1.07	0.776	1.18	0.37	-0.194	1.57	-1.22	-0.528	-0.0401	0.259	-0.0772	-0.695	0.946	2.7	0.865	0.781	-1.06	-0.729	0.469	1	-1.15	1.46	0.809	1.51	1.37	1.09	2.84	-0.641	1.08	1.56	0.504	-0.721	1.04	-2.37	-0.739	0.262	-0.19
train_118	1	0	0.22	-0.192	-1.95	-1.03	0.21	-0.578	-0.163	-0.636	0.463	-1.13	0.27	-1.26	-1.54	0.571	-0.722	-0.333	-2.1	-0.297	-0.576	0.239	1.03	-1.17	-0.209	-1.1	1.34	0.773	0.0557	-0.779	-1.52	-0.168	0.551	-1.41	1.17	0.0312	-1.05	0.119	-0.473	-0.62	-0.766	1.28	0.882	-0.233	-1.68	1.65	1.57	0.494	1.61
train_119	1	0	-0.923	-1.34	1.52	-1.57	0.0945	0.2	0.396	0.702	1.01	-1.55	0.153	-1.43	0.595	0.554	-0.945	0.214	-0.121	-0.599	-0.986	-1.86	2.31	1.41	1.16	1.18	-0.646	-0.415	1.48	-1.49	1.59	1.33	-0.761	1.16	-1.21	0.19	0.276	0.479	0.00335	-0.114	0.395	-0.0182	-0.444	-0.185	-1.23	-0.498	-0.406	-1.36	-0.32
train_120	0	1	1.06	-0.309	-0.0681	-0.675	-0.176	1.12	1.18	0.995	1.25	1.33	-0.434	-0.334	-0.823	1.1	0.408	-0.568	1.34	-0.0988	-0.582	-1.18	2.06	0.662	-1.4	-0.562	0.559	1.5	0.865	-1.07	-0.101	0.13	-0.48	0.567	-1.35	0.912	0.1	-0.829	-0.111	1.54	1.55	0.0376	0.368	2.05	-1.06	-0.304	0.336	-1.88	1.57
train_121	1	1	-1.9	-1.16	0.853	-0.841	0.915	0.0515	0.733	-0.0519	1.82	1.59	-1.32	2.45	1.65	-1.4	-0.434	-0.855	-0.202	0.106	0.0587	-0.289	0.73	-1.24	-0.0562	-0.182	-1.43	1.01	-0.139	0.468	1.08	-0.162	-0.801	-1.3	-0.359	1.06	-2.14	0.403	0.374	0.0241	-1.51	0.42	0.502	-2.09	0.499	-0.716	-0.826	1.06	-1.42
train_122	0	0	0.929	0.54	0.26	0.518	-1.75	0.557	0.693	-0.647	-1.46	-1.35	-0.258	-1.56	-1.23	1.18	-0.118	-0.297	0.812	0.414	-1.27	-1.32	-1.03	0.222	-0.472	0.333	-1.07	-0.364	0.195	-0.396	1.65	-0.839	-1.87	-1.97	0.363	-0.0365	0.562	-0.66	-0.393	-1.17	-0.238	-1.26	0.516	-0.407	-0.531	-0.146	-0.873	-0.321	0.026
train_123	1	1	-0.993	0.153	-1.78	-0.873	0.358	-0.724	-1.67	0.254	-0.154	0.926	0.82	-0.606	1.07	-0.574	-0.893	-1.62	-0.183	0.406	1.15	-1.13	-0.172	-1.51	1.57	-0.215	0.0949	1.32	2.22	-0.00905	-1.26	-1.15	-0.589	1.04	-0.699	-0.313	-0.00801	0.955	-0.356	-0.0446	0.321	0.455	1.37	2.06	1.89	-1.2	1.05	2.17	-1.12
train_124	0	0	1.27	1.08	2.49	-1.02	-0.432	0.16	1.57	-0.496	0.99	-1.5	1.17	-0.868	-2.48	0.731	0.554	-0.105	0.579	0.629	-2.25	-0.475	-0.329	1.01	0.672	-0.222	-0.312	1.08	-1.88	-0.974	-0.658	0.601	-0.0225	-0.38	2.04	0.726	1.21	-0.708	-2.35	0.22	1.81	-1.17	0.675	-1.06	-0.218	0.72	-0.388	-0.435	0.93
train_125	1	1	-1.91	0.9	-0.668	-1.03	-0.644	0.175	-1.36	0.923	-0.415	-0.107	0.802	2.36	1.39	-0.683	-0.492	-1.54	-1.34	-0.226	-0.191	1.31	-1.26	-1.76	1.32	-1.65	1.34	0.454	0.113	0.301	-1.45	0.785	-0.307	0.655	-1.05	-0.896	-1.14	-1.23	1.04	1.15	-1.24	0.98	0.292	1.25	0.456	0.278	1.21	-0.523	-1.73
train_126	1	1	-0.235	2.44	-0.609	-0.429	1.57	0.475	-1.42	1.2	1.36	0.688	-0.356	1.34	0.918	-1.81	-0.802	1.25	0.611	-0.096	-0.0903	-1.03	-0.589	0.409	0.233	0.0657	-0.526	1.59	-0.358	1.99	0.411	0.481	0.315	-0.0496	-2	-0.221	0.203	-1.16	-1.36	0.898	0.434	0.509	0.0794	1	1.87	1.58	0.601	1.3	-0.833
train_127	0	1	-1.02	0.438	0.0962	1.18	1.12	-0.348	-0.2	1.19	0.469	0.138	0.613	1.63	-1.57	-0.888	0.245	-0.382	0.995	-1.71	0.249	0.0426	-0.83	-1.12	-0.751	-0.337	0.283	0.0591	-0.792	1.2	-0.717	0.515	-0.106	0.447	-0.00149	0.328	-0.299	0.458	1.19	-1.4	0.521	0.839	-0.811	-0.00256	1.07	1.56	0.804	-0.965	0.349
train_128	0	1	0.651	0.137	-0.229	2.26	1.71	0.195	-1.54	-0.307	-0.465	0.0161	-0.554	0.452	0.197	2.09	-0.299	0.00836	1.54	-0.584	-0.373	0.167	1.11	1.84	-0.0179	-0.966	-0.23	-2.02	0.428	0.224	-0.00834	-0.391	1.24	-2.02	-0.892	-1.34	-0.288	-0.289	0.795	-0.962	-0.71	1	0.402	1.86	-0.539	0.536	0.0342	0.52	-0.409
train_129	1	1	0.63	1.37	-1.08	-0.479	0.894	0.777	-0.41	-0.69	-0.753	0.783	-0.521	0.378	0.914	-0.284	0.914	1.34	0.65	-1.36	1.23	1.15	0.331	0.324	-0.296	-0.14	-0.235	0.566	0.505	0.399	0.159	-0.35	-0.295	-0.122	-1.04	-1.65	0.353	0.66	0.62	-0.374	-0.598	1.39	-0.113	2.79	-0.34	-0.87	-1.35	-0.273	-0.142
train_130	0	1	1.5	-1.14	-0.1	-0.772	-1.05	1.05	-0.997	-1.21	-0.462	0.632	0.0172	-0.331	-0.916	-0.936	-1.5	-1.56	1.43	0.564	0.16	0.972	0.0251	0.121	-1.25	-0.0063	-0.114	0.773	-0.201	-0.696	-0.876	1.49	0.00088	-1.92	0.681	-0.225	-1.32	-0.0936	0.195	-1.04	0.446	-0.653	0.792	1.61	-1.09	-0.0268	-0.611	0.474	-0.511
train_131	1	1	0.201	0.429	0.133	0.345	1.35	0.0715	-2.02	0.00987	0.465	1.67	0.242	1.61	-0.116	0.246	-0.666	1.07	1.72	0.155	1.35	0.639	-1.76	0.0419	0.0991	-1.65	-0.885	-0.465	-0.287	1.43	-0.112	0.266	0.95	1.18	-0.849	0.944	0.211	-0.305	-0.0707	1.89	-0.702	0.23	0.806	-0.228	0.976	1.7	0.696	-0.632	-1.5
train_132	0	0	0.959	-0.381	0.811	-0.695	0.0381	0.216	0.257	-0.188	0.896	-0.781	0.22	-0.84	0.735	-0.763	-0.229	-0.245	-0.79	1.3	0.0991	-0.293	1.12	1.34	-1.68	-1.54	-0.828	0.391	1.47	1.38	0.414	-0.747	1.18	-1.05	1.26	-0.228	-0.888	-0.714	0.466	-1.1	0.218	-0.934	-0.899	0.622	-2.26	0.265	1.28	1.57	-0.141
train_133	1	1	-0.813	-1.42	-0.452	-0.112	0.0202	-2.42	0.828	0.338	-1.11	2.56	-1.54	2.38	-0.281	-0.141	2.3	2.14	1.77	0.246	-0.525	-1.08	-1.6	-0.746	-2.61	-1.72	-1.06	1.06	1.45	0.417	-0.134	-0.0482	1.42	1.97	-0.642	1.56	-0.439	0.709	-1.62	-0.312	-1.62	-0.0345	0.291	-0.87	1.12	-0.141	-0.86	-1.96	-1.42
train_134	1	0	-0.232	0.536	2.27	-2.04	-0.359	-1.74	0.115	0.793	-0.0637	-0.708	1.64	0.259	-2.05	1.84	0.727	1.83	-1.47	-0.0209	-0.393	-0.432	0.782	-1.82	-1.47	-1.73	0.988	0.826	0.487	1.14	-0.0865	1.21	-1.42	1.24	0.496	-0.193	-0.682	-0.781	1.46	1.06	-0.253	0.463	-1.38	-1	-0.782	0.687	0.77	-1.01	1.33
train_135	0	1	-0.941	-0.0938	-0.346	0.146	-0.246	1.25	0.378	-0.986	0.881	1.17	1.15	-0.121	0.638	-0.473	2.04	1.63	-0.483	0.104	-0.0485	-1.12	0.262	-0.164	0.196	-0.0171	-0.979	-1.33	-0.468	-0.259	-0.175	0.41	-1.57	-1.14	0.651	0.819	0.667	1.42	-1.05	1.12	0.153	0.188	-0.614	0.33	-0.821	1.6	-1.25	-0.914	0.692
train_136	0	1	0.917	2.1	-1.02	0.863	0.189	1.09	0.0274	-1.29	0.347	0.555	-1.82	0.58	-0.202	0.729	0.0115	0.419	0.72	0.347	0.733	1.72	-1.33	-0.443	-0.356	-0.769	-0.875	-0.286	0.0553	0.00917	0.845	-0.428	-0.751	-0.449	-0.573	-0.638	0.189	-0.0167	-0.00173	0.652	0.583	0.306	1.17	-1.65	1.15	-1.07	0.352	-0.281	-1.07
train_137	1	0	-1.68	-0.209	1.7	-0.856	-0.299	-0.161	-0.312	-1.07	-0.602	-0.36	-0.0826	-0.0837	0.881	-1.35	-0.0762	0.0844	1.41	1.41	-1.73	-2.32	0.684	0.0953	-0.359	-1.4	1.75	0.648	-0.221	-1.41	1.31	-1.26	0.716	-1.13	1.62	-2.3	-1.13	-0.166	0.2	-2.29	-0.552	0.0576	-0.836	0.0949	0.495	-1.17	-0.0235	1.17	0.593
train_138	1	1	0.665	-0.679	-0.446	1.17	-0.73	-0.0843	-0.327	-0.776	-0.465	0.647	0.67	-0.315	-1.18	0.61	-0.205	0.491	0.79	-1.64	-0.574	0.11	0.996	1.42	0.249	1.23	-0.847	-0.875	0.233	-0.577	-0.696	-0.217	1.13	-0.959	-0.226	-0.895	0.188	-1.25	0.276	-0.45	1.19	0.148	1.33	-0.308	0.266	-2.62	1.14	0.794	0.109
train_139	1	1	0.115	-0.723	-1.53	1.56	0.612	-0.699	-1.04	0.0362	-1.46	1.79	-0.993	0.0103	1.26	-1.37	1.72	1.2	-0.855	0.152	0.548	0.218	-0.217	-1.1	2.14	0.82	0.988	0.644	0.729	0.0374	-1.77	1.71	0.434	-0.1	-0.343	0.466	-0.548	-1	-0.337	0.159	0.799	1.39	2.31	1.71	1.1	-0.0109	0.986	0.942	-0.13
train_140	1	1	-0.913	0.655	1.26	-0.739	-0.19	0.661	-0.0734	-0.0545	0.487	0.00487	0.0819	-0.884	0.575	-1.06	0.604	0.387	0.391	0.579	-1.27	0.805	-1.05	1.02	-1.61	0.213	0.911	0.302	-1.49	-2.47	-1.12	-0.638	-0.986	-0.237	0.462	-0.909	-0.417	1.11	-0.129	-0.334	0.232	0.872	0.946	-1.48	1.49	2.25	-0.621	0.772	-0.683
train_141	1	1	-0.51	-1.35	0.85	-0.322	-0.713	0.249	0.688	-1	-0.726	0.0227	-1.5	-0.782	0.981	0.0236	1.15	0.663	0.743	-0.921	-0.449	0.515	-0.334	-1.58	0.184	3.29	1.63	-0.35	-1.21	0.556	-0.652	1.5	0.59	0.954	-0.814	-0.141	-1.32	1.04	0.734	-1.12	-0.252	1.35	-0.443	0.251	0.681	-0.977	-2.22	1.87	-0.24
train_142	1	1	0.97	-0.535	-2.41	-0.518	-1.19	1.09	-0.7	0.852	-2.23	0.326	-1.98	-0.34	0.284	0.62	0.185	0.99	-1.22	1.13	0.818	-0.341	-0.0552	-1.1	-1.2	-1.8	-0.469	1.33	1.02	-1.12	0.677	1.11	-1.39	-2.13	-0.479	-0.558	1.51	0.822	0.861	-0.0432	0.0241	-0.869	1.41	1.19	0.633	-0.729	0.413	1.41	-1.22
train_143	0	1	0.741	0.781	-0.865	0.262	0.0933	0.874	0.708	1.47	0.847	0.433	-0.81	-0.12	1.49	-1.73	1.03	1.32	-0.937	1.14	1.6	-0.89	0.467	-0.454	-0.136	-0.708	0.804	2.22	0.309	0.576	0.306	0.0145	-0.353	0.401	0.079	-0.291	-0.894	1.59	-0.483	-1.32	0.887	-0.199	0.763	-1.2	-0.377	-2.14	1.17	1.46	-0.406
train_144	0	1	-1.36	-0.907	-1.34	0.555	-1.17	0.321	-0.854	1.88	-1.51	0.0412	-0.983	0.3	-0.441	-1.18	2.16	0.565	0.542	0.676	-1.35	-0.46	-0.297	-1.9	0.606	0.105	-0.621	1.3	0.363	1.21	-0.298	1.2	0.0499	-0.305	-0.616	1.44	1.65	1.87	-0.991	0.33	0.537	0.417	0.16	-0.395	-1.24	1.23	-1.72	1.14	2.18
train_145	1	1	1.24	-1.8	-1.15	-0.0318	0.0061	-0.0787	0.445	0.456	0.982	1.84	-1.72	1.15	-0.617	-1.84	-0.137	1.53	0.046	0.235	-0.337	-0.153	0.266	-0.996	-1.7	-0.919	-0.475	0.0416	0.582	0.537	-0.694	0.182	-0.321	-0.144	-1.65	-0.722	-0.164	0.399	1.02	-0.677	1.52	-1.18	0.186	-1.53	0.11	0.958	1.47	-0.00255	-2.39
train_146	0	0	0.716	-0.448	1.05	-1.06	-0.37	-0.948	0.752	-1.19	-0.0695	0.373	-0.989	-2.81	0.252	-0.659	-0.255	1.23	-0.00254	-0.979	-1.59	-0.458	-0.528	0.983	-0.776	0.986	-0.164	-0.0728	1.26	-2.16	-0.579	-1.35	0.55	-0.993	0.23	0.792	-0.53	-1.36	0.848	-1.01	0.407	-1.2	-0.479	-0.389	-0.077	0.141	-1.32	-1.05	0.561
train_147	0	1	0.992	-0.111	-0.963	1.56	0.43	1.08	-0.135	-0.183	-2.06	-0.802	-0.633	-0.174	-0.171	1.53	-1.34	0.958	-0.0961	0.29	1.3	0.484	1.39	0.846	-1.39	0.828	0.577	-0.948	1.59	0.634	1.26	0.194	0.586	-0.218	-1.93	0.0307	-0.743	-0.93	0.299	-0.874	1.89	1.3	0.522	0.707	-0.31	-1.07	-0.433	-1.93	1.11
train_148	1	0	-0.162	0.704	0.496	0.0926	-1.37	-0.703	1.76	2.02	-0.96	-0.504	0.545	-1.83	1	-0.253	-0.0312	0.733	-0.262	0.939	0.353	-0.608	0.123	0.69	1.23	0.807	0.786	0.997	-1.65	-0.796	-1.95	-0.716	0.706	0.88	0.362	0.0382	-0.15	-1.04	-0.786	1.71	-0.0475	-1.83	-0.269	0.589	-1.01	1.12	0.645	-0.0827	1.67
train_149	0	1	0.819	0.041	-1.17	0.548	1.13	0.704	-0.408	1.07	-0.231	-0.106	-1.36	-0.972	-0.676	-0.723	-0.723	-1.16	-0.772	0.794	0.859	1.66	2.41	1.18	-1.1	-0.474	-1.27	0.82	0.208	0.15	0.41	-1.35	-0.503	-0.975	0.0118	-0.48	-0.945	1.03	-0.601	-1.49	0.0969	-0.0421	-0.0331	-0.334	0.342	0.479	-0.555	2.04	0.399
train_150	0	0	1.03	-2.36	0.265	0.0718	-2.06	-1.62	1.49	1.82	0.633	-1.39	1.01	-0.741	-1.64	-1.23	-0.619	-0.771	1	-0.262	-1.38	-2.6	-2.01	-2.15	-0.118	1.4	0.526	-1.35	1.01	-2.19	1.37	-1.42	-1.17	-0.678	1.35	0.0523	0.526	0.438	-0.8	-0.94	-1.74	-2.13	-1.5	0.111	-0.994	0.0605	-0.754	-0.814	2.38
train_151	0	0	-0.225	0.229	0.0273	-0.371	-0.0881	0.721	-1.15	-0.707	1.32	-0.477	1.28	-1.54	-1.88	0.702	-1.49	0.405	-0.33	-0.0998	-0.17	0.285	-1.1	-0.403	0.0313	-0.736	0.0226	3.13	-0.783	-0.965	-0.332	-0.156	1.34	1.44	1.78	0.742	0.252	0.296	0.954	-1.43	0.47	-1.55	-0.391	0.474	-1.76	-0.582	0.362	0.0563	1.03
train_152	0	1	0.619	0.41	0.708	0.844	-0.765	1.19	0.524	-0.772	-0.961	1.22	-1.01	0.304	0.216	-0.524	1.18	-0.676	0.931	-0.676	-0.539	-0.177	-1.48	0.842	-1.08	1.54	-1.26	0.18	-0.126	0.812	0.538	-1.07	-0.278	1.08	0.729	0.0742	1.62	-1.05	0.227	-0.651	-0.579	0.201	-1.11	-0.786	-0.819	0.754	0.702	-0.253	0.407
train_153	0	0	-0.211	-0.411	1.48	0.766	-0.323	-0.0288	-1.23	-1.14	1.42	-0.303	-0.608	1.31	0.376	-0.666	-0.361	0.662	0.206	1.83	-0.755	-1.33	0.0969	-1.2	0.0822	1.24	-0.0201	-1.7	0.883	1.1	0.539	-1.02	-1.46	1.45	1.57	1.45	-1.21	0.65	0.317	-1.66	-0.301	-0.587	-1.59	-0.065	-2.35	-1.1	-2.53	0.264	0.469
train_154	0	0	-0.269	-0.975	0.659	-0.839	0.107	0.0963	1.73	0.424	0.828	-0.87	1.89	1.88	-2.38	-0.381	0.185	-0.11	1.22	-2.92	-1.2	-0.119	0.896	1.35	-0.0964	1.7	1.39	1.36	1.34	0.714	-0.456	1.01	2.14	0.538	1.15	0.55	-0.462	0.133	0.376	-0.501	0.0635	-0.154	-0.523	-1.37	0.611	0.461	-0.933	-1.12	-0.928
train_155	1	1	-0.995	1.15	-0.573	0.447	0.35	-0.356	1.22	-0.701	0.451	0.729	-0.98	1.68	0.81	-1.67	1.77	0.179	-0.645	0.0737	0.0669	0.881	0.567	0.274	0.304	-0.842	-0.171	0.908	0.849	-1.07	0.847	0.761	1.48	-0.711	0.681	-0.592	-0.711	0.718	3.1	-1.8	-2.03	0.945	0.25	1.01	1.13	-0.386	0.523	-0.714	-1.39
train_156	1	0	-0.63	-1.91	-0.188	-2.3	-0.346	-0.679	0.116	0.233	-0.215	-1.29	0.824	1.33	0.419	1.72	-0.882	-0.808	-0.0111	-0.927	0.373	0.746	1.62	-1.68	0.434	-1.29	-0.133	-1.3	-1.3	0.538	0.376	1.29	2.68	-1.23	-0.00856	-0.0703	-0.894	-1.03	1.32	-0.423	-0.533	0.69	-0.318	-0.456	0.228	0.764	-2.13	-1.33	-0.901
train_157	1	0	1.62	-1.05	-1.21	-0.587	0.203	-1.32	0.45	0.0809	-0.792	-0.0712	0.0171	-0.329	0.0391	0.763	-0.133	-0.0909	-2.04	-1.02	-1.25	0.341	0.769	-0.407	0.0171	-0.737	0.272	-2.51	1.19	0.985	-0.85	-0.913	-0.448	0.658	0.235	0.722	-0.079	-1.62	-0.665	1.17	1.36	-1.24	-0.836	-0.168	-3.2	1.3	2.46	0.266	-0.288
train_158	1	0	-0.248	-0.481	1.22	-1.17	1.34	-2.1	-1.24	-0.538	1.59	-1.89	0.181	-0.573	0.325	-1.38	-1.55	-0.719	0.382	-1.08	-0.158	-1.72	0.36	0.182	1.4	-0.152	1.05	0.526	-0.00104	0.383	0.282	-0.137	0.285	1.54	0.472	0.616	0.0553	-0.828	-1.98	0.00771	-0.663	-0.28	-0.16	-0.381	-0.646	-0.55	-0.272	-0.0599	0.116
train_159	0	0	1.4	0.42	-0.319	0.78	0.871	-0.96	0.449	0.0417	0.751	-0.97	1.22	0.0432	-0.456	0.763	-0.878	1.21	0.281	-0.328	-0.0974	1.65	0.696	-1.05	1.09	1.41	0.717	-0.0121	-0.734	1.45	-0.963	1.36	1.78	1.33	0.571	0.385	0.289	0.274	-0.421	1.26	0.542	1.21	-0.00641	1.92	-1.2	0.236	0.396	-0.806	1.58
train_160	0	1	0.574	-0.372	0.387	0.356	0.115	0.176	0.954	-0.686	-1.07	1.5	-1.73	0.0936	0.521	-1.26	0.842	-0.467	-0.0416	-0.283	0.79	0.306	1.11	1.78	1.3	0.284	-0.5	-0.0331	-0.608	-0.895	0.959	-1.52	-0.913	0.922	0.836	-0.82	0.43	-1.12	-0.102	-1.11	0.318	-1.19	1.98	-1.83	0.275	-1.66	-0.334	-0.0128	-0.208
train_161	1	0	0.968	0.355	-0.816	0.0149	0.676	0.962	1.37	0.0782	-0.0257	-0.667	0.648	0.435	-0.431	-1.28	1.65	-0.404	0.814	-1.73	-1.53	0.279	0.582	2.33	-0.475	-0.419	-0.381	-0.998	-0.352	-1.14	1.27	1.27	1.33	-0.83	1.07	0.948	0.892	-0.66	1.37	0.265	0.376	-1.16	0.0523	-0.813	0.844	0.922	1.2	0.357	-0.445
train_162	0	0	-0.593	1.32	0.982	-0.203	-0.369	-1.27	-0.402	-0.277	1.13	-0.73	1.14	-2.27	-0.581	1.16	-1.1	0.566	-1.85	0.924	-0.8	0.306	-0.158	0.962	-0.965	-1.44	0.221	1.4	-0.893	-1.39	0.782	-0.0176	0.787	-0.735	-0.0947	0.61	-0.42	-0.938	-0.733	-0.809	0.996	-1.2	-1.01	0.956	-0.747	1.65	-0.776	0.00633	1.22
train_163	0	1	1.04	1.07	-0.101	-0.108	0.315	2.19	-1.48	0.278	1.58	-0.148	-0.154	-0.621	0.417	-1.04	0.825	-1.48	-0.198	0.744	0.492	0.219	-0.396	0.37	-0.409	1.5	-1.15	-0.325	0.183	-1.09	0.0558	-0.0909	0.384	-0.499	-0.667	-0.488	0.0477	-0.145	0.55	-1.52	1.17	-0.634	-0.825	0.0626	-0.647	0.948	-0.0257	1.1	0.228
train_164	0	0	-1.79	1.07	-0.439	1.32	-0.207	-0.476	-0.43	-0.149	-2.1	-0.804	0.462	0.734	-0.844	-0.62	-0.627	-2.46	-1.8	1.16	1.68	-1.12	-0.466	0.417	1.08	-2.06	0.734	1.57	0.319	-0.458	2.49	-1.31	0.854	-0.31	-0.258	0.436	-1.67	-2.04	-0.837	-1.17	-0.891	1.14	0.808	1.24	0.369	1.07	-1.3	-1.01	1.41
train_165	1	1	0.124	-0.152	0.325	1.4	-0.00143	-0.755	-1.05	-0.707	-0.9	1.07	0.342	1.54	1.21	0.0379	-0.241	1.07	0.429	1.03	0.631	0.885	-0.925	-1.58	0.645	-0.323	0.00472	-1.76	-1.74	0.974	-0.0748	1.65	0.113	0.498	0.3	-1.1	-0.456	-0.751	-0.365	0.988	0.844	0.465	1.31	2.01	0.509	-1.07	-0.806	0.255	-0.246
train_166	0	0	-1.76	0.0757	-0.029	0.453	-0.254	0.868	-0.259	2.43	0.185	-0.406	-1.18	-0.634	0.377	1.4	-1.6	0.1	-0.673	-0.192	0.92	0.174	0.557	0.0929	-1.08	-0.302	0.281	-0.983	0.288	-0.838	-0.023	0.661	0.99	0.234	-1.13	-1.13	-0.782	-0.15	1.61	0.056	-1.36	-0.349	-0.387	-0.747	-0.282	-1.48	-0.835	0.0974	0.909
train_167	0	1	-1.87	0.575	-0.233	2.28	0.111	0.826	0.76	0.337	-1.49	1.26	0.379	1.21	-0.586	-0.286	-0.43	-1.46	2.12	-1.64	0.125	1.46	0.227	1.55	0.83	0.328	0.957	1.11	0.504	-0.0761	1.4	0.692	0.531	-1.84	2.01	0.529	-0.622	-1.12	-0.9	-0.75	-0.58	0.783	0.574	0.787	0.0832	0.953	-0.617	0.2	-0.809
train_168	0	0	0.977	-0.782	-0.858	1.06	-1.49	-0.816	1.9	0.899	-1.65	-0.0509	-0.284	1.41	-1.17	-1.08	0.988	-0.158	1.41	0.854	-0.0489	-0.497	0.23	-1.04	-0.779	0.705	-0.217	-0.332	0.397	-1.55	0.45	0.244	-1.48	0.442	0.444	1.27	-1.07	-0.862	-1.02	0.781	1.32	-0.261	-0.327	-0.234	-1.2	-0.291	-0.73	-0.983	1.34
train_169	0	1	-0.376	-2.48	-0.337	0.296	1.06	0.00653	-0.254	-0.814	-0.0446	-0.214	1.33	-0.596	-0.488	-0.505	0.837	-0.684	2.08	-0.853	0.817	-0.135	2.27	0.529	0.677	1.2	0.756	-0.261	2.59	-0.488	-0.772	1.91	-0.0361	-1.06	1.8	-0.00294	-1.2	0.646	-0.314	-1.67	-0.0502	-0.591	-0.788	-0.0884	0.365	1.12	-1.71	-0.558	-0.238
train_170	0	1	2	0.638	-2.05	1.59	1.4	0.694	-0.269	-1.21	-0.21	-1.27	1.47	-0.977	-2.16	0.617	-1.3	-1.14	0.333	-1.07	0.203	0.239	0.308	0.07	-0.0881	0.131	0.298	0.391	-0.573	0.513	0.305	-0.452	-0.735	-0.888	0.763	-0.895	0.278	0.779	-1.04	-0.947	0.131	2.38	-0.581	0.843	-0.166	1.06	-0.633	-0.448	-0.375
train_171	1	1	-0.542	1.19	0.107	1.83	-0.45	-0.4	-0.414	0.361	-0.372	0.64	-0.107	-0.27	0.816	0.316	-0.518	0.805	-0.584	1.37	0.705	0.23	-0.32	1.03	1.3	0.0445	-1.57	-0.694	-0.641	0.407	-1.39	-1.44	-0.417	-1.36	-0.749	-0.786	-0.45	-0.257	-0.838	0.771	-0.755	2.16	2.01	-1.18	0.933	-0.29	0.445	0.379	-1.58
train_172	0	1	1.11	1.27	0.62	-0.821	0.767	0.0543	-0.586	-0.511	1.96	-0.709	0.267	-1.06	-0.193	-0.222	0.0293	-0.587	1.21	1.74	0.486	0.545	0.987	0.51	-0.421	-1.04	-0.709	0.762	1.49	-1.93	-0.175	-0.565	-1.06	0.146	1.22	-0.492	-1.37	1.17	0.362	-0.467	0.6	-0.866	-0.171	1.09	0.541	-0.614	-1.25	-0.714	0.991
train_173	0	0	1.4	-0.29	1.33	-0.857	0.996	-1.07	-0.0998	-1.83	1.18	-0.285	-0.217	0.0353	-1.4	1.93	-1.48	0.341	0.354	-0.233	-0.471	-0.991	-1.36	0.859	-1.7	-0.0628	-0.103	-0.0262	0.0563	-0.788	1.21	-0.536	-1.24	-0.674	-1.39	1.15	1.41	1.43	0.272	-0.404	0.0703	-0.755	-0.469	-0.751	-0.109	-0.781	0.361	-1.56	0.00938
train_174	1	0	0.286	-1.62	-0.404	-0.212	-1.01	-1.48	-1.59	0.961	-1.52	-1.1	-0.166	0.701	-0.309	0.25	0.24	-1.11	0.679	-0.806	0.157	0.624	-0.784	0.167	0.571	-1.47	1.19	1.66	-1.22	0.492	-0.189	2.46	0.69	-0.47	1.24	2.3	1.7	0.253	-0.557	1.16	0.257	-0.209	0.65	0.668	0.32	0.311	0.619	-0.472	-0.298
train_175	0	1	-0.542	1.35	0.728	0.431	0.814	1.19	1.08	-1.04	-0.823	0.553	-1.4	-0.374	-2.35	1.96	0.514	-0.79	-1.21	-0.355	-0.566	1.76	0.645	-0.0785	0.432	0.0845	-0.191	0.585	1.73	0.821	-0.783	-1.42	0.58	-1.12	-0.243	0.575	-1.79	-1.85	0.916	-0.485	-1.08	2.23	0.714	-0.0296	0.565	0.444	-1.54	0.802	-0.0677
train_176	0	1	0.17	-3.04	0.425	0.666	-0.538	1.08	1.02	-0.446	-0.0797	0.853	-0.739	-0.232	-0.761	-0.491	0.0137	-1.23	0.929	-0.83	0.84	-0.695	2.15	2.01	-0.465	2.02	0.064	-0.341	0.241	-1.11	1.09	0.912	-1.29	2.19	-0.00353	-1.39	-0.556	-0.824	-0.858	-0.517	2.26	-1.4	1.09	-0.368	0.245	-0.309	-0.345	-0.774	-0.979
train_177	1	0	-1.01	1.25	-1.02	0.014	-1.06	-0.179	0.639	0.577	-1.86	-1.4	1.73	-0.59	-0.336	0.818	0.616	-2.23	0.418	-0.574	-0.77	-0.412	0.226	-0.426	0.547	2.2	-0.388	1.17	0.556	0.391	-0.0191	1.17	1.69	0.371	-0.39	-1.55	-0.702	-2.28	1.82	-1.58	-0.217	-0.383	1.63	2.58	-1.27	-0.882	-0.276	3.06	0.694
train_178	0	1	0.44	0.489	-0.69	-0.259	-0.567	-0.526	-0.361	0.00397	1.29	0.111	0.824	-1.3	-0.118	-0.713	0.335	-0.118	-0.41	0.63	-1	0.164	0.235	-0.227	-0.267	0.872	0.245	-0.749	2	-0.249	1.17	-0.975	0.0431	0.617	1.58	-0.626	-1.28	-0.651	-1.2	-1.64	-1.16	0.603	-0.464	0.451	-0.298	1.44	0.594	0.721	0.263
train_179	1	1	1.64	1.19	-0.265	-1.04	0.771	-1.2	0.23	-0.623	1.14	0.147	-0.162	-0.33	0.694	-0.268	1.01	1.54	0.253	0.639	-0.812	0.559	1.22	-1.56	0.739	0.106	1.78	1.01	0.432	-0.895	0.0534	-0.0918	-0.41	-0.511	0.931	-0.229	0.113	-0.263	0.432	0.744	0.606	1.2	1.39	2.47	0.331	-0.277	0.567	0.538	-0.712
train_180	1	0	-0.539	-0.651	-1.26	-0.8	-0.963	-1.83	1.21	-1.14	-1.37	-0.0851	0.208	0.336	0.209	1.39	0.421	0.302	-0.908	-0.0156	-0.0667	-2.41	-0.692	-0.308	-0.00765	0.368	0.839	-0.684	0.939	0.235	0.377	0.265	1.03	0.45	-1.73	-0.257	-1.02	-0.548	-1.2	0.869	0.294	-0.665	-0.986	0.355	-1	-0.0462	1.42	0.715	0.136
train_181	0	0	1.34	0.311	1.46	-0.273	-0.318	-0.699	0.35	-0.246	1.71	-0.731	1.78	-1.34	-0.582	1.11	0.802	-0.639	-0.16	1.17	-2.21	0.0358	0.416	-0.281	-0.185	0.29	0.615	-0.264	0.149	-1.73	0.133	-0.841	-0.67	-0.91	1.78	1.44	2.9	-0.288	0.0653	-0.182	1.32	-0.444	-0.0469	0.782	0.0538	-0.924	0.292	-1.52	1.79
train_182	1	1	-1.69	0.19	0.653	0.15	1.63	1.2	-0.651	-0.947	1.47	1.25	-0.376	0.529	0.171	1.76	0.169	0.985	2.08	-1.88	0.764	-0.888	0.812	-0.633	-0.725	0.387	-0.0513	-0.68	0.174	-0.516	1.16	0.323	-0.254	-0.886	-1.9	-1.83	-1.6	0.425	2.41	0.567	0.109	1.01	-0.391	-0.144	1.33	-0.542	-0.425	-0.351	-1.46
train_183	0	0	-0.493	-0.298	0.384	1.16	-1.53	0.53	-1.09	1.28	-0.851	-1.47	-0.226	-1.33	1.26	2.14	-0.74	0.791	-0.6	1.03	-0.404	-1.17	-1.27	-0.576	-0.204	1.32	-0.283	1.12	0.43	0.588	1.64	-0.919	-0.896	-1.4	0.845	0.16	-0.743	-0.0665	1.45	-0.986	-0.421	-0.355	-0.0402	-0.359	-0.633	-0.781	-0.537	1.27	1.57
train_184	1	0	-0.0109	0.57	0.869	0.505	0.197	-1.23	1.03	0.365	0.344	-0.188	-0.0582	0.366	0.525	1.85	-1.16	0.774	-0.941	0.821	-0.969	0.00166	-0.655	0.0287	0.974	2.11	1.48	-1.07	0.549	-0.897	1.08	-0.243	-1.77	1.19	-1.17	-1.11	0.843	-0.835	1.18	1.1	-0.358	-1.48	-1.02	-0.668	0.308	-1.52	-0.51	-1.09	-0.332
train_185	0	1	0.411	-0.3	0.0382	1.24	-0.128	0.00591	1.79	-0.979	0.385	0.555	-0.185	1.08	0.39	0.566	1.11	0.621	0.77	1.12	-0.977	0.951	-0.484	-0.882	-0.423	-0.741	-0.0463	-0.715	-0.533	0.307	-0.993	1.08	-0.00302	0.801	0.195	-0.806	-0.142	-0.403	-1.3	1.2	-0.373	-1.06	1.94	0.811	-0.981	-1.38	0.604	0.708	-1.08
train_186	0	1	-0.779	1.29	-0.235	-0.315	-1.16	-0.37	-0.108	0.381	0.784	-1.87	-0.0665	0.337	-0.423	0.022	-1.28	-0.449	0.404	-0.585	0.375	-0.157	-0.88	-1.59	-0.231	-0.663	-1.78	0.302	0.522	-0.282	1.13	0.0381	-0.603	-0.353	0.695	-0.172	0.455	1.92	0.864	-0.597	-1.8	-0.438	1.41	1.12	-0.0689	-0.457	-0.817	-0.293	-0.112
train_187	1	0	-0.92	-0.623	0.143	-2.56	0.998	-0.145	0.854	-0.132	-0.882	-1.15	0.484	0.489	-1.14	-0.951	-1.73	-0.921	-0.903	-0.806	0.31	-0.319	0.259	0.417	1.5	-1.08	-0.344	0.873	0.628	0.0392	0.678	0.166	0.294	0.108	0.811	-1.44	-0.328	-0.506	1.2	0.5	-0.197	-0.0453	-1.42	0.00152	-1.42	-0.901	-0.283	0.0809	-0.911
train_188	0	1	2.09	-0.3	0.314	1.96	0.0643	-1.76	-0.12	-1.32	0.0396	1.37	0.886	0.184	-0.675	0.494	-0.315	-0.147	1.6	-2.22	0.568	0.234	1.01	1.93	-0.325	0.799	-1.04	1.47	-0.624	0.999	-0.0551	0.631	1.17	-0.588	0.252	-0.685	0.141	-0.167	-1.19	-0.539	1.08	-0.579	-0.804	0.377	0.659	-1.01	0.679	-1.82	1.14
train_189	1	0	-1.2	-1.27	-0.0853	0.193	0.962	-0.727	0.996	-1.03	0.673	-0.919	0.911	-0.0365	0.59	1.21	-1.48	0.375	0.383	0.184	-0.268	-2.04	-0.061	0.838	0.125	0.651	0.456	-0.69	-1.28	-1.26	1.97	-0.135	-0.592	-1.5	0.195	0.958	-0.874	0.579	0.46	0.656	1.33	0.0945	-2.68	-1.78	1.67	-0.101	0.00539	-1.61	0.233
train_190	1	0	-0.241	0.875	1.08	-0.202	1.04	1.25	-2.12	0.2	0.87	-0.895	1.02	-0.65	0.599	-0.289	-0.679	-0.246	-0.18	-0.0508	-1.28	0.884	0.224	-1.36	0.00855	0.0804	1.14	0.717	-0.18	1.09	-0.113	-0.875	0.225	0.132	1.12	-0.921	0.377	0.0746	-1.1	-1.03	-0.301	-0.418	-1.54	0.00665	0.887	-0.316	-0.0321	0.444	0.746
train_191	0	1	-1.75	-0.184	1.3	0.63	1.01	1.08	-0.131	2.73	0.73	0.803	-1.21	0.214	1.16	-1.16	0.491	0.0886	-0.828	-0.366	0.468	-2.73	-0.333	0.758	-0.706	-0.819	-0.997	0.894	1.26	-1.81	-0.961	1.48	-0.125	1.57	1.08	-0.599	0.177	0.388	0.506	0.843	-0.593	-1.69	0.546	1.02	-0.762	1.11	0.244	0.65	-0.0104
train_192	1	0	0.755	-0.379	-0.0889	-1.7	0.163	-2.38	-0.797	0.254	1.95	1.17	-0.102	0.0551	0.987	1.44	0.053	0.344	-0.929	0.141	-1.19	-1.42	-1.88	0.255	1.51	0.337	-1.51	-0.0898	-0.825	1.62	0.62	-0.046	0.906	0.663	-0.221	-0.247	-1.74	1.08	-1.28	2.59	0.409	-1.35	-0.426	1.31	0.123	0.874	1.54	1.04	0.114
train_193	0	0	0.478	-0.133	-1.17	-0.515	-0.568	-0.0206	1.13	0.215	-1.42	-0.82	0.837	-1.63	-1.31	1.3	0.284	-1.11	-0.63	2.24	-0.642	0.959	-0.551	0.478	0.639	-1.5	-1.2	-0.671	1.62	-1.29	-1.08	-1.39	-0.597	0.186	1.56	-0.49	0.571	-0.505	-1.62	0.411	0.174	-0.112	-0.333	-0.193	-0.774	-1.54	-0.00591	1.5	0.463
train_194	0	0	-0.793	0.569	-0.861	1.13	0.319	0.863	2.04	0.502	1.25	0.299	1.13	1.49	-1.74	0.547	-0.879	-0.102	0.295	0.778	-0.492	0.902	0.882	-2.06	-0.72	-0.93	2.04	-0.0423	1.3	-0.393	0.448	0.199	-1.02	0.259	0.802	1.48	-0.611	-0.348	0.669	-0.813	-1.06	-1.23	0.077	0.106	-1.03	0.388	-1.09	0.643	1.87
train_195	1	0	0.463	1.07	-0.75	-0.18	1.15	-0.555	0.00142	0.603	-0.38	-1.56	-0.931	0.258	-1.4	1.05	-0.303	-0.41	-0.912	0.668	0.315	0.0416	-1.78	-0.227	0.312	-0.98	-1.39	-0.611	-1.05	0.964	-0.262	-0.526	2.56	-1.09	-0.354	-1.42	-1.12	-0.322	-0.608	0.668	-0.791	0.517	-0.301	0.756	-1.45	0.543	0.0274	0.145	1.16
train_196	0	0	-0.933	-0.632	-0.432	0.899	-0.949	-1.35	0.0987	0.242	1.7	-1.12	1.73	-0.424	-0.76	0.642	-0.168	-0.561	-1.07	-0.666	-1.18	0.0137	0.812	0.792	0.397	0.338	0.0544	-0.971	0.00894	-1.52	0.0905	-0.148	-1.03	-0.713	2.44	0.262	-0.59	1.34	-0.0767	-0.486	0.562	-0.203	-1.21	-1.26	-1.22	0.926	0.894	-0.595	0.548
train_197	1	1	-0.0548	0.988	-1.12	0.248	1.19	1.35	-0.354	2.04	0.217	-0.0685	-0.574	0.622	-0.526	0.646	0.503	0.421	-1.02	0.781	-0.0639	-0.203	0.00408	-1.86	0.597	0.666	0.0111	-1.12	0.647	-1.02	-1.14	-0.42	-0.453	2.22	0.219	-0.298	2.3	0.763	-0.68	0.83	-0.168	0.802	0.256	0.334	-0.0916	-1.31	1.23	0.918	-0.0906
train_198	0	1	-1.15	0.488	-0.36	1.38	1.08	0.255	0.426	-0.604	-0.0206	-0.417	-0.373	2.3	-0.855	-0.295	0.663	2.61	0.447	-1.46	1.46	-1.49	-0.0975	1.33	-1.1	0.544	0.48	0.103	1.06	0.321	0.0318	2.72	-0.0763	1.47	-0.791	1.71	0.498	1.09	0.242	-0.477	-0.482	0.481	-1.02	-0.462	-0.12	1.42	0.166	0.785	0.132
train_199	1	0	-0.407	-0.0424	1.26	-0.799	2.36	-0.669	0.498	-0.454	1.42	-1.25	0.624	0.842	-0.257	-0.374	-1.99	0.538	-0.359	1.06	0.24	-1.05	-0.684	0.193	0.266	0.742	-1.25	0.396	-0.907	-0.277	0.762	0.214	0.0778	-1.7	-0.465	-1.52	-0.245	-0.619	1.86	-2.12	-1.05	-1.22	-0.854	0.342	-0.648	-0.158	0.49	0.948	0.938
train_200	1	1	-0.693	0.629	0.676	0.901	0.963	1.71	0.452	0.655	-2.04	-0.505	-1.57	-0.00197	0.5	-0.743	0.845	0.958	0.809	0.879	0.332	1.89	-1.28	1.58	-0.434	-1.74	-1.04	-0.383	-0.992	0.213	-1.42	0.752	1.09	1.17	0.889	-1.24	1.7	-0.0388	-0.609	0.411	-0.128	-0.768	1.69	0.112	1.1	-0.154	-0.224	-0.217	-1.51
train_201	0	1	0.894	-1.61	-0.41	-2.52	1.25	1.6	-0.805	0.303	-1.24	1.2	-0.819	-0.496	1.09	0.455	1.15	-1.15	0.0773	-0.288	-0.346	0.828	-1.1	0.63	0.0881	0.552	0.194	-0.466	1.01	-0.809	-1.37	-0.351	1.28	0.159	-0.816	-0.505	0.358	-3.2	-0.042	1.78	1.91	0.391	-1.35	-0.135	0.805	1.53	0.352	-1.4	-0.79
train_202	0	1	-0.359	-0.158	-0.74	-0.304	0.57	-0.211	-1.42	-0.603	1.81	-0.0287	-1.65	1.17	-0.0776	0.833	0.95	1.44	1.75	0.0191	0.689	-1.09	-0.124	-0.46	-1.04	0.0707	-1.53	-0.67	-0.375	-0.751	1.67	0.0649	0.626	-0.721	0.512	1.88	-0.177	0.938	-0.293	0.0775	0.866	0.23	-0.000904	0.402	0.805	2.87	-1.18	-1.29	-0.371
train_203	1	0	0.624	-0.361	1.5	-1.1	-1.29	-0.729	-0.0875	-0.646	-1.68	-1.29	0.403	-0.125	-0.737	0.941	1.04	-0.0809	-0.73	0.275	-0.711	-0.569	-2.61	-1.42	-0.0629	-1.11	1.35	0.711	-0.014	0.908	-0.806	1.48	-0.185	-1.04	-0.702	-0.583	-2.2	0.333	-1.91	0.0354	-1.85	-1.2	0.131	-0.966	-0.0289	-0.458	0.46	-1.17	-0.113
train_204	0	0	1.72	-0.558	-0.0649	0.447	0.0766	-1.27	-0.557	0.423	0.468	-1.65	0.591	-0.875	-0.000847	0.687	-0.406	-0.267	-0.585	1.66	-0.374	0.989	-0.842	0.26	-0.319	-1.38	-0.236	-0.155	-0.859	-0.762	0.627	-0.385	-0.253	-0.861	0.732	0.629	-0.159	0.682	0.222	-1.29	-0.399	1.15	-0.813	-0.175	-2.57	0.97	-1.28	0.513	1.03
train_205	0	1	1.55	0.896	-0.156	0.884	1.11	1.96	-0.0836	-0.729	1.28	1.4	0.387	0.105	0.431	-1.47	0.587	-0.775	0.498	0.536	0.294	1.25	1.46	1.31	-1.28	-0.569	2.25	-0.285	0.749	1.19	-0.981	-0.069	1.35	1.6	1.08	1.07	-0.266	-0.585	-0.589	0.804	-0.688	0.971	1.73	0.204	0.266	0.845	-0.637	-1.2	-0.773
train_206	0	1	-0.205	1.85	-0.696	1.05	-0.0853	2.06	-0.0371	0.181	0.194	0.478	0.513	0.523	-0.999	0.701	0.451	0.187	-0.613	1.08	2.14	0.853	0.871	0.908	0.788	0.573	1.91	-0.147	0.564	0.0292	-0.833	1.02	-2.06	-0.135	-0.0496	0.58	1.18	0.0468	0.353	0.33	1.36	1.36	-0.0257	0.632	2.21	-0.222	-1.43	1.06	1.34
train_207	1	0	0.473	-0.526	0.992	-1.5	0.478	-0.334	-0.744	-1.04	0.173	0.823	-0.443	-0.275	-0.0732	-0.315	-0.633	-0.698	-1.68	-0.763	-0.589	-1.13	0.0472	0.406	0.98	1.45	0.174	-0.688	0.478	-0.356	-1.15	0.263	0.315	0.125	-0.275	0.0367	-1.19	0.0634	0.714	0.227	0.657	-0.109	-2.98	-0.742	-1.21	0.58	0.406	0.651	-0.802
train_208	1	1	-0.918	1.82	-1.05	-1.29	-0.911	-0.553	-0.0806	0.414	-0.907	-0.453	-0.174	0.214	1.03	0.474	0.934	2.91	-2.01	1.1	-0.604	-0.994	-0.506	-0.192	0.637	-0.14	0.96	-0.695	0.781	-0.767	-0.412	-0.229	-2.38	0.823	-0.197	0.915	-0.256	0.151	-1.42	2.47	1.93	0.484	0.541	-0.847	0.449	-0.00202	0.942	0.323	0.62
train_209	1	1	-1	-0.84	-1.53	0.817	-1.12	0.563	-0.0132	0.0666	-0.769	2.63	-1.3	-0.316	0.215	-0.619	-0.437	-0.822	-0.0298	1.27	0.304	-1.25	0.203	-0.865	-0.646	-1.54	-0.455	0.957	-0.697	0.369	0.147	-1.59	0.0871	-1.05	1.22	0.371	-0.938	-0.344	-1.46	0.593	-1.28	0.49	0.788	0.577	0.227	0.0614	1.04	0.402	-1.79
train_210	0	0	-0.973	0.258	0.181	0.667	0.0635	0.0947	1.28	0.778	-0.846	0.468	-0.154	-0.979	1.29	0.556	-0.548	-0.372	-1.44	-0.451	-1.76	-1.25	-0.801	-0.131	2.14	-0.504	0.244	-1.11	-0.503	-0.0726	-0.918	-0.224	1.72	-0.326	-0.89	0.372	0.82	-1.91	1.01	-0.509	-1.53	1.12	-0.757	-0.304	-1.11	-0.0688	-0.838	-2.02	1.3
train_211	1	0	-0.764	0.0723	2.39	-0.371	-0.523	0.019	0.746	-2.1	-0.282	-1.45	0.659	-1.61	-0.556	1.38	1.08	-0.503	-1.38	0.697	-1.26	0.0967	-0.681	0.313	0.00621	0.326	-0.28	-0.508	-0.268	-2.27	-0.574	-0.619	0.854	-0.623	-0.517	-0.154	-0.566	-1	0.663	0.706	-1.08	-0.0783	-0.661	0.101	-1.25	-0.299	0.234	1.16	0.604
train_212	1	1	-2.47	0.665	0.387	-0.98	1.07	-0.374	-1.69	-0.926	0.0264	-1.3	0.15	-1.17	1.59	1.55	-0.525	-0.372	-0.269	-0.817	-0.686	0.0627	-1.22	0.0109	2.76	-0.284	-0.805	0.207	-2.68	-0.624	-1.18	-0.514	1.67	-1.35	-0.408	0.365	-0.7	1.22	-0.13	1.3	0.658	-0.431	0.78	-0.707	0.0853	-0.337	-0.974	0.57	-0.378
train_213	1	1	-0.169	-0.022	1.66	0.657	0.863	0.429	1.63	-0.674	-0.344	-0.142	-1.95	-1	0.188	0.32	-0.0176	1.41	-0.684	0.898	0.313	-1.29	0.19	1.62	-0.257	0.445	-0.597	0.246	0.576	-1.31	-0.218	-1.71	-1.84	0.28	0.411	-0.172	-1.17	0.393	1.92	-0.532	0.0224	-0.664	-0.213	0.196	-0.667	-0.448	0.292	0.719	-0.245
train_214	1	1	-0.846	-1.05	1.02	-1.27	0.993	1.33	-1.96	1.96	-1.64	-0.0605	0.658	-1.5	0.029	-0.88	-0.116	-1.22	-1.08	-0.0555	-0.735	1.69	0.0431	0.38	-0.638	0.39	0.405	0.379	0.225	1.04	-1.39	0.474	-1.3	0.0496	1.28	-0.141	-2.02	0.0863	1.08	0.26	0.913	-0.908	-0.526	-1.55	0.389	1.06	-0.689	1.81	0.0846
train_215	1	1	0.649	0.917	-0.0492	0.519	0.955	0.869	-0.971	0.305	-1.39	-0.13	-0.356	1.7	0.89	-1.93	-0.00943	-0.0215	1.36	-2.1	1.44	1.72	-1.5	-0.109	1.08	-0.261	-0.543	0.114	0.174	0.884	-1.25	2.05	0.783	0.705	0.343	-1.83	-0.144	0.219	-0.971	0.172	0.0371	0.947	-0.314	-0.945	1.02	-1.48	0.372	0.66	-0.858
train_216	1	1	-1.02	-0.908	0.0668	0.354	-0.0466	0.0848	-0.0879	1.54	-0.0671	0.0193	0.848	0.0939	-0.229	-0.197	0.818	1.41	0.525	-1.13	0.468	-0.505	-1.33	-0.263	0.787	-0.556	-0.371	-1.14	-0.784	0.112	-1.22	0.687	0.0551	0.934	1.51	1.53	-1.12	1.59	-0.754	1.39	-1.28	-2.18	1.89	0.0548	1.24	-1.55	-0.111	0.157	-1.18
train_217	0	1	0.234	0.823	-0.63	0.886	-1.13	0.969	1.33	-0.409	0.183	1.16	0.385	-0.112	-0.763	0.17	-0.513	0.395	-0.484	-1	-0.764	0.417	2.02	-0.402	0.421	0.532	1.24	0.779	-1.16	-0.165	0.0472	-0.667	-0.542	0.0883	-0.475	1.72	1.14	-0.356	0.303	0.687	0.939	0.653	0.983	1.87	-0.891	0.613	-1.27	-1.3	0.55
train_218	1	1	-0.552	0.347	-0.254	-1.49	1.13	-1.89	-0.539	-0.636	0.176	1.02	-0.129	-0.496	-0.0665	0.516	-0.365	-0.32	0.275	-1.17	1.03	1.52	1.03	0.228	0.226	-0.459	-1.37	0.987	-1.34	-0.513	-0.601	1.1	-0.285	-0.233	0.993	0.803	0.305	0.44	1.65	0.79	0.865	-0.472	-0.731	1.27	0.913	0.733	0.0765	-0.26	-2.32
train_219	0	1	-1.08	-0.497	1.51	0.57	-0.597	1.35	0.229	-0.546	0.0205	-0.403	-0.0858	-1.23	1.68	-2.11	0.368	-0.0198	-0.179	-0.0386	1.05	-1.15	-0.91	1.27	1.02	1.58	1.44	0.596	-0.366	-1.8	-0.451	0.248	1.18	0.787	0.496	1.18	0.852	0.471	0.34	-0.44	0.865	0.669	0.52	0.121	-1.67	-1.87	-0.623	0.143	2
train_220	1	0	-0.471	-1.41	-0.206	0.259	1.26	-0.938	1.07	-1.03	-0.0815	1.14	-0.385	-1.04	-1.37	1.04	0.831	0.487	1.34	0.154	0.799	0.538	-0.522	-0.595	0.731	-0.241	-0.67	0.233	-0.236	0.293	-1.75	1.57	0.139	2.23	-1.11	-0.159	0.867	-0.277	-0.586	0.149	-0.299	-0.447	2.39	-1.1	-0.905	0.731	1.23	1.07	0.65
train_221	1	0	0.0171	0.401	-0.204	-1.47	-1.43	-1.8	-0.441	-2.54	1.4	-0.719	-0.45	0.963	-0.609	0.925	-0.233	-1.66	-0.374	0.345	0.403	0.49	0.827	0.455	0.233	-0.582	-0.8	-1.51	1.02	-0.587	0.673	-1.14	-0.874	-0.072	-0.25	-0.898	0.0927	1.85	0.715	0.547	-1.3	0.743	-0.61	-0.32	0.244	-1.23	0.293	-0.237	-1
train_222	0	1	0.437	0.361	0.281	0.525	-0.211	0.995	-0.913	0.309	0.227	0.525	0.854	-3.07	0.386	-1.33	-0.26	-0.194	-0.319	1.2	-0.285	0.0504	1.03	0.0687	-0.964	1.24	1.92	-0.845	0.194	-1.46	0.151	-0.366	0.0903	-0.415	0.993	0.919	1.78	-1.59	-1.61	-0.133	0.528	-0.966	-0.0182	0.342	1.39	-0.124	0.79	-2.13	0.825
train_223	1	1	-0.948	0.717	2.38	-0.966	-0.463	-0.547	1.37	-0.555	0.252	0.935	0.00202	-0.0721	0.527	0.356	0.376	-0.783	0.106	-0.828	-1.03	2.28	0.644	-1.36	0.493	-0.496	-0.782	-0.731	0.291	1.92	0.299	-1.21	0.674	1.02	1	0.631	0.157	1.75	-0.973	-0.757	0.171	-0.617	1.65	-0.313	1.04	-1.25	0.142	0.235	-0.448
train_224	1	1	0.542	2.01	1.13	0.2	1.12	1.64	-0.304	-1.73	1.24	1.13	-0.86	0.582	1.39	-2.34	1.1	0.036	-0.489	-0.693	0.669	1.03	-0.824	0.287	0.0446	0.577	0.275	-1.78	-0.00249	-0.537	0.74	0.142	-1.06	-0.0334	-1.13	-0.742	0.623	0.583	-0.733	0.822	0.977	0.488	-0.236	-2.17	1.76	-0.188	-0.0104	0.143	-0.83
train_225	0	1	0.0131	1.28	0.85	0.76	0.741	0.363	-1.11	0.149	0.489	0.19	-1.06	-1.07	0.972	-1.02	0.278	0.0315	-1	-0.651	1.07	-0.537	0.511	1.54	0.34	0.325	0.919	-0.834	1.2	-0.751	1.42	0.522	-0.713	0.542	-1.8	0.731	0.952	-0.187	-0.323	0.859	-0.301	-0.205	0.234	0.123	-0.183	0.556	1.09	-0.0666	0.0509
train_226	1	0	0.761	-0.836	1.42	0.0486	-0.748	-0.88	-0.809	-0.118	-0.0563	-0.072	-0.283	-1.92	0.638	1.52	-0.72	-0.336	0.39	0.372	0.366	-0.889	-0.484	0.127	-0.0738	0.0437	-1.73	-0.63	-0.494	0.963	1.43	-1.94	-1.08	-0.54	-0.307	-1.12	-0.232	0.689	-1.52	0.519	-0.281	-0.537	-0.00999	-0.255	-0.635	-0.141	-0.219	1.9	0.383
train_227	1	1	-0.7	-0.588	0.738	0.604	-1.46	-0.368	-0.56	1.03	0.749	0.334	-0.443	-0.127	0.337	0.699	-0.224	0.795	1.62	-0.536	2.26	0.6	1.42	-0.771	1.46	-0.328	-1.4	0.871	0.151	-1	-0.79	0.139	0.224	1.48	-0.67	-0.15	-0.744	0.256	-0.084	0.206	0.326	0.0298	1.38	-2.08	-0.374	-0.988	0.603	1.54	0.504
train_228	1	0	-0.121	0.303	1.34	-0.911	-1.01	0.056	-0.659	0.625	0.794	-1.12	0.99	-0.321	0.625	-0.391	0.421	-1.39	-0.775	-0.185	-1.18	-1.09	0.131	0.2	-0.00347	-1.73	-0.657	0.951	-1.21	0.0371	0.21	0.0864	-0.00616	-0.4	1.05	-0.885	0.951	-0.353	-0.492	-0.585	-0.993	0.319	-0.314	-0.964	-0.427	0.454	-1.32	0.174	0.13
train_229	0	1	-0.69	-0.595	-0.819	0.265	1.7	0.232	-0.5	0.466	-1.08	1.01	-1.13	-0.149	0.631	0.0923	-0.089	0.453	0.384	0.228	-0.138	0.409	0.223	-1.21	-1.21	0.348	1.31	0.231	0.684	-0.0513	-1.85	-0.711	-0.00493	0.503	-1.18	-0.179	0.736	-0.391	-1.77	-0.671	1.44	0.321	0.382	0.149	-0.563	0.974	1.95	0.292	-1.2
train_230	0	1	2.72	-0.521	-0.283	1.74	-0.928	1.08	-0.646	0.196	0.784	0.216	0.563	-0.821	-1.39	-0.895	0.375	-0.715	2.35	-0.933	1.64	0.234	0.66	0.316	-0.343	1.78	-0.631	-0.984	0.622	0.28	-0.872	0.109	-1.54	-1.04	0.297	0.463	0.771	-0.616	-2.83	1.04	2.11	-0.0555	0.968	-1.42	0.718	1.29	-0.877	0.0233	0.354
train_231	0	0	-0.364	-0.454	-0.751	-0.335	0.369	0.428	-0.797	-1.09	-0.00529	-1.82	2.09	-0.451	-0.726	0.942	-1.97	-1.73	-0.141	0.901	-1.99	1.81	0.501	-0.997	-0.764	-0.443	1.32	0.19	0.508	-0.714	1.06	1.55	0.683	-1.25	1.21	1.46	0.321	-0.769	-0.0206	-0.376	-0.957	1.08	-1.08	0.975	-0.0908	0.324	-1.05	0.279	1.31
train_232	1	0	0.832	-0.793	-0.574	0.0134	-0.803	-0.878	1.56	0.289	-0.403	-0.575	-0.269	-0.788	-0.362	0.726	-0.752	2.23	-1	-1.03	-0.453	-1.77	-0.216	-0.335	-1.74	-0.651	-0.863	1.41	-1.01	0.637	0.179	1.24	-0.144	0.0732	-0.965	0.836	1.51	-1.49	-0.369	0.314	1.43	0.0291	-1.26	-1.92	-1.12	0.482	0.637	-2.41	1.92
train_233	0	1	0.463	1.16	-1.02	0.715	-1.7	0.388	0.155	0.0244	0.843	-0.215	1.18	-2.26	-1.28	1.2	0.112	-1.06	-0.732	-0.973	0.0556	-0.62	0.858	2.45	1.76	0.156	-0.557	-0.462	1.44	-1.37	-0.377	-0.881	-0.136	-0.818	0.755	1.26	-0.322	0.701	0.514	0.921	-0.679	1.83	-1.62	-0.136	-1.3	0.393	-0.141	2.23	-0.146
train_234	1	1	1.33	1.69	-1.8	-1.32	0.792	-0.28	-0.671	-1.34	0.314	0.941	-0.456	0.506	-0.00422	0.317	0.175	-0.732	-1.56	-1.33	0.822	1.97	-0.938	1.91	-1.05	-1.24	-2.13	0.421	-0.232	-0.151	0.48	1.36	2.08	-2.04	-0.505	-1.29	1.89	-0.487	1.84	-0.301	0.648	1.51	-0.769	2.31	1.4	-0.166	1.83	-0.0356	-1.86
train_235	0	1	1.87	-0.486	-0.465	-0.337	-2.01	2.29	1.38	0.819	1.58	1.84	-0.962	-0.346	0.158	0.618	0.79	0.855	-0.363	0.841	0.729	-0.0982	1.43	2.22	-1.26	-0.443	0.96	-0.018	0.302	1.4	-0.637	-2.38	-0.646	0.0667	-0.976	0.379	0.358	0.491	-0.224	0.279	0.708	0.513	-0.789	-0.134	0.551	0.0161	-0.975	-1.16	-0.498
train_236	1	0	0.604	-0.799	-0.482	-0.834	0.551	-0.288	-0.6	-0.926	0.12	-1.2	1.85	-0.0867	0.479	-0.351	-0.707	0.0619	-0.932	-0.645	0.794	0.382	-0.887	-0.153	1.16	0.746	0.792	-1.36	0.4	0.0908	-0.106	1.97	-1.13	-0.426	-1.15	-0.455	1.08	0.711	-0.788	0.749	0.739	-1.04	-0.104	-0.117	0.615	0.415	0.314	0.99	0.946
train_237	0	1	0.449	0.521	-0.314	0.419	0.76	1.55	0.545	0.721	-1.25	0.402	0.014	-0.0293	0.334	-1.43	0.664	1.01	0.039	1.45	0.153	0.669	1.18	0.861	-1.52	-0.927	-1.4	-0.688	0.448	-0.88	-0.195	0.731	-0.869	-0.88	-0.309	-1.41	1.82	0.0071	-0.438	0.946	-0.531	0.28	-0.642	-1.65	1.4	-0.336	-0.484	-0.531	-0.0204
train_238	1	1	0.812	-1.36	0.15	0.279	1.24	-1.51	0.0677	-0.975	-2.42	0.626	-0.989	0.461	0.537	-0.148	-1.12	0.949	0.205	-0.0504	2.89	0.0592	0.192	0.997	-0.198	0.106	-0.461	1.68	0.504	1.37	-0.02	-0.241	-0.0141	1.01	-1.02	-2.08	-0.131	-2.35	0.241	0.5	0.24	-0.354	1.19	-0.402	1.87	0.308	0.789	-0.0204	-1.21
train_239	0	1	-0.864	-0.639	0.597	0.809	-0.638	-0.844	-0.554	0.473	1.79	0.899	-0.571	-2.06	0.558	-0.835	0.702	0.597	2.39	-0.195	-0.466	-0.185	1.3	-0.235	0.247	1.49	-0.603	-0.476	1.04	-2.59	0.881	0.0419	-0.79	1.01	2.14	1.12	0.816	0.0816	-0.145	-1.11	1.11	-2.75	0.777	-0.612	-0.707	0.783	-0.646	-0.532	1.15
train_240	1	1	0.522	-0.0288	0.345	0.277	1.83	-2.04	-0.445	-0.214	1.55	1.08	0.759	-0.0314	-0.0154	-0.374	0.752	0.468	0.256	-0.451	0.311	-0.355	0.643	1.16	-0.178	0.486	0.131	1.75	0.0308	0.0936	0.834	0.931	-0.365	-1.57	-0.412	0.609	1.26	1.46	0.365	-0.0996	2.61	-1.68	0.128	-0.0505	1.02	0.76	2	0.0718	-0.00922
train_241	0	0	-0.00876	-0.0611	-0.107	-0.254	-1.4	-0.315	1.04	0.036	1.1	-0.0443	-0.335	0.518	0.628	0.956	2.48	0.277	-0.217	0.402	-1.01	0.319	0.256	-1.28	-0.249	1.75	0.76	-0.43	-1.49	-1.2	-0.246	0.0142	0.686	-0.828	-0.749	0.67	-0.511	-0.122	-0.983	0.0307	-0.97	0.784	-0.314	0.26	-0.927	1.14	-0.156	-0.532	0.761
train_242	0	1	1.48	0.288	-0.922	1.72	-0.252	-1.31	0.457	-0.395	-0.629	1.08	-1.21	0.434	-0.181	-0.313	-1.22	-0.15	-0.0406	-2.25	2.12	0.392	-0.499	0.0654	-1.25	1.76	-0.974	-1.35	0.409	-0.798	1.67	-0.813	-1.25	0.233	-1.76	0.467	0.356	0.68	0.672	0.0944	1.16	-1.36	-0.643	-1.05	-0.789	-1.2	-0.359	-0.917	0.216
train_243	1	0	-0.494	-0.624	2.1	-0.705	0.172	-2.26	0.88	-0.785	0.325	-1.09	-0.137	-1.36	-0.73	0.151	-0.949	0.0239	-0.478	-0.118	-0.306	-0.612	-1.05	1.04	-1.33	-1.06	-1.68	0.235	-0.33	-0.886	0.868	0.0267	0.167	-1.22	0.921	-0.593	-0.452	0.117	0.934	-1.11	-0.603	0.146	-1.14	-1.33	-0.771	0.963	0.395	-0.815	0.258
[truncated: 721 more columns]
