# Supplementary material for: A multimodal ConvNeXt-Tiny deep learning model for simultaneous prediction of IDH mutation and Ki-67 expression in gliomas
Source: PLoS One. 2026 Jun 26;21(6):e0351757. doi: 10.1371/journal.pone.0351757 (PMC13308780; doi:10.1371/journal.pone.0351757)
Supplement: S1 File — This file contains the de-identified tabular data underlying the findings of this study, including cohort assignments, clinical variables, molecular labels, extracted radiomics features, deep learning features, model prediction signatures, and numerical data used to generate the figures and tables. (ZIP) [file pone.0351757.s012.zip › DL_train_com__T2-FLAIR_train_raw.csv]

sample_id	y_idh	y_ki67	DL1_T2-FLAIR	DL2_T2-FLAIR	DL3_T2-FLAIR	DL4_T2-FLAIR	DL5_T2-FLAIR	DL6_T2-FLAIR	DL7_T2-FLAIR	DL8_T2-FLAIR	DL9_T2-FLAIR	DL10_T2-FLAIR	DL11_T2-FLAIR	DL12_T2-FLAIR	DL13_T2-FLAIR	DL14_T2-FLAIR	DL15_T2-FLAIR	DL16_T2-FLAIR	DL17_T2-FLAIR	DL18_T2-FLAIR	DL19_T2-FLAIR	DL20_T2-FLAIR	DL21_T2-FLAIR	DL22_T2-FLAIR	DL23_T2-FLAIR	DL24_T2-FLAIR	DL25_T2-FLAIR	DL26_T2-FLAIR	DL27_T2-FLAIR	DL28_T2-FLAIR	DL29_T2-FLAIR	DL30_T2-FLAIR	DL31_T2-FLAIR	DL32_T2-FLAIR	DL33_T2-FLAIR	DL34_T2-FLAIR	DL35_T2-FLAIR	DL36_T2-FLAIR	DL37_T2-FLAIR	DL38_T2-FLAIR	DL39_T2-FLAIR	DL40_T2-FLAIR	DL41_T2-FLAIR	DL42_T2-FLAIR	DL43_T2-FLAIR	DL44_T2-FLAIR	DL45_T2-FLAIR	DL46_T2-FLAIR	DL47_T2-FLAIR
train_001	0	1	1.7	-0.811	-1.27	-1.65	-0.665	1.52	1.23	-0.183	0.961	-2.34	1.25	1.83	-1.63	1.86	1.17	0.344	-0.0286	0.339	-0.679	0.268	1.56	-0.521	-0.601	-1.05	1.9	1.14	0.0555	-0.545	0.503	1.05	-0.43	1.46	-0.784	0.307	0.0915	-0.638	0.759	0.461	1.07	0.0471	-1.29	0.435	-0.593	-0.486	-0.666	-1.98	0.316
train_002	0	1	1.34	-1.47	0.65	2.49	-0.487	-0.949	1.12	-0.803	-0.763	-1.83	-0.325	-0.755	1.23	0.433	1.33	-1.06	-0.103	-0.803	0.802	0.896	0.784	-1.42	-0.176	-0.111	0.978	0.994	1.45	-0.634	-0.292	0.692	-0.604	-0.0417	-0.424	0.531	1.14	-2.33	0.532	-1.21	1.04	-1.45	0.788	1.75	1.86	0.0238	-2.37	-1.31	-0.234
train_003	0	1	0.843	-1.23	-0.712	-1.25	-0.54	-0.835	0.302	-1.35	0.342	-0.304	0.522	0.518	-1.25	0.138	-0.943	-0.315	-0.286	-0.488	-0.123	-0.266	-0.678	-1.04	-0.00593	-1.84	1.15	0.218	-0.505	1.02	-2.56	-0.142	-0.722	1.27	-1.12	-0.0548	0.429	1.3	-0.607	0.993	0.235	-0.296	-0.849	-0.129	0.935	-2.39	-0.32	0.199	0.618
train_004	1	0	-1.45	0.696	0.485	1.88	1.57	-0.456	-0.643	-0.754	-1.36	-0.508	1.08	-1.39	2.31	-0.205	-0.228	-0.0964	-0.541	0.251	0.204	0.333	-0.911	0.257	-0.859	0.0455	-2.18	0.415	-1.45	0.00767	1.11	-1.41	1.42	-1.05	0.333	-0.826	-0.262	0.412	2.29	0.442	-0.192	-0.709	0.629	-1.46	-1.95	0.198	-0.574	-1.19	-0.943
train_005	0	1	1.15	2.45	1.28	0.789	0.407	-0.196	-1.71	0.0581	0.0962	-0.157	0.515	0.545	0.741	-0.675	-1.15	1.31	0.784	0.477	1.07	0.331	0.0736	0.601	0.941	0.996	0.2	-2.47	1.26	-0.826	-2.17	-0.0958	0.332	0.864	-1.75	1.84	0.574	-0.328	-1.95	-0.253	0.194	-0.721	0.201	-1.36	-1.64	-0.469	-1.7	-0.278	-1
train_006	0	0	1.96	-1.12	-0.356	-0.341	0.604	-1.34	-1.12	-0.992	-0.908	1.01	0.227	0.0189	-0.506	-1.16	-1.41	1.31	-2.24	1.91	1.18	-0.98	1.79	0.323	1.82	-1.96	-0.345	-0.736	-0.295	1.45	0.394	-2.26	2.1	-0.17	-1.26	-1.06	-0.449	0.82	0.77	-0.498	-0.975	0.0592	-0.16	-1.96	-0.248	-0.887	-0.742	-0.511	1.05
train_007	0	0	0.459	0.254	1.16	0.667	0.286	-1.43	1.32	-1.13	-0.181	-1.65	0.372	-1.32	0.359	0.54	-0.491	-0.288	-0.552	-0.719	0.447	-0.622	-0.546	-0.413	-0.25	-1.4	-0.00328	0.154	-0.719	-0.459	-1.1	-1.74	1.7	1.55	-0.618	-0.749	0.288	-0.193	0.72	-0.902	-0.844	-0.617	0.0709	0.152	-0.995	-0.637	0.647	-0.879	-1.74
train_008	0	0	-0.937	1.39	0.949	-0.13	-0.61	1.11	0.383	0.829	1.13	-0.993	1.04	1.46	0.49	-0.107	1.55	0.288	0.364	-1.05	-1.26	1.89	1.2	1.61	1.14	1.37	-0.431	-0.804	-0.726	-2.23	0.106	-0.0777	-1.33	0.169	0.131	-0.265	-0.973	0.802	-0.972	-0.696	0.764	1.41	-0.563	1.35	0.211	-0.793	-0.775	0.577	0.398
train_009	0	0	-1.19	0.328	-0.544	0.85	-0.375	-0.112	2.11	-0.372	-0.438	0.177	-0.378	-0.266	0.915	1.79	0.61	-0.756	0.626	0.293	-1.4	-1.29	1.43	0.627	-1.04	1.39	0.143	-0.195	-0.989	-1.34	2.02	-0.368	1.14	0.589	-0.507	0.461	-0.337	0.893	0.968	-0.857	-0.107	1.26	-0.715	1.38	0.107	-0.196	1.08	-0.71	-0.593
train_010	0	1	0.657	0.15	-0.287	-0.0677	-1.6	-1.75	0.221	-1.13	-1.09	-1.95	-2.04	-1.29	0.472	-0.318	0.752	0.0637	0.013	-0.718	0.415	-1.14	-0.502	-1.22	-0.473	-0.835	1.18	1.93	0.224	1.03	-1.91	0.626	0.143	0.816	0.833	-0.502	-1.09	0.52	-0.95	-1.79	-0.17	-0.541	0.541	0.0104	-0.117	-0.12	-0.011	-0.536	0.196
train_011	1	0	0.316	-0.928	-0.783	-1.12	0.000944	-1.07	-0.625	-0.686	0.275	0.397	0.387	-0.627	-1.84	-0.873	-0.503	-0.466	1.4	0.664	0.173	0.00979	-0.787	1.32	-1.86	-1.48	1.69	-1.09	-0.154	0.127	-0.613	1.05	-0.45	-0.12	0.107	0.216	0.365	0.0931	-0.646	-0.468	0.845	-0.693	-0.674	-0.0417	-1.62	1.02	-0.529	2.08	-0.0317
train_012	0	1	-1.04	-2.06	-1.95	1.37	1.37	0.206	-1.78	-0.497	0.502	0.155	-1.29	-0.549	-0.737	-1.47	-1.13	-1.91	1.12	0.864	-0.136	-0.605	-0.395	0.398	-0.738	-0.0609	0.27	-1.67	-1.64	-0.516	-0.699	-0.0695	-0.234	1.87	-0.0856	0.0103	-0.137	-0.449	0.868	-1.05	-0.356	-0.0578	-0.00183	-0.838	0.899	-0.00152	-0.625	0.445	0.97
train_013	0	1	-0.896	-0.735	-1.09	1.44	1.19	-1.01	-0.232	-1.39	-1.53	-2.02	-0.536	-1.74	1.14	-0.979	-0.337	-0.0277	0.967	0.0544	0.574	1.1	-1.29	-1.47	-1.59	-0.174	-2.54	-0.728	0.0412	0.0907	0.115	0.704	1.2	1.37	-2.39	-2.01	0.317	0.48	1.89	0.599	1.49	0.668	0.159	-2.29	-0.609	-1.37	-0.399	0.967	1.3
train_014	0	1	-0.34	0.277	-1.08	1.42	-0.243	-0.552	0.0603	2.44	1.06	1.43	-0.203	0.507	0.319	0.172	0.574	-0.5	-0.226	0.0517	-1.24	0.978	0.328	-0.96	1.25	-1.21	0.376	1.36	0.806	0.0229	-0.513	0.615	-1.7	0.438	-0.803	-1.49	-0.185	0.911	-0.812	1.13	0.588	-1.42	1.25	0.679	0.795	-0.832	0.216	1.38	1.15
train_015	1	0	-0.264	0.751	0.845	-1.5	-1.36	1.04	0.463	-0.597	0.218	-1.12	0.00862	0.249	-0.616	0.0721	0.525	-0.5	-1.42	-1.21	1.34	0.17	-1.1	1.22	-1.46	0.716	1.74	-0.864	0.421	-0.127	0.566	0.568	-0.0693	-0.43	0.488	0.999	-0.182	-0.253	0.115	-0.908	-2.26	0.175	0.068	-0.736	-1.42	1.67	0.00151	-0.377	-1.53
train_016	0	0	0.401	0.772	-0.925	1.28	-0.286	1.18	-0.206	-0.261	-0.0623	-1.6	1.19	0.398	0.198	-0.147	-0.294	-1.02	1.62	-0.0427	-1.5	0.827	0.215	2.49	0.827	0.231	0.714	-0.284	1.17	0.744	1.13	1.68	-0.184	0.566	-1.32	-0.116	-0.635	0.254	-0.955	-0.255	-1.28	0.099	-0.349	0.0356	0.143	2.24	-1.73	0.158	-0.905
train_017	0	1	-0.578	-0.212	1.17	1.98	-1.76	-0.635	-0.0839	-0.759	-0.836	0.392	-1.59	1.28	-0.0278	-0.14	-1	-1.12	1.2	0.253	-0.841	0.608	0.103	-0.311	1.66	-1.61	-0.557	-0.178	0.723	1.05	-1.66	-0.15	-1.08	0.425	-0.143	-0.85	-0.0508	0.316	-1.06	0.584	-1.55	0.0529	0.201	-0.679	-0.0869	-1.57	-0.228	0.415	0.884
train_018	1	1	0.528	0.627	0.565	0.487	-0.151	-0.834	-1.17	-0.24	-0.228	-0.48	1.04	-2.32	-0.11	0.433	-1.2	0.232	0.124	-0.564	1.06	-0.826	-0.913	1.06	0.511	-1.35	-1.15	-0.622	0.822	-0.542	2.31	-0.225	0.772	-0.0948	0.314	0.472	0.392	1.02	-1.09	0.434	0.56	0.417	0.0959	-0.357	0.699	2.2	0.355	2.11	0.243
train_019	0	1	0.0989	-0.163	-0.865	-0.289	0.388	0.0342	0.741	0.836	-0.359	-0.144	-1.25	-1	-0.00749	0.604	0.505	0.875	-0.14	1.04	-2.2	0.235	0.219	-0.836	0.344	1.62	-0.263	0.485	-1.03	-0.849	-0.268	-0.942	-0.799	-0.0285	0.0944	0.073	-0.777	-0.978	-0.0807	-0.541	1.64	-0.308	0.86	-1.48	0.0265	0.375	0.709	-0.106	0.537
train_020	0	1	-0.687	0.154	-0.286	0.438	-1.13	0.291	-0.979	-0.808	-0.394	0.0883	0.128	-0.714	2	-1.96	-1.36	1.01	0.804	1.41	-1.29	0.616	0.187	1.03	1.03	0.183	-0.46	1.79	0.182	-0.345	-0.965	-0.592	-1.35	0.484	1.37	-0.143	-0.927	-0.217	-1.07	-0.572	0.801	-0.518	1.8	0.668	-0.846	-0.708	0.0187	2.1	2.02
train_021	1	1	-0.611	-0.232	1.08	-1.09	-0.152	-0.353	-0.5	1.32	1	-0.413	-0.295	1.43	-1.48	-0.699	-0.443	0.422	0.955	-1.58	1.32	0.00267	-0.0669	1.15	0.15	-1.21	0.656	0.506	-1.78	-1.59	-0.137	0.248	-1.9	1.47	0.514	0.143	0.284	0.853	-1.05	1.32	-0.262	0.102	0.333	-0.474	-1.5	1.38	0.863	0.0203	1.11
train_022	1	1	-0.36	-0.542	-0.643	-0.374	1.36	1.63	-3.03	0.0992	0.0973	0.885	-0.407	0.0204	-0.0707	-2.46	-2.38	0.0443	0.641	1.02	0.49	0.774	1.48	0.0465	-1.36	1.14	-1.84	-1.14	0.0405	-0.326	-0.795	0.525	1.48	-0.904	-0.881	0.558	-0.379	-0.982	-0.247	-0.0405	-1.14	-0.993	-0.609	-1.13	-0.967	0.293	-1.08	1.19	-0.383
train_023	0	0	-0.704	-0.48	-0.698	1.77	0.79	-0.658	-1.22	-2.2	-0.637	-0.29	-1.94	-2.1	1.05	-2.41	-1.33	-0.572	0.99	1.1	0.252	-1.25	0.439	1.26	0.0868	-0.191	-1.03	-0.948	1.52	-2.39	0.634	-0.315	-0.342	1.56	-1.51	1.52	-0.9	-1.19	1.34	-0.941	1.56	-0.376	0.799	-0.633	-0.84	0.516	-2.66	-0.724	0.969
train_024	0	1	0.234	-1.25	-1.51	-0.0699	-0.75	0.355	-1.22	0.72	0.0967	-1.42	-1.37	0.561	0.188	-0.0756	-0.833	-1.69	-0.25	-0.149	0.219	-0.279	0.0893	-0.0695	-0.443	-0.805	-0.252	0.068	-0.742	1.74	1.11	0.389	-0.408	1.57	0.505	-1.18	-0.459	1.43	0.702	-1.49	-0.475	-0.0314	0.974	-0.408	1.95	-1.07	1.15	0.131	1.26
train_025	0	1	-1.57	-0.466	0.122	-0.471	-0.409	-0.128	-0.444	1.34	0.192	0.762	0.995	-0.754	0.332	-0.343	0.943	0.213	0.604	-0.141	0.172	0.245	1.96	-0.683	-0.13	-0.417	-0.876	-0.197	0.288	-0.932	-0.739	-2.23	0.0939	0.112	1.9	0.161	-0.572	-1.55	0.34	-0.483	0.418	1.56	0.432	0.621	-1.75	-0.0953	-0.641	-1.34	0.451
train_026	1	1	0.271	-1.84	-0.235	-0.619	0.546	-0.262	-0.638	0.69	1.14	-0.968	0.958	-1.21	0.454	0.738	0.887	-0.463	0.394	-1.36	1.58	-0.0935	-0.956	1.54	0.322	0.445	-1.89	1.1	-0.153	-0.397	1.4	0.599	1.13	-0.551	-1.09	-1.27	1.41	-1.39	0.538	0.868	2.37	0.7	-1.33	1.63	0.914	1.71	-0.862	2.17	0.597
train_027	0	1	1.2	0.141	-0.741	1.15	-0.254	0.23	-0.253	-1.05	-0.165	-2.04	-0.705	0.0683	0.9	0.491	0.609	-0.764	-0.876	0.112	0.388	1.07	0.259	-1.33	1.18	-1.18	-0.708	-0.392	-0.215	1.46	-0.317	0.176	-0.935	0.574	-1.18	-0.363	-0.257	0.963	-1.42	-0.317	1.22	-0.119	2.07	-0.259	0.295	-1.91	0.669	-0.237	1.92
train_028	0	0	-0.793	-0.61	0.832	-1.24	0.0518	-0.509	-0.848	0.27	0.918	-0.806	0.0371	-0.755	1.22	-0.203	-0.338	-0.432	-0.854	-0.362	0.686	-0.843	0.113	1.51	1.78	-1.57	-1.63	0.00727	0.327	-0.0768	2.11	-0.301	-0.855	1.52	0.0903	-0.759	-0.866	-1.28	1.14	-0.0889	-0.781	-1.39	-0.583	0.291	1.56	1.48	-0.615	-0.776	-1.52
train_029	1	1	0.571	-0.963	0.772	-0.351	0.907	0.0981	0.615	-0.57	-2.1	-1.56	-0.114	-0.146	-0.708	1.37	-1.31	1.34	-0.0933	-1.62	0.192	-1.2	-0.203	-0.496	0.67	0.183	-1.29	-0.584	-0.735	0.0382	0.891	-0.00297	0.886	-0.517	-0.414	0.527	-0.122	-0.458	-0.329	1.84	2.36	0.104	-0.52	-0.672	-1.03	1.07	1.02	-0.989	0.0493
train_030	0	0	0.268	-1.71	-2.46	0.129	0.448	-1.14	0.484	-0.0721	-0.825	0.477	-0.48	0.0137	-0.443	1.55	-1.29	-0.288	0.59	0.856	-0.811	1.79	1.57	-2.29	-0.679	-1.62	-0.451	1.2	0.272	-0.713	-1.09	-0.746	0.509	2.28	-1.94	1.76	-1.89	-1.77	-0.353	-1.71	0.496	-0.226	0.058	-0.634	0.831	-0.998	-0.665	-0.0201	-1.23
train_031	1	1	0.319	0.966	-0.672	-1.24	-0.291	-0.472	-0.321	-0.458	-0.149	-0.586	-2.11	0.182	1.19	0.158	1.98	1.02	-0.597	-0.114	0.736	1.54	-1.29	-0.877	0.61	0.588	-1.62	-1.81	0.347	0.804	-1.12	1.4	1.4	2.02	-1.46	0.0224	-0.666	-0.0359	0.254	-0.743	-1.55	-1.35	-0.205	-0.72	0.175	0.061	1.32	1.63	1.04
train_032	0	0	-1.02	-0.799	-1.79	0.199	1.15	-2.28	-0.3	0.754	-0.354	0.25	0.273	-0.431	-0.648	-0.134	0.4	-0.84	-1.25	-0.491	-0.529	-2.09	0.663	-1.62	-0.832	-0.808	-2.15	-2.38	-2.36	-0.0141	-0.0484	-1.97	1.74	0.468	-2.46	0.271	-0.183	-0.569	-0.244	-0.204	0.111	0.65	-0.268	-0.508	1.95	-0.189	-0.236	-0.276	0.432
train_033	0	1	0.468	0.441	0.69	-0.0629	-0.943	1.71	1.06	-1.06	-0.166	-1.57	1.54	-0.226	-0.287	-0.387	-1.01	0.493	0.618	-0.897	-1.94	-0.748	0.581	0.239	0.515	-0.311	1.24	-0.66	1.07	-0.905	-1.66	0.525	-1.35	0.77	0.065	0.0235	0.581	-0.645	-0.47	0.329	0.703	-0.178	-0.153	-0.0548	0.204	-1.09	-1.56	0.725	-0.944
train_034	1	0	0.861	-1.14	-0.539	0.614	1.04	-1.95	-0.643	-0.111	-0.472	-0.0461	0.75	-0.465	-0.548	1.3	1.11	1.23	-0.156	-1.17	0.902	0.574	-0.372	1	0.135	0.401	-0.453	1.02	-0.213	-0.0443	1.49	-1.63	0.701	-1.18	1.06	0.607	0.192	-0.412	-1.21	0.683	1.56	-0.39	-0.344	1.39	-2.02	0.934	-1	1.02	0.981
train_035	1	0	-0.806	0.853	-1.58	0.167	0.584	-0.0875	-0.36	-0.225	-0.985	0.261	-0.0235	0.491	0.276	0.328	0.304	1.04	-0.336	0.549	0.0828	0.141	-1.57	0.342	0.182	1.26	-0.845	0.45	-0.244	0.743	0.145	-0.0508	-0.595	-0.692	-0.938	1.02	-0.857	0.66	0.603	0.375	-0.455	-0.133	-0.245	-0.805	1.14	-0.301	0.925	-1.35	1.11
train_036	0	1	-0.432	-0.936	0.74	1.04	-0.313	-0.708	0.472	0.571	-0.436	-0.777	0.133	0.573	0.832	0.994	0.409	0.223	-0.101	-0.835	-1.76	-0.0946	0.815	-0.882	0.349	-0.536	0.825	-0.633	0.599	0.453	-0.9	-0.174	0.0814	0.836	0.919	-0.27	0.998	-1.12	0.0745	1.51	1.88	0.0204	1.59	-0.878	-0.204	-1.87	0.0802	0.488	1.04
train_037	0	1	0.263	0.459	0.562	0.343	-1.12	0.528	-1.02	0.115	0.74	0.942	1.87	1.5	0.93	0.194	0.593	0.0388	0.726	0.488	-0.7	-1.16	1.6	-0.5	-0.278	-0.333	0.187	-0.896	0.708	1.23	0.275	1.36	0.735	-1.04	0.0629	0.744	0.494	-0.664	1.02	-0.00848	0.302	-0.814	-0.488	1.3	-0.883	0.881	-2.14	-0.185	-1.24
train_038	1	0	1.01	0.409	-0.626	-1.53	1.19	0.0562	1.08	-0.291	0.435	0.205	0.938	-0.159	-1.43	-0.718	-2.4	1.08	1.18	0.835	1.03	-1.11	-0.332	0.964	-0.833	0.611	0.106	0.378	0.0616	-0.735	-0.497	-0.846	-0.593	-0.348	0.429	0.835	-0.661	1.11	-1.35	-0.472	-0.41	0.17	-0.522	-1.64	0.701	1.08	1.63	0.541	-0.992
train_039	0	1	-0.23	-0.184	0.716	-0.616	-0.632	0.912	-0.0501	-0.912	-1.47	-0.0667	-0.7	-0.558	0.451	-0.592	0.965	0.652	-0.892	0.988	1.4	-0.863	1.24	-0.614	-1.08	-0.591	-0.702	-1.01	0.35	-1.14	-0.31	-1.54	0.841	0.0449	0.851	1.19	-0.54	0.681	1.9	-2.05	0.611	0.221	0.242	0.743	0.311	0.908	-0.255	-0.572	-0.132
train_040	0	0	-0.591	-1.14	-0.759	1.44	0.445	-0.452	-1.18	-0.484	-0.303	0.873	-0.343	-0.678	1.46	-0.736	0.402	-1.27	-0.167	0.944	-3.03	0.864	0.232	1.3	-0.407	-1.86	1.09	-0.814	-1.05	-0.823	0.639	-0.12	-0.158	2.48	-0.384	-1.1	-2.4	-1.56	1.87	-0.162	-0.999	-0.599	-0.138	0.421	0.419	-1.53	-0.0515	0.0796	1.02
train_041	1	0	1.88	-0.658	1.42	-0.616	2.84	0.38	-1.52	1.18	2.12	1.75	1.55	1.73	0.0713	1.48	-0.244	0.069	-0.567	1.06	-1.24	2.33	-1.69	-0.899	-0.953	-0.00683	-0.176	-0.944	0.648	0.145	0.926	1.5	-0.279	1.28	-0.89	-0.251	0.957	0.345	1.67	0.804	-0.143	0.125	-2.09	-1.72	1.73	0.163	1.74	0.934	0.956
train_042	0	0	-1.34	0.72	1.31	0.234	-0.761	0.893	-0.271	0.406	0.0285	0.41	0.607	0.478	0.939	-0.131	-0.926	-0.195	0.923	-0.999	-1.66	0.554	-0.704	1.32	1.28	-1.1	-0.748	0.00836	0.343	-0.842	0.145	0.301	-1.39	-0.092	0.958	-1.15	-1.03	-0.026	0.868	0.513	0.0469	-0.518	2.03	0.376	0.294	-0.941	-1.23	-1.77	-0.21
train_043	0	0	-1.57	-1.55	-2.02	1.15	0.673	-0.281	1.65	-1.84	-1.09	-0.794	-0.0139	-1.37	-0.434	-1.35	-1.6	0.66	-0.729	-0.378	-0.709	-2.14	-0.46	0.753	-0.0315	-0.159	0.282	-0.73	-0.876	-2.13	-1.08	-1.54	0.216	1.19	-1.25	-0.49	-1.75	0.171	0.62	-0.895	-0.0837	0.096	-0.378	0.423	0.716	-0.0938	-1.51	-1.01	-0.37
train_044	1	0	0.86	-0.224	0.431	-0.11	1.33	-0.431	-2.27	0.376	1.73	-0.141	1.43	1.64	1.61	1.14	-0.639	0.594	1.08	-0.0657	0.782	1.45	-1.88	-0.77	-1.86	-0.00279	0.918	-1.06	0.728	0.207	-0.475	0.659	0.137	0.533	-0.57	-0.0956	-0.123	-0.307	0.158	-0.993	0.221	0.114	-0.369	-1.52	0.374	0.983	-0.271	0.549	0.466
train_045	0	0	-1.69	1.6	2.02	-1.83	-1.57	-0.666	0.156	0.0645	-0.0353	0.92	-2.52	-0.00146	-0.978	-1.07	1.54	-0.153	-0.308	-1.22	0.0328	-1.41	-0.853	0.508	1.62	-0.423	0.36	0.587	-2.96	1.16	-0.393	-1.11	-2.14	-0.267	1.35	-0.946	-0.535	2.47	-0.474	0.925	-1.72	-0.779	-1.2	0.0676	0.146	-1.33	-1.35	-1.96	-0.783
train_046	0	0	-0.46	-1.34	0.375	-1	-0.363	-1.37	-1.01	1.32	0.824	0.615	-0.112	-0.456	0.965	0.196	0.905	-1.27	-1.15	0.072	0.273	0.396	1.29	-0.181	0.782	-0.27	-0.791	0.553	-0.16	0.667	-0.135	-0.919	0.0497	0.637	-0.0997	-0.475	-0.925	-0.136	-1.62	0.0215	-1.02	-0.924	0.758	-0.238	-0.385	0.108	0.0854	-0.0913	-0.55
train_047	0	0	1.29	-0.336	-1.03	-0.521	-0.733	-1.37	2.41	-0.289	-1.36	0.811	-1.02	-1.72	-0.259	-0.341	1.04	-0.496	-0.536	-0.594	-0.4	-1.51	1.32	-0.725	-0.463	-2.01	1.77	1.85	-0.85	0.844	-0.249	-0.864	-0.641	0.307	-0.706	-1.1	-0.234	1.09	-0.968	1.17	-0.71	2.31	-0.545	-0.229	1.11	-0.656	0.212	-0.463	-0.413
train_048	0	0	-2.45	0.854	-0.356	-0.757	-0.63	-1.33	-0.94	0.638	-1.39	-0.334	-1.28	-0.456	0.245	-0.925	-1.32	1.22	-2.56	1.41	-1.06	-1.28	0.847	-0.823	1.66	-0.113	-1.27	0.76	-1.07	1.96	-0.961	-1.24	0.194	-0.552	0.117	-0.763	-1.95	0.87	-0.0843	0.304	-1.19	-1.21	0.0432	-1.02	-1.71	-0.929	0.495	-0.991	-0.739
train_049	1	1	-1.37	0.875	-0.407	0.3	0.0937	2.04	-0.109	0.621	0.0755	-0.832	0.318	0.575	0.104	1.12	1.5	-0.144	0.557	-0.26	-0.994	0.663	0.222	-1.23	-0.243	2.38	-1.83	-1.66	-0.279	0.282	1.02	0.343	1.08	-0.289	0.772	-1.52	1.4	0.317	0.0092	0.834	-0.364	1.87	-1.12	0.944	-0.119	-0.032	0.985	1.12	0.585
train_050	1	1	-2.48	0.543	0.72	0.454	0.692	1.36	-0.313	0.757	1.39	0.966	-0.404	1.08	-1.99	1.22	-0.0631	0.956	0.875	-1.8	0.296	-0.346	-1.84	0.497	-0.198	1.24	-0.986	0.374	0.35	0.47	1.12	0.31	0.605	-1.05	0.813	0.696	-0.145	0.643	1.38	-0.581	-1.15	-1.55	-1.36	0.734	0.152	1.46	-0.846	-0.0554	-1.38
train_051	1	0	0.0782	0.91	-0.433	1.08	1.88	-0.0195	-0.733	0.582	0.174	0.176	-0.233	-1.14	-0.275	-0.375	-0.195	0.151	0.106	0.105	-0.91	2.08	-0.383	-0.74	0.24	0.748	-0.692	-0.15	-0.62	0.495	0.434	0.535	1.38	-0.273	-0.291	0.225	-0.602	0.98	-0.767	0.125	0.3	1.23	-0.215	-0.206	1.71	-0.319	1.09	-1.16	-1.09
train_052	1	1	-0.591	1.05	0.0371	-0.205	1.39	0.345	-1.26	-0.388	0.376	0.621	-0.531	-1.72	2.38	-0.637	1.73	1.26	-1.3	-0.421	1.42	1.8	-1.27	-0.473	0.255	-0.299	-1.5	0.0391	-0.076	0.335	-0.179	1.17	-0.384	-1.58	-0.119	-0.0429	-1.34	-1.71	0.432	0.288	1.82	-0.502	-0.758	0.634	-0.75	-0.457	1.03	1.9	0.966
train_053	1	0	0.105	1.75	1.83	-0.46	0.196	0.43	0.33	0.439	1.46	1.61	0.627	0.651	-0.274	-0.362	0.865	0.422	-0.8	-1.67	0.49	-0.454	0.883	0.529	-1.13	-1.06	0.661	-2.28	1.94	-0.861	0.422	0.797	-1.63	-2.26	0.789	-0.436	1.9	1.36	0.255	2.37	-0.499	1.64	-1.71	-0.643	0.898	1.16	2.09	-0.829	0.805
train_054	0	1	0.344	-1.16	1.04	0.816	-0.704	-0.314	0.736	0.177	-1.26	-0.805	-0.172	-2.07	1.03	-1.03	0.372	0.523	-1.13	-0.761	1.77	0.865	0.618	0.557	0.439	0.431	-1.44	1.35	0.181	0.828	0.521	-2.12	0.789	-1.76	1.7	-0.422	2.5	-0.546	1.54	0.43	0.694	-0.316	1.5	0.784	-0.587	-1.25	-0.877	-1.08	-1.05
train_055	1	0	0.597	-0.206	-0.756	-0.159	1.58	-0.37	-0.533	0.384	0.286	0.562	1.55	-0.644	-0.572	-1.03	-1.06	0.407	-0.159	-0.992	-0.497	0.276	-1.08	0.805	-0.743	0.242	-0.623	-0.219	-1.31	-1.31	-1.08	-1.53	0.185	-0.639	-0.783	-0.555	-0.793	-0.497	-0.53	1.12	-0.53	0.572	-0.453	-0.0166	1.01	0.563	-0.166	0.0676	-0.151
train_056	1	1	0.369	0.172	0.907	-2	-0.93	0.73	-1.02	-1.05	0.76	0.616	0.834	0.435	-0.199	1.61	0.789	1.57	0.772	-1.5	2.35	-1.8	-0.389	0.78	0.363	-0.287	0.225	-0.331	0.529	0.0497	-1.17	0.368	0.653	0.892	2.89	0.363	0.074	-0.252	-0.92	-0.198	1.04	-0.455	-3.19	0.802	-0.11	-0.187	0.496	1.02	-0.734
train_057	1	1	-0.637	1.74	-0.243	0.406	1.07	-1.03	1.63	-0.537	-0.537	2.24	0.744	-0.0281	-1.69	1.33	-0.103	0.285	1.17	-0.744	1.28	-0.283	-1.83	-1.08	-1.21	-0.286	1.07	0.648	1.43	-0.0205	-0.748	-0.135	-0.691	-1.08	-0.0155	1.21	1.81	0.596	0.756	0.845	-0.802	0.702	-0.714	0.688	-0.578	-0.542	0.667	-0.967	-0.559
train_058	0	0	-1.03	-0.462	0.567	-0.75	-2.21	0.18	0.664	0.682	-0.154	1.14	-1.73	-0.407	2.35	1.04	0.9	-1.81	-0.858	1.69	-1.33	-0.974	1.8	-0.783	1.09	0.089	0.508	1	0.655	-0.392	-0.932	-0.592	0.358	0.842	0.213	1.38	1	-1.26	-0.135	-0.34	-0.546	-1.6	1.39	1.2	-0.827	0.792	-1.2	0.127	-0.863
train_059	1	1	0.611	-0.604	0.0962	-1.28	-0.616	0.184	0.612	0.119	0.746	-0.328	1.27	-0.413	-1.29	0.368	-0.289	-0.536	0.613	1.19	1.24	0.867	-1.47	0.138	-0.0458	-0.977	0.942	1.11	0.881	0.672	-0.562	0.714	0.773	-1.16	-1.45	-2.46	0.373	0.41	1.75	-0.371	-0.852	-0.532	0.304	-0.239	-0.179	0.781	0.919	-0.865	-0.572
train_060	0	1	-0.94	0.692	0.382	0.113	-0.672	-1.68	-0.99	0.4	1.65	1.32	0.0173	1.88	0.164	-1.1	0.73	-0.119	1.23	0.925	0.171	0.525	0.162	0.811	0.662	-0.0281	-0.0392	0.344	-0.971	0.43	0.182	-0.0467	-1.1	0.876	1.23	-0.812	1.3	1.26	0.357	1.53	0.864	1.25	-0.448	-0.952	-0.524	-1.66	0.0214	0.874	1.08
train_061	1	1	0.83	0.35	-0.611	1.69	1.21	-1.84	1.25	-0.699	1.49	0.563	-0.293	-0.546	-0.0453	-1.48	-1.05	0.837	0.587	0.264	-0.532	-0.0382	-0.292	-0.81	-1.34	0.688	-0.482	0.0239	1.58	-0.14	0.163	0.856	2.04	-1.96	-0.848	0.963	-1.93	-1.92	-0.76	-1.17	-0.727	-0.902	0.301	1.71	0.573	1.39	-1.5	-1.05	-0.326
train_062	1	1	1.27	0.515	-0.832	0.281	1.4	2.79	-1.2	0.776	0.418	0.232	0.851	0.454	-0.298	0.768	0.176	0.0145	-1	-0.429	-0.775	1.73	0.34	-0.253	-0.564	2.06	0.499	-0.244	1.82	1.53	0.286	2.88	0.62	-2.04	-0.0922	0.708	0.195	-0.306	-0.0356	1.81	1.07	-0.464	-1.16	1.14	0.269	0.848	0.373	0.776	0.281
train_063	1	1	0.362	1.87	-0.893	-0.248	0.116	1.1	-0.455	-0.461	-0.282	0.809	0.375	-0.279	0.409	-0.589	0.136	-0.0241	-2.89	0.737	0.798	-1.44	0.957	-0.185	-0.0778	0.84	-0.972	-1.8	0.229	-0.293	1.55	0.441	2.3	-0.982	-0.364	0.603	0.357	1.69	1.46	-1.88	-0.278	-1.59	-0.392	1.08	-0.633	0.241	1.9	0.362	-0.653
train_064	0	1	0.165	-1.41	0.288	-0.223	0.2	-1.19	0.881	-0.472	-0.451	0.675	-0.804	0.738	-0.147	1	0.0124	-0.311	-0.875	0.0677	0.179	-2.28	0.955	-0.492	-0.942	-0.849	-0.539	0.345	-1.79	-0.907	0.71	-1.36	-0.204	0.707	0.484	2.66	0.165	0.31	1.33	-0.825	0.636	-1.18	-0.857	0.287	0.769	0.961	-0.606	-1.18	-1.63
train_065	1	1	0.284	1.74	-2.2	0.542	1.29	0.638	-0.293	-0.82	0.771	-0.145	0.0752	0.498	-1.76	-0.985	-0.706	1.77	-0.283	-1.2	-0.594	-0.639	-0.245	0.178	-2.11	1.8	1.37	0.155	-0.521	1.13	-0.217	1.89	0.365	-0.811	-0.221	-0.954	0.903	0.139	0.295	1.38	-0.208	0.544	-2.17	0.401	0.521	0.961	0.416	0.512	-0.556
train_066	1	1	0.113	1.05	0.713	-0.849	-0.0143	-0.799	0.603	1.37	1.13	-2.05	-0.584	1.05	-0.0404	0.77	-0.726	0.742	-1.24	0.0952	0.857	-1.4	-1.14	-0.41	0.0861	-0.207	1.37	0.923	-0.914	-0.919	-0.792	-0.822	-0.392	0.628	2.13	0.773	0.733	0.795	0.449	-0.245	-1.52	-0.629	-0.294	-0.482	-1.01	0.125	1.63	-1.04	-0.746
train_067	0	1	0.837	0.376	0.82	1.02	-1.18	-0.61	-0.187	-1.3	1.98	-2.54	1.81	2.32	0.119	0.791	-1.92	0.273	0.462	0.423	-0.775	0.437	-1.98	1.47	1.13	-0.102	0.287	0.24	0.348	0.175	-0.715	0.465	-1.83	1.37	0.135	-0.431	0.721	1.09	-1.64	-0.827	1.24	-0.417	-0.938	-1.02	1.55	-0.461	0.147	1.65	0.979
train_068	1	0	1.42	0.474	1.16	-0.149	0.655	-0.213	0.882	-0.393	-0.499	-0.48	-0.54	-1.21	-0.918	1.48	-0.371	1.49	-0.159	-0.894	0.902	0.954	-1.12	-0.684	0.285	-0.877	1.27	-0.546	0.833	-0.406	-0.788	-0.741	0.475	-1.27	0.714	-0.121	0.727	-0.751	-1.96	-0.574	-0.981	0.755	0.786	-1.42	-0.458	0.779	0.726	-0.349	-0.587
train_069	1	0	1.2	-0.263	1.18	-0.0912	-0.855	0.827	0.09	-1.51	1.24	0.168	-0.0723	1.41	-1.28	-0.832	0.704	-1.09	1.33	-1.64	1.07	-1.22	0.0381	1.83	-0.163	0.193	0.947	-0.752	0.158	-0.308	0.71	1.14	-1.38	-0.591	-0.322	1.87	-0.557	1.21	-0.183	-0.255	-1.37	0.0649	-1.05	-0.794	1.01	0.959	-0.641	0.886	0.332
train_070	0	1	-0.502	2.03	-0.401	0.679	-0.649	1.21	1.34	-0.779	-1.21	0.473	0.838	-0.368	-0.358	-1.21	-0.955	-0.8	-0.981	1.85	-1.44	-0.486	0.608	-0.586	0.788	-0.915	2.02	0.11	0.235	-0.119	0.371	-0.127	-2.86	-0.521	-0.534	0.36	-0.956	1.98	0.406	-0.958	-1.62	-0.162	-0.0755	0.052	-0.33	-0.846	1.35	0.156	0.394
train_071	0	0	2.06	1.05	0.914	-1.25	-0.35	-1.23	-0.246	-0.819	-0.739	0.637	-0.354	-0.328	1.55	1.45	0.587	-0.189	-1.33	2.16	-0.962	0.609	-1.17	-1.27	0.176	-0.311	-0.621	-0.626	-1.36	-0.0109	-0.416	-0.906	1.13	1.17	-1.21	-0.118	-1.12	0.411	0.493	-1.32	-0.371	0.877	-0.27	0.801	-0.191	-1.07	-1.17	0.276	-0.159
train_072	0	1	-0.516	-1.02	0.583	-0.0658	-0.232	1.58	1.98	0.436	-0.299	0.309	1.37	-0.0931	1.39	1.79	0.6	-0.0483	-0.398	-0.815	0.716	0.443	1.6	0.304	1.1	1.82	-0.999	0.0882	-1.51	-1.55	0.88	-0.612	-0.413	0.113	0.0517	0.878	0.117	-0.149	1.67	-1.78	1.3	-1.59	-1.39	1.46	0.848	-0.852	-0.633	-0.892	-0.69
train_073	1	0	-1.77	-0.0831	1.65	1.24	1.61	-0.371	0.121	0.913	1.81	-0.669	0.488	0.312	1.24	0.00223	-1.42	1.05	1.06	0.83	-0.964	0.211	0.0159	1.05	0.112	0.171	0.0154	-1.45	-1.54	0.04	0.267	1.26	0.0784	-0.774	-0.948	-1.01	0.432	0.526	0.634	0.718	-1.87	0.052	-1.69	-0.464	0.644	-0.0863	0.305	0.01	-0.548
train_074	0	0	-0.96	1.21	1.41	2.57	1.27	-0.797	-1.25	1.45	1.19	0.407	0.454	-0.333	0.794	-1.38	0.368	-0.876	-0.523	-1.06	-0.191	1.33	0.221	0.631	0.766	0.194	-0.126	-0.465	-1.25	-2.27	2.05	0.0491	-0.967	0.489	-1.02	1.15	-0.657	-0.957	-0.802	-0.808	-1.69	0.477	-0.83	0.354	1.25	-1.22	-1.53	-1.98	0.157
train_075	0	1	0.17	0.958	-0.841	0.217	-1.2	0.385	-1.33	-0.516	-1.24	-1.36	-0.586	-1.76	0.779	-1.96	-0.794	-1.55	-2.4	0.437	1.05	0.182	0.396	0.756	0.136	-1.26	1.61	-0.726	0.806	-2.38	-0.713	-0.699	-0.783	0.269	0.206	0.171	-0.495	-1.16	-0.412	-2.54	-0.265	1.5	0.403	0.405	-0.457	-1.44	0.763	0.842	0.76
train_076	1	0	0.0652	0.19	0.619	0.156	-0.593	0.663	-0.31	-0.0046	-0.173	-0.507	-1.48	0.905	1.21	0.414	-0.448	0.594	0.637	-0.504	-0.881	1.06	-0.888	2.26	0.126	-0.123	-0.107	0.0552	0.181	0.189	1.1	-0.525	0.144	-1.58	0.899	-0.24	1.24	-0.497	-0.014	0.651	0.336	1.26	-1.72	-1.93	0.805	0.427	0.159	0.45	0.912
train_077	1	0	1.57	1.27	2.06	-1.42	0.456	0.0137	1.52	1.83	1.88	0.244	0.45	0.994	0.193	2.36	-0.175	0.0597	-0.168	1.09	0.872	0.939	-1.72	-0.824	1.18	-1.24	1.64	1.3	-2.14	0.881	-0.652	-0.51	-1.21	-0.784	-0.347	-0.17	0.794	2.13	0.0768	0.538	-0.744	0.535	-0.677	-1.07	-1.24	0.253	1.62	0.506	-1.31
train_078	1	1	1.15	0.174	1.22	-0.786	0.829	0.283	-0.0276	1.1	0.0123	0.388	0.37	-0.0671	0.391	1.52	0.496	1.3	0.516	-1.31	0.156	0.935	-1.59	-1.55	0.621	0.294	0.635	0.656	0.934	0.485	-0.152	1.6	-1.39	-1.6	-0.16	0.659	0.562	0.145	-0.919	1.35	-0.402	-0.545	-0.592	0.365	0.381	1.5	0.185	0.696	0.485
train_079	1	0	-0.436	-0.0215	0.35	1.36	0.546	-1.1	-0.755	-1.44	-0.27	0.865	-0.671	0.514	1.03	-0.116	1.83	-0.918	0.628	1.17	-0.347	0.417	0.204	1.19	0.147	0.52	-0.88	-2.12	-0.166	1.71	0.809	0.676	0.389	-0.381	0.944	-0.0545	0.0997	-0.27	-0.583	0.608	0.432	0.572	0.11	-0.347	-0.414	-0.0245	0.449	-0.0157	0.621
train_080	1	1	1.51	-1.38	0.0671	-0.199	2	1.86	-1.07	-0.0265	0.845	0.872	0.538	0.675	-0.33	-0.594	-1.59	0.802	0.874	1.79	0.395	0.929	0.856	-0.0638	-0.84	1.88	-1.53	1.12	1.06	-0.539	0.315	0.642	0.455	0.335	0.608	0.913	1.03	-2.09	0.0888	-0.691	0.761	-1.6	-0.311	0.222	-0.105	1.38	0.63	2.18	0.641
train_081	1	1	-1.51	1.37	1.27	1.63	0.167	0.0467	0.0352	-0.0233	1.7	-0.604	-0.0675	-0.801	2.11	0.151	0.36	0.272	-1.18	1.14	0.108	-0.333	0.273	-0.683	-1	0.39	0.334	-1.64	-0.0475	0.471	0.825	0.912	0.332	-0.482	0.602	-0.0365	0.0857	1.63	1.35	-0.222	0.919	0.646	1.12	-0.79	2.35	-0.657	0.736	-0.0432	1.35
train_082	1	1	-0.433	0.504	0.766	0.00483	1.68	-0.471	0.373	0.127	-0.241	1.05	0.453	-0.658	-0.21	-0.303	0.373	0.947	0.968	-1.08	0.0925	0.0647	-0.136	0.87	-0.315	1.73	-1.05	2.19	0.196	0.677	0.745	0.0457	-0.185	-1.69	1.15	1.46	0.289	-1.81	-0.353	1.73	1.54	-0.974	-0.343	-0.67	-1.58	1.14	0.361	0.85	-0.551
train_083	0	0	1.13	-1.18	-1.15	0.399	-0.475	-0.947	1.67	-1.5	-2.17	0.507	-1.49	-1.52	-1.4	-2.23	-0.811	-0.974	0.146	1.03	0.11	-1.78	0.0848	0.131	-0.346	-0.92	0.643	0.917	0.212	-2.3	-0.0163	-0.992	0.341	0.366	-0.448	0.597	0.124	-1.31	0.00832	-0.7	-0.0293	0.202	0.199	-0.7	0.996	-1.05	0.586	0.58	-1.11
train_084	1	1	1.71	-0.461	-1.18	-0.694	1.14	1.12	1.14	-1.55	-1.81	-0.651	0.0359	0.566	-1.65	0.52	0.0338	0.816	1.04	0.457	-0.354	-0.246	0.296	-0.949	-0.893	0.768	0.596	0.677	0.306	0.288	0.279	1.14	1.61	-0.84	0.179	0.00923	0.164	-0.708	-0.799	-0.468	0.0984	0.875	-1.98	1	-0.289	1.16	1.38	0.993	-0.573
train_085	0	0	-1.92	-0.378	0.852	-0.33	0.656	0.0814	0.0875	1.82	1.39	-1.39	0.203	0.46	0.742	-0.196	0.621	1.18	-1.53	-0.537	-2.2	1.52	-1.06	-1.95	-0.145	0.884	-1.28	-0.831	-1.24	0.609	-1.62	-0.819	0.15	1.76	0.847	-0.813	-1.3	-0.804	1.48	-0.769	-0.546	0.568	0.97	0.401	1.07	-1.77	-0.741	-1.42	-0.705
train_086	1	1	0.5	0.239	-0.0453	-1.11	-1.11	1.39	1.45	-0.52	-0.157	-0.995	0.737	1.18	-0.607	1.74	0.515	0.827	0.132	-1.51	1.05	-0.484	0.257	-0.273	-0.406	-1.46	1.82	1.05	1.46	1.33	0.767	0.677	1.18	-0.0605	1	-0.422	1.24	1.89	-0.207	1.35	-0.562	-0.0682	1.2	-1.16	-0.893	-1.01	1.44	-1	0.485
train_087	0	0	-0.533	-0.721	-1.18	0.513	-1.07	-0.628	0.78	0.604	-0.136	1.18	-1.9	0.373	0.46	-1.34	0.983	-1.57	-1.17	2.13	-0.36	-1.26	1.12	0.184	-0.238	-0.191	0.735	1.08	-2.62	0.433	0.139	-0.141	2.32	1.51	-1.83	0.177	-0.273	1.11	1.98	-0.721	-0.219	-1.02	0.491	1.13	-0.772	-0.819	-0.881	-2.66	-1.05
train_088	1	0	-0.926	0.918	-0.441	0.0369	-0.678	0.619	-0.396	2.18	-0.611	-0.186	0.652	-0.517	1.25	1.31	-0.56	0.236	-1.34	-1.58	-0.116	0.406	0.0613	-0.173	0.793	1.42	-1.41	0.197	0.0818	-0.704	0.273	0.348	0.872	-1.02	-0.238	1.44	-0.0131	-1.11	-1	0.259	0.435	0.726	-1.1	2.24	0.134	0.727	-1	0.418	-0.907
train_089	1	0	-0.782	1.31	1.09	2.08	0.44	-0.328	0.0192	2.6	1.2	-0.156	0.332	0.382	-0.806	1.54	-1.65	-0.0835	0.431	-0.965	-1.16	1.1	-1.34	-0.297	-0.41	0.194	-1.44	0.31	-1.51	-1.56	1.21	0.104	0.0591	-0.41	0.245	-0.323	0.771	1.22	0.19	0.977	-0.604	1.82	-1.87	0.33	1.21	0.223	1.1	0.708	-1.39
train_090	1	1	1.22	0.993	0.129	-1.59	0.203	-0.661	0.165	-0.0414	0.536	0.208	1.13	-0.613	-1.83	0.514	-0.211	1.53	1.56	0.607	0.858	-0.168	-0.723	0.228	-1.75	-0.0556	1.57	1.38	-0.592	-0.791	-0.931	0.613	-0.674	0.0771	1.1	1.98	0.628	-0.496	0.252	-0.535	0.273	-0.57	-0.537	-0.922	-1.37	1.86	0.0157	-0.62	-0.755
train_091	0	1	1.64	-1.79	-0.613	-1.04	-0.312	-0.309	1.53	-0.609	0.517	-0.636	1.04	0.989	1.37	1.18	-0.439	0.744	0.64	0.804	-0.622	0.365	0.527	-0.216	0.42	-2.95	-0.0606	0.869	0.117	1.37	0.666	0.172	-0.164	0.184	-1.08	-0.737	1.42	2.04	-0.624	-0.595	0.98	-1.52	1.04	-0.538	0.377	-0.17	0.157	1.14	0.821
train_092	1	0	-0.11	0.813	0.989	0.443	1.7	0.384	-0.42	0.758	0.888	1.5	0.709	0.386	0.165	-0.232	0.0493	0.974	0.283	0.394	-0.271	0.856	-0.198	0.943	-0.00855	0.772	-0.882	1.09	-0.333	-2.58	2.63	1.05	1.13	-1.01	0.271	0.196	-0.269	-1.89	0.243	0.38	0.0325	-0.266	-0.411	0.21	0.745	0.0468	1.19	0.136	-0.0626
train_093	1	1	0.59	-0.421	0.262	0.125	1.12	1.63	0.37	1.11	-0.377	0.603	0.623	-0.68	0.567	0.572	0.69	-1.53	0.0229	-0.328	-0.273	1.99	1.3	0.108	0.262	0.274	0.408	-0.546	1.84	-1.93	2.13	-0.166	-1.5	-1.71	-0.945	-0.977	-0.484	0.014	0.155	0.436	1.21	2.14	0.136	-0.228	0.396	1.26	1.35	-0.647	0.769
train_094	1	1	-0.324	0.94	0.336	1.96	-0.167	-0.166	-0.531	1.35	-0.0649	1.22	1.59	0.224	0.175	0.474	0.254	-0.203	1.01	0.126	-0.157	0.156	-0.32	0.605	1.33	0.941	-1.42	2.11	-1.03	-0.475	1.08	-0.254	-1.01	-1.08	0.556	0.571	1.8	0.0171	-0.675	0.749	-0.657	1.26	-1.77	1.61	0.175	-0.477	0.607	0.704	0.39
train_095	0	0	-0.486	-0.222	0.0714	0.834	0.159	-1.92	2.02	-0.894	-0.213	1.28	-0.472	-1.98	-0.777	0.377	-0.323	0.973	1.27	0.543	-0.356	-0.335	-0.201	-1.18	-0.552	-1.33	-0.0431	0.647	-0.985	-1.66	-1.77	-2.05	-0.199	1.32	-1.78	0.873	-1.31	1.09	0.184	-0.768	0.505	-1.89	1.17	0.139	-0.0116	0.315	-2.06	-0.35	-1.4
train_096	0	0	0.777	-0.595	0.423	-0.738	-1.16	-0.868	0.432	-0.859	-1.21	-0.473	-0.107	-0.358	-1.21	-0.294	-0.0985	0.426	-0.591	-1.6	-1.62	0.217	-0.304	-0.519	-0.434	-1.84	1.5	1.02	-0.67	1.75	-1.43	1.38	-0.489	0.2	-0.485	0.372	-0.662	0.851	-1.01	0.953	-0.791	-1.19	0.318	-0.591	-0.901	-1.42	-0.71	-0.9	0.00215
train_097	1	0	1.15	0.712	-0.854	-1.01	0.553	-0.595	1.02	-1.73	-0.337	-0.216	-0.357	0.745	-0.135	1.87	0.722	0.785	-0.863	-0.38	-1.3	-0.802	-1.41	-0.874	-1.97	0.4	2.19	0.0996	2.31	0.409	-0.638	-0.745	0.267	0.715	1.04	1.94	0.425	-1.08	-0.944	-0.265	-0.969	-1.4	-0.179	-1.72	-0.453	0.108	0.877	1.08	-2.43
train_098	0	1	-0.329	-0.336	0.847	0.176	-0.747	-0.189	-0.404	-0.167	-0.276	-0.936	0.486	-0.714	0.896	-0.256	0.229	0.413	0.132	0.602	0.959	-0.828	0.539	0.769	-0.244	-0.161	-0.439	-0.138	-1.04	-1.29	0.496	-1.34	1.13	0.842	0.473	-0.176	-0.107	0.235	1.35	-2.53	1.43	-0.914	0.581	-0.78	-0.702	-0.569	-0.76	-0.236	0.535
train_099	1	1	0.889	0.842	-0.59	-0.719	0.0645	0.974	0.831	-1.99	-1.86	1.16	0.641	-0.583	-1.99	1.23	0.248	2.49	-0.951	-0.305	0.928	0.0311	-0.245	-2.04	-0.409	0.241	-0.464	1.14	-1.52	1.17	-1.79	-1.41	-0.224	-0.0072	-0.785	1.43	0.0262	1	-0.978	0.727	-0.672	-1.22	0.0199	-1.71	-0.857	-1.45	-0.371	0.111	-0.364
train_100	0	0	-1.3	0.266	-1.55	0.382	-0.36	-1.74	0.304	-0.134	-0.924	-0.871	-1.24	-0.345	-0.823	-0.621	1.45	-2.28	-0.157	-0.797	-0.871	-0.598	-0.638	-1.02	0.941	-0.799	-1.12	0.795	0.65	-0.601	-1.19	0.0593	-1.12	1.77	-0.943	-0.561	-1.64	-0.14	-1.29	0.938	2.34	-1.01	0.761	-0.287	0.695	-0.374	0.0103	0.0252	-0.828
train_101	1	1	-0.846	-0.957	1.11	0.425	0.0626	-0.201	-0.561	1.3	0.426	1.26	-0.679	0.565	-1.42	0.00195	0.808	-0.45	0.954	-0.0952	0.646	-0.341	-0.684	0.98	1.32	0.00651	-0.567	0.88	-1.81	2.29	0.245	0.185	0.0315	-1.41	0.337	-0.26	1.76	2.35	0.179	1.31	-0.0818	0.124	-1.3	-0.834	1.17	0.23	1.47	-0.617	1.5
train_102	1	0	-0.929	-0.452	0.426	-1.54	-0.92	1.13	-2.02	-0.377	-1.09	1.59	-1.33	-1.04	1.72	0.341	1.4	0.506	-1.15	0.203	0.286	2.08	0.0734	1.14	0.868	1	-0.623	-0.489	-0.184	0.092	2.12	-0.932	1.33	-0.463	2.56	-0.415	0.914	-0.541	-0.295	-0.631	-0.739	-0.6	0.809	0.19	-0.17	-0.591	1.25	-0.743	2.21
train_103	1	0	0.734	-0.597	0.685	-0.499	-0.374	-0.0284	1.33	-0.691	0.789	1.54	-1.1	0.733	-1.06	-0.0318	0.999	-0.543	-0.453	0.259	-0.174	-1.19	-0.948	0.763	0.45	1.79	1.04	1.25	-0.686	0.305	1.37	-0.16	0.327	-0.969	-0.901	-0.447	1.43	-0.0703	0.466	0.891	-0.797	-1.93	-0.77	1.28	0.926	-0.104	0.542	1.09	-0.55
train_104	0	1	1.2	0.208	0.576	-0.537	-1.46	-0.327	-0.711	-1.58	-0.715	0.608	-1.46	-1.04	-0.823	-1.01	-1.36	-0.758	0.736	0.936	0.259	-0.3	0.256	-0.497	0.626	-1.26	0.391	1.57	0.385	0.0673	-0.538	-2.42	-1.67	0.0451	1.34	0.688	0.667	-1.7	-0.305	-1.53	0.0218	-0.201	0.769	-0.0978	0.808	0.166	0.109	1.13	-0.497
train_105	1	1	0.688	0.893	-2.24	0.382	0.548	-0.0515	0.619	-1.3	-1.78	0.18	0.874	0.0484	-0.239	0.354	0.953	-0.0271	0.739	0.177	-1.42	-0.997	-0.162	-0.8	0.125	0.0961	1.47	-1.43	-0.0551	-0.557	-0.123	1.6	-0.213	-0.0983	-1	1.9	-0.233	-0.309	-1.15	-0.0216	0.134	0.0665	-0.336	-0.567	0.315	1.54	1.04	1.15	1.57
train_106	0	0	-0.834	-0.476	-0.712	-0.00115	-1.02	0.569	0.872	-0.58	-0.378	-0.63	-0.723	-0.0617	0.893	0.788	2.11	-1.04	0.358	-1.36	-2.21	1.84	-0.246	0.51	0.469	-1.92	1.69	-0.792	0.354	0.791	-1.91	0.185	-2.46	1.06	0.469	-0.724	-2.68	-0.867	-0.826	0.543	-0.886	0.711	1.4	0.687	-0.514	-1.71	-1.84	-0.195	0.905
train_107	1	1	0.187	-0.375	1.11	-1.18	0.214	0.696	-1.12	0.102	1.37	1.59	0.758	0.402	-1.15	-0.0119	0.04	1.1	1.1	0.433	2.02	0.836	1.09	-0.141	-0.531	0.754	-2.44	0.51	1.24	1.62	0.481	0.809	0.81	-0.843	-0.894	0.939	1.31	0.216	-0.423	1.2	0.528	-0.903	0.428	0.23	-0.834	0.205	-1.03	0.34	0.111
train_108	1	1	1.6	0.885	-0.432	-1.46	0.555	0.268	-0.144	-1.28	0.45	0.861	0.577	0.508	-1.47	-0.809	0.796	0.406	-0.0764	-0.534	1.78	-1.07	0.294	1.19	0.379	-1.03	0.337	0.788	-1.15	-1.54	1.23	-0.365	-0.946	-0.486	1.32	1.47	-0.657	0.604	0.143	0.363	0.715	-1.6	-2.49	0.378	0.715	-0.152	0.718	-1.06	-1.07
train_109	0	1	0.917	-0.982	-0.882	-1.58	-0.237	-0.872	0.0612	0.398	-0.00608	-1.55	-0.631	-0.632	0.893	0.00527	1.22	-0.0115	0.356	1.1	-0.505	-0.518	0.635	-1.24	0.606	-1.98	-0.212	0.527	-0.545	-0.81	-0.675	-2.31	-0.294	1.13	1.08	-1.53	-1.24	-1.3	0.272	-0.361	1.14	0.686	-0.0701	0.456	0.0154	-1.17	-1.04	-0.247	0.564
train_110	1	1	-1.87	0.293	-0.566	0.707	0.946	1.56	-0.564	2.24	0.834	1.22	0.614	-0.351	-1.17	0.596	0.0853	-0.87	-1.99	-0.647	-0.245	-0.782	0.355	-0.155	-0.273	0.893	0.285	-0.826	0.612	0.244	0.154	1.66	1.32	-1.32	-0.174	0.536	-0.714	-0.649	1.31	0.784	-0.765	-0.0508	-0.389	0.387	-0.307	0.776	0.896	-1.74	-0.126
train_111	0	0	-0.204	-0.164	-0.417	-0.086	0.139	0.563	1.28	1.2	-0.0336	1.02	-0.647	0.747	0.779	0.688	-1.88	0.0491	-0.749	1.03	-1.53	1.71	0.621	0.464	2	-0.0676	0.182	-0.796	0.42	0.791	-0.923	0.141	-2.34	0.851	-1.35	0.0283	-0.889	-0.294	-0.121	0.98	-0.291	-1.1	0.378	-0.492	0.769	-0.123	0.102	-0.00138	-0.937
train_112	0	1	0.728	-0.942	-0.683	0.112	-0.937	1.6	-0.613	-0.367	-0.726	-0.825	-0.376	-0.736	-0.665	-0.841	0.153	0.406	-0.228	-1.06	-0.774	-0.768	0.365	0.581	0.707	1.4	-0.92	-0.373	0.412	0.701	-0.958	-0.979	-0.103	0.399	1.27	-1.22	0.498	-0.854	-1.21	-0.0065	1.71	1.44	0.542	0.183	1.88	-0.845	-0.742	-1.37	0.688
train_113	1	0	0.444	0.927	1.62	-0.344	1.04	0.635	1.28	-0.502	0.702	-1.16	0.495	0.473	0.977	0.18	0.0927	-0.493	-0.271	1.61	-0.0356	1.12	-2.37	0.417	-0.849	0.174	0.773	1.45	-1.16	0.187	0.839	-0.0964	-1.62	0.107	0.762	-0.813	-0.229	1.12	1.22	-0.816	-0.691	-0.771	-0.574	0.743	-1.11	0.634	1.37	1.36	-0.948
train_114	0	1	-0.94	0.23	0.843	0.0923	-1.07	-1.58	0.0272	1.08	-0.00879	-0.995	-0.752	0.427	1.16	-0.547	-0.955	-2.27	-0.882	1.69	-0.282	-0.315	-0.136	-0.5	0.874	-0.209	-0.304	-1.08	0.0058	0.949	0.231	0.89	-0.917	1.75	-0.193	-0.439	-1.68	0.684	-0.425	-0.931	-1.21	1.64	0.788	-0.756	0.092	-0.215	0.966	0.768	0.65
train_115	1	1	-0.825	-2	-0.876	-0.073	1.21	-0.0589	0.412	-1.72	-1.51	-0.305	-1.53	-0.982	0.135	0.2	1.09	-0.263	-1.52	-0.275	2.39	-0.481	-0.069	-0.654	-1.42	1.2	-1.45	1.48	0.11	2.24	-0.189	0.436	1.99	-0.761	0.42	-0.2	1.21	-1.7	-1.12	0.638	1.21	0.426	1.37	-0.132	-1.62	-0.594	0.352	-1.07	-0.108
train_116	1	1	1.33	1.1	0.109	3.1	0.882	-0.0397	-0.464	1.67	0.806	1.69	-0.277	1.22	-0.379	0.598	1.43	-1.58	-0.167	-1.14	0.818	-0.389	-0.768	0.442	-1.23	1.27	0.118	-0.905	1	0.783	1.7	1.44	2.15	-1.4	0.901	-0.249	2.71	0.399	1.26	1.56	0.969	-0.204	0.34	-0.703	-1.38	-0.297	2.3	-2.12	-0.0296
train_117	1	1	0.731	-0.266	0.313	0.16	0.0134	0.589	-0.0771	-1.32	0.439	-0.844	-1.37	-0.52	1.75	0.508	1.36	0.436	0.248	0.278	0.541	0.492	-1.41	-0.579	-2.01	0.537	0.897	-0.44	1.26	-1.32	-0.399	2.03	1.29	1.49	-0.13	-1.32	0.16	-1.06	1.02	-0.636	-1.13	-0.168	-1.29	-0.301	1.22	-0.545	0.0504	-0.385	0.281
train_118	1	0	0.344	0.348	0.203	-2.29	-1.03	0.682	0.695	-0.0503	0.0988	0.353	0.381	0.345	-1.5	0.814	0.563	0.513	-0.64	0.888	1.6	0.684	0.272	-0.948	-0.0209	-0.855	0.548	1.18	0.142	0.645	-0.171	1.1	-0.642	0.104	-0.47	2.12	1.49	0.621	1.03	-1.06	-0.0765	-1.31	0.338	-0.429	0.066	1.38	0.0515	0.196	-1.35
train_119	1	0	-1.37	0.97	1.5	-2.08	-1.08	-1.5	0.48	2.28	0.896	1.39	0.566	-0.169	-0.602	-0.193	0.845	0.234	-0.762	-2.08	2.46	-1	-0.739	-0.621	1.16	0.187	-0.898	0.734	0.106	0.163	-0.312	-0.622	1.09	-1.12	0.518	-0.0872	-1.33	-2.22	-0.214	0.82	-0.952	-0.918	-0.209	1.03	-0.806	0.319	0.872	-0.902	-2.38
train_120	0	1	1.47	-1.68	-1.41	0.208	-1.17	0.374	-0.796	-0.272	-1.42	2.1	-1.47	-1.75	-1.38	-1.54	-2.64	-0.184	-0.129	0.629	0.0655	-1.52	1.65	-0.931	-0.0411	-0.685	-0.483	-0.604	1.93	-0.427	-1.13	-0.625	0.471	0.151	-0.875	-0.579	-0.649	-0.131	-1.25	0.495	0.221	0.93	1.1	-0.883	0.494	-0.449	1.21	2.02	1.68
train_121	1	1	-0.677	-1.1	0.728	0.565	2.26	0.308	-0.51	1.56	2.04	-0.943	2.17	2.21	0.217	1.15	-0.788	0.85	-0.305	-0.403	-1.14	-0.367	-0.789	0.134	-1.27	0.209	-1.64	-0.708	0.66	0.411	0.356	0.193	0.963	-1.51	1.6	-0.167	0.375	0.938	1.21	-0.488	0.0961	0.497	1.73	-1.01	-1.38	0.984	0.934	-0.0405	0.831
train_122	0	0	-0.615	0.689	-0.189	0.733	-0.473	-2.32	-0.25	-0.156	-0.785	-0.286	1.38	0.0395	0.279	-1.08	0.0666	-1.15	0.407	0.191	0.765	-0.344	0.0967	1.09	1.48	-2.02	0.352	0.116	0.377	-0.413	0.219	-1.14	-0.81	1.16	0.152	-0.124	1.72	1.71	-0.746	0.156	0.73	0.42	1.95	0.547	-1.08	-0.813	-0.189	-0.683	0.792
train_123	1	1	-0.674	-0.114	0.438	0.00204	0.509	0.253	0.0223	-1.49	1.12	-1.01	1.4	1.68	-0.516	0.461	-0.961	0.173	1.22	-0.146	-0.477	0.205	-2.06	0.0176	-1.03	0.698	-0.0412	-0.328	0.783	1.23	0.515	0.619	-0.228	-0.321	-0.93	-2.03	0.449	0.929	-0.19	0.828	-1.51	1.28	0.0676	-0.851	-1.24	-0.205	2.18	0.929	1.58
train_124	0	0	-1.17	-1.19	-2.44	0.65	0.722	-0.35	0.505	-2.02	0.236	-1.17	-0.543	-0.688	1.43	-1.16	-0.796	-0.986	1.05	0.887	-1.27	0.668	0.918	0.443	-1.49	0.933	-1.48	-0.659	-1.16	0.355	-0.541	-0.261	0.048	1.59	-0.137	-1.12	-1.75	-0.913	0.507	-0.998	1.17	-1.48	1.59	-0.599	0.16	-0.563	-0.109	-0.519	0.595
train_125	1	1	0.635	1.24	-0.468	-1.6	0.222	0.487	-1.45	1.12	1.57	-1.17	-0.17	1.64	-1.94	-0.792	1	1.87	1.13	-0.448	0.651	-0.683	-1.88	-0.996	0.702	0.75	1.18	1.55	0.435	0.533	-1.3	0.714	-2.5	-0.811	-0.0349	-0.305	0.341	1.32	-1.22	1.2	-1.72	-0.93	-0.302	-0.407	0.0482	1.93	0.251	1.03	0.356
train_126	1	1	-2	0.723	-0.935	-0.32	1.23	0.664	-0.878	0.384	-1.52	0.114	0.0902	-0.0229	0.329	-0.0399	1.76	0.833	-0.985	0.354	0.969	-0.48	-1.56	-1.55	1.12	0.41	-1.67	-0.45	-0.0494	1.45	0.6	0.338	1.05	-0.39	0.477	-0.0418	-0.234	0.366	-0.43	-0.425	0.463	-0.905	-0.631	2.71	-0.608	-0.492	0.902	-0.0494	-0.585
train_127	0	1	1.38	-0.532	0.186	-0.207	-1.38	-0.716	1.25	0.243	-1.07	-2.31	0.353	0.445	-0.0528	0.599	-0.207	-0.745	-0.863	-1.49	-0.17	-0.281	0.16	-0.128	0.859	-0.171	0.0463	0.497	0.858	0.702	-0.223	1.78	0.402	-0.467	-2.14	-0.239	1.27	0.0656	-1.99	1.43	0.368	1.61	1.1	-0.456	-0.861	-0.42	0.236	0.875	1.08
train_128	0	1	-2.21	-0.17	0.933	0.674	-0.145	0.272	-0.425	0.938	0.2	0.587	1.34	-0.6	1.51	-1.57	0.684	-0.45	0.31	1.14	-0.762	-0.671	1.29	0.734	0.741	-0.209	-1.33	-1.46	-1.08	-0.803	0.28	-0.411	0.4	0.811	0.0325	-0.435	-0.789	1.44	1.03	-0.675	0.912	0.24	1.02	2.53	1.39	-0.548	0.418	-0.161	-0.348
train_129	1	1	0.632	-0.334	-0.799	0.561	0.0657	1.63	-1.7	-0.534	0.785	-0.818	-0.255	0.781	0.726	-0.906	-0.931	0.197	0.0704	0.0106	-0.363	1.8	-0.146	0.829	-0.83	-0.418	0.824	-1.17	1.15	-0.218	1.34	1.23	1.05	-0.967	0.531	-1.09	-0.925	-0.919	0.258	0.225	-0.58	2.04	0.717	0.613	0.838	0.194	0.0647	-0.853	-0.194
train_130	0	1	0.192	-0.837	0.446	-1.57	-0.651	1.38	-1.63	-1.4	0.162	-0.709	-0.728	1.01	-1.62	-1.6	-2.18	-1.01	-0.323	1.41	1.2	1.37	0.646	0.169	1.62	0.615	-0.624	-1.69	-2.04	-0.546	-0.329	-0.964	-0.269	1.46	-0.436	-0.178	-0.927	-0.0457	0.0901	-2.04	-1.76	-0.314	1.57	0.00768	-0.695	-0.661	-0.923	0.172	0.713
train_131	1	1	1.9	-0.343	0.831	0.758	-0.502	-0.2	-1.79	0.129	0.676	-1.58	1.15	-1.32	0.538	-0.235	-0.7	-0.516	0.169	0.743	1.09	0.045	-1.81	1.4	-1.38	-0.237	1.99	0.422	-0.172	-0.355	0.43	0.696	-0.179	-0.349	1.08	-1.12	1.75	0.994	0.385	-1.77	-0.903	1.64	0.0953	1.39	-0.0413	1.61	0.0886	0.619	0.68
train_132	0	0	0.989	0.737	1.33	-0.198	0.15	-0.709	0.49	-2.07	-1.39	0.913	-0.158	-1.65	0.703	-0.889	0.644	-1.26	-0.75	0.0421	-1.22	1.59	-0.383	-0.594	0.491	-0.535	1.61	0.345	-1.36	-0.106	-1.25	0.559	-1.87	1.47	-1.1	0.983	-1.16	-0.386	-1.1	-0.527	-0.669	1.11	-0.833	0.0959	-0.924	-1.7	-1.36	2.18	-0.877
train_133	1	1	-0.288	1.46	0.749	-0.525	0.984	-0.749	-1.6	2.14	1.57	0.249	-1.18	1.58	-1.11	0.693	-0.259	-0.706	1.39	-0.301	0.124	0.119	-1.52	0.157	-1.06	1.01	0.277	-2.29	-1.53	-0.484	-0.429	-0.245	-0.626	0.692	1.41	-0.592	-0.943	1.01	0.127	-0.471	-2.09	3.16	-1.09	-0.643	-1.1	2.17	-0.559	0.369	0.375
train_134	1	0	-0.982	0.407	-1.16	-0.601	1.2	-0.0114	-0.562	1.4	0.808	0.448	0.0774	0.00741	-0.824	-0.812	-1.74	-0.29	0.181	1.61	1.13	0.11	-0.405	-0.382	-2.73	0.123	1.04	-0.119	-0.408	-0.764	-0.724	0.475	0.335	0.29	-0.234	-0.467	-1.16	0.435	-0.792	-0.346	0.0252	0.903	-0.754	-0.708	-0.48	0.205	1.25	-0.155	-1.01
train_135	0	1	-2.64	1.16	0.598	0.372	-1.99	-0.819	1.81	-0.531	-2.63	-1.19	-1.83	-1.29	1.25	-0.434	1.64	-0.824	-0.957	-2.27	0.131	-1.76	-0.417	-0.885	0.319	0.406	-2.05	0.829	-1.2	0.267	-0.733	-1.16	0.253	-0.553	1.09	0.559	-0.963	-0.576	0.197	0.22	0.724	1.07	0.815	1.44	-0.642	-2.1	-0.368	-0.644	-0.327
train_136	0	1	1.8	-0.938	-2.07	0.0335	-0.86	0.55	-0.782	0.151	-0.855	-1.02	-0.786	-0.962	-0.745	-0.419	-1.13	-0.577	0.217	1.07	-0.753	-0.225	0.683	1.78	0.115	0.791	1.34	-0.171	1.21	-0.0604	-0.683	0.546	0.352	0.0638	-1.3	-1.08	0.0676	-0.155	-1.34	0.312	0.183	0.572	0.565	1.01	-1.35	0.861	-1.02	0.967	-0.344
train_137	1	0	-0.618	0.298	1.9	0.462	1.15	-0.722	-0.151	0.791	0.342	-1.19	-0.526	-2.25	-0.165	0.227	-0.311	1.38	-0.773	-0.623	0.176	-0.5	-1.02	-1.27	-0.175	0.218	-0.303	0.197	-0.0564	-0.741	0.524	-0.411	-0.637	-0.0333	-0.0992	0.754	0.698	-0.0542	0.828	0.638	-0.733	-0.385	0.542	-0.876	0.685	0.49	0.825	1.08	-0.746
train_138	1	1	0.239	-1.69	-1.01	1.22	1.14	0.176	1.19	-0.933	0.602	0.914	-0.283	0.704	1.09	1.14	0.591	-0.245	1.26	-0.0753	-1.01	1.03	-0.191	-2.07	-1.45	-1.33	-0.00499	0.477	-1.64	0.437	-1.32	1.32	-0.0807	1.68	-0.811	-0.0637	0.538	-0.979	0.551	0.0495	0.736	-1.64	0.691	-0.236	0.854	-1.46	2.53	-0.529	0.967
train_139	1	1	-4.33e-05	-1.04	0.755	-0.376	1.75	1.43	-0.522	0.093	0.888	0.427	0.409	-0.0179	0.217	0.838	-0.952	0.667	1.9	-1.03	2.07	1.07	-0.84	1.15	-0.409	1.38	-1.48	-0.0924	0.879	-0.363	0.269	0.049	-0.221	-0.907	-0.997	-0.364	0.515	-1.13	0.266	-0.287	-1.23	-1.32	-0.159	-0.969	-1.42	0.655	0.542	0.271	0.479
train_140	1	1	2	-0.194	1.4	-1.1	0.201	0.481	-0.0309	-0.24	0.901	0.0954	0.845	-0.117	-2.34	-0.701	-0.112	-2.28	-1.48	1.81	0.637	1.08	-0.745	0.402	0.268	0.00373	1.14	2.41	1.14	2.81	1.29	1.95	-0.863	0.178	0.46	-1.66	1.32	1.07	-0.299	0.816	1.14	0.394	-1.1	-0.838	1.55	-0.199	0.612	1.11	-0.266
train_141	1	1	-0.24	0.537	1.12	-0.687	-0.583	0.195	0.647	-1.22	1.06	0.893	0.649	0.345	-0.691	0.758	-2.26	1.13	1.04	-1.15	1.3	0.859	-0.881	0.974	1.2	0.058	-1.64	1.4	-0.291	-0.668	0.472	-0.341	-0.419	-0.763	0.273	0.142	0.101	-0.305	-1.07	-0.834	-1	0.22	-2.09	1.11	1.38	0.732	-0.526	0.826	-0.238
train_142	1	1	-1.75	1.73	0.00174	0.485	0.974	0.881	-0.497	0.0609	1.43	0.247	2.24	0.757	-0.713	-0.637	-0.845	1.76	1.07	-0.0634	-1.54	-0.468	0.0742	1.87	-0.931	1.78	-0.291	-0.981	0.688	-1.42	0.254	0.0409	0.321	0.441	2.6	-0.0741	-0.846	-1.73	1.92	-1.28	0.64	1.16	-2.26	0.0802	1.35	-0.812	1.43	0.00614	-0.183
train_143	0	1	1.25	1.03	0.433	1.15	0.356	-1.55	-0.417	0.6	1.25	-1.16	-0.856	1.94	-0.0824	-1.93	-0.65	-0.384	1.02	-0.884	1.43	-0.0795	-0.658	1.22	-1.04	0.63	-0.0311	0.0491	1.24	-1.01	0.637	0.882	-0.154	-1.14	-0.888	-1.29	1.14	1.48	-0.244	-0.211	0.109	-0.325	0.552	-0.00793	0.141	0.721	-0.541	0.929	-0.991
train_144	0	1	-0.607	0.287	-0.635	-0.00626	-0.233	0.962	1.3	1.04	-0.725	-0.899	-0.624	-0.416	-0.887	0.232	-1.26	0.23	-1.02	0.246	-1.42	-1.2	2.6	-0.388	-1.47	0.916	0.224	-1.38	-0.983	-1.5	-0.669	-0.868	1.1	0.706	0.177	1.01	-2.31	1.06	0.517	-1.36	0.418	-0.711	1.5	0.155	-0.406	0.855	-0.508	-1.32	-1.23
train_145	1	1	0.329	1.17	1.18	1.52	0.302	0.21	0.577	-0.0555	-0.421	-0.236	-1.04	-0.164	-0.0722	0.667	0.181	1.79	2.07	0.17	1.16	0.119	-1.07	-1.57	-2.27	0.316	1.34	0.772	-1.11	0.581	-1.75	-0.91	-0.47	-0.461	0.0474	-0.357	0.396	1.41	0.498	-0.672	-1.76	0.333	-0.593	-1.87	-1.74	0.944	-0.727	1.04	0.77
train_146	0	0	-0.31	-0.818	-0.28	-0.275	-0.248	-0.917	0.582	-1.27	-1.33	1.1	-0.892	-2.46	0.76	-0.273	0.988	-1.87	-1.2	1.54	0.712	0.897	0.299	-0.667	0.229	0.169	-0.274	0.0873	-1.2	0.456	0.00616	-1.32	0.584	0.288	-0.817	-3.22	0.356	-0.635	0.921	0.974	-0.635	0.245	0.279	-1.23	-0.916	-1.98	0.671	0.132	-0.596
train_147	0	1	-0.775	-1.45	-1.2	1.66	0.0235	0.441	-0.813	1.27	-0.0973	-0.298	-0.564	-0.883	-0.0364	-0.921	-0.901	-2.09	-0.748	-0.892	-1.12	-0.473	1.8	2.88	0.506	1.15	-0.941	-0.35	0.825	-0.722	1.75	0.524	-0.886	-0.691	-0.421	-0.134	0.0699	-0.477	0.326	-0.734	2.3	-0.476	2.12	1.41	0.593	-0.276	-0.246	-1.88	1.66
train_148	1	0	0.132	2.04	-0.56	0.831	1.06	0.43	-0.621	0.681	-1.61	1.71	-0.563	-0.0345	-0.454	-1.5	0.505	-0.0344	0.847	1.17	-0.646	-0.583	-1.54	0.899	-1.93	1.24	1.02	1.06	0.214	-2.06	1.53	-0.0364	0.249	-1.34	0.802	-0.617	-0.127	1.89	0.492	-0.453	-0.764	2.19	-0.457	0.484	-0.954	2.82	-0.253	0.275	-0.317
train_149	0	1	-1.5	0.587	-1.9	0.36	-0.871	-1.81	-1.67	0.743	-0.261	-0.796	1.91	0.276	0.955	-1.21	1.26	0.171	0.318	-2.83	-1.28	-1.6	-0.246	2.14	0.895	0.511	-0.0114	0.915	-0.557	0.585	-0.603	0.379	-1.35	-0.726	0.488	-1.15	0.865	-0.0372	-0.874	2.49	0.696	0.289	-0.179	0.42	-1.16	-0.801	-0.787	1.09	1.02
train_150	0	0	0.641	-1.4	-0.412	0.184	-0.0475	0.779	2	0.385	0.0605	-1.38	0.708	-1.03	-0.678	0.238	1.07	-0.357	-0.606	-0.735	-0.893	0.268	1.44	0.335	0.161	1.87	0.833	1.66	-1.06	0.69	0.402	0.896	0.798	-0.774	-1.48	-0.04	0.702	-0.757	1.19	0.0103	1.27	-1.19	-0.386	0.581	0.451	-1.19	-0.91	-0.374	-1.18
train_151	0	0	-2.18	0.572	-0.941	0.18	-0.76	-0.305	1.61	0.89	1.07	-0.0832	0.248	-0.159	-1.18	-1.35	1.47	0.474	1.89	-1.22	0.349	-0.918	-0.165	-0.00837	0.28	0.381	-0.772	0.961	-1.02	-1.13	0.206	0.852	0.72	-0.86	0.958	-0.92	-1.38	0.128	0.744	-0.796	1.38	0.134	-0.672	1.89	0.88	-1.84	-1.18	-1.47	-1.7
train_152	0	1	1.21	-0.806	0.653	-1.42	-2.51	1.82	-0.0688	0.927	0.424	-0.458	0.594	1.69	-0.835	0.239	-1.12	-1.17	-1.2	-0.31	-0.301	-0.552	1.33	0.932	1.64	0.429	-0.148	0.234	1.19	0.458	-0.597	0.026	-0.724	-0.187	1.05	0.928	-0.143	0.0523	1.46	-0.271	-0.0377	-0.637	0.554	-0.596	0.911	0.0363	0.409	-0.546	0.188
train_153	0	0	-0.00232	-0.479	0.965	-0.6	-0.752	-0.938	-0.31	-1.3	0.296	-0.139	-0.153	-1.3	-1.03	-0.612	-0.334	0.122	-1.09	1.99	0.788	-0.476	1.12	0.704	1.5	-0.641	1.02	-0.243	-1.55	1.2	-1.22	-2.22	-1.19	1.77	0.876	-0.69	-1.41	1.88	-0.686	0.0627	-0.165	0.872	0.492	-1.43	1.04	-0.8	-1.27	-1.02	0.404
train_154	0	0	0.883	-0.142	-1.35	-0.393	-0.205	-1.21	-0.529	-1.87	-2.01	0.698	-2.18	0.283	-0.362	-2.28	0.997	-0.865	0.688	0.0754	1.18	-1.61	-0.852	1.76	0.855	-1.62	1.28	0.501	0.0712	1.64	-1.13	-1.04	-0.413	-1.01	0.456	0.504	-0.396	0.0229	-1.9	0.825	-1.29	0.741	0.254	-0.527	-0.82	-0.65	-0.207	-0.842	0.0526
train_155	1	1	-0.435	-1.41	0.379	1.92	1.18	1.43	0.263	-1.01	0.312	-0.773	1.92	0.193	2.27	0.985	0.67	1.19	0.735	-0.475	-0.242	1.14	0.786	-1.68	-1.32	-0.399	-0.177	0.359	1.14	-0.514	0.384	0.77	-0.0371	-0.0412	0.00577	0.966	-0.468	-1.76	1.64	1.17	0.993	-0.322	0.152	1.11	0.637	1.16	-0.479	0.312	-0.189
train_156	1	0	-2	2.14	1.21	-0.224	-0.316	0.624	0.977	0.465	1.46	1.66	0.281	0.753	-1.54	1.68	0.999	1.81	0.995	0.108	-0.0847	0.357	-0.256	-2.22	-0.701	-1.72	0.346	-1.39	0.243	0.971	-0.251	-0.294	1.5	0.297	1.69	-0.72	0.291	0.22	1.07	1.42	-0.664	-1.42	-1.1	1.3	-0.385	-0.468	-0.736	-0.122	-2.36
train_157	1	0	-1.04	1.25	2.09	0.308	-0.538	0.848	1.25	0.831	-0.5	1.72	-0.695	1.58	-0.202	0.837	0.694	1.16	0.598	-0.434	0.0665	1.42	-0.317	-0.302	0.0483	-0.161	-0.91	2.38	-0.522	0.882	-0.957	-0.267	-0.544	-1.25	1.33	1.31	-0.884	-1.1	-0.773	-0.824	-1.61	0.0711	-0.581	0.699	-0.85	-0.185	-0.464	-1.18	-1.65
train_158	1	0	1.42	0.00544	-0.462	-0.956	1.42	-2.17	-0.848	-0.484	-0.279	0.57	1.91	-0.158	-1.14	-0.791	-0.182	-0.108	1.45	-0.338	0.786	-0.613	-0.311	0.945	-0.74	-0.131	1.31	-0.312	0.493	-0.519	-0.376	0.413	-0.492	0.967	0.203	2.1	0.907	0.156	-1.21	0.524	-0.39	-0.626	-1.26	-1.31	-0.184	0.77	-0.0318	2.67	-1.05
train_159	0	0	-0.00991	-0.476	-0.529	0.402	-1.62	-0.153	-0.486	-0.609	-0.067	-1.39	-0.968	0.733	1.34	0.0444	0.24	-1.78	-0.612	-1.78	-0.424	0.544	0.592	-0.178	1.65	-1.05	0.823	0.096	-0.165	-0.783	-0.703	-1.8	-2.59	0.311	1.32	-0.266	-0.354	-0.138	-2.75	-0.69	-0.693	0.75	1.71	0.597	-2.13	-0.546	-0.811	-0.57	-0.164
train_160	0	1	0.583	-1.62	-0.452	-0.978	-0.708	0.427	0.462	-1.98	-0.448	-0.924	-0.715	-0.328	0.0569	-0.107	0.635	-1.1	0.483	-1.29	-0.0692	0.323	0.177	-0.893	-0.0408	-0.345	-1.03	-0.0552	-0.695	-0.0528	-0.826	0.145	-0.216	0.54	-0.687	-0.367	-1.11	0.133	-1.4	0.505	1.54	0.959	0.15	-1.58	-0.56	-1.92	0.385	0.786	2.66
train_161	1	0	0.221	1.16	-1.04	1.01	1.74	-1.19	0.174	-0.989	-0.737	1.21	-1.01	-0.816	0.695	0.77	0.776	2.16	1.33	-1.34	0.949	1.19	-1.78	0.465	-0.653	-1.21	0.913	0.54	-1.22	-1.27	0.602	1.44	0.86	0.992	-0.401	-0.0519	-1.11	-0.482	0.479	1.83	2.6	-1.28	0.774	-2.09	-1.69	-0.102	-0.663	-2.1	-1.4
train_162	0	0	0.322	0.839	0.716	0.957	-1.12	-0.714	0.742	-1.31	0.509	-0.554	-1.83	-0.101	1.77	-2.12	-0.529	0.671	1.05	0.29	-0.279	-0.354	1.55	0.808	0.427	-1.5	0.89	-1.31	-1.25	-0.988	-1.69	-1.81	-0.806	-0.18	-2.29	-0.179	-1.26	-0.907	-0.469	-0.307	0.443	-0.174	1.08	-1.48	-2.02	-0.375	-2.43	-0.534	-0.576
train_163	0	1	0.221	-1.3	0.245	0.849	-0.102	-0.0757	0.604	-1.15	0.567	-0.497	1.44	-0.357	0.886	0.216	-0.123	-0.616	-0.8	1.01	0.358	0.657	-1.28	-0.0422	-0.00706	0.0387	-0.0564	0.396	-0.729	-0.482	0.562	0.512	0.251	1.64	-1.26	-2.64	0.507	-0.418	1.1	0.549	1.32	0.148	0.794	0.241	0.439	-0.648	-0.138	0.0342	1.11
train_164	0	0	1.29	-1.16	-2.31	1.24	1.01	-0.619	0.102	1.56	0.475	0.521	0.819	-1.17	-0.259	0.501	-1.67	-0.646	-1.09	-0.868	-1.66	-0.453	2.67	-0.215	-0.83	-1.5	1.88	-0.324	0.784	-1.01	0.0415	0.727	0.704	0.829	-0.378	2.04	-0.533	-0.974	0.828	0.181	1.3	0.113	-0.848	-1.39	2.25	0.708	-0.727	-0.17	-1.81
train_165	1	1	0.511	1.16	1.49	-1.28	1.49	1.38	-2.54	0.476	0.219	-1.22	1.29	0.437	0.924	0.673	-0.78	1.37	0.25	-0.123	1.37	1.51	0.471	1.63	-0.207	-1.46	-1	-1.38	-0.142	-0.235	1.55	0.0797	1.12	-1.66	0.581	1.02	-0.578	-0.983	-0.462	-0.565	-0.41	0.29	0.907	-1.36	-2.03	1.55	-0.0363	-0.0931	1.45
train_166	0	0	0.442	-1.64	-1.21	-2.99	0.827	0.425	-1.45	0.135	-1.18	0.563	0.812	0.376	1.07	-0.34	0.245	0.0531	-2.63	2.21	-1.27	0.44	1.38	-0.613	-0.547	-0.444	1.54	0.189	1.89	1.22	-1.41	0.313	-0.847	0.685	-0.000453	-0.513	-1.23	-0.0585	-0.936	-0.00721	0.719	-0.706	0.0985	-1.08	-0.688	-0.34	0.541	0.603	1.15
train_167	0	1	-1.27	-0.117	1.01	0.857	-0.347	-2.5	-1.5	2.72	0.49	0.338	-0.0253	-0.483	0.207	-1.89	-0.646	-0.0932	-1.51	0.543	-1.59	0.624	-0.048	0.0515	1.58	-0.133	0.256	-1.61	0.628	0.544	-0.457	-0.937	-1.2	0.167	1.15	-0.0158	1.44	0.734	0.733	0.49	0.26	1.08	0.0665	-1.62	0.534	-1.09	-0.404	1.06	1.35
train_168	0	0	-0.774	-0.054	0.682	0.509	-1.6	0.783	0.591	0.772	-1.38	-0.194	-1.46	-1.01	-0.695	-1.26	0.192	-0.568	0.145	1.01	-0.953	-0.867	1.66	0.129	1.8	0.241	-0.736	1.86	-0.442	0.834	0.805	-0.428	-0.513	0.257	-0.135	0.18	-0.444	0.101	-1.15	0.558	-0.185	-0.904	0.89	2.32	0.101	-0.913	-1.49	-0.325	-1.23
train_169	0	1	0.847	1.51	-1.43	-0.536	-1.47	-1.36	-0.0942	-0.0947	-1.16	0.0767	-0.437	0.194	0.341	-0.2	0.6	-0.412	-0.903	-0.954	0.274	-0.721	-0.175	-1.09	2.38	-0.102	-0.424	-0.131	-0.936	0.433	-0.916	0.0319	1.17	-0.0942	-1.15	-0.0189	-0.296	0.0861	-0.911	0.225	-0.54	0.402	-1.14	1.22	1.13	-0.45	-0.182	-0.399	0.287
train_170	0	1	0.749	-2.05	-0.598	-0.0605	-0.588	-0.373	0.442	-1.17	0.519	0.0604	-1.85	-0.0856	0.063	0.891	-0.227	-1.74	0.678	1.4	-0.191	-0.184	1.93	-0.512	-0.686	-0.809	0.717	0.279	-0.153	0.586	-0.097	-0.779	-0.41	1.33	-1.08	-0.396	0.269	0.209	-1.1	-1.15	0.583	-1.01	1.21	-1.36	0.501	-1.2	-0.843	-1.09	1.01
train_171	1	1	-0.0228	2.38	-1.45	0.28	0.0714	1.7	-0.284	1.08	-1.24	-0.966	1.34	-0.0325	-0.391	0.891	-0.886	1.61	-0.474	0.311	-0.179	0.549	0.403	-0.724	-2.53	-0.65	-0.269	-0.892	0.48	-1.08	1.08	0.71	1.83	-0.825	0.518	1.1	-1.3	2.31	-0.352	-0.517	-1.7	2.73	1.54	-0.000689	-0.896	1.4	0.544	-0.724	0.0603
train_172	0	1	0.186	0.385	-0.322	-0.647	0.874	-1.02	-0.281	-0.31	-0.408	-1.32	-0.473	0.44	-1.41	-0.107	-0.426	1.27	-1.25	-1.05	1.04	0.216	0.669	-1.42	-0.055	-0.479	0.585	-2.26	1	0.0877	-1.3	-1.5	0.451	0.572	0.458	1.17	-0.203	0.283	-0.658	0.575	1.5	1.44	-0.884	-1.28	1.19	-0.587	-1.99	0.496	-0.581
train_173	0	0	2.42	-1.01	1.13	-2.16	-0.526	-0.745	-0.807	-0.859	0.473	-2.12	-0.597	1.55	0.292	0.731	-0.864	-1.15	-1.51	0.174	-0.000444	0.374	-1.71	-0.614	0.556	-0.667	0.66	-1.3	0.448	1.28	-0.876	0.709	-0.317	1.55	-0.241	-1.48	0.392	0.164	-0.771	-0.000162	-0.547	-2.68	0.537	1.55	1.1	-0.873	0.297	0.344	-0.72
train_174	1	0	-0.146	-0.185	0.508	-1.34	-0.992	-0.229	0.363	0.363	-1.14	0.456	-0.472	-0.158	-0.745	1.72	-0.716	-1.12	-0.247	-1.46	0.183	-0.609	-0.72	0.559	-0.135	1.09	0.374	-0.973	1.3	1.85	-0.221	0.288	-0.955	-1.3	-0.52	0.334	0.958	1.08	-1.92	-0.0953	-1.22	-0.109	-0.356	-1.26	0.0893	1.18	1.08	-0.0878	-0.0472
train_175	0	1	0.127	-1.21	-2.01	-0.818	0.305	2.22	0.0591	0.184	0.71	-0.888	-1.34	2.39	0.428	0.824	-0.484	-1.86	1.19	-1.34	0.181	-0.0543	0.702	-0.258	1.54	1.06	-0.578	0.43	1.55	-0.147	-0.807	1.44	-2.28	0.637	-1.94	1.26	1.54	-1.78	-0.887	-1.61	1.15	-0.984	0.198	1.73	0.845	-0.779	0.892	1.59	1.66
train_176	0	1	-1.74	0.308	-1.85	-0.222	0.533	-1.35	-0.659	0.399	-0.411	-0.961	-0.841	-0.603	0.313	-1.48	2.01	-2.12	-0.614	-0.565	1.77	-2.12	0.106	1.77	0.76	0.637	-1.84	-0.645	-0.869	1.86	1.44	-0.0409	1.57	-0.378	0.51	-1.58	0.207	2.05	-0.47	-0.208	1.34	0.463	0.551	0.979	-0.126	-0.636	1.1	-1.45	0.163
train_177	1	0	-0.195	-1.21	1.31	0.98	1.17	-0.679	1.13	0.76	-0.223	1.06	-1.08	-0.763	0.576	-0.107	1.61	0.411	0.451	0.257	0.247	1.34	-0.25	0.511	0.824	0.888	-1.18	0.658	-0.756	-0.0845	2	-1.35	0.625	-0.657	1.35	1.15	2.91	0.58	0.779	-0.0287	1.05	1.07	-1.59	0.529	1.59	0.45	-0.207	0.0535	0.574
train_178	0	1	0.858	-1.03	-1.01	-0.404	-0.0697	-0.903	0.729	-0.829	-0.591	0.459	0.25	0.31	0.103	-0.0501	0.075	0.0901	1.03	0.327	-0.928	0.0121	1.22	-0.861	-0.508	-0.969	-0.77	-0.615	-0.292	-0.385	-1.75	-0.0114	1.17	1.14	-1.24	0.555	-0.33	-0.325	1.34	-0.518	0.244	-0.0989	-1.47	0.995	0.156	-0.0429	-1.03	-0.526	-0.277
train_179	1	1	0.326	-1.14	0.565	-0.455	0.857	1.46	0.85	1.18	0.273	-0.545	0.797	-1.59	0.547	0.468	0.102	0.0503	-0.0645	1.15	0.909	0.763	-0.426	0.47	0.227	1.96	-0.828	-0.431	0.9	0.298	1.81	-0.999	0.916	-1.08	0.13	-2.39	1.99	-0.699	1.38	0.829	-0.906	1.46	-0.324	1.08	0.127	1.32	-0.32	0.907	0.167
train_180	1	0	-0.782	1.58	1.22	-0.347	0.37	-0.391	-0.789	0.837	1.14	0.271	0.499	1.09	-2.67	0.509	-0.989	0.462	1.01	-0.792	1.34	-0.207	-0.93	0.208	-0.187	0.868	0.419	-0.661	-1.32	0.922	0.414	0.118	-0.127	0.104	0.527	0.458	0.17	0.611	-1.42	1.23	-1.51	0.155	0.184	-1.77	0.33	1.76	-0.934	-0.286	-1.66
train_181	0	0	-0.983	-0.224	-0.179	0.421	-0.149	-1.42	1.56	-1.17	-1.61	0.612	-2.18	-1.51	-0.042	1	0.424	0.445	-2.39	-1.92	0.808	-0.565	-0.0312	-0.699	-0.432	-1.62	-1.2	0.0153	-1.7	0.653	-0.607	-1.49	1.04	1.83	-2.07	1.69	-0.812	-1.26	-0.192	-0.27	-0.394	-0.869	-0.342	-0.115	0.14	-0.868	-0.989	-1.87	-3.05
train_182	1	1	0.914	-0.732	0.479	-0.697	1.8	0.951	0.343	-0.695	-0.0197	1.67	2.18	0.38	0.637	0.544	-1.48	2.05	1.31	1.37	0.247	0.991	-0.572	0.242	0.603	0.768	-0.419	0.729	0.046	-0.686	-0.93	0.127	0.608	-0.805	-0.848	-0.309	0.0603	-0.876	1.57	1.24	-0.299	-0.23	-0.732	0.333	-1.49	0.344	0.237	0.673	1.15
train_183	0	0	0.909	0.207	0.583	0.948	-1.48	-0.458	1.41	-0.0903	0.449	1.93	-0.628	1.09	0.797	0.547	0.897	-0.875	-0.824	0.354	-2.07	-0.46	-0.13	-1.5	1.53	0.103	0.323	0.672	0.0187	1.53	-0.93	0.65	-0.798	0.529	-0.427	-1.07	0.487	0.831	1.53	-0.0399	0.791	-1.22	0.823	0.701	1.68	-1.56	-0.0443	-0.908	0.489
train_184	1	0	0.613	-0.626	0.0475	0.481	0.0413	0.586	-0.209	-0.322	0.468	1.43	-0.729	0.411	-0.105	0.0123	0.61	-0.661	2.27	-0.366	1.96	1.49	-0.703	0.111	-0.0541	0.615	0.41	1.06	-0.0553	-0.665	0.636	1.34	1.49	-0.122	-0.0361	0.852	0.393	-1.62	-0.569	-0.332	-0.792	-0.151	0.0564	1.42	-1.31	0.0961	-1.6	-1.01	-1.42
train_185	0	1	0.102	-0.93	0.0218	-0.284	-0.705	1.44	1.42	-0.602	-0.536	1.47	-1.37	0.276	-1.35	0.64	0.348	-0.677	-0.396	-1.43	-0.0287	-0.39	0.623	-0.539	-0.289	0.704	0.133	-0.0232	0.707	1.3	-0.187	1.02	0.635	-0.609	-0.489	1.06	-0.446	-0.789	-0.0267	1.57	-0.0164	-0.8	0.983	0.397	1.51	-0.883	0.112	-1.29	-0.21
train_186	0	1	0.27	1.07	0.777	0.214	-2	-1.34	2.6	0.32	1.07	-0.938	-0.323	-0.176	0.093	0.477	0.908	0.634	0.49	1.09	0.728	-1.23	0.615	-0.124	-0.954	-1.45	0.63	-0.0657	0.851	0.479	0.644	0.195	-0.621	-0.158	0.591	-0.395	1.2	0.544	0.898	-0.66	0.74	0.013	-0.13	-0.0876	1.38	0.66	-0.875	0.108	-0.292
train_187	1	0	-0.0122	-0.155	-1.15	0.0837	1.06	-0.0961	0.815	1.58	0.203	1.22	-0.952	-0.167	-0.111	0.433	2.56	-0.822	-0.215	-0.424	0.781	0.513	0.501	-1.34	-0.484	0.428	0.876	-0.459	1.6	-0.00737	0.233	-0.327	0.226	-1.24	0.697	0.143	1.67	-0.786	2.13	-0.114	0.19	0.589	-1.12	2.2	1.61	1.44	0.11	-0.0044	-0.63
train_188	0	1	0.142	-0.424	0.321	1.11	0.0895	0.67	0.748	1.32	-0.352	1.43	0.716	-0.954	-0.958	0.277	-1.1	-1.36	-1.68	1.4	-0.502	-0.662	1.45	-0.0387	1.87	-1.09	-1.24	-0.281	-0.353	-1.34	0.284	-1.06	0.897	0.374	-1.61	0.564	-0.366	0.256	1.45	0.0413	-0.385	0.408	1.23	0.366	-0.482	-1	1.5	-2.14	0.581
train_189	1	0	-0.733	-0.208	-1.27	-0.622	-1.1	0.219	-0.256	-1.54	-0.212	0.219	1.5	0.143	-1.48	0.523	-0.896	0.267	1.36	-0.6	-1.56	-1.06	-0.0781	1.07	-0.746	-1.03	0.478	-0.466	0.507	0.517	-0.429	0.38	0.917	0.795	1.11	-0.0963	-0.804	1.1	0.497	1.34	-0.919	-0.0629	0.0566	0.137	-0.838	1.18	0.786	1.51	-0.786
train_190	1	0	-0.255	0.361	-0.966	0.34	1.73	-0.874	-1.25	0.0978	-1.36	0.967	-0.624	-0.0624	-0.564	0.112	-0.11	0.452	0.899	-1.19	0.82	0.583	0.647	0.44	0.786	1.76	-1.68	0.812	1.21	1.43	1.03	0.255	-0.344	-1.84	0.638	1.79	0.438	-2.1	-1.38	1.51	0.536	-1.12	-1.9	1	-0.151	0.317	-0.507	0.509	-0.676
train_191	0	1	0.0334	-2.07	-0.942	0.719	-0.201	-0.0981	-0.886	-0.76	-1.94	-0.325	-1.75	-0.49	-0.092	-1.87	-1.64	0.886	0.72	-0.912	-0.129	0.162	1.54	-1.01	0.122	0.196	-1.5	-0.918	-0.56	0.332	-1.52	-1.03	0.62	0.325	-1.75	1.49	-2.1	-1.9	-1.21	-0.999	1.62	0.583	2.06	-0.872	-1.42	-0.86	-1.36	-0.981	1.18
train_192	1	0	-0.914	0.155	0.21	-0.715	1.04	-0.562	-0.434	-1.52	-1.17	1.49	-2.13	-1.5	0.334	0.0415	2.32	0.0825	0.354	-0.908	0.682	-0.889	-1.1	1.57	0.123	-0.738	-0.686	-1.2	0.394	1.57	0.0277	-0.374	-0.325	-0.725	1.27	0.792	0.523	-0.268	-0.789	1.69	-0.649	-1.3	-1.41	-0.33	0.777	0.539	0.00508	0.0324	-1.41
train_193	0	0	0.891	-2.08	0.363	-0.804	-1.07	-0.222	-0.224	-0.075	0.407	0.515	0.167	-0.212	-0.51	-0.279	-0.848	-1.3	-0.71	1.65	-0.241	-1.41	-0.249	0.202	-1.23	-0.209	0.747	0.694	-1.09	0.444	-1.67	-0.856	-1.58	1.34	-0.669	-1.79	1.05	-0.703	-0.219	0.806	0.966	0.544	-0.344	-0.0315	-0.502	-0.171	0.311	1.77	-0.529
train_194	0	0	-0.913	-0.0083	-0.0162	1.15	-1.09	-0.66	0.849	0.897	-1.53	0.811	-0.632	0.0136	1.08	-0.137	1.17	-1.45	-0.894	1.16	-1.34	-1.08	1.25	-0.922	1.65	-1.12	0.15	0.891	-0.935	0.228	-0.889	-1.71	-1.62	-0.567	0.339	0.835	-1.75	1	-0.371	0.279	0.694	0.555	0.694	0.35	-0.418	-0.383	0.637	-1.48	-0.693
train_195	1	0	0.652	-0.337	0.106	-1.48	-0.646	-1.38	0.217	-0.0669	0.514	0.908	-0.211	1.28	-1.83	0.0748	1.21	-0.657	0.0118	-0.808	-0.204	0.0916	0.182	-0.392	-0.695	-2.42	0.665	-1.31	0.855	0.594	0.613	-0.0709	0.36	-1.02	-1.27	0.724	0.0691	0.0417	0.66	-0.441	-1.38	1.15	1.02	0.0651	0.0085	1.03	-0.233	-0.711	1.09
train_196	0	0	-0.696	-0.978	-0.973	0.591	0.266	1.51	0.0427	0.933	1	0.111	1.37	0.191	-1.79	-1.23	-1.77	-1.77	-0.807	0.847	-1.49	-0.174	0.839	0.951	0.958	0.0837	-0.167	-0.289	0.322	-0.132	1.01	-0.393	-0.679	1.09	0.784	-0.376	-1.19	1.49	1.22	0.412	0.398	-0.0555	2.07	-0.0891	0.376	0.305	0.22	-1.44	0.625
train_197	1	1	0.726	0.334	-1.16	-0.0975	-0.773	1.01	-0.462	1.15	0.00128	0.26	-1.21	1.07	0.782	0.426	-0.188	-0.825	1.32	-0.329	1.81	0.194	0.805	1.48	-0.394	1.31	-0.94	0.649	-0.744	-0.698	1.73	0.491	0.163	-0.751	0.93	0.469	0.166	0.312	0.0463	-2.36	1.55	2.38	-1.14	0.683	0.137	1.24	0.61	0.39	1.37
train_198	0	1	-0.482	0.227	-0.871	1.18	-0.728	1.65	1.21	-1.16	-0.619	-1.65	0.445	0.564	-0.433	0.348	1.03	-0.0314	-0.192	-1.84	-1.52	-1.59	0.714	2.3	0.583	1.36	1.87	-1.31	0.0512	-0.285	1.33	2.11	-0.218	-0.133	0.998	1.29	-0.344	-0.0519	-0.135	-1.56	0.712	-0.534	-0.492	0.35	1.05	-0.349	0.786	0.333	0.426
train_199	1	0	-0.576	1.18	-0.586	-0.73	0.074	-0.33	-0.936	-0.0886	-0.998	-0.819	1.58	-1.62	-0.0122	-0.747	0.333	1.89	0.336	0.693	-1.03	-0.149	-0.301	-1.75	-1.04	0.902	0.262	-0.425	0.0894	-0.0786	0.228	1.41	1.58	0.423	-1.03	0.961	-1.59	-0.51	-0.364	-0.229	-0.215	-0.802	-0.161	0.422	-1.64	0.919	-0.822	0.635	-0.898
train_200	1	1	-1.61	-1.53	0.238	1.01	0.881	0.557	0.466	2.15	0.552	0.832	0.128	0.488	-0.638	-0.91	-0.407	-1.59	1.34	0.0997	0.883	-1.13	1.81	0.454	-0.527	0.816	-1.2	0.447	-0.129	1.59	1.63	0.334	-0.708	-1.81	-0.18	0.625	1.28	0.191	0.853	1.65	-0.976	-0.63	-0.162	1.5	0.00835	0.483	0.301	0.779	-0.292
train_201	0	1	0.281	-0.499	-0.958	1.16	0.0246	1.39	-0.685	-0.878	1.59	-0.00761	-1	0.752	0.141	-1.38	-0.0914	-1.31	2.59	1.04	-0.275	0.698	0.611	2.37	-1.74	0.435	-0.365	-1.78	0.312	0.4	0.765	1.76	0.464	0.104	-0.821	-1.03	-0.799	-0.967	0.922	-1.46	0.991	1.83	-0.0486	-0.147	0.867	0.39	-1.53	1.1	1.5
train_202	0	1	0.97	0.345	-0.144	-0.121	-1.56	0.664	0.165	0.0246	-1.38	0.64	-0.0706	-1.45	-0.113	-1.64	0.381	0.225	-0.924	2.12	0.271	-0.209	2.2	-0.542	-0.0544	-1.01	0.0112	1.54	0.271	-1.71	-0.897	-0.122	-1.4	-0.985	-0.707	0.696	-1.13	-1.06	-0.148	-0.631	1.19	0.643	0.604	0.895	0.0685	0.057	0.0457	-0.65	0.47
train_203	1	0	-0.667	-0.353	1.46	-0.145	-0.612	0.889	-1.29	0.347	1.32	-0.099	-0.0186	1.23	0.612	0.367	0.331	-1.31	-0.287	0.804	-0.998	1.49	-1.55	0.868	1.12	0.743	-0.48	1.52	-2.42	1.05	-0.171	0.952	-0.0714	1.38	-0.209	-2.27	0.598	1.66	1.01	1.75	-0.985	0.852	-0.36	-0.83	-0.703	-0.784	-0.453	-0.442	1.37
train_204	0	0	-0.505	-1.46	-2.17	-0.508	0.246	-0.652	0.37	-0.651	-0.517	0.153	0.904	-1.44	-0.162	0.866	0.983	-1	0.313	0.397	-0.502	-0.311	0.802	-0.267	-0.143	-1.03	0.335	0.634	0.966	-0.796	0.871	-1.9	0.949	0.519	0.482	-1.45	0.896	0.526	-0.992	0.84	1.85	0.833	1.28	0.548	-0.187	-1.04	-0.916	-0.0441	-0.0152
train_205	0	1	-0.0362	0.551	-0.0728	-0.149	-1.07	1.33	0.381	1.67	1.33	-0.624	-1.99	1.41	0.177	1.71	0.167	-0.613	-1.03	1.12	-1.62	1.97	2.43	-1.1	-0.616	0.795	0.702	-1.79	1.22	0.373	-0.21	1.27	0.784	2.02	1.13	0.686	-0.287	-0.116	-0.141	-2.01	0.48	-0.609	1.39	-1.42	0.408	-1.08	1.05	-0.363	-0.74
train_206	0	1	1.05	0.109	-0.568	-2.02	-1.84	0.917	-0.612	0.278	-0.168	-0.973	-0.245	1.63	0.0546	0.428	-0.447	0.736	-2.69	-0.418	-0.0373	-0.641	-0.619	-0.739	0.793	0.22	-0.676	0.53	1.29	0.102	-1.09	-1.13	0.379	2.05	1.67	-0.326	-0.793	0.00681	0.63	-1.13	-0.829	-0.133	1.1	0.676	1.07	-0.812	1.47	0.999	-0.334
train_207	1	0	0.469	2.32	-0.712	-1.17	0.54	0.964	-1.61	0.585	-0.173	0.359	1.35	0.158	2	-0.766	0.714	2.6	-0.59	0.278	0.0297	1.74	-1.49	-0.252	0.333	-0.27	0.254	-0.493	0.66	-0.841	1.82	-0.0983	0.688	-1.01	-0.372	-1.34	-0.273	0.318	-0.194	0.0673	-1.89	0.907	0.796	-0.0459	-1.71	1.39	0.129	2.18	0.633
train_208	1	1	1.33	-0.675	-0.841	-1.77	0.357	0.992	0.327	-1.36	-2.43	-1.09	0.603	-0.482	-0.347	-0.365	-0.2	1.04	-0.678	-0.703	1.3	0.249	-1.01	-1.33	-1.88	0.714	1.3	-1.19	1.53	1.15	-0.301	0.578	-0.41	-0.443	-2.66	0.723	0.235	-0.714	0.0473	-0.85	-0.96	-0.0532	1.2	-0.234	-0.547	1.99	-1.41	-0.0277	-0.698
train_209	1	1	1.68	-0.493	0.438	0.593	-1.57	0.447	0.704	-0.572	0.0166	0.56	-0.33	1.55	0.164	-0.213	0.543	0.582	1.35	-0.3	0.809	-0.151	0.442	-1.1	-1.5	1.81	0.262	-0.393	1.08	1.24	-1.27	1.21	-0.532	-1.25	-1.08	-0.137	2.18	0.339	-1.05	1.14	0.311	2.01	-1.12	-0.935	1.58	-0.0217	0.883	0.429	1.59
train_210	0	0	-0.517	0.074	-0.685	1.05	0.474	-2.8	-1.57	-0.946	-1.67	1.51	-0.589	-0.822	1.43	-1.74	1.13	0.677	0.0511	-1.02	-0.18	-1.33	-0.608	0.477	-0.271	-0.72	0.146	-0.668	-1.29	1.7	-0.412	-0.798	1.24	-1.66	-0.152	-1.46	-1.86	-0.628	-0.678	1.04	-1.07	-1.11	1.27	0.274	-1.39	-0.204	-2.46	-0.303	-0.0372
train_211	1	0	-1.69	1.32	-0.0496	-1.32	1.84	-0.0138	0.634	0.247	-0.0294	0.0437	-0.246	-0.114	0.854	0.882	0.59	-0.713	-2.1	0.362	-1.06	-0.793	-0.7	-0.0621	0.554	2.08	-0.00679	-1.07	0.406	-0.143	1.04	0.571	0.0689	-0.492	-0.999	0.504	0.296	0.656	0.67	0.0867	-1.23	-2.18	-0.302	0.161	1.76	0.584	1.73	0.141	-1.8
train_212	1	1	-0.542	-0.115	0.0586	0.268	1.11	-0.234	-0.183	1.37	0.223	-0.429	-1.09	0.473	-0.773	-0.379	0.359	-0.243	1.13	0.935	-0.082	0.429	-0.23	-1.13	-0.668	0.596	0.299	-0.731	-0.047	-0.803	1.1	0.218	-0.354	0.801	-0.769	1.4	0.572	-0.669	0.425	-0.609	-0.793	1.29	0.157	0.923	-0.746	1.46	0.206	-0.0688	1.29
train_213	1	1	-0.123	0.818	0.337	0.0957	0.0112	0.599	-0.372	0.172	0.294	-0.543	1.41	0.13	0.0165	1.16	-0.648	1.27	-0.085	-1.46	0.825	1.22	-0.768	0.187	-0.211	0.367	-0.627	-0.469	1.4	-0.264	-0.0277	0.533	-0.368	-1.12	0.212	-0.455	0.892	0.478	0.328	0.503	0.0145	-0.324	-0.671	-0.747	1.06	1.37	-0.0424	-0.756	-0.0886
train_214	1	1	0.413	0.8	1.48	-0.281	-0.828	0.0291	2.38	0.341	0.251	-1.39	1.33	-0.612	-1.23	2.24	0.275	2.2	1.31	0.863	1.05	-0.075	-0.475	-2	-0.387	-1.13	-0.206	0.452	-0.84	-0.381	0.914	1.17	1.53	0.662	0.358	-0.0362	-0.00822	0.781	0.499	0.861	0.29	-0.54	-0.221	0.925	-1.01	-0.521	1.55	-0.5	-0.975
train_215	1	1	-0.541	-0.656	-0.85	0.811	0.155	-0.333	-1.62	0.341	-1.04	0.821	1.76	0.538	1.62	-0.941	0.507	0.00556	-0.161	-0.502	-0.492	-0.992	0.939	1.57	-0.544	0.666	-0.094	-0.49	1.32	-0.447	1.59	1.21	0.565	-2.6	1.03	0.743	0.854	-1.06	-1.1	0.961	0.947	1.91	-0.0708	1.31	-0.0508	1.24	1.33	1.18	1.53
train_216	1	1	-0.00858	0.623	0.996	0.949	0.41	0.182	0.00763	1.14	0.806	1.39	0.134	0.406	0.237	0.0645	-1.11	0.352	0.772	0.493	1.01	0.213	-0.291	0.579	-1.39	1.4	-0.878	0.186	-0.598	0.874	0.28	0.98	0.425	0.349	-0.817	0.44	0.831	-0.776	-1.91	0.635	0.65	1.36	-1.31	-0.371	1.35	0.137	0.448	0.0315	-0.467
train_217	0	1	1.16	0.138	-0.397	0.263	-0.75	0.461	1.66	-0.45	-1.25	-1.84	0.566	-0.583	1.15	1.43	1.47	0.503	0.568	0.665	-0.093	0.904	-1.02	-0.206	-0.479	0.56	0.812	1.62	-0.0395	-0.416	-0.0718	0.373	0.644	0.393	-0.975	0.301	1.11	-1.01	0.552	-1.41	-0.703	-1.55	0.935	1.69	-1.8	0.126	-0.634	1.02	-0.633
train_218	1	1	-0.97	-1.22	-0.158	-2.78	-0.168	0.168	0.202	0.3	-0.803	-1.18	1.15	0.906	-0.676	1.08	0.741	0.504	0.281	0.534	0.246	-1.99	-0.708	0.544	0.0729	-0.922	-1.6	-0.853	0.676	0.448	-0.433	-0.368	-0.0556	-0.405	0.108	-0.105	0.167	-0.337	0.063	1.34	-0.756	-0.536	-1.41	0.38	-0.634	1.37	2.08	-0.982	-0.0636
train_219	0	1	-0.431	-0.449	0.832	2.07	-1.73	-1.52	-0.71	1.14	1.32	-0.813	0.0993	0.64	-1.68	-1.24	-2.04	-0.974	0.629	-0.0778	-0.0265	-2.42	0.101	0.942	2.01	0.676	1.02	0.722	0.689	0.529	0.0406	-0.61	-1.57	-0.61	0.217	-1.06	1.47	0.703	-1.71	-1.6	0.58	-0.45	1.52	0.622	1.84	-0.883	-0.399	1.05	1.63
train_220	1	0	0.737	0.308	-0.796	-0.863	0.739	0.000753	-0.84	-0.701	-1.76	0.913	0.826	-2.48	0.242	-0.349	-1.43	1.14	-1.67	0.49	0.648	-0.559	0.291	-0.588	1.84	-0.433	0.419	1.67	0.477	-0.179	-0.0504	-1.49	-0.627	-1.71	0.296	0.337	-0.137	-1.04	-1.71	0.0762	-1.81	-0.584	1.26	1.42	-2.19	0.388	0.569	2.35	0.949
train_221	1	0	-1.11	2.35	-0.178	0.606	1.76	0.494	0.776	-0.18	0.538	1.02	0.725	-0.662	-1.23	0.882	-0.615	1.36	0.435	-0.365	0.221	-0.421	-0.452	-0.0617	-0.0308	1.58	0.587	1.37	1.11	-0.288	0.433	1.43	-0.692	-1.19	1.04	1.64	-0.351	1.19	-0.781	1.96	-1.14	0.366	-2.33	-1.03	0.5	1.08	0.687	0.731	-2.21
train_222	0	1	1.36	-0.876	-1.23	1.46	0.659	-0.342	0.5	0.303	1.05	-0.189	0.646	0.118	-0.754	-0.448	-0.635	-1.88	-0.675	-0.0378	-0.897	-0.54	1.08	0.875	1.63	-0.786	1.01	0.381	-1.14	2.07	0.597	0.376	1.46	-0.25	-0.729	-1.29	0.866	1.55	-0.215	1.13	0.36	0.294	1.97	-0.0733	-0.325	-1.29	-2.48	0.323	0.822
train_223	1	1	1.39	0.53	0.192	-1.11	-0.898	1.69	-0.0207	0.198	1.92	0.144	-0.444	1.55	0.145	1.7	0.331	-0.0199	0.0911	0.528	-1.33	1.51	1.34	-0.268	0.245	1.17	1.14	0.562	0.145	-0.886	-1.03	1.28	-0.241	0.267	-1.67	-1.43	0.812	-1.13	-2.02	1.44	-0.483	-0.782	-0.539	0.564	-0.202	0.953	-0.434	-0.941	0.917
train_224	1	1	2.04	0.748	0.373	-0.989	1.88	1.35	-1.18	0.535	2.29	-0.0389	1.5	1.69	-1.46	1.3	-0.66	0.507	-0.795	1.27	-0.651	1.13	-0.695	-0.205	-0.174	0.834	0.106	-0.613	0.781	-0.347	0.765	1.09	0.0501	0.434	-0.251	-0.615	-0.122	0.417	1.29	-0.0768	0.963	-1.35	-0.188	-0.0536	0.0775	1.16	0.416	1.02	0.457
train_225	0	1	-0.792	0.262	-0.176	0.65	-1.07	-1.16	0.906	-1.58	-0.797	-2.06	-0.13	-1.31	0.696	-1.35	-2.24	0.0254	0.0331	0.966	1.15	-0.441	1.54	-1.22	-0.000481	-0.439	-0.346	-0.26	-0.925	-1.6	0.805	-1.45	0.905	0.413	-0.0729	-0.839	0.389	0.212	-0.163	-3	0.233	2.05	-0.261	-0.207	-0.0709	-1.23	-1.41	0.221	-0.354
train_226	1	0	-0.486	1.75	1.64	-1.36	0.0915	-1.07	-0.75	0.991	0.279	1.46	0.803	0.347	-0.151	0.0927	0.108	1.94	0.115	-2.17	0.513	-0.149	-1.5	1.02	1.9	1.4	0.163	0.296	-0.464	-0.524	-0.269	0.0535	-0.519	-0.00114	0.451	1.75	0.397	-0.344	-2.53	2.31	-1.51	-0.234	-1.89	-1.6	0.314	0.654	0.172	0.95	-1.35
train_227	1	1	-0.454	0.0455	-0.837	0.26	0.116	-0.605	-1.13	0.053	0.237	-0.459	0.0923	-1.23	0.0745	0.388	-0.873	-0.247	0.443	0.332	0.282	0.0631	-0.925	-0.945	1.54	1.48	-0.328	-0.414	1.34	1.12	-0.855	0.521	0.505	-0.0735	0.835	-0.161	0.117	0.228	-2.4	-0.202	-0.714	-0.706	0.555	-0.453	0.234	-0.0511	-0.18	1.26	1.61
train_228	1	0	-0.172	-0.271	-0.538	-1.09	1.36	2.35	0.676	-0.483	1.25	-0.459	0.23	0.485	1.15	1.95	1.62	-0.298	0.895	0.649	0.343	2.33	-0.354	0.0414	-1.4	-0.52	1.31	-2.01	-1.3	0.33	-0.635	-0.379	-0.905	0.363	-0.357	-1.98	-1.33	-0.512	1.13	0.169	-0.297	-0.878	-0.436	0.452	0.116	0.845	-1.48	-1.32	1.13
train_229	0	1	0.594	-0.935	-0.29	-0.017	-1.96	0.884	-0.424	1.31	1.79	-0.263	-0.393	0.812	-0.449	-0.914	-1.04	-1.19	0.965	-0.758	2.19	-0.0155	-0.443	0.325	-0.468	0.189	1.45	0.626	2.11	0.0199	0.378	0.991	-0.592	-0.335	0.231	-2.29	2.04	-0.481	0.0276	-0.408	-0.66	-0.24	0.0652	1.19	1.59	0.214	0.072	1.73	0.661
train_230	0	1	-0.0936	-1.22	0.917	0.489	1.26	-0.941	-0.709	0.816	0.468	-0.597	-0.556	-0.73	-0.448	-0.449	0.705	-0.747	0.251	1.97	-0.0891	1.89	0.489	-1.89	-0.993	-1.14	1.02	0.363	-0.962	-1.26	0.999	0.16	-0.64	1.46	0.325	0.74	-1.01	0.355	0.941	-1.67	0.593	0.0488	-0.308	-0.0798	1.61	-0.884	-0.954	0.718	0.808
train_231	0	0	0.515	-0.976	0.609	0.421	-0.85	-0.813	1.75	-0.347	-1.64	-0.0304	-1.13	-0.317	-0.0686	-0.811	0.688	1.1	-1.13	-0.895	-0.594	-0.473	1.32	-1.38	-0.496	-0.793	-0.00513	-0.616	-1.33	0.22	-2.02	-1.01	-0.302	-0.265	0.12	0.0537	-0.721	-0.393	0.289	0.0981	-0.146	0.0767	0.327	-1.04	0.898	-1.25	-1.49	-1.42	-0.625
train_232	1	0	-0.121	1.05	1.04	0.316	-0.187	0.103	0.52	-1.85	-0.772	0.984	1.08	-0.96	1.16	0.85	-0.571	1.47	0.303	2.01	-0.00491	1.22	-0.649	-1.85	0.689	-1.49	-0.633	-0.0226	-0.156	0.439	0.204	-0.75	0.422	-0.0846	-0.443	-0.854	-1.1	0.148	0.674	1.56	-0.997	0.305	1.04	-1.88	-0.553	-1.44	-0.722	-0.422	0.66
train_233	0	1	1.14	-1.57	0.315	-0.82	-0.999	0.152	0.271	0.547	0.507	0.803	0.897	2.82	-0.846	-0.967	-1.21	-0.761	1.34	-0.198	-0.805	-0.755	1.45	1.02	1.27	0.34	0.0096	0.362	1.2	0.693	-0.0522	0.432	-0.315	-0.553	-0.0928	0.515	1.33	1.44	-0.435	0.829	0.526	1.58	0.481	-1.66	0.478	-0.877	-0.562	0.652	2.72
train_234	1	1	-0.155	0.0374	0.465	0.579	1.49	0.825	-1.12	0.231	2.06	0.753	0.362	2.01	0.435	-1.7	0.258	-0.49	0.58	-0.268	0.618	-1.31	0.883	1.1	-2.19	1.08	-0.214	0.062	1.36	-0.158	0.392	0.813	0.365	-1.41	2.42	-0.199	-1.16	0.142	2.47	0.175	-0.436	0.134	-0.713	1.53	0.979	0.895	1.62	-1.96	-0.288
train_235	0	1	-0.466	-0.437	-1.77	0.47	-0.809	0.865	1.69	-0.268	0.953	-1.07	0.133	-0.593	1.35	0.825	-0.0245	0.559	-1.3	-0.817	-0.318	-0.979	1.49	-1.38	-0.648	-0.505	0.481	-0.0365	-0.0796	-2.47	-2.11	-0.73	1.8	-0.827	-0.746	0.986	-1.23	-1.66	-0.296	-0.0385	2.49	-0.797	1.11	0.245	0.0598	-1.51	0.947	-1.23	-0.159
train_236	1	0	-0.617	1.12	1.01	0.0957	-0.858	0.291	0.208	0.762	0.814	-0.211	-0.109	-0.618	-0.732	1.36	0.0923	-0.644	1.36	0.241	1.01	0.724	-0.0174	0.345	0.383	-0.0909	-1.46	-0.388	-0.309	-0.82	1.65	-0.564	1.57	0.229	1.64	-0.25	0.927	-0.792	1.12	-1.52	-0.389	-0.101	-0.245	2.37	-0.167	0.129	0.651	-0.31	-1.79
train_237	0	1	-1.42	0.793	0.622	0.42	-0.62	-0.113	0.0706	-0.167	0.209	-0.403	1.41	1.16	1.91	-0.875	0.654	-0.117	1.17	-0.34	-1.41	0.391	-0.818	0.406	0.525	-0.172	0.0344	-0.583	2.27	-2.31	0.0674	-0.116	-0.558	-0.235	0.815	0.977	-0.973	1.13	0.887	-0.549	0.977	1.73	0.633	-1.24	-0.463	-0.804	0.381	0.394	1.39
train_238	1	1	-0.23	0.658	2.3	0.244	-0.548	0.451	-0.854	1.05	-0.258	-0.285	-0.187	1.95	-0.287	0.538	0.0149	-0.748	0.087	0.694	0.344	0.627	-0.625	-0.3	0.827	0.94	-0.0823	-1.66	1.35	-0.0296	1.14	1.79	0.147	1.5	1.05	0.389	0.52	0.49	0.0826	-1.26	0.422	0.191	-0.163	-1.21	-1.3	0.923	1.41	0.378	0.242
train_239	0	1	0.173	-1.89	1.83	-1.63	-2.14	1.14	2.55	0.262	-1.02	-0.438	0.00256	0.164	0.201	1.59	1.51	0.667	-0.582	0.526	-0.379	-1.73	0.723	-0.56	-1.42	0.38	1.49	2.55	0.159	-0.708	-2.28	-1.65	-1.39	-0.808	2.22	0.873	1.23	0.985	0.301	0.7	0.277	-0.755	0.902	0.652	-1.37	0.919	0.805	-0.108	-1.22
train_240	1	1	0.304	1.49	-0.0922	-0.713	0.736	1.27	-1.78	-0.087	-1.23	0.207	0.0577	-0.905	-1.73	1.49	-1.41	1.48	-2.07	-0.932	-0.00536	1.06	-0.813	-0.44	-0.216	0.338	0.281	-0.995	0.794	-0.519	-0.467	-0.123	0.349	0.505	1.41	0.418	-0.842	-0.283	0.0309	-1.16	0.423	0.594	-0.472	-0.985	0.265	1.99	0.188	-0.468	0.0808
train_241	0	0	-1.12	0.0299	1.15	0.418	-1.27	-0.951	0.559	0.848	1.3	-0.483	-2.34	1.5	1.17	-1.08	0.824	-0.729	0.0352	-0.446	-1.37	-0.116	-0.296	0.397	0.549	0.653	-0.109	0.971	-0.603	-0.79	0.0919	-1.57	-0.625	-0.019	0.333	-1.9	1.43	0.841	0.762	-0.651	-0.551	0.111	1.51	0.253	-0.583	-0.115	-1.39	-1.38	-0.228
train_242	0	1	-1.32	0.519	0.258	0.146	-1.94	0.471	0.156	-0.427	-0.358	1.5	-0.441	-0.0566	-0.268	-0.467	-0.568	-0.405	0.988	0.201	0.379	-1.88	0.327	0.0613	2.06	-0.75	0.758	0.854	0.496	0.487	-1.42	-1.97	-0.209	-0.712	0.873	0.0424	-0.766	-1.03	-0.175	-0.0649	-0.15	-0.967	2.01	0.93	-1.76	-0.261	0.0295	-0.338	0.273
train_243	1	0	-0.476	0.55	0.919	1.61	0.61	-0.857	-1.14	-0.791	-1.31	1.67	0.843	-0.487	0.427	-1.39	0.271	-0.583	-0.291	-0.35	0.0511	-1.09	-0.923	1.39	-0.324	-0.466	0.646	1.03	0.151	-0.626	1.17	-1.12	-0.621	-0.608	1.16	0.978	0.279	-1.37	0.971	-0.529	-1.29	0.397	-0.539	-0.821	1.31	-0.072	1.15	-0.4	-0.382
[truncated: 721 more columns]
