# Supplementary material for: A multimodal ConvNeXt-Tiny deep learning model for simultaneous prediction of IDH mutation and Ki-67 expression in gliomas
Source: PLoS One. 2026 Jun 26;21(6):e0351757. doi: 10.1371/journal.pone.0351757 (PMC13308780; doi:10.1371/journal.pone.0351757)
Supplement: S1 File — This file contains the de-identified tabular data underlying the findings of this study, including cohort assignments, clinical variables, molecular labels, extracted radiomics features, deep learning features, model prediction signatures, and numerical data used to generate the figures and tables. (ZIP) [file pone.0351757.s012.zip › DL_train_com__T2WI_train_raw.csv]

sample_id	y_idh	y_ki67	DL1_T2WI	DL2_T2WI	DL3_T2WI	DL4_T2WI	DL5_T2WI	DL6_T2WI	DL7_T2WI	DL8_T2WI	DL9_T2WI	DL10_T2WI	DL11_T2WI	DL12_T2WI	DL13_T2WI	DL14_T2WI	DL15_T2WI	DL16_T2WI	DL17_T2WI	DL18_T2WI	DL19_T2WI	DL20_T2WI	DL21_T2WI	DL22_T2WI	DL23_T2WI	DL24_T2WI	DL25_T2WI	DL26_T2WI	DL27_T2WI	DL28_T2WI	DL29_T2WI	DL30_T2WI	DL31_T2WI	DL32_T2WI	DL33_T2WI	DL34_T2WI	DL35_T2WI	DL36_T2WI	DL37_T2WI	DL38_T2WI	DL39_T2WI	DL40_T2WI	DL41_T2WI	DL42_T2WI	DL43_T2WI	DL44_T2WI	DL45_T2WI	DL46_T2WI	DL47_T2WI
train_001	0	1	0.598	1.37	-0.192	-0.00287	-0.858	-1.35	0.582	-1.01	0.539	0.393	-0.0818	-0.315	0.485	-0.989	0.0466	0.372	0.972	-0.0207	-0.946	1.07	-1.51	-0.811	-0.203	-0.382	-0.52	-2.82	-1.66	-0.732	-0.562	1.82	0.305	-0.0151	1.76	0.0181	-1.64	-1.21	-1.27	-0.307	0.905	0.683	-0.132	-1.59	0.409	1.76	-2.76	-0.918	0.406
train_002	0	1	-0.675	0.287	1.2	-1.19	0.265	-1.56	-1.95	0.022	-0.661	1.23	-0.684	1.62	-0.438	-1.65	0.88	-0.394	-0.458	0.622	0.344	0.576	-0.0931	0.362	-1.04	-0.0131	-0.979	-0.515	1.15	1.83	0.333	1.49	-0.254	0.14	0.219	-1.02	-1.66	0.105	0.464	-1.5	0.611	1.67	0.262	1.29	-0.647	-0.883	0.124	0.299	1.45
train_003	0	1	0.572	-0.0393	-0.518	-1.66	-2.12	-0.134	-1.43	1	0.499	1.05	-0.663	1.43	0.00902	-0.6	0.469	0.903	0.888	0.25	-2.26	-0.828	1.29	1.17	1.66	-1.37	-1.64	1.42	0.322	-0.225	1.32	-0.146	0.739	-1.43	1.74	-1.47	-1.14	-0.0864	1.3	-1.54	1.58	0.0354	1.11	-0.376	2.27	0.743	-0.666	-0.273	0.583
train_004	1	0	0.388	0.799	1.17	0.416	-0.1	-0.563	0.76	1.54	-0.712	0.356	-0.389	0.0174	0.953	-0.871	1.3	-0.181	0.0806	1.5	-0.913	0.817	-0.667	-0.456	0.0462	0.659	0.0427	-0.0675	-0.982	0.595	1.13	-0.296	-1.38	0.131	0.657	-1.81	0.572	1.34	-1.13	-0.804	0.209	0.102	1.24	-1.17	-1.84	0.0536	-0.475	-0.131	-0.465
train_005	0	1	-0.302	0.229	0.00699	1.41	-0.835	1.32	-1.62	-1.14	-0.564	-1.19	1.31	1.31	-0.58	-1.01	-0.0276	0.165	1.41	-0.0211	-0.0853	-1.76	0.737	-0.743	1.33	-1.5	0.139	1.65	-1.02	-0.343	-1.44	-1.6	-0.609	-1.73	1.1	1.62	-0.388	-0.236	-0.235	0.911	-0.175	-1.51	0.578	-0.248	0.344	0.852	1.18	-1.17	1.04
train_006	0	0	0.744	-1.54	-0.664	-0.628	-2.14	-0.341	-0.863	0.808	-0.0244	1.2	-0.711	-0.603	0.153	-0.507	0.00229	0.796	-0.974	0.261	-0.0597	-0.305	-0.241	0.798	0.0251	0.117	-0.432	-0.732	0.415	-0.459	-0.254	-0.263	-1.51	-0.0865	0.0627	2.44	-0.27	-0.0838	0.486	-0.248	-0.304	0.606	-0.117	1.51	0.64	0.475	-0.17	-0.522	-0.154
train_007	0	0	-1.62	-1.13	0.37	-0.46	-0.206	0.189	-0.641	-0.893	-0.101	-0.0807	-0.294	-0.383	-1.35	-0.75	-1.36	-1.2	0.996	-1.32	0.93	0.0481	-1.66	0.4	-0.967	0.721	-0.322	-0.356	0.98	-0.577	0.783	-0.403	-0.504	0.582	0.69	-0.56	0.235	0.85	1.53	-0.482	-1.35	0.168	-1.63	-0.079	0.458	0.205	-1.81	-0.979	1.43
train_008	0	0	-0.422	-1.68	1.18	0.627	-0.0928	-0.863	-0.732	-1.8	0.233	-0.624	-0.127	1.39	1.69	-0.925	-0.803	0.608	0.144	-1.21	-2.42	-0.418	-0.205	1.3	1.25	1.17	0.515	-1.11	0.239	-0.345	0.254	-0.797	-1.21	1.35	0.339	-0.0129	0.203	-0.763	0.195	-1.33	-0.577	1.93	0.511	-0.614	-0.0941	1.9	-0.677	-1.46	0.82
train_009	0	0	-2.28	-1.14	-0.0402	-0.752	-0.326	-1.05	-0.352	-1.3	-0.195	-0.732	-0.239	-0.347	-1.25	0.732	-1.83	-0.727	0.0419	0.155	-2.18	-0.0918	-0.134	-0.789	-0.324	-0.17	-1.2	0.606	-0.248	-0.958	-0.271	-0.403	-0.272	-0.773	-0.182	-0.653	0.102	-0.26	1.06	1.85	-0.697	-0.525	-0.466	0.0413	1.91	1.14	-1.34	-0.634	-0.499
train_010	0	1	1.06	-1.1	1.28	-1.08	1.07	-0.826	-0.347	-0.651	0.169	1.55	-1.44	-1.59	-0.943	0.0141	-0.496	-0.654	0.318	-0.0408	-1.38	-2.15	-0.905	-0.963	1.54	0.252	-0.783	1.19	1.48	1.41	-0.14	-0.538	-1.16	1.91	-0.268	0.537	-0.762	-0.208	-1.12	0.0806	-1.36	0.514	0.067	-0.785	0.262	-0.236	1.05	0.284	-0.353
train_011	1	0	1.55	-2.45	0.249	-1.06	-0.318	-1.57	0.629	0.803	0.393	0.424	-1.44	0.357	-0.694	0.00447	-0.227	1.4	-1.09	0.79	-1.26	0.39	1	-0.602	-1.48	-1.12	0.687	-2.03	-0.527	-1.77	0.479	-0.216	-1.49	2.08	-0.587	1.19	-1.11	-0.867	0.396	-1.09	-0.767	-0.636	0.177	0.177	-0.297	0.438	1.01	-1.43	-0.726
train_012	0	1	0.826	1.14	1.41	-2.07	-1.51	-0.386	-0.158	-1.07	0.545	-0.995	-0.926	0.505	0.919	0.225	0.629	1.2	-1.1	-0.621	0.289	0.663	1.24	-0.519	0.752	1.14	-1.26	0.255	-0.332	2.16	0.731	0.393	0.185	0.275	-0.0981	-0.776	-1.83	-0.282	-0.814	1.64	0.811	-0.115	1.16	1.03	1.58	1.45	0.457	1.2	-0.134
train_013	0	1	-0.797	-0.469	-1.16	0.724	0.597	-1.54	-0.415	-0.539	0.809	1.33	0.599	0.388	-0.121	-0.988	1.47	0.39	-0.755	0.0245	0.029	-0.445	0.72	-1.27	0.588	-0.835	-1.25	0.383	-0.9	0.323	-0.915	1.34	1.27	0.425	-2.06	-0.687	-1.2	0.861	-1.6	0.344	-0.951	1.12	1.28	-0.103	0.0967	-0.165	1.15	-1.53	1.32
train_014	0	1	-0.911	-0.658	0.55	-0.598	1.24	1.23	0.367	-0.567	-0.155	-0.303	2.09	-0.0997	0.0378	0.625	-1.61	-0.34	1.14	1.26	-0.525	0.0152	0.00034	-0.776	-1.04	-0.0141	-0.589	1.36	-1.67	-0.289	-0.771	0.16	-0.169	0.0063	-0.183	-1.87	0.311	-0.0931	-0.77	0.847	1.11	-1.09	0.939	-0.49	0.0138	-0.477	-0.341	1.17	0.799
train_015	1	0	-1.49	-1.25	-1.47	-0.313	0.257	1.32	0.491	1.45	0.0606	-1.06	-0.177	-0.517	0.0423	-0.424	-1.42	1.55	-0.471	0.836	0.0549	0.0144	1.24	0.739	0.574	-1.39	0.393	-0.001	0.392	-1.23	2.26	-0.109	0.5	-1.35	0.0141	-1.38	1.74	-0.684	0.689	0.0977	0.278	-1.18	-0.783	0.334	-0.438	-2.23	1.44	-0.556	-1.54
train_016	0	0	-0.586	-1.22	0.0234	2.11	0.765	-1.54	-2.69	-0.0478	1.01	-0.0423	-1.33	1.79	-1.01	-1.23	-0.402	0.0212	0.341	-0.539	-0.584	-0.342	0.632	2.75	0.673	-0.886	1.59	-0.673	1.23	-1.69	-0.4	-0.383	0.44	1.08	0.792	-0.359	1.43	-0.52	0.822	-0.657	0.924	-0.218	-1.06	-0.826	-0.893	0.761	-0.754	-0.268	-0.381
train_017	0	1	0.0429	-1.43	0.427	-0.878	-0.824	0.246	0.196	-0.0194	0.2	0.067	-1.96	0.0426	-1.94	1.13	0.923	-0.813	0.703	-0.136	0.843	-1.61	-1.42	-0.943	-1.07	0.65	1.15	0.692	0.0729	-0.543	0.4	0.956	1.28	0.709	0.252	-0.196	0.188	-0.804	0.0904	-0.317	0.85	1.11	0.432	1.93	1.51	-0.689	-1.45	0.124	-0.986
train_018	1	1	-0.353	0.494	1.56	1.2	-0.98	0.274	1.37	1.3	0.877	-2	-0.972	1.03	-1.02	1.5	-1.26	-1.07	0.249	1.74	-0.641	1.12	1.69	0.455	0.747	0.383	1.13	1.38	1.59	-0.501	1.92	-0.748	0.922	-1.68	0.466	-0.579	1.38	0.0308	-0.076	0.684	0.97	-1.19	-0.2	0.777	-0.16	0.688	-1.51	1.69	-0.759
train_019	0	1	-2.39	-0.0442	-1.96	0.339	1.49	0.69	0.789	-0.887	-0.988	-0.351	-0.2	-0.3	-0.27	-0.149	-0.65	-0.0634	-0.225	0.113	-0.369	-1.63	-0.177	-0.198	0.754	-0.54	1	-1.19	-0.325	0.77	-0.544	0.128	-0.98	1.2	-1.73	1.08	0.45	0.594	0.564	-0.00883	-1.04	0.644	0.196	0.508	-0.298	-0.0154	1.32	0.252	1.19
train_020	0	1	1.03	0.569	-1.1	-0.0794	-0.85	-1.01	0.186	0.171	0.179	-0.512	-1.36	0.278	-0.363	0.797	-1.15	0.999	-0.0312	0.218	1.21	-0.714	1.11	0.0292	-0.657	-1.49	0.304	-0.896	1.79	-0.0768	-0.828	0.773	-0.47	-0.226	-1.61	1.57	-0.505	-0.311	-0.543	0.0869	-0.364	0.97	1.2	-0.308	-0.0461	-0.254	-0.00232	-0.79	0.371
train_021	1	1	-0.347	2.13	1.39	-0.809	-0.0018	0.53	2.44	-0.896	0.95	-1.23	0.784	-0.588	0.245	-0.345	0.749	-0.75	0.91	2.29	2.13	1.27	-0.000872	0.467	0.349	0.119	0.355	-0.522	1.87	0.808	0.313	0.707	-0.285	-0.476	0.794	-0.476	1.62	-1.1	0.986	1.13	0.914	-0.398	-1.2	-0.902	0.97	-1.03	-1.52	-0.243	0.174
train_022	1	1	1.38	-0.32	1.37	1.09	-0.455	0.579	-0.0296	1.08	0.702	-0.621	-0.352	-0.486	-0.135	0.495	0.373	0.4	0.811	0.652	0.917	0.521	-0.0243	0.364	-0.895	-0.253	0.462	-0.798	0.644	0.276	-0.778	-1.63	0.000634	-0.695	1.63	0.937	0.317	-1.18	-0.207	0.477	0.15	0.792	-0.774	0.59	-0.524	0.316	-0.626	-1.23	-0.76
train_023	0	0	-1.64	0.505	-0.299	-0.141	0.247	-0.705	-2.1	-0.586	0.745	0.355	1.14	-1.56	-0.767	-0.521	1.17	-1	-0.0681	0.254	-0.377	-1.35	-0.807	-2.03	0.367	1.89	-0.135	0.362	-0.527	1.67	-2.42	-1.65	0.691	0.987	0.169	0.231	1.4	0.465	-2.46	2.3	-1.12	-0.785	0.466	0.617	0.959	0.26	0.684	0.224	2.08
train_024	0	1	0.34	0.408	-1.36	0.521	-0.602	0.954	-2.21	-0.698	-0.572	-0.398	-1.33	1.94	2.16	-2.05	0.507	0.116	0.708	-0.763	-0.665	-0.0107	-0.298	-0.546	1.82	1.08	-1.7	0.372	-1.37	1.66	-1.24	-0.909	0.524	-1.61	0.0765	-0.714	-0.0297	0.779	0.639	0.302	1.54	0.0697	-1.61	-1.99	0.856	0.0996	-0.532	-1.13	-0.545
train_025	0	1	-0.29	-1.11	0.124	0.616	1.58	-0.053	0.0353	-0.603	-1.26	-1.17	1.15	0.321	-0.196	0.489	-1.92	0.44	-0.393	0.173	-0.962	-0.457	-0.696	-0.197	-1.6	1.61	1.03	-1.68	-0.334	-0.289	1.14	0.59	0.248	0.507	-2.4	-0.159	-0.448	-0.83	0.581	-1.18	-0.495	-0.106	-0.388	-0.904	-1.17	-1.91	0.78	-1.19	0.0982
train_026	1	1	2.25	-0.0154	-0.234	-0.7	-1.93	1.02	0.999	1.51	0.132	0.152	-0.606	0.264	1.04	2.11	-0.748	0.556	0.845	0.516	0.00875	0.126	1.94	0.0424	-1.68	-0.0512	-0.707	-0.263	1.69	-0.118	2.1	0.66	-0.372	0.441	-1.25	0.427	-0.907	-0.121	-0.645	-0.327	0.903	-0.765	-0.0731	-1.08	-0.528	-0.508	-0.265	0.75	0.423
train_027	0	1	0.576	0.631	-0.47	0.608	1.41	0.0753	-1.39	1.05	-0.975	0.0325	0.526	-1.02	1.11	0.66	0.761	0.631	0.746	-0.13	-0.0384	-0.728	0.13	-1.36	-1.15	-0.259	-1.15	0.945	-1.46	0.238	-1.18	-1.39	1.75	0.0121	-0.0672	-0.0737	0.356	0.797	-0.0811	0.0886	-0.201	1.3	0.0183	-0.627	-1.12	-0.578	0.132	-0.315	1.1
train_028	0	0	-0.906	-0.0616	0.703	-0.0671	1.37	1.17	0.494	-0.712	2.19	0.844	-0.633	0.484	0.355	-0.849	0.414	2.24	0.487	-0.0341	0.0964	-1.38	0.529	0.0755	0.622	-1.2	0.9	0.656	-0.984	-0.12	-1.44	0.728	-0.118	1.13	-0.206	-0.469	-0.188	-1.07	0.724	0.939	0.288	0.173	1.51	0.43	0.654	-0.457	0.482	-0.122	-0.379
train_029	1	1	0.738	0.579	0.45	0.861	-2.1	0.203	0.187	0.919	-0.696	-1.02	0.668	2.15	0.403	0.255	2.26	-0.0719	0.592	-0.188	1.24	0.642	-1.34	0.0767	0.908	-0.348	1.26	-0.122	0.788	-0.605	-0.833	-0.529	0.831	-2.18	0.278	-0.0169	1.2	0.0235	-0.361	0.0334	0.0834	0.684	-2.23	-0.876	0.512	-0.875	0.322	0.528	0.239
train_030	0	0	-2.26	0.115	0.659	-0.111	1.72	0.0748	-0.724	-1.57	1.4	0.678	-1.48	0.0818	0.863	-1.7	-1.02	-0.0742	0.994	0.00191	-0.197	-1.41	0.0789	-0.606	0.613	1.56	0.586	-0.196	0.916	-0.978	-0.39	-1.16	0.781	2.55	0.245	-0.723	0.937	0.562	-0.583	-1.62	-1.76	0.357	1.76	-0.638	-1.15	0.273	-0.316	-3	-0.34
train_031	1	1	1.76	1.18	-1.29	0.457	-0.937	-0.363	-1.4	0.772	-1.82	-1.68	0.419	1.83	1.16	0.527	1.77	1.45	1.55	0.429	-0.612	1.67	-0.47	2.06	2.37	-0.839	-0.218	1.52	1.63	1.16	-0.59	0.164	-0.427	-1.32	0.0874	0.875	-0.2	-0.538	0.515	-1.23	1.23	-1.5	0.265	0.684	1.65	-0.537	1.17	-0.984	-0.692
train_032	0	0	-2.17	-0.578	-1.71	-0.522	0.182	0.122	0.311	-0.223	1.47	-0.149	1.01	-0.141	0.31	0.758	-1.9	0.31	-0.671	-0.0479	0.223	0.0117	-0.0952	0.491	0.229	-0.984	0.923	0.44	0.55	-2.19	0.792	-1.6	-0.0992	-0.909	-0.696	0.424	0.54	-0.525	-0.0944	0.51	-0.935	-0.045	-0.469	0.234	0.271	-1.38	1.27	-1.25	0.269
train_033	0	1	-0.104	-1.27	-0.724	-0.209	-0.43	0.313	-0.255	2.04	-0.872	-0.101	0.472	0.0932	-1.13	-0.334	0.875	-0.443	0.844	0.265	-1.31	-0.0296	-0.879	0.0137	0.28	0.27	-0.552	1.12	1.74	-1.61	1.17	-0.0875	-0.236	1.1	-0.207	0.633	0.0956	-0.326	-1.47	1.16	0.324	2.18	0.559	0.217	0.326	0.314	0.285	-2.6	-0.342
train_034	1	0	-0.337	-0.29	-0.0261	0.224	0.231	0.129	-0.825	1.42	0.843	-0.421	0.0558	0.396	-0.128	-0.45	1.89	-0.542	0.14	-0.35	0.558	-0.211	-0.922	-1.01	1.33	-0.592	0.0296	0.242	-1.19	-1.25	-0.683	-0.51	2.23	-0.561	-0.32	1.48	0.266	-0.328	0.111	-0.137	-1.46	0.378	0.925	-1.65	0.852	-0.302	1.1	0.754	0.209
train_035	1	0	-1.63	1.09	-1.08	0.956	1.69	-2.11	-0.281	0.122	0.834	0.545	-0.575	-0.76	1.34	-1.32	-0.76	-0.197	-1.44	0.365	0.904	0.0909	1.02	0.758	-0.868	-1.34	2.91	-0.605	-0.0321	0.406	-0.323	0.461	1.85	-1.61	0.118	0.231	-1.31	-0.14	-0.562	0.565	-0.244	-1.38	0.534	0.374	1.38	-0.338	0.118	-0.352	-0.856
train_036	0	1	-1.38	-1.35	2.99	-0.848	-0.823	-0.396	0.384	-0.289	-1.39	-0.133	-1.16	0.532	-2.95	0.425	-2.34	-0.876	1.69	0.615	1.35	-1.54	0.207	0.0536	-0.917	-2.73	-0.357	2.08	-0.473	0.149	-0.279	-0.0423	0.641	0.555	1.11	0.241	-0.226	0.96	1.38	-0.0169	0.783	0.641	-0.792	1.25	0.721	-1.13	-1.2	-0.434	1.97
train_037	0	1	0.5	-0.63	-0.178	1.29	-0.302	-0.0675	-0.116	0.49	0.0436	0.857	-1.29	0.379	-0.615	0.0743	0.578	0.831	-0.122	-0.312	-0.779	0.456	-0.605	-0.791	0.73	-0.658	-1.24	0.932	-0.768	-0.981	0.45	-0.283	1.79	1.29	0.87	-0.651	-0.372	-1.02	0.751	0.585	0.191	-1.34	0.22	-1.4	2.14	1.45	1.07	-0.537	0.381
train_038	1	0	1.26	1.96	-2.08	1.49	-0.0266	-0.828	0.654	0.422	-0.0418	-1.9	-0.0734	-1.38	-0.0559	-0.374	0.945	0.747	-0.18	-0.655	0.137	1.5	0.986	0.687	-0.463	-0.645	1.25	-1.08	-0.247	1.16	1.13	-1.4	2.29	-2.09	0.403	-0.209	-0.866	-0.0792	0.917	-0.153	0.033	-1.58	-0.0367	0.332	-1.01	-1	0.364	0.839	-0.167
train_039	0	1	-0.113	0.817	0.187	-0.583	-1.39	-0.157	0.549	-0.0635	-0.813	0.163	0.57	0.535	-0.345	0.554	0.857	0.216	-1.95	0.705	0.319	-0.919	1	0.488	-1.72	0.0749	-0.151	-0.682	1.65	-0.558	1.08	0.0562	-1.22	0.349	-1.06	-0.714	-2.56	0.165	1.73	0.554	1.29	0.585	0.356	1.58	1.08	-1.37	0.0231	1.75	0.418
train_040	0	0	-1.13	-2.49	0.946	-0.508	0.613	0.595	0.0599	0.523	1.12	0.771	-0.135	-1.56	0.532	0.184	-1.38	-1.16	1.37	1.42	-1.43	-0.988	-1.08	0.619	0.122	0.0909	-0.552	0.862	-0.614	-1.21	0.804	-1.22	-0.552	2.4	-1.23	-0.386	0.911	0.839	-0.223	-1.29	-0.39	0.316	-0.576	-1.56	1.32	0.0957	-0.854	-0.759	0.0234
train_041	1	0	1.36	-1.16	-0.291	0.694	-0.53	-0.969	0.157	0.533	-1.21	0.671	-0.289	-0.178	-2.14	-0.104	-0.43	-0.275	-0.362	-0.198	-0.0875	0.551	-2.47	-0.906	-0.847	-0.766	0.417	0.142	0.104	-0.0105	-0.142	1.33	1.63	-0.814	1.44	-1.28	-0.693	-0.498	-1.45	-0.144	-1.37	-0.09	-1.55	0.924	-1.02	-0.711	0.472	0.599	-0.871
train_042	0	0	-0.392	0.406	0.422	0.805	-1.25	-1.53	-0.732	-0.231	-2.19	0.32	-1.18	1.1	-0.0101	-0.985	0.45	-0.164	0.579	0.356	-2.02	1.09	-1.39	1.5	1.5	1.42	-0.468	-0.182	0.195	0.506	-0.422	-1.46	0.731	-0.32	-0.0944	-1.33	-1.51	0.954	-0.507	-2.25	-0.986	0.303	-1.37	-0.802	-0.0927	-1.38	-0.934	-0.34	1.09
train_043	0	0	-1.2	0.00855	-0.509	0.0544	-0.413	-0.824	0.0454	-0.166	0.198	-0.153	-0.975	-0.824	1.19	0.463	-1.59	-1.42	1.77	0.401	0.229	-0.655	-0.655	0.339	0.518	0.444	-0.202	-0.791	1.09	-0.643	-1.25	0.146	-0.823	1.04	0.602	-0.924	0.259	0.209	0.216	-1.37	-1.04	0.331	-1.54	-1.58	0.194	1.12	-1.76	-0.898	-0.0535
train_044	1	0	0.319	-0.0404	-0.971	-0.49	-1.73	0.147	-0.56	0.851	0.989	-1.22	0.539	1.42	-0.463	-0.608	0.0551	0.257	0.0912	-0.304	-0.278	2.08	0.119	-1.13	-0.333	0.00375	0.239	2.03	-0.98	-0.24	0.727	-0.241	0.458	-0.0126	-0.469	0.37	-0.101	-2.08	-0.198	-0.877	-0.374	-1	-0.853	1.4	-2.61	-0.177	-0.048	-1.44	0.251
train_045	0	0	-0.017	-0.943	-0.651	-0.777	-0.151	0.224	-0.941	-0.487	-1.05	0.141	0.611	1.42	1.06	-0.86	-1.05	0.185	-1.8	-1.53	-0.339	-0.193	0.636	-1.09	0.755	0.645	-0.751	0.778	0.901	-0.0798	1.06	0.88	-0.58	-0.173	-0.0684	-0.653	-0.66	1.35	-1.21	0.0801	-0.458	1.29	1.3	-0.34	-0.33	1.12	0.278	0.209	1.17
train_046	0	0	-0.386	0.767	0.187	0.525	-0.877	0.179	-1.52	0.271	0.54	-1.14	0.249	0.827	-0.654	-1.13	0.908	0.212	1.07	1.03	0.538	0.601	-0.0729	-0.609	-0.193	-0.559	-1.66	0.74	-0.832	0.18	-0.241	-1.76	2	0.69	2.17	-0.686	0.122	0.389	0.44	-0.851	0.574	-0.617	0.781	-0.338	-0.344	0.281	-0.733	0.887	0.0452
train_047	0	0	-1.21	-1.07	0.134	-2.22	0.868	-1.07	-1.45	-0.168	-1.95	1.58	0.107	-1.43	-0.702	-1.86	0.0693	-0.786	-1.64	0.204	-1.14	-0.391	0.545	-0.0428	-0.996	-1.45	-0.495	-0.575	0.284	1.46	-2.01	0.894	1.04	-0.915	1.52	1.35	-1.34	-0.444	1.47	-1.02	-1.53	-0.529	-0.0501	-0.163	-0.29	-0.922	0.0991	-0.625	1.85
train_048	0	0	-0.64	1.05	-0.578	0.105	2.02	-1.05	-2.02	-0.428	0.73	0.0981	1.98	-1.06	0.293	-0.599	-0.856	1.21	0.227	-2	-0.993	-0.483	-1.04	-1.7	-1.4	-0.6	-0.428	-1.43	-1.9	1.22	-1.53	0.103	-1.08	0.465	-0.815	-0.915	0.46	0.611	-0.528	0.589	-1.3	0.0644	-0.253	-0.521	-0.0953	1.48	-1.22	0.394	0.87
train_049	1	1	1.95	-0.0556	1.68	-0.899	0.679	-1.47	-0.202	2	-1.05	-0.733	-1.13	-1.84	-0.395	0.917	0.575	-0.238	0.492	0.931	0.674	0.611	0.212	1.76	-1.61	1.41	-0.633	-0.198	0.287	-0.412	1.18	0.391	0.915	1.14	1.33	-0.122	0.658	0.398	0.832	-0.924	1.05	1.2	-0.89	0.578	1.73	-0.141	0.34	1.27	0.249
train_050	1	1	0.592	0.308	-0.167	0.16	1.01	1.54	0.487	1.37	-0.0898	-1.66	0.838	0.461	0.974	0.223	1.44	-1.34	1.32	0.88	1.34	-1.81	0.907	1.19	0.0646	-0.708	0.622	-0.401	-0.982	-0.214	0.879	-0.981	-0.695	-1.17	0.365	2.81	-0.246	0.346	-0.215	0.606	0.817	2.37	-0.605	-0.715	1.49	0.284	0.659	2.47	-0.295
train_051	1	0	1.19	0.663	0.347	2.71	-1.26	0.535	0.381	0.136	2.31	-2.47	-0.298	1.55	-1.22	-0.963	1.03	2.47	0.258	-0.155	1.32	-0.489	1.54	1.93	-0.27	0.0748	1.37	1.19	-1.08	0.0898	-0.272	-0.125	0.653	-0.141	0.373	0.346	-0.112	-0.2	0.779	0.728	-0.183	0.57	0.945	1.24	0.0925	0.101	-0.311	0.505	-1.11
train_052	1	1	-0.0558	-0.515	0.581	1.29	0.2	0.604	1.48	0.772	1.12	-0.248	-1.08	0.168	0.353	-0.412	-0.2	1.49	0.551	1.47	1.13	-0.535	-1.3	0.721	1.6	0.204	1.38	0.752	1.37	-0.00706	0.05	-2.15	-0.192	-0.331	-0.174	1.19	0.5	-0.383	-0.619	-0.335	-0.536	1.26	-0.583	-0.756	-0.528	-2.73	0.877	-0.277	0.0703
train_053	1	0	-0.979	1.81	-0.111	2.34	0.973	0.698	0.451	-0.399	0.797	1.33	1.73	-1.12	1.66	0.172	-0.765	2.25	-1.49	1.53	0.434	-0.242	1.36	0.951	-0.199	-0.877	2.62	0.593	-0.253	1.71	-0.325	0.096	1.47	-1.53	-0.919	0.673	0.223	-1.86	1.24	-0.622	0.903	-1.43	-0.13	2.22	-0.97	-2.27	1.47	0.746	-0.0185
train_054	0	1	-0.807	-0.284	0.548	-0.951	-0.682	-2.35	-0.205	0.0239	-1.18	-2.01	1.01	0.139	-0.48	-0.564	-0.368	-3.06	-2.01	-0.233	-1.05	0.215	0.041	-0.775	0.29	1.72	-1.58	-0.657	0.879	0.202	0.189	1.32	-1.52	1.95	-0.406	-0.67	1.21	0.0053	-0.641	-0.527	-1.16	-1.38	-2.04	0.196	-0.128	1.54	0.148	1.16	0.484
train_055	1	0	-0.49	-0.0258	-0.451	0.485	-0.426	0.693	-0.766	-0.163	1.38	0.971	0.023	-0.363	2.11	-1.19	-1.14	0.264	-1.01	-2.9	-0.00819	-1.16	1.08	1.7	-0.697	0.34	1.63	2.54	-0.319	-0.297	-0.554	0.49	-0.429	-1.04	0.744	0.368	1.1	-0.643	-1.15	0.918	1.39	-2.25	-1.32	-1.07	-0.181	-0.693	-0.585	-0.0873	-1.14
train_056	1	1	-0.223	0.63	0.443	0.388	1.49	-1.05	-0.397	0.369	-0.645	0.589	0.786	1.69	0.588	0.295	0.213	0.204	-1.4	-2.43	0.741	1.02	0.244	0.354	-0.197	-1.5	0.798	-0.19	-0.384	0.714	-0.00572	0.262	0.849	-2.64	-0.0759	1.61	1.3	-0.314	-1.73	0.657	1.85	0.155	0.94	0.735	-1.09	-0.541	-0.084	-0.313	-0.0228
train_057	1	1	0.345	0.13	-0.0282	-0.743	1.85	0.6	-0.116	-0.235	1.47	0.943	-0.983	0.643	-1.04	-0.8	0.914	1.51	-0.492	-0.0972	0.859	-0.0812	1.85	-0.601	0.745	-2.06	0.0864	-0.916	0.996	0.499	-0.478	-1.19	1.21	-0.434	-0.594	-0.222	0.773	-0.943	0.222	0.928	1.14	-0.599	1.71	-0.686	0.279	-1.35	-0.585	1.26	-0.0124
train_058	0	0	-0.609	-0.538	-0.126	-1.64	-1.05	0.864	-0.893	0.515	0.555	0.877	0.324	-0.582	0.0677	0.701	-0.259	-0.0615	1.28	2.22	-1.98	-2.12	0.553	-0.871	-0.307	-0.0524	-0.962	-0.542	0.0641	0.419	0.392	-0.611	-1.12	0.306	0.796	0.278	-0.301	-1.12	-1.78	0.0682	0.174	0.322	-0.0437	0.481	-0.0714	-0.325	-1.25	0.168	1.08
train_059	1	1	0.448	1.13	-2.54	0.276	0.0196	-0.49	-0.155	-0.294	-0.253	1.57	-0.195	-0.486	0.393	1.27	1.24	1.94	1.61	0.113	0.372	1.92	-0.275	1.1	-0.297	-2.5	-0.157	-0.245	0.465	-0.988	0.045	-0.516	-1.42	-1.72	0.499	1.19	-0.465	0.103	1.16	1.99	-0.979	0.0337	1.55	0.922	0.55	0.911	0.456	-1.25	-0.723
train_060	0	1	0.414	0.436	-0.466	-1.13	-1.39	-1.31	-0.884	0.0667	0.378	0.642	0.812	0.873	0.0191	-0.0807	-0.492	-0.506	0.335	-0.0137	-0.873	0.043	-1.34	-1.36	-0.393	-0.365	-0.216	-1.26	0.0803	-0.5	0.922	0.451	-0.348	1.06	0.458	-0.172	0.569	-1.34	0.175	-0.337	-0.5	-0.0414	-0.24	0.404	0.304	1.84	-1.08	-0.609	0.296
train_061	1	1	-0.592	0.292	0.268	1.35	-0.91	0.953	0.0921	2.37	-0.324	-0.622	1.25	-0.132	-1.6	0.648	-0.98	-0.769	0.167	-0.0349	0.709	0.866	-1.08	0.262	0.0535	0.605	-0.997	-0.121	1.05	-2.39	-0.935	-0.266	0.74	-0.894	0.876	1.05	1.48	-0.0551	0.37	-1.32	-0.35	0.492	-0.965	0.154	-0.842	0.77	-0.0687	-2.05	-1.24
train_062	1	1	-0.112	1.77	1.61	0.613	1.35	0.792	1.28	0.87	0.128	0.154	0.924	0.688	0.0485	1.27	0.722	0.871	-0.116	0.715	-0.247	0.528	0.307	-0.198	1.42	-0.04	-1.33	0.577	-0.0312	0.65	0.374	2.38	0.397	-1.66	-0.824	-1.45	-0.492	2.35	-1.18	1.14	2	-0.815	1.47	0.0116	1.98	0.357	-0.334	1.67	1.29
train_063	1	1	-0.324	0.154	-0.0257	-0.634	-0.378	1.14	1.86	1.01	-0.247	-0.481	-0.0279	-1.68	1.46	0.401	0.779	0.277	-0.214	0.897	0.802	1.43	-1.17	0.231	1.9	-0.151	-0.182	-0.535	-0.158	-1.08	1.6	0.201	1.38	0.184	-0.556	0.705	-1.34	-0.178	-2	0.663	0.593	1.17	-0.981	0.573	0.498	-0.108	1.63	-0.224	-0.881
train_064	0	1	-1.05	-1.3	0.979	0.406	-0.645	0.388	-1.36	0.914	-0.115	0.0157	0.022	0.55	-0.043	1.23	0.0428	0.0486	-0.864	-0.0597	0.0327	-0.131	-0.0714	0.284	-0.928	0.878	0.356	0.0909	0.945	0.612	-0.65	0.428	-2.16	0.473	-0.191	0.00216	0.965	-0.529	0.673	-0.609	-0.219	-0.0202	-1.28	-0.488	-1.08	-1.41	-0.272	0.824	-0.996
train_065	1	1	1.43	0.986	1.7	-2.28	1.39	-0.003	1.54	-0.401	0.929	1.74	-1.14	-0.652	-0.0134	1.57	1.24	1.15	1.62	2.02	1.51	0.141	-0.282	2.6	-1.27	0.299	0.89	-0.389	1.1	-0.579	0.727	0.96	-0.359	-0.446	-0.861	-0.846	-0.119	0.488	0.571	-0.309	0.405	1.52	-0.119	0.729	-0.141	0.485	-0.164	-0.25	-1.27
train_066	1	1	1.44	0.203	-0.959	-0.202	-0.939	-0.487	-0.0749	-0.352	-0.391	0.435	0.628	1.79	-0.337	-0.395	-0.965	-0.829	0.609	0.507	-0.508	0.174	-1.28	-1.29	0.00852	-1.67	1.33	-0.805	-1.48	-0.436	0.152	-1.08	0.428	-1.35	1.46	-0.295	0.86	-2.58	-0.836	1.09	0.435	-1.44	0.174	-0.184	-1.88	0.551	-0.215	-0.552	-1.2
train_067	0	1	-1.69	-0.741	-0.165	-0.38	1.95	0.231	-0.848	-0.752	0.908	0.765	0.00422	-0.00489	0.191	1.33	0.331	1	0.419	-2.09	0.581	-1.05	0.0547	-1.9	-0.261	-1.62	0.0535	-0.155	-0.188	1.23	-1.05	-1.35	1.47	-0.283	-0.859	1.44	0.569	0.684	0.976	-0.949	-0.111	-0.286	1.17	-0.548	-0.573	-2.54	-0.35	0.307	1.06
train_068	1	0	-0.442	-0.312	-0.814	-0.0739	0.0329	0.0489	0.525	1.02	-0.458	1.02	0.631	-0.496	0.443	0.838	-0.231	0.954	1.06	0.75	0.142	0.493	-0.203	1.12	-1.67	-0.741	0.282	1.17	0.67	-1.65	-2.49	-1.55	-1.4	-0.343	-0.0456	0.215	0.531	0.516	1.68	-0.845	-1.82	-0.688	-0.891	0.451	0.368	-1.14	-1.46	0.693	-0.828
train_069	1	0	0.998	-0.623	-0.767	-0.174	0.705	-0.211	0.0679	2	-0.0552	-1.05	-0.405	-0.978	0.603	-0.468	-0.253	0.532	0.391	-0.704	1.35	0.912	0.373	-0.0665	-1.87	-0.178	-0.291	-0.411	-0.736	-0.192	-0.388	-1.67	0.678	-0.305	0.483	-0.48	-0.42	1.3	0.991	-0.2	0.564	1.81	0.857	0.113	0.235	1.63	0.781	1.37	-1.12
train_070	0	1	-1.3	-1.28	2.1	-0.61	0.498	-1.38	-0.382	-0.395	-0.269	0.162	0.99	1.12	-0.811	1.07	-0.61	-2.05	1.4	-0.542	-1.24	0.28	-0.409	-1.08	-0.718	1.17	-0.402	0.941	-1.29	-0.085	-0.47	-0.0235	0.433	2.11	-0.944	-0.948	0.323	0.818	0.559	-1.95	-0.803	0.731	-0.479	0.438	-0.141	-0.561	-0.234	0.655	0.699
train_071	0	0	-1.33	-0.791	0.339	0.232	-1.73	-0.278	-0.783	0.112	0.822	1.33	-1.54	0.941	0.279	-0.976	-0.43	0.196	1.14	1.61	-0.394	-1.3	-1.48	0.155	-0.196	-0.445	0.183	-1.8	-1.34	0.274	1.75	-1.5	1.5	0.843	1.29	0.107	-0.418	0.226	-0.704	-1.04	0.173	1.42	0.543	1.46	-0.576	-0.262	-0.322	-1.46	0.594
train_072	0	1	-1.46	0.683	-1.43	1.08	-0.336	-1.03	-2.16	1.03	-1.13	-0.755	2.25	-1.12	-1.43	-0.929	-0.789	-3.46	0.166	1.55	-0.146	0.282	1.43	0.616	0.706	0.269	0.847	-0.0274	-0.886	0.134	1.13	0.0414	-0.123	0.0865	0.341	0.473	1.15	-0.337	-0.709	-0.581	0.351	-1.28	-1.15	0.28	-0.5	-0.55	0.581	0.77	-0.152
train_073	1	0	-0.786	0.725	1.17	-0.00229	1.58	-0.32	0.148	-0.153	-1.62	0.882	-0.111	-1.32	0.43	0.687	-0.871	-0.194	-0.861	0.00394	0.0547	1.13	-0.0117	1.31	-0.236	0.194	1.11	1.39	-1.67	1.67	1.36	1.51	-0.545	1.33	-1.27	-0.508	-0.632	-1.68	-0.836	-1.44	2.26	-0.714	0.208	1.28	-0.494	0.179	1.1	-1.75	-0.0592
train_074	0	0	-0.148	-0.0756	0.0919	0.287	0.639	0.176	-0.0865	-0.182	0.411	0.704	-1.16	-0.0398	0.284	0.0251	1.1	-0.556	0.473	-0.748	-0.651	0.206	-1.23	-0.634	2	1.17	-1.02	1.02	-1.39	0.831	-2.32	0.292	1.34	1.59	0.104	-0.0633	0.845	1.4	-0.009	0.406	-1.7	0.625	0.413	-0.972	0.895	1.4	0.381	-0.248	0.112
train_075	0	1	0.312	0.526	-0.639	0.774	-0.0982	-0.736	-0.41	-1.67	-2.13	1.2	-0.166	-0.903	-0.402	-0.646	1.65	0.715	-0.348	0.0836	0.867	-1.28	0.472	0.254	0.376	0.477	-0.236	1.37	1.18	1.4	0.322	1.06	0.329	-0.524	-0.452	1.74	0.539	-0.38	1.58	1.38	0.835	-2.04	0.529	-0.954	0.365	-4.39	1.78	0.0203	-0.336
train_076	1	0	-0.91	0.298	-0.365	0.882	0.57	0.0894	1.68	-0.48	1.43	-1.12	-0.207	0.732	0.431	-0.821	0.176	0.969	0.26	-0.434	-0.531	1.13	-0.542	0.831	-0.544	-0.273	-0.0491	0.729	-0.667	-2.25	-1.74	0.76	0.531	-0.479	-0.309	-1.77	0.479	0.32	1.12	-0.335	-0.0845	-1.13	-0.399	-1.34	-0.402	0.78	-0.865	-0.236	-0.565
train_077	1	0	0.673	0.317	-0.458	-1.14	-0.169	0.723	-1.12	0.209	-0.818	-0.413	0.169	0.896	0.208	-0.693	1.15	1.24	1.44	-0.942	-0.2	0.909	0.24	-0.449	0.249	-0.505	-1.12	0.965	-0.314	1.08	-0.743	0.0724	0.781	-1.69	0.321	0.0729	0.883	-1.3	-0.34	0.612	1.78	0.0566	1.93	-0.972	-1.27	0.712	-1.23	-0.742	-0.941
train_078	1	1	1.15	0.394	-1.17	-0.17	-0.907	0.892	1.67	0.275	-1.8	-1.69	-0.856	0.368	0.0844	1.46	-0.231	1.42	-0.563	-0.636	1.77	0.75	0.474	1.07	-0.495	-0.465	1.2	-0.871	-0.187	0.256	-0.56	-0.809	-0.151	-1.96	1.42	-1	-0.842	1.08	0.611	-0.492	1.14	0.149	0.792	2.61	-0.138	-0.154	-0.721	2.73	-1.54
train_079	1	0	-0.897	-0.429	2.43	0.472	0.662	-0.292	2.21	0.715	-0.125	-1.29	0.745	0.518	-0.605	-0.0455	-1.66	-1.38	-0.166	1.16	-1.5	1.1	-0.984	1.26	0.458	1.21	0.963	-0.185	-1.63	0.0589	1.54	-0.156	0.981	0.519	-0.592	-0.0613	0.418	-1.26	-0.113	-1.57	1.03	-0.837	-0.818	0.213	-0.738	-0.912	0.338	-0.642	-0.773
train_080	1	1	2.03	0.0307	-0.628	0.321	-0.353	0.847	-0.642	0.444	0.199	0.226	0.888	-0.509	-1.64	0.307	0.517	1.28	1.72	-0.274	1.55	0.491	-0.242	-0.483	-0.443	-0.374	-0.74	0.156	-0.206	0.663	0.291	-0.43	0.946	-0.353	1.43	0.343	-0.185	-0.37	-1	-0.55	-0.0338	-0.673	-0.109	-0.536	-1.4	-0.853	1.42	0.0172	0.492
train_081	1	1	1.8	0.117	1.74	-1.54	1.82	0.0698	0.896	0.209	-0.257	0.764	0.95	-2.81	-1.48	-0.416	0.69	-0.5	0.881	0.245	1.42	-0.386	-0.787	-0.341	-0.847	0.652	0.817	1.38	-1.37	0.49	-1.45	0.612	1.22	-1.22	0.686	0.381	0.602	1.67	-0.767	-0.175	0.41	-0.427	0.221	-1.5	0.0367	-0.342	1.33	1.14	-1.15
train_082	1	1	1.67	0.0876	-1.62	-1.34	-1.3	0.0307	-0.427	-0.564	0.421	0.129	-0.672	0.671	0.783	-0.178	0.0597	-0.673	1.44	-1.28	0.126	-1.18	0.366	-0.331	0.386	-1.21	-0.46	1.21	-0.484	0.214	0.584	-0.309	0.514	-1.26	1.59	-0.829	-0.671	0.0956	-0.145	0.965	-0.24	-0.104	-1.05	-0.378	1.21	1.32	0.453	-0.483	-0.285
train_083	0	0	1.04	-0.605	-1.48	-1.34	-1.3	-1.89	-1.04	-1.87	-0.51	1.36	-0.749	0.225	1.23	0.963	-0.308	0.634	-1.51	0.657	-0.041	-0.745	-0.299	-1.21	-0.144	-0.115	-0.0545	0.68	-0.311	0.718	-0.921	-0.474	-0.629	-0.338	0.928	1.54	0.133	-0.237	-0.891	1.62	-0.946	1.53	0.701	1.03	1.35	1.09	-0.802	0.646	0.704
train_084	1	1	0.239	-1.11	0.292	-0.228	-0.331	-1.26	-0.333	-0.381	-1.54	0.986	-1.46	-0.741	-0.26	0.222	0.981	-0.406	0.0298	-0.167	0.312	-1.18	-0.475	-1.3	-0.935	-1.04	-0.286	-1.3	0.86	0.182	-1.3	-0.841	-2.14	-0.275	1.78	-0.2	-0.684	0.0188	0.804	0.627	0.941	1.06	1.12	1.3	0.498	0.922	-0.252	-0.256	-1.59
train_085	0	0	0.542	-1.18	-0.237	0.57	-1.6	-2.23	0.926	-0.312	1.06	0.652	-0.155	-0.0918	-1.21	1.8	0.194	0.692	-0.911	-0.295	0.493	-1.31	-1.85	-1.16	-1.07	-0.259	2.16	-0.237	1.64	-1.41	-1.06	0.753	-0.191	1.08	-1.53	0.422	0.0133	-0.995	-0.542	-0.497	-2.54	1.3	-1.74	1.41	0.0861	0.446	-1.51	0.0139	0.122
train_086	1	1	0.71	-1.02	1.17	1.23	-1.77	-1.15	-0.393	0.509	1.81	0.139	-0.0706	1.13	-2.28	0.0862	0.82	-1.74	1.13	0.393	0.993	-0.655	0.396	1.56	0.282	1.1	0.876	1.83	0.267	-1.91	-0.613	0.0744	1.24	-0.342	0.294	-0.24	-0.191	0.578	0.349	0.00282	1.22	0.791	-1.51	2.37	0.429	0.165	0.657	0.874	-1.7
train_087	0	0	-0.728	-1.32	0.856	1.04	1.39	-1.09	-0.589	-0.705	-1.13	0.048	-0.5	-0.0465	-1.07	2.21	-1.69	0.8	0.999	0.618	-0.752	-0.432	-0.986	-0.969	1.28	-0.133	0.67	1.5	-0.61	0.557	-1.93	-1.28	1.93	2.23	-1.25	-1.71	1.11	-1.26	1.02	-0.365	-0.92	1.75	0.425	-0.984	0.603	1.12	1.09	-1.04	0.956
train_088	1	0	-0.993	1.51	-0.427	0.0375	0.51	2.23	1.87	1.04	0.745	-1.04	0.812	-1.3	0.589	1.18	-0.901	0.565	1.15	-1.91	0.126	0.705	0.126	1.12	-0.0566	-1.01	0.231	0.513	-1.22	-0.239	0.742	0.439	0.493	-0.28	0.651	0.71	-0.291	-1.27	0.39	-0.748	1.56	-0.935	0.428	-0.669	-0.676	-0.371	-1.04	-1.06	-0.762
train_089	1	0	-0.779	0.859	0.333	-0.201	0.236	0.461	2.89	-1.4	1.47	-0.646	-0.249	0.0421	0.184	-0.234	0.17	-1.1	-0.846	-0.14	0.257	1.6	-0.116	1.16	-1.48	0.334	-0.208	-0.545	0.254	-0.345	0.898	1.54	-0.177	-0.141	-0.443	0.798	-0.842	-1.13	-0.102	0.116	-0.709	-0.194	-1.26	-0.278	-0.958	0.436	-1.04	0.873	-0.3
train_090	1	1	-0.0724	-1.06	0.745	1.2	-0.203	-0.456	-1.43	1.17	-0.69	0.834	-0.505	-0.0416	-2.21	-0.963	-0.219	-0.459	1.21	-2.54	0.908	-0.673	-1.32	0.417	-1.08	-0.237	0.301	-0.555	-1.04	-1.62	0.683	-0.0815	1.5	0.748	0.729	-2.24	1.05	2.18	1.66	0.187	-0.354	0.948	0.59	0.54	1.62	1	-1.03	0.331	0.605
train_091	0	1	0.0441	-0.599	-2.16	-0.8	1.13	1.74	0.0795	-0.245	-2.28	1.34	-0.147	-2.1	-1.4	-0.00391	-0.00674	0.074	1.14	-0.629	-0.418	-0.707	-0.781	-0.0263	0.316	0.333	-1.69	-1.98	-0.296	0.402	0.0269	-1.08	-0.085	0.48	1.53	0.46	-1.11	1.21	0.901	1.39	-0.411	-1.82	-0.847	0.369	0.732	-0.824	0.198	1.85	1.9
train_092	1	0	1.91	-1.56	-0.268	-0.427	0.292	-0.736	0.769	-0.0183	-1.5	0.0544	-1.14	0.178	0.752	-1.31	0.331	1.11	0.119	-1.73	1.58	-0.251	-1.27	1.05	0.437	0.965	-0.537	-0.766	-0.166	0.698	0.715	-0.619	0.188	1.15	-0.2	-0.11	0.364	1.73	-0.216	0.682	-1.2	2.22	0.104	0.178	0.793	-0.436	2.96	-0.221	-1.05
train_093	1	1	-1.34	0.64	0.719	-0.364	0.995	0.978	0.214	0.0197	-0.528	-1.42	-0.542	0.628	-1.42	0.887	-1.12	0.408	0.846	0.213	1.25	0.87	0.0945	-0.961	-0.684	-0.659	0.887	0.675	-0.95	0.957	-0.501	-0.425	0.967	-1.39	-0.0568	-1.83	0.583	1.21	1.7	-0.69	-0.162	0.254	0.547	1.08	-0.0378	0.3	-0.495	1.85	-0.501
train_094	1	1	-2.04	1.27	0.974	-1.41	-0.556	-0.326	1.64	-2.05	0.748	0.0555	0.374	1.17	0.332	-1.63	0.563	-0.369	0.757	-0.0605	2.82	0.0191	-0.483	-1.04	-0.0502	-1.26	-0.742	3.19	-1.58	-0.0708	-0.446	2.28	1.15	-0.499	0.847	-2.24	1.48	0.254	1.45	-0.0599	1.21	-0.625	0.217	-1.27	0.284	-0.131	-1.17	-0.727	-2.5
train_095	0	0	-0.432	-0.901	0.671	1.36	0.25	-0.121	-0.954	-0.0587	-1.03	-0.369	-1.01	0.492	-0.00421	0.29	-1.14	0.365	-0.234	0.306	-1.19	-0.282	-0.923	0.913	2.15	0.71	-0.023	-1.67	0.776	0.633	-1.37	-0.949	-0.459	1.21	-0.0695	-0.128	-0.852	1.21	0.875	-2.05	-1.41	1.84	-1.31	0.453	0.685	0.93	0.0686	-0.135	0.45
train_096	0	0	-0.775	-1.19	-0.31	-0.211	0.0917	2.33	0.335	0.035	0.103	-1.78	1.75	-1.33	-1.39	0.77	-1.52	-0.143	1.32	0.271	-0.441	0.155	-0.451	-0.0615	0.295	0.721	-0.594	1.9	1.93	-2.22	-2.85	-1.87	-0.0576	-0.483	1.18	0.3	0.681	0.189	-0.248	1.66	-1.63	0.837	-0.788	-0.309	0.327	1.79	-0.75	-0.639	0.24
train_097	1	0	-0.83	-0.0371	0.331	0.0795	-1.38	-1.78	-1.6	-0.344	1.87	0.0241	0.182	1.09	0.787	-1.62	-0.616	-1.12	2.12	-0.443	0.442	1.21	-0.0559	0.388	-1.31	-0.332	0.803	-0.413	-0.455	0.385	-0.427	-1.15	0.231	-1.26	0.389	-0.801	0.32	0.0659	-0.159	-0.0544	-0.438	-1.02	-1.15	-0.124	-1.19	-0.274	-1.69	-0.687	0.89
train_098	0	1	-0.539	-0.379	-1.82	-3.01	0.0958	0.734	-0.356	0.364	-1.29	-2.64	2.79	-0.44	0.532	0.11	-0.214	-2.81	1.56	-0.0732	1.12	1.03	0.32	-0.997	0.0782	0.986	-1.65	0.823	0.366	-1.17	-0.174	-1.74	0.122	-0.146	0.529	1.2	0.604	-0.0707	1.6	-1.78	-0.0623	0.121	-0.137	-1.02	0.797	0.747	1.78	0.533	1.2
train_099	1	1	0.502	0.879	-0.0478	-0.103	-1.09	-0.874	-0.127	-0.328	-0.272	1.84	-1.46	-1.36	1.32	0.143	-1.34	2.07	0.64	-1.75	-0.474	1.37	-1.25	1.36	-0.0658	-1.25	0.353	-0.0424	0.685	1.06	-0.942	-1.34	0.05	-0.883	0.825	-0.0479	1.11	-0.335	1.99	-0.7	1.54	-1	0.847	0.666	1.09	0.934	-1.09	-1.78	-1.52
train_100	0	0	-0.324	2.56	-0.717	-1.25	0.357	1.24	1.48	-2.54	1.14	-0.964	1.26	0.419	0.0415	-0.196	1.31	-0.327	-0.128	-1.13	-0.289	2.14	-0.771	-0.892	-0.253	0.905	-1.11	-0.902	0.887	0.121	0.289	0.944	0.0516	0.485	-0.988	-1.48	-1.5	-0.366	0.583	-0.0836	-0.355	1.75	1.67	-0.387	0.000389	0.972	-1.71	-0.316	2.33
train_101	1	1	-0.0473	1.97	-0.581	1.22	0.765	0.689	-0.975	0.982	1	-1.01	1.77	0.0609	-0.609	-1.54	-0.0693	0.245	-0.568	0.354	1.15	-0.877	1.8	1.11	0.363	-0.395	1.14	-0.678	-1.29	0.689	-0.491	1.19	-0.713	-1.53	0.856	0.41	1.44	0.307	1.18	0.0995	1.4	-1.67	1.16	-0.135	-0.795	0.195	1.78	1.37	-0.443
train_102	1	0	0.484	0.933	-0.838	1.35	0.964	-0.431	1.17	1.87	1.14	-0.809	0.276	-1.86	-0.452	0.664	-1.03	1.18	-0.133	-1.09	0.559	0.879	0.401	-0.081	-1.44	0.315	0.425	-0.208	0.607	0.14	-0.177	1.25	1.12	-0.283	-0.384	-1.11	-0.0968	-0.342	-0.962	-0.49	-1.47	0.0476	-0.115	0.554	-0.66	0.571	-0.457	0.124	-0.555
train_103	1	0	0.0103	1.19	-0.482	-0.479	0.25	-0.0632	-0.184	1.17	1.48	0.0297	0.407	-0.723	0.192	1.22	0.468	1.75	-1.33	0.547	-1.12	0.661	0.0777	1.21	1.98	0.21	1.45	0.302	1.15	0.189	0.752	1.79	-0.213	-1.38	0.123	0.945	-1.01	1.33	-0.347	1.03	-1.12	0.929	2.1	0.388	-0.137	-1.4	0.586	1.66	0.216
train_104	0	1	-0.89	0.49	-1.02	1.47	-0.379	0.167	0.623	-2.07	-1.5	0.292	-0.953	1.16	0.968	-1.72	-0.0534	0.221	-1.5	-0.151	1.3	0.364	-0.55	0.303	1.96	0.2	0.793	-1.52	-0.735	1.15	1.49	1.3	-1.56	0.123	0.0158	0.383	-2.31	-0.591	0.415	0.582	0.781	0.436	-0.144	0.906	-0.735	-0.208	0.763	-1.92	0.565
train_105	1	1	0.129	1.83	0.66	1.87	0.824	0.148	0.318	1.53	-1.3	-1.08	0.604	-0.423	-0.0804	1.46	1.22	0.409	0.152	0.793	0.853	1.74	-0.315	-0.138	-0.469	1.27	-0.00239	0.848	0.0111	0.199	-0.669	-0.0626	-1.39	-0.508	-0.465	-0.806	1.31	0.217	-0.812	0.593	-0.0282	-1.05	-0.2	-0.866	-0.262	0.565	-0.423	1.13	-2.6
train_106	0	0	0.125	0.254	0.253	0.674	-0.753	-0.716	-1.13	0.985	1.75	0.806	-0.16	-0.0392	1.21	-1.25	-0.226	-0.908	-1.74	-0.347	-0.872	0.698	-0.288	0.335	0.659	0.924	0.282	-2.32	-1.49	-1.76	0.631	1.25	0.562	1.31	-0.805	0.527	-2.38	-0.717	-0.996	0.653	-1.4	0.189	0.0692	-1.54	-0.962	0.536	-0.92	0.655	1.1
train_107	1	1	0.553	-0.355	-0.141	0.686	-0.833	-0.307	0.234	0.253	-2.12	-0.0826	1.01	0.214	-0.568	-0.32	0.912	-0.34	0.511	0.321	1.34	0.872	1.18	0.88	-0.267	0.176	0.126	-0.519	0.237	0.154	-0.404	-0.831	-0.464	0.0824	2.96	-0.195	0.258	0.664	-0.145	-0.615	1.9	0.0444	0.197	2	0.331	0.392	1.06	-0.573	0.495
train_108	1	1	0.0182	-0.715	1.31	0.82	-0.62	0.17	-1.41	0.076	0.828	-1.01	-0.0137	0.871	-0.688	-0.196	-0.277	0.575	1.67	-1.05	-0.834	-1.02	-1.2	-0.245	-0.397	-0.448	-0.224	-0.951	0.947	-0.802	0.438	-0.225	-0.831	0.0905	-0.629	0.981	2.76	-1.61	-1.25	-0.992	0.554	-0.228	0.0873	0.781	-2.63	1.37	-0.529	-0.907	-1.01
train_109	0	1	-1.02	0.0413	0.0663	-1.62	-0.0873	-1.54	-1.17	0.136	0.14	0.468	-0.514	-0.0895	1.44	-1.17	0.0788	0.593	-0.649	0.515	0.0829	-0.381	-0.0456	-0.035	0.133	-0.558	-0.726	-0.619	-0.179	-0.523	-0.614	-0.583	-0.733	-0.111	0.234	-1.08	-0.57	1.37	-0.174	0.854	0.722	0.493	2.64	0.967	1.47	1.36	-0.808	0.0436	0.439
train_110	1	1	0.754	-0.471	0.887	1.39	1.44	-0.197	-0.0388	-0.859	-0.827	1.12	-0.679	1.35	-0.629	-0.109	1.5	-1.08	-1.22	0.19	2.42	-0.0647	-0.085	-0.683	0.286	0.0139	1.79	0.778	1.63	0.653	-0.586	-0.156	-0.833	0.692	-0.126	0.878	0.28	0.675	-1.21	0.28	0.207	0.69	-0.449	-0.226	-1.98	-2.86	1.3	0.389	-0.483
train_111	0	0	-1.34	-1.47	-0.936	-1.65	0.636	0.0332	-0.859	-0.392	-0.0592	-0.845	-0.0915	-1.85	-0.471	-1.93	-0.207	-0.515	-0.373	-0.774	1.54	-0.586	-0.451	-1.27	0.385	1.44	0.409	-1.63	0.709	0.61	-0.93	-0.178	-0.934	0.256	0.504	1.25	2.2	0.975	0.498	0.529	-1.52	1.31	1.71	1.59	-0.174	-0.031	-0.128	0.191	1.43
train_112	0	1	-0.136	-0.0131	-0.412	-0.866	-0.974	-0.00357	-0.699	-1.29	0.821	0.11	-0.873	1.43	0.932	-1.81	-0.38	0.231	1.14	-0.63	0.934	-1.68	-0.204	-1.62	0.471	-0.849	-1.97	0.0585	-0.801	-0.193	1.29	0.0355	0.595	0.9	0.928	-0.43	0.672	-0.685	-0.404	-0.245	0.711	0.492	-0.0441	-2.04	-0.663	-0.211	-0.614	-1.01	-0.299
train_113	1	0	0.526	0.38	-1.2	1.32	-2.59	0.0691	0.72	0.635	1.51	-1.64	0.0869	0.235	1.34	-1.21	0.991	1.32	0.0179	-0.604	-0.249	-0.0995	0.261	0.272	0.00674	-0.409	-0.411	0.157	-1.64	-0.235	0.067	1.69	1.51	-1.45	0.94	1.12	-1.8	-0.761	-0.338	-1.88	0.851	-2.08	-1.23	-0.737	0.597	0.417	-0.909	-1.13	1.12
train_114	0	1	-1.03	-0.0466	0.699	-0.182	0.743	0.309	-0.706	-1	-0.529	-0.602	1.54	0.126	-0.421	-0.486	-0.924	-0.704	1.65	0.609	-0.0693	-0.779	0.0777	-0.662	0.725	1.63	0.999	1.37	-0.465	-0.653	0.756	1.03	-0.859	1.11	0.0334	-1.25	2.36	0.621	0.176	0.907	-0.276	-1.27	1.56	-1.5	0.708	0.22	0.732	-0.703	0.265
train_115	1	1	-0.681	0.699	-0.911	-0.175	1.57	-0.951	0.0782	-0.612	0.0945	0.758	-0.439	1.07	0.958	-0.0298	1.32	-1.12	-0.061	-0.53	1.12	1.14	1.54	0.301	0.94	-2.33	-1.36	-0.627	-1.65	0.264	-1	0.663	0.423	-0.693	0.908	1.17	-0.135	0.539	0.213	0.334	0.831	0.595	-0.0233	-2.19	0.16	0.256	-0.0618	0.325	-0.246
train_116	1	1	0.861	-0.549	0.768	-0.133	1.14	-0.402	1.72	-0.466	-1.22	-0.235	-0.423	-1.01	0.889	0.476	-0.233	-1.06	-0.331	0.888	1.41	-0.344	-1.65	-1.17	-0.137	-0.0246	1.12	0.167	1.57	1.1	-0.0289	-0.87	0.68	-0.187	0.919	0.825	0.236	-0.973	-0.436	-0.515	0.496	0.395	0.153	-0.667	-1.18	-1.56	0.134	0.479	-0.166
train_117	1	1	-0.269	-0.744	1.46	-0.214	-0.607	0.303	0.858	-0.165	0.455	1.76	0.642	0.198	-2.77	1.59	-0.0895	-0.209	0.442	1.12	2.16	-0.822	-1.53	-1.33	1.02	-1.51	0.395	0.898	0.819	-1.33	0.894	-1.2	-0.25	0.72	-0.249	1.46	0.709	-1.22	0.751	1.95	0.556	-0.984	-0.242	-1.73	-0.003	-2.55	1.77	1.15	-1.15
train_118	1	0	0.771	-1.44	0.267	-0.609	0.195	-1.05	0.362	-1.04	0.754	1.96	-0.597	-0.667	-1.16	-1.88	0.991	0.387	0.419	-0.156	2.13	-0.845	-0.382	-0.945	-1.13	0.365	1.19	-1.18	-0.402	-0.199	-0.0797	0.198	1.32	2.58	-0.339	-0.478	0.27	0.649	2.46	-1.49	-1.54	0.754	0.368	-0.877	0.822	-0.94	1.24	-1.05	0.291
train_119	1	0	-0.709	0.207	-0.716	1.84	-1.63	0.316	-0.669	-0.0667	0.882	0.895	-0.371	0.461	1.65	-1.4	0.136	-0.68	0.232	-1.11	0.876	-1.18	0.0154	2.19	-0.458	1.73	1.45	2.09	0.0371	-0.632	-0.648	-1.21	-0.934	-0.535	0.887	-0.722	0.483	1.95	0.188	-1.14	0.76	0.279	-1.15	-0.43	-0.874	-0.707	-0.0219	-0.863	-0.772
train_120	0	1	0.703	-0.249	0.233	1.14	-1.92	0.584	-0.527	0.482	1.26	0.998	1.59	-0.00909	-0.866	0.246	1.54	0.413	0.596	0.712	0.082	-1.44	1.69	-0.513	-0.675	0.182	0.523	-2.13	-0.172	-1.4	1.08	1.97	-1.7	1.48	0.624	1.38	-1.16	0.0491	-0.811	-0.657	0.699	0.56	-0.252	-0.58	-1.53	-0.481	-0.283	1.04	1.21
train_121	1	1	1.89	-0.185	1.36	0.44	-0.45	-0.271	-0.0707	1.11	-0.32	-1.89	1.44	0.627	-0.184	-1.01	1.39	0.874	0.735	0.587	-1.39	1.6	0.0737	-0.122	0.102	1.33	-1.54	1.16	0.631	0.109	0.473	-0.368	-0.171	-0.631	1.16	0.942	-0.613	-0.875	-0.493	-0.314	0.151	-0.188	0.582	1.62	0.268	1.83	-0.454	-0.83	-0.434
train_122	0	0	-0.601	0.403	0.248	-1.33	1	0.858	0.27	-1.03	0.481	0.632	-0.382	-0.961	-0.679	0.418	-0.397	-0.552	0.86	1.07	-0.681	-0.264	-0.267	-0.0496	0.611	1.8	-0.476	0.362	-0.944	-1.4	-0.224	0.736	0.299	-0.0851	-1.87	-2.04	-0.0896	2.23	1.55	0.552	-1.1	0.854	-0.4	0.418	0.574	0.468	-0.491	0.364	-0.375
train_123	1	1	0.122	1.86	0.295	0.425	0.457	-0.37	0.535	0.779	-0.887	-0.919	0.0197	-0.768	0.241	1.53	0.743	-0.731	0.5	-1.33	1.67	0.764	0.636	0.448	-0.184	-0.736	-0.155	1.91	0.731	1.63	1.27	1.43	-0.91	-0.695	-0.658	0.255	0.0366	-0.833	0.0463	-1.49	1.09	-0.769	-1.07	0.657	-1.69	-2.21	0.937	0.823	0.0171
train_124	0	0	-0.696	-0.893	-1.64	-0.484	0.0221	-1.3	0.599	-2.76	-0.288	1.01	-2.14	0.0424	0.867	-1.54	0.473	0.445	0.667	-1.52	-0.952	-1	-0.172	0.574	0.147	-0.645	0.148	-1.6	0.0524	0.674	-0.661	0.321	-1.05	-0.596	-1.83	-1.12	-0.446	0.814	1.67	0.365	-1.25	0.263	-1.81	0.885	1.04	0.145	0.854	-1.19	-0.409
train_125	1	1	0.0594	1.68	0.956	1.24	0.502	1.31	-0.4	1.77	-0.0375	-0.388	1.97	0.00406	0.0361	0.0479	1.12	-1.03	0.265	-0.348	0.151	-1.19	0.762	-0.927	-1.29	-0.541	1.11	0.483	0.511	1.27	1.12	0.121	0.213	-0.778	0.00804	-0.318	1.41	-1.33	-2.68	-0.81	-0.259	-0.316	0.692	-0.533	-1.96	0.41	0.0203	1.01	0.904
train_126	1	1	-0.236	1.83	0.844	0.897	-0.69	0.4	0.763	-1.01	-0.451	-0.0943	0.412	-0.708	0.595	1.38	-0.201	0.902	-0.105	-1.24	1.36	-0.448	-0.0362	-0.254	0.514	-1.05	0.667	-0.0158	0.0598	1.22	0.65	0.752	-0.789	-0.011	0.5	-0.112	0.51	1.17	-0.299	0.156	0.632	-0.951	0.155	0.902	-0.439	-0.623	-0.293	1.34	-0.136
train_127	0	1	0.723	-1.29	-1.66	0.815	0.497	-0.961	-0.821	1.32	-0.554	-0.712	-0.156	-0.384	0.584	0.237	1.23	0.614	-0.857	-0.212	0.2	0.104	1.99	-0.212	-0.933	-1.04	-1.16	-0.294	-0.299	-0.413	-0.147	-0.39	-2.22	-0.238	-0.784	1.87	-0.733	-1	0.626	-0.227	0.317	0.319	-0.255	-0.429	0.338	-0.722	-1.04	0.212	1.55
train_128	0	1	0.952	0.156	1.12	-1.66	-0.741	-0.656	1.14	-0.186	-1.58	-1.02	0.0898	-1.15	-0.588	2.29	-0.44	-1.07	0.429	0.728	-0.158	1.47	-0.316	-0.697	-1.19	0.462	-1.28	0.783	-0.00449	-0.639	1.73	0.188	-2.12	1.35	-0.594	1.82	-2.07	-0.482	0.177	-0.766	-0.261	0.742	-2.13	-0.0925	-0.242	1.12	-0.851	-0.375	0.367
train_129	1	1	-0.797	0.435	0.679	-0.106	0.433	-0.108	1	-0.834	-0.188	-1.13	-0.927	-1.34	0.598	0.0926	-0.126	-0.528	0.261	1.55	0.13	-0.262	0.973	-0.768	-1.33	-0.0641	0.528	1	-1.23	0.803	0.852	0.276	-0.248	-0.474	-0.251	0.0991	-0.103	-0.0193	-0.565	0.942	1.62	-2.21	-1.5	0.819	1.08	-0.783	-2.08	1.04	-0.49
train_130	0	1	-0.789	-1.52	1.54	-0.338	0.0546	0.583	-0.105	0.681	-0.743	1.23	-0.0151	-0.908	-0.0909	-0.077	0.9	-1.59	1.45	2.12	0.38	-0.83	-1.35	-0.192	0.68	2.19	-0.905	-0.15	0.521	-1.7	-1.05	-1.16	-1.21	0.523	-0.69	1.08	0.142	2.27	-0.513	-1.68	-1.82	1.89	0.524	-0.00324	1.02	-0.364	-0.83	-1.14	-1.29
train_131	1	1	1.94	0.892	-0.91	0.0587	-1.75	1.25	0.41	-0.994	-0.0935	0.196	0.939	-0.0908	0.21	1.83	-0.038	0.514	-0.255	-1.33	-0.514	1.09	0.135	-0.183	0.0355	-0.269	-1.1	-0.904	-0.0649	1.01	-1.51	-0.0451	-0.825	-2.43	0.658	1.62	-0.26	-1.25	0.0976	-0.591	0.0822	-2	1.66	0.241	-1.6	-0.254	0.653	1.5	1.02
train_132	0	0	1.7	-1.71	-1.54	-0.53	-0.546	-0.553	0.642	-1.67	-0.91	1.23	-2.75	0.419	0.607	1.08	0.189	1.62	0.885	0.172	-1.26	-1.18	-1.37	-0.485	0.0995	-1.15	-1.38	0.533	0.463	-1.27	0.284	-0.468	1.9	0.981	-0.214	0.529	-0.159	-1.41	-0.0505	1.09	-0.985	-0.257	-0.00576	-0.204	-0.441	-1.36	-0.677	-2.27	-1.38
train_133	1	1	-0.523	0.309	1.01	1.27	-0.799	1.19	0.173	-1.72	-2.14	-0.741	-0.292	1.27	-0.917	1.01	2.27	-1.6	0.496	0.00491	0.416	-0.44	-1.02	-0.212	-1.92	0.718	0.286	-0.807	1.95	1.35	0.308	-0.976	-1.05	0.645	-0.31	2.1	1.23	0.512	0.405	-1.06	-0.716	-0.175	-1.16	1.25	-2.26	-0.908	-0.854	-0.272	0.453
train_134	1	0	0.215	1.26	0.973	0.204	0.29	-1.01	2.18	0.197	-0.705	-2.08	-1.21	-0.0515	0.785	0.93	0.472	-1.2	-1.47	-0.851	-0.283	1.82	0.562	1.98	1.62	0.736	1.36	-0.721	1.66	-1.74	-0.765	0.665	-0.571	0.664	-1.42	0.7	-0.804	-0.451	1.14	-1.43	-1.73	-1.44	-3.51	-2.12	0.0388	0.836	-0.53	-0.494	-1.84
train_135	0	1	-0.0594	-2.15	0.75	1.01	-0.923	-2.53	-1.63	0.109	0.15	1.31	-0.836	1.59	0.13	0.587	-0.611	-0.878	0.344	-2.3	-1.25	-1.67	-2.74	-1.81	0.389	0.161	0.426	-1.51	0.0958	-0.549	0.145	-0.122	-1.25	2.18	-2.24	-0.161	1.11	0.245	-2.31	-1.87	-0.728	1.16	-0.0674	-0.448	-0.741	0.984	1.22	-0.737	0.542
train_136	0	1	0.515	-0.766	1.67	1.01	0.731	0.0665	-2.47	1.14	-2.22	0.395	-1.43	0.946	-0.765	-0.654	0.128	-1.78	-0.0256	-0.831	0.0434	-0.497	2.44	-0.372	1.75	2.34	-0.863	-1.54	0.313	1.53	-1.24	-0.819	-1.88	2.38	0.892	-0.423	0.391	2.41	-2.05	-2.24	0.135	1.69	-1.08	1.18	-0.852	1.33	0.345	1.12	1.82
train_137	1	0	0.143	-0.537	-0.614	2.06	0.0102	0.0458	0.245	-0.421	-0.447	0.971	-1.05	-0.783	1.07	0.741	1.39	0.26	-0.742	1.21	-1.1	-0.671	1.22	0.85	-0.631	0.63	0.731	-1.05	0.0273	-1.7	0.343	-1.39	0.713	-0.718	1.7	0.934	-0.204	0.592	-0.155	0.995	-1.03	0.194	-0.492	-0.662	0.947	0.178	0.0828	-0.259	-0.742
train_138	1	1	-0.334	0.194	2.15	-1.54	0.875	-0.778	0.796	-0.996	0.238	1.07	0.752	-0.197	0.276	0.492	-0.45	-0.555	0.301	-1.36	-1.42	-1.46	-0.354	-0.842	-0.384	-1.31	0.538	0.903	-1.2	0.593	0.7	1.16	0.538	-1.02	-0.59	0.385	-0.0982	-2.7	-1.63	-0.129	0.152	-1.53	-0.0905	0.0479	-0.419	0.242	-0.207	-0.538	0.366
train_139	1	1	0.48	0.351	-0.0625	-0.00815	-0.84	0.667	2.05	0.364	-1.38	-2.58	1.05	-0.737	-0.0222	2.56	1.05	-0.859	-2.12	0.782	0.307	0.779	-0.0594	-0.383	-0.708	0.704	1.62	-1.29	1.5	-1.39	0.407	0.151	0.293	0.673	0.933	0.0639	0.261	-1.11	-0.841	-0.326	2.34	-0.703	-2.05	1.43	0.739	-0.0838	0.241	0.532	-0.65
train_140	1	1	0.709	0.882	-1.72	1.03	-2.12	2.1	0.243	-0.705	1.39	-0.867	0.418	0.644	0.069	0.625	-0.645	-0.00267	0.214	0.331	-0.452	-0.325	0.316	1.03	2.11	-0.74	1.38	-1.56	1.98	-0.44	0.608	-0.11	1.25	-1.21	0.887	1.21	1.49	-1.55	-0.0319	-0.868	-0.422	-1.1	-0.00641	-0.501	-1.05	-0.767	0.174	-1.16	-0.737
train_141	1	1	1.46	-0.0488	-0.394	-0.113	1.39	0.892	0.726	1.36	-0.0938	-0.627	-0.816	-0.191	1.74	0.109	1.34	0.339	-1.21	0.768	-1.41	-0.936	0.797	-0.115	-0.307	-0.57	0.993	0.136	1.42	1.09	-0.693	-0.47	0.763	0.0587	0.729	1.73	1.4	-2.34	-1.91	1.2	0.15	-2.79	-0.412	-0.131	-1.01	0.153	1.76	1.55	-0.756
train_142	1	1	1	0.859	-0.811	0.389	-1.53	1.25	1.24	2.01	-0.8	-0.446	-1.4	0.276	1.04	0.37	-0.583	0.974	0.34	-0.153	1.04	1.06	-0.351	-1.57	1.3	-2.45	-2.27	-1.8	-0.766	-0.384	1.11	-0.00416	0.0605	1.12	0.837	1.73	-0.52	0.101	-1.1	-0.445	0.907	1.59	-0.0658	0.804	-0.641	-0.0582	1.61	-1.47	0.48
train_143	0	1	-1.29	-0.875	2.12	-0.996	-0.478	-1.17	0.835	-1.4	-0.233	0.614	-0.45	-0.0269	-1.77	-0.962	-1.32	-0.867	-0.307	-0.316	0.448	-0.673	-1.36	0.838	1.29	1.67	-1.57	-0.482	-1.53	-0.657	-0.222	-0.352	-1.59	0.305	1.23	-1.25	0.353	2.1	0.132	0.271	1	-0.0916	-1.08	-2.09	0.509	0.51	-0.627	0.695	-1.66
train_144	0	1	0.462	0.379	1.25	-0.086	-0.274	0.901	0.59	-1.07	-1.01	-0.388	-0.219	0.569	1.07	1.28	-1.04	-0.33	1.49	0.113	0.252	1.29	-0.142	-0.805	0.99	1.63	-1.49	1.72	-0.281	1.32	-0.591	-0.783	-0.602	0.632	-0.438	0.853	1.09	0.751	0.0267	-0.639	0.581	0.228	-1.88	-2.53	0.00798	-0.151	-0.942	-2.29	-0.33
train_145	1	1	2.26	1.05	0.663	0.528	-0.563	1.37	0.82	0.624	0.285	1.3	0.798	-1.81	0.165	0.0825	-2.34	1.24	-1.82	-1.43	0.685	-0.671	0.535	0.0471	-0.734	-0.118	-0.216	-1.22	-1.14	0.537	1.69	2.85	-1.44	-0.799	1.1	0.309	-0.347	-0.224	-0.393	0.121	0.945	-2.5	-0.887	0.308	-1.82	-0.794	0.032	0.72	-1.88
train_146	0	0	-0.9	0.284	-1.56	0.04	-2.43	0.0271	-1.62	0.144	0.958	-0.173	0.194	0.213	-0.177	-1.41	0.188	0.37	0.673	0.355	-0.657	0.968	0.0486	-1.49	0.222	0.706	-1.6	-0.0231	-0.00247	-0.171	-0.462	-2.29	1.16	-0.738	0.557	0.803	-1.24	-0.463	1.37	0.701	-2.01	-1.46	1.17	0.108	0.335	0.292	0.406	-0.713	-0.233
train_147	0	1	0.2	-0.604	0.747	-1.11	-0.3	0.695	0.184	0.818	0.617	0.603	-0.391	-1.2	-0.0731	0.819	-1.4	0.535	0.374	-0.088	0.512	1.47	-0.736	0.963	-0.0386	1.6	-0.157	-1.41	1.26	-1.15	1.85	-0.365	-1.16	-0.194	-1.27	-0.439	-0.977	1.62	0.856	-1.66	-0.0369	1.87	-1.18	-0.00597	0.929	0.00514	-1.62	-0.944	0.267
train_148	1	0	1.58	1.77	-0.313	0.448	-1	-0.0166	0.866	-0.258	0.00256	-0.0641	-0.331	0.504	0.761	-0.147	1.9	-1.04	-0.719	0.717	0.876	1.28	0.237	0.424	0.0523	1.42	0.338	-0.173	0.83	1.41	-0.296	-0.758	-0.631	-0.934	1.23	0.907	-0.508	-1.16	0.149	0.986	-0.719	-0.898	-1.37	-0.455	-1.59	-0.592	1.05	0.819	-0.116
train_149	0	1	-0.6	0.536	-0.831	-1.82	-2.08	-0.5	-1.24	-2.43	0.676	1.17	1.47	-0.785	0.648	-1.08	1.08	-2.03	-0.555	1.6	-0.0437	-0.397	1.08	-0.602	0.179	1.17	-1.08	-0.624	0.94	1.01	0.406	-0.0554	-1.1	-0.229	1.15	1.16	-1.2	-0.422	0.561	0.867	0.936	0.27	1.47	-1	-0.775	-0.584	2.36	0.0894	0.97
train_150	0	0	-0.688	-0.863	-1.27	-1.55	-0.29	-0.0945	0.847	-0.882	-0.445	-1.42	-1.33	-0.948	-0.088	-0.657	-0.187	-1.96	-1.87	0.761	-1.88	-0.457	0.0914	-0.229	-0.597	2.5	0.537	-1.47	-0.453	0.214	0.899	1.24	-0.753	1.19	0.569	0.804	-2.76	-1.97	1.68	-1.34	-2.03	0.318	-0.254	-0.518	-1.4	-0.743	-0.895	0.727	1.41
train_151	0	0	-0.0847	-0.81	-1.02	-0.467	0.0133	-0.61	-1.02	-1.18	-0.975	1.08	0.921	1.04	-1.3	-0.651	-0.0221	0.276	-1.34	-0.548	-0.153	-0.18	0.196	-0.401	1.08	1.42	0.479	-0.196	0.807	1.1	-0.639	2.07	-0.553	0.358	-1.5	-1.51	1.42	1.36	0.64	0.797	-1.22	-0.431	1.71	1.05	1.07	0.422	1.99	0.427	0.462
train_152	0	1	-0.399	-2.03	0.735	-0.693	0.853	0.999	-1.47	-0.196	0.0568	-0.708	-0.374	1.5	-0.787	0.149	-0.951	-0.225	0.599	-0.343	-0.102	0.0198	0.507	1.26	0.192	-0.562	0.693	0.44	0.805	-0.712	1.45	0.0298	-0.701	0.946	-0.615	-0.0222	-0.924	0.174	0.753	-1.24	1.31	1.14	0.351	0.728	-0.642	0.705	0.208	-0.57	0.946
train_153	0	0	-0.449	0.835	0.241	-0.77	0.453	-0.615	-0.055	-1.33	-0.595	0.373	0.299	1.03	-0.0911	-1.51	-0.875	0.0235	1.79	-0.829	-0.554	0.855	-0.917	0.488	1.44	0.441	-2.47	0.66	-0.803	1.75	-0.975	-0.242	-1.04	1.26	-0.158	-0.6	-1.26	1.69	1.31	0.024	-0.636	-0.526	-0.734	0.172	1.11	0.478	0.0188	-0.817	0.817
train_154	0	0	-0.104	0.368	-1.17	0.93	1.15	1.64	-0.444	0.0037	-0.958	-0.937	0.687	1.22	1.85	-0.731	0.183	0.71	0.33	0.303	-2.04	1.44	-0.835	-0.38	-0.221	0.955	-1.6	0.878	-0.736	0.652	-2.41	1.24	-0.534	-1.31	-0.385	-0.124	-0.503	-0.989	-1.56	0.39	-0.031	0.816	1.16	1.37	-1.1	0.446	-0.732	0.357	1.28
train_155	1	1	1.62	0.0831	1.46	1.9	-0.132	-1.02	-1.22	0.711	-0.00367	1.14	-1.12	2.05	-0.0781	0.0403	1.6	1.01	-0.538	1.24	2.07	-0.0157	1.35	-0.0642	-0.0191	-0.697	1.59	-0.631	0.436	0.623	0.593	0.887	-0.301	-0.198	-1.29	-0.86	0.723	1.86	-2.35	0.909	0.789	0.71	0.0755	0.821	-1.4	0.174	1.01	0.938	-0.477
train_156	1	0	-1.12	1.43	-0.353	-0.0297	-0.382	1.6	0.583	0.00565	-0.00078	-0.195	-0.621	-0.858	-0.168	-0.983	-0.25	-0.211	0.959	0.698	0.318	0.486	-0.649	0.722	0.705	0.674	-0.714	-0.353	-1.62	-1.04	0.727	1.06	0.542	0.728	1.8	-0.958	0.385	2.04	-0.524	1.69	-0.116	1.17	0.523	-0.773	1.28	2.69	0.892	-1.16	-0.426
train_157	1	0	-1.64	0.566	-0.191	-0.796	0.888	1.37	2.71	-1.35	1.66	1.23	-1.38	-0.778	-0.292	0.382	-1.45	0.00426	1.66	1.33	-0.94	1.15	-0.826	1.06	1.77	0.976	0.128	-1.03	0.124	0.113	0.192	-1.26	0.368	0.513	0.668	0.101	0.28	0.428	-1.44	0.238	-0.62	-1.18	-0.904	-1.22	-0.576	0.854	0.379	-1.46	-1.92
train_158	1	0	-0.543	0.00894	-0.822	-0.953	-1.02	-0.0569	1.33	-1.1	2.43	0.21	-1.67	-0.268	2.36	-2.58	-0.609	0.704	-1.39	0.219	1.06	1.23	1.48	2.86	1.55	-1.04	0.468	-0.535	-1.54	0.3	0.839	1.32	1.8	-0.425	1.63	-0.746	-1.85	-0.217	1.8	0.499	0.668	-0.417	1.71	0.454	1.05	-0.229	1.44	-0.559	-0.111
train_159	0	0	2.11	1.18	0.356	-1.3	1.26	-1.83	-0.314	-0.782	0.239	1.58	-1.04	-1.56	-1.22	1.94	-0.598	-0.0426	0.618	0.967	0.408	-0.16	0.0501	-1.53	-0.455	-0.0825	-1.85	0.629	-0.863	0.451	-1.5	0.257	0.621	-0.877	-0.379	-0.228	-0.35	0.845	0.017	0.864	0.0931	0.121	0.599	-1.74	0.376	-0.321	-1.26	0.0783	-1.37
train_160	0	1	0.135	-1.29	-0.446	-1.21	-0.113	-0.156	-0.771	-0.188	-0.398	0.963	2.45	0.434	-1.02	2.31	1.37	-0.501	-0.681	-0.305	0.323	0.0924	-0.99	-2.43	-0.998	-0.872	0.54	-0.724	1.33	-0.664	1.17	0.338	-2.89	1.08	-0.668	1.81	1.96	-0.812	-0.799	-0.328	-1.48	0.0869	-1.25	-1.48	-1.43	0.253	0.259	0.589	1.7
train_161	1	0	-0.642	0.136	-1.23	-0.553	-1.49	1.03	0.187	-1.17	1.42	0.421	-0.0927	0.655	0.0547	1.47	1.09	1.7	-1.52	-1.76	-0.248	1.04	0.607	1.12	0.192	1.52	-1.24	-0.272	-0.149	-0.614	0.395	-0.342	-1.36	-0.159	0.542	0.341	1.24	0.718	-0.494	-0.625	0.0694	0.324	-0.371	1.1	1.13	0.894	-1.38	-1.04	-0.762
train_162	0	0	-1.61	-0.248	0.782	-0.0318	-0.256	-0.272	0.11	-1.09	1.08	0.325	-0.268	-0.0117	-1.08	0.122	-1.74	-0.529	-0.841	-1.09	0.297	-0.96	-1.06	1.27	-1.1	0.585	0.751	-0.499	-1.55	-0.487	-1.31	0.237	1.01	0.735	-0.771	-0.897	0.6	0.444	1.95	-0.125	-0.247	0.495	-0.444	1.03	0.557	0.596	-0.552	0.203	-0.85
train_163	0	1	-0.346	-0.326	-1.37	-2.13	0.0139	0.29	-0.859	-0.54	-0.562	-0.452	-0.688	1.03	1.05	-0.0891	-1.72	-0.894	1.89	0.965	0.1	-0.744	-0.185	-0.178	-0.268	0.069	-1.92	0.79	-0.557	0.249	1	0.233	1.07	0.857	-0.731	-0.473	0.318	0.292	1.4	-1.57	0.535	0.737	-1.96	0.145	0.111	0.152	-0.023	0.604	-0.16
train_164	0	0	-0.22	-0.903	-0.282	0.686	0.0318	0.0754	-1.04	-1.05	-1.2	0.726	-0.359	-0.144	-0.611	2.15	-1.37	-1.32	1.02	-0.794	0.356	-0.561	-0.366	-1.53	-0.239	0.637	-1.47	1.53	-0.466	-0.981	0.355	-0.971	0.592	-1.13	-1.16	-1.47	0.206	0.949	0.283	0.675	-0.0924	0.821	-1.55	-0.168	-0.751	-0.689	-0.154	0.867	1.25
train_165	1	1	1.54	0.0726	-0.676	-0.737	-0.0526	0.632	1.14	0.711	1.43	-0.267	0.084	0.186	-1.5	-0.878	1.84	-0.219	-0.429	-0.728	1.49	0.048	1.33	-0.157	-2.31	-0.885	0.372	-0.822	7.11e-05	0.376	2.02	1.56	-1.08	0.44	-0.739	1	-1.28	-0.425	-0.5	0.448	0.584	-0.0303	0.831	0.59	-2.68	-1.3	0.166	1.65	-0.0908
train_166	0	0	0.721	-2.41	0.506	-1.33	0.419	-1.15	-0.81	-1.34	-0.25	-0.245	-1.39	0.47	-2.63	-0.471	0.545	0.566	0.599	-1.98	0.371	0.688	-1.78	-0.839	-1.17	-0.267	-0.36	-1.63	0.374	1.39	1.84	-0.555	1.71	1.45	-1.47	-1.18	-1.08	-0.00102	0.768	-0.221	0.0276	1.22	0.267	1.4	1.3	-0.237	0.662	0.815	1.45
train_167	0	1	-0.479	-0.0289	0.0731	1.16	-0.14	1.34	0.814	-1.15	0.866	2.26	-0.667	0.752	-0.198	-0.153	1.79	1.35	1.21	-0.75	-0.0997	-1.08	-0.659	-0.741	1.11	0.0114	1.03	1.27	-0.384	-0.56	-1.25	-1.55	0.37	0.564	0.18	0.272	1.39	0.148	-1.36	2.32	0.714	-0.174	-0.265	-0.00356	0.746	-1.04	0.432	-1.18	0.425
train_168	0	0	-0.957	-1.07	-0.168	0.658	3.04	0.106	0.835	-0.00665	1.64	-1.62	-1.5	-0.0155	2.01	-0.78	0.0133	1.95	-0.446	1.51	-1.29	-0.961	1.1	0.153	0.187	-0.237	0.734	-0.87	0.239	-0.987	-0.378	0.67	-0.885	0.759	-2.58	-0.219	0.338	-1.06	-0.22	1.75	0.779	1.27	-1.35	-0.803	0.434	-0.182	-0.387	-1.24	0.539
train_169	0	1	-0.291	-0.408	0.591	-1.27	0.423	-0.786	0.0118	1.46	1.38	-0.731	0.798	0.282	-0.193	-0.326	-0.636	-0.49	-0.874	-0.598	-0.197	-1.34	-0.0213	0.0631	-1.12	-0.247	-0.907	-0.11	0.254	0.851	1.56	0.467	-0.311	0.412	-0.428	-1.14	-0.136	1.76	-1.36	0.182	1.05	1.98	0.147	0.169	0.294	-1.01	0.766	1.14	1.02
train_170	0	1	-0.294	-0.316	1.02	-0.117	0.371	-2.16	-0.351	-0.244	1.37	-0.844	0.265	2.03	-0.595	-1.08	2.21	0.68	-1.27	-0.814	0.443	1.09	0.0968	0.813	-1.05	-0.865	0.272	0.261	0.877	-1.46	-0.682	0.0907	-0.631	0.429	-2.83	-0.815	-0.321	-1.91	0.126	2.17	0.647	1.42	0.303	-2.03	0.544	-0.505	-0.0418	-1.8	0.299
train_171	1	1	1.19	0.865	0.508	-0.614	0.383	-1.12	0.405	0.121	-1	-0.97	-0.359	0.376	1.21	0.174	0.321	0.459	-0.784	0.779	-0.408	0.597	0.739	0.355	1.19	-0.0269	-0.577	2.89	0.307	2.8	-0.333	-1.38	0.844	-0.699	-0.535	0.814	1.31	0.374	-0.944	1.57	1.75	-0.944	0.0945	2.18	1.42	0.00845	1.95	0.0948	-1.18
train_172	0	1	-0.713	-1.42	-0.143	-0.261	-0.658	0.102	-1.87	-0.702	0.961	1.21	0.34	2.4	-1.16	-0.114	0.304	-1.28	0.757	0.0528	-0.469	-0.485	-1.89	-0.841	1.81	-0.37	-0.477	0.983	0.0384	-0.951	0.214	-0.152	-0.383	0.166	-0.589	1.23	1.24	0.0696	-0.593	0.198	-1.65	0.483	-0.997	-1.4	0.451	0.539	0.993	-0.0319	-0.0483
train_173	0	0	-1.12	-0.0295	0.787	0.745	-0.459	-0.122	0.426	-0.544	1.11	-0.889	2.49	-0.411	-0.571	-0.414	-0.164	-1.26	-0.135	-0.883	-0.301	-0.407	-1.63	-1.32	-3.1	1.75	-0.0972	-0.369	0.375	0.907	-0.16	0.248	0.972	1.1	0.014	-2.43	0.0364	-0.096	0.123	-2.15	-0.932	0.0141	-0.598	0.875	-2	-0.153	-1.1	1.42	1.65
train_174	1	0	-0.312	0.441	0.94	0.638	-0.949	-1.15	0.173	-0.492	0.305	-0.901	0.0323	1.57	-0.413	-0.0529	2.05	-0.195	0.388	0.546	0.47	-0.239	0.298	0.77	-0.658	-0.174	2.32	-0.0868	1.46	1.85	-1.71	-0.85	1.8	-0.655	1.31	-0.934	1.38	-0.813	-0.0647	-1.05	0.301	1.07	-0.548	3.11	-0.372	-0.148	-0.252	0.0703	-0.181
train_175	0	1	2.17	0.823	-1.16	-0.38	0.873	0.103	-0.966	1.38	1.09	-0.523	1.2	-0.127	0.568	1.05	0.614	0.503	-0.421	-0.669	0.812	-0.942	1.21	-0.0863	0.0905	0.305	0.644	1.73	-0.32	-0.757	1.37	0.54	1.48	0.0527	-1.5	1.83	0.941	-1.26	-0.226	0.873	-1.45	-0.806	-0.0965	-0.788	0.939	0.209	0.442	0.843	0.491
train_176	0	1	-0.193	-0.251	0.94	0.398	1.07	-2.93	-0.489	1.1	0.817	-0.232	1.23	0.344	0.084	-0.173	-0.757	-0.419	-1.06	-0.28	-1.35	0.926	-0.361	1.58	-0.722	1.22	1.02	-0.13	0.102	-0.433	0.000921	0.907	-1.7	-0.91	0.364	-1.85	1.39	0.812	0.647	-0.476	0.933	0.53	0.692	-0.292	1.13	2.06	-1.54	0.721	-1.71
train_177	1	0	-0.00102	-1.27	0.0979	1.17	0.117	-0.379	-0.445	-0.0223	-0.424	-0.326	0.275	-0.866	-1.81	-0.495	-0.804	1.23	1.74	-1.55	0.598	0.258	1.3	0.987	-1.79	-1.13	-0.254	-1.98	-0.855	0.676	-0.183	-1.18	0.535	-1.12	0.406	-1.06	-1.35	1.45	0.702	-1.06	0.737	-1.11	0.0415	0.757	0.527	0.399	0.466	-0.314	-0.279
train_178	0	1	-1.36	-0.227	1.74	-1.41	-0.465	-1.42	-1.16	-0.0557	0.948	-0.735	-0.26	-1.18	-0.425	-1.28	0.521	-1.98	-1.15	0.445	0.219	-1.47	-0.0167	-0.486	0.179	-1.28	0.978	0.504	2.1	0.206	1.32	0.387	0.347	0.408	0.245	0.0278	-1.1	-1.11	-0.504	0.844	2.39	1.86	2.07	1.66	0.454	1.24	0.0729	-0.725	-0.0143
train_179	1	1	1.76	1.05	-0.93	0.842	1.9	1.47	1.01	1.19	-0.951	-1.19	0.168	-0.789	0.792	2.48	0.83	0.603	-0.533	0.143	1.06	-0.955	2.55	-0.661	-0.353	-1.82	1.3	0.917	0.2	-0.0303	-0.174	1.74	-0.271	-0.79	-0.861	3.09	0.583	-0.0119	-1.3	1.46	1.01	-1.65	1.09	-0.831	-1.02	-1.49	1.37	1.53	-0.395
train_180	1	0	-0.258	-0.0995	-1.24	1.23	1.63	1.99	-1.66	0.689	-0.193	0.651	0.756	-1.22	-1.04	-1.65	0.406	0.261	2.14	0.378	-2.1	0.337	0.618	-0.163	1.71	0.683	0.887	-1.28	-1.53	-0.811	-1.56	-0.884	0.4	-1.27	1.87	0.917	-0.974	-0.864	-0.175	0.186	-0.527	-1.15	1.95	0.133	0.108	0.563	1.78	-0.7	0.51
train_181	0	0	-0.932	-1.14	0.194	-2.17	-1.26	0.561	-1.31	-1.2	-0.12	-0.832	-1.06	1.17	-0.0527	-0.0508	0.297	-0.199	0.153	-1.3	0.157	-1.37	-2.73	-1.56	0.601	-0.271	-0.331	0.848	0.863	0.758	0.149	-0.0695	0.51	0.706	-1.42	-0.608	0.945	-0.593	1.31	0.14	-0.544	-0.0386	0.201	-0.878	-0.474	0.0572	0.431	0.158	1.07
train_182	1	1	0.502	2.88	1.01	0.718	-0.576	1.17	1.07	-1.23	1.36	-1.59	-1.73	-0.896	0.149	1.49	1.69	1.18	-0.319	1.57	0.829	0.198	1.49	-0.658	-1.32	-0.66	0.15	-0.576	1.47	0.792	-1.2	-1.08	-0.162	-1.53	0.953	-0.677	-1.03	-0.163	-0.481	0.957	1.45	1.02	0.244	0.495	0.292	0.742	-2.96	-0.347	-0.474
train_183	0	0	-0.133	-1.46	-0.751	-0.677	1.06	0.15	-1.14	-0.312	-1.96	0.144	0.559	-0.346	-0.464	-0.748	-1.06	1.26	0.383	-0.578	-2.45	0.594	-0.321	-0.746	0.8	1.16	-1.61	-0.571	-0.36	0.356	-1.55	0.845	0.229	0.591	-1.93	-1.14	-0.236	1.35	0.0173	-1.12	-1.74	-0.964	-0.416	-0.539	0.446	1.32	-0.9	-0.9	0.609
train_184	1	0	-0.422	0.818	-0.959	-0.775	0.0845	1.98	0.912	0.175	-0.594	0.84	0.303	0.5	2.42	-0.348	-0.658	-1.12	0.606	-0.711	-1.41	-0.0988	0.968	-0.967	0.917	0.476	-0.103	-0.335	-0.661	0.381	1.19	-0.103	0.894	0.512	1.13	0.81	-2.04	0.226	0.397	0.415	0.109	-0.0455	2.02	0.799	-0.0989	1.3	-0.553	-0.382	1.41
train_185	0	1	0.621	-0.585	0.576	-1.14	0.769	-0.253	0.0271	-0.57	-0.802	0.415	0.0571	-0.56	-1.38	-0.355	-1.6	-0.425	-0.98	-0.931	0.621	-1.08	-0.938	-2.46	-1.79	0.101	-0.628	0.564	-0.592	0.0324	-1.2	1.18	0.585	1.21	-0.0132	-0.0636	0.838	-1.52	-0.795	-0.927	-1.06	-0.664	0.868	0.134	-0.869	0.00926	-1.66	-0.244	1.39
train_186	0	1	1.29	-1.09	0.617	-0.0813	0.347	0.597	-1.24	1.43	0.44	-0.84	-0.667	1.85	1.07	-0.96	1.59	0.305	0.509	-1.35	-0.18	-1.17	-0.507	0.518	0.631	0.504	-1.1	1.13	0.867	-1.17	0.106	0.18	-0.69	1.19	-0.155	-1.06	2.05	-0.443	-1.28	1.14	1	1.04	0.286	-1.46	-1.02	1.38	1.75	0.521	-1.68
train_187	1	0	-0.319	-0.213	0.325	-1.08	0.317	-0.509	0.791	0.92	0.175	1.02	0.94	-0.522	-0.472	-0.0818	0.622	1.3	-1.65	-0.0554	-0.132	1.7	0.923	1.12	-0.893	-1.42	-0.603	-0.282	-0.43	-1.24	1.02	1.88	0.777	0.357	-1.77	-0.555	0.113	1	0.365	0.236	-0.336	-1.04	0.806	-0.0981	0.562	0.154	0.454	-0.561	0.92
train_188	0	1	-1.41	-0.321	-0.931	0.263	0.797	1.16	0.842	-0.329	-0.0537	0.331	2	-0.789	-0.136	-0.792	1.11	0.423	-0.682	-0.00418	-1.05	-0.011	-0.707	0.128	0.573	1.93	1.01	0.252	0.362	-0.245	-1.04	-0.587	0.65	0.688	-1.85	0.135	-0.677	0.0315	0.0668	0.16	-2.02	-0.0944	0.558	0.46	-0.499	-1.12	1.08	-0.0361	3
train_189	1	0	0.424	0.693	-0.231	1.38	-0.483	0.982	0.591	0.256	0.869	0.00564	-1.25	-0.748	1.36	-0.306	-0.447	1.88	1.11	-0.911	-0.148	0.315	0.929	0.77	2.08	0.735	0.562	0.298	-2.1	-0.481	0.243	-0.704	0.604	-0.842	1.49	-0.933	-0.581	-0.356	-1.25	-1.13	1.91	-0.199	-0.115	0.604	1.22	0.837	-0.616	-1.13	-1.46
train_190	1	0	-0.122	-0.317	1.3	1.01	1.33	0.591	1.15	-0.0762	1.98	0.545	1.11	-0.309	-0.435	-1.41	1.55	-0.0831	-1.18	-0.924	-0.498	1.96	2.16	1.3	-1.13	0.905	0.996	-0.433	-0.597	-0.862	-0.236	1.04	0.344	-1.09	0.02	-0.381	-0.942	-1.25	-0.256	-1.53	-0.995	-0.425	1.33	-0.645	-0.681	-0.258	-0.901	-1.19	1.53
train_191	0	1	1.22	1.67	-0.494	-0.0333	1.79	0.867	-1.06	0.845	0.883	2.31	1.56	-1.52	-0.331	0.165	1.28	1.31	-0.268	0.53	-1.04	-0.656	1.49	-1	-2.11	1.36	-0.125	0.199	1.2	1.09	-0.946	-0.902	-0.533	0.682	0.385	-0.0707	1.14	0.466	-1.17	0.141	0.223	-1.06	1.48	-0.402	-0.549	-0.0256	0.389	0.254	-0.443
train_192	1	0	1.1	1.09	1.66	1.73	0.274	-0.124	0.179	2.04	-1.97	0.0256	-1.75	-0.517	0.558	0.272	-0.883	-1.11	0.868	2.81	-0.421	1.54	1.76	0.432	0.0574	0.837	0.441	-0.548	-0.0679	0.748	1.83	-1.39	-0.724	-0.0162	0.832	-1.52	-0.837	1.14	-0.243	-0.382	1.18	1.03	-0.68	0.473	-0.783	1.39	-1.63	-0.401	-1.26
train_193	0	0	-0.537	0.364	-1.54	-0.136	-0.658	-0.928	-0.422	-0.722	0.548	2.48	0.0207	1.24	0.561	1.53	1.27	1.7	-0.44	0.53	-0.409	1.34	-0.0494	0.385	-1.79	-0.0975	-0.411	-0.437	0.792	0.676	-0.281	0.0141	-1.26	0.379	-1.1	1.12	-0.0444	0.306	1.49	-0.114	-1.39	0.188	0.234	0.205	-1.7	-0.603	-0.747	0.347	1.53
train_194	0	0	-1.6	0.738	0.253	0.486	0.277	-0.488	-0.386	-0.405	-1.45	0.364	-0.78	0.835	0.289	1.13	-1.36	-0.457	-2.53	-0.449	-1.39	1.01	0.289	-0.588	-0.787	-0.538	0.219	0.362	0.977	-1.16	-1.17	0.432	0.181	-1.5	-1.59	-2.02	-0.307	-0.277	0.653	0.0969	0.724	0.224	-0.187	0.56	-0.0853	-0.219	-2.44	-0.0779	0.435
train_195	1	0	-0.86	0.833	-1.47	1.87	1.83	3.34	1.03	0.625	-0.958	-0.646	0.316	-2.12	0.87	0.298	-1.46	1.17	1.07	0.383	-0.524	0.393	1.79	1.04	0.926	0.535	0.123	-1.39	-1.21	-0.61	-0.507	-0.955	-0.922	-0.635	-1.99	0.602	0.384	1.17	1.66	-1.12	-1.05	-1.12	1.33	-1.02	-0.277	-1.03	1.42	0.0389	0.962
train_196	0	0	0.161	0.178	-1.6	-0.0197	0.877	0.437	0.232	-0.279	-0.968	-0.0141	-0.531	1.09	1.54	0.702	-0.521	1.63	-0.772	0.219	0.992	-1.08	0.539	0.329	0.633	-1.05	0.974	0.442	-0.496	-0.837	-1.15	0.165	-0.432	0.644	-0.776	0.685	0.457	1.07	0.182	1.38	0.116	0.191	1.47	0.197	0.155	0.308	0.529	0.438	0.484
train_197	1	1	1.38	1.63	-1.8	1.38	-0.486	0.0876	0.159	0.53	-0.143	0.377	1	-0.0578	1.3	0.654	-0.0472	-1.03	-1.98	-0.648	-0.0268	0.552	-0.00591	-0.0764	-1.33	-0.279	-1.4	-0.527	0.0337	0.116	0.134	0.143	1.6	-1.42	0.066	-0.982	-0.774	0.883	-0.102	-1.14	-1.41	-0.438	-0.147	-0.346	-0.865	0.167	-0.175	0.185	0.0572
train_198	0	1	0.302	-0.593	-0.657	-0.238	0.0357	-0.612	0.525	-1.74	1.35	0.659	1.65	1	0.00531	0.426	-0.572	-0.171	-0.43	0.404	-0.345	-1.12	0.783	-0.955	0.347	-1.11	-0.279	-0.578	-0.548	0.915	0.854	-1.81	-0.508	0.645	-0.0314	-0.585	-0.796	0.173	-0.762	0.842	0.737	0.381	0.612	-0.786	0.644	-0.381	0.635	0.723	0.492
train_199	1	0	-0.927	0.267	-1.23	-0.461	1.61	-0.605	0.753	0.209	0.755	0.166	1.89	-0.0654	0.161	-0.943	-0.326	-0.0371	0.0316	-0.702	0.395	1.72	-0.648	0.694	0.0464	-0.473	0.637	0.53	-1.84	-0.155	-1.22	-0.288	-0.105	0.991	-0.372	0.0282	1.38	-1.55	0.715	-1.13	-1.02	-0.333	-1.7	-0.938	-0.596	0.196	1.34	-0.994	0.719
train_200	1	1	0.836	0.246	-0.921	0.394	0.73	1.3	1.79	0.887	-1.25	0.416	0.985	-2.63	0.771	1.03	-2.2	-0.526	0.651	0.055	1.65	-2.41	0.835	1.1	-0.117	-0.967	0.182	-0.679	-1.56	-2.72	-0.627	1.93	0.184	0.0527	1.45	0.732	0.788	1.63	-0.557	-0.604	1.86	-1.12	1.96	-0.317	1.76	0.309	2.12	1.22	-1.73
train_201	0	1	-0.377	0.892	-1.33	-1.71	-0.0464	1.5	1.17	-0.23	1.26	1.49	1.16	-0.0114	0.801	-1.39	-1.48	0.0842	-0.756	0.428	0.543	1.03	0.7	0.633	-0.641	-0.762	-1.86	0.422	0.294	-0.0736	-0.835	-1.02	0.151	-0.281	0.871	0.841	-0.483	1.46	2.33	-0.789	0.771	-1.13	0.879	-1.69	0.199	-0.727	0.76	-1.12	0.215
train_202	0	1	1.11	-0.542	0.175	0.541	-1.41	0.847	-1.78	-0.711	-0.74	0.196	0.528	0.323	-0.689	0.0132	1.47	0.326	-0.215	-0.506	1.04	-0.304	-1.43	-2	-0.0629	0.6	-1.08	0.689	0.615	-0.441	-0.662	-0.95	0.297	0.77	0.877	-0.712	-0.525	1.01	0.0285	2.23	0.525	-0.153	0.473	0.969	2	-0.183	1.04	0.262	-0.0147
train_203	1	0	-1.28	0.504	-0.588	0.00284	0.51	1.09	-0.386	-0.5	-1.02	-0.799	0.0543	-1.34	0.598	0.838	-0.56	-0.233	-1.13	0.419	0.0206	0.755	1.08	-0.285	-0.82	0.259	-0.209	0.205	-1.21	1.85	0.105	-0.912	2.54	0.149	0.632	-0.0732	-1.77	0.0299	0.996	0.204	0.73	-1.47	0.485	1.74	0.485	-0.363	0.0014	0.422	-0.625
train_204	0	0	-1.71	-0.5	-0.104	0.746	-2.03	-1.83	-0.362	-1.55	-0.172	0.449	-0.583	1.46	0.771	-0.611	-0.978	-1.58	-1.34	-0.906	-1.93	-2.02	-0.586	0.842	-0.534	-1.06	-1.16	-1.11	-0.923	-1.23	-1.74	-0.372	0.832	-0.675	0.647	-1.89	-0.338	-0.0202	0.596	-0.457	-1.02	0.276	-2.29	0.518	-0.611	0.924	-1.04	1.09	-0.484
train_205	0	1	-0.875	-1.45	-0.317	-1.02	1.11	-0.122	0.291	0.591	-0.368	0.984	0.0912	-1.82	0.405	-0.764	-1.18	-0.907	0.156	-0.0366	0.368	-0.758	0.346	-0.0252	-0.138	-1.41	0.18	-0.86	-2.35	-1.4	0.000683	-0.063	0.73	0.00459	0.109	0.391	-0.621	0.263	0.838	-0.595	1.02	0.0941	-0.000264	0.742	0.459	-0.0227	0.942	-0.432	-0.626
train_206	0	1	-0.238	-0.573	-0.632	-0.203	-0.73	1.05	-0.258	-0.982	-0.638	-1.26	-0.711	-0.637	0.812	-0.0927	0.159	-0.241	-0.319	-0.0984	-0.0927	-1.05	0.691	-1.46	-0.821	0.706	-0.498	-0.722	1.05	1.06	-1.26	-0.024	0.0231	1.18	0.11	-0.481	-0.854	1.47	1.92	0.0223	-0.318	-0.363	0.663	-1.29	-0.166	-0.495	-0.687	0.972	1.21
train_207	1	0	0.92	-0.179	0.364	0.961	0.617	-0.391	1.92	0.0831	1.07	-1.33	0.107	-1.31	0.518	-0.287	-0.0435	1.46	-1.19	-0.792	0.0723	0.505	0.98	0.104	0.143	0.422	1.57	-0.931	-1.27	-0.427	0.00602	-0.129	0.195	0.981	0.151	-0.608	-1.71	-0.0809	0.258	-0.189	0.213	0.595	0.335	-0.917	2.11	0.218	-1.31	-0.0863	-0.803
train_208	1	1	1.12	0.255	-0.538	-0.898	-0.174	-1.16	1.07	1.68	-0.373	-0.549	0.321	-0.478	-2.19	-0.362	0.424	-0.374	-0.409	1.34	-1.18	1.42	0.287	-0.471	0.334	-1.67	0.725	0.0572	0.0374	-0.174	1.28	-0.0833	1.13	-0.258	-0.583	0.189	-1.77	-2.22	1.24	0.7	-0.928	-1.2	0.635	0.223	-0.103	-0.309	0.384	0.38	0.937
train_209	1	1	2	0.102	1.32	0.26	-1.53	0.505	-0.188	2	-0.715	1.85	1.48	-1.1	-1.23	1.33	-0.592	-0.743	0.189	0.87	0.19	0.441	-0.969	-0.59	-0.747	0.353	-0.911	1.43	0.476	-0.0668	1.84	0.449	0.0729	0.241	0.676	0.0167	-0.532	0.728	0.348	-0.812	-1.1	-0.452	-1.4	0.966	-1.52	-0.333	-0.291	0.397	0.484
train_210	0	0	-0.958	-0.813	-0.108	0.587	-0.298	0.189	-0.907	1.74	-0.595	-1.75	-0.503	2.04	-1.76	-0.513	-1.34	-1.57	-1.07	0.194	-0.706	-1.46	-1.07	-0.0887	0.172	0.337	-0.894	0.596	0.61	-1.76	1.26	1.39	0.0505	0.766	-0.838	-1.15	0.0618	0.157	-0.893	0.906	-1.36	0.628	0.349	-0.57	-0.693	0.0783	-0.63	0.448	0.382
train_211	1	0	-1.47	-0.0861	1.3	0.848	-0.654	-0.978	0.433	-0.167	1.35	0.0519	-0.497	0.291	0.852	0.391	0.463	0.479	-0.33	-1.26	-0.717	0.0262	-0.912	0.138	0.0549	-0.156	0.809	1.86	1.07	0.491	0.886	-1.5	-0.348	-0.607	-0.711	0.132	0.38	-0.629	-0.101	0.304	-0.172	-0.0283	0.268	0.579	1.55	0.00586	-1.8	-1.88	-0.961
train_212	1	1	0.45	0.485	0.41	1.11	0.741	-0.554	-0.256	1.08	0.718	-0.63	0.359	0.542	-0.848	-0.187	0.237	-1.72	-0.508	-0.477	-0.709	0.00987	1.66	1.19	-1.66	-0.356	-1.11	-0.502	-0.431	-0.192	0.171	1.75	1.44	-0.841	-0.576	-0.942	0.356	0.14	-0.885	1.13	-0.247	0.238	0.232	-0.35	0.296	0.162	0.0687	1.78	-0.148
train_213	1	1	1.58	-0.387	-1.06	0.177	-0.501	0.92	0.307	1.48	-0.316	0.198	0.527	-0.626	1.31	1.25	-1.97	1.13	-1.62	-1.1	0.558	0.589	-0.608	-0.188	-1.52	-0.714	0.251	-0.468	-2.11	0.292	-2.3	0.264	0.625	-0.324	0.358	0.305	1.02	-0.283	0.439	-1.15	1.2	-0.496	0.655	-2.06	0.365	-0.0752	-1.49	0.243	-1.27
train_214	1	1	-0.195	0.136	0.173	-0.286	-0.393	0.309	1.27	-1.52	1.39	0.379	-0.297	1.01	-1.32	0.318	0.502	-0.318	0.353	0.352	1.91	0.312	1.05	1.64	0.183	0.0854	1.68	-0.649	1.42	-0.616	1.87	1.09	-1.44	0.966	-1.4	-0.0903	-0.476	-0.462	1.67	1.32	-0.109	0.406	0.884	0.223	1.53	-1.43	0.481	0.749	0.234
train_215	1	1	-0.454	1.58	0.717	-1.96	1.07	1.51	-0.0229	0.942	1.18	-1.13	1.34	-0.262	-0.478	0.257	0.376	-0.431	-0.279	-0.423	1.71	-0.0724	-0.205	0.722	0.617	-0.673	-0.262	0.374	0.667	-0.275	0.284	-0.659	0.425	0.167	-1.17	0.0528	-0.917	-0.116	0.394	-1.04	0.714	1.29	0.48	0.0999	0.392	-0.248	1.34	0.73	-1.11
train_216	1	1	0.744	0.145	-1.44	-0.0572	0.372	0.0782	-0.219	0.434	-0.455	0.889	-0.587	-0.88	1.07	-0.117	0.514	-1.09	-0.611	-0.529	-0.0169	-0.437	-0.158	0.521	0.48	-0.656	-0.454	0.241	0.902	1.44	0.53	0.557	-1	-0.71	0.393	0.294	0.921	-0.302	-0.00645	0.924	-0.09	-0.775	-1.18	-1.5	0.642	1.05	0.108	0.056	-1.86
train_217	0	1	0.0572	2.32	0.498	1.1	0.281	0.555	0.239	0.861	0.0312	-1	0.508	-0.78	1.2	0.22	0.145	-0.237	0.0714	1.08	-1.03	-2.01	0.226	1.54	1.2	1.37	0.464	1.03	-1.33	-0.771	0.709	0.469	0.626	0.785	0.278	-0.534	-1.6	1.21	-0.0793	0.817	1.15	-0.967	-0.197	0.294	0.0895	0.135	1.94	1.38	0.746
train_218	1	1	1.16	0.169	-0.413	1.26	0.842	1.14	-0.0337	0.878	-0.786	0.00158	-2.49	-1.28	1.24	1.05	-0.218	0.687	0.0555	-0.628	1.58	-1.57	0.0233	-0.313	2.38	-1.56	-1.12	-0.0424	0.0431	1.54	0.389	-0.761	0.143	-0.444	1.59	1.62	-1.6	-0.187	0.318	0.0707	0.141	1.15	-0.626	0.994	0.499	-0.575	-0.311	1.74	-1.34
train_219	0	1	-0.716	-0.481	0.986	-0.825	0.652	0.318	0.586	-0.0278	1.94	-0.142	0.711	-0.566	0.36	0.163	0.671	-0.0297	-1.11	-0.13	-1.42	-1.94	-0.237	-1.08	-1.42	0.896	1.82	0.667	0.477	0.65	0.427	-1.29	-1.2	0.609	-1.04	0.845	0.881	-1.29	-1.05	0.773	-2.12	-0.771	0.981	-0.647	-1.99	-1.73	-0.256	1.43	-1.23
train_220	1	0	-0.414	-0.541	0.243	0.118	-0.561	1.19	1.84	-0.927	0.702	-0.653	2.45	0.703	-1.91	0.671	-0.287	-0.546	-1.22	-0.535	0.384	0.843	-1.07	-1.03	-0.202	0.0898	1.15	0.639	0.885	-2.27	0.371	1.83	1.32	-1.14	-0.727	0.569	-0.446	1.2	-0.0331	1.21	-0.356	-0.488	-0.349	1.71	0.626	-0.73	-0.652	0.811	0.0154
train_221	1	0	0.336	2.4	-0.0826	0.354	-0.765	-0.981	-0.517	1.74	-0.889	0.781	-0.4	0.63	1.14	1.77	-1.11	-0.735	-3.26	0.0201	0.276	0.728	0.59	1.78	-0.739	-0.413	1.23	-0.727	1.6	-1.57	1.43	3	-1.07	-0.0469	-1.06	0.656	0.163	-0.305	-0.479	-1.08	0.0288	-0.543	0.573	-0.0296	-2.2	-0.546	-0.188	-0.289	1.42
train_222	0	1	0.125	-0.829	0.658	-1.38	-0.388	0.389	-0.992	-0.589	-1.41	-0.566	1.76	-0.108	-0.854	-3.58	-0.42	0.279	1.71	-1.95	0.519	0.835	-1.39	0.367	-0.821	0.803	-0.443	-0.972	-0.736	0.533	-0.342	0.455	-0.605	0.285	0.837	-1.73	-0.569	-0.238	-0.268	-2.26	0.413	0.62	-1.45	0.126	0.129	1.39	0.523	-2.03	2.26
train_223	1	1	1.25	0.0854	0.684	1.14	0.205	-0.635	-1.41	1.06	-1.22	0.348	-2.38	-0.024	0.267	-0.0288	0.742	-0.762	0.193	1.31	0.703	1.28	1.15	0.923	1.18	0.365	-0.348	0.0962	0.071	0.864	0.999	1.91	0.641	-0.102	-0.326	-0.967	-2.25	1.58	-0.61	-0.318	1.38	1.02	0.284	0.473	0.811	1.12	0.289	0.972	-1.29
train_224	1	1	0.32	-1.52	-0.322	-0.816	-1.38	-0.286	2.03	-0.168	0.704	-0.538	-0.727	1.1	-0.694	-0.474	2.13	0.783	0.192	-2.45	0.468	0.43	0.61	0.145	-0.639	-2.27	-0.238	-0.0267	0.308	0.833	0.335	0.993	-0.0954	-1.27	-1.78	0.49	-1.05	-0.333	1.94	0.275	0.146	-1.15	0.48	0.579	2.88	-0.186	0.308	1	1.88
train_225	0	1	1.04	0.76	-1.77	-0.76	0.303	-0.122	0.47	-1.1	-0.686	0.466	1.36	-0.809	1.2	0.0626	-0.0943	1.04	-0.622	2.42	-0.3	-0.435	1.32	-2.05	0.361	0.998	-0.608	1.22	-0.389	1.94	1.11	-0.444	-0.383	1.19	-2.29	-1.73	0.248	0.121	-1.1	1.14	0.803	-0.557	1.76	-0.534	2.16	-1.33	0.0165	0.811	0.906
train_226	1	0	-0.394	0.221	0.328	0.345	-0.297	0.23	-0.559	0.417	-1.13	-0.628	-0.638	-0.0214	-0.434	0.0615	-0.688	-0.717	1.19	1.65	-0.152	0.291	-1.23	-0.211	0.2	0.109	1.88	-0.435	0.247	-0.275	-0.168	-1.36	1.32	-0.319	0.462	-0.333	1.99	-1.54	-0.824	0.792	-0.307	-0.316	-0.552	-0.185	-0.777	1.21	-0.093	-1.11	-0.906
train_227	1	1	1.73	1.35	0.485	-0.232	0.916	0.716	-0.2	2.14	0.361	0.637	0.946	0.15	0.89	1.38	-1.34	0.333	-2.23	0.391	0.571	1.96	1.18	1.83	-1.16	1.35	0.704	0.999	0.598	1.62	1.04	-1.21	-1.14	-1.9	0.34	1.57	1.31	-0.566	-0.906	2.38	0.708	0.844	1.01	1.78	-0.172	-1.13	0.614	2.39	-0.806
train_228	1	0	-1.09	1.41	-0.721	-0.711	1.16	-0.188	0.178	0.981	-0.723	-2.41	0.379	-1.46	-0.274	0.234	-0.913	-1.22	-1.21	0.0431	-1.27	0.648	0.039	0.26	1.16	0.39	-0.25	-0.262	-0.623	-0.819	0.536	0.798	0.000487	1.21	-0.0367	-0.952	-1.04	-0.213	-0.597	0.248	-0.839	-0.0452	-0.228	0.609	-0.0317	2.25	0.693	0.717	-0.452
train_229	0	1	0.611	1.86	-0.511	0.111	1.28	2.21	-1.19	1.02	-1.83	0.381	1.47	0.612	0.966	0.752	1.03	-1.79	0.0338	1.89	-0.279	1.64	1.08	0.144	1.61	0.082	-0.634	-0.213	0.199	-0.173	-0.49	-1.86	-0.23	-1.25	-0.459	0.985	0.76	0.54	0.784	-1.12	0.429	0.318	0.341	-1.94	-1.25	-1.14	0.101	0.228	-0.498
train_230	0	1	-0.139	-1.17	-1.49	-1	0.421	-1.73	0.408	-1.31	0.288	0.435	0.738	-0.979	1.29	-0.681	-0.8	1.22	0.525	0.943	-1.94	0.559	0.233	-0.28	0.14	0.438	-2.28	0.722	-0.378	1.44	0.519	0.681	-0.481	-0.0864	0.132	0.195	-1.61	-0.817	0.901	0.259	-1.89	-0.696	0.941	0.0659	0.786	0.745	0.495	-0.866	2.09
train_231	0	0	-0.469	-1.55	1.05	0.165	0.786	-0.701	0.00248	-1.41	1.06	-0.0226	-1.37	1.72	-0.718	-0.189	-0.46	0.441	-0.0886	-1.54	-1.74	1.26	-1.65	1.25	0.95	0.868	0.38	0.0529	0.541	0.858	0.24	1.28	-0.368	0.0393	-1.23	-0.323	-0.467	-0.316	-0.618	0.383	-0.565	-1.28	-0.132	0.658	0.79	-0.519	-0.725	0.463	-0.634
train_232	1	0	1.69	-0.382	0.562	-0.978	-0.526	0.274	0.131	1.53	-0.439	-1.72	0.768	0.0198	-0.173	1.06	-0.875	-0.819	-2.08	-0.264	-0.000865	-0.322	0.386	-0.718	0.48	1.8	1.83	-0.307	-1.02	-1.34	0.0366	1.54	-0.00799	0.581	-1.36	-0.0346	-0.336	-0.819	-1.83	-0.525	-1.38	1.62	-0.315	-0.797	-0.57	2.23	-0.509	1.54	-0.843
train_233	0	1	0.0175	0.415	-1.61	-0.812	0.591	0.803	0.105	-0.824	-0.0523	1.27	-0.242	-0.38	2.12	-1.59	-0.621	0.423	0.426	0.673	-0.0829	0.203	-0.972	-0.618	-0.306	-0.285	-1.73	-0.263	-2.84	0.809	-1.08	1.01	-1.26	0.25	1.63	0.105	0.398	1.19	-1.56	1.08	-0.288	0.513	0.789	-0.813	-1.2	1.09	-0.88	-0.933	-0.787
train_234	1	1	-0.212	-1.5	0.883	0.138	0.463	0.501	1.44	-0.725	1.08	-0.743	-0.305	-0.806	-1.95	-0.118	0.0568	0.554	-0.875	-0.916	2.12	-1.71	-0.152	-1.43	-0.747	-0.824	1.15	0.584	-0.121	0.0712	0.707	0.497	1.08	0.193	-1.23	0.473	0.753	-0.726	1.39	1.22	0.298	-0.732	-1.08	0.566	-0.152	-0.884	-0.485	0.678	0.427
train_235	0	1	-0.557	-1.6	0.0845	-1.43	0.243	0.572	-0.532	-0.517	-0.438	0.574	-1.3	-1.19	-1.03	0.296	-0.918	-0.0493	-0.252	0.595	-1.61	-2.55	0.281	-2.31	-0.967	-1.1	-1.74	-1.3	-0.148	-0.0181	0.0653	-0.18	-1.09	1.14	-1.06	-0.659	-0.977	1.87	-1.21	1.66	-1.37	0.994	0.772	-0.525	-0.498	-0.222	0.862	0.983	1.68
train_236	1	0	0.135	-0.614	1.4	0.558	0.421	0.17	0.0895	0.571	0.199	0.514	0.0944	-0.972	-1.17	0.287	-1.08	0.363	0.068	-1.31	0.536	1.39	-2.03	-1.23	0.4	0.742	-0.143	0.632	-0.86	-0.394	-1.24	-0.487	-1.09	0.0372	-0.958	0.514	0.298	0.228	-0.589	-0.822	-0.999	0.335	-0.796	0.832	-0.424	0.773	-1.32	0.0637	-2.27
train_237	0	1	-0.55	-0.895	-0.57	0.103	-0.208	-1	-1.15	0.716	1.23	0.0939	-0.0327	0.965	-0.769	0.194	-0.055	0.311	0.384	0.474	-0.297	1.11	-0.383	-0.992	0.667	-1.07	-0.385	-0.771	-1.03	-1.64	-1.72	0.42	0.225	0.246	-0.817	-0.724	1.36	-0.17	-0.853	1.14	-0.183	-0.501	-0.0015	-0.417	1.52	1.96	-0.6	-1.21	-0.0134
train_238	1	1	0.625	0.964	1.31	1.73	0.578	-1.55	1.41	-1.26	0.18	1.52	-0.391	1.97	-0.29	0.797	0.306	-1.88	-0.236	0.912	-0.843	0.0614	0.099	1.83	1.08	-2.54	-0.15	0.956	0.481	1.1	0.204	-0.818	-1.13	-0.565	0.0514	1.14	0.657	-0.253	-0.566	0.295	0.802	-1.54	-1.39	0.634	0.293	-1.64	-0.769	0.373	-1.87
train_239	0	1	-0.638	0.611	-1.14	0.0571	-1.45	-1.14	-0.484	-1.61	-0.931	0.863	-1.13	-0.0904	0.717	-1.72	-0.693	-0.651	-0.961	1.73	-0.5	-0.546	1.16	0.547	0.364	0.238	-0.973	-0.328	2.05	-0.403	0.141	0.573	-1.94	-1.31	1	-0.8	0.37	-0.579	2.46	0.624	-0.107	-0.457	0.207	1.21	0.588	0.708	0.385	-1.3	-1.18
train_240	1	1	1.74	1.77	0.473	-0.775	-0.596	-0.565	0.707	0.171	0.124	2.21	-0.413	-1.95	0.854	1.17	0.77	0.43	-1.53	1.18	0.00442	0.934	3.09	0.68	-0.207	1.9	-0.343	-1.12	1.98	1.69	0.818	-0.559	-1.49	-1.99	1.07	1.34	-0.383	1.06	-1.49	-1.22	0.186	1.05	-0.21	-1.31	-1.06	-1.38	-1.52	0.0472	0.15
train_241	0	0	-1.13	-0.0593	-0.911	-0.787	1.93	2.49	-0.00848	-0.405	-0.14	-1.29	0.881	-1.25	0.488	-0.16	0.132	-0.743	-0.799	2.94	-1.73	-0.468	-0.92	1.42	1.52	-0.441	0.356	0.181	1.12	0.785	-0.481	0.321	-1.52	-0.0211	1.65	-0.266	-0.596	-2.56	0.423	2.38	0.0239	-0.337	-0.965	0.771	0.512	0.704	0.163	0.598	-0.338
train_242	0	1	-0.0324	-0.626	1.73	1.63	0.0273	-0.119	-0.146	-0.747	0.401	-0.0368	0.29	1.23	1.18	1	0.933	-0.903	-0.827	-1.14	-0.704	-0.991	-1.08	-0.00739	-0.207	1.1	0.766	0.632	1.37	0.267	0.0928	0.234	-0.985	0.587	-0.513	-0.319	1.55	-0.15	-0.929	0.461	0.84	0.281	0.0682	1.01	-0.778	-0.938	1.38	1.67	0.195
train_243	1	0	1.05	-0.674	1.35	2.08	-0.0735	0.369	-0.492	1.75	-1.08	-0.01	0.241	0.589	-0.332	0.796	-0.187	1.33	0.0347	0.653	-1.59	0.714	1.81	0.992	1.79	0.201	0.0123	0.943	0.76	0.19	0.583	-0.485	-0.305	0.232	0.619	-0.0394	0.293	-0.388	-1.18	0.352	-0.206	-1.12	-0.713	-0.771	0.754	-0.0745	1.49	-1.37	0.3
[truncated: 721 more columns]
