# Supplementary material for: A multimodal ConvNeXt-Tiny deep learning model for simultaneous prediction of IDH mutation and Ki-67 expression in gliomas
Source: PLoS One. 2026 Jun 26;21(6):e0351757. doi: 10.1371/journal.pone.0351757 (PMC13308780; doi:10.1371/journal.pone.0351757)
Supplement: S1 File — This file contains the de-identified tabular data underlying the findings of this study, including cohort assignments, clinical variables, molecular labels, extracted radiomics features, deep learning features, model prediction signatures, and numerical data used to generate the figures and tables. (ZIP) [file pone.0351757.s012.zip › DL_train_IDH_single__ADC_train_raw.csv]

sample_id	y_idh	y_ki67	DL1_ADC	DL2_ADC	DL3_ADC	DL4_ADC	DL5_ADC	DL6_ADC	DL7_ADC	DL8_ADC	DL9_ADC	DL10_ADC	DL11_ADC	DL12_ADC	DL13_ADC	DL14_ADC	DL15_ADC	DL16_ADC	DL17_ADC	DL18_ADC	DL19_ADC	DL20_ADC	DL21_ADC	DL22_ADC	DL23_ADC	DL24_ADC	DL25_ADC	DL26_ADC	DL27_ADC	DL28_ADC	DL29_ADC	DL30_ADC	DL31_ADC	DL32_ADC	DL33_ADC	DL34_ADC	DL35_ADC	DL36_ADC	DL37_ADC	DL38_ADC	DL39_ADC	DL40_ADC	DL41_ADC	DL42_ADC	DL43_ADC	DL44_ADC	DL45_ADC	DL46_ADC	DL47_ADC
train_001	0	1	0.204	2.05	-0.541	0.421	1.02	-0.32	0.272	1.42	0.291	-0.708	0.225	-0.135	1.96	0.193	1.66	-2.04	0.797	0.533	0.144	1.09	-0.951	-1.46	-0.76	-0.785	1.69	1.44	0.686	0.544	-0.61	1.34	0.547	0.812	1.99	-1.82	-0.363	-0.25	0.129	-0.852	0.862	1.41	1.07	1.96	-1.37	-1.69	0.000881	1.38	0.606
train_002	0	1	-1.34	-0.152	-0.461	-0.618	0.25	-1.51	1.95	0.403	1.44	-0.12	0.98	-2.31	0.445	-0.545	-0.375	-1.04	0.89	2.08	-1.03	0.398	-0.361	-0.8	0.461	-0.641	1.07	-0.246	-0.801	1.58	0.911	1.23	1.37	0.816	1.71	1.65	1.14	1.48	0.407	-0.343	-1.09	1.14	0.554	0.179	0.0771	-0.886	-0.48	-0.135	0.159
train_003	0	1	-0.925	0.79	-0.24	1.62	-0.645	0.458	1.68	-2.05	0.752	-1.1	-0.126	0.393	-0.514	-2.24	0.183	0.103	1.63	1.75	-0.4	-0.769	-0.8	0.37	-2.26	-0.921	-0.0503	1.34	-0.516	0.36	-0.629	0.426	1.73	0.063	1.01	0.555	0.675	0.372	-0.283	0.112	-0.0706	-0.831	-0.404	0.459	-1	0.216	1.81	1.5	1.04
train_004	1	0	1.45	-1.12	-0.763	0.00355	0.0434	0.819	0.447	0.579	-1.36	-1.48	-0.418	0.535	1.33	-1.54	-0.383	0.381	-0.546	-0.0644	-0.516	2.15	-0.522	0.72	-0.0311	-1.4	1.11	0.526	1.32	-0.44	0.527	0.3	0.125	-0.838	-1.36	-2.08	-0.719	-1.69	0.633	-0.253	1.24	-2.02	0.947	-0.136	0.239	1.09	-1.92	0.913	-0.343
train_005	0	1	-1.09	-0.2	0.0015	-1.38	1.8	-0.903	-0.151	-0.128	0.567	-0.00338	0.259	1.09	-0.36	-0.904	-0.252	1.22	0.863	0.277	0.854	0.0533	0.248	2.14	0.577	1.06	0.308	0.662	0.589	-1.1	-1.53	0.641	0.41	-0.397	1.1	-0.777	0.309	-0.508	1.51	-0.175	0.1	0.435	-0.252	-1.82	0.961	0.0941	-0.894	-0.979	0.29
train_006	0	0	0.322	0.394	2.23	-0.368	-0.333	-0.529	-0.357	0.519	0.913	-1.18	1.09	1.02	-1.12	-0.58	1.11	0.195	0.292	0.929	1.18	-0.873	-1.37	-1.34	0.792	1.56	-0.0431	-0.112	-1.61	0.162	0.645	0.375	1.05	1.57	-0.0144	0.705	-0.917	1.35	-1.03	-0.04	-0.882	-0.672	-1.88	0.513	-0.672	0.565	0.793	1.37	0.817
train_007	0	0	-0.591	0.509	0.577	-0.879	1.16	-0.317	-0.563	1.73	0.343	-0.535	-1.02	-0.657	-2.03	-1.05	0.838	-0.845	0.274	0.859	-0.0853	-1.06	-0.0761	0.293	-1.58	0.856	0.257	-0.269	-1.77	0.443	1.51	-0.217	-0.0228	-0.684	0.368	1.14	1.02	0.551	-1.71	0.779	1.29	-0.363	-0.542	0.199	1.23	0.383	-0.942	-1.2	0.844
train_008	0	0	-0.264	0.692	0.565	0.501	-0.513	-1.32	-1.94	0.89	0.568	-1.24	0.33	-0.736	-0.543	0.985	-0.357	0.122	-0.826	-0.15	0.155	-1.7	0.867	-0.87	-0.791	0.0891	0.0224	-0.763	-1.14	1.38	0.0213	-0.0565	0.418	-1.38	-0.142	0.627	-1.58	0.642	0.514	0.761	-0.893	0.546	-0.781	0.513	0.239	0.999	1.27	-0.717	1.59
train_009	0	0	-0.16	2.03	2	0.714	-0.803	-0.232	1.35	1.56	1.88	1.16	2.79	-0.335	-0.27	0.318	0.419	1.05	0.517	-0.115	-0.403	-0.353	0.775	-1.52	0.229	2.3	-0.439	-1.98	-1.52	-0.726	-1.22	-0.818	1.29	-0.469	0.44	2.29	-1.78	0.704	-1.3	1	-0.733	-0.229	0.59	-0.375	-0.787	-0.587	1.2	-0.764	-0.308
train_010	0	1	-0.435	1.43	-0.191	1.25	0.912	-0.943	-1	1.59	1.43	1.3	-0.653	-0.122	1.86	0.391	0.424	-1.12	1.99	2.09	0.788	1.44	-0.993	0.0634	0.93	0.204	0.631	0.314	1.18	-2.35	1.84	-0.343	2.19	1.65	1.95	-0.317	0.433	1.04	-0.522	0.00075	-0.975	0.333	0.993	1.28	-1.25	-1.39	-0.961	0.69	1.37
train_011	1	0	1.66	0.258	-0.366	-1.65	-0.259	-0.223	-1.49	-0.896	-1.61	-1.35	-0.541	-0.0556	-1.64	0.656	-0.299	-1.64	-0.934	-1.29	-0.731	0.421	-1.6	0.559	-0.273	0.109	-0.933	-1.62	-0.0809	-0.0312	0.468	0.124	-0.548	-1.08	-0.485	-1.13	0.0559	0.705	0.452	0.131	1.04	-1.38	0.771	0.735	0.0314	1.37	-0.2	0.245	-0.268
train_012	0	1	-0.437	-0.707	0.437	0.495	1.38	-0.0601	1.04	-0.667	-0.275	-0.827	0.145	-0.11	0.856	-0.0663	-0.779	2.05	0.571	1.39	-0.343	1.09	0.467	-1.99	1.9	-1.18	-0.0184	-0.271	0.608	1.01	-0.933	0.641	-0.158	0.241	-0.21	-0.443	-0.542	0.129	0.574	-1.22	-1.59	1.17	0.0264	-1.39	-0.7	-0.8	0.592	-0.942	-0.174
train_013	0	1	-1.12	-0.668	1.42	0.871	0.251	-1.57	2.24	-0.406	1.72	-1.91	-1.31	-0.66	0.749	-1.76	0.175	-0.606	1.23	1.62	1.59	0.776	-1.69	1.17	-0.478	2	-1.44	-1.88	-1.03	1.35	-1.2	1.76	0.688	0.649	0.262	-0.385	-1.52	-0.618	1.44	1.59	-1.1	-0.262	0.915	-0.281	1.69	-0.292	0.39	-0.232	-0.784
train_014	0	1	0.253	-0.288	0.586	2.66	-0.18	-0.903	0.181	-0.245	0.891	-0.202	-0.389	-1.33	-0.47	-1.71	-0.84	1.66	0.955	2.64	0.51	-1.65	0.818	0.021	1.02	1.56	-0.422	-0.954	0.0956	-1.06	0.445	-0.779	0.439	-0.0609	-0.376	0.849	1.25	-0.0273	-0.209	1.09	-0.324	1.3	0.515	-0.716	0.728	0.425	0.979	0.122	-0.0392
train_015	1	0	-0.822	-0.117	1.42	1.37	0.861	0.634	-0.591	0.621	-0.727	1.27	-0.867	0.931	1.96	-0.469	0.494	-0.291	0.506	-1.08	0.966	0.594	-0.605	0.99	1.59	0.225	0.932	1.24	0.608	1.52	-0.546	0.16	0.335	0.441	0.227	-1.16	-0.0975	-0.354	-0.291	-0.688	1.7	0.765	-0.374	0.809	-0.614	1.54	-1.61	2	-1.19
train_016	0	0	-0.274	0.2	1.45	-0.0784	0.531	-0.966	-1.46	0.229	-1.3	-2.07	0.553	2.04	0.27	0.421	-0.981	0.802	0.273	-1.01	-0.434	0.982	-1.49	-0.565	-0.209	1.55	0.338	-0.667	-0.617	-0.0379	0.292	-0.294	-0.363	-0.216	-0.953	-0.604	1.09	-0.44	0.127	-0.269	0.542	0.344	-1.38	0.667	-0.664	0.344	-0.63	-0.763	1.29
train_017	0	1	-1.21	0.569	1.2	0.0859	0.971	-0.683	1.26	-1.98	2.64	-0.63	0.81	-0.323	0.569	0.101	-0.214	1.2	1.14	1.05	-0.337	0.163	1.05	1.2	-0.247	0.761	-0.77	-0.243	-1.14	-0.363	1.61	1.07	1.16	-0.191	1.39	1.15	-0.459	0.719	-0.179	1.26	0.378	0.39	0.0622	-0.38	0.0238	-0.696	-0.628	0.784	-0.738
train_018	1	1	0.853	-0.615	2.22	1.5	1.47	1.91	0.322	-1.44	0.295	0.686	0.693	1.48	1.17	0.997	-0.457	0.371	-0.972	0.295	-0.507	-0.36	-2.07	1.08	1.75	0.433	-0.366	-0.131	0.357	0.51	-0.594	-0.323	-1.55	-1.15	-1.12	-0.00563	-0.269	-0.185	1.77	-0.647	-0.685	0.438	0.435	-0.977	1.27	-0.33	0.922	-1.07	0.0676
train_019	0	1	0.528	0.277	-0.2	-0.902	-1.39	-0.487	0.967	-1.86	-0.343	-1.05	0.692	1.02	-0.559	1.26	1.68	-0.000226	0.371	0.408	-0.386	-0.331	0.215	0.0276	-1.33	-1.8	-0.262	-0.0869	-1.31	-0.569	0.789	-0.452	-0.164	-0.753	1.48	1.38	-0.991	0.855	-0.351	0.105	-0.0755	-1.55	-0.0674	1.05	0.514	-0.349	1.01	0.6	-1.23
train_020	0	1	0.15	1.75	0.465	-0.859	-0.298	0.406	1.33	-0.55	2.08	-0.0227	1.08	0.308	1	0.748	1.36	-0.39	0.953	0.111	-0.258	-0.223	-1.08	0.139	-0.697	0.458	0.0201	-0.765	-0.422	0.733	-0.366	-1.03	1.31	1.23	0.268	0.72	-0.366	0.225	-1.26	0.0186	1.24	1.76	1.31	0.564	0.943	-1.76	1.59	0.605	0.591
train_021	1	1	-1.15	-0.415	0.323	1.26	0.013	-0.307	-0.11	1.23	-2.04	0.502	-1.7	-1.42	0.218	-1.71	-1.55	0.0219	-1.44	-0.396	0.42	0.875	0.323	-1.32	-0.0448	0.228	-1.25	1.79	1.63	-0.405	0.0835	-1.15	-1.05	0.884	-1.08	-0.0357	-0.331	-0.757	1.48	-0.873	1.03	-0.102	-0.131	-0.661	0.749	0.521	1.63	-0.19	-0.081
train_022	1	1	-0.0835	0.0109	-1.25	-1.42	-0.632	0.0734	-0.129	0.131	-1.1	0.266	-0.209	0.0764	-0.27	1.01	0.546	-1.53	-0.518	-1.79	0.538	1.56	1.12	0.961	0.3	-2.09	0.284	-0.197	-0.573	0.627	0.297	0.624	-1.59	0.0757	0.355	-0.235	-0.632	-0.972	-0.0564	-1.25	1.64	-0.573	-1.11	0.205	1.17	1.77	-0.754	0.162	-1.7
train_023	0	0	-1.42	-0.0386	0.0269	-0.124	0.16	-0.604	-0.0808	0.281	1.49	-0.989	0.21	-0.622	-1.37	0.0392	1.14	-0.00903	1.66	0.255	0.556	0.902	0.528	0.151	0.407	1.07	0.126	1.1	-0.414	1.4	0.0157	0.723	0.43	0.527	-0.419	-0.99	-0.434	-0.0454	0.527	0.841	-1.09	-0.154	1.34	1.39	0.0672	-2.44	-0.427	0.195	0.53
train_024	0	1	-0.899	-0.411	-0.796	0.473	1.98	-0.997	0.157	-1.04	1.36	-0.124	0.841	0.63	0.903	-1.73	-1.25	0.204	1.69	0.374	0.64	0.0377	1.49	-0.525	-2.13	1.58	-1.18	0.218	-0.159	0.401	1.74	-0.416	1.42	0.848	-0.545	0.803	0.279	0.171	-1.17	0.626	-0.0182	0.463	0.857	-0.679	0.487	-1.25	-0.153	-0.614	0.638
train_025	0	1	0.663	0.0139	0.749	-0.856	0.547	-0.667	0.217	-1.06	-0.216	0.167	0.884	-0.117	0.981	-0.888	-0.213	-0.622	0.259	0.71	0.117	0.483	-0.702	-0.337	-0.971	0.352	-0.357	0.462	-0.925	0.349	0.102	-0.504	1.76	-0.0816	-0.537	1.17	-0.26	0.00592	-1.25	-0.749	-1.75	-0.531	0.875	0.0954	-1.26	-0.131	-0.321	-0.831	0.0502
train_026	1	1	-1.25	-0.584	0.415	0.891	0.358	0.146	-0.176	0.542	0.109	1.27	-0.494	-0.832	1.12	-0.306	-2.17	0.877	-1.5	-1.25	0.751	-0.165	2.05	0.139	0.834	0.064	-1.18	0.421	0.0449	-0.18	0.5	0.0177	-1.05	-0.451	-0.206	0.00491	-0.345	0.101	0.279	0.533	-0.148	-0.171	-1.79	-1.76	-0.445	0.99	-0.154	0.856	-1.02
train_027	0	1	-0.932	-0.0241	-0.346	-0.742	0.729	-2.23	-0.145	-0.604	0.646	0.966	-0.633	-1.21	-0.2	-2	0.832	-0.615	1.33	0.146	-0.925	-0.384	-0.156	-0.477	0.222	0.552	0.26	0.146	-0.0287	-0.265	0.247	1.29	0.465	1.15	0.298	0.352	1.98	0.265	1.43	0.624	-1.31	1.4	0.714	0.388	-0.109	-1.3	1.51	0.154	1.33
train_028	0	0	-0.781	-0.337	0.619	-0.00234	-1.77	-1.92	0.456	1.01	1.33	-0.385	1.49	-0.19	-1.06	1.63	1.43	1.27	1.25	1.31	0.0527	0.247	0.397	-0.909	1.17	0.685	0.941	1.11	1.45	-0.211	-1.37	1.45	-0.477	-0.553	1.39	1.18	-0.634	1.47	0.442	0.168	-0.104	-0.424	-0.123	-0.234	1.35	0.291	-1.31	-0.339	-0.678
train_029	1	1	0.198	-0.784	-0.18	-0.174	-0.677	1.99	0.584	1.19	-0.423	-0.26	-1.52	-1.52	-0.988	-0.858	-0.461	-0.167	-1.36	-0.338	-0.505	2.39	-0.617	0.493	2.35	-0.196	-0.313	-0.39	2.55	-0.322	0.278	-0.677	0.473	-1.43	0.288	0.72	2.39	-2.04	0.299	-2.38	-0.153	0.768	0.347	-2.54	0.317	-0.485	-1.78	0.988	0.849
train_030	0	0	0.637	-1.34	-0.00935	1.58	0.14	-1.09	-1.13	-0.911	1	1.97	0.00697	0.397	-0.693	-1	0.312	-1.16	-0.217	1.58	0.0681	0.625	-1.34	-1.04	-2.23	1.09	0.44	-0.158	-1.74	0.708	0.814	-0.254	0.572	0.732	1.69	-1.74	-0.858	3.01	0.938	1.75	-1.15	0.0989	-1.27	0.884	-0.873	0.155	-0.00108	-0.676	0.266
train_031	1	1	-0.305	-1.22	-1.34	-0.595	-0.218	0.179	-0.804	-1.3	-0.552	0.528	0.884	-0.336	-1.46	0.449	-0.917	0.599	-0.401	-2.41	0.768	-0.745	1.33	1.05	0.922	1.04	1.18	-0.274	0.79	0.519	-2.06	-0.138	-0.74	0.354	-0.184	0.589	-0.707	-1.17	0.782	0.204	2.21	1.89	-0.811	-0.765	-0.238	1.13	0.347	0.432	-2.19
train_032	0	0	-0.472	0.43	-0.508	1.23	-1.33	-0.593	-0.249	0.447	0.23	-0.791	1.5	0.802	-0.958	0.164	-0.2	-0.212	0.619	1.05	0.159	-0.26	-1.06	0.75	-0.161	-1.09	1.24	-0.671	-1.09	-0.602	0.335	-0.972	-0.141	-0.588	0.0833	-0.649	-0.516	1.46	-1.28	1.28	-0.716	0.736	0.578	1.38	-0.755	-0.495	1.12	-0.36	1.21
train_033	0	1	-0.256	-1.4	0.429	0.0729	-0.609	-0.126	0.386	-1.45	0.239	0.332	0.889	0.646	0.494	1.16	0.925	-1.32	0.146	-0.601	0.0461	-0.173	-0.339	-0.96	0.555	0.469	-0.603	-1.46	-0.197	-0.261	0.905	-1.63	1.86	-0.581	1.57	0.256	-0.00118	-0.00168	0.554	0.61	-2.17	0.232	0.461	0.0315	-0.435	0.0512	-0.594	1.09	-0.696
train_034	1	0	0.769	-1.01	-1.54	0.0623	-1.28	-0.979	-1.81	0.629	-1.27	0.244	0.121	0.32	0.501	-0.26	-1.56	-1.46	-2.09	1.18	1.81	-1.13	0.942	0.399	-1.16	0.928	-0.142	0.152	-0.682	1.79	-1.32	-1.66	-1.1	-0.773	-2.78	-0.778	-0.718	-0.672	-1.45	-0.949	-0.922	-0.216	-0.541	0.447	-0.138	1.04	0.317	-0.722	-1.29
train_035	1	0	0.366	0.387	-2.77	1.01	-1.06	0.0978	-0.646	-0.0877	-1.01	1.09	-1.77	-0.255	-1.11	-0.33	-0.228	1.26	-0.618	-1.01	-0.222	-1.42	0.494	1.13	-1.65	-2.11	1.02	1.09	0.713	0.274	0.833	-1.38	-0.0826	-0.771	-0.00379	-1.01	-0.811	-1.09	-0.854	-1.6	1.54	-1.04	-0.609	1.31	-1.49	1.01	1.11	-0.595	0.00252
train_036	0	1	0.0828	-1.67	0.129	-0.633	-0.954	0.859	0.6	0.357	1.11	-0.464	-0.545	-0.00156	-0.408	-1.02	0.436	-0.167	-0.27	0.253	1.65	1.08	-1.05	-0.949	0.712	-0.521	0.0509	1.12	1.05	0.116	0.742	-0.062	0.217	1.07	-1.28	0.488	0.536	1.9	-1.29	0.752	-0.584	0.996	-0.259	-0.064	-1.36	-0.713	-0.649	1.08	2.09
train_037	0	1	0.571	0.841	-0.701	-1.52	1.4	-1.97	0.308	-1.61	1.45	0.705	1.08	-0.861	-1.41	-0.276	1.37	0.875	0.86	-0.126	1.08	-1.7	0.513	-0.544	0.142	0.625	-0.689	-0.569	-0.658	-1.66	1.1	0.384	1.38	1.02	1.31	0.452	1.62	1.29	-1.84	1.78	-0.0347	-0.53	-1.58	-0.0126	0.338	-1.11	-1.22	1.52	0.413
train_038	1	0	0.292	0.769	1.83	0.739	0.103	-0.755	-1.52	1.07	-0.0364	0.194	-1.38	-0.196	0.0385	-1.1	0.556	0.977	-0.695	0.0101	-0.431	-0.186	0.233	-0.245	0.518	0.00678	-0.848	-0.157	-0.322	-0.135	0.219	0.676	0.864	0.857	-0.0128	0.306	0.221	1.04	-0.328	0.171	0.668	-0.646	-1.58	-1.64	-2.01	2.14	-1.09	-0.0868	-1.28
train_039	0	1	1.31	0.12	-0.829	-1.54	1.16	-0.889	0.305	0.259	2.03	1.68	0.309	-1.23	-0.486	1.21	1.99	-1.39	1.81	1.13	-0.16	-0.75	-0.537	0.502	-0.947	-0.313	-0.0176	-0.159	-0.156	-1.13	0.127	1.47	1.47	1.46	1.29	1.23	-0.161	0.625	-0.491	-0.292	1.2	0.396	0.846	1.28	0.932	-1.13	1.01	1.74	1.35
train_040	0	0	-0.353	-0.0163	0.492	-1.38	0.642	0.718	-0.303	0.13	0.577	-0.881	0.658	-1	-0.432	-0.642	0.378	0.54	1.68	-0.018	1.2	-1.2	-1.44	-0.882	-1.41	0.278	-0.253	-0.0124	-0.586	-1.04	1.3	0.0433	1.61	0.913	-0.142	-0.737	2.09	1.22	1.72	2.05	1.38	-0.151	0.118	0.513	-0.896	-0.313	-1.81	0.254	1.6
train_041	1	0	-1.31	-1.68	-0.143	0.0437	-0.981	-0.0367	-0.378	0.561	-1.66	0.152	-1.7	1.17	0.831	-0.169	-1.67	0.457	-1.24	-1.29	0.743	-1.12	0.7	0.0983	0.504	-0.42	-1.97	1.81	0.522	-1.17	0.47	0.0133	-1.37	-0.439	-1.09	-0.801	-0.718	0.382	-0.167	-1.25	0.003	-0.467	0.754	-0.796	-0.53	1.15	-0.411	1.05	-1.77
train_042	0	0	0.491	-1.4	0.719	2.67	-0.495	0.605	-0.774	-1.41	0.54	1.04	0.049	-0.292	1.99	1.94	0.377	1	1.24	-1.04	-0.393	0.0536	-1.63	-1.16	-0.975	0.76	1.93	0.211	-0.74	0.505	1.22	-0.581	0.232	-1.44	0.311	-1.66	-1.53	0.881	0.121	0.783	-0.475	1.14	-0.33	1.62	-2.11	0.221	-0.349	-0.353	1.71
train_043	0	0	-0.84	0.94	-0.0627	0.101	-1.54	-1.95	1.14	-1.29	1.36	-1.3	2.79	0.929	1.05	1.66	-1.7	-0.835	0.698	0.189	-0.668	-0.368	-0.682	-1.03	-1.51	1.11	-0.23	-1.22	-1.33	-0.25	0.411	0.294	0.229	-0.043	0.114	1.27	1.23	0.317	-0.0701	1.71	1.57	0.844	0.626	-0.66	1.35	-0.741	1.23	-1.32	-1.48
train_044	1	0	0.393	-0.956	-1.65	-1.18	-1.4	0.842	0.544	-0.56	0.172	0.875	-0.527	0.204	-0.833	-0.958	0.303	1.1	0.174	-0.223	-0.968	-1.45	1.18	1.41	-1.64	-0.136	0.878	1.35	1.73	0.508	0.0206	-1.02	0.488	-0.103	0.278	-2.55	-1.15	-1.08	-0.818	0.745	-0.666	-0.44	0.599	-0.915	1.38	1.07	0.136	-1.95	0.522
train_045	0	0	-0.398	-1.05	-0.471	-1.29	0.0606	-1.92	-1.45	-0.0466	-0.169	-0.969	-0.176	1.26	-0.977	0.0761	0.594	-0.828	0.36	-1.63	1.09	0.753	-0.771	-0.0353	-0.832	1.11	0.907	-1.62	0.576	1.08	-0.333	-0.66	0.0988	0.424	0.152	0.21	-1.33	-0.44	0.453	-0.166	-0.887	0.798	0.666	0.0115	0.707	0.464	0.299	0.81	-0.204
train_046	0	0	-2.56	-1.08	-1.01	0.502	-0.235	-1.53	0.528	1.29	0.701	0.0294	-0.144	1.13	-1.39	1	0.273	-0.771	0.298	0.799	-0.318	0.223	0.83	0.221	0.107	-1.62	-1.2	0.488	-2.41	0.84	0.693	-0.404	-0.93	0.675	0.855	1.59	1.63	1.33	0.386	0.129	-1.14	-1	-0.397	0.967	1.03	-1.11	-0.912	1.42	0.819
train_047	0	0	0.542	0.304	-0.362	-1.29	-0.881	-0.111	0.755	0.371	1.47	0.633	0.5	-0.436	-0.0434	1.84	0.777	0.382	0.597	0.723	0.318	0.931	-0.488	-0.279	-0.614	1.96	-0.713	-1.34	-1.53	-1.06	0.477	-1.08	1.41	0.925	-0.211	1.29	-0.2	1.79	-1.08	1.22	-1.88	0.0767	0.849	1.63	1.33	-0.231	1.26	-0.377	0.355
train_048	0	0	-1.17	-0.873	-0.0258	0.256	-0.312	-0.183	0.798	-0.791	0.164	-0.252	0.292	0.22	0.12	2.08	0.963	0.347	0.861	0.241	-1.6	-1.13	-1.24	-1.49	1.88	-0.0795	0.101	0.556	1.39	-1.6	-0.161	-0.936	0.934	0.749	1.22	0.815	1.29	1.23	-2.7	-0.386	-0.936	0.608	0.904	-0.456	-0.246	1.85	1.44	-0.617	1.24
train_049	1	1	0.726	-0.0629	-2.04	0.356	0.22	-1.82	0.272	0.283	-0.869	-0.55	-1.56	-0.809	-0.331	0.749	-1.05	0.954	-1.15	-0.804	-0.353	0.051	0.935	0.85	0.265	-1.79	0.669	1.09	0.408	-0.188	-1.12	0.175	-1.25	0.106	-1.95	-0.369	0.0617	-0.537	1.66	-1.88	1.55	1.15	-0.86	-0.733	1.15	0.265	0.624	1.57	-0.783
train_050	1	1	0.773	0.49	-0.0383	0.592	0.436	1.93	-0.841	-0.476	-0.321	2.08	-0.402	-1.33	-1.36	-0.866	0.227	1.54	-0.159	-0.369	-1.33	-0.473	-0.166	0.629	0.461	-0.318	1.17	0.39	1.16	0.557	-1.41	1.29	-0.423	0.62	-0.822	-0.475	-0.705	-1.8	-0.0141	-0.857	0.204	0.389	-0.244	-0.135	-1.69	-0.082	-0.519	-1.3	-0.141
train_051	1	0	-0.333	0.332	-1.57	-0.855	-1.5	0.00795	0.0653	-0.888	-0.933	-0.27	0.934	-0.949	0.368	1.22	-0.928	-1.97	-0.882	-0.739	-0.431	0.285	-0.364	0.896	0.601	-1.6	1.25	0.127	0.734	1.27	-1.1	-0.211	-2.14	-1.26	0.692	-1.18	0.216	-0.736	0.47	0.0762	1.2	0.899	0.22	0.0234	0.0256	-0.434	0.621	0.428	-0.162
train_052	1	1	-0.439	2.03	-0.985	-0.0856	-0.874	0.699	1.21	0.81	-0.994	-0.679	-1.13	-1.65	2.15	-0.118	-1.18	-1.33	-2.02	-0.427	-0.617	0.92	-1.03	0.952	0.118	-1.24	0.469	0.957	1.17	-0.441	0.165	0.0383	-0.968	0.713	-0.82	0.714	-1.18	0.459	0.747	-1.18	0.421	-0.91	1.29	1.96	-0.466	-0.815	1.77	2.04	-1.21
train_053	1	0	-0.223	0.891	0.583	0.528	1.8	1.62	0.554	0.181	-1.55	-1.39	-1.28	0.453	0.502	-0.134	-1.53	-2.29	-0.692	-1.09	0.0542	1.6	1.12	-2.41	-0.203	-0.803	0.301	2.19	0.873	0.784	0.0569	-0.111	-1.49	1.04	-1.48	0.501	0.342	-0.278	0.417	-0.679	-1.32	0.577	-0.995	-0.0965	-0.016	-0.335	1.07	0.826	-0.776
train_054	0	1	-0.0886	-0.233	0.627	0.438	-0.427	0.673	1.95	1.5	1.62	1.37	-0.085	0.0114	0.379	-0.181	-0.799	0.206	1.36	0.268	-1.48	0.31	-0.157	-2	-1.33	0.642	1.04	-0.425	-0.941	-0.356	-0.803	1.16	3.03	0.729	1.27	0.0969	-0.265	0.0703	0.45	0.949	-0.219	2.75	-0.777	0.329	-2.28	-1.56	1.01	-0.526	-0.211
train_055	1	0	0.323	-0.137	0.273	0.625	1.65	0.91	1.11	0.771	-0.56	-0.0669	-0.451	-0.275	1.58	0.557	2.45	-1.81	-0.842	-0.998	0.333	0.385	-1.12	-1.55	1.44	0.163	0.945	-0.693	1.02	-0.768	-0.383	-2.82	-0.37	-0.724	-1.2	0.887	0.613	0.203	-0.563	-1.45	-0.312	-0.761	1.37	0.219	-0.652	0.217	0.745	1.42	0.756
train_056	1	1	-1.73	0.719	-0.0953	0.747	-0.598	0.0281	0.854	0.719	-0.691	1.26	-0.58	-0.272	-0.291	0.521	0.195	-1.75	-0.254	-1.05	-1.54	0.515	2.62	0.239	1.93	0.92	0.264	0.27	-0.295	-0.639	-0.491	-2.4	-0.554	0.314	0.225	2.27	-1.41	0.0164	-1	0.0148	0.521	-0.466	2.33	-0.741	1.49	-0.677	1.34	1.27	-0.481
train_057	1	1	1.61	0.693	-0.146	0.871	-2.2	0.696	-0.526	0.698	-1.88	-0.875	-0.00843	0.202	-0.9	-0.365	0.731	-0.252	-1.06	-0.521	-1.2	-0.169	0.721	-1.35	0.807	-0.537	0.0479	0.365	1.29	-0.189	0.317	-0.962	-0.608	-0.379	-0.671	1.4	-0.18	-1.14	-0.341	0.692	-0.374	-0.149	-0.312	-1.21	1.25	1.29	-1.17	-0.0307	0.45
train_058	0	0	-0.473	-0.957	0.273	-1.57	-0.929	-1.23	0.185	1.02	0.968	-0.373	0.298	-1.15	-0.071	-0.105	1.67	-0.503	-0.646	-0.164	0.588	-0.234	-0.302	-1.21	-1.5	-0.343	0.487	-0.481	-0.505	0.0068	1.69	0.31	-0.215	-0.164	-0.397	-0.693	-0.826	1.48	-0.201	0.157	-0.278	1.29	-1.18	1.4	-0.769	-0.287	-1.8	-0.254	-0.0269
train_059	1	1	0.271	0.845	1.76	-0.141	-1.24	0.788	0.457	-0.244	-1.1	0.867	1.86	-2.02	-1.32	-0.984	1.51	-0.262	-0.0015	-1.04	-2	-2.44	1.72	-1.08	1.81	-0.795	-1.7	0.795	0.39	-0.0423	0.745	-2.66	0.818	-0.0354	0.833	0.517	0.779	-1.04	-1.35	2.14	-0.0609	0.48	2.44	-1.57	0.625	1.67	1.1	-0.539	0.738
train_060	0	1	-1.08	-0.309	-0.0589	-0.521	0.745	-0.623	0.476	0.01	0.649	-0.314	-1.03	1.21	-0.305	-1.58	-0.702	0.807	0.694	0.406	-2.64	-0.922	0.254	0.313	-1.32	0.542	-0.18	0.221	-0.981	-0.0198	0.27	0.854	0.378	-0.41	0.366	-0.926	0.713	-0.442	1.53	0.479	-0.784	0.326	-1.5	-0.118	1.54	-1.26	1.04	-2.66	2.9
train_061	1	1	0.852	1.09	1.24	-0.405	-0.116	1.01	-0.0763	-0.307	-0.911	1.33	-2.76	2.1	-0.404	1.12	1.44	0.311	0.688	0.0628	-1.52	-0.413	0.532	0.102	0.91	0.344	1.19	0.646	1.16	-1.02	1.47	-0.356	0.39	-0.263	-0.131	-0.727	-0.155	-0.696	-0.762	-0.535	1.1	-0.679	-0.232	1.68	-0.973	0.973	0.173	0.124	-1.36
train_062	1	1	-0.809	-0.293	1.29	0.525	-0.7	0.465	-1.61	0.804	-0.387	-1.04	0.0873	0.488	1.02	-0.763	-0.871	0.886	-1.02	0.426	0.51	-0.0303	0.162	0.712	1.45	1.39	-1.2	-0.43	0.915	0.105	-1.79	1.31	-0.258	0.996	-0.477	1.06	0.215	-0.161	2.06	-0.581	-0.0148	-1.24	-0.155	-1.31	-0.627	0.473	-0.979	-0.304	0.608
train_063	1	1	-0.979	0.646	-0.782	0.416	0.275	0.517	-0.0297	-0.929	-0.246	-0.556	0.777	-0.361	0.269	0.904	1.4	-1.97	-0.893	-0.559	-1.98	1.27	-0.35	0.405	1.26	-0.157	0.197	0.695	1.23	-0.388	-1.61	-1.3	0.377	0.115	-1.05	-0.165	-1.99	-0.595	-0.695	-0.69	0.785	0.573	0.753	0.137	1.2	-0.21	1.22	1.17	-1.39
train_064	0	1	1.04	-0.571	0.634	1.35	0.322	0.0732	-0.774	0.929	-0.715	0.142	0.471	-0.488	-1.06	0.759	1.87	0.902	1.38	-0.169	0.185	0.471	0.6	-2.79	0.769	-1.09	0.732	-0.0688	-0.573	-0.0624	0.799	0.552	2.21	0.608	1.66	0.232	-0.78	0.947	-0.131	1.61	-1.77	1.52	0.121	-0.568	1.19	0.319	-0.33	0.477	0.854
train_065	1	1	1.47	-0.00903	1.05	1.53	0.441	-0.0453	-1.72	-1.65	-1.17	-0.185	0.819	1	-0.651	-0.705	-0.236	0.523	-0.909	0.557	-0.0623	-0.0345	2.3	0.201	0.329	-0.769	0.902	1.43	0.0814	-0.228	-1.27	0.794	-0.991	-0.485	-0.137	0.98	-0.522	-1.1	0.982	0.994	1.41	-1.21	1.1	-0.159	0.789	0.106	-0.822	0.756	-1.96
train_066	1	1	-0.778	-1.05	1.25	-1.12	-0.2	-0.104	-0.755	-0.71	-0.83	1.04	-1.71	1.87	-0.309	-0.842	0.0748	-0.239	-0.323	0.965	0.141	0.492	0.13	-2.18	0.546	1.06	-0.994	0.803	0.126	-0.924	1.42	-1.24	0.0248	1.15	0.0734	1.33	1.32	-0.147	-0.679	0.457	0.0954	0.276	-1.43	-1.3	-0.357	-0.474	-1.19	1.15	-0.865
train_067	0	1	-0.93	0.898	-0.778	-0.634	0.105	0.218	1.27	2.45	-0.781	-0.629	-0.463	-0.241	0.933	1.86	-0.15	-0.331	0.469	0.856	1.75	0.408	-0.479	1.23	0.791	0.476	0.436	0.666	0.269	0.121	1.86	0.343	-0.518	0.567	0.981	1.16	0.497	0.583	-0.658	0.145	-1.19	-0.872	-1.04	0.973	0.319	-1.21	-0.188	-0.458	0.283
train_068	1	0	-0.413	0.51	-0.387	0.878	0.871	0.925	-0.679	0.531	-2.51	-1.92	1.8	1.19	0.37	-0.472	-2.05	-0.896	-1.2	-1.12	-0.913	1.66	-0.536	-0.0228	-0.604	-1.58	1.06	1.19	-0.518	0.886	0.482	-0.394	-1.44	-1.34	-0.771	-0.968	-1.15	-0.722	-1.1	-2.1	1.06	-0.289	-0.956	-0.609	-1.06	0.873	-0.7	-0.649	-1.19
train_069	1	0	-1.12	-0.885	-0.00191	-0.327	-0.487	1.19	-0.265	-0.859	-0.388	0.623	-0.534	0.093	-0.693	2.16	-0.903	0.347	-1.46	-1.02	-0.508	-0.551	0.978	0.58	0.305	-0.596	-0.439	-0.288	0.581	-0.9	0.257	0.351	-0.486	0.828	-0.43	0.00574	0.463	0.0324	-0.00457	-1.12	1.12	-0.128	1.04	0.828	0.414	0.464	0.908	1.28	0.172
train_070	0	1	3.02	1.71	1.19	-0.759	-0.646	-1.67	-0.866	1.3	0.24	0.812	0.79	0.127	2.72	-0.774	-0.328	-0.241	0.761	-0.456	-1.35	-0.0992	0.787	-0.808	-0.427	2.12	0.567	-0.894	0.282	-0.472	0.355	0.0506	0.824	0.529	-0.324	-0.691	-0.107	-1.64	0.502	-0.673	-1.08	0.114	0.0963	-0.9	0.799	-0.389	1.26	-1.03	1.04
train_071	0	0	-0.0453	0.364	-0.08	-1.37	-1.52	-1.06	-0.296	-0.0672	0.407	-0.39	0.517	-0.61	0.0276	-1.35	0.97	-1.61	-0.228	0.663	0.662	0.725	-1.03	-0.945	-0.942	0.327	0.184	0.256	-1.65	-0.237	-1.03	1.19	0.719	-1.49	0.108	0.971	-1.25	-1.47	1.07	0.638	-1.31	-0.393	-0.9	0.534	-0.149	-0.611	0.3	-0.208	0.748
train_072	0	1	-0.329	1.13	-1.27	1.57	-1.25	-1.59	0.846	-1.38	1.85	0.289	1.88	0.985	-0.744	1.13	1.78	-0.338	1.52	1.7	0.99	0.364	0.000595	-0.236	-0.158	1.42	1.14	0.156	0.342	0.806	-0.375	-0.134	0.648	-0.329	1.31	1.2	-0.397	1.03	-1.17	0.176	0.609	0.0994	0.638	1.07	-0.449	-0.896	0.3	1.37	-0.663
train_073	1	0	0.378	1.48	-1.97	-1.3	-0.956	1.98	-0.342	0.602	-1.05	0.931	-0.253	1.32	0.73	2.64	-1.55	-0.25	-0.826	-0.88	0.189	-0.617	1.24	-0.792	1.44	-0.575	0.649	-1.04	-0.111	0.631	-1.03	0.193	-1.2	0.467	-1.49	-1.13	1.75	-1.33	1.38	-1.78	0.113	1.47	-0.152	-0.0444	-1.13	0.625	0.803	-0.443	-0.00985
train_074	0	0	-0.905	-0.33	0.156	-0.349	0.158	-1.55	0.47	-1.97	1.02	-1.19	-0.258	0.292	0.255	1.7	-0.369	1.86	1.4	0.417	-0.981	-1.3	-1.6	-0.838	0.245	0.683	0.313	-1.09	0.742	2.75	0.268	1.01	0.427	-0.812	0.029	0.833	1.02	-0.322	-1.29	1.15	-0.104	1.34	-0.182	-0.649	0.624	-1.1	-0.835	-0.111	-0.816
train_075	0	1	-0.335	-0.0966	2.12	-0.354	1.22	-1.2	1.19	-1.64	1.77	-0.0974	-0.0387	-0.4	-0.00822	-0.164	0.18	-1.11	-0.175	-0.0925	0.255	0.0124	-0.736	-0.108	-0.305	1.38	-0.739	-0.793	-0.626	-0.643	-1.09	0.338	1.52	1.9	0.943	0.294	-1.9	1.57	1.35	1.13	-0.139	-1.33	-1.06	0.454	0.663	-0.22	2	2.13	1.29
train_076	1	0	-0.323	-0.485	-0.219	-0.565	-0.221	0.787	-0.788	-0.759	-0.84	0.588	1.17	-0.361	-1.17	-0.24	-1.41	0.0161	-0.145	-0.401	-1.74	-2.11	0.125	1.09	-1.04	1.46	-1.34	-1.07	-1.46	-0.572	-1.06	-0.519	-0.735	-0.817	-1.8	0.915	-0.249	-0.382	-0.217	0.501	0.479	-0.861	1.24	-0.185	1.86	1.39	1.54	-1.96	-1.3
train_077	1	0	1.3	-1.65	-0.701	-1.67	0.324	0.717	-0.291	-0.489	-0.67	0.63	-0.734	-1.35	-1.39	-2.54	1.2	-0.663	-1.05	-1.94	0.843	-0.21	0.915	1.04	0.415	0.058	-0.728	0.946	-0.55	-0.915	-0.0799	-1.01	-0.803	-0.804	-1.23	-2.5	-0.543	0.0152	0.707	-0.6	0.501	0.753	-0.266	-1.77	0.596	0.543	-1.08	0.896	-1.54
train_078	1	1	-0.319	-1.53	-1.16	-0.443	0.349	0.188	-0.498	0.807	0.709	-1.27	-0.0909	-0.899	1.74	0.562	-1.54	0.344	0.546	-0.993	-0.546	0.121	1.45	1.98	0.494	-1.41	-1.18	-0.297	1.88	0.743	-1.27	-1.23	-0.503	1.03	0.923	-0.142	1.01	-1.28	-0.247	0.624	0.983	1.09	1.86	0.127	0.911	-0.714	-0.143	0.197	0.443
train_079	1	0	-1.04	-1.31	-1.19	-0.918	0.482	0.813	-1.81	-1.54	-0.196	-1.84	-0.88	0.0728	-2.66	0.0267	-0.304	-0.0256	-1.16	-0.196	0.0721	-0.569	0.75	1.3	0.72	-1.69	0.579	-0.449	0.447	-0.112	-1.55	-1.37	-0.955	-2.1	0.923	1.49	0.472	-0.295	-0.68	-0.579	0.609	-0.677	0.989	1.27	0.309	1.1	-1.75	1.96	-0.95
train_080	1	1	-0.376	-0.333	-1.15	1.73	-0.878	-0.356	-0.312	0.764	1.39	1.69	-1.43	0.503	0.517	-1.36	1.68	0.104	-0.475	0.955	-0.567	1.71	0.753	-0.611	-1.18	0.00918	-1.18	1.35	-0.409	0.378	-1.08	0.389	-0.782	0.844	-2.39	0.209	0.759	1.25	-0.855	-0.0107	-1.52	-2.32	1.6	0.699	0.496	-0.072	0.82	1.04	-0.189
train_081	1	1	1.54	-1.91	0.376	-0.45	0.19	0.544	0.646	-1.09	-0.127	0.919	-1.58	2.03	0.659	0.781	-0.722	1.07	0.266	-0.597	-0.659	-0.11	0.121	-0.467	0.638	-0.691	0.332	0.8	1.71	-1.81	-0.25	-0.529	0.399	0.931	-0.454	-0.139	-0.152	-0.667	0.511	-1.94	-0.975	-0.348	0.102	0.139	-1.71	0.545	-1.31	-0.313	-1.39
train_082	1	1	-1.01	0.197	-1.2	0.381	0.786	-0.655	-1.42	0.974	-1.08	0.716	-0.341	0.82	-0.469	-1.28	1.19	0.993	-0.336	0.287	1.15	-0.522	0.772	1.42	1.43	-0.604	-0.387	1.54	1.26	1.05	0.0191	-0.0446	1	-0.917	-0.774	0.0681	0.655	-0.81	-2.08	0.908	0.606	-0.343	2.09	-1.95	-0.427	0.53	-0.463	-0.485	-0.23
train_083	0	0	-2.94	-0.977	0.746	0.289	-0.0671	-1.61	-1.8	-0.0778	0.254	-1.31	1.35	1.04	0.612	0.346	0.259	-0.977	-0.487	0.391	0.505	-1.74	0.316	-1.33	-1.22	1.31	0.024	0.779	-0.823	0.367	-1.02	-2.15	1.49	-0.62	0.763	-1.67	-0.0165	1.96	2.68	2.06	-0.83	0.305	0.544	0.63	-0.758	-0.282	-0.0718	0.017	2.75
train_084	1	1	-1.99	1.38	-0.563	0.297	-0.117	0.804	0.75	0.376	-0.715	0.838	0.975	0.527	1.53	1.94	0.929	-0.0312	-0.763	-0.00758	-1.48	-1.39	0.424	1.12	0.516	-0.402	-0.0706	-0.336	0.0438	-0.0721	-0.713	-0.207	-1.1	-0.198	1.85	0.197	-0.861	-0.781	-0.431	0.0581	-0.13	1.2	-1.01	0.781	-1.07	-1.2	0.675	-1.96	-1.1
train_085	0	0	-2.06	-0.983	-0.325	0.368	0.027	-0.59	1.63	1.31	-0.415	1.58	0.662	0.558	0.465	-1.61	-0.437	-1.56	2	0.519	0.521	1.71	0.205	-0.874	-0.842	1.39	0.109	-0.817	-1.45	-0.00769	-0.147	0.00935	0.849	1.18	-0.4	-1.26	1.36	-0.381	-1.49	1.61	-1.12	-0.451	0.202	0.656	-0.48	0.179	0.225	-1.78	0.751
train_086	1	1	-0.0683	-1.57	-0.406	-0.109	-0.173	1.46	1.24	-1.23	0.0186	1.51	-0.641	0.166	0.714	1.29	-1.11	-0.419	-0.188	-1.57	-0.0632	1.02	-0.818	0.37	0.423	-0.143	-1.84	1.59	0.789	0.306	0.979	-1.07	-0.932	0.827	-0.703	-0.93	0.426	-0.538	-0.52	-0.753	-0.00677	0.29	1.07	0.282	-0.235	0.263	0.594	0.264	-0.742
train_087	0	0	0.284	1.3	0.0493	-0.132	-1.43	-0.532	-0.146	-0.661	0.142	-0.246	0.897	1.18	0.558	1.2	-0.965	0.819	1.62	-0.328	-0.545	-1.31	-0.906	-1.58	-1.31	-0.0343	0.426	-1.16	-0.505	0.0761	0.907	0.654	1.74	-1.02	0.132	-0.485	1.62	1.03	0.983	0.406	-0.648	0.853	-0.3	0.0286	-0.741	0.167	0.58	-1.47	1.05
train_088	1	0	0.0348	0.891	0.0406	0.367	-0.491	0.49	0.509	1.26	-1.26	0.425	-1.35	-0.0489	-0.872	1.85	0.566	-0.582	-1.22	-1.12	-1.36	-1.44	1.26	-1.5	1.09	0.395	0.0842	-0.305	-0.33	1.33	1.44	0.354	-1.05	-0.521	-0.756	-0.638	-0.935	-0.131	-1.41	-1.08	-0.308	0.689	-2.36	-0.408	-0.806	-0.126	0.425	0.0311	-1.29
train_089	1	0	-0.026	1.08	-0.0343	1.03	-0.442	0.0438	0.0479	0.654	-0.493	0.633	-0.851	-0.259	0.432	1.19	-1.13	-0.841	-0.172	-0.137	0.579	0.76	-0.369	2.28	1.13	-0.337	2.13	1.16	0.342	-0.131	-0.048	-0.481	0.00104	-0.813	1.12	-1.06	-0.492	-0.939	0.639	-1.42	-0.351	0.00467	0.319	-1.15	0.431	1.38	1.15	-0.264	1.13
train_090	1	1	-0.966	-0.0643	1.24	0.348	-0.573	1.66	1.97	-0.63	-1.28	-0.492	0.407	0.415	1.09	-0.323	0.806	1.05	-0.697	0.356	-1.25	0.736	-0.0435	0.425	3.03	-1.2	0.0181	-1.46	0.311	-0.667	0.513	-0.553	-0.289	-0.474	-0.51	1.29	0.541	-1.19	-1.83	0.131	0.681	0.391	1.54	-1.05	0.198	0.968	-1.37	-1.11	-1.23
train_091	0	1	-0.851	-0.609	1.13	1.67	0.478	0.931	0.0317	-1.02	1.71	-0.645	-0.214	-0.665	-0.264	-1.13	1.1	1.31	2.47	2.73	0.639	0.43	-0.386	0.988	0.707	1.41	0.115	-0.359	0.821	-1.87	-0.16	1.03	0.895	0.215	1.87	0.651	1.75	0.136	-0.249	1.19	-1.62	2.23	1.03	-1.59	0.513	-0.581	0.373	0.0344	-0.616
train_092	1	0	-1.36	1.2	0.749	0.252	1.41	-0.414	-0.353	0.403	-0.554	-0.103	-0.583	0.055	-0.319	0.213	1.79	-0.0327	0.67	-0.773	0.133	-0.378	0.858	-0.324	1	1.81	-0.72	0.77	0.463	1.8	-0.408	-0.824	-0.417	1.17	-0.984	0.198	0.916	1.29	-1.73	0.501	0.18	-0.823	1.37	-0.92	-0.05	0.377	-0.579	0.0842	-0.226
train_093	1	1	-0.332	0.395	-0.192	-0.344	-0.0718	0.159	-0.628	-1.09	-0.46	0.693	-0.216	-1.29	-0.425	0.0945	-0.968	-2.19	-0.653	-1.05	0.408	0.0438	-0.291	-1.26	0.432	0.93	-1.34	-0.556	0.16	-0.00978	-0.177	-1.15	-0.982	0.132	-1.6	0.628	-0.915	-0.642	-0.125	-0.371	0.426	-0.519	-0.378	0.699	-0.415	0.605	0.515	1.23	0.118
train_094	1	1	0.226	0.36	-0.708	0.15	-0.552	1.43	1.69	0.315	-0.811	-0.0883	0.361	0.163	0.545	2.03	-0.644	-1.51	-1.77	-0.51	-0.464	1.77	-0.627	0.0901	-0.423	-1.2	1.33	-2.48	-1.45	-0.127	-0.0743	-0.157	-0.469	-1.93	-1.9	-0.604	-0.176	-0.000813	-0.226	0.149	0.711	0.126	-0.677	0.0156	-1.19	1.4	0.331	-1.47	-1.02
train_095	0	0	0.828	-0.114	-0.701	-0.505	-0.0307	-0.054	0.989	0.707	1.16	-0.237	1.1	-1.16	-2	-0.953	0.971	-0.691	0.176	0.648	0.734	-2.37	0.177	1.46	0.44	-0.879	-0.962	-2.7	-2.4	0.865	0.514	1.28	0.319	1.09	-1.14	-0.827	1.68	0.847	-0.136	0.995	-0.65	1.27	0.564	-0.384	0.541	-0.804	-0.9	-0.732	1.92
train_096	0	0	0.0319	-0.609	0.942	0.219	-0.604	-0.971	-0.351	0.824	0.876	-1.34	1.39	-0.335	-0.76	1.3	1.47	-1.7	-0.552	1.46	1.47	-0.415	-0.877	-1.05	-0.936	2.23	-0.249	-1.64	-3.29	0.948	0.593	0.19	0.175	-0.796	-0.312	-0.674	-0.321	1.82	0.801	0.613	-1.33	-0.0964	0.461	1.63	0.579	-0.0979	-0.228	0.184	-0.438
train_097	1	0	0.979	0.164	0.442	0.519	1.16	-1.16	-0.329	0.772	-0.214	-0.108	0.703	0.298	0.566	0.781	-0.955	-1.93	-0.448	-1.22	0.606	0.364	0.968	0.647	-1.18	-0.0293	-0.773	-0.96	-1.42	1.42	-0.167	-1.17	-0.796	-1.05	0.315	-0.636	-1.26	-0.671	-0.486	-0.592	-0.297	-0.749	0.255	-0.825	-0.633	-1.3	0.965	-1.04	-0.448
train_098	0	1	0.866	0.322	0.45	-0.613	-1.79	0.238	2.19	-0.455	1.78	-0.106	-0.0478	2.35	-0.438	0.0327	0.606	0.25	1.26	-0.0858	-0.833	0.0357	-1.91	-0.463	0.0285	0.0102	1.59	-0.834	-1.33	1	0.972	0.484	1.91	0.377	0.218	0.499	0.282	0.114	1.21	-0.274	0.551	-0.527	-1.91	1.48	0.0761	-0.19	-2.04	1.89	-0.116
train_099	1	1	-0.957	-0.195	0.979	2.09	1.48	0.121	0.0516	2.09	-0.337	1.9	-0.544	0.806	2.46	-0.66	-0.656	0.211	-1.03	-1.24	-0.63	1.77	-0.562	-1.35	-0.033	0.328	1.24	1.84	0.414	1.26	0.522	0.406	0.000436	0.936	-0.49	0.431	-0.26	0.769	-0.329	-0.561	0.23	1.6	-1.43	-0.84	-2.26	0.0961	-1.94	-0.0535	-1.52
train_100	0	0	-1.59	0.354	1.29	0.126	-1.07	-1.06	0.733	2.33	0.615	0.293	0.0977	-1.33	1.05	0.174	0.38	-1.02	-0.663	1.21	0.389	0.0351	-0.645	-0.737	0.0825	1.11	-0.125	-0.274	-1.2	0.168	0.263	-0.833	-0.0599	-0.666	0.397	-0.322	-0.373	0.921	-1.12	1.38	-0.137	0.541	-0.891	-1.07	0.84	-0.206	0.234	-1.28	1.3
train_101	1	1	0.0651	-1.01	-1.85	1.32	0.273	0.701	0.0801	1.49	-0.929	1.04	0.307	-1.47	-0.0236	-0.236	-0.814	2.05	-0.246	0.516	-0.397	-0.686	0.285	0.294	1.29	-1.53	-0.835	-0.546	0.348	1.23	0.0952	-1.03	-1.47	-1.39	-2.66	-0.339	1.21	-0.178	-0.415	-0.216	1.81	1.05	0.627	-1.27	-0.852	0.0521	1.23	-0.887	1.14
train_102	1	0	0.906	-2.14	1.12	-0.762	-0.0546	2.5	-0.479	1.51	-0.0787	0.664	0.435	0.233	-0.438	0.0612	0.64	0.457	-1.43	0.234	0.645	0.142	-0.283	0.688	0.055	-0.0559	-0.274	0.838	-0.182	-0.961	-0.984	-0.0516	-0.875	0.71	0.0434	1.27	-0.194	0.231	0.108	-0.547	-2	0.548	0.0451	-1.23	-0.317	2.41	0.41	0.18	-1.14
train_103	1	0	-0.995	-0.283	-0.0455	-0.379	-1.46	0.367	0.742	-0.186	-0.882	-1.08	1.03	0.305	-0.704	-1.05	-0.113	-1.17	-1.34	-0.567	-0.0858	0.0197	-0.00189	-0.295	-0.634	0.812	-0.857	0.256	0.418	-0.938	-0.462	-1.64	0.191	0.35	-0.567	0.0775	-0.497	1.25	1.62	-0.438	1.46	-2.15	-0.398	-1.03	0.762	1.49	-1.4	-0.312	-0.361
train_104	0	1	2.06	0.572	1.26	-1.89	0.272	-0.442	-1.62	-0.851	0.805	0.933	2.39	0.561	-0.41	0.518	-0.212	1.56	0.427	0.857	-0.0762	-0.753	-2.7	0.795	-0.212	0.418	-1.01	-0.184	0.104	0.558	-0.385	1.14	0.659	-1.25	1.34	1.99	0.454	-0.847	0.622	-1.61	-0.534	-0.229	0.452	0.0425	-0.0699	1.01	-0.752	-1.18	-0.721
train_105	1	1	1.25	-0.297	0.768	-0.348	0.299	0.331	-1.42	-1.11	-1.4	-0.000574	-0.439	-0.33	-1.84	0.52	1.09	0.118	0.707	-2.21	0.121	-0.573	0.925	0.503	1.27	-1.49	-0.459	0.941	1.03	0.917	0.396	-1.66	-0.306	-1.07	-0.0178	0.866	1.33	-1.19	-1.41	-0.533	0.135	-0.288	1.31	-0.34	0.566	1.08	-1.87	1.96	-0.663
train_106	0	0	1.01	-1.4	1.24	-0.899	0.338	1.5	-0.429	-1.14	0.881	2.1	0.83	-1.36	0.107	-1.46	0.176	-0.408	1.2	0.11	2.47	-0.811	-1.36	-0.842	0.271	1.33	-0.6	-1.13	-0.639	-0.0676	0.00801	0.156	1.55	0.517	0.944	-0.491	1.59	0.962	-0.0519	1.57	0.228	-0.897	2.17	1.93	-2.01	0.506	-1.11	0.382	0.512
train_107	1	1	-0.137	-0.502	-1.25	-1.36	-0.525	-0.378	0.52	1.08	-0.218	1.69	-0.614	0.304	-0.0511	1.03	-1.84	0.461	-1.38	0.0513	-1.27	-0.196	1.44	-0.548	-2.05	-0.411	-0.159	1.17	-1.07	-1.52	-0.557	0.154	-2.27	0.208	-1.65	-0.531	0.314	-1.32	-0.109	-2.38	1.32	0.962	-0.508	-1.01	0.0103	0.198	1.78	0.175	-1.78
train_108	1	1	-1.53	-0.974	-1.78	-0.155	-2.79	0.573	0.145	0.348	-1.36	-0.669	-0.565	0.259	-0.458	1.05	0.203	1.08	-0.515	0.674	0.0792	-0.4	0.558	1.17	1.78	-1.52	-0.042	-0.0122	1.01	1.5	-0.608	-1.55	-1.36	0.602	-0.221	-1.19	0.165	-0.949	-0.427	-0.684	0.126	-0.382	1.18	1.41	-0.719	2.7	-1.12	0.916	0.41
train_109	0	1	-0.602	0.848	0.162	0.965	1.74	-0.43	-0.0294	-0.241	0.522	-0.694	0.399	0.0734	-1.19	0.265	1.63	-0.606	-0.76	0.317	-0.846	-1.63	-0.877	0.0458	0.113	-0.803	0.488	0.155	-1.13	-0.0757	0.892	-1.04	1.79	-1.06	1.85	0.612	0.182	0.582	1.28	0.624	-1.14	1.84	-1.45	-0.224	-0.0904	-0.886	0.428	1.06	1.48
train_110	1	1	-0.897	1.11	0.309	0.436	0.879	0.2	-1.92	0.126	-0.636	-0.385	1.48	0.163	-0.46	-1.33	-1.3	1.51	-1.33	-1.44	0.81	0.129	0.049	1.7	1.01	-0.151	-0.137	1.44	0.405	-0.317	-3.01	-1.29	-0.796	-1.2	0.0127	1.29	-0.583	-1.04	0.651	-1.61	1.77	-0.469	-0.471	0.409	-1.03	0.179	0.381	1.07	0.732
train_111	0	0	0.251	1.6	1.8	-0.676	-1.61	-1.29	-0.584	-0.795	-0.236	-1.17	1.43	0.918	-0.43	0.814	0.721	-0.204	1.11	2.75	0.783	0.0337	-2.16	-1.68	0.416	1.33	-1.59	-1.89	-1.41	-0.606	0.596	0.265	1.12	-1.9	0.231	0.826	-1.13	2.82	-1.07	1.43	-1.34	-1.54	-0.971	2.25	0.149	1.69	1.68	-0.743	1.91
train_112	0	1	-0.794	-0.0179	-0.81	-0.949	0.118	-2.05	0.835	-0.0903	0.29	0.739	0.77	0.125	0.774	-0.421	-1.35	1.45	-0.124	-0.0283	-1.63	0.915	0.42	-0.892	0.723	1.08	-0.626	0.334	1	-1.72	0.494	-0.312	0.648	-2.13	-0.297	0.456	-0.178	0.436	-1.11	0.109	0.373	0.569	-0.551	-2.38	1.4	-0.995	-0.148	-0.148	-0.113
train_113	1	0	2.2	0.746	0.542	-0.13	-1.46	-0.37	-1.32	0.646	-1.7	-0.682	-0.0233	-0.87	1.29	0.634	-1.53	-1.51	-0.84	-0.438	1.51	-1.88	1.2	0.144	-0.359	-0.926	0.0167	-0.712	-0.469	-0.637	-1.5	-2.36	0.0978	-0.285	-0.177	-0.902	0.29	-1.05	-0.293	0.0641	-0.989	-0.428	1.41	0.475	-0.376	-0.114	2.41	-1.41	-0.831
train_114	0	1	-0.0294	0.781	1.08	-1.03	-0.355	-1.35	0.0312	-0.889	1.02	0.78	0.0406	-0.961	-0.491	-1.74	0.901	-0.031	1.88	0.297	0.141	-1.47	0.567	1.16	0.028	1.16	0.147	-1.61	1.28	-0.242	-0.0723	-0.53	0.984	-0.835	1.96	0.0936	0.147	-0.463	-0.511	-0.358	0.716	1.56	0.774	0.806	-0.995	0.598	-0.639	0.194	0.113
train_115	1	1	1.69	-0.0596	0.303	0.0952	-0.124	2.34	0.227	-0.487	-0.237	0.243	-1.99	0.876	-0.56	-0.201	-0.515	0.788	-0.443	-0.863	-2.73	-1.93	1.28	0.758	-0.41	-0.591	0.485	0.0249	1.09	0.015	-1.04	1.4	0.367	0.0773	-1.1	-0.0967	1.17	-1.57	-1.25	-0.914	-1.39	-1.25	-1.21	0.403	1.53	0.793	0.609	-1.67	0.746
train_116	1	1	0.192	-1.15	-0.269	-1.31	0.493	1.83	1.02	-0.245	0.744	-0.145	-1.12	-1.35	-0.273	0.751	0.496	-0.0814	-1.24	0.677	0.703	1.39	1.31	1.21	0.976	-2.12	1.58	2	1.4	-1.37	0.268	0.194	-0.0732	0.558	0.459	-0.718	0.626	-1.06	1.49	-0.346	0.776	0.992	-0.469	-2.65	0.383	0.00372	-0.872	1.22	0.665
train_117	1	1	1.27	0.0106	-0.644	0.27	0.129	0.191	-1.08	0.00734	-0.759	-0.502	-0.781	0.0602	0.172	-0.0994	0.801	-0.47	1.13	0.904	2.88	0.588	-1.32	-0.492	-0.031	-0.982	-1.22	1.06	0.922	1.03	-0.156	0.432	-0.0993	1.18	-0.016	-0.417	-0.774	-0.568	-0.46	1.47	-0.123	-1.25	1.79	0.441	-1.85	1.51	-0.363	1.36	-2.24
train_118	1	0	-0.409	0.646	-1.02	1.32	0.767	-0.61	-0.678	0.562	-0.52	-0.778	0.657	-0.127	-0.39	-1.48	-0.299	-0.28	-1.61	0.685	0.772	-0.0823	0.207	-0.039	-0.212	-0.919	-0.56	1.42	-0.141	-0.394	-0.235	-0.126	-1.1	-0.485	-1.38	1.42	0.755	0.933	-0.108	0.151	-1.47	-1.43	-1.3	-1.01	-1	0.533	0.458	0.111	1
train_119	1	0	-0.477	0.469	-1.31	0.818	-0.437	-0.585	0.624	0.294	-1.48	0.596	-1.42	-0.393	-3.17	-0.54	0.475	-1.14	-0.39	-1.04	-0.44	0.323	-1.88	1.21	0.796	-0.343	-0.686	1.12	-0.333	-1.17	-0.34	-0.536	-1.25	-0.947	0.993	-0.574	-1.09	0.452	0.321	-0.677	-0.0814	-0.879	1.05	0.538	-1.15	0.367	-0.247	0.296	-1.39
train_120	0	1	-1.86	-0.223	2.32	0.299	1.47	-0.822	0.208	-0.0296	0.822	0.699	0.11	-1.48	0.845	1.23	0.351	1.3	1.3	1.44	0.9	1.11	-0.102	-0.978	1.5	-0.496	-0.808	-0.363	1.32	0.923	0.13	-0.257	-0.195	-0.302	0.325	1.13	-0.564	-0.355	0.368	0.674	-1.23	1.5	2.09	-0.841	1.26	-0.287	0.769	-0.856	1.92
train_121	1	1	1.42	2.08	-0.104	1.83	-0.328	0.255	0.646	-0.51	0.158	-0.451	1.22	0.709	1.24	0.948	0.447	-0.293	-0.0997	0.591	-1.7	0.568	-0.38	-1.91	1.61	0.935	0.011	-1.96	2.04	-1.79	1.03	-0.285	1.33	0.558	1.06	1.69	1.46	-0.438	-2.41	-0.0541	-0.192	0.33	-1.01	-1.31	0.0729	0.436	1.01	-1.03	-0.551
train_122	0	0	1.04	-0.408	-1.31	0.327	1.47	-2.32	0.618	1.75	0.0583	-0.739	-0.688	2.09	0.292	-0.671	-0.691	-0.37	1.12	-0.342	2.38	0.881	-0.291	0.0597	-1.56	1.16	-0.602	-1.29	-1.42	-1.21	-0.21	-0.329	1.42	1.57	-0.202	-0.109	0.663	-1.78	0.801	0.0502	2.23	-1.55	-0.804	0.0668	0.401	-1.95	-0.0247	-1.17	-0.197
train_123	1	1	-1.67	0.2	-1.04	-1.37	1.65	2.48	-0.113	1.39	-0.104	-0.0939	-1.52	-2.39	0.524	-0.476	-1.13	1.03	-1.49	0.454	-0.815	0.289	1.91	1.54	2.38	-1.88	0.0864	2.27	1.19	-0.0652	-1.12	1.37	-1.01	1.69	-0.702	-1.38	1.27	-1.25	-1.11	-0.946	0.189	1.37	0.0585	-1.27	0.652	-1.22	-0.577	-1.06	-0.398
train_124	0	0	0.12	0.103	1.13	-1.02	0.56	-1.41	0.698	-0.149	2.13	0.668	0.739	-1.24	0.0858	1.5	-0.316	-0.296	0.914	0.111	-0.626	-0.892	-1.46	0.0781	-0.999	-0.0806	-1	-1.17	-0.82	1.31	0.118	0.00813	0.925	0.139	0.96	-0.833	-0.899	1.28	0.537	0.406	0.744	-0.28	1.33	0.614	-1.52	0.419	-0.253	0.413	0.445
train_125	1	1	-0.896	0.981	-1.46	-0.491	0.0193	-0.135	-0.877	0.748	1.18	1.83	-1.47	-2.13	0.0187	-1.27	0.359	1.01	-1.3	0.865	-0.91	-0.982	1.37	2.45	-0.993	-2.4	1.25	-0.102	0.691	0.706	-2.23	-0.0423	-1.12	0.915	0.121	-1.04	0.668	0.495	-0.296	-0.0505	0.655	0.442	1.01	-0.869	-1.1	0.793	0.233	0.392	-1.34
train_126	1	1	1.33	0.99	1.11	0.937	-0.907	0.955	0.569	-0.587	-1.35	-0.13	-0.401	1.4	0.875	-0.877	-1.52	-0.306	0.273	0.234	-0.306	-0.626	0.0709	-0.901	0.633	-0.159	-0.0414	-0.0526	1.63	1.02	-0.714	-0.343	-0.19	-0.457	0.593	0.748	1.47	-1.5	-0.866	-0.67	-0.635	0.16	1.1	-0.672	-0.858	0.899	-0.984	0.43	-1.34
train_127	0	1	-0.358	-0.529	0.816	-1.29	0.329	1.33	1.44	1.45	0.559	0.393	0.122	0.91	0.286	-0.905	-1.35	0.976	0.76	0.764	0.57	-0.406	0.895	-0.503	-0.364	-0.0782	-0.511	-0.928	-0.491	-0.106	-1.46	2.18	1.5	0.793	0.959	-0.445	0.132	-0.94	1.1	0.203	-0.239	-1.08	0.0846	-0.896	0.284	-0.879	-0.648	0.301	0.629
train_128	0	1	-1.72	2.19	-0.058	0.04	0.401	0.478	-0.873	0.663	0.621	-0.953	-0.286	-1.37	-1.14	-0.766	0.799	-0.274	1.23	1.32	-1.33	-1.72	2.28	-0.393	0.0906	0.422	1.65	-0.535	-1.8	-0.0472	-0.347	0.128	1.04	1.19	0.423	1.09	0.248	-0.0884	-0.221	0.447	-2.61	-0.687	0.886	2.31	1.1	-1.58	-0.0798	-0.302	0.818
train_129	1	1	0.0319	1.46	-1.55	-0.876	-0.831	-0.823	1.05	-0.597	-0.00686	-1.28	0.464	-1.26	0.274	0.269	1.49	-2.39	-0.347	-0.998	1.26	0.599	0.123	-0.4	-1.11	-1.25	-2.16	-1.01	-0.561	0.0929	0.758	-0.219	-0.113	-0.607	-1.33	1.26	-1.13	0.745	-0.675	1.15	0.847	-0.459	1.55	-0.707	1.14	-1.39	0.521	0.477	-0.479
train_130	0	1	-1.29	0.114	0.815	-0.631	-0.0809	-0.0409	-0.256	-0.217	0.702	0.373	1.37	0.777	0.487	-1.43	0.708	-1.08	1.81	2.54	0.718	1.7	-0.369	-1.51	-0.895	0.974	-0.102	-0.701	-0.39	0.593	1.91	1.33	-0.385	1.72	-0.026	1.99	-0.0105	0.847	1.28	0.911	-2.48	-0.549	0.562	-0.118	-0.598	-0.199	-0.831	0.834	-0.114
train_131	1	1	0.83	-0.767	0.222	0.304	-0.4	1.13	1.5	-0.387	-0.0311	1.77	-0.826	-0.575	-0.0853	0.113	1.2	1.97	0.643	0.868	-0.766	-0.0585	-1.74	-0.125	0.28	0.593	-0.269	0.967	0.809	2.04	-0.896	0.461	-0.597	1.6	-0.696	0.62	1.21	-0.478	1.2	-0.688	0.789	-0.843	1.44	0.667	0.49	-0.498	-1.02	2.56	-0.329
train_132	0	0	-1.6	0.62	0.865	2.3	0.497	-0.761	-0.454	-0.0624	0.457	-1.54	0.607	1.77	1.12	1.05	0.271	0.335	0.853	0.736	-0.352	-0.334	-0.547	-1.4	-1.64	-0.121	1.91	-0.506	-1.28	-0.525	1.37	-1.41	1.77	1.53	0.304	0.816	-0.91	0.27	0.693	0.94	-0.762	-0.823	-1.86	0.878	-1.25	1.27	1.02	-0.13	1
train_133	1	1	-1.48	0.135	0.48	-0.09	-1.08	1.37	-0.116	0.328	-0.628	0.594	0.154	1.39	1.35	-0.365	-0.553	1.58	-0.896	-0.704	-0.0783	0.383	0.729	-0.358	-0.0561	-0.145	0.41	0.712	0.198	-1.8	0.313	-0.203	-0.557	-0.466	-2.46	0.0334	-1.15	-1.1	-1.4	-0.146	0.364	0.514	0.679	-1.72	0.199	-0.465	0.579	0.115	-0.217
train_134	1	0	-0.375	-0.14	-0.995	-1.08	0.77	0.267	-1.15	0.508	-0.519	0.941	-1.32	-1.08	-1.92	0.0225	2.31	0.309	-0.881	-0.273	0.618	-1.78	-1.35	0.451	1.44	-1.05	-0.369	1.36	-0.204	-0.777	0.712	0.045	-1.43	-0.239	0.197	1.12	-0.294	-0.442	-0.146	0.236	-0.251	0.193	-0.504	-0.628	-0.257	-0.173	-2.37	0.459	-0.0414
train_135	0	1	1.74	0.151	-0.972	1.61	-0.178	0.386	0.274	-0.33	0.0866	-1.57	0.78	2.43	-1.18	-0.238	-0.186	1.51	1.03	0.606	0.614	-1.22	-1.3	0.714	-1.39	1.44	1.42	0.938	-0.884	0.672	-0.893	-0.824	0.656	2	-0.8	0.667	-1.17	0.821	0.743	-0.447	0.29	-1.19	1.01	2.62	0.542	-2.04	-0.131	-0.0656	0.17
train_136	0	1	0.273	1.57	-0.594	-0.248	0.606	0.469	1.94	-0.801	0.741	-0.284	-0.23	-0.391	0.727	-0.886	-1.27	1.05	1.65	-0.158	-1.18	2.24	0.159	0.686	-0.69	-0.518	1.55	-2.2	0.462	-1.17	1.71	0.984	1.32	-0.535	0.619	0.752	1.39	0.366	1.21	-0.501	-0.317	1.72	-0.419	-0.366	0.545	-0.34	1.1	1.07	1.78
train_137	1	0	-0.0247	-1.3	0.369	0.00493	-0.856	1.36	0.843	-0.419	-0.845	0.0167	-1.27	0.815	0.109	0.986	-0.51	-0.338	0.0372	-0.263	-0.491	-0.0617	-0.552	0.0811	-0.992	1.16	-0.321	1.72	-1.65	-0.000669	-1.5	0.506	-1.45	-0.792	-0.882	1.86	0.799	-0.115	0.0799	-1.34	0.0767	-1.17	-0.86	0.583	0.715	-0.992	0.537	-0.925	-1.69
train_138	1	1	0.36	-1.13	1.18	0.159	1.19	0.36	0.322	-0.656	-1.24	-0.837	-0.971	0.467	-1.08	-1.07	-1.38	-1.06	-1.33	-0.581	1	-0.129	0.216	1.68	1.48	-0.51	-1.17	0.077	0.0245	-0.273	-0.758	-0.0837	-1.05	-0.816	0.981	0.81	0.726	-0.695	1.56	-1.3	-1.03	-0.108	-0.479	-2.26	1.08	-1.05	-0.948	0.359	0.588
train_139	1	1	1.49	-0.00652	0.0895	0.671	1.32	1.12	-0.934	2.02	-0.434	0.617	-1.28	-1.16	-1.19	-1.71	2.41	0.58	-1.74	-0.36	-0.125	0.325	1.93	1.13	0.851	0.951	0.788	0.95	2.31	1.06	-1.99	-1.84	-0.291	0.155	0.0461	-1.43	1.44	-0.432	-0.794	-0.396	1.92	-0.0646	0.952	-1.47	2.15	0.644	0.828	0.723	0.532
train_140	1	1	1.72	-0.607	0.202	1.21	-0.835	1.18	-1.21	0.182	0.158	0.238	1.11	0.256	-0.903	0.554	1.94	-0.445	-0.644	-1.28	-0.54	0.654	-0.6	1.11	0.776	-0.818	0.0841	-1.51	-0.785	0.781	-1.77	-0.0205	0.526	-1.89	-0.549	-0.884	-0.268	0.0831	1.3	0.767	0.631	0.911	-0.409	0.951	-0.884	1.3	-0.029	-0.981	0.51
train_141	1	1	0.0294	0.241	1.54	-0.107	-0.97	1.21	-0.0846	0.433	-0.876	1.7	-0.474	0.812	1.36	-0.365	-1.45	-0.421	-0.949	1.19	0.134	2.44	-0.0518	-0.925	-0.942	1.34	-1.38	1.02	-0.258	-0.104	0.861	0.677	-0.866	1.74	-0.833	0.01	-1.05	-0.748	-1.37	-0.693	0.416	0.312	-0.969	-1.04	1.53	0.228	1.57	1.17	-0.0511
train_142	1	1	-0.33	-0.907	-0.715	0.256	0.282	1.17	-0.606	-0.138	-1.11	0.428	0.0891	-1.66	-0.213	-0.425	-0.981	2	-0.187	-0.45	-1.62	-0.277	0.549	0.931	0.456	-1.36	1.56	0.524	1.3	0.478	-1.57	0.235	-2.29	-0.059	-1.9	1.01	-0.98	-1.67	-0.448	0.305	1.25	-0.313	1.09	-1.8	0.000775	1.34	-0.858	-0.464	-1.77
train_143	0	1	-1.58	0.544	-0.52	-0.935	-0.677	-1.19	-0.681	1.28	1.52	1.07	-1.49	-1.92	0.874	0.0245	-0.623	0.432	0.362	1.48	0.238	0.576	0.591	-1.29	0.175	0.417	-0.369	-0.365	0.432	0.908	1.04	0.197	-0.419	1.87	0.265	0.565	-1.67	1.13	0.19	1.27	-0.061	0.767	-0.0385	1.18	-0.695	-1.02	-0.924	-0.107	-0.122
train_144	0	1	0.768	-0.231	-0.631	-0.738	0.323	-1.79	-1.09	-1.04	1.64	-0.373	0.0972	-0.214	-0.494	-0.52	-0.457	-0.219	0.776	-0.801	-0.235	-0.00166	0.974	1.15	-0.211	0.00431	-1.06	1.09	1.35	-0.834	0.966	0.15	1.05	1.01	1.49	-1.06	1.88	0.339	1.39	1.57	-1.66	0.831	-0.56	-0.376	0.425	0.346	-0.311	-0.355	1.38
train_145	1	1	1.09	-0.565	0.934	-0.197	-1.73	2.91	0.724	-2.28	-0.528	0.208	0.604	0.792	-0.704	0.241	-0.534	1.89	-0.995	-0.227	-0.504	0.307	-1.44	0.241	0.179	-0.241	-0.404	-0.18	0.901	-0.817	-0.855	0.635	-0.396	0.511	-0.368	-1.01	0.124	0.0414	-0.298	0.315	1.12	0.963	-0.188	0.333	-0.922	0.418	0.312	-0.344	1.73
train_146	0	0	1.37	-1.35	0.26	-0.47	-0.701	-0.0981	-0.244	0.711	-0.58	-1.5	0.585	1.45	-0.721	-0.37	-1.39	-0.803	-1.17	-0.629	2.08	1.1	-0.0333	-0.174	0.213	0.127	-0.364	-1.33	-1.13	-2.15	1.88	-1.04	-0.4	-0.298	0.38	-1.66	-0.138	0.425	1.79	-1.37	0.167	-1.14	-2.95	0.776	-0.964	0.247	0.139	-2.04	1.47
train_147	0	1	1.85	-0.76	0.0767	-0.812	1.81	-1.04	-0.333	1.43	-0.00124	0.867	-1.04	1	0.161	0.43	1.44	0.153	0.879	-0.563	0.725	-0.263	-0.675	-1.08	0.143	0.0886	0.48	-0.688	-0.192	-1.13	0.242	0.0345	0.00521	0.814	-0.152	-1.01	1.48	0.971	-0.252	0.566	-1.64	-0.192	-0.345	0.507	0.64	-0.292	1.28	-1.2	-0.919
train_148	1	0	0.354	-0.135	-0.312	-0.618	-0.0909	-0.0321	1.12	-0.157	-0.273	-0.345	0.708	-0.315	-1.25	-0.339	0.231	-0.452	-0.343	-0.979	-0.121	0.635	0.821	1.45	1.14	1.18	-0.19	-0.924	0.631	1.37	-0.605	-0.236	-0.168	-0.34	-0.0873	-2.31	1.26	-1.07	0.825	-1.18	0.639	0.805	1.15	1.09	1.34	0.792	-1.08	1.17	-0.779
train_149	0	1	-0.0268	-0.848	1.4	-2.13	0.598	-0.229	-0.422	-0.306	1.99	-1.98	0.874	-0.229	1.13	-1.04	0.044	0.228	1.66	1.8	0.643	0.352	-0.757	0.468	-0.955	-0.745	-1.53	-0.401	1.26	-0.609	1.72	1.27	0.231	-1.07	1.25	1	0.461	0.582	0.404	1.59	-0.269	2.15	0.215	-2.15	0.35	-1.66	-1.85	-0.203	-0.479
train_150	0	0	-0.126	-1.88	-1.47	1.11	-1.02	-1.59	-0.131	-2.24	0.0213	-0.364	-0.826	-0.264	-0.314	0.114	-0.602	2	1.03	0.184	0.188	-0.511	-1.26	0.253	-0.501	-0.299	1.4	-0.329	0.829	-1.35	0.194	0.984	-0.433	-1.31	0.797	0.415	0.771	1.47	-0.618	-1.22	0.00571	1.72	-0.644	0.892	-0.00229	1.69	0.0767	0.471	-1.06
train_151	0	0	-0.835	0.688	2.29	-0.33	-0.319	0.56	0.431	-0.154	0.334	-0.451	0.117	1.09	1.23	1.11	0.913	1.43	0.655	-0.275	-0.2	-1.34	-0.427	0.0809	-0.85	1.6	0.701	-1.49	-0.738	1.05	-1.25	0.794	1.04	0.397	1.57	-0.572	-0.579	1.32	0.349	-0.905	-1.63	-0.175	-0.185	0.783	-0.78	-1.4	0.75	-1.32	0.543
train_152	0	1	-0.488	0.642	0.265	0.566	1.64	0.0511	1.52	0.979	2.06	0.312	-0.815	-0.178	1.7	-0.772	-0.448	0.138	0.217	-0.558	-0.02	1.54	0.209	1.14	-0.609	0.442	0.0745	-0.888	0.628	-1.01	-0.695	1.21	0.704	-0.784	1.57	-0.156	-0.332	-1.74	-0.469	-1.34	-0.408	-0.841	0.693	1.3	0.386	-0.733	1.47	-1.16	0.134
train_153	0	0	-0.0803	-0.239	1.11	-1.21	1.47	0.179	-0.353	-0.965	1.01	-0.605	2.16	-1.24	1.13	-0.143	0.47	-1.28	0.752	0.471	-0.436	1.3	-0.134	-1.12	-1.35	0.532	-1.37	-0.259	0.528	1.26	0.822	0.609	0.55	-0.366	0.809	-0.452	1.92	1.75	0.186	1.9	0.0443	-1.13	-0.385	-0.453	0.284	0.87	-1.49	0.396	0.601
train_154	0	0	-0.881	1.13	-0.527	-0.0792	0.533	-1.58	-0.59	0.0326	1.53	0.549	0.271	0.019	0.767	-0.122	1.48	-0.408	-0.232	0.853	0.179	0.324	0.254	-0.639	0.464	-0.186	-0.642	1.2	0.23	1.29	0.634	0.876	-0.124	-1.13	1.35	-0.89	-1.15	1.87	0.384	0.136	0.533	-1.43	-0.657	-0.728	0.0822	0.271	-0.846	0.931	1.85
train_155	1	1	-0.0801	-0.306	-0.988	-1.08	-1.28	0.776	2.18	-0.634	-0.881	1.75	-0.561	-0.521	0.844	0.13	0.249	0.77	-1.11	-0.806	0.42	0.669	1.72	1.38	0.893	-0.852	1.37	1.28	2.26	-0.871	0.121	-0.718	-1.93	2.11	-0.896	0.174	-1.88	0.0385	-1.86	-0.21	1.68	-0.438	-0.575	-0.422	0.0966	-0.681	0.801	-0.392	-1.26
train_156	1	0	0.0436	0.736	-0.0953	1.04	0.72	0.316	-0.784	0.3	-1.18	-2.13	0.0154	-0.0486	-2.51	-0.93	0.455	-0.259	-1.71	-1.43	-0.532	0.292	0.868	-0.141	-0.775	-0.189	1.35	-0.198	-0.854	0.0339	0.611	-0.767	-1.11	0.0338	-1.01	-1.66	-1.85	-0.979	-0.291	-0.0814	1.29	-0.173	-2.1	-0.776	0.0274	-0.0469	-0.588	-0.171	0.746
train_157	1	0	-0.26	0.597	-0.354	1.98	-0.697	0.256	0.146	-0.74	-0.609	1.15	0.297	-1.44	0.113	0.59	-0.866	-0.0181	-0.558	-0.821	-0.873	0.0436	-0.6	0.0482	0.858	-0.94	1.44	-0.353	0.939	1.06	-1.24	-0.986	-2.25	-1.6	0.384	-0.23	-1.1	0.527	1.01	-0.755	0.473	0.17	0.994	-0.249	-0.889	0.829	1.9	0.58	-0.23
train_158	1	0	0.507	-0.729	-1.76	0.517	-0.786	0.156	-1.1	2.43	-2.14	2.09	-0.495	-0.399	0.364	-0.217	0.00457	-0.273	-1.53	-0.559	0.391	0.223	-0.112	-3.13	-0.0465	0.0284	-1.2	0.203	1.07	0.336	1.52	-1.09	-1.68	-0.798	-2.56	-0.516	-1.48	0.0848	-1.62	-0.748	0.437	-1.89	-2.01	0.249	-0.971	0.834	0.0576	-2.2	-0.628
train_159	0	0	0.0895	0.35	0.14	3.19	1.18	-0.897	-0.0832	-0.768	0.259	-1.13	1.15	0.449	0.798	0.369	0.188	1.57	1.62	2.01	1.97	0.203	-0.614	-0.469	1.11	-0.757	1.36	-0.878	-0.467	0.682	0.354	1.44	0.258	0.164	0.139	-0.0329	0.176	-0.895	0.987	0.191	-0.136	0.463	0.602	-0.942	-1.64	0.087	-0.617	-0.892	-0.5
train_160	0	1	0.29	-0.00585	0.911	-0.13	2.33	-0.182	0.894	-0.611	0.157	-0.668	1	-1.16	-0.665	-0.0291	-0.303	1.91	1.34	0.119	0.835	-0.413	-0.253	1.17	1.27	-0.527	-0.28	0.0806	0.299	1.82	0.877	2.68	-0.626	0.367	1.24	-0.674	1.14	1.02	1.42	-0.883	2.08	2.34	0.35	-0.639	-1.21	0.546	0.64	-0.633	0.725
train_161	1	0	1.86	0.13	0.335	1.03	-1.98	0.269	0.707	-1.85	-1.01	-1.03	0.949	3.06	-0.705	1.33	-0.62	1.68	-0.562	-1.68	0.143	-1.98	-0.35	0.498	1.21	-0.192	1	-0.164	0.292	-0.854	-0.0468	-0.824	0.782	0.195	0.44	0.499	-0.737	-1.42	-0.347	-0.238	-1.22	-0.397	-0.162	-0.0378	-0.765	-1.4	-0.0573	1.31	-1.28
train_162	0	0	-0.923	-0.811	1.59	0.279	1.11	-0.0209	0.748	1.49	0.333	-0.495	0.947	0.138	-0.503	-0.603	-0.221	0.0384	-0.363	0.114	1.33	-0.609	0.955	0.356	-0.835	0.0875	-2.56	1.35	-0.588	2.25	0.679	1.32	-0.973	-2.21	0.34	-0.992	-0.757	1.52	-0.314	1.09	1.29	0.19	0.64	-1.64	0.54	-1.19	-0.0961	0.00759	2.11
train_163	0	1	-0.828	0.917	-1.81	0.162	2.2	-0.151	1.09	-0.545	0.408	-0.244	-0.823	-1.1	-0.44	-0.612	-0.0045	0.0799	0.463	0.492	-0.852	0.625	-0.727	0.13	0.9	-0.858	0.801	0.727	0.585	-0.962	-0.608	0.421	0.71	-0.615	0.183	-1.46	0.565	-1.11	0.622	-1.69	0.212	0.479	-0.315	-0.67	-0.00714	-2.61	1.06	-0.227	1.53
train_164	0	0	-2.03	0.901	-0.0709	-2.14	-0.186	0.019	-0.129	0.708	0.258	-0.92	0.417	-1.06	-0.242	1.65	0.48	0.535	-0.302	0.27	-0.308	1.34	1.51	-0.0753	-0.812	0.0273	-0.0322	-1.34	-0.603	-0.771	0.546	0.429	0.218	-1.17	-0.988	0.51	0.44	0.722	0.811	1.93	-1.64	-1.22	-1.49	-0.407	1.33	-0.761	0.184	-2.5	1.02
train_165	1	1	-1.15	-0.151	0.426	-1.05	-0.338	0.269	0.964	0.276	-0.66	-1.21	0.34	-1.61	0.559	1.09	-0.591	0.777	-1	-0.414	-1.72	1.42	1.79	0.0107	0.932	-0.996	1.13	1.51	0.896	0.372	-0.585	-1.28	-1.29	0.303	-1.01	0.221	-1.14	-1.46	-0.545	-0.587	0.723	1.1	0.898	-1.45	1.79	-0.16	1.2	0.374	-0.329
train_166	0	0	-0.682	-0.195	0.918	0.0388	-0.553	-0.788	-0.0718	-0.679	0.375	-1.51	0.198	-0.381	-0.171	0.17	-1.08	0.68	-0.551	-0.233	1.18	-0.92	-0.819	1.53	-0.438	0.588	0.00239	1.02	-0.785	-0.588	-0.848	0.0479	0.553	0.692	0.198	1.03	0.425	-0.639	1.95	-0.958	-1.58	-1.02	0.000556	1.04	-0.538	-0.429	0.13	-0.128	1.4
train_167	0	1	0.425	1.56	0.558	-0.128	-1.04	0.331	1.37	-1.22	1.12	-1.66	1.09	1.39	-0.659	-0.594	-0.569	0.00604	-0.0437	0.917	-1	-0.375	-1.2	0.968	0.224	-0.886	-1.16	-1.98	-1.27	-1.04	0.984	0.196	-0.00453	0.197	1.73	2.25	0.563	0.915	0.0778	-0.633	0.884	0.798	-0.137	-0.309	0.786	0.808	0.477	1.75	-0.225
train_168	0	0	0.751	-0.136	-0.0769	0.568	1.41	0.526	0.84	-1.25	1.12	2.04	2.37	0.13	0.74	0.488	-0.49	-0.489	0.645	-1.07	0.514	1.09	-1.22	1.41	-0.184	0.488	1.26	0.192	0.267	-0.381	-0.682	0.0635	0.42	1.12	1.75	-1.48	-0.889	0.875	-0.262	0.92	-0.724	0.178	-0.76	0.00795	0.541	-1.22	0.0638	1.35	1.18
train_169	0	1	0.729	0.216	0.162	-0.888	1.23	-0.959	-0.04	-1.69	0.00051	-0.0415	-0.342	-0.453	-0.029	-0.237	-1.49	0.793	0.535	-0.098	0.223	-1.06	0.412	1.44	-1.3	0.881	-0.572	0.639	0.15	-1.1	1.1	1.15	-1.37	0.323	0.698	1.67	-0.353	0.706	0.246	0.225	-0.0586	-3.08	-0.361	-0.488	2.37	-0.779	0.572	-0.196	-0.24
train_170	0	1	-0.359	1.65	-1.18	0.199	0.951	-0.894	-2.08	0.331	-1.32	0.947	-0.625	0.492	0.844	0.427	0.362	2.07	0.921	-0.399	-1.55	0.825	0.839	-1.86	-0.633	0.629	1.15	0.701	0.78	0.2	-0.0152	1.46	0.202	0.602	-1.68	-0.287	-0.9	0.302	0.398	0.11	-0.0864	1.53	1.27	-0.178	0.389	-1.87	1.23	-1.09	-1.04
train_171	1	1	-0.0197	-0.901	-1.76	-1.25	-1.87	0.984	1.3	-0.302	-1.05	-0.816	0.805	-0.678	-0.841	0.3	1.07	0.755	-0.0125	-1.53	-1.23	-0.937	1.46	0.25	1.61	-0.503	1.33	-0.225	-0.0291	0.434	0.904	-0.676	-0.531	-0.811	-1.65	0.516	-1.31	-0.248	-1.77	-2.66	0.874	-0.591	1.25	-0.171	0.416	0.279	-1.49	0.342	-0.263
train_172	0	1	-0.95	0.303	1.52	-0.372	1.88	-0.69	-0.947	-1.08	0.237	-0.985	0.388	-1.72	0.613	-1.54	-0.881	-0.119	-0.447	0.0428	-0.491	-1.42	0.923	0.744	0.761	1.02	1.28	-0.713	0.426	-0.0391	-1.42	-0.00951	2.17	-0.67	1.4	-0.84	0.697	-1.26	1.76	0.635	-1.98	1.06	-0.801	-0.797	0.714	-0.281	0.333	-1.84	-0.39
train_173	0	0	1.12	-0.47	-0.42	0.568	-0.5	0.29	-2.13	-1.96	0.985	-0.643	0.213	0.422	1.24	1.86	0.353	-1.55	1.48	-2.36	-0.768	-0.33	-0.4	-1.13	-0.389	1.2	2.21	-0.604	0.32	0.194	2.66	-1.01	1.63	1.55	-0.202	0.132	1.16	0.397	-1.18	1.27	0.624	0.275	-0.274	0.604	0.594	-1.18	-0.172	0.346	2.03
train_174	1	0	-0.0061	-0.201	0.101	-1.33	0.748	2.17	-0.786	-0.308	-0.264	0.311	1.12	-0.315	0.747	-0.442	0.553	-0.455	-0.601	-0.0778	0.712	0.105	0.498	-0.138	0.285	0.393	-2.16	-0.282	0.228	-1.11	-1.86	1.01	0.0935	0.415	0.127	0.0103	0.394	0.342	-0.0457	1.11	-0.445	-0.941	0.471	-0.158	-0.23	2.25	-1.07	-1.18	-0.857
train_175	0	1	1.78	1.82	0.188	-0.38	2.54	0.28	-0.0595	-0.905	1.62	-0.0047	-0.823	0.575	2.17	1.23	-0.279	0.883	0.494	-0.105	-1.34	-0.538	0.0127	0.571	-0.176	-0.782	1.3	1.22	1.3	-1.76	-0.569	1.99	1.42	0.792	0.984	-0.722	0.887	-1.29	-1.28	1.05	1.77	1.65	0.0529	1.04	-0.477	-2.54	0.671	-0.143	1.39
train_176	0	1	0.779	0.167	0.294	1.52	1.92	-0.161	1.05	0.232	0.0193	-0.543	-1.08	-0.428	-0.0784	-1.1	-0.646	1.13	0.344	-1.1	-1.11	-0.81	0.0595	-1.57	-0.623	1.03	1.07	0.179	-1.32	0.926	0.728	0.215	0.843	0.237	1.73	-1.1	1.99	-0.688	1.67	-1.04	0.626	2.01	-0.763	0.107	-1.69	-2.28	0.976	-0.697	-0.652
train_177	1	0	1.58	-2.89	-1.1	1.77	-1.44	0.735	-0.674	-1.13	-0.217	1.54	0.202	1.07	1.18	0.931	1.99	0.139	0.556	-0.274	2.24	-0.262	-0.201	0.62	0.558	-0.369	0.724	0.331	0.283	1.45	-0.615	1.4	-1.17	-0.854	0.00292	0.0784	-0.457	0.979	0.106	-0.61	0.345	-0.6	0.358	0.577	-1.08	0.131	-1.69	0.998	-1.43
train_178	0	1	-0.684	-1.33	-0.309	0.394	-0.473	-0.69	0.0116	-0.295	0.315	1.71	1.03	1.6	-1.68	-1.63	0.382	0.131	0.894	0.479	1.59	-0.257	0.338	0.0131	0.218	1.01	1.17	1.46	0.352	-1.19	0.0242	-0.459	0.498	2	0.35	2.29	1.3	-1.52	-0.615	0.541	-0.764	0.859	-0.568	-0.841	0.512	-0.466	-0.517	1.1	-0.292
train_179	1	1	-0.602	1.74	1.21	0.273	-1.55	0.412	1.31	0.0428	-0.736	-0.509	0.558	-1.37	1.01	0.207	-1.17	0.665	-1.38	-1.25	-0.898	-0.408	-1.42	1.51	0.812	1.63	-0.311	-0.291	-0.226	-0.66	-2.4	-0.103	-0.551	1.46	0.774	0.821	-1.41	-1.63	2.29	-1.68	-0.0171	-0.496	2.12	0.679	-0.517	-0.448	1.15	1.77	-0.625
train_180	1	0	0.393	0.48	-1.42	0.498	0.411	-1.13	-0.123	0.785	-1.1	-0.941	-1.53	-2.12	-1.8	-1.75	-1.1	-1.05	-2.02	-1.04	0.509	0.782	1.78	0.529	-1.79	-0.581	-1.46	1.89	0.0703	-1.23	0.987	-0.577	-1.31	-1.24	-1.28	-0.789	0.247	-0.000422	0.844	0.695	0.194	-2.11	-0.209	-0.658	0.574	-1.26	1.05	-0.261	0.716
train_181	0	0	-2.31	-1.05	-1.2	-1.37	-0.588	-0.635	-0.144	-0.185	0.906	-0.856	0.231	-0.366	0.681	0.581	-0.573	-0.0751	0.254	0.412	0.903	0.728	0.317	-0.863	-0.015	1.48	2.64	0.254	-0.62	2.35	1.61	-0.171	0.16	-0.653	-0.746	0.444	0.117	1.04	-0.47	0.435	-0.000422	0.49	-1.34	0.562	0.897	-2.1	-1.58	1.24	-0.297
train_182	1	1	-0.794	-1.41	-2.05	-0.725	0.381	0.581	0.438	1.59	0.463	0.702	-1.54	-1.21	-0.603	0.069	-1.77	-0.0869	-2.12	-0.74	-0.691	1.65	1.6	1.05	1.55	-1.53	-0.629	-0.596	-0.794	0.259	0.0925	0.695	-0.659	-0.808	0.364	-0.78	-0.17	1.21	1.52	0.765	-0.973	0.098	-1.27	-0.348	2.01	-0.689	-2.52	1.58	-1.48
train_183	0	0	1.33	-1	-0.437	0.278	0.184	0.127	-0.791	-0.0208	0.957	1.21	-1.18	-0.305	1.32	2.01	-0.807	1.2	1.57	0.0161	1.06	-1.94	-1.31	-0.0311	-1.98	0.583	-0.664	-1.37	1.5	-1.57	0.349	-1.94	0.75	-0.469	0.505	1.15	3.07	0.171	-1.11	1.65	-1.67	-1.08	0.7	-0.505	0.646	0.798	2.09	-0.935	-1.04
train_184	1	0	-0.308	-0.385	-0.667	0.385	0.57	-0.883	-0.526	-0.328	-1.42	-0.0363	-1.31	-0.6	-0.989	0.00234	0.145	-2.07	-0.323	-0.981	0.442	0.103	1.92	-0.853	-0.269	-1.07	-0.959	1.41	-1.36	0.309	-0.0559	0.184	-0.157	-1.05	-0.708	-0.809	1.52	-0.183	-0.0449	1.02	0.422	-1.28	-1.9	0.298	-1.45	0.815	-1.77	-0.458	0.448
train_185	0	1	0.439	-1.62	-0.0818	-0.00411	0.954	0.183	1.64	-2	-0.038	-0.73	1.65	0.949	-0.089	1.2	0.528	2.3	-0.785	0.648	-0.438	2.28	-0.372	0.172	-0.0613	0.321	-0.377	-1.57	-2.08	-0.214	-0.276	1.54	-0.534	0.792	0.319	-1.66	-1.09	-0.312	0.281	0.762	-0.897	1.18	-2.61	0.95	-0.144	-0.566	-0.805	-1.88	-1.19
train_186	0	1	-0.112	1.96	-1.18	-2.19	-1.09	0.0522	0.028	0.2	-1.25	-0.919	1.88	-0.59	-1.36	0.703	-0.553	-0.741	-0.116	-0.168	-1.42	1.32	-0.0215	-0.371	-0.926	0.0724	-0.518	-1.8	-0.432	-0.889	-1.01	0.32	-0.287	0.977	-0.0883	0.907	-0.792	-0.369	0.0345	-1.64	0.531	-1.17	0.968	-0.16	0.403	0.0305	1.13	-0.386	0.0371
train_187	1	0	1.06	0.764	-1.75	0.444	0.154	1.2	-0.479	0.00816	-0.675	-1.32	-2.33	-0.636	-0.9	0.076	-0.792	-0.798	-1.54	0.145	-1.21	-1.37	-0.361	0.644	-0.214	-1	1.75	0.0869	0.944	-1.98	-0.605	0.724	-0.84	-0.0787	-0.742	-1.71	-0.0826	-0.95	-1.2	-1.13	1.02	0.944	-0.65	1.14	-0.365	-0.189	0.289	-0.762	1.27
train_188	0	1	-0.524	-0.44	0.423	-0.0747	0.445	-0.534	0.564	0.729	1.83	1.47	-0.44	0.512	0.566	0.691	1.34	0.248	0.139	-0.11	1.07	0.268	-1.53	-1.39	-0.302	1.06	0.958	0.53	-0.3	-0.997	-1.51	1.25	1.33	-0.0995	1.46	-0.72	0.509	0.885	-0.468	0.25	-0.307	0.364	0.0743	1.09	-1.71	-0.672	-0.129	0.376	-0.187
train_189	1	0	0.618	0.449	-1.1	0.83	-0.198	-1.68	-2.29	0.0786	-1.33	0.114	-1.73	0.512	-0.15	0.992	1.66	0.294	-1	-0.053	1.63	0.832	-1.09	-1.35	-0.671	-0.869	-1.22	-0.932	-0.909	0.725	3.02	-1.48	-1.34	-1.17	-0.895	-0.692	-1.11	2.14	-0.244	-0.807	-1.15	-2.16	0.0455	0.0128	-0.351	-0.203	-0.0536	0.232	0.492
train_190	1	0	1.62	0.48	-0.298	-0.35	-1.37	0.426	-1.44	0.208	-2.33	-0.477	-1.21	0.708	0.324	0.142	0.598	0.408	-1.38	-0.18	-0.694	-1.12	-0.771	1.31	0.313	-1.34	0.882	-0.162	1.86	-0.0986	0.46	-1.09	0.509	-0.29	-0.191	-0.73	0.228	-1.09	0.464	0.121	1.23	-0.566	0.335	-0.499	-0.196	-0.0686	-0.619	-0.948	0.394
train_191	0	1	0.0975	-1.07	-0.629	1.48	1.4	-1.16	0.875	-2.03	1.3	0.311	-0.811	0.351	-0.385	-0.113	-0.552	-2.29	0.677	-0.398	0.0614	-0.248	-0.862	-0.418	-0.687	1.44	1.86	-0.266	-1.79	-1.84	-0.154	-0.157	1.45	1.59	0.994	-0.554	-1.52	0.21	0.724	0.149	-0.794	0.197	0.123	2.29	0.494	-0.228	0.337	0.414	-1.49
train_192	1	0	0.929	-2.2	-0.256	2.04	-1.5	0.217	-0.386	1.31	0.206	-0.313	-1.46	-1.03	0.471	-1.22	-0.72	-0.827	-1.45	-1.08	0.875	-1.3	0.788	0.465	0.235	-1.27	-0.707	0.777	1.06	-0.0912	0.523	-0.683	-1.22	-0.0252	-1.14	0.145	1.07	-1.3	-0.667	-0.472	0.224	-0.564	0.109	0.00137	0.931	-0.821	-1.03	-1.2	-0.891
train_193	0	0	0.83	0.238	-1.83	-0.384	-1.65	0.236	0.434	1.44	-0.876	-0.887	0.846	-0.228	-0.702	-0.215	0.149	-1.17	0.786	-0.261	1.87	0.718	-0.17	0.241	0.698	-1.5	0.509	1.45	0.771	1.4	1.78	1.01	-0.405	1.1	0.763	-1.62	2	-0.251	0.516	0.856	-0.438	-0.419	-0.235	1.1	0.484	-0.841	-1.73	-0.153	0.121
train_194	0	0	-0.972	-2.3	-1.09	0.593	0.208	-0.609	1.59	-0.787	-0.0107	0.613	1.44	0.156	-0.951	0.548	1.31	-0.884	0.534	1.52	1.14	1.64	-1.82	0.497	0.473	0.304	-2.06	-0.904	-0.782	-0.258	0.76	-0.195	1.5	0.306	0.833	1.19	0.138	2.42	-0.979	0.443	-1.1	0.827	-1.24	0.547	-1.51	1.78	-2.06	-0.807	-0.718
train_195	1	0	-0.648	1.12	-0.971	0.811	0.322	0.129	0.643	0.688	-0.747	1.02	-1.2	-0.528	0.815	0.0181	0.371	-1.09	0.223	-0.0531	-0.39	0.0729	-0.289	0.894	0.255	-0.735	1.03	0.623	0.603	-0.256	0.155	0.194	0.476	-0.508	-0.614	-0.236	1.16	-0.299	0.277	-0.912	0.277	-1.07	0.968	0.69	0.164	0.0339	0.689	0.819	-0.0154
train_196	0	0	-1.19	0.144	1.39	1.22	-0.041	-0.229	-0.445	-0.262	1.01	-2.14	-0.0221	0.378	0.127	0.0507	-0.279	-0.353	1.15	0.812	0.53	-0.0504	-1.14	-1.25	0.667	0.836	1.51	-1.62	-0.215	-0.706	-1.14	-0.156	0.852	-0.451	0.141	1.91	2.89	1.8	0.693	1.68	-0.211	0.458	-0.654	0.789	-0.164	1.22	0.361	-0.243	0.899
train_197	1	1	0.259	-0.0662	1.26	-0.249	-0.0388	1.26	0.99	-1.37	-0.898	-0.577	0.331	1.89	-0.303	-0.62	0.5	0.0174	-1.19	-0.853	-0.23	0.666	1.35	-0.419	-2.04	-1.09	-1.14	1.21	0.183	-0.666	0.936	-1.87	0.222	1.3	-0.847	0.583	-0.043	0.0228	0.207	1.99	0.741	-0.4	-0.939	1.71	-0.688	-0.394	-0.234	0.958	-0.378
train_198	0	1	-0.0668	0.227	0.741	0.0103	-0.397	0.477	-0.829	1.27	0.753	-0.00328	0.6	-0.646	0.285	1.14	0.727	0.367	-0.479	1.16	-1.6	-0.533	-0.217	1.21	1.04	-0.234	0.0895	-0.501	-0.558	1.47	-0.221	1.87	-0.666	1.8	1.03	0.556	-0.26	1.42	-0.781	-0.981	-0.284	0.371	0.143	-0.00632	0.995	0.428	0.464	-1.02	0.567
train_199	1	0	-0.207	0.788	0.764	0.526	0.856	1.11	0.0132	1.71	-1.67	-0.451	0.0703	-0.487	0.496	-0.0286	-0.281	-0.283	-1.01	-2.03	-0.242	0.0968	-0.141	0.606	0.0916	1.19	-2.21	1.52	-1.62	0.952	0.172	-1.23	-1.32	0.469	-1.97	-1.29	-2.13	-0.081	0.0173	-1.25	-0.11	-1.33	-0.229	0.121	-0.106	0.426	0.27	0.334	-0.443
train_200	1	1	0.522	-0.201	-0.355	0.493	0.796	1.12	-1.07	-0.277	-0.173	1.53	-1.25	-2.05	-0.613	0.2	-0.606	0.627	-1.12	-0.313	-2.21	0.712	0.171	-0.869	1.41	0.323	1.63	-1.32	-0.587	-0.18	0.111	1.51	-1.02	-0.146	-0.524	0.501	-0.294	-1.79	0.697	-0.0622	-0.204	1.12	0.658	-0.306	0.545	-1.69	-0.567	-1.1	-0.273
train_201	0	1	-0.774	0.517	0.211	-1.42	-0.116	-1.2	1.93	0.144	0.78	0.573	0.771	-0.00611	-0.49	0.429	0.131	1.16	0.088	-0.997	-0.876	0.459	-0.12	0.82	-0.112	0.395	-0.0411	0.267	-0.283	-0.362	-1.21	0.925	-0.922	-0.322	0.398	-0.373	-2.23	1.46	-0.728	0.426	1.42	1.38	0.618	0.977	-1.3	-0.0622	0.237	1.71	-0.442
train_202	0	1	0.952	0.148	-1.3	-2.18	-0.314	-0.647	0.298	-0.494	0.116	0.187	-0.696	0.468	-0.391	-1.43	-0.755	-0.0246	1.56	1.14	1.65	-0.904	-0.228	-1.5	-0.797	0.493	-0.762	-0.37	0.519	-1.1	0.615	1.89	0.448	0.205	-0.415	1.04	0.64	0.0153	-0.262	0.397	-0.82	-0.796	1.14	0.865	0.298	-0.609	0.275	-1.32	0.711
train_203	1	0	-0.312	-0.763	0.784	1.38	0.381	-0.0494	-3.12	-0.421	-0.883	-0.833	0.0862	-0.616	-0.282	-1.84	0.708	-0.692	-0.819	0.179	0.412	0.506	1.66	-0.574	0.185	-1.22	1.34	0.928	0.719	1.29	0.428	-0.87	-1.02	-1.87	0.073	-1.06	0.925	1.1	0.252	0.288	-0.939	0.559	-0.994	-1.33	-0.762	0.924	-1.09	1.6	-0.759
train_204	0	0	1.63	0.000404	-0.208	-1.05	0.877	-1.44	-0.926	-1.88	-0.736	-0.666	1.21	0.445	-2.26	-0.126	0.124	-0.942	-0.307	-0.281	1.24	-0.0136	-1.24	-0.734	-1.65	0.142	-0.795	-2.49	-0.941	-0.721	1.21	1.76	1.38	-0.776	-0.526	1.32	-0.941	1.5	0.0036	0.302	1.57	-1.07	-1.38	0.0532	1.08	0.711	-0.599	-0.499	0.86
train_205	0	1	0.572	-0.975	-0.476	-0.114	-0.0804	0.155	-1.08	-0.0941	-0.52	-0.769	0.568	0.888	-0.77	-0.628	-1.32	0.96	-1.05	-0.788	1.07	-0.455	1.2	0.294	-0.633	0.936	0.184	-0.688	-0.0448	0.434	0.122	-0.693	-0.635	0.00698	1.04	-0.453	-0.136	-0.719	0.824	1.23	-0.167	0.719	0.194	0.637	1.34	0.26	0.901	-1.99	-0.82
train_206	0	1	-1.34	2.14	-0.21	0.601	0.763	0.34	-0.315	-0.325	0.654	-0.867	-0.204	-1.31	1.13	-0.756	-0.524	0.412	1.1	1.9	-0.314	-1.67	1.06	-0.958	-0.432	0.0632	0.187	-0.739	-0.514	-1.21	0.182	1.15	1.39	1.12	-0.0521	0.683	-1.38	0.0378	0.869	0.774	-0.462	-0.0629	0.326	0.0512	-0.864	0.509	-0.0954	-0.303	0.191
train_207	1	0	-0.267	-0.471	-1.25	-0.442	-2.97	-0.81	-0.0861	0.435	-0.899	0.289	-1.88	1.03	-0.13	-1.04	-1.15	0.381	-0.676	-0.384	0.459	-1.99	-0.335	0.781	-0.512	-0.686	-1.62	0.847	-0.162	-1.05	1.07	0.803	-1.17	1.06	-0.322	-0.18	-0.906	-0.626	0.00475	-1.3	2.2	-0.941	-1.43	-0.26	1.36	-0.46	-0.261	-0.764	0.201
train_208	1	1	1.17	1.53	1.01	-1.38	-0.982	2.16	-1.08	2.36	0.159	2.6	-0.112	-2.02	0.763	-0.741	-1.61	0.373	-0.437	1.16	-1.41	-2.04	1.32	-0.717	-0.618	-1.04	-0.383	0.589	-0.0423	-0.945	-1.25	0.957	-0.729	0.97	-0.4	-1.12	-0.2	-0.0344	1.28	-0.31	0.743	-0.0918	-0.412	-0.713	-2.28	1.64	0.963	-1.05	0.724
train_209	1	1	1.37	2	0.0329	-0.0765	-1.91	-0.454	-2.43	0.156	0.208	1.58	-2	-0.331	-0.122	-1.29	0.707	0.144	-1.03	0.328	-0.018	-0.682	2.24	0.422	-0.539	-0.726	0.582	0.551	0.297	-2.45	-0.3	-0.66	-1.27	0.733	-0.0322	0.888	-1.3	-0.964	-0.842	-1.12	-0.331	-1.01	0.192	-0.385	0.437	0.873	0.123	-0.707	0.515
train_210	0	0	1.12	-1.23	1.35	0.131	1.43	0.0912	0.746	0.544	1.34	-1.26	-0.78	1.67	0.194	-0.504	1.17	1.44	0.774	1.2	1.29	-0.562	-0.593	-0.598	-1.08	-0.233	-0.59	0.432	0.0179	0.796	0.501	1.75	0.256	0.149	0.467	0.0764	-0.289	1.11	-0.06	0.137	-1.04	-1.65	-1.8	1.06	0.538	0.0714	-1.71	-0.25	-0.251
train_211	1	0	-0.573	1.26	-1.72	0.241	0.591	0.104	1.08	0.497	-0.836	1.37	-0.34	-0.203	-0.135	0.251	-0.486	-1.22	-0.801	-0.237	0.411	1.5	-0.814	0.355	-0.707	0.685	-1.57	-0.34	-0.428	0.885	-0.208	-0.676	-0.905	0.0793	-0.867	-0.733	-0.771	-0.0714	-2.77	1.26	-0.104	-1.46	-0.723	0.000484	0.112	0.938	0.632	-1.31	-0.333
train_212	1	1	0.4	0.516	-0.544	0.464	-0.708	0.553	-0.486	-0.661	-0.0819	0.0373	-0.224	-0.354	0.998	1.03	-1.08	1.75	-0.775	0.188	0.353	0.776	-0.452	0.346	1	0.19	-1.54	0.483	1.76	0.571	-1.24	1.32	-0.641	-2.54	-1.5	-0.0547	1.05	-1.98	-1.22	0.33	0.581	2.44	1.09	-1.66	-0.867	-0.111	0.727	0.653	-1.51
train_213	1	1	0.467	1.23	0.819	0.0856	1.18	1.39	0.104	1.56	-1.29	0.824	-0.496	-0.228	1.69	0.694	-0.217	-0.398	1.01	-0.962	-1.43	-0.682	-0.371	-2.22	2.38	-1.29	0.531	-1.36	1.07	0.696	0.397	0.247	0.967	-1.52	-0.298	-0.182	-0.0928	-1.4	0.462	-1.33	1.2	0.977	0.52	-0.73	-2.27	0.835	-0.742	-1.23	-1.23
train_214	1	1	2.21	-0.804	0.315	-1.17	0.759	0.228	-1.23	-1.01	-0.999	1.17	-0.824	1.23	-0.764	0.672	1.06	-0.402	-0.561	-0.718	-0.061	-0.461	1.32	1.19	-1.12	-0.286	-0.798	0.163	1.11	0.907	-0.533	-1.73	0.591	0.786	-0.949	-0.593	1.66	0.109	0.322	0.0566	0.507	-1.58	0.931	0.809	1.08	1.82	0.664	-0.606	-1.06
train_215	1	1	0.521	-0.88	-0.824	-1.59	0.632	0.869	0.786	1.39	-0.266	-0.204	0.165	-1.2	1.63	0.399	-0.939	-0.311	-0.19	-1.54	-0.436	2.28	1.92	1.01	-0.655	-2.29	-0.899	0.944	0.529	1.25	-0.587	1.29	-1.56	-0.47	-1.49	-0.92	-1.53	-0.878	-0.201	0.523	-0.825	-1.01	-0.812	-0.959	0.676	0.404	-1.23	-0.534	1.36
train_216	1	1	-0.165	-1.23	0.419	-1.12	0.118	2.06	1.07	0.0325	-1.42	-0.0242	-0.196	0.423	0.543	0.546	1.32	-0.247	-0.596	-0.562	0.598	0.277	-0.00274	1.15	0.295	-0.86	-0.771	1.35	1.2	0.0897	0.672	-1.34	-0.0363	-1.77	0.294	-0.859	-0.445	-0.637	-0.895	0.592	0.316	0.278	0.0746	-1.25	1.29	1.65	-0.68	1.19	-0.255
train_217	0	1	-0.629	-1.3	-1.06	-0.238	0.324	-0.842	-0.0648	1.51	0.79	-0.583	-1.46	0.305	0.775	-0.787	-1.23	-0.712	-0.167	1.43	1.77	1.1	0.385	0.726	-0.0731	0.497	0.676	0.575	1.39	-0.829	-0.303	-0.834	0.0839	0.425	-0.108	-0.801	-1.52	0.278	0.234	0.234	-0.641	-0.814	-0.333	-0.13	2.06	-0.239	0.971	-0.523	1.45
train_218	1	1	1.1	0.778	-1.08	-1.27	0.134	0.304	-2.27	1.01	-1.17	0.584	0.676	-0.734	-0.792	1.31	-0.925	-0.989	-0.45	-1.8	-2.03	-0.89	0.151	0.767	0.512	0.35	0.4	-0.000542	0.173	1.58	-1.51	-1.05	-0.768	-1.19	-1.77	-1.93	-0.906	-1.45	1.99	-2.21	0.407	0.713	-0.149	0.461	-1.05	-0.243	-0.555	0.505	-0.953
train_219	0	1	0.238	-3.42	0.54	-1.24	0.368	-0.0917	-0.402	-1.82	1.14	0.27	1.47	1.37	-1.56	-1.01	0.669	0.141	0.616	0.539	1.51	0.0668	-0.725	-0.306	-0.669	1.79	-0.777	-0.0207	-1.16	-0.321	-0.141	1.79	-0.793	0.159	1.11	1.15	-0.447	0.548	1.43	0.731	-0.847	0.156	-0.553	0.517	1.06	-0.422	-1.29	0.367	-0.539
train_220	1	0	1.2	1.5	0.975	-1.07	-0.153	1.51	-1.04	-0.357	-1.32	-1.3	1.91	1.16	-1.84	-1.17	1.34	0.925	-0.41	-0.826	0.222	0.0013	-0.369	-0.689	0.289	-0.875	-0.444	0.652	-0.0588	0.0893	1.65	-0.709	-0.83	-2.48	0.169	-0.00169	-0.452	-1.14	-0.443	0.248	-0.31	-0.629	-0.187	0.0224	0.634	1.33	-0.89	0.371	-1.6
train_221	1	0	-0.151	0.56	-1.22	1.53	1.03	1.04	-0.817	1.27	-0.267	-1.29	-1.28	-1.11	1.12	1.01	-1.41	0.219	-0.345	-0.11	-0.331	0.195	-0.826	1.8	-1.57	-1.78	-0.336	0.887	-0.222	1.91	-0.398	0.948	-1.2	1.37	-1.58	-1.01	-0.835	-1.02	0.787	-1.24	1.04	-0.251	0.372	0.854	0.746	-0.58	0.832	0.31	0.799
train_222	0	1	-0.694	0.277	0.129	-0.0656	1.25	-1.19	-0.555	-1.65	-0.47	-0.813	-0.716	-0.539	1.65	-1.99	-0.636	-0.344	0.83	1.95	0.329	0.801	0.0496	0.189	-0.431	0.109	0.681	-0.38	-0.515	-1.26	1.45	1.68	0.379	-2.36	0.651	-1.73	-0.603	0.513	0.923	-0.533	-0.158	1.59	1.39	-0.0792	-1.31	-0.941	-0.0297	-0.203	0.618
train_223	1	1	1.69	1.28	-0.797	1.04	0.122	-0.368	-2.39	0.591	-1.41	0.344	-1.17	0.783	0.0897	0.267	1.28	-0.598	-0.923	-2.23	-0.405	-0.472	0.708	0.886	0.446	-0.951	1.5	-0.967	0.26	-0.764	-0.319	-0.446	-0.35	-1.7	-0.958	-0.98	-0.815	-1.02	0.0155	-2.46	0.161	0.38	-0.517	0.335	-0.0873	1.11	0.824	1.11	0.053
train_224	1	1	0.0829	0.402	1.41	1.25	-0.111	1.34	0.0306	0.797	-0.261	0.612	-0.281	-0.834	0.758	0.287	-2.39	0.282	0.508	0.417	0.445	0.777	0.154	1.15	0.649	0.735	-1.24	-0.315	1.1	1.73	-0.155	-1.94	-0.694	0.0289	0.532	-2.26	-0.18	-0.0525	2.24	-0.54	-0.573	0.294	1.35	-0.44	-1.45	1.64	1.09	2.45	-0.679
train_225	0	1	-0.429	0.171	0.809	-1.06	0.927	-0.839	0.401	-0.593	0.911	-0.199	0.759	-0.723	-0.509	-1.18	0.129	-0.411	1.47	2.13	0.525	0.562	-1.59	0.203	-0.826	-0.0272	-1.38	-0.678	-1.03	-0.443	0.401	0.562	0.949	0.275	1.63	0.795	0.875	-0.104	1.42	-0.0907	-1.48	-1.24	0.736	0.1	-0.728	-1.23	-0.00939	1.27	0.989
train_226	1	0	-0.771	0.479	-0.0181	0.505	-1.21	-0.865	1.22	0.556	0.136	1.22	-0.251	0.896	-0.691	-0.723	-0.78	1.23	0.718	-0.839	0.572	1.04	-0.376	-1.26	0.0622	-0.391	-1.96	0.769	0.399	-0.0723	1.01	0.605	-0.013	-0.971	-1.45	-0.828	0.462	1.26	-1.25	0.264	0.619	-0.739	-0.611	-2.37	-1.31	1.69	0.373	1.37	-0.067
train_227	1	1	-1.29	1.58	-1.41	0.706	-0.229	0.307	-0.797	-0.26	-0.404	1.48	-0.358	-1.2	0.615	1.1	-0.868	0.141	-1.34	0.85	-0.385	-1.98	-0.58	1.03	0.323	-1.51	-0.288	1.62	1.33	2.06	-1.88	-1	-2.08	1.47	-0.664	1.42	-1.46	-0.857	-0.148	-0.637	1.56	-1.66	0.872	1.32	1.21	-0.0944	2.1	-0.606	0.521
train_228	1	0	1.48	-1.84	-0.514	1.09	0.916	1.42	-1.57	1.6	-1.17	-0.72	-1.22	1.32	0.65	0.692	-0.227	-1.08	-1.42	-1.9	1.73	-0.538	-0.922	0.182	-0.841	-1.01	-0.264	0.277	0.796	0.483	-0.141	-0.724	-1.24	-0.421	-1.13	-0.976	-0.538	-0.173	-0.514	-1.9	1.15	-0.0934	0.648	0.324	-0.36	-1.23	-1.38	0.517	-0.627
train_229	0	1	0.353	0.292	1.36	-1.98	-0.0824	0.421	1.62	0.841	-0.341	-1.67	-0.881	0.525	0.502	0.961	-0.228	-0.477	0.524	1.35	-1.92	1.19	0.889	-0.1	1.41	-1.12	1.25	-2.56	-0.475	-1.88	0.988	1.53	0.622	-0.748	1.01	-0.293	0.713	-0.595	0.193	-1.41	-0.884	0.708	-0.634	-1.14	2.36	0.227	0.304	0.63	0.358
train_230	0	1	1.19	-0.15	0.000372	1.52	-0.583	0.563	1.88	-0.208	1.33	1.12	0.0585	-0.0844	1.16	1.78	-0.847	0.519	1.59	1.05	0.472	-0.665	-1.21	-0.249	-0.181	-0.7	0.83	-0.348	0.0336	-0.000224	0.696	0.976	0.765	-0.274	1.6	0.676	1.5	0.58	0.745	-0.288	-0.0761	1.43	-1.38	0.856	-2.48	-1.46	0.105	-0.345	-0.015
train_231	0	0	0.669	-0.243	-0.0726	-1.51	-1.25	-0.901	-1	0.687	0.354	-0.0121	0.169	1.41	-1.55	-0.787	-0.00282	0.708	0.879	-0.476	0.011	-1.3	0.619	-0.478	-2.27	0.00749	0.469	-0.342	-1.3	0.41	2.11	0.351	-0.216	0.854	-0.623	-1.12	-0.29	1.19	-1.02	0.77	-0.0872	-0.758	-2.36	1.14	-0.114	-0.187	-0.427	-0.646	0.0661
train_232	1	0	-0.168	0.681	0.808	0.714	2.14	0.464	-0.364	-0.276	-0.554	1.6	0.846	-0.409	-1.13	0.567	0.732	-0.555	-0.186	0.429	-1.25	0.0289	-0.759	-0.337	-0.242	0.951	-0.828	0.972	-0.896	2.14	-1.93	-1.2	0.0148	-1.46	0.159	-0.214	0.797	-0.959	-0.568	0.0966	0.862	0.456	0.63	-0.832	-0.319	1.09	-0.493	-0.495	-0.667
train_233	0	1	0.822	-2.19	1.25	0.137	-0.0613	-1.01	1.42	-1.01	2.34	0.891	-0.0641	1.54	1.67	-0.575	-1.4	1.16	2.03	-0.721	0.305	0.695	-1.14	0.201	-1.9	0.7	-0.858	-0.316	-0.299	1.61	0.39	1.16	0.722	2.57	-0.322	-0.0608	-0.228	0.361	0.559	-0.633	-0.105	-1.3	0.49	2.36	-1.46	-1.31	-1.29	-0.0587	0.617
train_234	1	1	-1.06	0.684	-0.716	0.481	0.554	-0.122	1.4	-0.44	0.443	0.699	-0.542	-0.289	-0.651	-1.75	1.42	-0.594	-0.454	0.562	1.81	-1.58	2.33	1.06	-0.746	-0.863	-0.434	0.17	0.0335	0.775	-0.104	1.2	-1.35	0.709	0.679	1.11	0.128	1.12	-0.991	0.464	-0.0307	0.0544	-2.14	0.614	-0.519	0.697	0.936	-0.509	0.023
train_235	0	1	-1.04	-0.705	-0.954	1.56	0.0195	-1.12	0.0184	-1.06	0.676	-0.561	0.342	0.341	-0.39	0.428	0.858	-1.69	1.38	0.308	-1.27	0.937	-0.273	-0.695	-0.319	0.555	0.954	-0.608	-0.394	1.06	0.908	-1.74	0.0254	-0.765	1.56	0.0346	0.316	0.894	-1.12	-0.489	0.933	0.488	0.0922	0.609	0.658	-0.466	0.61	-1.03	0.022
train_236	1	0	1.38	0.504	1.71	0.689	-1.01	1.01	-0.381	-0.39	-0.785	-2.73	-0.206	1.02	-0.151	1.23	-0.861	-1.31	0.651	-0.000971	1.23	-1.39	-1.34	-1.25	0.113	-0.182	1.09	-0.967	1.84	1.14	-1.14	-0.725	0.404	0.0169	0.225	0.0865	0.104	-0.441	-1.76	-0.396	2.77	-0.377	-0.235	-0.0954	-1.72	1.7	1.15	0.678	0.875
train_237	0	1	0.549	-0.0405	2	-0.861	-0.591	0.28	0.582	-0.0199	0.759	0.652	2.48	1.9	-0.73	0.00169	-0.176	1.59	0.137	-1.2	-0.0619	-0.667	-0.57	-0.486	-1.1	2.29	-1.18	-0.231	-1.29	-0.775	-1.63	-0.483	1.37	1.52	1.11	0.691	0.0921	-0.485	1.71	1.37	1.29	0.155	-0.931	0.386	0.689	-1.19	0.0489	0.597	0.87
train_238	1	1	0.451	1.61	-1.72	-0.231	1.43	-0.0725	-0.0377	0.194	-0.421	-0.888	0.693	-0.498	-0.628	-1.06	0.747	-1.47	-0.746	0.286	-1.72	0.572	0.923	1.21	1.83	-0.72	0.262	-0.023	-0.231	-0.623	-0.773	1.05	-0.00339	-1.34	-1.4	0.461	0.292	-2.24	0.141	-1.1	0.926	-0.495	0.27	1.51	1.77	0.239	-1.62	-0.14	-0.288
train_239	0	1	1.63	0.841	-0.276	0.665	0.404	-1.74	-0.386	1.02	1.27	-0.204	0.691	1.37	0.286	1.85	0.681	0.0953	1.32	2.3	1.08	1.13	-0.57	-0.604	-0.411	-0.895	1.71	-0.497	-1.62	-1.07	0.188	-0.242	0.672	-1.3	0.0682	0.645	-0.799	0.684	-1.49	1.24	-1.36	-0.831	-0.477	1.37	-0.262	0.354	-0.373	-0.599	0.693
train_240	1	1	1.16	-0.441	0.623	-0.873	-1.15	0.506	-0.771	-0.306	-0.444	-0.442	-0.748	0.082	-1.71	-0.13	1.81	-1.02	-0.416	-1.39	-0.267	0.49	1.19	-0.105	-0.109	-0.532	-0.587	0.634	-0.812	-0.67	-1.66	0.179	-1.07	1.14	-0.0289	-0.906	0.474	-1.2	1.55	1.78	1.98	-0.894	1.14	-0.117	1.82	0.0807	-0.208	-0.876	-1.32
train_241	0	0	0.729	0.243	0.362	-1.46	-2	-0.29	-0.979	-0.629	0.33	-0.633	-0.37	1.17	-0.604	-0.402	0.665	0.0885	1.1	-0.118	-0.999	1.66	0.0591	-0.0208	-1.65	1.29	-0.674	1.11	-0.274	-1.64	1.79	-0.0784	0.905	-0.26	0.12	1.09	-0.19	0.703	-0.556	-1.29	-0.348	-1.33	-1.21	-0.998	0.981	-1.16	-0.956	-0.987	2.05
train_242	0	1	-0.626	-0.27	1.28	-0.7	-1.39	-0.841	0.987	0.574	0.522	-0.445	0.467	0.72	1.89	0.246	-0.788	0.536	0.885	1.35	0.704	0.381	-0.543	0.2	-0.463	1.14	-0.356	-0.565	-2	-1.45	0.104	0.764	0.708	-0.382	0.246	-0.274	-0.39	-0.55	0.423	0.713	-0.765	0.00325	0.0785	1.17	0.421	-1.4	0.663	-0.934	-0.496
train_243	1	0	-0.64	-1.66	0.00696	-0.584	0.861	1.04	0.0723	-1.07	0.0278	1.24	1.11	-0.125	0.531	0.0602	-0.109	-0.19	-1	0.484	0.556	-0.0587	0.386	0.288	-0.598	-0.861	-2.09	-0.777	0.334	0.247	-0.881	1.37	-0.395	-0.969	0.114	0.0658	-0.329	0.125	-0.0499	1.23	-0.523	-0.0394	0.541	-0.842	-0.0673	1.08	-1.22	1.07	-1.91
[truncated: 721 more columns]
