# Supplementary material for: A multimodal ConvNeXt-Tiny deep learning model for simultaneous prediction of IDH mutation and Ki-67 expression in gliomas
Source: PLoS One. 2026 Jun 26;21(6):e0351757. doi: 10.1371/journal.pone.0351757 (PMC13308780; doi:10.1371/journal.pone.0351757)
Supplement: S1 File — This file contains the de-identified tabular data underlying the findings of this study, including cohort assignments, clinical variables, molecular labels, extracted radiomics features, deep learning features, model prediction signatures, and numerical data used to generate the figures and tables. (ZIP) [file pone.0351757.s012.zip › DL_train_IDH_single__CBF_train_raw.csv]

sample_id	y_idh	y_ki67	DL1_CBF	DL2_CBF	DL3_CBF	DL4_CBF	DL5_CBF	DL6_CBF	DL7_CBF	DL8_CBF	DL9_CBF	DL10_CBF	DL11_CBF	DL12_CBF	DL13_CBF	DL14_CBF	DL15_CBF	DL16_CBF	DL17_CBF	DL18_CBF	DL19_CBF	DL20_CBF	DL21_CBF	DL22_CBF	DL23_CBF	DL24_CBF	DL25_CBF	DL26_CBF	DL27_CBF	DL28_CBF	DL29_CBF	DL30_CBF	DL31_CBF	DL32_CBF	DL33_CBF	DL34_CBF	DL35_CBF	DL36_CBF	DL37_CBF	DL38_CBF	DL39_CBF	DL40_CBF	DL41_CBF	DL42_CBF	DL43_CBF	DL44_CBF	DL45_CBF	DL46_CBF	DL47_CBF
train_001	0	1	1.55	1.05	-0.768	-0.781	-1.71	-1.85	-0.737	-0.198	0.35	0.371	1.33	1.21	0.666	2.62	-0.728	-0.619	-2.12	0.201	-0.516	1.72	0.964	2.15	-1.58	-1.01	1.01	0.717	-0.567	1.08	-0.608	-1.52	1.25	-1.12	1.68	-0.149	-0.515	1.02	-0.794	1.15	-0.507	-1.72	1.24	-1.08	1.74	0.148	-1.22	-0.363	1.37
train_002	0	1	1.18	1.62	-1.08	-0.0359	-1.03	-1.59	0.225	-0.954	-0.737	1.33	0.204	1.04	-0.507	-2.34	-0.0517	-0.529	-0.129	-0.72	0.789	-0.239	0.926	0.0861	-1.64	-0.00404	2.26	0.0334	-0.575	2.61	1.42	-1.72	0.957	-1.17	0.829	-0.709	0.876	-1.14	-1.72	-0.566	-2.94	-1.3	1.07	0.357	-0.331	-0.794	0.059	0.96	1.27
train_003	0	1	-2.07	-0.52	0.976	0.299	0.0956	0.683	-2.17	0.166	-0.672	2.11	1.22	1.07	-0.25	1.04	0.525	0.791	-0.664	-0.498	-1.93	-0.613	0.927	-0.604	0.0469	-0.719	-0.709	0.862	1.49	1.42	-0.356	-0.247	-1.1	0.705	0.524	2.11	-0.224	-0.694	-0.284	0.092	0.777	0.406	-0.771	2.91	0.42	-0.695	-0.359	-0.315	-0.283
train_004	1	0	1.55	-0.171	0.681	1.15	0.529	1.13	0.714	0.541	-0.139	1.25	-0.584	1.09	0.583	-0.578	-0.908	-0.369	-0.241	0.474	0.844	-0.841	0.633	1.14	-1.46	0.124	0.438	-0.0333	0.853	-0.962	0.0513	-0.549	-1.38	0.262	0.128	0.348	-0.966	-0.335	0.0156	1.55	-0.495	0.655	1.47	-0.398	-0.399	1.1	1.33	0.779	0.0088
train_005	0	1	-0.547	-0.153	0.141	-1.04	-0.247	-1.2	-1.46	-1.27	0.444	0.385	-2.76	-0.0486	0.672	-1.43	-1.18	-0.666	-0.928	0.274	-0.0141	1.04	1.23	-0.461	-1.03	-0.539	-0.6	-0.468	-0.33	2.17	0.951	-0.296	0.313	-0.33	0.465	0.843	-0.892	1.37	-0.128	0.438	-0.785	-0.96	0.735	-0.672	0.831	-0.872	0.297	-0.134	1.55
train_006	0	0	0.235	-1.03	-1.12	-1.7	-0.811	-1.57	2.22	0.214	-2.08	-0.859	1.07	1.02	1.66	1.75	1.72	0.25	-0.547	-1.2	1.38	-0.662	0.862	0.87	1.21	1.98	-1.34	0.204	-0.692	0.605	-1.05	-1.5	0.662	-0.45	-0.633	-0.749	-2.62	0.979	-0.351	0.896	0.294	-1.26	0.34	-0.17	2.62	-0.437	-1.58	1.92	0.785
train_007	0	0	-0.824	-0.651	-1.18	0.998	-0.202	-1.52	1.14	-1.04	-0.221	1.19	1.04	0.176	0.441	0.444	-1.29	1.24	-0.243	0.464	1.2	0.00626	0.546	1.41	0.241	-1.11	-0.36	0.479	-1.47	-1.19	-1.17	0.984	1.31	-1.27	-0.112	2.35	-0.3	0.167	0.899	-1.59	-1.6	1.4	0.879	-0.825	0.617	1.58	1.41	0.563	-0.106
train_008	0	0	1.07	0.263	-0.925	-0.199	-0.339	1.24	1.56	-0.575	1.55	-0.93	-0.63	-1.37	-0.284	0.988	1.34	-0.556	-0.181	-1.11	-0.925	-0.948	-0.645	-0.447	-0.0581	-0.435	-0.51	0.914	-1.46	0.408	-1.01	-0.302	1.14	0.0629	0.104	-0.504	0.163	0.987	-0.236	-1.99	0.0946	-0.86	-0.0947	-1.23	1.04	-1.2	-1.42	0.328	1.57
train_009	0	0	-2.17	0.86	0.791	-0.172	-0.428	-1.37	-0.0187	-0.975	0.585	-1.3	0.419	1.38	0.462	0.925	0.398	0.777	0.463	0.392	-0.813	1.44	-0.0815	-1.71	-0.948	1.4	0.515	0.715	-0.77	1.34	-0.111	-0.923	0.146	-1.27	-1.49	0.416	0.0149	-0.622	0.637	0.662	-0.703	-1.24	-1.86	1.54	-0.141	-0.763	-0.0859	0.0141	0.287
train_010	0	1	-0.761	-1.44	0.278	-0.321	-2.22	-0.653	0.891	-1.37	-0.146	-0.304	-1.94	-0.495	0.749	1.05	-1.08	2.52	-0.258	-0.28	-1.16	0.815	-0.964	-0.285	0.178	-1.1	0.158	0.771	0.00829	1.59	-1.08	-0.428	1.89	1.25	0.26	-0.205	-0.715	0.925	-0.68	1.58	-0.098	-0.628	0.0284	-0.255	-0.093	-1.46	0.658	-0.99	-1.46e-05
train_011	1	0	0.345	-1.56	0.202	0.76	-0.727	1.3	-0.118	1.04	0.363	-1.3	-1.24	-1.41	-1.99	-1.36	2.28	0.844	0.784	0.387	-0.399	0.96	0.575	0.576	0.681	0.64	0.399	-1.02	-0.713	-1.61	1.32	1.61	-0.59	1.81	-1.57	0.629	0.863	0.63	0.529	0.1	2.56	0.0421	-0.854	-1.69	-0.883	-0.0157	-0.0252	1.62	0.16
train_012	0	1	1.85	-1.07	-0.805	0.261	-1.5	0.148	-0.448	0.915	0.106	1.02	-1.48	-2.75	0.61	-0.553	-0.636	-0.46	-0.455	-0.981	1.71	0.612	0.0201	1.14	1.37	-1.57	0.854	-0.0681	0.639	1.22	0.465	1.08	-0.617	0.485	0.103	0.906	0.7	1.99	-0.981	-0.216	-1.34	-1.01	1.49	0.111	-0.821	-0.0265	-1.9	-0.441	1.18
train_013	0	1	-1.12	1.54	-0.95	1.48	-0.18	-0.381	-0.0316	0.359	1.09	0.713	-0.875	0.0681	0.268	-1.79	0.808	-1.5	-0.249	0.0262	-1.35	-0.0531	1.24	1.02	0.00522	-1.62	1.08	1.03	-0.531	0.161	1.26	0.399	-0.445	-2.08	1.3	-0.114	-0.0376	0.235	-0.165	-0.146	-2.27	0.749	1.34	0.14	-0.629	2.88	-0.282	0.515	1.33
train_014	0	1	-1.17	0.279	-2.41	0.598	-0.187	-1.83	1.37	1.78	-1.05	1.42	1.8	1.66	1.92	-0.996	-1.63	0.783	-0.817	0.966	-1.85	1.04	-0.949	-1.45	-0.561	-0.606	0.946	-0.379	0.718	0.696	-1.09	-1.04	-0.093	-1.65	-0.0321	0.154	0.168	-0.0971	0.409	1.12	-0.87	1.53	0.166	0.715	0.56	0.407	2.4	0.741	1.65
train_015	1	0	-1.25	-1.18	0.621	0.883	1.38	1.02	-0.712	0.598	-1.02	0.00223	-1.99	-1.24	-1.36	-0.259	0.27	-0.373	0.627	1.27	0.197	-0.925	0.853	0.28	0.815	1.2	0.205	-0.425	0.0561	-1.05	-1.01	0.64	-1.64	0.74	0.187	0.408	-1.2	-0.812	0.869	-0.527	0.947	-0.749	1.16	1.58	-0.848	-0.0861	0.0133	-0.716	-0.375
train_016	0	0	-1.39	-1.54	0.361	0.689	-0.17	-0.282	0.538	-0.833	0.273	-0.682	1.12	-0.371	1.01	0.942	-1.54	0.438	-0.366	-0.464	-0.161	-0.209	-0.658	-0.474	-0.531	-0.407	-0.161	0.244	-1.61	0.419	-0.879	-0.344	0.799	-0.00383	1.12	0.464	-1.1	0.375	-1.08	-0.613	-0.808	-0.495	-0.198	-0.409	0.902	0.182	0.193	0.229	-0.0495
train_017	0	1	0.22	-0.603	0.656	1.75	-0.242	0.375	-1.07	1.72	1.15	0.786	-0.245	-0.00438	-1.34	0.147	-0.828	-2.47	-1.71	0.301	-0.0757	0.0321	-0.074	-0.897	-1.1	0.0659	-0.2	-1.54	-1.06	0.538	-0.749	1.49	0.951	1.29	1.21	1.19	1.31	-0.976	-1.42	0.585	-1.61	0.326	0.189	1.31	0.856	-2.57	-1.17	-0.49	0.797
train_018	1	1	-0.903	-0.578	2.23	0.406	-0.657	0.864	1.08	2.14	0.147	-0.779	1.4	1.32	-0.474	-1.3	0.735	-0.779	0.535	0.563	0.742	-0.278	0.333	0.232	-0.49	0.561	-0.87	-0.816	0.485	1.29	0.0594	-0.104	-0.837	-0.875	-0.701	0.416	0.000154	-0.882	0.569	0.596	2.02	1.47	1.26	1	-2.4	1.33	-0.554	-2.26	0.021
train_019	0	1	0.14	0.324	-1.11	-1.48	0.421	-0.938	0.54	0.287	-0.486	0.114	-0.159	0.113	0.593	-1.22	0.479	0.701	1.4	1.08	0.508	-0.736	0.471	-0.503	1.35	-1.17	1.09	-0.435	-0.469	-0.15	-0.341	-1.45	0.0668	0.102	-0.772	0.918	-0.915	-0.122	0.795	0.2	-0.127	0.102	-0.56	0.479	0.418	0.312	-0.0868	0.343	0.346
train_020	0	1	0.158	-1.1	-1.82	1.63	-0.255	0.686	-0.131	1.08	0.967	0.466	0.124	-0.734	-0.0809	-1.06	0.847	-1.06	-0.923	-0.733	-0.829	0.732	0.936	1.23	0.692	2.26	0.747	1.29	-1.84	-0.322	-1.18	0.869	1.08	0.29	1.05	-0.13	-0.324	-0.583	0.842	1.44	-0.606	0.514	-0.526	-1.42	-0.555	-0.866	-0.0525	-0.963	0.85
train_021	1	1	0.346	-0.376	1.07	0.734	1.81	-0.291	2.02	-0.345	-1.4	-0.134	-1.31	-1.68	-0.329	-0.555	-1.27	-0.203	1.61	-0.754	-0.227	1.5	1.91	0.239	0.207	0.719	1.36	-1.46	0.914	-0.596	1.95	-1.05	-0.564	0.207	1.24	-1.2	-1.75	-0.571	0.821	-0.0445	-0.802	1.25	0.588	0.927	-0.351	0.56	0.518	0.888	-1.11
train_022	1	1	0.427	1.02	1.3	1.01	0.0364	1.37	1.42	0.393	1.4	0.88	-0.442	-0.731	0.742	-0.521	-0.688	0.46	0.563	1.03	1.97	0.565	0.905	-1.11	0.468	-0.961	-0.811	-0.618	0.891	0.917	1.45	-1.26	-1.13	-1.1	-0.845	-0.086	1.11	0.268	-1.52	-0.828	1.11	0.423	-0.737	0.346	-0.651	-0.112	1.82	-0.405	-0.909
train_023	0	0	0.0224	-0.201	-0.874	-0.744	-0.113	-0.437	0.145	0.57	0.979	-1.2	-1.8	-0.789	0.892	0.504	-0.993	0.608	-0.929	-0.271	-1.84	1.88	-0.263	-1.68	-0.379	-0.34	-0.761	-0.837	0.479	0.406	-0.52	0.193	0.287	-0.829	2.82	2.72	-0.631	1.31	-2.34	-1.76	0.083	0.394	0.344	-1.61	2.39	-0.287	1.67	1.7	-1.77
train_024	0	1	0.202	0.175	-0.551	0.185	0.314	-0.664	0.431	-0.967	0.772	0.368	-1.67	0.147	-0.793	-1.31	1.04	0.213	-0.402	0.307	-1.02	-1.22	-0.215	0.11	1.22	-0.884	0.066	0.299	-0.421	-0.281	0.985	0.455	-0.0296	0.575	0.728	0.951	0.236	0.701	-1.25	-0.511	-0.673	0.886	-1.07	1.57	-1.01	-0.731	0.174	0.724	-0.51
train_025	0	1	-0.578	0.957	-1.94	-0.777	0.646	-0.0565	0.418	-0.97	0.778	-1.74	-2.11	0.302	-0.862	0.894	0.597	-0.866	-0.396	-0.442	-0.105	1.22	-0.487	0.996	1.17	-0.989	-0.875	1.53	-1	0.555	-0.427	0.417	-0.28	-1.59	0.242	-0.708	0.422	-1.21	-1.05	-0.587	-2.9	-1.08	-0.649	-0.936	1.17	-0.474	-0.352	0.785	0.0157
train_026	1	1	-0.535	-0.147	1.5	0.171	0.483	1.43	-0.167	-0.216	0.383	0.566	-0.919	-2.41	-0.306	0.323	0.469	1.56	0.907	0.104	-0.434	-0.148	-0.658	-0.195	0.289	0.262	1.32	-0.0431	0.692	-0.383	0.777	1.71	0.13	0.522	0.394	-1.74	-0.442	1.31	1.13	0.207	0.467	1.12	1.05	0.671	-1.7	-0.00115	0.0619	-0.421	-0.836
train_027	0	1	1.03	-0.969	-0.225	1.48	-1.17	-1.25	0.616	0.349	1.76	-0.286	0.133	0.956	0.922	1.76	-1.08	-0.681	0.289	0.129	-0.635	0.595	0.0813	-0.236	2.22	-0.364	-0.948	-0.532	0.147	-0.835	0.0457	0.706	-0.222	0.218	1.15	-0.333	0.813	1.38	-1.21	2.53	-2	0.872	-1.16	-0.898	1.26	-0.396	1.02	0.206	0.659
train_028	0	0	-0.35	0.369	-0.42	-0.897	-0.5	-0.00951	-0.0934	-0.0815	0.766	-0.0228	-0.195	-1.34	1.19	0.25	-1.04	-0.467	-0.908	-1.15	0.509	-0.874	0.487	-0.21	0.975	0.0687	0.283	0.307	-0.667	-0.699	0.573	0.34	0.161	-0.689	0.458	-0.75	0.0297	0.0652	-0.811	-1.98	-1.07	-1.23	-1.46	-0.368	0.41	-1.5	0.361	1.28	-0.296
train_029	1	1	-1.03	1.03	1.42	0.297	1.04	1.37	1.86	1.29	0.876	0.144	-0.452	-0.559	0.769	0.787	-0.306	1.03	-0.35	-0.0232	-0.467	0.571	0.0546	0.764	1.65	1.06	-1.64	-0.767	0.212	-1.42	0.926	-0.309	-1.8	0.421	-0.58	0.405	-0.403	-0.902	0.838	-0.47	0.592	-1.66	0.765	1.94	-0.384	0.805	-0.23	0.625	0.058
train_030	0	0	1.2	-1.3	-0.617	0.846	-1.72	-1.39	1.35	-1.07	-1.1	1.24	0.858	0.999	-0.229	-0.968	-0.217	-0.0881	-0.194	-0.418	2.03	-1.19	2.49	0.678	0.889	1.16	0.906	-0.293	-0.805	0.164	-1.25	1.33	0.637	-0.329	-0.0394	-1.23	0.178	-0.285	0.344	-0.445	-2.13	-0.716	-0.488	-0.871	0.59	0.221	-1.52	1.15	1.78
train_031	1	1	0.987	-0.0217	2.4	0.438	-0.297	1.28	0.252	0.0595	0.0308	0.745	2.13	0.355	0.714	-0.23	-1.45	0.471	-0.501	1.01	0.101	-0.344	-1.1	0.029	0.78	-0.442	-0.936	-1.12	0.207	-0.554	-1.14	-0.22	-1.66	-0.502	-0.467	0.239	-0.908	0.672	-0.238	0.6	0.0815	0.295	0.16	0.631	0.09	1.1	0.651	-0.0745	-1.12
train_032	0	0	-0.142	-1.27	-0.616	-2.68	-1.12	-1	0.29	0.228	-0.243	-0.499	-1.83	-0.378	-0.561	0.056	-0.0332	-0.295	-0.42	-0.569	-0.406	0.92	0.282	-0.868	-0.442	0.277	-2.61	0.121	-0.936	0.304	0.121	0.269	-0.898	-1.63	-0.439	0.906	-0.0713	-0.459	-0.723	-0.509	1	-0.74	-0.0478	0.824	1.83	-1.26	-0.926	1.02	0.456
train_033	0	1	-0.293	-0.835	-1.38	0.448	-1.36	0.593	-0.614	-0.923	0.774	-1.18	-0.0841	0.558	-0.894	-0.999	0.727	0.313	-0.00616	-0.622	-0.952	0.252	0.123	-1.75	2.36	0.466	-0.377	-0.47	1.35	-0.406	-0.857	0.648	-0.946	0.335	-0.842	0.967	2.24	0.886	-0.458	1.29	-0.0811	0.064	-0.582	-0.708	0.765	-0.872	-0.595	-0.366	0.201
train_034	1	0	1	0.119	-0.895	0.338	0.0393	0.114	-0.246	-0.522	1.51	-0.657	-1.75	-0.258	-0.814	-0.857	0.203	-0.786	-0.387	-0.343	-1.25	-0.775	-0.632	-1.54	-0.452	1.35	0.204	1.33	-1.41	-0.352	-0.768	-0.0833	-0.431	-0.922	-0.713	-1.39	-1.62	0.464	-0.446	-1.85	-0.0799	0.522	0.0558	-1.32	0.357	-0.442	-0.305	-0.547	-0.0484
train_035	1	0	1.2	-1.11	0.328	-0.762	0.76	1.53	-0.432	-0.594	-1.18	-0.804	0.883	-1.39	-0.768	-0.514	-0.913	0.346	1.57	-0.145	0.204	-1.82	-0.576	0.453	-1.05	1.53	0.352	-0.123	0.992	-1.2	0.062	-0.593	0.243	0.42	-0.511	-0.546	-1.92	-0.19	1.09	-0.214	-0.202	0.79	1.14	-0.439	0.58	1.19	-0.499	1.55	-1.69
train_036	0	1	0.485	-0.175	-0.483	0.133	-1.22	-0.857	1.12	-0.972	0.0121	0.136	-0.774	0.765	0.688	0.292	-0.67	0.0915	-1.32	-1.42	-0.602	-0.305	1.06	-0.895	-1.33	-0.351	0.773	0.928	-1.38	0.934	0.0884	1.58	1.61	-0.343	1.45	-0.668	-0.365	-0.632	-0.872	-0.128	0.648	-0.507	0.0286	0.422	0.908	-2.28	-0.0302	0.771	0.488
train_037	0	1	-0.381	-0.935	0.789	-0.0732	-1.8	-0.962	-0.55	1.9	-0.198	-1.17	0.105	1.31	-0.0594	1.1	-0.224	-0.827	-0.884	0.978	-0.837	0.865	0.637	-1.08	-1.04	0.796	0.0473	0.994	-0.498	0.245	0.107	1.17	0.592	-1.4	2.04	0.372	0.0805	-0.661	-1.6	0.246	-0.902	-1.36	0.0397	-0.891	1.09	0.341	-1.85	0.594	0.0787
train_038	1	0	-1.16	0.61	0.862	-0.0966	-0.258	0.285	0.229	2.19	-1.71	1.41	0.944	0.622	0.14	-1.6	0.231	0.617	0.758	-0.497	-0.218	-1.81	-0.96	0.819	0.618	0.851	0.937	-1.24	-0.000907	-1.12	1.34	-1.34	-1.15	1.18	1.04	0.446	0.171	0.353	-0.653	0.00922	-0.556	0.515	0.00646	0.295	-0.95	-0.341	1.86	-1.71	-0.189
train_039	0	1	-0.687	-1.13	1.06	1.71	-0.622	-0.106	0.282	0.26	-0.4	2.02	0.105	0.911	-0.294	0.472	-0.266	-0.0195	-0.932	1.11	1.28	0.963	0.534	-0.129	1.84	-0.792	-0.616	0.387	0.431	1.12	0.251	0.212	-0.506	0.144	0.163	0.634	1.15	-0.447	-0.344	-1.67	-1.17	-1.11	1.05	0.57	-0.237	0.363	1.52	-1.66	0.568
train_040	0	0	-0.725	0.436	-0.858	1.71	-0.333	-0.821	-0.341	-0.521	-0.00657	-0.498	-0.28	-2.03	0.328	-0.878	-0.799	-1.54	-1.19	0.472	-2.59	0.304	-0.792	-0.184	-1.56	-1.27	0.454	-0.116	-1.17	-1.57	-0.305	1	-0.428	-1.82	-0.656	0.957	0.64	0.335	-1.37	0.104	-1.63	-1.4	0.297	-0.258	1.58	0.154	0.529	-0.345	0.442
train_041	1	0	-1.2	0.939	0.618	-2.33	0.945	0.496	-0.724	-1.47	0.893	-1.04	-0.286	0.669	-0.1	0.714	-0.564	0.969	-0.59	-0.992	1.11	0.474	0.735	-0.215	-0.193	-0.736	-1.11	-2.66	1.42	-0.0268	-1.04	-2.18	0.597	-0.222	-0.373	0.0401	-0.138	0.0965	-0.604	0.483	0.598	0.52	1.45	0.558	0.00718	-0.369	0.618	0.00817	-0.0357
train_042	0	0	-1.92	0.133	-1.03	-0.936	-2.01	-0.653	0.33	-0.625	0.398	-1.64	-1.36	0.138	0.177	-1.11	0.77	0.838	-0.497	-2.49	-0.742	0.507	0.783	-0.683	1.2	1.51	1.03	0.76	-1.49	0.271	-1.65	1.11	-0.662	-1.8	-0.819	-0.93	-0.874	0.154	0.201	0.717	-0.987	0.693	-1.06	-0.637	0.436	-1.68	-0.535	1.19	-0.0927
train_043	0	0	-0.578	-2.35	-0.801	-1.13	-0.724	0.681	0.222	0.278	0.831	-0.912	0.857	-0.179	0.603	0.226	-2.27	-1.09	0.178	-0.654	0.35	-0.727	-0.459	0.271	1.13	1.09	0.63	-0.0887	-1.38	0.151	-2.5	-1.46	0.515	0.199	-0.799	0.978	-0.235	0.0876	0.092	-1.38	0.57	-1.24	-0.308	-0.909	0.269	-0.938	0.00356	-0.971	-0.224
train_044	1	0	-1.89	-0.848	1.89	-0.417	-0.568	-1.33	-1.51	0.801	-1.18	1.12	0.0988	0.236	2.27	-0.938	-3.01	1.61	-0.0946	0.593	0.958	-1.45	-0.529	-0.153	-1.38	0.16	-0.301	-1.14	-0.715	-0.916	-1.5	-1.51	-1.75	-0.318	0.331	-1.6	-0.588	-1.15	1.61	-1.21	-1.16	-0.109	-1.07	1.12	-0.929	0.233	-0.937	2.72	-1.05
train_045	0	0	-0.839	-1.06	-1.06	-1.13	-1.07	-1.11	-0.173	-2	-0.983	-0.156	0.217	1.49	0.255	-0.455	0.162	0.418	-1.12	-1.45	0.918	0.589	1.14	-0.938	0.663	0.245	0.75	-0.193	1.9	-0.877	0.049	0.452	0.869	-1.94	-1.67	-1.17	-0.116	-1.22	1.45	0.981	-0.173	-1.58	-0.91	0.897	1.29	-1	-1.53	0.457	1.59
train_046	0	0	-0.996	0.13	0.24	0.417	-1.89	0.114	0.991	-0.552	-0.933	-1.12	0.434	0.816	1.56	1.41	-1.5	-0.415	-0.662	-2.4	-1.26	0.618	1.01	0.911	-0.177	-0.705	0.932	-1.19	-1.79	0.94	-0.126	0.147	-0.492	-1.7	1.43	0.741	-1.31	0.597	-1.22	0.23	-1.5	1.95	0.0956	0.9	0.4	-1.32	0.0306	-1.03	0.831
train_047	0	0	-0.15	0.908	-0.837	-0.92	-1.23	-0.824	-0.697	-1.38	-0.937	-0.601	-1.81	0.51	-0.13	0.73	1.21	-0.0499	-0.338	0.386	-0.984	-0.0626	-1.04	0.579	-0.532	0.727	-1.18	1.9	-0.988	0.59	-0.961	0.289	1.16	-0.513	0.386	0.0884	0.147	-0.0117	-0.414	-0.821	0.187	-0.846	-2.36	-0.157	1.14	-1.15	0.766	0.769	1.05
train_048	0	0	-0.0756	2.03	0.377	-0.141	-0.583	0.144	-0.245	-0.571	-0.81	-1.07	-0.0815	-1.39	0.571	-0.0618	1.41	-0.876	-1.02	-0.588	-1.29	-1.11	-0.402	-0.222	-0.936	1.23	0.0116	2.12	-0.561	0.052	-1.13	2.14	-1.19	-2.05	1.43	-0.693	-0.975	-0.452	-0.271	1.07	0.664	-0.0769	0.334	-0.18	1.51	-0.583	-0.102	1.16	-0.341
train_049	1	1	-0.25	-0.126	0.462	0.646	0.323	-0.516	0.357	-0.0487	-2.99	-0.591	1.44	0.387	-0.0536	0.523	0.0548	-0.0573	0.801	1.56	0.621	0.376	-0.484	-0.769	0.0912	1.49	-0.672	-1.63	1.86	0.967	0.612	-0.643	1.2	-0.429	-0.671	0.699	-0.52	0.257	1.83	0.705	-0.469	-0.697	-0.656	0.38	0.101	0.616	0.383	-0.982	-0.513
train_050	1	1	0.541	0.642	0.941	-0.883	-1.1	1.15	-0.135	0.465	-0.0236	-0.39	-0.0503	0.543	0.195	0.289	-1.32	1.14	1.01	1.28	0.912	-0.237	-0.0328	-0.527	-1.4	-0.888	-0.0865	-0.98	0.26	0.281	0.912	0.635	-0.142	0.279	-0.905	-0.724	0.278	-1.11	0.905	0.159	0.569	0.855	-0.103	1.21	-0.962	0.401	0.25	-0.526	-0.22
train_051	1	0	0.434	1.82	-0.276	0.674	1.65	1.45	-1.75	-0.285	1.2	1.33	-1.1	0.499	1.23	-0.427	-0.54	0.312	-0.938	0.806	-0.636	0.475	-0.199	0.779	-1.65	-0.95	-0.111	1.26	1.43	0.946	-0.23	-0.937	-0.605	-0.205	-0.266	1.95	1.44	-0.801	0.151	-1.72	0.959	-0.00303	0.0345	-0.588	0.52	2.21	-0.881	0.425	0.836
train_052	1	1	-0.443	-0.616	1.5	1.55	-0.604	1.46	-1.33	0.935	0.694	0.0408	-0.629	-1.63	-0.196	-0.727	-0.428	0.405	1.18	1.2	0.545	-0.43	-0.214	-0.143	0.364	0.451	0.0749	-1.01	1.44	0.293	-0.082	0.348	-0.943	1.51	-0.912	-1.03	-0.355	0.456	2.01	0.0627	0.718	1.29	-1.73	1.04	-1.33	-1.7	1.73	-0.933	-0.854
train_053	1	0	-2.36	-0.21	-0.124	0.485	0.809	0.194	1.76	-0.301	-0.773	-1.08	-1.65	-2.77	-0.366	-1.24	0.157	0.481	1.21	-0.405	-2.14	0.41	-2.02	0.217	0.538	0.146	-0.195	-0.439	0.983	0.255	0.482	-0.019	1.06	1.72	-1.52	-0.317	-0.885	-0.444	2.24	-0.305	-0.0217	1.13	0.386	-0.146	0.144	0.322	2.26	-0.986	-0.667
train_054	0	1	0.518	0.825	-0.889	-0.232	-0.00842	-1.89	-0.444	0.0417	0.782	-1.38	-0.532	-1.77	0.583	0.188	-0.568	1.6	-0.622	-0.692	0.471	1.12	-0.942	-0.832	1.14	-0.988	0.697	1.57	-0.337	0.0579	-0.0499	-0.337	0.0128	-0.0464	2.03	-0.558	-0.219	-1.77	-0.548	-0.934	-0.183	0.218	1.11	0.634	1.97	-0.721	1.17	1.23	0.416
train_055	1	0	0.308	-0.237	1.23	-1.92	0.541	-1.9	-0.508	-1.83	-0.554	-1.45	0.105	-0.474	1.32	-0.321	-1.16	-0.292	0.471	0.231	-2.39	-0.698	-2.1	-0.486	-1.12	0.0998	-0.685	0.17	0.297	-2.55	0.000447	-1.18	-0.998	-0.227	-1.45	2.59	0.063	-1.43	-0.132	-0.678	-2.27	-0.469	-1.65	1	0.172	0.0973	-0.705	0.416	-0.73
train_056	1	1	-0.804	-0.553	0.796	0.379	-0.949	-1.02	-0.725	0.916	1.65	1.69	-0.299	0.283	1.35	-1.2	-1.92	-0.34	0.601	1.31	1.36	1.25	0.0445	-0.0137	-1.37	-1.49	0.757	-1.04	-1.33	0.536	-0.0311	-0.215	-0.554	1.16	0.452	0.563	1.78	-0.0114	-1.46	0.0589	-1.27	0.106	0.884	0.824	-1.19	0.058	0.859	0.997	1.38
train_057	1	1	-1.17	-0.846	0.397	0.259	-0.538	0.785	0.209	-0.736	-0.079	-0.862	-0.0729	-0.379	-0.552	0.994	-0.0952	1.73	1.46	-1.67	0.406	0.464	-0.207	1.38	0.416	0.662	-0.721	0.188	-0.92	-0.675	0.755	-0.381	1.3	-1.42	-1.45	-1.71	-0.641	0.0382	0.394	-2.46	0.256	0.0651	-0.16	-0.26	-0.261	0.2	-0.522	-0.379	-1.27
train_058	0	0	-1.45	-1.53	-0.194	0.108	0.222	1.08	-0.722	-0.758	0.868	-0.846	1.24	0.341	0.0107	-1.5	0.681	-0.775	-0.934	-1.38	-2.33	0.361	0.158	0.402	-0.425	0.49	0.542	-0.243	-0.595	-0.338	-0.501	-0.566	-0.0374	0.536	-2.15	1.37	-2.36	0.392	-0.632	-0.445	0.303	-1.83	0.777	-0.302	1.63	-0.984	0.0895	-1.84	-1.46
train_059	1	1	-0.85	1.68	-0.222	0.932	0.823	1.66	-0.181	-0.238	0.247	0.894	1.17	0.269	-0.0673	-1.04	0.973	0.799	-0.913	0.352	-2.01	1.2	0.602	-0.685	0.951	2.16	-2.33	0.608	2.18	0.829	0.0622	-0.855	-2.12	0.212	0.117	-0.546	0.684	-1.44	-0.296	-0.293	-0.724	-0.868	-1.28	-0.723	-0.0759	1.66	0.87	-0.346	0.287
train_060	0	1	1.03	-1.06	-0.54	-1.9	1.13	-0.186	-0.944	0.0411	0.502	-0.19	-0.442	-0.146	-1.06	1.61	1.88	0.273	0.188	-0.667	-1.46	-1.64	-0.729	-0.0583	-0.33	0.544	0.186	2.13	-0.00205	0.0576	1.91	0.213	-0.248	1.17	0.392	-1.1	0.0137	-0.389	-0.332	-0.302	0.292	0.323	0.772	-0.937	1.31	-0.722	-1.47	1.25	0.899
train_061	1	1	-0.314	0.694	1.16	-0.521	2.77	-0.833	-0.808	0.719	1.07	-0.585	-1.56	0.0513	-0.235	-0.436	-0.737	-0.63	0.547	-0.217	1.04	0.457	-0.0452	-1.52	-0.762	-0.406	-0.116	-0.807	-0.423	-0.618	0.485	-0.529	-0.889	0.191	0.352	-0.335	1.07	-0.308	0.769	-1.26	0.174	2.9	0.517	0.738	-0.415	0.891	0.149	1.38	-0.112
train_062	1	1	0.00923	-0.42	0.03	-0.309	1.37	-0.0598	-0.609	0.95	0.204	0.647	-0.831	-1.89	0.319	0.95	-1.1	-0.172	0.0941	0.0928	0.697	-0.628	-0.332	-0.186	-0.399	-0.548	0.973	-0.879	1.12	0.419	0.67	-0.372	-0.67	1.52	-0.767	0.399	0.61	0.867	-0.213	-0.313	0.941	0.302	0.967	0.738	-0.664	-0.0456	-0.753	0.755	0.628
train_063	1	1	0.0367	-0.0193	0.382	0.286	1.75	-0.863	0.0211	-0.686	0.27	0.851	-0.68	0.151	-1.09	-0.616	-0.444	-0.5	-0.884	1.71	0.979	0.306	2.25	-1.26	-1.1	0.541	2.09	0.83	0.702	0.0124	0.18	-0.896	-0.45	0.107	0.323	0.152	-0.729	-0.307	0.354	0.0834	0.679	0.623	-0.468	1.23	-1.28	-0.191	-0.771	-0.0628	-1.2
train_064	0	1	-1.09	0.746	-0.32	1.16	0.212	1.04	0.979	-1.11	1.14	1.02	-0.502	0.0295	0.392	-0.428	0.716	-2.04	-1.29	-0.614	-1.44	-0.807	-2.02	0.814	-0.381	1.56	0.665	-0.911	1.8	-0.861	0.804	0.724	-1.91	-0.271	0.164	-0.555	1.93	-1.46	-0.955	0.884	-1.47	1.14	-0.516	-0.33	-0.525	-0.0139	0.158	-0.567	2.92
train_065	1	1	0.208	-0.243	-0.231	-0.361	1.2	-0.558	0.467	-0.726	1.1	1.16	-0.499	0.295	1.09	-0.195	-1.2	0.601	0.413	0.514	-0.249	0.948	-0.711	0.817	0.922	-1.97	-1.29	-0.944	0.214	0.211	1.33	-1.49	-1.29	-0.0091	-0.409	1.36	0.223	0.215	-1.3	0.367	0.0718	0.0812	-0.421	-1.38	0.43	1.96	0.671	0.688	0.657
train_066	1	1	-0.408	1.53	0.242	0.181	1.77	1.01	-1.76	-0.54	0.312	-0.616	-1.6	-0.496	0.857	-0.317	0.112	-0.455	-0.0162	0.0523	-0.0833	0.202	-0.161	1.68	0.971	0.451	-2.17	-2.24	0.161	-1.93	1.45	0.562	-0.633	-0.316	-0.709	0.361	-0.237	1.25	-0.964	-0.771	-0.739	1.41	-0.0956	-0.86	-0.962	1.4	1.05	0.667	-0.726
train_067	0	1	0.535	1.38	-1.14	-1.54	1.7	-1.98	-0.0526	-0.773	0.739	0.939	0.662	-1.12	-1.25	0.926	0.146	-0.366	-0.0108	0.119	-1.67	-1.63	1.83	1.51	1.14	-0.762	1.53	-0.118	0.179	0.542	-0.819	-0.431	0.507	0.918	1.61	-0.775	0.905	-1.4	0.953	1.21	-0.929	1.42	0.664	0.447	-0.898	0.0618	-0.777	1.31	2.01
train_068	1	0	-0.189	0.835	1.25	1	0.587	0.641	-0.471	0.879	0.383	-2.33	-0.448	-0.394	-0.421	1.33	0.872	0.0358	1.79	0.894	1.01	-0.926	-1.51	-0.179	-0.664	1.45	-0.0354	-0.603	-0.489	-0.958	0.207	0.274	1.31	1.32	0.0381	-0.205	0.0104	0.936	1.49	-1.53	1.82	1.16	0.217	0.349	-0.703	0.455	-0.596	-0.974	-0.614
train_069	1	0	-0.793	0.421	0.229	1.76	1.31	0.505	-0.383	0.228	0.107	0.313	-1.39	0.74	0.978	-0.631	-1.25	0.915	1.5	2.81	-0.717	-0.0665	-1.01	-0.544	-0.669	-0.0946	0.288	-0.148	-0.54	0.455	-1.16	0.533	-0.458	1.78	-0.361	1.46	0.551	-1.11	3.18	1.03	-0.976	-1.11	0.319	-0.593	-1.32	1.49	1.24	-0.867	0.503
train_070	0	1	-1.21	-0.438	0.045	-1.15	0.439	1.11	1.16	1.42	0.0422	0.353	0.39	0.251	-2.01	0.371	0.283	0.14	-1.63	-1.77	-0.581	0.208	-0.541	-1.06	1.59	-1.57	-0.774	-0.2	0.265	1.25	0.0183	0.308	-0.253	-0.511	-0.824	0.744	1.99	-0.27	0.116	-0.395	1.87	2.07	1.19	-0.165	-1.25	0.582	0.182	-2.43	0.781
train_071	0	0	0.748	0.15	0.148	0.00423	-0.826	-0.544	-1.73	0.0742	-0.818	0.824	1.02	0.452	-1.38	-0.793	1.28	-2.09	0.319	-0.0639	-0.0287	-1.03	1.82	-1.96	0.296	1.56	0.395	0.221	-0.166	-0.0239	-0.923	0.161	-1.79	-1.44	0.593	0.185	-0.581	-0.801	-1.94	0.642	-0.989	0.141	-0.488	0.0181	0.803	-0.0163	0.00469	0.00288	0.652
train_072	0	1	0.493	-0.991	-0.846	1.26	-0.82	1.54	1.49	0.617	1.79	-0.314	1.49	-0.223	0.891	0.112	-1.5	-0.129	-0.981	0.219	-0.201	0.488	-0.39	-1.51	0.819	1.22	0.548	0.12	0.167	0.0883	-0.0923	0.879	-0.167	0.0195	0.438	0.395	0.652	-1.3	-1.57	-0.647	0.71	0.0906	1.4	-0.0293	1.24	-0.0905	-0.514	0.215	0.479
train_073	1	0	-0.899	-0.653	-0.58	0.0547	0.0496	-2.62	-0.128	0.66	-1.46	-0.55	0.656	-0.0421	-0.0991	1.17	-1.49	2.75	0.957	0.87	-0.782	0.5	-0.503	0.0672	-0.831	-0.736	-0.753	-0.896	0.859	0.195	0.133	-2.06	0.684	1.4	0.128	-0.861	-0.299	0.0389	0.424	2.51	0.637	0.342	-0.0892	-0.487	-1.02	1.48	2.25	-1.17	-1.29
train_074	0	0	-0.108	0.204	-1.19	-1.52	-0.758	-1.42	-1.42	0.214	-1.33	-0.914	-1.75	-1.01	-0.395	-0.439	0.534	0.509	1.31	-1.26	-0.774	1.03	-0.913	0.674	0.415	-0.583	-0.304	0.444	-0.869	0.746	0.0187	-0.72	0.841	0.997	0.18	1.04	-0.368	0.58	-0.852	-0.625	-1	-0.456	0.104	-0.983	0.477	-0.794	-0.438	-0.324	-0.979
train_075	0	1	1.46	0.292	0.407	-0.335	-0.819	0.555	0.17	-0.205	-0.714	0.942	0.165	-0.59	-0.0658	1.13	-0.672	-0.455	-0.253	0.429	0.111	1.8	-0.926	-0.52	-0.366	-1.31	1.34	0.67	0.0453	1.55	0.173	1.2	2.05	-0.179	2	-0.0309	1.62	-0.574	-0.689	-0.172	0.307	-1.04	-0.06	-1.47	-0.125	-0.696	-1.3	1.08	0.784
train_076	1	0	1.88	0.413	0.194	-0.29	0.872	-0.495	0.136	0.942	-0.938	-1.77	1.07	-0.987	0.409	0.268	-0.342	-1.14	0.635	0.883	1.68	-0.752	0.155	-0.966	-1.22	-1.37	-0.368	-2.79	-2.01	-0.579	-1.27	-1.06	0.892	-0.699	0.141	-0.371	-0.2	0.606	0.49	-0.0383	-0.274	-0.52	-0.636	-0.688	0.202	0.077	-0.363	0.334	-0.0706
train_077	1	0	0.5	-0.537	0.206	-0.251	0.712	-0.619	0.142	-2.11	1.68	-1.16	-1.01	-1.45	-0.355	0.0346	0.36	1.22	1.15	-1.06	-2.42	0.62	-1.93	-0.384	-0.245	0.542	-1.29	-0.0441	0.618	-0.556	1.38	-0.202	-1.83	0.9	-1.11	-1.02	-0.701	1.3	-0.8	-1.48	0.178	-0.318	-0.993	-1.58	-0.0218	-0.124	0.263	0.898	-1.6
train_078	1	1	0.285	-0.355	1.8	-0.512	-0.722	-0.735	-0.14	0.343	-0.631	0.897	1.43	0.151	0.891	-0.381	-1.21	1.56	1.11	-0.139	1.43	0.434	1.13	0.244	0.396	0.512	1.66	-1.39	0.424	0.497	1.4	-1.22	1.52	0.565	0.667	-0.0263	-0.963	-0.544	1.34	1.82	-0.9	1.65	0.427	0.498	-0.252	0.124	1.75	-0.134	-2.2
train_079	1	0	-0.65	-0.0264	0.53	0.462	-0.938	-0.471	-1.13	-1.09	-0.00703	-0.165	-1.27	0.442	-0.779	-0.691	0.621	-0.347	0.519	0.693	0.0188	-0.102	0.836	1.04	0.91	-0.779	0.767	0.0873	0.961	-2.45	0.129	1.55	0.00997	0.562	0.767	0.448	1.6	-0.131	0.119	0.721	0.222	-0.0976	-0.15	-0.962	-0.807	0.234	-0.0569	0.25	-1.46
train_080	1	1	-1.41	1.72	0.898	0.994	0.496	0.117	0.034	0.602	1.4	0.0202	-0.492	1.58	-0.648	-0.0139	-0.825	-0.52	0.492	0.951	0.465	1.04	0.286	-0.0284	-0.409	-0.821	-0.629	-0.0589	0.648	0.134	-0.221	-0.535	-0.82	1	0.85	0.256	0.892	0.28	-0.902	0.638	0.0988	-0.16	0.528	0.918	-1.64	0.514	1.09	0.11	0.042
train_081	1	1	1.69	-0.854	-0.613	1.68	1.67	0.0502	1.55	0.497	0.799	1.08	0.618	-0.341	-1.11	0.719	0.675	-0.69	0.742	2.56	1.12	0.2	1.12	-0.714	0.693	0.276	0.325	-0.862	1.06	1.43	1.18	-1.69	1.38	2.46	-0.42	-1.05	1.98	1.1	1.72	2.72	2.02	-0.533	0.137	0.653	-0.91	0.619	0.422	0.709	1.08
train_082	1	1	2.31	0.883	0.0222	1.08	0.994	2.12	0.664	0.578	-1.12	-0.436	0.577	-0.831	0.18	-1.89	1.25	0.336	0.834	-0.397	-0.863	-2.34	-1.86	-1.17	0.898	1.52	-0.589	-0.25	1.08	0.156	1.63	-0.0627	-1.08	0.54	-0.0323	-1.01	0.323	1.24	1.07	-0.0221	0.617	1.26	0.00481	-1.38	-0.0942	1.68	0.0397	-2.12	-0.935
train_083	0	0	1.29	-1.24	-1.23	0.535	-0.124	-0.789	0.651	0.0409	0.114	-1.37	1.16	-0.104	0.362	0.73	-0.285	-0.328	-0.663	0.341	0.715	0.914	0.652	1.19	1.12	0.244	2.16	0.513	0.512	-0.48	0.582	0.631	1.14	-1.02	0.921	-1.4	-0.0605	2.26	0.151	-0.445	0.709	0.263	0.69	-1.22	1.19	0.0161	-1.37	-0.448	0.417
train_084	1	1	-0.0252	0.141	0.748	0.0023	0.272	0.903	0.553	1.51	1.17	-1.55	-0.0116	0.461	-0.63	-1.15	-0.0831	-0.613	1.86	0.474	2.43	-0.699	-1.14	-0.302	1.37	0.364	-0.299	-2.29	-0.004	0.341	1.06	-1.15	0.466	1.27	-0.00811	-1.52	2.38	-0.799	0.093	-0.518	0.727	1.85	0.286	0.237	-1.82	0.0408	0.0182	-0.412	-0.263
train_085	0	0	-1.56	-0.171	-1.58	-1.25	-0.0376	-1.31	-2.54	0.986	-0.803	1.1	0.806	0.859	0.663	-1.26	0.88	-1.41	-1.07	-0.125	-0.978	-0.718	0.595	1.42	0.647	0.371	-1.12	1.28	-0.908	-0.169	-0.701	1.92	-0.182	-1.35	-0.481	-0.123	-0.751	0.674	-0.00778	0.374	0.128	0.725	0.0845	-1.73	-0.58	0.675	-1.16	-0.655	-0.81
train_086	1	1	0.118	0.643	0.236	-0.53	1.49	0.108	-0.808	0.109	0.192	0.235	-0.569	1.89	-1.48	1.44	0.802	0.708	0.088	-1.04	0.00536	-0.833	-0.359	0.576	1.14	1.33	-1.04	2.32	0.755	-0.854	-0.134	0.418	-2.03	1.01	1.02	0.461	-0.167	-0.84	-0.53	0.354	-1.35	0.211	0.444	0.186	-0.13	0.5	-0.781	-1.01	-1.56
train_087	0	0	-0.0559	-0.572	0.128	-1.71	-1.18	0.735	0.214	-1.31	0.351	-0.258	0.755	0.738	0.13	-0.118	1.38	1.05	0.16	-0.562	1.39	1.12	-0.942	-1.36	1.6	-0.723	0.869	0.572	-0.917	-0.387	-0.595	-0.282	0.558	0.312	-0.143	0.429	-0.123	0.301	0.577	0.529	-0.967	-1.77	-0.359	-0.478	1.66	-0.62	-0.634	0.697	0.376
train_088	1	0	0.162	0.243	0.724	-1.36	0.484	1.75	-0.913	0.0891	1.06	-0.283	0.51	-1.49	-1.64	-0.136	0.871	0.729	1.42	-1.67	0.331	-1.34	0.364	-0.853	0.668	0.812	0.436	-1.35	1.98	-1.74	0.983	1.05	-0.693	-0.341	-2.11	-1.37	-0.936	-0.401	0.0952	-0.311	0.949	0.713	-0.738	-0.276	-1.07	-0.292	-0.543	1.89	-0.015
train_089	1	0	1.23	2.14	1.34	-1.48	1.26	-0.557	-0.292	-1.96	-0.811	-0.117	-0.982	0.471	-1.59	0.536	0.178	-3.05	-0.121	0.0184	-0.341	0.395	0.0955	-0.53	0.504	-1.25	-1.05	-0.874	-0.175	0.0683	0.421	1.47	0.764	0.972	-4.61e-05	-0.688	1.47	0.238	-0.356	0.617	-1.35	0.418	0.563	-1.32	-0.404	0.0942	-0.75	-0.999	1.56
train_090	1	1	-0.576	-0.964	1.25	-0.916	1.47	-0.208	-0.362	0.811	1.39	-0.732	-0.224	-1.71	0.009	-0.179	-1.16	-0.74	1.63	-0.343	0.23	-1.52	0.192	-2.54	-0.206	-0.0477	2.29	1.01	-1.14	0.00282	-0.957	0.157	0.321	1.1	-0.73	-2.82	-0.91	0.686	1.43	-0.92	2.19	0.608	0.391	0.638	-0.385	-0.494	-0.893	0.765	0.0423
train_091	0	1	0.0668	-0.042	-0.984	0.542	-0.544	0.503	-0.742	0.87	-0.874	0.424	1.31	0.322	-0.666	0.0475	0.167	-1.58	-0.626	1.2	1.76	0.585	1.6	-0.154	-0.623	0.105	1.12	-0.584	0.375	1.24	1.02	1.18	1.63	0.772	0.2	1.3	0.331	-0.572	0.652	0.444	0.887	-1.9	-0.177	1.71	-0.701	-1.61	-1.27	-2.06	0.229
train_092	1	0	0.454	0.547	0.18	0.359	0.0991	-0.532	0.0685	-0.973	-1	-0.765	-0.955	-0.222	1.31	-0.903	1.2	-0.874	0.86	0.88	-0.352	-2.25	0.695	-0.0267	0.51	-1.41	-0.681	-2.27	0.558	-0.861	1.68	-1.69	-1.67	-0.0558	0.31	-0.642	0.343	0.447	-0.0909	2.65	1.14	-0.103	-0.159	-0.205	-1.34	1.74	1.08	-0.554	0.118
train_093	1	1	-1.81	1.58	0.607	-0.452	1.13	-2.14	0.264	-0.763	-0.904	0.714	0.488	0.781	-0.832	-1.96	-0.782	3.19	1.62	1.62	-0.114	0.926	-1.81	0.193	-0.514	-0.693	0.521	-1.1	1.37	-0.794	0.131	-0.307	-0.0269	-0.379	-1.5	-0.438	0.816	-0.753	1.74	-0.504	0.113	0.696	-1.28	0.171	-2.66	1.62	0.36	-0.514	-0.821
train_094	1	1	0.685	0.738	1.2	0.187	-0.535	-0.968	0.652	-0.148	-1.05	-1.5	-0.0506	0.172	0.882	-0.294	1	-1.04	0.818	0.672	1.44	-1.58	0.437	-0.735	1.25	0.572	1.44	0.154	-0.323	-0.132	2.11	0.017	0.419	1.08	-1.56	-0.846	1.04	1.29	-0.654	1.91	0.595	-0.381	0.681	0.993	0.949	-0.503	0.125	-0.432	0.644
train_095	0	0	0.0564	-1.44	-0.67	-0.749	0.206	-1.01	-0.352	-1.45	-0.097	-0.887	1.09	-0.373	0.472	0.0822	0.449	0.654	-0.844	-0.113	0.826	0.192	1.77	0.749	1.23	0.708	1.42	0.558	-0.963	-0.483	-1.87	-0.0337	0.536	-0.849	-1.78	-0.854	-1.2	0.238	0.275	-0.0185	0.369	-1.03	-2.55	-0.34	2.08	-1.75	-0.281	1.37	-0.626
train_096	0	0	0.776	0.00677	-1	-0.899	-2.04	-0.536	-0.082	-1.5	0.941	-1.67	-0.768	0.979	0.833	0.638	1.33	0.223	0.113	-0.773	0.323	-0.146	-0.323	-0.424	2.69	-0.303	-1.29	-0.245	-0.72	0.656	-0.902	-0.336	0.848	-0.59	0.844	-1.68	-0.358	1.03	-0.237	-0.949	-0.745	0.863	0.418	-1.68	0.03	-0.564	-1.22	-1.7	1.29
train_097	1	0	0.168	-1.55	0.123	-2.42	0.0718	0.406	-0.337	-0.732	-0.852	-2.35	0.0194	-0.369	-2.34	0.519	0.678	0.815	-0.238	-1.27	1.47	-0.444	0.114	-1.88	-1.52	0.715	-2.21	0.722	0.378	-0.396	0.441	-0.37	0.729	-0.309	-1.71	-1.65	-1.06	0.945	-1.19	-0.0481	1	0.236	-0.275	-0.624	1.59	0.55	0.833	0.729	-1.89
train_098	0	1	-0.0673	-1	0.411	-0.56	0.646	-0.424	1.18	0.141	1.21	1.86	0.427	-0.116	0.302	1.65	0.305	-1.11	-1.01	0.0898	0.247	0.229	-0.669	-1.67	-0.736	0.835	1.41	-0.406	-0.357	0.37	-0.524	1.12	-0.158	2.76	0.792	-1.05	1.29	-1.96	-1.27	2.12	0.787	-0.96	1.65	1.04	1.25	-1.88	-1.98	0.399	1.66
train_099	1	1	1.05	0.226	2.05	0.571	0.701	0.622	0.206	-0.367	1.11	-1.17	-1.27	-0.881	0.0787	-0.413	-0.331	0.768	1.32	1.87	-0.101	-0.96	-0.208	-0.507	-0.452	-0.294	-0.67	0.187	1.07	-0.659	2.43	-1.03	-1.45	1.09	0.889	-0.693	0.218	-0.296	0.6	-0.519	0.727	0.261	-1.07	-0.975	0.577	0.476	0.389	1.42	-0.233
train_100	0	0	-0.439	-0.158	-1.55	-0.579	1.01	-0.997	0.335	-1.12	1.23	0.711	0.94	0.884	0.47	-0.399	0.172	-1.6	-1.64	-0.199	-2.01	0.334	-0.881	0.289	-0.0717	0.0876	0.604	0.415	-2.37	0.233	-1.78	1.14	1.93	-1.24	0.601	0.195	1.29	-0.664	-1.36	0.904	-1.16	-0.651	-1.31	-1.36	0.547	-0.347	-1.1	1.99	0.289
train_101	1	1	0.531	0.0748	1.29	0.736	-0.0356	1.07	0.313	0.111	1.18	-1.04	0.185	-1.02	0.988	1.22	-0.981	0.416	1.21	-1.28	0.438	-0.23	-0.123	1.55	1.15	-0.874	-0.124	-0.581	-0.979	-1.95	0.704	-0.701	0.0988	-0.344	1.2	0.162	-0.36	-0.333	-1.38	-0.275	-0.43	0.877	-1.91	-0.295	-0.429	0.656	0.146	0.268	-0.0358
train_102	1	0	0.567	-0.633	-0.282	-1.58	-0.135	-0.0102	-1.27	0.41	0.206	-0.198	0.484	-0.691	0.803	1.8	-0.27	1.07	-0.618	-2.04	0.164	1.28	-0.581	1.79	-1.65	-0.176	-0.148	-0.872	-1.62	-0.918	-0.788	0.0953	-0.268	0.535	-0.967	0.744	-1.18	1.24	0.433	0.695	0.597	0.658	0.716	-0.925	0.157	0.661	-0.958	0.446	0.986
train_103	1	0	-1.44	-0.216	0.941	0.353	0.959	-0.48	0.219	0.141	-0.173	0.454	-1.21	0.86	-1.21	-0.674	-0.12	2.12	-1.11	-0.57	0.05	-1.15	1.99	1.12	0.0743	0.533	-0.399	-0.783	-1.67	-2.48	0.885	0.707	-0.34	1.13	-0.826	-2.22	0.182	-0.831	-0.0656	-0.713	2.26	0.631	-0.176	-0.0709	-1.21	-0.062	0.447	0.126	-1.34
train_104	0	1	-1.28	0.457	2.06	-1.62	-0.849	0.637	0.236	-1.07	-0.0313	0.175	1.77	1.63	-0.954	0.246	0.0646	0.26	0.0197	-0.755	0.615	-0.288	0.153	0.487	1.67	1.45	1.93	-0.085	0.504	-0.0488	0.276	0.556	0.061	0.242	0.258	0.149	-0.858	-1.12	1.66	-0.511	-0.133	-1.18	-0.803	0.26	0.359	-1.47	-1.75	0.168	-1.21
train_105	1	1	2.05	-0.338	1.19	0.133	-0.114	0.851	0.195	0.586	1.28	-0.616	-1.12	-0.765	-1.9	0.78	0.748	0.926	0.443	1.18	1.5	-0.419	0.61	0.127	0.645	0.605	-1.38	0.249	1.64	0.532	0.206	2.4	-0.529	2.24	-0.0703	-0.836	1.23	1.16	0.249	0.225	1.28	-0.518	0.786	1.15	-1.74	-0.332	0.22	-1.02	-0.551
train_106	0	0	-0.362	-0.685	-0.306	2.11	-0.908	-1.02	-0.68	-2.29	0.616	-0.777	-0.391	-0.099	-0.507	1.42	-0.408	-0.184	-0.18	0.0334	-0.669	2.59	-1.55	-0.724	0.355	-0.764	-0.873	1.66	0.383	0.809	-2.52	-0.613	1.36	1.45	0.227	-0.146	-0.926	-0.202	1.41	-1.28	0.531	-1.02	-1.42	-0.927	1.1	0.723	-2.47	-2.54	-0.399
train_107	1	1	0.132	1.35	1.07	1.26	2.96	0.264	0.708	1.17	0.359	0.585	0.496	2.33	0.372	0.554	-0.295	0.794	1.47	0.667	-0.287	2.29	0.62	-1.97	-0.412	-0.319	0.262	0.51	1.53	0.308	2.22	-2.53	-2.6	0.71	0.21	-0.319	1.08	-0.857	1.01	-0.669	1.03	1.38	1.54	1.33	-0.584	1.8	1.08	0.915	-1.03
train_108	1	1	-1.32	0.207	-0.199	-0.89	1.15	0.3	-0.141	-0.654	0.521	-1.11	-1.3	2.49	-0.0218	-0.0779	1.22	0.794	0.416	-1.42	0.224	0.869	1.46	1.12	1.56	0.463	-1.67	0.485	-0.355	-0.414	0.139	-0.319	1.52	0.19	-0.634	-1.79	0.0247	-0.307	1.14	0.217	0.255	-0.947	-1.41	-0.449	-1.53	-0.119	-0.074	-1.12	-2
train_109	0	1	-1.77	1	-0.511	-1.22	-0.823	0.542	-0.146	-0.944	2.54	-0.676	-1.58	-0.532	-0.0516	0.549	0.435	0.739	-0.289	-1.74	-0.609	0.0715	0.428	-0.0171	0.712	-1.52	0.525	-0.408	-1.95	1.21	-2.14	1.33	0.282	-0.682	0.606	0.485	-0.312	1.22	-0.0793	1.38	-0.629	1.86	-0.554	-1.43	-0.991	-0.894	-0.148	-0.808	0.174
train_110	1	1	0.0537	1.92	0.48	-0.00768	1.56	0.473	-1.12	-0.646	0.557	0.592	0.526	-0.155	-1.99	0.266	0.107	-0.562	0.621	2.28	-0.0374	-0.452	0.303	-2.14	-0.949	-1.76	0.588	0.355	0.104	0.423	-0.378	-0.204	-1.29	0.918	-1.41	-0.261	0.188	-1.49	0.767	0.798	0.0709	0.833	-0.499	1.56	-1.09	1.17	0.167	-0.202	1.27
train_111	0	0	0.538	0.163	0.347	0.108	-1.38	-0.0102	0.526	-1.16	-0.00191	-0.585	-0.115	0.798	-0.873	-0.489	0.933	0.847	-0.625	-0.191	0.837	-1.41	-0.403	-0.475	0.798	-0.0543	-1.18	0.529	-0.275	0.674	-1.47	1.72	1.29	-0.338	-1.51	-0.737	0.494	-0.661	1.17	-0.432	-0.163	-1.25	1.23	0.547	-1.29	-1.19	-0.465	-0.507	0.117
train_112	0	1	-0.323	-0.437	-1.04	1.04	-0.385	-0.563	-1.71	-0.856	-1.6	2.15	1.37	0.637	-0.474	-3.1	1.69	-0.946	0.378	0.887	0.526	-2.28	-1.68	-0.684	0.994	1.08	0.1	0.341	0.643	0.382	0.534	-0.11	-0.135	-0.379	0.511	0.913	-0.664	-0.207	1.08	1.2	-0.969	0.567	-0.521	-0.604	-0.193	1.81	0.899	-1.88	0.189
train_113	1	0	0.198	0.968	-0.311	0.325	2.19	1.19	2.92	-0.949	-1.26	0.267	-0.845	-1.55	-0.202	-1.87	-0.451	0.458	1.31	-0.729	-0.986	-0.138	-1.14	0.441	0.0124	0.197	-1.66	0.421	1.36	-1.44	-1.55	1.04	0.379	0.635	-1.22	-1.74	-1	-1.04	0.586	-0.653	-0.0815	0.141	-0.23	-1.9	-0.198	1.1	0.263	-0.0937	0.225
train_114	0	1	-0.412	-1.77	-1.01	1.17	0.933	1.14	-0.302	0.967	-1.16	1.23	-0.937	0.0551	-1.93	-0.464	1.1	-1.22	-1.06	0.352	-0.847	0.533	-0.429	-0.881	-1.84	2.3	0.623	2.04	0.855	1.27	-1.71	1.47	1.72	0.859	0.0552	-0.865	-0.58	-1.56	1.55	0.271	0.812	-0.492	-0.776	0.409	1.21	-0.819	0.155	-0.596	0.208
train_115	1	1	-1.83	2.72	-0.682	0.613	0.337	-0.63	-1.97	0.622	-0.667	1.2	0.0705	1.93	0.0627	-1.14	-0.522	0.781	0.604	-0.149	-0.599	0.303	-0.667	0.434	-0.745	-1.07	0.191	-1.19	-0.972	-0.0858	0.971	-0.063	-0.591	-0.429	0.435	-0.438	0.855	-2.24	-1.06	-0.628	-0.0373	0.397	0.979	-0.887	-0.979	0.383	1.33	-1.01	-1.13
train_116	1	1	-2.35	0.545	0.32	1.12	0.643	0.45	-1.07	2.11	0.256	-0.0528	0.1	0.172	0.116	-0.179	-1.04	0.376	-0.909	0.42	-0.935	0.0961	-0.746	-0.185	-1.72	0.0833	1.5	-0.904	-0.411	0.0873	0.308	-0.862	-0.768	-0.043	-1.17	2.71	-0.061	0.567	0.446	-0.488	1.05	2.96	0.869	1.92	-1.22	0.295	-0.00506	-2.15	0.0157
train_117	1	1	-0.693	0.248	-0.467	-0.729	0.147	0.143	-0.558	1.71	-0.728	0.933	-0.151	0.205	0.171	-2.04	0.279	0.583	0.738	0.55	-1.23	0.244	0.45	-1.64	0.306	0.865	-0.357	-3.11	-2.28	1.9	0.86	-1.34	-0.139	1.24	0.244	1.11	0.95	-0.689	0.247	0.421	0.162	-0.0259	0.0298	0.837	0.335	-1.73	0.359	0.242	1.01
train_118	1	0	-0.439	0.151	1.46	-1.88	0.754	0.684	-0.897	0.625	-0.966	0.203	1.15	-0.892	-0.926	-0.0697	-0.781	1.52	0.478	-1.12	0.776	-0.656	0.0638	0.168	-0.959	-3.07	-1.21	-0.867	-0.545	-1.84	0.724	-0.644	0.932	0.896	-1.4	1.59	-0.74	0.591	-1.15	-0.848	0.218	0.0682	1.72	0.805	-0.285	1.23	2.23	0.645	-1.12
train_119	1	0	-1.09	-0.882	0.264	-0.0127	-1.29	-0.999	0.418	-1.71	0.205	-0.663	0.416	0.593	-0.151	-0.371	-1.54	0.406	-0.632	0.419	0.00367	1.08	0.125	0.933	0.432	-1.55	-1.61	0.43	-0.0622	-2.26	-1.02	-1.16	-0.183	-0.161	-1.35	0.715	1	-0.0224	-0.0467	-0.912	1.35	-1.07	-0.829	-0.0114	0.504	-0.253	0.0753	-1.56	0.132
train_120	0	1	1.95	-0.12	-2.02	-0.415	-1.41	1.17	0.0534	0.211	0.869	1.81	1.59	2.33	-2.39	0.665	0.985	0.606	-1.84	-0.736	-0.664	-0.897	0.163	-0.367	2.08	-0.738	0.37	-0.969	-0.0357	0.555	0.11	0.833	1.31	-0.609	1.55	0.604	1.92	-0.921	-0.967	0.331	-1.95	0.479	-0.199	-2.12	0.575	-0.582	-1.31	1.2	1.88
train_121	1	1	0.996	1.07	0.541	-0.00525	0.703	-0.115	-0.767	1.11	-1.43	0.85	0.0417	0.0199	0.0364	1.06	0.108	-0.39	1.63	2.21	0.674	-0.623	-1.26	1.26	-0.11	0.183	-1.98	-0.376	0.0137	0.242	0.031	0.213	-1.69	0.517	-1.25	-0.699	0.226	1.2	0.274	0.0456	-0.697	-1.06	0.212	0.227	-1.58	1.73	1.02	-0.591	0.728
train_122	0	0	1.22	0.117	-1.21	0.175	0.522	1.25	-1.56	-0.847	-0.914	-1.08	1.81	2.06	-0.42	0.428	0.238	0.229	0.309	0.63	-0.542	-1.81	1.43	-0.833	1.87	-0.0571	0.127	0.667	-1.29	-0.898	-0.818	1.49	0.301	-0.937	0.209	0.865	0.242	0.126	0.319	-0.115	-1.33	-1.35	1.11	-0.137	0.605	1.07	-0.891	-1.04	-1.39
train_123	1	1	1.43	1.6	1.97	1.51	-0.069	0.88	-0.266	1.65	-1.19	1.71	0.378	0.0901	1.14	-0.234	-0.428	-0.822	-0.273	-0.61	0.247	-0.377	-1.61	0.784	-1.46	-0.241	-0.627	-0.0652	2.16	1.27	1.37	0.803	1.75	-0.0681	0.387	-1.15	1.12	0.537	0.0449	0.225	-0.964	-1.59	0.878	0.568	-1.09	-0.25	2.66	-0.159	1.61
train_124	0	0	-0.0434	-2.45	-1.15	-0.96	0.869	-1	-0.822	-0.425	-1.83	0.126	0.827	0.171	0.484	0.722	-1.6	0.188	-0.304	-2.14	1.28	-2.54	2.71	0.87	1.07	1.54	0.165	0.625	-1.16	-1.54	-1.49	1.03	1.26	-0.0627	1.01	-1.2	-0.98	1.05	0.637	-0.00629	-0.821	-1.12	-0.0723	-0.495	0.706	-0.423	-1.31	1.29	-1.32
train_125	1	1	-1.92	-0.145	0.651	-2.14	0.557	-1.63	-0.803	0.679	0.058	-0.447	0.429	0.222	-1.48	1.08	-2.44	1.61	0.517	2	0.722	1.67	0.563	-0.191	-1.38	-1.35	-0.846	-1.77	1.29	1.32	-1.66	-1.8	0.426	2.25	0.185	0.918	0.936	-1.65	-0.43	1.83	-0.284	1.72	-0.43	2.34	-2.19	-0.44	1.54	-1.52	-0.393
train_126	1	1	1.18	0.333	0.417	0.944	-0.423	1.58	0.92	2.51	-0.0479	0.483	-0.766	-0.684	0.392	-1.23	0.147	1.07	1.12	-1.25	1.71	1.52	0.85	1.61	-0.628	0.199	0.228	-0.802	-0.107	0.582	0.828	0.549	0.216	-1.07	-0.831	0.443	0.489	2.08	-1.22	-0.519	-0.274	0.244	1.13	-0.707	-0.582	0.608	0.276	0.107	0.944
train_127	0	1	0.168	1.04	-1.15	-1.71	-0.459	-0.733	-1.7	1.63	0.374	-0.8	0.86	-0.456	0.556	-0.0898	0.38	1.58	0.64	0.2	-1.92	0.208	-0.582	-0.0654	-0.725	-0.0612	-1.52	-1.13	0.128	0.728	0.378	-0.6	0.558	-1.26	1.17	0.4	0.2	-0.808	-1.31	0.481	0.0462	0.208	-0.431	0.12	0.209	0.00428	1.3	0.334	0.597
train_128	0	1	1.03	-0.0892	-0.12	0.729	0.645	-0.969	-0.821	0.451	-0.975	1.07	0.123	1.54	-2.22	0.733	1.53	0.263	1.42	0.665	1.79	0.741	1.75	-0.433	-0.401	0.975	0.537	0.197	1.4	-0.342	-0.496	1.94	0.725	-1.18	0.455	0.853	0.031	-0.622	0.139	-0.374	-0.286	-0.0222	0.751	1.59	0.692	0.0538	0.476	-0.642	0.294
train_129	1	1	0.485	-0.49	0.45	-1.87	1.53	1.49	-1.25	1.05	-0.4	0.279	1.4	0.917	0.0855	0.784	1.04	0.263	0.0424	-0.818	1.33	-0.607	0.591	-1.58	0.243	-0.0664	0.177	-0.65	0.402	-0.605	1.26	-0.398	-0.877	-1.04	0.0864	0.34	2.19	-0.808	0.923	2.18	0.976	1.63	-2.08	1.05	-0.99	0.00806	-0.336	1.09	0.74
train_130	0	1	0.6	-0.571	0.12	1.62	-0.97	0.412	-0.893	-0.202	1.21	0.602	-0.953	-2.04	-0.281	1.35	-0.419	-1.96	0.0356	0.646	-0.767	0.668	1.2	0.206	-0.488	1.27	0.265	0.712	-1.36	1.38	-0.809	0.207	0.391	-0.745	1.03	1.08	-1.41	0.977	0.433	-0.131	1.08	0.464	0.953	0.754	0.629	-0.292	0.251	-0.0152	-0.148
train_131	1	1	0.0152	2.65	1.91	1.69	0.79	2.06	1.44	1.03	-0.815	-0.256	0.605	0.756	0.414	-0.0789	-0.739	-0.519	0.242	1.21	-0.281	0.859	-0.97	-1.24	-0.553	0.462	-1.19	-1.03	1.97	0.435	0.548	0.858	0.488	2.13	0.122	-0.461	0.542	-1.82	1.15	-0.488	-0.0765	0.747	0.544	0.562	-0.756	-0.334	0.98	-0.9	0.196
train_132	0	0	-1.09	0.552	-0.477	0.567	-0.345	-0.722	-0.854	-0.576	0.979	-1.14	0.194	-1.23	-0.835	0.57	-0.819	-1.89	-1.38	-0.164	-1.74	0.458	-0.327	-0.377	-0.0982	0.801	-0.208	0.53	0.453	0.928	-2.61	1.95	-0.452	-2.31	0.929	0.109	-0.445	-1.16	0.152	-0.694	-0.337	-1.55	-2.21	0.231	-1.43	0.26	-2.19	-0.538	0.436
train_133	1	1	-0.604	-1.26	0.899	-0.585	-0.187	0.735	1.2	0.113	-2.38	-0.715	0.289	0.997	-0.387	1.28	-0.777	-0.0711	0.359	0.263	0.156	1.83	0.533	0.846	-0.727	-0.208	-2.11	0.991	1.23	0.215	-0.893	0.611	1.08	0.514	-0.707	-2.04	0.782	-0.0814	1.39	1.1	1.44	-1.92	0.106	-0.61	0.527	-0.604	0.0144	-1.05	-1.41
train_134	1	0	0.967	0.0143	0.396	-0.992	-0.119	1.09	-0.0154	-0.312	0.0967	0.63	1.57	-0.788	-0.888	-0.181	-0.145	1.41	0.0775	-0.581	1.2	0.519	-0.264	1.68	-1.16	-1.2	1.06	-1.66	0.323	0.21	1.51	-0.152	0.44	0.317	0.86	0.332	-1.31	1.13	-0.157	-1.18	-0.723	0.153	1.27	-0.966	-0.663	0.979	-0.325	0.493	-0.0234
train_135	0	1	2.13	0.289	-0.998	-0.776	0.349	-1.04	-0.743	0.579	0.116	0.838	0.473	-0.492	-1.84	0.233	0.896	-0.338	-0.931	-0.49	1.44	-1.62	0.449	-0.384	-0.203	-1.62	0.828	1.62	0.259	-0.464	0.054	-0.728	0.797	0.0249	0.26	-0.425	-1.42	-0.869	-0.856	-1.17	0.326	-1.19	1.17	0.448	0.238	-0.539	-0.374	0.479	-0.952
train_136	0	1	0.718	0.0895	-0.902	0.604	-1.22	0.229	-2	0.807	-0.055	-0.659	-0.12	-0.659	0.37	0.235	1.06	-1.63	-0.248	1.72	0.251	-0.359	0.0906	0.377	-0.671	0.575	-0.425	0.617	0.102	-0.179	0.741	0.123	1.07	-1.18	1.57	0.772	0.884	1.74	-1.62	-0.0994	1.17	1.77	-1.52	-1.48	-0.588	1.26	0.0151	0.556	0.417
train_137	1	0	1.78	-1.27	0.531	-1.33	-0.2	1.07	1.54	1.81	1.31	-0.598	1.01	-1.83	2.2	0.199	-0.821	-0.477	-0.427	-1.84	1.52	0.128	-1.41	-1.21	-0.134	1.33	0.847	-1.44	0.492	-2.03	2.12	-0.794	-1.76	0.728	0.158	-0.509	0.0781	2.72	-0.7	-0.983	1.37	0.489	-0.826	0.268	-0.378	-0.589	-1.29	1.32	1.45
train_138	1	1	0.759	1.46	0.243	-1.58	0.146	-0.308	1.14	0.253	-0.161	-0.889	0.334	-0.92	-0.44	0.134	1.29	1.33	0.258	-0.553	0.267	-1.28	0.239	-0.39	0.492	-2.12	-1.53	-1.2	0.137	-0.801	-0.251	-0.724	-0.016	0.259	-0.969	-0.382	1.16	-0.687	-0.946	-0.211	0.845	-0.215	0.283	-1.35	0.271	1.05	-0.0222	1.34	2.13
train_139	1	1	0.682	1.9	2.44	1.88	1.05	0.807	0.0497	0.958	-1.09	1.54	1.12	-1.15	-1.51	-1.05	-1.85	-1.11	2.13	2.32	0.698	-0.0714	0.136	-0.337	1.44	1.98	0.253	0.343	0.405	-0.00893	0.361	-0.445	-0.155	-0.713	0.453	-0.515	-0.115	-2.18	0.395	-1.4	0.828	-0.114	1.18	2.42	-0.114	1.52	2.01	-0.604	-1.92
train_140	1	1	1.17	-1.33	0.242	1	-0.865	1.55	-0.164	1.39	-0.0577	-0.862	-0.959	0.881	0.7	1.98	-0.543	-0.329	-0.462	-0.685	0.833	-0.0502	0.519	1.83	0.603	0.442	-0.353	0.618	0.139	-3.16	0.837	1.37	-1.1	1.66	1.53	0.964	0.848	1.58	-0.493	0.99	1.06	0.0441	-1.22	-1.65	0.12	0.515	-1.57	-0.192	0.633
train_141	1	1	0.271	-0.0309	-0.596	1.19	1.01	-1.11	-0.567	0.05	-0.282	0.947	-1.32	0.641	0.412	0.341	-0.444	-1.16	0.13	0.296	0.616	1.04	1.3	1.06	-1.33	1.02	-0.913	-0.123	0.15	-0.96	-0.794	-0.562	-1.38	0.778	-1.23	1.36	-0.208	-0.406	0.245	0.875	-0.407	0.314	-0.735	2.19	-1.21	-2.1	0.98	1.24	-0.379
train_142	1	1	1.2	-0.0682	1.14	0.104	0.901	1.07	0.695	0.594	-0.681	-0.0743	-1.83	-0.00816	-0.254	0.81	0.555	-0.16	-0.294	0.0691	1.65	-2.43	1.6	1.12	0.242	0.239	-0.704	2.5	-0.14	0.877	0.229	-1.54	-0.764	-0.149	-1.12	1.32	0.148	-0.914	1.25	-1.68	-0.109	-0.259	-0.5	1.81	-1.79	2.15	-0.588	-0.612	-0.675
train_143	0	1	2.34	-0.326	-1.4	-0.636	0.424	0.441	-1.61	-0.382	1.54	0.809	-0.61	-2.16	1.56	-0.234	-0.185	-1.08	-1.52	-0.223	-0.333	-0.802	-0.513	-0.923	0.354	0.0223	0.21	-0.651	0.665	-0.237	1.73	1.18	-0.251	-0.364	1.65	0.889	2.02	2.57	-0.662	-0.206	0.771	0.265	-0.0375	-1.31	0.982	-0.116	-0.548	0.285	1.31
train_144	0	1	-0.868	-0.821	-1.14	0.161	0.0389	-0.679	-0.377	0.581	0.893	-0.226	-1.07	0.288	-0.465	-0.242	0.185	-0.26	-1.17	0.393	-1.55	0.352	0.448	0.353	-0.0731	0.863	-1.82	1.63	-0.973	0.0543	-0.0236	-0.725	-0.741	-1.86	1.29	0.242	0.227	0.248	-0.824	-0.99	1.17	0.171	-1.84	-0.86	-0.71	0.357	0.14	-1.19	-1.22
train_145	1	1	1.65	0.724	0.52	0.697	1.06	-1.27	0.854	-0.00405	-1.18	1.35	-0.013	0.792	0.433	-1.12	-1.45	0.558	1.47	1.56	1.17	-1.37	-0.0584	1.24	-0.254	-0.934	0.875	0.278	-0.602	-1.37	-0.878	-1.31	-0.255	1.38	-1.08	-0.493	0.866	0.912	0.996	1.73	0.253	0.299	-0.985	0.729	-0.113	0.564	0.279	-0.431	-0.825
train_146	0	0	1.39	-1.93	-1.1	-0.42	-1.59	-0.598	0.812	-1.28	0.119	-2.13	-1.55	-0.831	0.0835	-0.851	-0.0551	-2.63	-0.518	-1.29	-0.291	-1.22	0.851	-1.63	-0.817	0.314	1.74	0.478	-1.58	0.79	-0.838	1	0.255	-0.847	0.428	0.969	1.28	0.502	0.792	-0.0617	-1.84	-0.146	-1.32	-1.62	-0.165	-1.32	-2.47	1.43	0.737
train_147	0	1	-2.13	-1.89	-0.611	-0.32	-0.352	-0.223	-0.854	-0.813	0.354	0.331	-0.817	2.4	-1.13	-0.351	0.0831	-0.202	-1.59	-0.618	-0.141	1.18	1.23	-1.3	-1.69	0.428	2.18	-0.795	-1.48	1.15	-0.13	0.79	0.733	1.66	-0.719	0.815	1.26	-0.427	2.69	1.52	0.157	-0.164	-0.775	0.835	-0.401	-2.13	-0.0704	-0.894	0.249
train_148	1	0	0.7	-0.691	1.19	0.302	-0.761	0.734	0.37	0.545	0.0892	-1	-0.379	-0.659	0.466	-0.833	0.494	0.114	1.27	0.932	-0.117	1.23	0.332	1.52	1.04	1.25	0.195	0.926	0.397	1.27	0.0451	-2.59	-0.259	0.43	-2.13	-0.392	-1.05	-0.0251	1.04	-0.741	0.569	-0.797	-0.147	0.751	0.863	0.271	-0.231	-1.43	-1.18
train_149	0	1	-0.175	-0.491	-1.04	2	-0.675	0.454	1.23	-0.46	-0.287	0.262	0.296	-1.21	-0.972	-0.811	-0.919	0.454	-1.64	-0.761	0.318	0.928	0.46	-2.17	0.336	-0.00795	0.515	-0.477	0.0408	1.68	-2.15	-0.224	0.446	-0.372	0.882	0.497	-1.4	0.0944	0.633	0.723	-0.625	-1.36	-1.46	0.426	1.01	-1.26	-0.721	-0.663	-0.21
train_150	0	0	-0.875	1.25	-0.858	1.25	-0.439	-1.71	-0.188	-1.26	-0.268	0.931	0.461	0.118	0.366	-0.0147	0.446	-0.142	0.373	-0.0518	-0.938	-0.527	0.208	0.336	-0.682	-1.43	-0.352	1.77	-0.743	-0.205	-1.47	-0.898	-0.617	-1.72	-0.362	0.334	0.0916	0.128	-0.766	-0.479	0.206	0.0797	-0.388	0.214	1.15	-0.528	-0.0147	0.641	0.628
train_151	0	0	0.457	-1.27	0.977	0.886	-0.58	1.59	0.23	-1.17	0.0561	-0.198	0.24	-0.77	1.08	-0.443	-2.13	-0.631	-1.61	-0.966	-0.454	-0.834	1.58	-1.23	0.142	-1.79	1.76	-0.238	-2.01	1.96	-1.45	0.415	0.435	-0.452	0.516	-0.667	-1.27	-0.121	-0.08	-1.34	-0.125	-1.56	-0.708	0.111	0.46	-2.35	-0.188	1.14	0.343
train_152	0	1	-0.128	-0.675	-1.01	0.291	-0.985	-1.87	-0.34	-1.34	-0.784	0.615	-0.182	-0.83	-1.35	-0.61	0.401	0.337	-0.689	0.538	-1.35	1.51	0.112	-0.486	-0.214	-0.0657	2.47	-0.117	0.889	0.861	-0.0853	1.1	1.32	1.3	0.0806	0.522	-0.917	0.283	0.662	2.67	0.974	-1.96	-1.1	-0.104	1.8	-1.82	0.581	-0.0988	0.299
train_153	0	0	-0.431	2.25	-1.21	0.11	-1.09	-2.24	-1.17	-2.33	-0.369	-0.471	0.536	-0.877	-0.199	2.88	1.93	-1.09	-0.536	-1.54	-0.83	-1.52	0.582	1.51	-0.781	-0.438	-0.996	-0.413	-0.347	0.687	-0.477	-0.0792	2.27	-1.1	0.755	-0.588	-1.93	-0.583	-0.0627	-0.108	-1.38	0.0508	0.645	0.583	1.15	-0.422	-0.343	1.01	-0.574
train_154	0	0	-0.118	0.143	-0.937	0.271	0.0631	0.121	0.623	0.041	-0.785	0.938	0.804	0.27	-0.12	-0.235	0.708	-0.796	-0.657	-0.263	-0.302	1.25	2.6	-0.869	1.19	0.414	0.993	-0.331	-0.758	0.9	-0.366	0.164	-0.149	-0.411	-0.371	-0.328	0.361	-0.0418	-0.167	-0.893	-0.0732	0.128	0.0925	-0.795	-0.134	-0.409	-0.87	-0.531	-0.736
train_155	1	1	-1.17	0.616	0.892	0.441	0.463	-0.492	-0.245	0.469	1.42	0.287	-0.717	-0.00361	-0.498	-1.39	-0.00114	0.689	0.621	-1.3	0.726	0.272	0.149	1.24	1.18	0.108	0.535	-1.46	-0.531	-0.718	-0.24	0.171	0.874	1.34	-0.448	-0.352	0.754	-0.932	0.0513	1.02	-0.588	0.888	1.56	0.588	-1.11	-0.308	-0.0948	0.288	0.011
train_156	1	0	0.281	0.219	-0.982	0.344	0.602	-0.446	1.32	0.803	-0.513	1.83	0.992	-0.716	-3.03	0.693	-0.137	-0.141	1.89	-0.279	-0.0783	-1.75	-0.0631	0.768	0.203	0.0389	0.38	0.924	0.285	-0.625	0.164	-0.414	0.395	0.861	0.891	0.981	-0.993	-0.198	-0.222	-0.281	0.27	1.1	1.17	-0.179	-1.1	1.22	-1.25	-0.144	-0.985
train_157	1	0	-0.204	1.76	0.958	1.44	0.427	1.57	-0.419	-0.958	-0.946	-1.72	0.248	0.71	-1.72	-1.46	0.786	-0.167	0.938	0.015	0.286	-1.82	-0.379	-0.661	-0.635	0.543	-0.395	-0.39	-0.0117	-2.04	0.789	1.26	1.77	2.55	-2.39	-0.667	0.245	-0.109	1.46	-0.5	0.826	-1.76	1.79	0.391	-0.0269	0.227	-2.44	-0.406	-0.0353
train_158	1	0	0.544	0.152	1.11	-0.362	1.13	-0.473	-0.0233	-0.3	1.57	-1.21	-1.94	-0.827	-2.08	0.231	1.41	1.07	2.05	-1.06	0.67	0.986	-0.0518	-1.34	0.927	-0.298	-0.386	0.487	1.34	-0.24	0.251	-0.575	-1.11	1.5	-1.32	-0.51	-0.562	-1.81	1.17	-2.02	0.00599	-0.734	-0.298	0.559	0.291	0.968	-0.455	0.534	0.82
train_159	0	0	0.667	-0.884	-1.09	0.151	-1.49	0.154	-0.517	-0.5	-0.0529	2.19	-0.402	1.13	0.739	0.381	0.791	-0.561	0.368	-0.574	0.795	0.255	0.0587	1.4	0.0466	0.219	-1.46	1.62	-0.423	1.07	0.347	0.869	-0.309	-2.03	-1.04	0.215	-1.32	0.354	0.343	0.818	-0.608	0.433	-0.703	-0.417	-0.618	0.571	-0.354	-0.385	1.31
train_160	0	1	-1.14	-0.207	-1.6	1.55	-1.45	-0.427	0.812	-0.282	-0.143	0.397	1.07	0.348	1.25	-0.255	1.34	1.11	0.613	1.06	0.22	-0.0289	0.314	2.04	1.23	0.906	1.31	0.0959	0.329	0.833	0.922	0.841	-1.25	-0.981	0.102	0.589	0.161	1.05	0.476	-0.673	-0.111	0.771	-1.39	0.105	-0.0871	0.299	0.228	-0.799	-0.982
train_161	1	0	-0.559	0.0944	1.32	-1.05	-0.389	2.05	1.12	-1.22	0.219	-1.4	-2.61	0.559	2.01	-1.26	-0.543	-1.68	-0.973	-1.89	-0.863	-1.1	0.546	1.15	0.0856	1.16	-1.31	0.0527	-0.765	-0.687	-0.249	0.623	-2.68	0.802	-0.829	-0.745	-2.06	1.69	-0.00269	-1.66	1.45	-0.569	-0.654	-0.994	-0.297	-1.27	-2.23	-0.0181	-1.79
train_162	0	0	-0.913	-0.217	-0.213	-1.09	-0.861	-1.08	-0.0428	0.578	-1.79	-1.07	0.0862	-1.55	1.96	-1.16	0.451	-0.955	1.43	0.976	0.0934	-1.72	0.571	1.34	0.546	1.14	-0.845	-0.51	-0.972	-1.14	-1.35	1.08	0.682	1.37	0.673	1.69	-0.0991	0.598	-1.38	-0.0599	-0.878	-1.16	-1.43	-1.11	-0.133	-1.15	0.587	2.15	-0.236
train_163	0	1	-1.57	-1.15	0.146	-0.924	0.131	-1.88	0.568	0.656	-1.44	-2.6	0.475	0.608	-1.02	1.59	0.0506	1.59	1.77	1.32	-0.443	1.04	0.787	-0.978	0.108	0.921	-0.695	-0.681	1.09	1.77	-0.797	-1.34	0.77	-1.69	-0.561	-0.831	-0.742	-0.53	1.07	0.565	0.104	-0.112	1.01	0.652	-0.724	-1.81	1.22	1.18	-1.35
train_164	0	0	-0.215	-0.485	-0.508	-1.48	-0.409	-0.386	-1.41	-0.326	-0.218	-0.869	-0.303	-0.664	-0.42	-0.743	0.758	-1.26	-0.377	-0.151	0.449	-1.26	-0.13	-1.11	0.816	-0.461	-0.364	0.469	-0.199	-0.225	0.287	1.17	-0.0848	-0.882	0.853	0.714	-0.23	-1.37	-0.875	-0.0436	0.0487	-1.66	2.17	0.731	1.07	-0.579	-0.406	0.787	0.00432
train_165	1	1	0.973	0.875	-0.0815	1.52	1.08	-0.312	0.989	1.35	-2.19	1.05	0.0598	0.19	1.17	-0.344	-0.923	1.25	0.556	0.646	1.65	-0.527	-1.6	1.52	-2.36	-0.457	-0.309	-1.44	0.724	-0.633	1.63	-0.828	-0.353	0.374	-0.0502	0.39	-0.095	1.07	-0.172	1.19	-1.5	1.25	2.81	0.25	-0.602	0.704	1.25	1.25	-0.729
train_166	0	0	-0.293	-2.02	-0.634	-0.419	-1.1	1.12	1.75	1.34	-1.09	-0.272	-0.757	1.3	0.452	0.465	-0.0537	-0.582	-0.916	-0.206	-0.109	0.112	-0.23	0.341	1.32	1.69	1.04	-0.0472	-0.613	0.651	-2.14	1.25	-0.00357	0.698	-0.829	0.0662	0.288	0.256	-1.24	0.101	0.237	-0.78	-0.896	0.659	1.21	-1.93	-1.06	0.564	0.88
train_167	0	1	-0.0416	-0.484	0.454	1.26	-0.554	0.287	0.743	-1.9	-0.377	1.01	0.0671	-0.414	1.51	-0.477	0.141	-0.291	-1.67	1.37	-1.13	-0.621	1.26	1.56	2.08	-0.0775	0.578	0.457	-0.189	0.275	0.427	1.5	-1.47	0.128	0.698	1.68	2.06	-0.646	1.22	-0.898	-0.786	-1.23	0.484	-0.44	0.112	-0.763	-1.19	-0.269	0.773
train_168	0	0	1.28	-0.707	0.114	-0.866	-1.17	-0.103	-0.0966	-1.43	0.354	-1.62	-1.26	0.00461	0.164	0.766	0.368	-1.09	-1.12	-0.336	0.464	0.27	1.07	-1.54	1.19	-1.4	-0.0883	0.275	0.136	0.166	1.14	-0.0396	1.26	-0.828	0.928	-1.38	-1.01	-0.769	-0.848	0.458	-1.37	-1.54	-0.12	-0.6	0.293	-1.08	-0.217	1.22	0.0418
train_169	0	1	2.08	-0.873	-2.62	-0.21	-0.00609	-0.423	0.479	-0.637	1.19	-1.12	0.121	1.57	0.319	0.989	1.27	-2.55	-1.85	-0.622	0.814	-1.39	0.89	0.859	-0.983	0.15	-0.392	1.48	-0.582	0.956	0.942	1.43	0.124	-0.0989	0.0143	0.677	0.104	0.619	-0.643	1.01	0.403	-0.349	0.499	-0.766	1.19	-0.438	-1.08	-0.684	1.35
train_170	0	1	-0.63	-0.354	-1.27	0.857	1.12	-0.228	2.27	1.17	2.13	0.306	-0.571	0.187	-0.517	-0.468	-1.61	-0.35	-1.7	-0.935	-1.69	1.64	-1.36	-0.837	-1.01	1.07	-0.864	1.28	0.501	1.15	-0.14	-1.29	-0.883	-1.41	0.781	-1.05	1.44	-1.64	-2.31	-1.38	0.262	0.101	0.84	0.235	-0.177	-1.15	1.05	-0.529	-0.0945
train_171	1	1	0.551	-0.323	0.472	-0.0391	0.151	1.2	0.839	0.635	-1.77	1.27	0.967	1.01	1.34	1.46	0.574	0.363	0.604	0.393	-0.334	1.2	-1.35	0.865	-1.37	-0.515	-0.00864	-0.611	1.01	-0.33	0.876	-0.261	0.687	0.467	-0.131	-0.196	0.507	-0.479	-0.0591	1.62	0.303	0.748	-0.157	0.828	-0.248	0.466	0.121	-1.51	-0.0497
train_172	0	1	-0.688	-0.466	-0.909	-0.921	-0.709	0.886	1.01	-0.668	1.35	-0.0285	1.87	-0.974	0.524	0.617	0.339	1.03	0.665	0.119	-0.00599	-1.1	-1.38	0.606	-0.0381	0.754	0.615	0.869	-1.16	0.563	0.815	0.144	0.583	0.751	-0.0643	-0.704	0.492	1.86	-0.0296	-0.535	0.197	-0.366	-1.75	-1.51	0.529	-0.221	0.856	-0.468	1.25
train_173	0	0	0.875	-0.406	-0.259	-1.04	-2.76	-0.238	0.795	-0.411	-0.812	-0.759	0.773	1.19	-1.15	0.316	-0.217	-1.26	-1.27	-1.03	0.341	-0.746	-1.04	-0.516	-0.119	-0.622	0.465	1.16	-1.38	-0.298	-1.21	0.382	0.23	-0.778	1.56	-0.688	-0.334	-1.75	0.0947	0.0511	0.225	-2.29	2.17	-1.59	2.88	-0.992	-0.54	-0.812	0.238
train_174	1	0	-1.37	0.247	0.591	0.524	-0.815	-1.02	-0.272	0.544	-0.241	0.202	-1.16	-0.443	0.549	-0.201	-1.78	-0.195	-0.248	-1.76	1.03	0.86	0.302	0.674	-0.332	0.658	1.42	-1.02	1.85	0.00309	-0.62	0.583	-0.109	-0.719	0.998	-1.06	-1.05	-0.28	-0.226	1.13	1.38	1.18	2.13	-0.429	-1.38	0.588	0.768	-1.38	-1.35
train_175	0	1	0.856	0.807	-0.701	0.532	-0.767	0.28	0.174	0.0652	1.34	1.09	-0.0349	0.903	0.957	0.393	-1.51	-0.235	-0.933	0.385	-0.62	0.0167	0.705	0.16	0.166	0.83	-0.179	1.3	0.626	0.31	-0.429	1.65	0.632	0.145	1.16	-0.331	1.48	-0.172	-0.527	1.05	0.197	0.229	0.377	0.233	-1.35	-0.851	-0.0522	0.114	0.396
train_176	0	1	1.85	0.655	0.0494	0.319	-0.0851	0.188	0.596	-0.661	0.302	0.17	2.09	-0.538	-1.83	0.214	0.355	-0.467	-0.62	-0.146	0.206	-1.18	-0.452	-1.23	-0.405	0.456	2.87	0.959	-0.114	0.199	-0.264	0.382	1.18	-0.717	1.99	-1.89	-0.104	-1.46	-0.722	-2	-0.654	0.295	1.63	-1.28	1.19	-0.904	-0.687	2.26	0.503
train_177	1	0	0.25	-1.19	0.903	0.359	0.144	0.188	0.69	1.37	-2.12	0.947	1.47	-0.616	-0.503	-0.835	-0.665	-0.257	2.35	1.42	0.179	0.48	-0.883	1.11	-0.81	0.249	0.486	-1.97	0.826	-0.266	1.19	-0.94	1.11	0.459	-0.484	-1.65	0.466	-1.33	0.54	0.585	0.159	-1.15	-0.0259	0.551	0.462	-0.496	1.6	0.684	0.131
train_178	0	1	0.754	-0.0618	-1.1	1.09	-1.22	-0.859	0.703	1.13	0.755	-0.486	-0.121	-0.165	0.905	-0.323	1.6	-0.627	-0.89	-0.557	-0.0205	-0.456	-1.48	-0.149	-1.16	0.112	-1.12	1.97	0.708	0.728	-0.509	0.908	-1.55	1.22	-0.648	0.782	-0.491	0.393	-0.786	0.117	-0.746	-0.638	0.0251	-0.104	1.17	0.117	0.178	-0.149	0.569
train_179	1	1	0.773	1.49	1.42	1.29	-0.301	0.343	0.254	1.46	0.529	0.112	0.598	-0.654	-0.729	-0.964	0.646	0.47	0.658	1.18	1.7	-0.618	-0.956	-0.481	0.901	1.32	1.08	-0.639	1.33	-0.336	1.34	0.909	-1.03	0.532	0.959	-1.26	0.819	-0.598	1.03	1.3	-0.202	0.903	1.56	-0.185	-1.06	1.26	-0.131	0.867	-0.176
train_180	1	0	-1.62	0.0519	0.325	-0.232	1.4	0.173	-1.73	-0.27	-0.888	-0.319	0.136	0.759	-0.181	-0.545	0.35	0.817	1.27	0.583	-1.83	-1.54	0.84	0.714	-0.431	-0.548	-1.89	-0.657	0.48	-0.82	0.282	0.00285	0.97	0.252	-1.31	1.5	-0.103	0.748	0.928	-0.997	-0.841	0.0915	-0.291	0.741	-0.488	1.62	0.679	1.63	-1.14
train_181	0	0	0.831	0.955	-0.973	-1.31	0.266	-0.214	0.252	-0.437	-0.00745	-0.878	0.433	-0.196	0.766	-0.0998	0.798	0.283	-1.54	-0.456	-0.75	0.326	-0.513	0.537	0.962	-0.736	-0.462	0.924	-0.496	-2.11	-0.193	0.405	2.51	-1.36	1.12	0.35	-1.25	-0.665	-0.664	0.203	-0.704	0.469	-0.81	-0.608	0.667	-0.36	0.523	-1.3	-0.522
train_182	1	1	-0.00928	-0.885	0.729	0.546	0.276	0.655	-0.896	1.65	0.0242	0.578	-0.541	-1.02	1.42	-0.613	-0.345	-0.445	1.1	1.36	-1.1	-1.19	-0.209	-0.121	-1.09	-0.938	0.114	-1.62	-1.25	0.539	1.58	0.506	-0.702	0.858	-0.0221	1.46	-0.56	2.01	0.92	1.32	-0.0858	-0.154	2.32	0.245	-1.81	0.707	2.22	-1.17	-1.34
train_183	0	0	-0.249	-1.67	-0.592	1.69	-0.417	-1.09	-0.0993	0.408	-0.161	-1.86	0.362	0.693	-0.00361	0.297	1.07	0.512	1.36	0.242	-0.993	1.19	1.26	-0.333	0.464	1.56	1.99	1.5	-2.2	-0.404	-0.49	0.345	0.408	-0.4	-0.891	0.878	-2.62	-0.501	0.885	0.265	0.639	-1.3	-0.773	0.677	1.9	-1.52	-1.08	1.32	-1.74
train_184	1	0	0.798	0.00451	0.735	0.812	-0.269	2.06	1.65	-0.6	-1.24	0.0766	-0.734	-0.483	0.662	1.95	1.78	0.432	1.4	-1.06	1.5	0.453	1.87	2.1	-1.2	-0.898	-1.35	-0.287	-0.431	0.261	-0.24	0.666	-1	-0.462	-2.48	1.37	-0.841	0.0164	1.12	-0.632	2.4	-0.858	0.00219	1.53	-0.345	0.805	0.0164	-0.312	-2.45
train_185	0	1	1.91	-1.22	-1.35	-0.685	0.209	-0.712	1.14	0.802	0.099	0.63	-1.34	1.77	-1.62	1.44	0.509	-1.38	0.123	0.212	0.00324	-0.606	1.33	-0.433	0.991	0.18	-0.144	0.887	-1.21	1.64	-0.989	0.778	0.241	-0.49	0.332	-1.37	-0.00631	0.861	0.66	0.216	0.0104	0.482	0.043	0.00659	0.556	-1.8	-0.717	0.534	1.89
train_186	0	1	-0.246	1.48	-1.45	-0.169	-0.992	1.4	1.52	-0.907	1.33	0.534	-0.504	0.361	-0.589	-0.468	1.12	0.311	-0.724	-0.608	-0.444	0.136	0.626	1.43	1.04	-0.76	0.572	0.998	-2.16	1.74	1.64	0.425	0.129	-1.64	-1.41	-1.01	1.42	-0.192	0.354	-1.02	0.792	-0.614	-1.1	-1.19	0.63	-0.509	-0.42	-1.16	0.811
train_187	1	0	-0.564	0.0036	-0.526	0.688	1.18	0.641	0.497	0.806	0.2	-0.148	0.313	0.177	0.0378	-0.416	-1.45	1.08	0.596	-0.389	-0.311	1.28	-0.506	-1.5	-0.749	-2.24	-0.893	0.243	1.08	0.0645	-1.82	-1.82	-0.652	0.0674	-2.26	0.968	-1.76	-0.613	0.732	-0.703	2.29	1.08	-0.318	1.14	0.628	-0.39	0.949	-0.41	-1.13
train_188	0	1	0.782	0.0184	-0.773	-1.64	-1.18	-1.85	-2.67	-0.742	0.136	0.443	-0.249	0.323	0.0925	0.399	0.32	-1.14	-0.892	0.188	0.412	0.742	-1.54	-1.24	-1.34	0.115	0.434	0.0797	-0.956	0.979	-0.849	0.0496	1.9	0.409	1.11	-0.0319	0.765	1.24	-0.692	0.948	-0.925	-1.14	0.42	-1.24	0.753	-1.5	-0.203	0.405	1.14
train_189	1	0	-1.08	0.347	0.724	-0.61	0.421	-0.0728	0.424	-0.822	-0.764	-0.579	0.883	0.246	1.35	0.00572	-0.683	-0.255	0.0115	0.962	0.688	0.401	-1.65	-2.22	-0.529	-0.476	-0.855	0.719	-0.979	-2.18	-0.542	0.0371	-0.381	-0.779	0.0693	-1.74	-2.03	1.43	-1.22	-0.18	-0.838	2.63	-1.15	0.224	-0.58	0.332	1.45	1.42	-1.35
train_190	1	0	0.131	-1.25	1.86	-1.39	-0.138	1.1	1	0.0172	-1.59	-0.727	-0.441	1.14	-0.32	0.274	0.024	0.691	1.06	-0.593	1.26	0.608	0.394	0.0952	0.0748	-0.877	-1.02	0.646	1.21	1.14	0.631	-1.71	-0.855	0.711	-1.44	0.178	-0.67	-1.02	1.33	-0.107	1.21	-0.716	-0.372	0.396	-0.227	0.812	-0.564	-1.54	0.338
train_191	0	1	-0.202	0.635	-0.914	0.58	-0.758	0.0792	-1.53	0.0487	1.26	0.483	-1.21	-0.722	-0.322	0.187	1.81	-0.631	-0.962	0.781	-0.969	1.83	-1.03	-0.205	-0.966	0.973	0.399	0.786	0.57	1.3	-0.574	0.0444	-1.65	-0.908	0.595	0.167	2.22	-0.0127	0.467	-0.616	-1.19	0.759	-0.855	0.193	0.704	0.381	-0.224	-0.803	1.5
train_192	1	0	0.937	0.169	0.505	-0.879	-0.904	1.1	-1.43	2.2	-0.438	0.907	0.788	0.0915	0.755	0.365	-0.123	0.312	-0.195	-0.261	0.18	-0.74	-0.877	-0.188	-1.57	-0.854	-0.021	0.917	-0.239	0.00262	0.317	0.674	0.928	0.984	0.0728	0.202	-0.883	1.53	0.132	-0.0508	1.78	1	1.02	0.154	-0.93	1.47	0.318	0.147	0.5
train_193	0	0	-0.38	-0.736	-0.336	0.977	-0.457	-0.237	0.151	-0.443	-0.625	2.38	1.36	0.607	-0.188	-1.53	0.375	-1.19	-0.436	2.57	0.464	1.35	1.21	0.706	1.33	1.66	0.438	1.4	0.183	-0.143	-1.02	0.213	0.0147	0.156	0.231	1.37	-0.46	0.371	0.526	-0.15	-0.107	-0.511	-1.15	1.28	0.7	-0.801	1.03	-1.19	-0.177
train_194	0	0	1.37	0.278	-0.739	-0.591	-0.917	-1.87	0.141	-0.896	-0.958	1.22	-0.219	0.468	0.892	-0.907	-0.722	-1.88	-1.91	-1.84	0.0672	0.708	0.554	0.167	-0.796	-0.587	0.0741	1.48	0.246	1.11	-1.15	-0.313	0.796	-0.923	0.82	-0.00171	-1.46	-0.137	-0.994	-1.53	0.276	-1.28	0.352	-0.368	2.06	0.711	-1.43	0.146	0.734
train_195	1	0	0.212	-0.996	0.0141	-1.44	0.911	0.685	0.56	-0.509	0.296	-0.647	0.339	1	1.31	1.07	-0.404	1.19	-0.0884	-0.275	0.64	-0.14	1.03	2.58	-0.17	-1.66	-1.48	-0.00637	1.11	-0.459	-0.0118	-1.88	-0.943	-0.375	0.948	0.535	-0.205	-0.311	-0.876	-0.193	-1.06	-0.246	0.371	0.239	-1.46	1.4	-0.269	-0.162	-0.707
train_196	0	0	-1.22	-0.186	-1.22	0.477	-1.46	-0.731	-0.677	0.043	0.481	-0.36	2.37	0.524	1.02	-0.115	1.66	0.076	-0.766	-0.259	0.657	-1.92	0.237	1.7	0.213	1.32	0.224	1.57	-1.24	-0.584	-0.324	1.16	0.418	-1.39	-1.15	-0.798	-1.7	-0.0617	0.805	0.0524	-0.124	-0.472	-1.62	0.161	-0.0834	-0.0941	0.321	0.462	-1.6
train_197	1	1	0.985	0.049	1.28	-1.16	0.827	1.09	0.982	-0.105	1.25	-0.3	0.31	0.515	-0.964	1.9	-0.54	0.779	-0.767	-0.932	1.2	-0.704	-0.232	-0.134	-1.01	-0.671	0.0139	0.701	-0.0264	-1.54	-1.58	0.5	-0.304	1.34	-0.117	0.469	0.255	-2.19	0.956	-0.661	-0.444	-0.664	1.38	0.129	-0.319	0.157	-0.489	0.568	0.386
train_198	0	1	-0.821	-1.05	-0.329	0.383	-0.953	0.188	2.18	-2.89	-0.525	-0.699	-0.56	0.82	-0.0395	0.433	1.9	0.147	-0.469	-0.965	-1.72	-0.173	0.344	0.133	0.422	-0.826	-1.09	1.52	-0.0752	0.481	0.511	1.21	1.81	-1.68	0.479	0.901	-1.59	-0.296	-1.02	0.663	0.249	-1.57	-0.478	-0.993	2.39	-0.307	-1.12	0.285	0.365
train_199	1	0	0.0392	-0.15	-0.0374	-0.217	0.765	-1.11	-1.25	1.79	-1.25	-0.527	0.135	0.335	-1.31	1.55	1.5	-0.0534	0.934	-0.815	1.35	-0.357	0.97	1.65	-0.505	1.01	-0.275	0.576	0.614	-1.9	-0.778	-1.77	-0.512	0.583	0.579	0.798	-0.702	-0.419	-0.6	0.103	-1.5	-1.27	0.151	-0.471	0.0503	1.65	-0.613	1.15	-0.438
train_200	1	1	0.178	1.22	1.73	-0.0307	0.7	0.019	-1.05	1.67	0.803	2.34	1.35	0.19	1	0.849	0.0349	0.149	0.937	0.883	2.91	-0.384	-0.527	-0.333	-1.29	0.53	0.279	-0.247	-0.102	-0.556	0.0046	1.65	-1.95	2.47	1.15	-1.09	0.958	1.05	0.438	1.93	1.26	1.74	0.684	0.947	-1.09	1.37	1.52	-0.291	0.529
train_201	0	1	0.764	-2.17	-1.18	-0.623	-1.7	-0.0662	1.11	0.795	0.832	0.244	0.591	-1.78	-0.973	1.71	-0.682	1.15	-1.03	0.819	-0.0623	1.3	-1.41	0.0831	0.281	-1.36	-0.0326	-0.519	0.155	-0.418	-1.04	1.18	2.17	0.34	-0.359	0.0118	1.43	1.93	-0.0192	0.394	0.516	0.247	1.01	-0.0781	-1.05	-2.21	-0.00599	-1.47	0.438
train_202	0	1	1.45	0.244	-0.0912	-0.678	0.386	1.78	1.6	-0.609	1.53	-1.22	-0.322	-1.45	-0.784	1.23	2.8	-0.649	-1.16	-1.11	0.0983	-0.135	0.0873	0.791	1.74	0.265	0.6	1.03	0.742	1.77	0.515	0.917	-0.287	0.129	0.353	0.259	0.571	1.33	-0.714	-1.12	0.0583	0.908	1.55	-1.07	-0.0676	0.0331	-1.16	-1	0.00964
train_203	1	0	0.314	0.228	1.91	1.14	-0.271	1.05	1.91	-0.448	-0.841	0.752	-1.04	-0.663	1.04	-1.46	-1.12	0.0513	1.86	0.869	0.539	0.561	-0.877	-0.608	0.901	-1.22	-0.158	-0.615	1.16	-1.89	1.31	1.16	0.619	0.0814	-0.302	-1.07	1.01	1.13	-0.312	-1.67	0.568	1.37	-1.61	-0.138	-0.816	0.399	1.87	-0.0327	-0.485
train_204	0	0	0.257	-0.481	-0.318	-1.07	-2.01	-1.96	-1.36	-1.29	1.25	-0.957	0.91	0.0109	0.878	-1.03	0.199	0.527	-0.899	-1.74	0.635	-0.653	0.0197	0.979	1.22	-0.378	0.112	1.14	-0.911	0.277	-1.22	0.408	0.446	-0.791	1.34	1.12	-0.519	1.96	-1.03	-0.0677	-0.752	0.277	-0.444	-2.02	-0.161	0.912	-1.52	-0.109	1.13
train_205	0	1	-0.928	0.299	0.0586	0.0717	-1.36	0.268	-0.119	1.02	-0.755	-1.06	1.84	0.122	0.712	0.0768	1.7	0.681	0.181	-0.17	0.0176	0.803	-0.308	0.0792	0.515	1.03	0.238	0.826	0.375	-1.18	0.586	-0.0589	-0.212	-1.52	0.339	-0.211	0.39	-0.0891	-0.526	0.868	1.12	0.389	-2.02	-0.203	-0.0653	1.83	0.117	-0.36	-1.15
train_206	0	1	0.81	0.585	-1.07	0.512	1.73	-1.88	-1.01	0.981	-0.933	1.18	1.17	0.783	-0.0835	1.38	-0.306	0.43	1.47	0.371	0.682	-0.00571	-0.501	-0.495	0.418	1.15	0.0292	0.687	1.17	-0.476	0.448	0.645	0.186	-0.357	2.83	-0.77	0.151	-1.57	-0.38	0.252	-0.942	-0.3	-0.0093	-0.0357	1.3	1.13	0.696	1.64	-1.53
train_207	1	0	-1.14	0.41	-1.09	1.02	1.13	-0.685	-0.471	0.055	-0.274	-0.0594	0.509	0.453	-1.43	-0.603	-0.145	-1.51	0.308	0.979	0.792	0.835	0.352	0.0779	0.578	1.68	0.359	0.261	1.15	0.124	0.395	0.315	-0.0152	0.432	0.425	-1.2	-0.619	0.911	1.17	0.425	0.592	-0.721	0.658	-0.535	-0.697	-0.196	0.115	-1.13	-1.17
train_208	1	1	-1.66	1.39	0.559	1.56	1.33	0.556	-0.668	-0.00587	0.185	-0.26	-0.438	1.36	1.44	-0.856	1.36	-0.449	0.0734	1.04	-1.6	0.15	-0.356	0.475	-0.48	1.37	-1.47	0.124	-0.117	0.332	0.179	-1.22	-0.112	0.192	-0.14	-0.723	-0.475	-1.49	1.44	0.287	-0.378	-0.197	-1.04	0.942	-0.506	0.81	0.98	-0.508	-1.3
train_209	1	1	-1.58	1.55	0.665	0.309	0.0834	0.569	-1.65	-0.408	0.556	1.13	0.571	0.262	0.367	1.43	-0.25	-1.94	-0.712	0.804	0.221	-0.499	-2.57	-0.0833	-1.68	0.395	-0.415	-2.02	0.0445	-0.418	-0.0323	0.438	-0.448	-0.945	0.374	-0.177	1.3	0.246	0.323	0.187	0.734	1.2	-0.194	1.05	-1.71	0.894	0.536	-0.427	0.442
train_210	0	0	-0.515	-1.38	-1.59	-0.0651	-1.33	-1.18	2.34	-0.933	1.73	-1.09	-1.42	0.62	0.185	0.281	-0.431	0.325	-1.1	-1.07	0.325	-0.725	0.212	0.702	0.478	-1.34	1.64	0.793	-0.825	-0.0502	-1.54	-1.1	0.68	1.25	0.587	2.02	1.24	0.0911	-0.927	0.598	-1.71	0.041	-2.64	-0.94	0.99	-0.988	-0.312	0.863	0.594
train_211	1	0	-0.741	1.54	0.251	-0.638	-0.0786	-0.135	0.737	-0.27	1.68	-1.77	-0.105	1.18	1.43	-1.1	-0.933	-0.261	-0.979	-0.296	0.126	-0.645	-0.41	0.473	-0.917	0.475	0.138	-0.979	-0.311	-1.44	1.19	0.635	-0.221	-1.01	0.429	0.616	-0.439	-1.13	1.89	-0.585	-0.285	-0.0421	0.606	0.429	-0.177	-0.437	0.183	-0.27	-0.418
train_212	1	1	0.0706	-1.5	-0.773	0.787	0.542	0.406	0.741	0.233	1.86	0.427	-0.0389	-0.354	-0.437	-1.2	-2.07	-0.169	-0.95	0.651	0.265	0.624	0.852	0.46	-0.854	0.313	0.102	-0.714	0.549	-1.31	-0.423	-0.387	-1.12	-0.198	-1.65	-1.01	0.158	1.35	-0.664	-0.808	2.02	0.837	0.471	0.631	-0.577	-0.201	-0.306	-0.574	-0.794
train_213	1	1	0.141	-1.38	0.444	0.742	-1.04	-0.0374	-0.495	1.56	-0.615	0.075	0.0548	-0.358	-0.767	0.752	0.868	0.679	1.16	0.447	-0.174	-0.358	-1.62	0.394	0.0911	0.657	0.215	-0.527	-0.71	-0.239	0.0188	-1.6	-0.256	0.79	-0.0634	1.03	0.75	-0.0576	-0.161	0.314	0.798	0.158	0.0239	-0.0512	-1.04	0.53	0.836	0.226	-0.469
train_214	1	1	0.314	-0.566	1.33	0.0471	-0.364	-0.856	-1.75	-0.205	-1.35	1.49	0.212	-0.771	0.345	1.75	-0.961	1.73	0.788	-0.993	1.17	-0.812	0.727	1.06	-0.741	-1.59	0.898	-0.38	-0.511	-1.61	0.668	-0.428	0.77	0.672	0.392	-1.61	-1.49	1.3	0.717	-0.74	-0.104	1.58	0.955	1.3	-0.0925	-0.072	0.492	1.11	-0.942
train_215	1	1	1.38	0.186	0.25	1.07	2.77	0.0825	0.594	1.77	0.00503	-0.229	0.616	-0.00715	-1.72	0.735	0.8	0.921	0.759	0.708	-0.262	0.435	-0.775	-1.15	-1.31	1.46	0.484	-0.925	1.8	-1.12	2.57	-0.463	0.686	1.34	-0.762	0.81	0.993	-1.01	2.29	0.103	0.276	1.15	1.44	1.75	-1.49	0.376	1.53	-0.337	0.312
train_216	1	1	0.556	0.344	-0.477	1.16	0.516	0.18	0.189	-0.879	-0.084	0.125	-0.855	0.555	0.106	-1.68	-1.13	-0.636	0.662	0.0847	0.616	2.69	1.97	-0.196	-1.72	-0.459	0.0303	-0.211	-1.79	-0.215	0.0772	-1.84	-1.09	-0.284	-1.58	-0.416	-0.688	-0.528	0.511	0.949	0.888	0.493	-1.25	-0.289	0.323	-0.314	1.66	-1.31	-1.39
train_217	0	1	0.00121	-0.657	-1.04	0.845	0.532	-1.21	-0.873	-0.962	1.13	0.91	0.846	0.396	-0.876	-0.666	0.098	-2.59	-1.72	0.11	0.912	0.444	1.01	-0.842	-1.31	-1.18	-0.206	1.28	-0.295	0.716	-0.88	-1.18	0.836	-0.228	0.313	1.43	1.92	-0.546	0.247	0.564	1.94	-1.04	1.01	1.36	1.12	-0.389	0.559	-1.67	0.66
train_218	1	1	-0.0668	-0.129	1.19	0.127	0.259	1.19	-0.431	1.06	-1.05	0.0516	-1.43	0.325	1.01	0.347	-0.26	-0.577	-0.253	1.35	0.275	-0.647	-1.67	0.933	-2.21	0.411	-0.779	-1.21	2.34	-0.115	1.11	-1.05	-1.02	-0.252	-0.669	0.651	-0.555	-0.905	0.66	-0.723	-1.62	-1.13	0.611	0.68	-0.635	0.928	1.46	-0.0111	0.919
train_219	0	1	-0.0735	-1.36	0.191	-1.07	-1.71	1.02	-0.532	-0.376	2.49	-0.597	-0.263	-0.731	0.421	0.146	0.549	-0.175	-0.843	-1.43	-1.39	-0.65	-1.96	-1.2	0.0202	-0.235	-1.01	-0.452	1.71	0.666	-0.204	-0.412	-0.817	0.285	-0.707	-1.33	-0.651	0.479	-1.92	-0.485	1.5	0.405	-0.108	-2.35	0.37	-0.765	-0.625	0.0127	1.16
train_220	1	0	1.94	1.59	1.45	0.467	-1.59	0.0247	-0.0189	-1.67	-0.943	-2.16	-1.17	-0.00551	-0.774	1.33	2.03	1.35	1.53	0.264	1.92	0.196	0.259	2.13	-0.942	-0.701	-2.25	1.15	-0.168	-1.03	-0.0688	-0.225	-0.459	-0.498	0.124	0.58	-1.57	0.715	0.0992	0.0244	-0.176	-0.0629	0.43	-1.13	0.705	2.74	1.2	-0.188	-2.25
train_221	1	0	0.79	1.54	-0.402	1.41	1.32	-0.186	0.333	-1.5	0.26	-0.81	0.824	0.685	-0.493	0.0378	-1.57	-0.417	-0.738	-0.396	-1.41	0.189	0.0507	-0.519	-1.11	0.385	0.128	0.836	-0.076	-1.37	-0.12	-0.729	-0.226	-0.331	1.28	-0.611	-0.677	0.287	-0.452	-1.85	0.554	-0.28	0.667	-1.56	0.296	0.198	-0.375	2.46	-0.249
train_222	0	1	-1.2	1.93	-1.61	0.907	-0.194	0.76	0.408	-0.339	-1.44	0.632	-0.248	0.537	-0.581	0.162	1.89	-0.0396	-0.911	-1.11	0.383	1.36	1.17	0.0696	-0.00571	-0.325	0.572	0.849	0.398	1.47	0.49	-1.41	-1.26	-0.93	-0.312	1.17	-0.836	-1.38	-0.982	0.79	-0.0446	-0.121	0.651	0.435	1.86	0.972	0.496	-1.1	-0.24
train_223	1	1	-0.143	-0.519	0.0228	-0.543	0.847	-0.0122	-1.25	-0.313	-1.39	0.32	0.915	-0.511	-0.866	-0.0214	0.811	0.979	1.87	1.76	0.3	-1.18	-0.104	-0.486	-1.88	0.115	1.15	0.72	1.11	-0.293	0.527	-0.195	0.364	0.5	-2.78	1.08	-0.921	1.24	1.8	0.993	-0.867	1.04	-1.66	1.2	0.00777	1.06	1.27	-0.278	-0.178
train_224	1	1	-0.082	0.509	-0.195	0.406	1.92	0.802	0.051	-0.45	0.00744	-1.52	-1.29	-1.15	0.981	-0.379	0.142	0.525	0.605	0.415	-0.786	-2.5	-0.0564	-0.646	0.351	-0.77	1.01	-0.686	0.545	-1.62	0.638	-0.0387	-0.197	0.645	-1.67	0.381	-0.641	-0.182	0.892	1.06	-2.02	-1.46	-0.228	1.9	-0.406	-0.339	0.561	-1.11	1.11
train_225	0	1	0.343	0.921	-0.49	-0.521	0.938	0.0967	1.21	0.562	-0.239	1.2	0.0282	-0.288	1.19	1.14	0.728	-1.05	-1.12	-0.348	-1.17	0.625	-0.598	-0.215	-0.903	-1.31	-0.535	0.71	-1.65	0.245	-0.665	0.325	-0.194	-1.18	-0.648	2.27	1.11	-0.406	-1.83	0.227	0.185	1.66	-0.406	0.825	2.33	0.967	-1.27	-0.599	2.25
train_226	1	0	-1.52	-0.695	1.27	-0.765	0.00568	1.99	0.133	0.753	-0.0936	0.925	-0.76	-2.41	2.65	-2.06	-1.73	-0.306	-0.00401	-1.81	1.16	0.388	-2.69	1.72	-0.0498	0.329	-1.36	-1.49	-0.95	-0.866	1.3	0.497	-1.42	0.191	0.547	1.6	-0.193	0.556	-1.24	-2.49	0.61	-0.633	0.872	-0.544	-0.605	-0.242	-0.555	1.46	0.117
train_227	1	1	0.953	-0.262	-0.123	-0.12	1.7	0.111	0.756	0.922	0.41	0.42	1.09	-0.0352	-1	0.163	-0.241	0.164	0.473	1.54	-0.679	0.944	-1.28	-0.0865	-1.24	-0.884	1.18	-0.399	-0.531	-0.582	-0.319	-1.57	-0.235	0.258	-0.0295	-0.103	0.3	0.929	-0.265	1.25	0.606	0.625	-0.909	-0.723	0.328	1.7	0.223	0.978	-0.634
train_228	1	0	0.382	0.739	0.335	0.162	0.0136	1.13	0.526	0.796	-0.764	0.775	-0.463	-1.56	0.522	-2.73	0.395	-0.292	-0.0193	-0.791	-0.694	-0.653	-0.477	-0.652	0.658	1.07	2.08	-1.16	-1.02	-0.57	0.264	0.83	-0.0438	0.906	0.589	-1.15	-0.924	-0.563	-1.23	-0.929	1.32	1.43	0.584	-1.36	0.118	-1.5	0.874	0.177	-2.06
train_229	0	1	-0.781	-0.0413	-1.01	-1.15	-0.421	0.0978	0.0164	0.742	-0.53	0.0722	1.96	0.0218	-0.583	1.67	0.474	-0.0714	0.657	0.476	-0.17	0.408	-1.08	-0.883	-0.288	0.0341	0.812	0.248	-0.174	0.582	-0.35	1.26	1.92	-1.3	1.37	-1.63	-0.000999	0.751	-0.325	0.977	1.57	-0.0674	0.439	1.25	-0.0956	-0.913	0.036	-1.9	-0.86
train_230	0	1	0.38	0.547	-1.96	-1.69	1.43	-0.933	-2.82	1.37	-0.675	2.09	1.87	2.64	-0.54	1.25	1.19	-0.596	0.693	0.782	0.151	-0.382	0.0801	1.66	1.12	0.572	-0.431	-0.636	0.3	-0.318	0.12	-0.488	1.06	0.634	1.64	-0.355	1.47	1.13	-1.98	0.647	0.0788	-0.464	0.791	-1.22	-0.594	-0.167	-0.431	2.04	-0.113
train_231	0	0	-0.769	0.275	-1.84	-1.9	0.0316	-0.7	0.425	-1.38	-0.826	0.23	1.13	-0.397	0.138	0.655	0.441	0.403	-0.0714	-0.585	-0.242	1.15	-1.47	1.06	0.0123	-1.37	0.543	1.74	-1.04	-0.291	-2.29	-0.036	0.061	-0.376	-0.129	0.312	-2.37	1.11	-1.16	-0.186	-0.233	-0.696	-0.153	-1.28	0.575	0.308	-1.21	1.21	1.77
train_232	1	0	-1	-0.693	3.1	0.306	0.419	1.02	0.736	0.539	-1.54	-0.69	1.06	-2.55	1.16	0.474	-1.58	1.53	1.56	-0.8	-0.757	0.227	-0.836	1.04	-0.494	-2.25	-0.915	-1.06	-1.31	-0.784	0.868	-0.934	0.368	-0.52	-0.769	1.37	-1.42	-0.16	-1.52	-1.08	0.768	-0.473	-1.83	1.65	0.173	0.57	-1.13	-0.262	-1.14
train_233	0	1	1.04	-1.75	-1.04	0.9	-0.29	-0.357	-0.147	-1.87	-0.689	1.91	-0.882	-0.111	0.56	1.02	-0.0719	0.0387	0.0835	1.78	-0.506	0.293	1.44	-0.161	-0.246	-0.0176	0.988	1.2	-0.0635	1.35	0.778	0.286	0.186	-0.183	-1.28	-1.66	0.222	2.26	1.19	2.03	0.849	-1.55	-0.632	-0.441	1.82	-0.187	-1.41	-0.567	0.477
train_234	1	1	0.818	1.59	1.12	-0.00614	0.67	1.28	-0.745	1.82	-1.04	0.483	0.729	0.113	-2.12	1.01	1.17	-0.809	2.2	0.831	-0.69	0.604	1.41	-0.749	0.538	2.45	-0.48	-0.979	1.27	0.9	1.27	0.169	-1.44	-0.133	0.0219	-0.8	0.498	-1.34	1.39	0.153	0.239	1.03	1.11	1.65	-0.747	1.08	-0.743	0.923	-1.24
train_235	0	1	0.0684	2.22	-0.21	1.15	-0.989	-0.976	-1.33	-0.985	1.15	-0.387	0.193	1.21	1.73	-0.816	0.59	0.316	-2.47	-0.962	-1.07	0.328	-2.41	-1.81	-1.73	-0.253	-0.00459	-0.266	0.396	1.16	-1.31	1.42	1.34	-1.99	1.68	1.39	0.501	1.21	-0.699	-0.427	-1.36	2.07	-0.418	-1.99	0.378	0.718	-0.559	-0.414	1.67
train_236	1	0	-0.453	-0.798	0.76	-1.36	-0.51	0.258	1.91	-0.881	0.829	-0.663	0.363	-0.44	0.751	-2.62	-1.03	1.09	0.101	0.548	0.178	0.506	0.622	1.5	0.921	-0.437	0.862	-0.0364	-0.945	0.15	0.296	-0.68	1.33	0.261	-1.19	-0.772	-0.413	2.7	0.751	0.569	-1.03	1.32	-0.587	-2.08	-0.846	-0.181	1.18	-0.274	-0.574
train_237	0	1	-1.35	0.957	0.489	0.423	-0.852	-0.312	0.846	-0.412	-1.03	0.221	0.222	0.294	-0.185	1.36	-0.03	2.17	1.68	0.717	-0.462	1.13	-0.15	0.0521	2.5	-0.25	-0.835	0.411	0.787	0.998	-0.121	1.25	-0.508	-0.626	0.326	-0.407	0.172	-1.04	-0.409	-2.49	-1.19	0.119	-1.27	1.1	0.315	1.48	-1.54	-0.25	-0.218
train_238	1	1	-0.729	1.75	0.98	0.847	0.595	2.04	0.094	0.823	0.768	-0.149	0.0599	-0.304	2.21	-0.52	-0.583	1.51	-0.0374	1.09	-1.13	0.956	-0.0983	0.44	-0.377	0.00337	-0.0393	-0.26	1.09	1.63	1.47	-1.33	-0.806	-0.266	-1.34	-0.306	1.13	-0.149	0.475	-0.417	-0.73	0.615	-0.521	2.21	-1.71	-0.252	1.68	-0.587	-0.777
train_239	0	1	-1.27	-1.62	0.155	-1.2	0.524	-0.565	1.28	-1.01	1.63	-0.306	-0.857	1.03	1.49	0.196	-2.05	1.09	-1.64	-1.51	-0.19	1.49	0.994	-0.467	1.19	-1.2	-0.798	-0.873	0.082	1.67	-0.0297	-1.54	-2.12	-0.405	-1.2	-0.493	0.762	-1.87	-0.166	0.735	0.15	-0.802	-0.75	-0.163	0.235	-1.41	0.117	-0.601	0.783
train_240	1	1	-0.741	1.22	0.458	1.02	0.979	-0.0652	-0.141	-0.224	-0.111	0.295	-1.53	-1.38	1.65	-1.05	0.184	1.51	-0.769	1.19	0.327	0.615	-1.15	0.699	1.42	-1.63	0.0992	0.357	2.63	-0.105	0.0176	-1.77	-0.0629	0.224	0.481	0.165	0.144	-0.819	-0.506	1.01	-1.25	0.371	0.921	1	-0.777	0.0396	1.66	-0.703	0.536
train_241	0	0	0.0443	-0.393	-0.297	-1.17	-0.544	-0.0271	-1.82	0.165	0.0362	1.46	-0.632	0.762	-0.589	-0.0702	0.202	-0.565	-2.38	-1.1	-1.23	-1.23	-0.356	-0.639	0.37	-1.41	-1.26	-0.745	-0.112	0.456	-0.216	0.866	0.78	0.301	-0.0728	1.82	0.77	-0.309	-2.63	-1.06	-0.989	-0.999	1.7	-0.363	0.862	0.15	-1.08	1.86	2.94
train_242	0	1	0.855	0.941	-0.22	-1.7	0.646	-0.196	-1.01	0.0693	2.49	0.587	0.678	1.1	-1.32	-0.848	0.275	-0.84	-0.377	0.731	0.302	-0.753	-0.349	-0.97	-0.336	0.172	-1.41	0.158	1.74	1.07	1.21	-1.37	-1.46	-0.586	0.00478	-0.562	1.22	-0.128	-1.61	0.778	0.44	-0.74	1.59	0.0398	-0.823	-0.673	0.286	-0.941	0.828
train_243	1	0	1.11	0.201	-0.134	-0.0494	1.97	0.653	-0.644	1.38	-1.2	0.377	2.22	-1.44	0.174	0.196	-0.623	-1.37	0.0258	0.0691	0.879	-0.688	-0.879	-0.577	-0.08	-1.36	0.834	-0.863	0.885	-0.394	0.832	-0.705	0.454	0.169	-0.0726	-0.649	1.58	-0.278	1.56	-1.24	1.56	0.549	-0.393	-0.606	-0.509	0.0969	-0.67	-0.17	-0.111
[truncated: 721 more columns]
