# Supplementary material for: A multimodal ConvNeXt-Tiny deep learning model for simultaneous prediction of IDH mutation and Ki-67 expression in gliomas
Source: PLoS One. 2026 Jun 26;21(6):e0351757. doi: 10.1371/journal.pone.0351757 (PMC13308780; doi:10.1371/journal.pone.0351757)
Supplement: S1 File — This file contains the de-identified tabular data underlying the findings of this study, including cohort assignments, clinical variables, molecular labels, extracted radiomics features, deep learning features, model prediction signatures, and numerical data used to generate the figures and tables. (ZIP) [file pone.0351757.s012.zip › DL_train_IDH_single__T1CE_train_raw.csv]

sample_id	y_idh	y_ki67	DL1_T1CE	DL2_T1CE	DL3_T1CE	DL4_T1CE	DL5_T1CE	DL6_T1CE	DL7_T1CE	DL8_T1CE	DL9_T1CE	DL10_T1CE	DL11_T1CE	DL12_T1CE	DL13_T1CE	DL14_T1CE	DL15_T1CE	DL16_T1CE	DL17_T1CE	DL18_T1CE	DL19_T1CE	DL20_T1CE	DL21_T1CE	DL22_T1CE	DL23_T1CE	DL24_T1CE	DL25_T1CE	DL26_T1CE	DL27_T1CE	DL28_T1CE	DL29_T1CE	DL30_T1CE	DL31_T1CE	DL32_T1CE	DL33_T1CE	DL34_T1CE	DL35_T1CE	DL36_T1CE	DL37_T1CE	DL38_T1CE	DL39_T1CE	DL40_T1CE	DL41_T1CE	DL42_T1CE	DL43_T1CE	DL44_T1CE	DL45_T1CE	DL46_T1CE	DL47_T1CE
train_001	0	1	0.943	-0.618	0.433	0.0823	-0.853	0.716	0.753	-0.537	1.45	-1.11	0.598	0.455	0.579	0.504	1.07	-0.377	-0.128	-0.289	1.38	-0.163	-0.972	-1.07	0.131	0.501	-0.627	-0.99	-1.73	-0.131	0.501	0.278	2	-0.843	-0.664	1.01	-1.58	1.56	-1.86	-0.417	-1.23	0.353	-0.198	0.646	-1.41	0.365	-1.39	0.514	-0.357
train_002	0	1	-0.638	0.26	-1.17	1.02	-1.72	0.896	-0.031	0.443	0.706	-1.02	-0.153	0.38	-2.08	0.946	-1.55	-1.5	0.203	-1.01	1.46	-0.632	-1.47	-0.906	-0.784	-0.189	0.809	1.21	0.219	-0.744	-0.89	-0.559	0.29	0.185	0.693	0.808	-1.07	-0.761	-0.59	0.191	0.0528	-0.777	-0.381	1.1	-1.06	0.464	-1.1	-1.14	-1.1
train_003	0	1	-0.467	0.885	0.36	0.591	-1.53	0.423	0.196	0.376	0.244	-2.03	2.01	-0.736	0.367	-0.585	-1.13	-0.592	-0.885	-0.457	-0.0894	1.26	0.744	1.02	-1.66	-0.528	1.53	1.02	-0.41	-1.25	-1.15	-1.62	0.845	-0.164	0.418	0.733	-0.958	-0.00492	-1.37	0.0329	1.19	-1.52	-1.12	1.1	-1.17	0.594	0.844	-0.658	-0.952
train_004	1	0	-1.6	0.473	0.298	0.396	0.268	-0.255	0.472	1.68	-0.234	-0.102	1.63	-1.04	-1.15	-0.161	-0.0189	0.671	0.748	-0.428	-0.688	-0.0451	-1.01	-1.09	0.688	-0.914	1.09	-0.567	0.495	-0.237	-0.441	-0.248	1.76	-0.0255	-1.02	0.0899	-0.161	2.19	0.13	-1.13	0.177	0.892	1.7	-0.491	1.04	0.214	0.269	1.24	-0.334
train_005	0	1	1.22	1.6	-1.39	0.35	1.87	-0.804	1.18	-1.72	-1.33	1.18	-0.93	0.51	-0.166	2.66	1.37	-0.573	-0.11	-0.385	1.55	-1.35	2.04	-1.79	0.89	1.12	0.845	0.382	-1.84	0.237	1.49	0.0237	-1.2	0.244	0.0233	0.2	-1.47	0.416	0.738	0.42	0.479	-0.495	-1.42	-1.16	-0.303	-0.947	-1.12	-1	-0.753
train_006	0	0	0.0743	0.523	-1.96	1.34	-1.05	0.49	-0.955	1.2	1.24	-0.525	-0.13	0.905	-1.04	0.406	-0.371	-0.923	-1.25	-0.809	-0.369	0.0359	0.776	1.9	-0.779	-2.58	-0.793	1.2	-1.91	-0.124	-0.863	0.227	1.27	0.843	-0.471	1.07	0.52	0.183	2.01	0.953	0.992	-0.224	0.621	0.538	1.25	-0.0797	-2.03	1.65	0.269
train_007	0	0	-1.29	0.514	-1.29	-0.168	0.631	0.795	0.72	-1.4	-1.42	1.38	1.17	-0.329	-1.39	1.39	-0.59	-1.22	1.1	-0.71	0.917	-1.5	0.197	-0.103	1.15	-0.0193	1.04	1.52	-0.659	-1.43	0.419	-0.328	-1.24	-0.579	1.09	0.22	-1.23	-2.15	-2.43	-0.11	0.0077	0.293	-0.377	0.0206	0.0677	1.41	-0.35	1.35	-0.41
train_008	0	0	-0.649	-0.891	-1.68	1.16	1.64	1.44	0.875	0.22	-0.995	0.393	-0.358	0.774	-0.472	0.762	1.12	-0.442	1.22	-1.1	2.2	-0.165	-1.53	-0.846	1.48	-0.395	-1.31	-0.358	1.11	-1.46	0.0851	-0.534	-1.56	0.408	1.12	0.648	-0.598	-1.1	-0.684	-1.35	1.66	-1.17	0.0547	0.0775	1.67	0.0345	-2.02	0.831	-1.39
train_009	0	0	0.666	-2.03	-0.936	-0.207	-0.366	0.851	-0.322	1.04	-0.194	1.65	0.0278	0.214	1.94	0.762	-0.612	-0.0685	-1.79	0.655	2.79	2.46	-0.603	0.12	0.479	-0.243	-0.403	0.46	0.422	-1.53	1.1	-1.05	1.25	0.507	2.03	0.979	-1.3	-1.28	1.67	1.74	0.321	0.986	-1.52	-0.584	1.44	-1.26	-0.332	-1.12	0.197
train_010	0	1	-0.266	0.326	-0.271	-0.725	-0.146	1.19	0.583	0.642	-1.13	0.299	2.13	0.0393	-0.622	0.938	-0.929	-0.1	-0.156	1.26	-1.09	-2	-1.29	-0.96	1.01	-0.0368	-0.796	0.693	1	-0.759	-0.376	-1.62	-0.976	1.72	1.24	1.43	-1.26	-1	-0.708	0.383	-0.342	-0.0871	0.276	-2.08	0.891	1.17	0.051	1.2	0.0668
train_011	1	0	-0.718	-0.474	1.5	0.888	-0.199	-0.441	-2.09	2.37	1.28	-0.466	-1.44	0.105	-1.36	1.83	0.567	-0.536	0.739	-0.497	-0.691	-0.102	1.21	0.307	0.264	-0.4	2.07	0.636	0.111	0.316	1.35	1.32	0.691	-0.322	-1.9	0.594	-0.251	-0.7	0.721	-1.52	0.648	1.24	-1.38	-0.592	0.687	-1.1	-1.34	0.286	0.353
train_012	0	1	-1.13	-0.281	-0.337	1.69	-1.39	0.566	0.0331	0.667	-0.525	0.71	-0.737	-1.17	-0.255	-0.298	-2.02	-0.958	-1.55	0.458	-0.101	0.343	0.581	-0.518	0.452	1.44	0.734	1.57	1.8	-0.753	0.134	0.139	0.101	0.59	-0.0173	0.945	0.268	1.84	0.823	1.31	1.49	-0.752	0.251	1.93	-0.952	-1.51	0.965	-0.176	0.628
train_013	0	1	0.0278	-0.594	0.804	-0.0865	-0.331	0.893	-0.993	-0.189	0.451	-0.0384	0.748	-0.146	-0.95	-0.498	1.14	-1.4	-0.508	2.96	-0.163	0.72	-0.284	-0.769	0.348	0.853	0.878	1.51	-0.869	-1.5	1.17	-1	0.201	0.193	0.601	-0.232	-0.0176	-1.32	0.611	0.711	1.14	-1.06	0.756	1.32	1.44	-1.01	1.05	0.345	-0.319
train_014	0	1	-0.523	-0.811	-0.518	-0.246	1.09	2.81	-0.126	-0.539	-0.702	1.45	1.74	-1.94	0.863	-0.215	-1.23	-1.53	-0.284	1.66	-1.16	0.911	0.907	-1.48	-1.45	-1.34	-0.382	1.62	0.669	0.684	-0.386	0.812	0.46	1.01	1.36	1.61	0.622	-0.276	-0.211	1.99	-0.538	0.0471	-0.72	0.579	-0.386	1.39	1.17	0.389	0.917
train_015	1	0	-0.15	0.227	0.706	-0.886	-0.365	-1.94	-1.05	0.0948	0.353	-0.81	-0.618	0.827	0.722	0.252	0.796	1.95	-1.07	-0.132	0.599	0.464	-0.788	0.651	0.261	-0.375	-0.392	-0.796	-1.63	0.994	1.76	1.42	-2.29	0.856	-0.819	-0.273	1.13	0.319	0.493	-0.0745	0.925	0.0612	1.55	1.65	-0.595	-2.01	0.523	1.78	0.774
train_016	0	0	1.19	-0.179	1.49	0.376	-0.00354	0.0415	0.558	0.447	-0.612	1.36	1.05	-0.219	0.308	0.162	-0.12	-0.18	-1.21	1.15	1.76	-0.233	0.521	-1.79	-1.32	-0.785	0.445	0.459	0.151	-0.075	-1.69	1.79	1.1	1.2	0.964	0.109	-0.137	-0.711	0.282	-0.613	2.11	0.715	0.313	0.0186	1.11	-0.85	0.608	-0.495	-1.01
train_017	0	1	2.61	-0.724	-0.125	1.74	0.169	-0.762	0.215	-0.691	-0.322	1.57	-1.07	1.24	0.165	-0.0219	-0.286	-0.534	-0.572	-2.44	-1	0.00381	-0.897	0.604	1	0.884	-0.925	0.158	1.55	0.836	-1.18	0.799	-2.26	0.52	2.27	-0.766	0.874	0.462	0.436	1.82	0.402	-1.1	0.226	-0.82	-1.71	-1.34	1.01	-1.63	0.569
train_018	1	1	0.0141	0.853	1.34	-0.574	-1.62	0.791	2.23	-0.466	0.727	1.24	0.243	-0.739	-1.44	-0.494	0.258	1.4	0.583	-0.2	0.477	2.13	-1.45	-0.577	0.39	-0.791	0.329	0.945	1.66	1.01	-0.834	-1.87	-0.198	-0.293	-0.143	0.954	-1.21	1.82	-0.0574	0.453	-1.58	-1.25	-0.41	0.713	-0.174	1.72	1.2	-0.338	0.589
train_019	0	1	0.0518	-1.87	0.568	-0.577	0.787	-0.319	0.425	-0.504	-0.274	0.169	1.9	0.59	-0.26	-0.528	0.364	-1.42	1.04	-1.24	-0.117	-0.156	0.359	0.214	-0.464	-1.24	-0.415	0.982	-0.738	0.619	-0.536	-1.09	-1.25	-0.254	0.0871	1.09	0.411	-1.13	-0.159	-0.232	-0.976	-1.41	-0.473	0.222	-0.355	-0.959	1.5	-1.18	-0.701
train_020	0	1	0.344	0.561	-0.25	-0.988	0.507	1.12	-0.534	0.061	0.101	-0.165	-0.262	0.136	-0.669	1.66	-0.975	0.235	-0.409	1.03	0.717	1.19	0.508	0.144	-2.25	-0.0334	-0.751	1.12	-0.73	-1.62	-0.862	-0.188	0.161	0.448	-0.166	-0.869	-1.58	0.0773	2.23	-0.954	-0.885	-0.354	-1.22	2.29	-0.376	-0.75	0.315	-1.39	-2.29
train_021	1	1	-1.21	-2.04	0.662	2.34	1.09	0.791	0.303	0.479	-0.0431	-0.816	-0.457	0.337	1.09	2.37	-1.3	0.32	0.597	1.24	-0.186	-0.958	1.29	-0.917	0.409	-0.527	1.52	0.969	-1.53	0.24	2.62	-0.148	-0.307	-2.04	-1.07	-0.386	1.32	0.439	0.483	-0.767	1.02	1.11	-0.778	0.639	0.975	-0.147	0.357	0.326	0.925
train_022	1	1	0.114	0.0978	0.846	0.579	-1.54	1.05	-0.229	-0.886	-0.218	0.331	-1.77	0.204	0.9	-0.486	-1.67	0.632	0.461	-0.451	-0.993	-0.81	0.81	0.0536	-0.128	-1.6	-0.447	-0.0682	1.22	1.88	-0.4	-0.282	-0.0514	0.429	0.911	-1.25	0.272	0.251	1.04	-0.152	-2.66	-0.104	2.21	0.362	-0.672	0.72	0.0817	-0.801	1.33
train_023	0	0	2.05	-1.29	-2.12	0.364	-0.703	-1.06	1.77	-2.52	-0.372	-0.224	-1.08	1.26	-0.435	0.668	-0.138	-0.737	-0.624	-1.11	0.72	1.53	-2.03	-0.699	0.674	-1.09	0.609	-0.804	-0.301	-2.56	-2.54	-0.346	0.563	-1.56	1.09	-1.36	1.98	-0.583	-1.43	0.576	-1.03	-1.29	-0.408	0.751	-0.426	0.0999	-0.624	-1.22	-0.0532
train_024	0	1	-0.639	0.248	-0.931	-0.998	-0.975	0.0464	-1.26	-1.98	0.181	-1.75	1.96	-3.01	-0.4	-0.632	-0.555	-0.404	-1.06	0.963	0.2	-0.302	1.01	0.17	-0.734	0.79	-0.0244	0.649	-0.763	-0.683	-0.685	1.77	0.568	-1.31	1.74	-0.687	0.49	-0.581	0.21	2.18	0.65	-1.63	-0.0871	0.873	-1.1	0.878	-0.0768	0.0888	-0.403
train_025	0	1	1.48	0.396	-1.43	-0.927	0.619	-0.848	0.205	1.85	0.246	0.288	-1.34	0.257	1.25	0.342	-0.944	0.973	-1.47	0.479	-0.758	-0.677	-0.671	-0.169	1.6	-1.04	-0.626	1.4	0.715	-0.109	-0.507	1.05	1.93	1.06	0.784	-0.344	-0.00686	-0.612	-0.337	0.672	-1.07	-0.782	-0.729	-0.193	0.281	-0.56	1.89	-2.44	0.417
train_026	1	1	1.38	-1.04	-0.671	0.277	0.483	0.726	0.758	-0.246	-0.457	1.66	1.59	0.725	-0.169	0.204	0.134	1.89	1.67	0.819	0.46	0.722	0.0451	-1.31	-0.502	-0.456	0.369	0.685	-0.954	1.03	-1.77	-0.474	-0.319	-1.81	-1.13	-1.57	-0.691	1.75	-0.611	0.000186	-0.205	1.79	-0.429	-0.958	-1.31	0.147	1.78	2.1	0.017
train_027	0	1	-0.997	-0.479	-1.59	-0.409	-0.355	0.493	0.0268	0.505	1.21	1.42	-0.766	-0.607	1.71	-0.529	-0.68	0.743	-0.278	0.839	-1.03	0.524	1.69	0.234	-0.554	-1.95	-1.22	0.697	0.286	-1.23	-1.31	0.48	1.52	-1.16	0.759	-0.346	-0.462	-1.26	-0.462	0.431	-0.666	1.43	-0.0441	-0.0737	-0.139	-0.918	1.95	-0.544	1.89
train_028	0	0	1.15	0.892	0.54	0.0892	0.653	-0.56	1	-0.119	2.25	0.256	-0.531	0.0894	1.42	0.0406	0.197	-0.285	-1.73	-0.47	0.406	0.148	1.04	-0.497	-0.456	0.694	0.553	1.25	-0.612	0.291	-0.489	-0.276	1.04	2.02	0.317	0.579	0.154	0.521	-0.294	0.548	-0.0269	-0.564	-1.38	0.756	1.03	-1.47	0.501	-1.45	0.151
train_029	1	1	-0.149	-0.116	-0.0409	-0.1	-0.912	-0.206	1.1	0.274	0.648	-0.17	-0.73	-0.103	1.18	0.521	0.773	1.8	0.519	0.847	-0.33	-1.3	-0.611	0.461	-0.705	-2.24	0.637	-1.82	-1.05	1.08	0.767	1.05	0.757	0.448	-1.82	-1.38	1.11	0.923	0.0248	-0.849	-1.57	-0.323	0.954	1.57	1.61	1.36	1.55	0.482	0.146
train_030	0	0	-0.588	-0.78	-1.29	-2.03	-1.18	-1.16	-1.76	2.01	-0.19	-1.77	0.0137	-1.14	0.828	1.32	-1.79	-2.9	-0.806	0.273	0.632	-1.29	-0.505	-0.571	-0.279	0.643	-0.675	1.19	-0.305	-0.508	-2.04	-0.0318	-1.13	0.163	1.46	1.58	-0.78	-1.76	-0.306	-0.327	-0.354	0.59	-0.0767	1.81	-0.0534	-1.78	-2.37	0.239	-0.00516
train_031	1	1	-0.755	0.119	0.52	0.437	2.52	-1.12	1.16	-0.256	-0.391	0.691	-0.969	-0.657	1.58	0.35	0.766	2.1	2.42	-0.36	0.641	-0.118	0.18	0.226	1.04	-0.965	1.13	-1.46	-1.27	0.531	1.19	0.694	-1.44	0.671	-1.01	-1.04	0.491	1.11	-1.17	-0.482	-1.94	-0.486	1.1	-0.108	0.306	1.34	0.996	-0.152	-0.182
train_032	0	0	-0.544	-0.17	0.494	-0.427	-0.291	1.6	-0.157	-1.33	-2.58	-0.605	0.194	-2.2	1.71	2.87	0.86	-1.36	-0.713	2.57	0.245	-0.624	0.967	0.608	1.35	-1.54	-2.08	1.39	0.118	0.0394	-0.909	-0.0511	1.16	2.06	-0.17	0.659	-2.15	-0.841	0.719	-0.508	-1.23	0.00705	-0.791	1.01	0.584	-1.93	-1.8	-0.379	0.175
train_033	0	1	-0.284	-0.469	1.38	-0.0144	-0.149	-0.13	-0.6	0.504	-2.48	-1.7	-0.647	-0.000851	1.03	-1.45	0.0204	0.314	-0.097	-0.877	0.382	-0.886	-0.791	-0.996	0.959	-0.158	-1.11	0.11	1.48	0.705	0.134	-0.417	-0.737	1.06	0.0774	1.37	-0.221	0.128	1.18	-0.29	-0.811	-0.868	1.1	-0.541	-0.103	-0.68	0.355	-0.828	-1.07
train_034	1	0	0.787	-0.177	1.62	-0.772	0.312	-0.444	0.114	-0.126	0.231	-1.69	-0.494	0.699	-1.32	-0.0956	0.0168	-0.00578	0.122	-0.195	0.0697	-0.306	-0.193	1.38	0.401	-0.476	1.45	-1.59	0.161	0.854	0.344	-1	-0.544	-0.557	-1.82	-0.159	-0.092	1.16	0.0156	-1.36	0.711	0.346	0.656	-0.909	0.445	-1.53	1.13	-0.863	-0.000548
train_035	1	0	-0.657	0.623	0.0636	-0.835	1.08	-0.105	-2.05	0.99	1.33	-0.801	-0.913	0.663	-1.43	0.896	0.456	0.742	1.12	0.209	-1.44	-1.27	-0.348	-1.22	0.376	-1.8	0.983	-0.000453	0.0232	1.05	1.24	0.996	-0.124	0.315	-1.41	0.27	-1.02	0.467	-0.151	-0.582	1.96	-0.0651	1.98	-0.63	0.535	0.538	-0.943	0.495	-1.24
train_036	0	1	0.089	-1.17	2.54	1.66	-1.91	-0.0337	-1.7	-1.21	0.129	-1.28	-0.0289	-1.31	-1.36	-1.02	0.453	-0.436	1.19	-0.287	-0.229	-0.224	-0.385	-1.14	-0.872	2.1	0.296	-0.419	1.29	1.06	0.898	-0.372	0.984	0.747	0.872	1.09	1.04	-0.496	-1.06	-1	1.23	-0.0641	1	0.19	-0.782	0.413	-0.511	-0.285	-0.843
train_037	0	1	-1.14	1.34	-0.932	-0.197	0.839	-1.35	-0.0933	0.362	0.426	0.639	2.07	0.232	0.84	-1.04	-0.911	2.1	0.0904	-0.303	0.394	0.773	0.799	1.71	1.38	0.552	-0.385	-1.1	1.38	0.809	-0.0673	0.514	1.34	-0.737	1.17	0.197	0.449	-0.643	0.911	1.82	1.06	0.516	0.726	-1.1	-0.678	0.635	0.358	0.511	-1.34
train_038	1	0	0.298	-0.0923	0.875	-0.264	0.541	0.423	-0.405	1.84	1.53	0.137	0.627	1.25	-0.182	-0.39	0.026	-1.16	-0.0757	1.32	0.515	1.65	-1.1	-0.17	-0.531	0.0976	1.36	0.821	-0.472	1.29	0.746	0.0696	1.14	-1.71	-1.25	-1.39	-0.525	1.43	0.0143	-1.45	1.54	0.302	-0.567	-0.937	-1.58	-0.798	-0.578	0.641	0.39
train_039	0	1	0.898	-0.414	0.598	0.128	-1.13	1.88	1.29	-0.75	-0.603	1.87	1.56	-1.37	0.107	0.336	-1.39	-0.472	-1.42	1.31	-1.83	-0.789	0.55	1.26	-1.1	-1.13	0.682	-0.0383	1.36	-0.534	-1.04	-1.14	0.633	-0.0361	1.31	1.42	-0.095	0.222	-1.21	1.07	-0.292	0.664	-1.35	1.02	-0.603	2.29	1.55	0.793	1.24
train_040	0	0	-0.0397	-1.14	-1.22	1.52	-1.32	1.84	-0.414	0.568	-0.909	-0.354	-0.959	1.5	-0.626	0.975	0.147	-0.999	-0.443	1.57	0.708	-0.65	0.294	0.544	0.275	0.11	0.148	-0.191	0.861	1.17	1.37	0.917	0.527	-0.281	0.174	1.37	-0.0639	-1.25	-0.331	-1.27	0.964	0.00458	-0.145	1.78	1.53	-0.453	-1.11	-1.34	-0.698
train_041	1	0	-1.55	1.18	0.33	-0.851	-0.733	-3.29	-0.98	0.843	-0.236	0.0431	0.46	0.459	0.472	-1.73	0.936	-2	-0.139	-0.353	-0.565	1.46	0.164	0.683	0.816	0.583	1.64	-0.542	-1.13	1.35	-0.153	0.756	0.111	-2.37	-0.771	-1.54	-0.0619	1.34	0.373	-1.26	0.341	-0.248	0.695	-1.07	-0.697	-1.05	1.32	0.565	-0.1
train_042	0	0	1.56	0.62	-0.346	0.527	0.407	-0.863	-0.323	0.0507	-1.23	1.11	0.527	0.0302	-1.44	-0.117	1.07	-1.15	0.295	-1.9	-0.837	-2.33	1.6	-1.04	1.3	0.849	-0.123	-0.811	1.16	0.396	-0.601	-1.12	-1.41	-1.08	1.15	1.32	-2.36	-0.979	2.91	0.793	0.435	-0.236	-2.34	-2.15	-0.926	0.81	0.311	-0.502	0.488
train_043	0	0	1.14	1.17	-1.62	-0.771	-1.58	0.644	-0.22	-0.456	1.03	0.699	-0.648	-0.281	1.3	-0.0905	-1.27	-0.18	0.656	0.19	0.694	-0.782	1.79	1.06	0.367	-1.17	-0.652	0.396	1.5	-1.4	-1.4	1.91	-0.864	1.23	0.0485	1.92	-0.705	-1.1	1.28	-0.43	-0.166	-0.399	-0.514	-1.26	0.307	0.481	-1.62	-1.1	0.378
train_044	1	0	-0.146	1.14	1.48	-1.43	-0.0839	-1.77	0.622	-0.383	-0.948	-1.21	-0.376	0.114	-0.0317	-0.106	0.398	1.41	0.629	-0.931	-0.0021	-0.476	-0.273	0.00216	1.6	-0.312	0.622	-0.606	-0.693	0.425	-0.615	-0.959	1.38	0.0778	-0.189	-0.85	0.0409	1.65	-1.48	0.0311	-0.00108	0.578	0.276	-1	0.872	-0.184	0.978	-0.168	-2.38
train_045	0	0	0.828	1.2	-0.859	1.79	-0.4	-0.128	-0.0955	-0.0853	0.817	1.88	0.903	0.0829	1.6	2.34	0.54	-1.07	0.447	0.707	1.11	-0.49	0.681	-1.44	0.00986	0.767	1.21	0.35	-1.57	-0.927	-0.486	1.59	0.0833	0.179	-0.247	0.274	-0.533	0.129	-0.288	-0.638	-0.169	-0.837	-0.75	-0.423	1.86	-0.542	-1.44	0.346	0.818
train_046	0	0	0.233	0.336	-0.162	-0.94	0.709	0.427	-0.517	0.211	-1.08	2.47	0.896	0.328	-0.43	-0.632	1.45	-1.57	-0.933	0.429	-0.952	0.503	0.694	-0.476	-1.1	0.521	-0.926	1.33	-0.246	-0.0715	-0.436	-0.619	-0.979	-1.08	0.526	1.36	-0.0281	-0.518	0.454	-0.0569	-1.57	1.21	-0.719	0.749	0.795	-0.242	0.46	0.655	-0.19
train_047	0	0	0.36	0.679	-1.13	-1.09	0.597	0.524	-1.84	0.478	-1.2	-0.675	1.05	0.288	-0.332	0.136	-0.488	-0.365	-0.0766	0.223	0.173	-0.384	1.11	0.561	-0.386	1.35	-0.318	0.715	-0.839	0.549	0.599	-0.527	-1.12	-0.298	1.26	0.452	-0.834	-1.08	-1.29	-0.544	-0.402	0.714	-0.0691	-0.847	1.35	1.24	-1.62	1.93	0.12
train_048	0	0	-2.11	1.82	0.243	0.074	0.0188	-1.08	-0.738	0.831	-0.949	1.33	-0.512	1.32	-1.06	-1.28	0.204	-0.0165	0.205	0.0845	-0.49	-1.86	0.774	0.464	-0.899	-2.11	0.565	0.0173	-0.825	-0.988	-0.774	0.475	1.06	2.03	-0.381	1.04	0.36	-2.18	-1.08	-0.0456	0.00321	1.12	-1.05	-1.56	0.25	0.327	-0.713	-0.798	-0.456
train_049	1	1	0.108	1.3	-0.378	-2.11	-0.574	0.483	1.1	-1.7	1.18	-0.164	1.19	-0.243	-0.44	0.625	-0.248	1.55	1.04	0.0771	-0.854	1.47	1.05	0.23	1.42	0.661	0.834	-1.62	-0.583	-0.152	0.187	-0.627	-0.0649	-0.344	0.0689	-0.968	1.33	0.941	0.601	-0.512	-0.23	-0.172	1.03	-0.704	-1.37	1.38	1.21	0.314	-1.18
train_050	1	1	-0.314	0.404	-0.0398	-1.45	-2.12	-0.519	1.66	-1.32	-0.219	-1.29	-0.957	1.53	1.85	-0.195	-0.504	0.27	1.33	0.237	0.806	-0.0579	2.09	0.0749	-0.278	1.24	-1.07	-0.303	0.285	1.65	-1.57	0.075	-1.13	1.3	-0.133	-2.04	0.712	0.136	-0.0283	-1.36	-1.12	-0.863	0.916	0.814	-1.54	-1.08	-1.36	-1.26	1.99
train_051	1	0	0.844	-0.84	2.33	-0.785	-0.761	-0.859	-0.168	-0.542	0.598	-1.08	-0.203	-0.051	-0.571	-0.8	-0.551	0.739	1.84	0.644	-0.514	0.577	-0.471	1.45	0.509	-1.32	-0.355	-0.0854	-1.04	0.0786	0.218	-0.342	1.19	-0.722	-2.19	-0.544	1.17	0.000571	0.459	-1.15	-1.69	-0.249	0.922	1.18	1.12	-0.806	1.6	0.485	1.78
train_052	1	1	-0.497	0.904	2.25	-0.528	-2.37	0.0681	2.92	0.578	-1.12	0.696	-1.21	0.968	0.809	0.545	0.976	0.421	0.0405	-0.554	1.28	0.843	-0.943	-0.0345	-0.341	0.313	-0.566	0.688	-0.941	-1.08	1.98	0.134	-0.866	2.02	-1.42	-0.578	-0.667	2.04	-1.01	-0.849	-2.66	-0.673	0.373	0.832	0.317	-0.469	-0.886	0.164	-0.0635
train_053	1	0	-0.771	1.92	0.19	1.62	1.66	-0.231	0.322	0.797	0.855	0.722	-0.302	0.291	0.194	-0.508	0.455	2.56	0.564	-1.04	-0.699	2.07	0.138	0.29	1.1	-1.24	-0.717	-1.16	-0.702	1.84	0.212	-0.537	1.64	0.583	-1.04	-0.925	2.02	1.04	0.143	1.3	0.447	0.369	1.3	-0.278	-0.778	0.0823	1.83	-0.715	-0.949
train_054	0	1	-0.819	0.33	-0.804	1.95	-0.875	-0.203	0.251	-1.35	0.918	1.27	0.833	-1.16	0.516	0.409	-0.827	0.871	-0.305	0.0779	1.13	-1.75	1.38	-1.09	-0.94	-0.967	-0.664	1.11	2.08	-0.339	-0.542	-2.38	2.24	0.245	-0.0169	0.466	-1.52	-0.659	0.147	0.839	-0.884	0.208	-0.964	2.25	-0.0307	0.317	1.03	-1.99	0.323
train_055	1	0	0.813	-0.958	-0.871	2.49	1.12	0.721	0.145	2.08	-0.531	0.125	-2.82	3.16	1.58	1.31	-0.591	-0.307	-0.0703	0.579	0.601	-0.499	-0.00234	-1.19	1.35	-1.23	-0.738	-0.976	-1.27	0.796	2.71	2.52	-0.596	-0.203	-1.74	-0.268	-0.0503	0.985	3.66	-0.221	2.5	-1.45	1.81	-2.09	1.12	-0.83	-1.83	0.513	0.596
train_056	1	1	1.64	-0.8	1.48	-1.48	-1.15	-0.451	-0.115	-1.17	0.364	-0.831	0.127	-0.627	-0.604	-2.29	-0.934	1.1	-1.47	-0.0773	1.15	-0.641	-1.12	0.632	-0.941	1.67	0.327	-1.12	1.17	0.385	-0.277	-0.0835	2.18	-0.209	-0.764	-1.17	-0.536	-0.369	-0.557	-0.307	-1.62	1.02	-0.582	-0.0845	-2.61	1.49	0.778	0.422	1.85
train_057	1	1	0.438	-1.77	0.263	0.0159	0.491	-0.375	0.514	1.15	-0.896	2.18	-0.753	-0.662	1.86	0.0264	0.296	0.567	0.0349	-0.612	-0.405	1.25	-1.5	1.43	1.34	0.207	1.3	0.0712	0.186	0.409	-1.1	-0.417	-1.49	-0.464	0.123	-1.55	-1.19	2.18	0.441	0.424	-0.756	-0.3	-0.203	1.08	-0.395	-0.745	2.18	0.741	0.355
train_058	0	0	-0.626	-0.528	0.128	0.539	0.889	0.118	0.128	-0.133	1.12	0.748	0.405	-1.68	0.747	-0.248	-0.0671	-0.561	-1.82	0.0734	0.771	-0.765	0.653	0.966	-0.207	0.372	0.674	0.684	1.35	-1.35	-0.588	-0.543	-1.17	0.294	0.514	-0.0744	-0.608	0.365	0.259	0.138	0.166	0.814	-0.721	0.12	0.053	-0.657	1.11	0.534	0.211
train_059	1	1	-0.57	-0.249	-0.164	0.818	0.73	-1.35	0.665	1.4	0.6	-0.256	-0.476	0.546	0.632	-0.578	1.64	1.09	-0.649	0.0609	-1.66	0.45	-1.26	-1.5	0.534	0.258	2.03	-0.783	-0.148	0.094	1.08	0.987	0.528	0.254	-0.146	-1.64	-0.655	0.91	0.499	0.494	0.437	-0.745	0.0234	-0.474	0.715	1.3	0.151	0.278	-1.34
train_060	0	1	-1.79	-0.368	-2.13	-0.112	1.17	0.781	-0.861	0.754	0.928	0.49	0.994	-0.555	0.153	-0.548	-1.32	0.16	-1.35	-2.05	-1.14	0.428	-1.15	1.18	-1.41	-2.29	-0.806	-0.997	-0.279	-0.0972	0.014	0.11	1.8	-0.138	0.609	-1.4	-1.48	-1.23	-1.17	1.04	-0.116	2.14	-0.765	-1.8	1.37	2.12	-1.07	2.56	-0.827
train_061	1	1	0.755	0.236	0.277	-0.0182	-0.743	-1.31	1.96	-0.507	-0.335	-0.24	-1.42	-0.811	0.201	-2.18	1.75	0.238	1.06	1.29	1.83	0.947	-0.000968	2.19	0.973	-0.332	0.743	-1.5	0.671	0.248	0.52	0.49	0.535	-1.06	-1.72	-0.0502	-0.181	0.571	0.795	-1.61	-0.593	-1.17	0.617	1.02	-0.199	-0.156	-0.481	-0.104	2.24
train_062	1	1	-0.297	-0.444	-0.098	0.388	-0.347	0.822	-0.475	0.203	-0.637	0.229	0.952	0.0029	-0.141	-1.97	0.14	-0.0235	0.343	0.665	-0.238	-0.693	-0.137	-1.09	-1.73	1.53	-0.267	0.155	0.323	0.919	-0.425	-0.436	-1.23	0.406	1.25	-1.39	0.178	0.931	-1.3	-0.778	1.33	0.39	1.62	-1.34	-1.3	2.45	0.0678	0.0234	0.127
train_063	1	1	0.135	2.12	0.595	1.85	-1.06	0.982	-0.0781	0.2	0.611	-0.186	-0.458	-0.0497	-0.00906	-0.461	-1.37	1.18	0.328	-0.924	0.762	0.402	-0.976	1.11	-0.486	0.297	-1.01	0.615	-1.43	1.96	0.979	-3.33	0.603	1.25	0.838	-0.236	0.79	1.2	1.21	1.16	-1.12	-1.35	0.737	1.7	-0.786	-0.0847	0.675	-0.437	0.381
train_064	0	1	0.252	-0.847	-0.00394	-0.771	-0.509	1.09	-1.99	-0.633	-0.495	-0.303	-0.935	-0.554	0.799	-0.733	-0.556	1.3	-0.684	-0.315	0.8	1.09	1.09	1.84	-1.51	1.19	0.0972	-0.424	0.796	0.0335	-0.833	-0.538	-0.677	-0.862	-0.732	-0.118	-1.35	-1.41	-0.106	-0.606	-2.06	-0.234	-0.993	1.16	0.504	1.09	0.0917	-0.386	-0.188
train_065	1	1	-0.95	-1.5	0.322	-0.726	-0.0658	-0.249	0.8	1.16	0.3	0.144	0.718	-0.676	-0.893	-0.82	0.562	-0.245	0.0367	-0.359	-0.141	-0.913	-0.734	1.17	-0.611	-0.533	0.12	-0.945	0.391	0.211	-0.608	0.0101	-0.634	0.604	-0.743	0.854	-0.299	0.458	0.428	-0.152	-0.435	0.825	0.334	-0.76	-0.488	0.84	-0.174	2.04	0.671
train_066	1	1	-0.113	-0.327	-0.371	-1.53	-1.63	-1.3	1.82	-0.51	1.52	-1.75	-1.78	1.32	1.18	-0.668	1.2	0.335	0.202	-1.46	0.959	2.01	0.748	-0.343	-0.682	-1.15	1.42	-2.41	-0.271	0.00564	1.34	1.19	-0.296	1.02	0.414	0.0154	0.926	0.253	1.25	-0.0881	-0.585	-1.04	-0.0725	1.11	-0.273	1.19	-0.609	-1.78	-0.284
train_067	0	1	-1.41	0.00896	0.406	0.539	-0.465	0.458	0.802	-0.509	0.3	0.396	1.22	0.188	-1.19	-0.325	-2.12	1.05	-0.254	0.408	-0.118	-0.295	-0.968	-1.13	-1.15	0.281	-2.03	0.943	0.795	0.853	-0.208	0.148	0.602	-0.0807	1.7	-0.184	0.0775	-0.501	-1.38	0.593	-0.05	-0.207	2.6	0.398	0.443	0.277	0.746	-0.245	0.0135
train_068	1	0	-1.33	-1.13	0.41	1.96	1.61	-1.2	-0.569	-0.77	2.37	-0.265	-0.179	-0.477	-0.796	-0.155	1.21	-1.06	0.148	0.816	-1.59	-1.22	-1.3	-0.349	1.38	-1.18	-1.84	-2.24	-1.47	0.563	0.773	0.581	1.36	-0.298	-0.14	0.423	1.72	-0.196	0.701	0.0945	2.64	0.148	1.19	-1.11	0.458	-0.104	-0.385	2.11	-1.69
train_069	1	0	-0.201	1.74	-0.437	-0.0235	0.279	-0.445	0.549	0.0362	-1.1	-0.95	-1.29	-0.0212	-1.02	-0.0839	0.885	0.566	-0.0206	-0.508	0.684	1.35	-1.37	0.729	1.75	0.724	0.448	-1.26	0.107	-0.901	0.509	-1.13	-1.07	-1.08	0.206	-0.835	-1	0.825	0.348	0.452	0.448	-0.115	0.075	0.0984	1.83	0.25	-1.49	1.38	0.115
train_070	0	1	0.729	1.73	-0.252	0.456	0.344	-0.653	-0.925	-0.871	-0.111	-0.457	0.714	1.13	-1.03	-0.965	-0.446	1.08	-0.762	0.192	-1.21	0.761	-0.0492	0.849	-0.481	-0.065	-0.256	-0.209	-0.249	1.93	0.32	-1.18	-1.12	-0.432	1.2	0.178	-0.388	-1.87	-0.108	0.626	0.485	1.66	0.0287	-1.38	1.51	0.686	-0.585	0.579	0.197
train_071	0	0	0.394	0.172	-1.12	-1.05	0.0784	-0.702	-0.323	0.925	-0.435	-1.97	0.201	-0.125	-0.239	0.397	0.604	0.228	0.179	-0.746	0.421	-0.0615	-1.18	-0.641	0.558	-0.00259	0.107	-0.575	-0.225	-0.992	-0.966	-0.00594	0.366	-0.479	1.08	0.837	-0.768	0.116	-1.15	1.13	-0.168	-0.965	-0.147	-0.226	-0.615	-0.61	-0.787	-0.876	-0.982
train_072	0	1	-0.626	0.494	0.344	1.41	0.557	0.00342	-0.288	-0.198	-0.587	1.85	-1.04	0.461	0.194	0.038	-0.847	1.21	-2.13	-1.34	0.264	0.874	0.0164	0.445	0.623	0.991	0.0433	-0.12	0.538	-0.963	0.554	-0.812	-0.55	-0.0344	1.54	0.546	0.648	0.341	0.434	1.75	0.09	0.209	-1.65	1.43	1.44	-0.405	0.579	-1.65	-0.102
train_073	1	0	-0.348	1.39	1.35	2.89	0.0451	-1.17	-1.43	-0.469	2.46	-1.36	2.13	0.198	0.19	-0.467	-0.31	0.646	0.189	0.00378	-1.48	-1.1	1.36	-0.204	-0.96	0.77	-1.96	0.711	0.349	1.49	0.119	-0.915	0.708	-1.19	-0.357	-0.53	1.24	-0.567	-0.43	-1.11	0.117	-1.81	1.81	0.958	0.885	3.11	-0.278	-0.768	-0.387
train_074	0	0	1.03	0.0875	-0.0912	-0.49	-0.115	-0.078	-1.43	-0.971	-1.12	0.235	-0.194	-0.842	-0.548	-0.0228	-1.72	-1.3	-1.08	-0.623	-0.418	-1.47	1.22	-0.0162	-0.364	-0.809	-0.577	-0.358	0.223	-0.271	0.0405	-0.0206	-1.08	1.93	0.917	0.897	0.299	-0.801	0.0238	-0.897	1.11	-0.0922	-0.963	-0.562	-0.0087	1.57	-0.0419	0.541	0.441
train_075	0	1	0.482	-0.128	-1.05	-0.246	-0.784	1.92	0.353	-1.49	-1.52	1.13	1.16	-1.4	0.485	0.452	-0.457	-0.108	-0.183	0.212	-0.345	0.416	-0.0964	-1.31	0.0301	0.516	-2.66	1.13	1.08	-1.87	-0.962	-1.25	1.09	-0.125	2.24	1.3	-0.267	-0.00181	1.39	2.76	0.363	1.18	0.113	-0.927	0.792	0.53	1.07	0.841	-0.521
train_076	1	0	-0.83	-0.213	1.86	0.14	0.299	0.121	-0.653	-0.684	1.73	-0.923	-1.98	-0.479	-1.88	0.122	1.28	-0.483	1.8	2.23	-1.04	-0.0133	0.157	-0.0581	-0.652	0.442	0.564	-0.948	-0.643	-1.09	-0.336	0.981	1.54	-0.98	-1.31	0.104	0.58	0.591	1.05	-1.11	1.74	-1.5	-1.36	0.513	-0.266	-0.215	-1.6	-0.952	0.0715
train_077	1	0	1.19	0.442	-0.214	-0.896	0.776	-1.66	0.433	0.276	1.72	-1.18	-0.138	-0.878	0.159	0.346	-0.0952	1.9	1.1	0.682	-1.74	-0.671	0.679	0.723	0.799	0.751	0.996	-1.46	-1.11	-0.632	0.653	1.48	0.672	0.118	-0.304	-1.26	-1.55	0.932	-1.61	0.366	-0.384	-1.69	-1.22	-0.493	-0.775	1.15	-1.1	0.597	0.519
train_078	1	1	0.0137	0.128	-0.541	0.251	1.16	0.295	2.05	-1.35	0.861	1.76	-0.411	-2.42	0.684	-0.14	-0.123	-0.128	0.599	0.0586	-0.103	0.192	0.817	-0.937	0.725	0.665	-0.495	-0.875	-0.226	-0.423	0.456	-0.658	0.833	-0.545	-0.704	-0.676	-0.3	0.733	1.13	-1.05	0.329	0.776	0.184	-0.00459	-0.403	0.254	-0.431	0.0922	-0.342
train_079	1	0	0.501	1.83	-0.503	-0.851	0.423	-0.0237	-0.114	0.444	-0.0627	0.5	-0.106	0.66	1.96	1.68	1.15	0.797	0.946	0.454	-1.3	-1.69	-0.348	1.61	1.27	-1.16	0.947	-1.73	0.951	-0.811	0.459	-1.07	-1.01	0.384	-0.333	-1.39	-0.642	1	-0.781	-0.415	-0.699	-1.41	-0.45	-1.4	-0.94	0.37	1.25	-2.13	-0.536
train_080	1	1	0.395	1.35	1.37	0.226	0.102	0.66	-0.813	-0.61	1.89	-0.304	0.356	0.255	-0.854	-0.351	-2.17	-0.148	-0.195	-0.686	-1.2	-0.133	-0.265	0.174	-0.669	0.0266	1.73	-0.885	1.24	1.56	0.0414	-2.47	1.05	-0.538	-1.42	-1.06	1.37	-0.152	0.208	-0.461	0.0134	-1.19	0.661	0.91	0.212	-0.633	-0.435	-1.88	-0.193
train_081	1	1	0.201	0.0392	-0.211	-1.6	-1.07	1.32	1.88	-0.288	0.204	0.682	-0.067	1.08	0.904	0.0064	-0.0978	2.3	1.76	1.16	1.06	1.59	0.845	1.73	1.81	0.822	0.445	-0.614	0.406	1.74	1.17	-0.773	1.75	-0.546	-0.368	-0.147	1.44	1.19	0.0102	-0.167	-0.0566	2.13	1.24	0.271	-1.43	-1.22	0.565	0.419	0.686
train_082	1	1	-0.313	-0.416	0.219	-0.178	0.855	1.01	1.7	1.42	0.747	0.355	-0.929	0.132	-0.0572	1.42	-1.01	1.26	1.43	-0.202	0.511	-1.83	1.2	-1.22	-0.323	-0.06	0.487	-1.51	-0.798	0.16	-0.122	-0.0585	-0.522	-1.46	-1.06	-0.896	-1.19	-0.121	1.28	0.0134	0.337	-0.487	0.718	-1.53	0.318	0.119	0.953	1.81	0.857
train_083	0	0	1.73	-1.68	0.989	0.318	1.73	0.521	-1.21	0.892	-0.739	0.761	-2.23	-0.261	-1.14	-0.18	0.182	0.596	1.03	0.727	1.4	0.181	0.781	-0.0162	1.02	1.19	-0.803	-0.0801	-0.118	-0.0917	-0.498	0.191	0.644	2.4	0.499	1.11	1.07	-1.56	-0.165	-0.195	0.482	0.795	0.327	-0.736	0.86	0.259	-2.41	-0.883	1.11
train_084	1	1	-2.29	-0.0889	0.641	-1.92	-0.434	-0.667	0.736	-0.24	-0.516	0.136	1.4	1.36	-0.622	-1.27	-0.747	0.0207	0.843	0.344	-2.09	0.497	1.39	0.55	0.809	0.728	0.312	0.62	1.17	0.569	0.978	0.508	0.042	-2.36	-0.459	-1.28	0.02	-0.0646	-2.76	-0.999	-1.76	0.747	0.768	-1.42	0.709	0.241	0.414	-0.364	-1.18
train_085	0	0	-0.171	-1.4	-0.844	-0.487	-0.677	-0.536	1.7	1.27	0.829	-1.2	-1.73	-0.139	-0.171	0.716	-1.3	-1.08	-1.45	1.13	-0.098	0.15	-1.15	0.0221	0.49	0.511	-0.11	-0.204	0.685	-1.31	0.051	-0.148	1.01	1.11	-0.153	1.25	-0.571	-0.285	-0.223	0.741	0.231	-0.919	-1.41	0.933	0.0956	-0.557	-1.31	1.2	2.01
train_086	1	1	-0.134	-0.363	0.898	-0.0213	-0.298	0.225	-0.988	0.726	1.99	-1.36	0.7	-0.136	-1.19	1.6	-0.0881	1.21	0.108	1.37	-2.08	0.51	0.769	0.392	-0.315	0.261	-0.931	-1.12	-0.633	1.06	1.52	0.261	0.181	-1.18	-0.718	-1.58	2.52	-0.794	-0.893	0.852	1.12	1.23	1.51	-0.776	0.913	0.841	-0.664	0.305	0.638
train_087	0	0	-0.555	-1.04	-0.0452	-0.234	2.44	-0.699	-0.6	0.132	-1.99	0.776	1.25	-0.368	-0.679	-0.474	-0.838	0.521	1.08	-0.0591	1.01	0.235	-1.51	-2	1.32	0.537	0.471	0.719	0.523	-1.57	0.245	-0.594	1.28	-0.71	1.17	0.24	-0.798	-1.21	-0.729	1.32	1.59	0.499	-0.2	-1.88	0.757	-0.0778	1.32	0.0625	1.36
train_088	1	0	0.881	1.17	0.665	1.19	-0.248	-1.18	0.12	-0.33	1.59	-1.55	-0.867	0.778	0.788	1.31	0.901	0.713	0.263	0.853	0.371	0.193	0.171	0.156	-0.164	1.25	1.72	-1.31	-1.04	1.05	1.53	0.457	-1.46	-0.276	-0.893	-1.64	1.43	0.492	1.12	-0.262	-1.11	0.44	0.333	0.572	-1.74	-0.403	0.172	-1	1.19
train_089	1	0	0.55	-0.871	-0.265	2.43	0.593	-0.875	-0.762	-0.452	-0.0455	0.494	-0.932	-0.288	0.275	-0.62	0.0321	-0.21	-0.366	-1.16	0.0351	-0.653	-0.762	-0.867	-0.129	-0.862	-0.0457	-0.699	-0.176	-1.36	0.874	1.36	0.569	-0.242	-0.0115	-0.995	1.2	0.968	-0.633	1.28	0.726	-1.41	1.78	-0.804	-1.04	0.691	0.497	0.00743	0.432
train_090	1	1	-1.32	-0.944	1.32	-0.788	-0.584	0.594	-0.484	-0.807	0.308	-1.3	0.131	-0.875	0.54	0.145	0.847	1.27	-0.0665	1.21	0.161	-1.53	-0.941	0.574	-1.36	-0.198	0.0107	-1.3	0.923	-0.11	1.46	1.28	-0.265	-0.0952	-1.83	-0.702	-0.522	1.23	0.807	-1.83	-1.19	-1.62	0.457	1.5	0.615	1.25	0.29	0.61	0.569
train_091	0	1	0.275	1.23	2.22	-0.559	-0.487	0.205	0.405	-0.258	-0.459	-0.167	1.3	-1	-1.81	1.19	-0.939	0.0577	2.07	1.65	0.58	-1.03	-0.645	-1.21	0.473	0.488	-2.34	0.972	-0.298	-1.49	0.44	-0.967	-0.553	-0.205	2.04	2.18	0.166	0.262	-0.301	2.82	-0.883	-1.25	-0.101	-1.39	1.08	1.33	-0.205	-0.611	-0.921
train_092	1	0	-0.6	0.319	1.79	0.466	1.41	-0.295	0.787	1.66	0.366	-0.719	1.16	1.33	-0.305	1.01	0.855	0.983	0.285	-1.88	-0.454	0.00964	-1.62	-0.00302	-0.189	0.398	-0.212	0.432	-0.514	-0.55	0.144	-1.5	0.0536	-1.88	-0.402	-0.969	1.33	1.18	-0.0394	-1.22	0.384	-0.762	-0.203	-0.0948	-0.0341	-0.534	1.25	1.35	0.692
train_093	1	1	0.484	-1.11	-0.671	-1.27	-0.786	-0.123	1.43	0.809	0.168	-1.05	-1.15	-1.74	-2.19	-0.097	1.36	-0.725	-0.843	-0.997	-0.0505	0.215	0.0669	-1.61	-1.17	-0.457	0.552	0.671	1.06	-0.493	0.241	1.31	0.768	-1.89	-1.02	-0.833	-1.6	-0.258	0.784	-0.741	0.721	0.901	-1.78	-1.66	-0.997	1.21	-0.748	-0.269	-1.41
train_094	1	1	-0.394	-0.224	-0.204	-0.38	0.171	-0.201	0.766	-0.462	0.293	-1.78	-0.499	0.322	-0.248	-1.76	1.43	0.00303	0.402	-0.134	-1.04	-0.694	-0.36	0.668	1.25	0.531	-0.623	-0.851	-0.0577	1.17	-1.7	0.0986	-0.68	-2.02	-0.719	-0.686	0.942	-0.184	0.576	0.196	0.737	-0.164	0.524	-0.0787	-1.55	-1.17	-0.392	0.339	2.04
train_095	0	0	0.31	-1.3	0.0869	-1.13	0.245	0.000847	-0.398	1.24	-0.218	0.742	0.356	1.54	-1.24	-0.374	0.135	-0.0818	-1.85	-0.895	-0.0662	1.96	-0.274	0.366	-1.26	1.04	-0.124	1.19	0.0864	-0.597	-0.61	0.631	1.01	1.07	-0.22	1.28	0.513	0.422	0.599	0.997	0.652	0.696	-0.388	-0.892	-0.119	-0.951	-0.179	-0.499	-0.897
train_096	0	0	-0.604	-0.954	-0.696	0.891	1.04	-0.345	-0.715	1.31	-0.639	0.631	-2.13	1.18	0.771	-0.633	0.609	-1.37	-0.881	0.495	-0.0997	-0.0121	0.531	-0.136	0.904	0.786	-0.413	0.136	-0.49	-0.167	-0.323	1.42	-0.0349	1.35	0.0833	0.37	0.24	-1.55	-0.458	0.0465	0.822	0.0994	0.549	0.2	0.0586	-2.21	-1.26	-1.26	0.327
train_097	1	0	0.352	-0.892	-0.165	-0.759	0.783	-1.98	-0.241	0.133	1.19	-0.32	-0.3	0.0445	-1.23	-0.23	0.829	0.217	1.52	-2.12	0.642	-0.921	0.977	-0.404	1.11	-0.572	0.231	-1.14	-1.23	-1.49	1.62	0.148	-0.345	-0.273	-1.91	-0.79	-0.109	0.191	0.121	-1.58	-1.21	-0.502	-0.813	-0.914	1.28	-1.05	-1.87	1.08	-1.47
train_098	0	1	-0.205	0.32	-1.67	-0.573	-1.74	1.31	-0.435	0.764	-0.672	-0.614	0.75	0.575	0.953	-1.05	0.415	-0.294	-1.52	0.468	0.664	0.00338	-1.51	1.03	-0.604	2.37	0.00504	0.184	1.8	0.404	-2.57	-1.44	0.111	0.15	0.732	0.356	-0.696	1.31	-1.6	0.602	-0.884	1.49	-0.993	1.75	0.351	-0.525	0.753	0.207	-0.183
train_099	1	1	-1.65	0.239	1.15	0.353	-0.789	-0.798	0.114	-1.16	-0.328	-0.902	0.212	-0.735	-0.347	-1.7	1.23	-0.428	1.07	-1.67	-0.127	-0.325	0.496	0.172	-1.15	-0.191	0.764	-1	-0.746	0.422	1.19	0.938	-0.923	0.105	-1.85	-0.472	0.365	0.191	0.296	-0.563	-0.109	0.345	1.74	0.276	-2.77	-0.235	1.68	-0.624	-0.601
train_100	0	0	-0.145	1.27	0.782	1.17	-0.0364	0.387	0.4	1.07	-1.3	-1.08	0.00335	1.24	-1.74	-0.298	-0.267	-0.613	-0.0974	0.765	1.88	-1.39	-2.11	-0.861	1.17	1.36	-0.579	-0.637	-0.422	-0.559	-0.983	1.31	-0.0847	-0.142	0.244	1.29	-1.85	0.903	0.299	-1.01	0.145	-1.51	-0.837	-0.306	0.974	-1.33	-0.829	-0.364	0.455
train_101	1	1	0.443	0.657	0.631	-0.335	-0.646	0.391	0.71	1.86	1.93	0.585	-0.861	-0.824	1.23	-0.532	1.54	1.93	1.63	1.65	-0.735	1.74	1.3	0.561	-0.172	-1.19	-0.14	-0.0993	0.638	0.633	0.0183	-1.49	1.26	-0.0535	-1.35	0.0994	2.27	-0.971	-1.08	-0.121	-1.96	-0.985	0.373	0.673	0.211	0.388	0.918	-1.08	1.14
train_102	1	0	-0.522	0.45	0.602	0.694	0.332	-2.01	-0.913	1.29	0.916	0.167	-0.76	0.327	-1.17	0.239	-0.689	0.627	0.116	-0.172	-1.68	0.849	-0.677	1.83	0.313	-1.46	-0.134	0.164	-0.064	-0.952	1.75	-0.197	1.1	0.803	-0.934	-0.458	0.557	0.231	-0.208	0.85	-0.399	1.01	1.26	-1.48	0.906	-0.562	-0.969	-0.404	0.46
train_103	1	0	-0.466	0.337	2.17	1.06	-0.102	-0.981	-0.452	0.15	-1.48	0.0412	0.111	1.09	-1.38	-1.15	0.133	1.29	1.32	-0.941	-1.45	-0.0159	0.566	-1.22	-0.0504	-0.044	-0.614	1.77	-1.47	1.26	1.09	-0.946	0.466	-0.32	-0.853	-1.07	-0.739	0.751	-0.829	-0.253	-0.452	0.48	-1.02	-1.01	0.893	-0.312	-0.382	-1.77	-0.75
train_104	0	1	0.578	-0.745	-1.92	-0.608	0.954	2.56	1.01	0.731	-0.162	1.08	-0.456	-1.12	0.488	1.08	-0.114	-2.29	-1.13	0.203	0.738	0.692	0.772	-0.432	-1.82	-0.43	0.00716	0.755	-0.794	-1.47	-1.33	0.336	0.55	-1.01	-0.513	-0.035	-0.435	-0.956	0.146	-0.943	0.76	1.04	-1.11	-0.909	-1.46	-1.14	-0.371	1.46	0.75
train_105	1	1	0.797	-1.01	1.76	0.388	1.05	-0.311	0.725	-0.524	0.645	0.927	-0.241	0.576	0.482	-1.18	-0.612	-0.426	-0.32	0.299	-0.543	-0.66	-0.146	0.911	-1.96	-1.92	0.0378	-0.759	0.653	1.09	-0.619	-0.383	-0.205	-0.0331	-0.908	-0.559	-0.694	0.358	-0.797	0.811	-1.13	-0.452	0.396	0.925	0.488	0.803	-1.29	-0.658	-1.31
train_106	0	0	-1.96	-1.24	-1.73	0.0753	-0.251	-1.09	-0.137	-0.052	-1.85	-0.659	-1.1	-2.06	0.568	0.0934	0.0561	-2.1	-1.22	0.527	0.549	-0.486	-0.265	0.00273	0.953	0.743	-1.85	-0.225	0.431	-1.28	-0.749	0.557	0.947	0.408	0.209	0.087	-0.112	-2.16	0.922	0.16	0.214	-1.23	-0.603	1.56	0.536	-0.996	0.922	-1.06	0.283
train_107	1	1	1.03	-0.111	-0.354	-1.71	0.916	-0.789	-0.0295	-1.83	0.051	-0.695	0.243	-0.975	0.301	-1.46	-1.96	1.77	-0.34	0.634	-0.939	0.929	-0.278	-0.486	-0.791	-0.54	1.88	-1.46	0.412	0.0893	-0.122	1.46	-0.112	-1.49	0.242	-1.82	1.79	1.05	-0.49	1.55	-2.24	-0.0846	0.0398	0.424	-1.8	0.758	1.58	-0.894	-0.933
train_108	1	1	0.753	-1.2	1.13	0.803	-0.692	0.116	1.49	-0.7	-0.24	0.129	-0.661	-0.583	-0.288	-0.171	-0.0988	-0.138	1.7	0.438	-0.0878	0.174	1.21	-0.419	0.0856	0.441	2.3	0.422	0.484	0.481	0.171	1.31	0.95	-0.606	0.282	-0.933	-0.763	0.209	0.61	-0.755	-0.532	0.458	-0.482	-0.258	-0.239	1.25	-1.17	-0.431	-0.833
train_109	0	1	0.372	-0.966	-0.45	1.35	-1.38	1.22	-0.187	1.03	-0.837	0.751	0.316	-0.34	-0.436	-0.371	0.649	1.05	-0.25	2.13	0.754	0.647	0.702	1.35	1.71	0.287	-0.736	0.779	0.489	0.934	-0.185	-1.46	0.871	0.244	0.0137	1.28	-2.22	-0.668	0.417	0.278	-0.416	1.07	-1.04	-0.565	-1.36	-1.46	-0.174	-1.22	1.08
train_110	1	1	0.0532	0.864	0.703	-0.338	-0.772	-0.922	1.39	-0.696	0.00258	-0.308	-0.609	-0.909	0.0342	-1.03	0.0794	0.0995	0.24	0.299	-0.0461	0.00892	0.252	-0.598	-0.0795	-0.993	-0.0561	-1.25	0.824	1.37	-0.307	1.34	0.383	0.235	-0.829	-1.77	1.53	0.802	-1.15	0.404	-1.77	0.436	0.114	1.25	-0.295	-0.232	0.463	0.289	1.54
train_111	0	0	0.277	-0.88	-0.254	1.12	0.85	-1.9	-0.761	-1.7	-0.908	-1.21	0.106	0.828	-1.32	-0.0143	1.4	-0.196	0.187	-0.376	2.48	-0.425	-0.24	-1.11	0.164	-1.17	-1.55	-0.044	-0.675	0.296	-0.521	1.13	0.96	0.349	0.719	1.16	0.693	-1.42	0.354	1.95	0.715	-0.312	0.282	1.18	0.012	0.444	-1.8	1.21	-0.532
train_112	0	1	-0.993	-1.55	-1.7	-1.91	-0.686	0.0243	1.49	1.55	1.11	0.926	-0.396	-0.275	0.393	-1.36	0.0225	-2.51	-1.05	-0.752	-1.43	1.19	0.16	0.418	-0.553	-0.461	0.294	1.02	0.574	0.12	-0.932	0.848	2.39	0.828	1.23	-0.027	-1.06	0.819	-1.08	-0.403	-0.319	0.0277	-1.16	1.88	0.665	0.395	-0.324	0.341	0.294
train_113	1	0	0.508	-0.886	0.341	-0.45	1.82	1.39	1.52	-0.121	-0.467	1.03	-1.52	0.895	1.71	-1.06	0.508	-1.05	0.818	-2.41	0.58	-0.653	1.82	-0.0152	1.15	-0.594	1.36	-1.16	-0.0731	0.505	0.558	0.51	-0.546	1.89	-1	-0.741	-0.829	0.93	-0.25	-2.04	-0.154	0.772	-1.54	-1.67	1.1	-0.706	-1.05	-0.203	0.534
train_114	0	1	-1.43	1.46	-1.39	-1.13	-1.99	-1.42	-0.953	-1.32	0.624	-1.82	-0.417	-1.77	-0.523	1.06	-0.933	0.00136	0.425	-0.946	-0.86	-0.673	0.274	1.59	0.0815	0.85	-1	-0.796	-0.667	0.759	-0.59	1.92	1.18	1.61	0.319	-1.21	0.99	0.45	0.399	0.905	0.242	1.96	-0.183	0.414	-1.31	0.181	0.398	-0.246	0.568
train_115	1	1	-0.117	1.54	-1.81	-1.13	0.0331	1.26	-0.126	0.752	1.69	-0.953	0.702	-1.79	-0.517	1.1	0.933	1.01	0.557	-0.497	-1.15	-1.28	0.846	-0.313	1.58	1.49	0.566	0.236	0.816	-0.865	-0.466	-1.95	-1.34	0.303	-0.522	-0.747	0.638	0.0884	-0.298	-1.34	0.376	0.288	1.18	-1.67	0.0828	-0.676	-0.451	0.348	-0.536
train_116	1	1	0.141	-0.0732	1.7	-1.07	0.325	1.9	1.02	-0.738	0.69	-0.956	0.573	-0.296	-0.779	-1.35	-0.774	-0.366	0.336	0.859	-1.28	0.75	-1.53	0.697	0.785	0.583	-0.0588	1.46	-0.411	0.329	0.0316	-1.33	-1.19	-0.0958	0.672	-1.03	0.765	1.97	-2.18	-0.614	-0.425	-0.427	0.572	1.97	-1.22	1.11	-0.603	-0.882	0.251
train_117	1	1	0.424	0.76	-0.782	0.403	-0.618	0.779	0.87	-0.04	-1.76	0.917	-1.25	0.492	1.11	-0.544	0.371	-0.985	-1.18	0.24	-0.337	0.108	-1.36	0.818	0.357	-0.00579	-0.919	0.0393	-0.85	-0.731	0.254	-1.67	-0.889	0.327	0.148	1.34	2.27	1.92	1.16	-0.462	2.31	2.05	1.47	-0.366	0.507	-0.157	1.19	-1.14	-1.02
train_118	1	0	1.17	-0.446	0.826	-0.324	0.611	-0.855	-0.205	0.0346	1.69	-0.763	-0.521	0.865	0.365	0.535	1.54	-0.331	-0.276	-1.55	-0.277	0.929	1.14	0.147	-1.05	0.479	0.335	0.0519	-1.33	0.875	-0.185	0.81	-0.0752	1.1	-0.776	-1.12	1.55	-0.0446	0.292	-1.32	-0.312	-1.88	-0.237	0.38	0.427	0.408	-1.04	0.63	0.546
train_119	1	0	1.36	-0.158	1.64	0.763	-0.74	-0.448	1.02	-0.843	1.64	0.705	-0.876	0.875	-0.917	0.336	-0.155	-0.477	1.16	-0.498	0.366	0.887	1.15	0.0672	0.176	-0.721	1.3	0.469	-0.423	0.326	1.66	1.7	-0.046	-0.457	-0.911	0.749	0.513	-0.0133	1.86	-0.191	1.06	-1.45	-0.384	-0.251	0.579	-2.12	-1.52	-0.877	-0.75
train_120	0	1	-1.17	0.0837	-0.0238	0.377	0.0375	0.652	1.77	0.507	0.216	-1.45	0.279	-0.611	0.857	0.381	-1.44	-1.05	0.143	-1.7	-0.61	-1	-0.934	-0.167	-0.758	0.26	-2.57	-0.163	1.84	-0.186	-0.243	-0.31	-0.857	1.37	0.343	-0.032	-0.714	-1.58	-0.863	-0.927	0.966	0.248	-0.752	0.0129	0.354	1.54	0.363	0.541	0.345
train_121	1	1	-1.52	1.28	0.397	1.32	-1.1	0.428	1.19	-1.31	0.693	0.453	-1.44	-1.1	-0.927	-0.192	-1.84	0.317	0.172	0.618	-1.29	-0.827	-0.264	0.505	0.294	-0.758	0.0803	-0.29	-0.236	0.626	0.373	0.0395	0.78	-0.199	-0.663	-0.694	0.0894	0.214	1.29	0.818	-1.32	-0.75	0.484	0.804	-0.623	-0.958	0.393	0.00345	2.64
train_122	0	0	1.91	1.15	-1.06	1.14	1.27	0.676	-0.575	-0.346	-0.619	-1.06	-0.27	-1.37	-0.104	1.26	0.0883	0.435	-1.47	-0.277	1.24	-2.42	1.41	0.084	1.24	0.103	0.423	0.287	-0.838	-1.26	0.43	0.591	-0.628	0.637	1.41	0.701	-1.21	-0.201	-0.584	0.333	-1.23	-0.519	0.0921	-0.191	0.838	-0.308	0.31	0.828	-0.0395
train_123	1	1	-1.37	1.41	0.693	0.899	-0.772	-0.278	-0.221	1.59	1.52	-1.69	-0.391	0.103	-0.447	-1.07	0.032	1.04	0.868	0.0889	-2.81	-0.59	0.297	-1.36	-1.15	-0.291	1.29	0.826	-0.482	0.922	-0.0763	-1.12	0.911	-0.756	0.134	-1.74	-0.153	1.37	-2.04	0.569	-0.655	0.372	0.589	0.82	-1.35	-0.864	0.991	-1.04	-0.0569
train_124	0	0	0.912	-0.0845	-0.595	-0.177	-0.211	-0.254	-1.91	1.08	-0.722	0.359	-1.13	-1.71	0.209	2	0.581	-0.128	-0.71	2.21	0.572	-0.526	-1.27	-0.533	-1.2	0.852	-1.48	-0.424	-0.708	-1.52	-1.56	0.772	-1.74	1.02	0.618	1.66	-1.6	-1.45	-0.0191	0.925	0.941	1.09	-1.33	-0.0752	-0.023	0.0144	-0.336	-0.416	-1.44
train_125	1	1	-1.51	1.65	2.43	-0.745	-0.486	0.798	1.04	0.0445	0.185	0.427	0.604	-1.64	0.13	-0.602	-1.28	1.5	-0.593	-0.323	-1.21	-1.17	-0.323	0.704	-1.06	1.37	-1.01	1.52	-1.59	-0.377	0.0786	-1.14	0.917	0.0574	0.0264	-1.16	0.679	1.56	-1.28	0.71	-1.59	0.525	-0.4	0.312	-1.12	-1.42	1.21	0.684	1.83
train_126	1	1	-0.607	0.296	0.951	-0.184	-0.25	-1.38	1.19	1.58	1.17	-0.165	0.317	-0.844	-2.11	1.18	-0.191	1.13	1.73	0.76	-1.83	-0.663	0.454	0.632	-0.37	-0.83	2.43	-1.53	0.516	1.26	-0.254	-0.603	0.619	-1.37	-0.305	-0.38	-0.109	0.171	-0.783	-0.482	0.334	-0.905	-0.251	1.74	-1.26	1.95	1.39	-1.02	0.467
train_127	0	1	-1.09	0.128	-1.36	-0.418	0.168	2	-0.639	0.458	-0.566	0.319	1.67	-1.93	0.356	0.613	-2.92	1.21	0.895	3.04	-0.0895	-1.06	-0.678	-0.381	1.37	-1.4	-1.55	1.08	0.543	-1.07	0.248	0.557	1.88	-1.83	1.43	0.293	-0.457	-1.05	-0.661	1.15	0.578	0.31	-0.835	0.688	1.96	0.972	0.25	0.317	1.23
train_128	0	1	-1.22	0.712	-0.234	-0.926	-0.66	0.257	-0.322	-0.874	-0.807	0.126	1.92	-0.423	-1.29	-0.192	-0.691	-0.0795	-1.63	-0.98	1.51	2.15	-0.267	-0.553	-2.05	1.2	-0.502	0.396	-0.897	0.0547	-0.279	0.623	0.333	2.09	-0.615	0.398	0.21	-0.172	-0.608	-1.62	1.31	0.421	-0.269	0.511	-0.599	-0.339	0.221	-0.584	-1.35
train_129	1	1	0.391	-1.41	0.475	-0.58	-2.1	-0.635	1.33	-0.139	0.198	0.0548	-0.107	0.223	1.65	-0.988	0.0725	-0.421	-0.886	-1.1	-0.501	0.487	0.979	-0.0635	0.342	0.121	0.546	0.479	0.554	2.04	0.938	1.61	1.22	0.435	-1.18	-2	1.37	1.09	0.382	-0.988	0.477	-0.789	1.51	0.665	-1.3	-0.931	-0.752	0.814	0.886
train_130	0	1	0.224	-1.49	-0.143	-0.00473	0.375	-0.0833	-0.627	0.492	-0.102	-0.433	-0.145	-0.834	-0.349	-0.463	-1.16	-0.669	-1.79	-0.364	-0.89	0.284	-2.44	0.214	-0.203	-0.548	-0.0803	0.785	1.56	-1.26	-0.386	-0.707	0.368	0.711	0.625	-0.125	-0.866	-1	-0.982	-0.647	-2.13	-0.632	1.11	0.817	0.316	0.738	0.199	-0.265	-0.0336
train_131	1	1	-2.24	0.592	0.559	-1.82	-1.65	1.19	2.5	-1.69	0.686	1.08	-0.29	0.554	0.276	-0.896	1.4	0.0323	1.14	0.161	0.053	0.25	2.45	2.15	-1.86	0.236	0.907	0.244	-0.322	-0.379	-0.377	0.00429	1.41	0.305	-1.35	-1.71	0.414	0.877	0.141	-1.17	-1.31	0.947	-1.84	1.07	-0.0557	-1.46	1.03	-0.0309	1.74
train_132	0	0	-1.07	-2.31	-0.902	1.05	1.55	-0.259	-1.42	0.0487	-1.3	0.759	-0.925	-0.583	-0.95	0.541	-1.21	-2.09	-2.28	-0.437	0.231	-0.672	0.174	-2.23	-1.39	-2.13	-0.317	1.35	-1.21	-0.189	0.669	1.35	0.109	1.11	0.726	-0.21	0.606	-1.72	1	1.66	1.03	-0.917	-0.757	-0.522	1.14	-0.173	-1.75	0.159	-1.12
train_133	1	1	0.287	-0.646	-0.445	-0.101	0.33	-0.601	0.685	1.57	-0.858	0.0426	-0.771	-0.223	2.2	0.602	1.77	-0.507	1.95	1.19	0.271	-1.03	1.57	0.133	-0.192	-0.115	0.571	-2.31	1.81	1.02	-0.416	-0.34	0.0681	0.313	-0.948	-0.616	1.05	-0.296	0.99	-0.0559	1.57	-1.74	1.3	-2.01	0.836	-0.34	0.0948	-0.529	1.82
train_134	1	0	0.841	0.998	-0.0158	-1.51	0.41	0.0386	-0.176	0.525	-1.7	1.63	0.448	1.38	1.55	0.678	0.117	1.8	0.38	0.345	-0.479	1.37	-1.53	2.56	-0.81	0.99	-0.308	-0.736	-0.915	0.253	0.364	-1.3	-0.586	-0.0303	0.357	-1.2	-0.0588	0.465	-0.365	0.257	-1.46	1.04	-1.32	0.99	-0.518	1.56	1.75	0.165	1.04
train_135	0	1	-0.0512	-0.989	1.02	1.01	0.344	1.65	-1.25	0.428	-0.773	0.201	1.35	-0.521	0.664	-1.14	-1.4	-0.534	-1.6	-0.252	1.16	-1.5	1.11	-1.92	0.1	0.513	-0.907	0.173	2.1	-0.0605	0.933	-0.192	-0.973	1.1	1.12	0.92	0.511	-1.59	1.08	0.205	0.444	-0.41	-0.525	0.634	-0.271	0.988	0.352	-1.18	-1.36
train_136	0	1	0.783	-1.13	-0.986	-1.5	-1.45	0.0489	-0.038	-0.0024	0.0767	1.25	0.121	-1.62	0.579	1.12	1.84	0.691	-1.47	0.604	1.01	-0.0435	0.836	0.00663	1.77	1.95	0.729	0.482	1.29	-0.0807	-1.37	-0.0426	0.719	-0.0285	0.828	0.504	-0.0395	-0.657	-0.0337	1.27	0.447	0.69	-1.48	0.341	-1.2	-0.189	-0.807	-1.49	0.684
train_137	1	0	-1.95	-0.955	-0.253	-0.422	-0.537	0.196	-0.977	0.557	0.177	-0.185	-1.69	1.49	-0.00445	0.719	-1.26	-0.552	0.0734	0.584	-0.464	1.9	-0.585	-0.915	0.276	0.391	0.212	-0.409	-1.11	-0.35	-0.423	0.0385	-1.4	-0.703	-0.467	-0.265	0.0706	1.06	0.26	-0.828	1.78	0.286	0.927	0.00576	0.683	-1.64	-1.53	-0.996	-0.276
train_138	1	1	0.666	0.266	-0.736	-0.765	1.14	1.3	0.793	1.31	-0.853	-0.982	-0.612	-1.5	1.39	0.333	0.956	1.59	0.355	-0.944	-0.317	1.66	-0.169	2.41	1.22	-0.345	0.904	-0.526	0.847	0.669	-0.33	-1.07	-0.819	-1.44	-0.683	-0.841	-1.12	1.64	-0.261	-0.891	0.0445	0.855	0.268	-0.787	-0.529	-0.403	0.646	1.1	0.294
train_139	1	1	1.24	-0.0234	0.911	-0.138	0.00166	1.54	2.56	0.56	-0.832	0.774	0.404	-0.446	-0.921	0.717	0.716	1.57	-0.142	0.353	-2.27	0.756	0.21	0.109	1.08	-1.4	0.357	-0.122	2.12	-0.389	-0.462	-1.83	0.349	-0.433	-0.0154	-1.2	-0.535	1.97	0.981	1.13	-0.433	-0.29	0.971	0.861	-2	0.902	1.52	1.31	-0.693
train_140	1	1	0.842	-1.49	0.379	0.174	-0.287	-0.453	0.529	0.234	1.4	-0.234	-1.19	1.64	-0.333	1.53	-0.699	0.23	0.091	0.859	-0.307	0.0362	-0.218	0.716	0.386	-0.304	-0.0391	-1.21	-1.91	0.268	1.58	0.082	-0.93	-1.34	-1.02	0.484	1.45	-0.213	-0.0165	-0.175	0.55	-0.478	-1.26	0.144	0.167	1.14	-1.46	0.824	0.648
train_141	1	1	1.78	0.625	-0.905	-0.131	0.295	0.192	-0.435	0.811	0.606	-2.27	0.253	-0.191	-0.787	-1.85	1.82	1.86	1.45	1.35	0.268	1.11	0.237	2.32	1.75	1.24	0.812	-0.892	0.239	-1.33	1.27	-0.665	1.03	-0.453	-0.999	-0.964	-0.799	0.323	0.249	-1.9	-0.961	1.94	2.48	-0.145	-1.4	0.547	0.232	1.54	0.762
train_142	1	1	1.49	-0.348	-0.47	0.994	1.38	-1.14	-1.2	1.75	1.85	0.651	-1.2	0.422	0.226	0.52	0.139	-0.0375	1.35	-0.856	-1.12	-0.0904	0.353	-1.51	-0.0594	-0.328	0.16	-0.992	0.281	2.19	-0.148	0.592	-0.512	-0.338	-1.45	-1.63	0.354	-0.577	0.311	-0.71	-0.00631	0.109	1.38	-0.537	-0.466	1.03	-0.109	-2.17	-0.516
train_143	0	1	0.0784	-0.979	-0.749	-1.78	-1.13	1.1	-0.33	-1.14	-1.12	1.38	0.291	-1.37	-0.801	-0.528	0.337	-1.1	0.0956	0.789	-1.36	-0.992	2.48	-1.8	-0.296	1.86	1.34	0.989	-0.323	0.88	-2.07	-0.326	-0.967	1.22	1.98	0.424	-0.178	0.183	0.131	1.93	1.16	1.08	-0.0139	-0.41	-1.78	-0.945	-0.745	-1.86	-0.0114
train_144	0	1	1.44	-1.7	-0.256	1.04	-0.476	-1.33	-0.414	-0.626	-1.47	-1.14	-0.106	0.635	2.45	0.54	-1.58	-0.977	-1.17	-0.1	1.44	1.88	1.5	0.49	-0.0123	-0.0462	-1.24	1.07	1.16	0.0178	1.54	-0.107	-0.693	0.468	0.895	1.58	-0.45	0.227	-0.339	0.661	-1.46	-1.02	1.57	0.447	-0.117	-0.504	-0.0693	-0.963	0.351
train_145	1	1	-1.36	-0.211	-0.23	-0.928	-0.206	-1.25	-0.775	0.266	0.0637	-1.84	-1.53	-1.09	1.07	0.487	-0.457	0.42	-0.794	0.0437	-0.357	0.707	-0.5	0.428	0.3	-1.01	0.431	-2.62	-0.901	1.85	0.197	1.48	1.15	-0.0732	-0.956	-0.885	2.42	0.781	-0.273	0.6	-1.07	0.401	0.857	-0.518	0.115	-1.23	0.592	-0.337	0.875
train_146	0	0	0.881	0.771	-0.294	0.109	1.21	-1.08	-2.34	-0.109	-1.08	-1.57	-0.019	0.736	-1.7	1.19	0.847	0.712	-1.17	1.49	0.864	-0.753	-0.00999	0.166	0.218	-0.446	-0.578	1.14	-0.56	-0.913	0.734	1.16	0.196	0.588	-0.242	1.79	-1.43	-1.16	1.61	2.08	0.776	-0.604	-0.605	0.0205	-0.072	0.832	-0.265	0.174	-1.06
train_147	0	1	-1.45	-0.747	-2.9	-0.647	0.00705	0.455	-0.834	-0.87	-0.887	0.981	0.721	-1.72	0.21	0.0724	0.464	-1.45	-1.46	-0.365	0.0482	-0.614	0.58	-0.775	-0.395	-1.7	0.166	1.33	-0.4	-0.459	-1.26	-0.0815	-1.04	-1.03	0.637	-0.549	-0.17	-1.11	-0.441	-0.116	0.199	0.587	-1.09	-1.29	-1.08	0.362	-0.359	-0.28	-0.912
train_148	1	0	0.305	0.271	1.72	1.34	-1.21	-2.69	-1.04	0.0121	1.04	-1.27	0.366	0.88	0.195	-0.585	0.207	0.655	0.207	-1	-1.33	1.14	-1.52	0.519	-1.25	0.686	-0.436	-0.638	-0.78	0.159	0.536	0.293	0.141	-0.258	-0.8	-0.521	0.738	0.995	-0.722	0.166	-0.254	0.66	0.136	1.16	-1.45	1.07	1.1	0.735	-2.69
train_149	0	1	-1.49	1.27	-0.115	-0.69	0.225	-1.27	0.291	0.271	0.782	-0.708	-0.578	0.0589	-0.0426	0.6	-0.73	-0.4	0.551	-0.045	-1.94	-0.395	0.164	0.303	-0.797	-0.296	-1.45	0.694	-1.14	-0.391	-1.9	0.479	-0.696	1.92	0.128	0.435	0.918	-0.355	-1.83	1.02	-0.479	-1.13	1.33	0.151	-0.13	0.887	0.583	-1.81	-0.592
train_150	0	0	-0.984	-1.76	-1.01	0.682	0.917	-0.502	-0.987	1.88	-1.4	-0.497	-0.306	1.12	0.965	0.192	-0.621	-1.72	-1.08	1.27	-0.384	0.816	-0.936	0.182	2.12	-1.3	0.104	0.164	0.515	-0.742	0.233	0.52	0.308	-0.73	0.6	1.34	-0.177	-0.684	-0.618	1.38	0.668	0.413	0.246	-0.201	0.475	-2.1	-1.14	0.689	-0.433
train_151	0	0	-1.62	0.128	-1.4	-1.04	0.368	1.42	0.556	-0.0362	0.787	-0.667	-0.434	-1.78	0.427	2.29	-0.73	-1.02	-0.986	0.615	-1.01	-0.752	0.589	-0.226	-1.4	-0.567	-0.669	0.553	0.347	-0.701	-0.973	2.54	0.0201	0.614	1.15	0.913	-0.298	-1.47	0.283	1.13	0.922	0.0989	-0.877	0.216	1.13	-0.24	-0.569	-0.722	-0.0283
train_152	0	1	-0.926	1.08	0.93	0.503	-2.06	0.51	-1.75	0.482	0.745	1.28	1.64	-1.44	0.0814	-0.0388	0.261	0.744	0.314	1.1	-0.788	-0.0153	-0.678	0.0356	-0.437	2.9	-0.264	-1.59	1.58	-0.709	-0.513	0.111	-0.186	1.14	1.15	0.358	-0.0654	-0.769	-0.885	0.288	-0.739	1.94	0.593	0.428	-0.0123	1.03	-0.174	1.17	-0.864
train_153	0	0	-1.57	1.01	-0.327	-0.899	0.288	-0.533	1.78	1.11	-0.689	-0.783	1.22	0.624	-0.914	0.684	-0.232	-1.2	-0.156	1.75	1.03	-1.53	-0.908	-0.608	1.06	-0.694	0.0683	0.81	-0.342	-1.43	-0.0536	0.293	0.0431	-0.511	0.873	1.69	-1.59	-0.518	0.231	0.686	-0.0618	-1.41	-0.816	0.64	1.58	-1.1	0.958	0.893	0.664
train_154	0	0	-0.914	0.039	-0.719	-0.985	-0.319	-0.888	1.33	0.919	-0.495	0.992	0.399	0.493	0.214	-0.0493	0.672	-0.139	-0.528	-0.0206	0.527	-0.825	-0.991	0.637	-1.03	-0.145	1.32	-0.0668	0.582	0.582	0.192	-1.44	1.94	1.22	0.456	0.79	-1.01	-0.673	-1.4	-0.166	-0.925	0.0298	-1.65	-0.0441	2.04	-0.72	0.055	-0.0182	0.274
train_155	1	1	0.417	-1.29	0.354	-1.49	-0.428	1.05	1.02	1.14	-0.212	-0.2	-1.1	-1.67	-0.858	1.31	0.256	-0.886	0.508	-0.701	0.472	1.65	-1.19	-0.812	-0.558	-0.692	1.82	0.443	0.351	-0.84	-0.138	-1.08	-0.392	-0.562	-1.25	-1.24	-1.39	1.81	-0.438	-0.301	-0.338	-0.0177	0.74	-0.715	0.238	-1.12	-1.55	-0.676	1.5
train_156	1	0	0.102	0.47	-0.123	-0.27	0.304	-0.332	-0.799	0.623	-1.15	-2.35	0.0959	1.86	0.197	0.0352	1.43	-1.2	-0.921	-1.59	0.672	-0.468	-0.24	-0.669	1.75	0.7	1.43	0.267	-2.53	0.321	2.39	1.49	1.27	0.247	-0.868	-0.387	0.592	0.85	0.626	-1.17	2.45	-1.24	-0.823	0.872	0.411	-1.71	0.0232	0.777	-0.771
train_157	1	0	1.67	-1.2	1.29	0.141	-1.62	1.7	0.0517	-1.07	-1.48	-1.24	1.08	-0.131	1.47	1.28	1.8	-0.819	0.113	1.54	0.649	1.5	0.0134	0.53	0.411	0.36	0.318	-1	-1.81	1.91	1.71	0.493	-0.511	-0.917	-0.407	-0.843	0.602	0.983	0.723	-1.2	0.883	-1.97	-1.3	1.36	-1.21	-1.22	-0.0494	0.464	1.15
train_158	1	0	1.5	1.79	1.41	-0.0202	2.09	-1.28	1.11	0.705	2.12	-0.288	0.409	-0.323	-1.19	1.05	0.886	0.497	1.86	0.548	0.551	-1.44	-0.238	-0.541	0.478	0.215	0.71	0.14	-1.75	0.541	-1.16	0.634	-1.38	-1.36	-1.29	0.000936	0.163	0.92	0.991	-0.677	-0.512	-1.36	0.44	-0.902	1.6	-1.58	0.635	-0.422	0.812
train_159	0	0	0.152	1.59	-1.04	-1.25	0.586	-0.731	-0.121	-2.04	-0.631	0.442	-0.0545	-1.21	-0.517	-0.825	-0.535	1.21	-0.5	-1.01	-0.564	-0.0899	0.43	-1.81	-0.0253	-1.72	-0.542	0.0163	0.739	-2.09	0.262	1.57	-0.373	2.33	0.762	0.256	0.457	-0.624	-2.2	1.42	0.869	1.67	1.16	-1.36	-0.721	-0.274	1.13	1.06	0.497
train_160	0	1	0.306	-1.49	-0.375	-0.92	-1.67	0.646	0.127	0.271	1.05	-0.551	-0.0859	0.699	-0.663	0.572	2.4	-1.29	0.504	-0.432	1.51	1.98	-2	1.85	-0.184	0.281	-0.911	-0.47	-0.72	0.025	-1.82	0.919	1.09	-0.146	-0.71	1.61	0.0555	0.971	1.1	0.0401	-0.461	0.543	-1.86	0.189	-1.05	-1.79	-2.24	-1.79	-0.808
train_161	1	0	-1.22	-1.1	-2.05	-0.687	-0.712	-0.811	-1.66	-1.7	-0.809	-0.846	0.156	0.312	-0.0444	0.674	0.869	-0.327	2.47	0.344	-0.132	-0.465	0.142	0.731	2.25	0.62	-0.487	0.0714	-0.712	-0.685	-0.548	0.207	-1.88	-1.37	-1.09	-0.583	-1.91	-0.363	-0.892	-1.22	1.1	1.12	1.72	-0.517	1.21	-0.127	-0.212	-1.8	-1.46
train_162	0	0	0.216	0.344	-0.815	-1.21	-0.635	-1.11	-0.335	-2.74	-0.556	1.48	0.893	-0.187	-0.935	1.46	0.969	0.0804	0.0022	1.15	0.235	0.805	-0.0179	-0.798	-0.408	0.298	-0.235	0.828	-0.71	-0.52	0.33	1.46	-0.22	-1.3	1.33	0.971	-0.565	0.445	-1.04	1.13	0.179	-0.809	-0.63	-0.928	0.859	0.81	0.736	-0.731	0.0192
train_163	0	1	-1.17	0.644	-2	0.482	1.64	0.246	1.41	-0.894	1.19	1.32	0.44	0.37	0.623	-0.197	-1.65	-0.218	-0.612	-0.578	0.861	0.53	-0.269	-1.02	1.08	0.387	-0.201	-0.314	0.415	-0.465	1.13	0.515	0.354	-0.276	1.42	0.682	-0.903	0.187	0.42	1.13	0.44	0.0166	0.019	-0.991	0.946	-0.00122	0.145	1.25	-0.341
train_164	0	0	-0.469	-0.668	-1.71	2.2	0.124	-0.836	-1.19	0.953	0.453	0.576	1.67	1.17	1.79	-0.327	-0.743	-0.644	-0.902	-0.765	0.0476	-0.382	-1.18	0.633	-0.245	0.217	-1.78	0.241	0.377	1.26	-0.969	0.121	0.851	-0.168	1.1	1.45	1.3	-0.226	-1.58	0.753	-0.667	-0.449	0.184	0.0934	0.452	0.835	0.677	-0.317	0.264
train_165	1	1	0.011	0.511	0.631	0.809	-0.551	0.103	0.406	-0.984	-1.16	-0.362	-0.984	-0.814	-0.586	0.19	-0.179	-0.0323	1.76	-1.03	-0.592	-0.365	-0.731	1.01	0.385	-0.722	-0.29	-1.35	2.12	0.78	-0.145	-1.65	0.0862	-0.69	-1.05	-0.755	-0.422	0.506	-0.234	-0.276	1.17	-0.594	-0.246	0.6	-0.668	1.65	-1.1	0.232	0.25
train_166	0	0	0.315	0.361	-0.282	1.33	0.41	0.231	-1.9	1.97	0.462	0.738	-0.561	0.698	1.32	0.254	0.512	-0.861	-1.65	-0.609	-0.0667	0.594	2.6	0.904	0.0262	-0.418	1.07	0.309	-1.27	-1.1	1.29	0.00471	0.837	0.406	0.0137	1.36	0.513	-0.987	1.68	0.482	0.22	1.73	-0.44	0.158	0.859	-2.07	1.15	0.687	0.959
train_167	0	1	-0.126	0.0794	0.547	0.832	-2.43	1.39	0.308	0.097	-0.152	0.092	1.83	-0.278	0.992	-0.344	-0.551	-0.554	-1.51	-1.22	0.336	0.423	-0.116	1.4	-2.21	2.12	-0.463	2.36	0.201	1.01	-1.09	-0.764	0.108	1.37	0.824	1.48	-0.118	-0.761	1.25	1.19	0.613	-0.0871	-0.735	1.78	-0.199	-0.0676	-0.343	-0.311	-1.3
train_168	0	0	-1.56	1.48	-1.74	-0.666	1.17	0.402	-0.546	-0.356	-0.227	-0.0584	0.475	-1.16	-0.384	-1.6	0.688	-0.39	1.69	-0.022	0.4	0.147	-0.31	0.071	-0.21	-1.96	-0.348	1.11	0.874	-1.73	-1.72	-0.339	0.189	0.904	0.6	1.13	0.818	-1.5	-1.25	-0.179	0.821	1.06	2.09	-0.26	1.3	0.0983	0.582	-0.598	-0.699
train_169	0	1	1.44	0.798	0.277	1.42	-0.0476	-0.751	-0.729	-0.55	-1.26	0.128	1.55	0.257	-1.31	-1.23	1.1	-1.09	0.635	0.578	0.453	-0.164	-2.01	0.707	0.335	-0.638	-0.725	0.497	0.0957	0.242	-0.297	-1.58	-0.635	0.276	0.197	0.531	1.32	-0.41	-1.43	1.25	-0.638	0.552	1.12	-0.859	0.502	1.15	0.368	-0.16	0.852
train_170	0	1	2.52	1.76	-0.105	0.969	-0.195	-0.476	-0.387	0.434	0.447	0.463	1.09	0.97	-0.351	-1.54	-1.01	-0.00477	-0.441	-0.646	0.971	-0.729	0.717	-0.871	0.5	0.245	-1.5	1.47	-0.0127	1.14	-0.333	0.64	-0.0522	0.552	1.08	0.452	-1.35	-0.892	0.195	-1.03	0.857	-0.959	0.323	0.251	1.03	-0.212	-1.19	0.829	1.05
train_171	1	1	-0.741	0.911	-0.221	0.903	1.54	-0.0455	1.95	-0.905	2.08	1.14	-1.97	-0.426	-0.358	-1.41	0.333	0.591	-0.925	-1.31	0.544	0.0992	0.695	0.0584	0.0615	-0.704	0.834	0.0304	0.167	0.306	0.869	0.23	0.0359	-0.0029	-0.77	-1.54	1.59	0.693	-0.249	-0.273	-1.08	0.401	1.4	-1.82	0.81	0.0829	0.0531	1.59	2.24
train_172	0	1	-1.88	1.54	1.33	0.0284	1.47	0.128	0.871	1.26	0.41	-0.538	1.62	1.28	-1.26	0.379	0.431	0.0248	0.0103	-0.337	1.48	0.229	-1.73	-0.675	-0.45	0.298	-0.187	1.78	-0.319	-0.245	-0.0344	-1.06	-0.559	1.05	0.64	1.3	-1.6	0.0174	-1.23	-0.0203	-1.49	0.573	-0.157	0.209	-0.215	1.65	0.633	0.533	-2.38
train_173	0	0	0.771	-1.21	0.596	0.0729	-0.538	-0.333	0.485	0.692	-0.571	0.366	0.507	-0.241	0.728	0.355	1.26	-0.659	0.588	0.263	0.467	-0.0702	0.245	-0.0381	0.901	-0.0966	0.754	-1.5	1.25	-1.04	-0.532	-0.334	0.437	-0.059	0.645	1.2	-1.58	-1.61	0.792	-1.24	-0.525	0.282	-1.72	-0.64	1.7	0.694	-0.648	-0.449	0.184
train_174	1	0	0.481	0.961	0.62	0.504	0.379	0.536	-0.0748	2.15	0.332	-1.37	0.401	1.64	0.511	0.835	-0.942	0.629	0.234	-0.833	-1.05	-0.735	-0.392	1.13	0.917	0.366	0.151	-1.1	-0.00205	-0.291	0.404	1.24	-0.268	-0.161	-0.705	-0.0381	0.101	0.656	0.725	-1.68	1.15	0.337	1.41	-1.75	1.34	0.13	0.931	0.979	-0.0925
train_175	0	1	-0.225	1.92	-0.4	0.611	-1.17	0.178	-0.096	-1.21	0.169	0.892	0.138	-0.172	1.07	1.43	0.771	-0.163	-1.38	1.15	-1.04	-0.901	0.419	0.451	-1.12	0.306	-0.129	0.261	0.273	0.411	-1.06	-0.652	-0.973	0.858	1.63	0.356	-1.04	-0.194	-2.34	-0.793	-1.77	-0.368	-0.905	1.31	-0.182	-0.511	0.235	0.994	1.57
train_176	0	1	0.145	0.101	-0.015	-0.0519	0.0956	0.815	-0.555	-0.0585	-0.489	0.00999	2.16	-1.11	0.586	0.536	-0.955	-1.06	0.607	0.609	-0.376	-0.466	1.18	0.0487	-0.804	-0.86	0.119	0.833	2.06	-0.738	-1.27	-0.65	0.343	0.268	1.18	1.57	0.201	-1.06	-0.347	-0.939	0.842	1.19	0.15	0.763	0.352	1.53	0.734	-1.53	-1.82
train_177	1	0	-1	1.16	-0.544	0.713	-0.513	-2	-1.69	1.28	0.977	-0.392	-0.037	0.286	0.689	-2.43	-1.51	-0.318	-0.558	-1.39	-0.891	0.156	-0.601	0.995	-0.0669	-1	1.23	-0.487	-0.251	-0.232	-1.29	-0.401	1.67	-0.881	-0.917	-1.54	-0.515	-0.124	-1.15	-1.44	0.496	0.371	1.74	-0.767	0.727	1.33	-0.364	0.458	0.166
train_178	0	1	0.529	0.7	1.17	0.311	0.00379	-0.305	-2.09	-0.345	0.65	-0.833	1.25	0.352	0.0636	1.22	-1.58	-1.27	0.447	-1.04	-1.89	-1.12	-0.587	-0.0583	-1.6	-1.35	-1.14	1.61	-0.393	-0.848	-0.528	-0.775	0.00452	0.61	0.118	0.174	-0.812	-0.327	0.596	-0.365	1.56	-1.95	-0.818	-1.29	-0.635	-0.426	0.00914	1.3	0.213
train_179	1	1	0.858	-0.131	0.268	-1.75	-1.32	-0.679	0.209	-0.546	-0.679	-1.56	-0.489	-1.53	-1.15	0.4	-0.17	0.994	-0.561	0.837	-1.89	0.532	-1.24	-0.399	1.07	1.74	0.0742	0.271	1.24	0.22	-0.544	-0.525	-0.817	0.206	0.72	-0.746	-0.827	1.68	0.336	0.73	-0.956	-0.956	0.435	1.68	-0.868	1.53	-0.159	0.408	1.37
train_180	1	0	0.123	0.297	0.779	-0.641	-0.884	-0.884	0.154	-0.445	-0.894	-0.984	-0.376	0.64	-0.622	-1.8	-1.23	0.558	0.369	-0.208	0.257	-1.32	1.07	0.24	0.0529	0.461	1.7	-1.36	0.183	0.275	0.925	-1.79	0.305	0.268	-0.212	-0.344	0.211	0.207	-2.02	0.113	-0.112	0.506	-1.21	-0.584	-0.165	0.971	0.0526	-0.516	1.04
train_181	0	0	0.0372	1.69	0.49	-0.248	0.415	0.747	-0.7	-0.501	-1.52	-1.03	-1.34	1.86	-1.25	-0.094	1.11	-0.235	-0.713	0.518	0.574	-1.78	-1.39	-0.173	1.01	0.902	-1.13	-0.56	0.316	-2.14	-0.0101	0.13	-1.24	0.501	1.26	1.27	-0.687	-0.86	-0.606	-0.783	0.323	1.1	-0.753	-0.369	1.96	1.08	-1.77	-0.406	-0.462
train_182	1	1	1.04	0.374	-0.344	-0.491	-0.492	0.986	0.0512	-0.943	-1.14	0.988	-0.242	-1.32	0.0782	-0.293	0.973	0.285	1.1	-1.21	1.19	-0.097	1.32	1.18	0.15	0.966	1.06	0.564	0.046	1.86	0.00145	-0.375	-1.21	-1.58	-0.407	-1.04	0.843	0.144	1.16	-2.16	1.27	-0.607	-1.56	0.41	-0.851	-0.075	-0.986	0.127	1.46
train_183	0	0	1.18	-0.5	-0.724	-0.0632	0.392	0.949	-0.49	0.349	-1.12	0.848	-0.374	-0.112	1.27	-0.511	-0.272	-1.23	-0.656	-0.92	-0.926	1.55	-0.832	-1.58	1.48	0.393	-0.564	-0.21	0.92	0.136	-0.307	-0.548	-0.236	1.11	0.592	2.09	-2.04	0.0908	-0.425	-0.63	-0.196	1.17	-0.425	-0.849	-0.327	-1.3	0.53	0.222	0.298
train_184	1	0	1.54	-0.932	1.28	1.2	0.311	-1.54	-0.717	2.5	1.08	-0.556	-0.64	0.236	1.35	-0.348	1.93	0.767	-0.378	0.0793	0.665	-0.241	-0.544	-0.524	-0.529	1.24	-0.135	-0.404	0.131	-1.38	1.2	0.236	-0.315	0.263	-1.03	0.383	0.684	-0.314	-0.238	-0.698	-0.621	2.65	0.0775	-1.71	0.75	1.38	-0.896	0.507	0.394
train_185	0	1	-0.0762	0.225	-0.987	-0.297	-0.308	0.559	-0.341	-1.1	-0.686	0.118	1.28	-1.72	0.0266	0.267	-1.17	-0.378	-0.582	-1.5	0.0712	-1.13	-0.329	-2.14	-0.294	0.834	-0.19	-0.977	0.507	-0.603	-1.05	-0.164	-1.25	0.926	1.43	0.737	0.536	-0.361	-0.761	0.378	0.146	0.039	-0.542	-1.07	-0.165	0.372	1.15	-1.51	-1.92
train_186	0	1	0.684	-0.672	-0.282	0.792	1.57	0.761	-0.452	0.991	0.0817	0.652	-1.24	-0.668	-1.1	-0.687	-1.49	0.0846	-0.37	-0.773	0.303	1.16	0.426	-0.933	-0.153	1.1	-0.975	2.86	0.166	-1.38	0.501	1.01	-0.611	0.921	0.698	0.736	-0.767	-1.34	-0.0629	1.47	-1.49	-1.16	-0.515	0.002	-0.552	-0.0894	-0.983	0.818	0.174
train_187	1	0	1.5	-0.528	0.102	-3.16	0.228	1.53	1.92	-1.24	0.812	1.32	0.0186	-0.686	0.0977	-1.45	2.25	-1.31	1.47	1.41	0.786	1.32	0.319	0.0176	-0.34	0.601	1.84	-0.841	-1.15	0.461	-1.64	0.51	0.625	-0.506	-0.481	-0.494	1.5	1.57	1.25	-1.4	-0.341	-1.71	-1.16	0.828	-0.27	-1.5	-1.39	-2.6	0.318
train_188	0	1	0.768	0.205	-0.236	-0.0952	-0.404	-0.313	-0.37	-1.31	-1.86	0.397	0.145	-1.09	0.2	-0.0321	-0.393	-0.959	-0.0956	0.145	1.55	-1.2	0.774	0.819	-0.727	-1.69	-0.957	0.45	1.59	0.0624	-0.637	0.556	-1.26	2.31	0.0875	0.255	-0.0795	-1.4	1.32	-0.249	1.03	2.2	1.55	0.265	1.25	-0.62	-0.972	0.539	1.14
train_189	1	0	-1.56	1.54	-0.389	0.267	1.23	1.41	-0.889	2.81	0.43	-0.504	0.793	1.17	-1.09	-0.251	0.678	-0.569	0.937	0.52	0.655	-1.86	0.89	0.107	0.413	-1.96	0.648	1.06	-3.24	0.759	0.746	0.144	-0.55	-2.28	-1.8	0.484	-0.604	-0.37	0.565	-1.59	1.98	0.236	-1.94	-0.0141	1.12	0.0847	-0.0534	-0.281	-0.551
train_190	1	0	0.92	0.831	1.82	1.43	0.346	-0.85	-0.465	-2.14	-0.385	0.275	0.45	1.05	-1.11	-0.5	-0.0103	-0.361	0.352	0.908	0.188	-0.59	-0.1	0.444	0.551	0.85	-1.1	0.583	-1.7	1.43	1.49	1.11	0.0522	0.109	-0.725	-0.729	-1.08	0.371	-0.062	0.599	1.12	0.783	0.895	-1.54	1.06	-0.246	-0.582	0.599	-1.38
train_191	0	1	-0.553	-0.793	0.289	0.0545	1.29	0.0222	-0.277	-1.1	-0.451	1.23	1.04	-0.0626	-1.57	1.39	-1.7	-2.06	0.618	0.297	-0.351	-0.608	1.36	-0.556	-3.45	-1.42	0.715	0.551	0.71	-2.07	-0.598	-0.141	0.558	-1.89	0.447	-0.0916	-0.205	-1.94	0.631	-0.614	0.785	-0.295	-0.939	1.33	-0.562	1.34	0.824	1.55	-1.36
train_192	1	0	0.774	1.44	1.59	0.672	-0.264	-0.597	-0.896	0.585	1.03	0.69	-0.076	1.49	0.0213	-1.76	0.236	2	0.172	-0.385	-0.988	-0.0481	-0.00891	0.565	-0.0832	-1.26	-0.672	-0.934	1.57	0.328	0.842	0.201	-0.506	1.58	-0.98	-0.497	-0.617	-0.424	1.89	0.541	-0.841	-0.666	0.126	0.169	0.193	-0.597	-0.548	-0.0636	-0.694
train_193	0	0	0.134	0.567	-0.44	1.71	-1.9	-1.11	-1.25	-0.19	0.37	-0.0262	-0.479	-0.453	1.17	1.26	-0.757	0.747	-0.743	-0.537	-0.204	-0.553	0.526	-0.133	-0.882	1.34	-0.503	0.756	-1.24	0.0494	0.236	-0.993	-1.21	0.673	0.854	2.35	0.602	-0.828	0.244	0.321	-0.986	-0.535	0.0411	0.807	0.675	-0.0186	1.03	-0.763	-0.411
train_194	0	0	-0.829	0.163	-1.07	0.508	0.671	-1.38	-0.176	-0.2	-1.34	1.46	0.269	0.799	0.983	-0.236	-0.632	-1.24	-0.00467	-1.46	-0.773	-0.657	-1.51	-2.03	1.61	0.783	-0.31	0.51	0.177	0.231	-1.64	0.884	-1.23	0.728	1.38	0.343	-0.265	0.411	-1.1	0.553	1.54	0.304	0.747	-1.66	-0.0944	-0.644	0.827	-0.0994	0.468
train_195	1	0	0.331	0.403	-0.0135	-1.34	1.36	-1.3	0.937	-0.0913	1.04	-0.406	-0.155	0.531	1.16	-0.335	0.661	0.595	-0.12	0.133	0.211	0.316	1.13	0.947	0.579	-1.28	-0.681	-0.539	-0.845	2.09	1.14	1.5	0.93	0.138	-1.88	-0.982	-0.864	0.295	-0.509	-0.175	0.0898	-0.727	-0.0015	0.769	-0.486	-0.529	0.61	0.747	0.759
train_196	0	0	0.185	0.539	-0.303	-0.3	1.87	1.94	-0.252	-1.41	-1.33	0.723	0.725	0.337	-0.91	-1.17	-1.6	-0.44	-0.925	0.242	0.671	0.682	0.321	0.751	-0.673	1.26	-0.772	1.98	-1.18	0.498	0.955	0.00122	-1.07	2.56	0.889	1.13	0.989	-0.6	1.68	1.44	1.18	-0.888	-1.06	-0.802	1.16	-0.404	0.449	1.18	1
train_197	1	1	0.708	0.00529	0.974	0.963	-0.697	-0.076	0.392	0.608	1.3	0.931	-1.16	1.1	-1	-0.103	0.553	1	1.22	1.41	0.395	1.3	0.26	-0.287	-0.124	-0.886	-0.362	-1.53	1.42	1.37	0.677	-0.51	0.516	-1.95	-0.758	0.202	0.0625	0.554	0.838	-0.997	0.0681	0.978	-0.139	0.139	-0.435	-0.251	-1.23	-1.74	-0.693
train_198	0	1	0.788	1.07	-0.135	-0.0657	-1.8	0.168	-0.134	-1.12	-0.804	1.87	1.73	0.458	0.364	0.427	-1.53	-0.473	-0.155	-0.161	0.151	-0.951	0.702	0.938	-0.46	-0.271	0.167	-0.521	0.812	0.853	-1.54	-0.999	-0.115	0.85	0.986	0.833	0.561	-0.845	0.625	1.01	0.35	0.958	0.255	0.524	-0.819	1.15	1.49	-0.65	-0.6
train_199	1	0	0.16	-0.00547	0.419	0.661	2.36	-0.493	0.413	-0.327	-0.246	1.44	-1.3	-1.41	-1.06	0.476	1.34	0.252	-0.16	-0.513	0.307	1.26	0.199	-0.529	-0.162	-0.862	2.45	-0.278	-1.49	-0.719	1.12	0.802	-0.762	-0.0251	-0.77	-0.399	0.0299	0.674	-0.0557	0.266	-0.0556	0.385	0.88	0.214	-0.431	0.133	-0.564	0.537	-1.08
train_200	1	1	3.12	-1.06	-0.301	-0.69	0.92	-0.81	0.243	-0.322	1.57	-0.874	-2.17	-0.145	2.2	-0.0997	-0.191	1.11	0.725	-1.45	1.76	-0.582	0.902	0.42	-0.31	0.818	0.825	-2.87	0.791	1.02	0.941	0.35	0.0954	-1.04	-0.557	-0.691	0.0895	-0.25	2.21	-1.65	-1.03	0.698	0.453	-1.46	-1.42	0.332	-0.925	0.234	1.94
train_201	0	1	-0.25	2.53	-0.423	0.934	-0.257	1.52	0.232	-1.11	-1.82	0.717	1.45	0.788	1.18	0.974	-0.335	0.914	-1.11	0.254	0.296	1.46	0.869	1.68	-0.96	-0.426	-2.65	1.63	1.08	-0.692	-1.3	-1.19	-0.32	-0.568	1.21	0.525	0.83	0.625	-0.258	0.426	-0.797	0.0924	0.0971	0.235	-0.549	0.412	-0.757	0.988	-0.272
train_202	0	1	-0.503	-0.573	-1.98	1.49	0.916	-0.377	-1.97	0.347	0.205	-0.75	1.5	0.941	-0.754	0.0548	-0.194	0.403	-0.48	-0.582	-1.37	-0.0239	-0.258	-1.9	0.483	-1.23	-0.9	2.03	-0.0715	-0.713	0.736	-0.361	0.185	-1.05	1.06	0.524	-0.26	-0.494	1.51	1.97	-0.497	-0.0551	0.675	-0.677	0.628	1.29	1.22	0.796	-1.09
train_203	1	0	-0.124	-0.971	1.09	0.853	0.4	-0.535	-0.448	-1.23	0.653	-1.7	0.0539	1.25	1.4	-0.591	-0.341	0.508	1.25	-0.0919	0.51	-2.3	0.38	0.872	0.727	0.475	-0.746	-0.0578	-0.693	-0.139	1.91	1.08	-1.29	-0.771	-1.16	0.0473	-0.368	-2.36	0.499	-1.09	-0.875	0.971	1.09	-0.717	3.09	-0.35	0.148	0.482	0.997
train_204	0	0	0.873	1.1	-0.323	0.0861	0.666	0.344	0.212	-0.611	0.209	0.669	0.494	0.813	-1.45	2.54	1.49	-1.33	-1.42	-0.335	1.46	-0.688	-0.307	-0.352	-1.22	-0.713	0.00718	-0.0473	-2.19	-0.0316	0.882	2.49	-1.18	-0.334	1.03	1.17	0.597	-0.883	-0.102	1.49	0.345	-2.48	-0.721	0.136	-0.169	-1.46	-0.602	1.63	-0.436
train_205	0	1	-0.127	-0.899	-0.0496	0.781	0.124	-0.487	-1.43	-1.28	0.999	0.667	0.122	-0.125	0.41	1.87	0.597	-0.883	-0.205	0.118	-2.55	-0.92	-0.578	0.296	0.201	-0.374	-0.704	-0.568	1.35	-0.995	-1.76	-0.509	-0.672	-0.601	1.41	-0.725	0.414	-0.162	-0.559	0.89	0.312	-0.94	-0.266	1.04	-0.211	-0.0797	-0.259	0.667	-0.0297
train_206	0	1	-0.436	1.18	0.927	1.89	-0.361	-0.0979	-0.919	0.859	1.29	1.94	1.5	0.645	1.12	-0.946	-0.3	1.34	0.273	-0.745	1.46	-0.305	-1.01	-0.781	1.32	0.194	-1.33	0.776	0.713	-0.302	-0.25	-1.34	0.774	0.807	1.52	0.174	-0.379	0.312	0.235	-0.45	-0.603	-0.382	1.49	0.464	1.09	-0.627	1.63	1.71	-0.922
train_207	1	0	0.932	0.275	1.73	-0.103	0.0978	0.712	-0.756	0.0715	-1.13	-0.00787	0.903	0.757	-0.295	0.077	1.46	0.223	0.779	1.27	0.729	0.648	-1.37	-0.343	0.184	0.357	0.771	-1.53	0.272	0.604	1.04	0.0833	0.614	-1.04	-1.16	-0.61	1.28	0.781	-0.194	0.645	0.666	-0.0568	0.547	0.256	0.33	0.154	0.442	1.7	-1.14
train_208	1	1	-0.484	-0.0131	0.821	-0.788	1.37	0.548	-1.01	0.606	0.0574	-0.0879	0.485	1.39	-0.5	-1.1	-0.358	1.04	0.309	-0.217	-0.821	-0.064	-1.12	0.344	-0.122	0.85	0.319	0.0616	0.309	1.91	1.65	-1.87	-2.33	-1.28	0.245	-0.53	0.151	0.616	-1.62	-0.00384	-0.826	-0.0492	1.28	-1.36	-0.76	0.0592	-0.609	0.18	0.285
train_209	1	1	1.62	-1.28	-0.0553	-0.829	0.441	2.85	0.937	0.596	0.236	0.169	-0.759	-0.956	1.17	-0.539	-0.488	0.471	-0.406	1.85	-1.8	1.34	-0.532	-1.47	-0.3	-0.384	1.17	0.341	1.56	0.71	-0.962	0.984	1.14	0.864	0.00757	-0.897	-1.12	2.1	-0.801	0.228	-0.75	-1.29	1.17	0.112	-1.03	0.793	1.14	1.7	0.704
train_210	0	0	-1.41	0.646	-0.0214	-0.71	-1.95	-1.14	1.05	0.236	-0.683	0.208	1.1	-1.41	-0.4	2.02	-0.549	0.132	-2.18	-1.87	0.545	-1.05	1.01	-1.47	0.373	0.144	-2.95	1.05	0.317	-1.15	0.195	1.11	1.22	0.467	0.45	1.62	0.144	0.752	2.33	0.0154	-0.239	-1.22	-1.67	-0.638	1.23	-1	0.0651	0.383	0.112
train_211	1	0	1.26	0.972	0.106	0.715	-0.419	0.811	-0.189	-0.803	0.319	-0.152	-1.15	1.55	0.138	-1.02	-0.331	-1.1	-0.985	0.33	1.97	0.694	-0.319	-0.335	-1.49	-1.34	-0.393	-1.45	-0.875	-0.198	-0.274	-1.24	-0.988	0.708	-1.69	0.408	-1.74	-1.21	0.828	-1.46	-0.0987	-0.852	-1.21	0.56	-0.485	0.455	-0.771	-0.722	0.0245
train_212	1	1	-0.601	0.913	1.26	1.27	0.836	0.835	-1.32	-0.987	1.69	-0.892	-1.01	1.07	0.839	-1.73	0.453	0.712	-0.41	-0.239	-0.749	1.04	0.664	-1.43	0.378	0.52	1.49	-1.22	-0.179	2.08	1.56	0.122	-0.443	-1.92	-1.64	-0.782	0.866	1.28	0.185	-1.22	-0.311	-1.09	0.372	0.0105	-1.2	-2.27	0.252	-1.09	0.258
train_213	1	1	-0.948	1.21	-0.0458	-0.178	-0.754	1.72	1.49	0.0452	-0.192	-0.332	0.398	0.681	1.3	0.431	1.92	0.521	0.377	-2.04	1.06	0.474	1.6	-0.553	-0.804	1.19	1.82	0.0173	-2.25	2.23	0.461	-0.731	0.872	1.07	-2.13	-0.196	0.685	1.17	0.671	-1.93	1.2	1.38	-0.382	-0.266	0.0448	-0.504	-0.429	1.08	-1.4
train_214	1	1	1.29	1.13	1.21	-0.22	1.02	-1.03	-0.0743	0.0716	0.249	1.32	-0.285	1.57	0.822	-0.305	0.109	0.306	1.98	2.12	-1.04	1.37	-1.34	0.321	0.73	-0.0996	-0.789	-0.499	-0.948	0.642	1.34	0.487	-0.507	0.104	-0.666	-0.799	1.39	-0.437	-0.517	-1.67	-1.04	-0.519	1.98	-0.632	1.42	0.434	-0.198	0.59	-0.194
train_215	1	1	1.45	0.945	-1.19	-1.31	-1.03	1.02	1.1	1.19	0.858	1.9	-0.351	0.0362	0.358	0.374	0.358	1.28	0.239	-0.572	-1.46	1.35	0.907	1.41	-1.58	-0.155	1.23	0.445	-0.667	-0.399	-0.687	-0.671	0.405	-1.36	-0.863	-1.37	0.863	1.48	0.32	-0.936	-0.611	-0.668	0.691	0.0453	-1.82	-0.649	0.0558	0.536	-0.713
train_216	1	1	-0.269	-0.819	-0.297	-0.494	0.566	0.517	0.842	-0.459	0.467	-0.65	-0.885	0.261	-1.17	-0.869	-0.0611	-0.785	1.83	-1.15	-0.873	-0.607	0.91	0.986	-0.0553	0.444	0.162	0.517	0.822	-0.106	0.0115	-2.06	0.118	-1.36	-0.698	0.245	-1.12	-0.97	0.577	-2.07	-1.21	1.04	-0.367	-1.28	1.21	-0.191	-0.485	-0.413	-0.687
train_217	0	1	-0.463	-0.82	0.776	-1.16	-0.0179	0.53	-0.161	-0.899	-0.0484	-0.528	-0.0645	0.192	-1.23	-0.863	-0.205	0.314	-0.841	-0.751	-0.628	-0.31	-0.281	-0.319	-0.587	1.14	0.387	-0.0801	1.22	-1.04	-0.989	-1.1	-1.68	0.208	0.746	0.445	-0.394	-0.319	1.3	0.373	-0.304	-1.44	-0.692	1.32	0.788	0.0731	0.277	-0.0892	1.85
train_218	1	1	-0.916	0.124	-0.569	1.16	0.839	-0.0208	-0.847	-1.1	-0.455	0.673	0.585	1.77	0.793	-1.71	-1.57	1.24	-1.56	-1.34	0.779	1.12	-0.862	-0.442	-2.68	-0.281	0.874	0.431	-0.91	0.858	0.315	0.367	-1.05	-1.19	-0.611	-1.16	1.35	0.92	0.812	0.0373	-0.354	1.01	-0.528	1.52	0.25	-0.376	1.22	0.719	-0.371
train_219	0	1	-0.0812	0.85	-0.66	-0.791	0.112	1.7	-0.365	0.121	0.43	-0.514	1.2	0.0132	-0.866	2.13	-2.02	-0.66	-1.26	-1.42	0.385	0.803	0.0854	0.65	-0.918	0.277	0.0598	1.77	-0.279	-2.16	0.944	-1.52	-1.32	-0.232	0.495	2.51	-0.232	0.56	0.296	-0.0675	-0.334	-1.27	-1.44	1.17	-0.565	-0.0651	0.631	-0.952	-2.02
train_220	1	0	1.89	-0.854	-1.09	0.406	1.02	-1.34	0.211	-0.58	0.181	-0.289	0.217	1.35	1.25	-0.145	-0.646	-1.86	1.11	-1.41	0.15	-0.71	0.984	2.19	-0.792	-1.62	0.455	-1.88	-0.722	0.517	-1.63	1.06	0.0548	-0.818	-1.76	0.63	0.0945	-0.00899	1.69	-1.51	0.826	-0.621	-0.0597	0.183	-1.36	0.86	2.19	-1.04	1.29
train_221	1	0	2.26	-1.75	0.12	0.257	-1.35	1.32	1.51	-1.44	-0.0199	-1.01	-2.17	1.22	0.699	-0.0066	0.642	0.271	0.508	-1.36	0.712	0.312	1.18	-0.301	1.19	0.473	0.461	-0.0665	1.4	-0.593	-0.605	-1.16	1.58	1.61	-0.132	-1.29	1.41	1.24	1.51	0.0969	1.88	-0.275	-1.54	-1	-0.0462	-0.72	-1.71	1.03	2
train_222	0	1	-0.986	-2.2	-0.631	-0.26	1.92	0.236	-0.469	0.132	-2.35	0.494	-0.287	-1.39	0.352	-0.0438	-0.0206	-0.297	-1.6	0.63	1.23	-0.383	0.406	-1.14	1.02	1.31	-1.52	2.2	1.21	0.124	-1.32	-0.286	-2.44	-0.609	1.23	1.15	-0.566	0.292	0.664	0.958	0.189	2.35	-0.278	-0.652	0.0862	0.965	-0.224	1.52	-0.113
train_223	1	1	0.00261	-0.787	1.16	-0.168	1.02	0.0693	0.0679	0.421	0.165	-2.3	-2.3	1.07	0.505	-1.05	1.52	1.39	0.122	0.651	0.533	-0.0527	-1.37	-1.48	-0.12	2.75	0.651	-1.6	0.181	0.257	1.43	-0.0944	-1.16	1.46	-0.726	-1.27	-0.058	0.436	-1.1	-0.953	0.213	0.707	1.18	-0.523	0.202	-0.29	-1.7	0.825	0.949
train_224	1	1	-0.957	-1.92	0.444	-0.223	-0.313	0.19	0.0423	-1.49	0.513	0.299	-0.631	-1.7	-0.615	0.92	1.67	-0.133	2.18	0.427	1.21	-0.811	-1.22	0.127	0.391	1.1	-0.0568	-0.287	0.724	0.492	0.577	-0.599	-0.0667	-0.532	-0.719	-0.0134	0.954	0.438	-0.395	0.748	-0.000402	-0.728	0.682	0.529	-0.854	0.0257	-0.25	-0.14	-1.15
train_225	0	1	1.2	-0.725	0.0248	0.946	0.627	0.362	-0.157	0.0329	0.0193	0.617	0.792	0.0458	-0.018	2.07	0.357	-1.23	0.144	-1.34	-0.817	0.611	0.185	-2.08	-1.23	-0.235	-1.28	-0.0588	1.66	-1.98	-0.816	1.08	0.4	0.204	0.974	0.343	-0.177	-1.59	0.42	-0.561	0.336	-0.189	0.107	0.194	-1.46	1.41	-0.366	0.897	-1.8
train_226	1	0	0.657	-0.334	0.941	-1.41	0.481	1.64	0.878	-0.0536	0.984	1.12	-1.05	0.864	-0.896	-1.88	1.55	-0.731	-0.288	0.667	-1.2	-1.4	0.656	0.766	-0.0353	0.639	1.6	0.248	-0.135	-1.75	-1.45	1.21	-1.05	-0.291	-0.873	0.135	-0.461	-0.335	-0.795	-0.814	-0.658	-2.03	-0.0782	-2.37	-0.733	1.27	-0.627	-1.24	-0.341
train_227	1	1	-0.204	0.427	-0.0948	-0.158	-0.854	-0.863	-0.527	0.277	0.445	-0.891	-0.311	-0.0784	-1.56	0.517	0.791	1.33	-0.0221	0.105	-1.12	-0.075	-0.361	1.86	-0.726	-0.364	1.09	0.396	-1.2	-1.18	1.3	-0.188	0.107	-1.49	-0.994	-0.0348	0.706	0.761	0.897	-0.676	0.888	0.635	0.321	0.24	-2.41	-1.73	0.892	0.56	0.985
train_228	1	0	1.07	-1.72	-0.176	1.2	1.69	0.15	-1.14	-1.02	0.785	0.911	-1.18	2.76	0.408	-0.967	0.341	0.345	0.656	0.697	-0.138	1.36	-2.11	0.965	0.122	-2.08	-0.504	-0.497	-1.57	0.571	0.894	1.11	-0.314	-0.801	-0.981	-0.709	1.85	0.896	0.41	0.0551	0.499	-1.33	1.24	-0.324	1.22	-1.05	-0.886	-0.479	0.608
train_229	0	1	-0.283	0.665	-0.249	-0.56	-0.379	0.0458	1.11	0.618	-1.24	-0.713	0.73	-0.641	0.0317	0.508	-1.71	-1.58	-0.794	0.12	-1.45	-0.525	0.933	-0.602	-2.52	1.92	-1.05	0.153	0.0127	0.0947	-1.1	-0.376	-1.86	0.32	1.28	0.65	-0.192	-1.28	-0.843	-0.269	1.59	0.499	-1.62	1.37	-0.647	1.73	1.54	-0.468	1.71
train_230	0	1	-1.46	0.185	-0.291	0.472	-0.212	1.03	-1.21	-1.08	0.593	-1.48	1.05	-0.785	-0.89	-0.075	0.368	-0.482	1.69	1.79	1.51	-1.51	-0.882	-0.995	1.17	-0.415	-0.537	0.237	-0.258	-0.778	-0.084	-0.258	-0.963	-0.0622	1.76	2.02	-1.83	-2.67	-2.07	1.43	-0.173	0.27	0.566	0.295	0.843	0.0681	0.35	0.245	-1.16
train_231	0	0	-0.804	-0.744	-0.244	1.84	-0.758	-0.406	-1.18	0.0659	-1.35	-0.174	-0.421	0.0759	-0.204	-1.15	0.28	-0.251	-0.442	-0.305	-0.346	1.43	-3.64	-2.28	1.78	0.295	-0.867	0.85	0.294	-1.16	0.0176	0.365	0.0233	0.379	0.902	0.297	0.443	-0.708	-1.54	0.609	1.31	-0.262	1.85	0.623	1.28	-0.936	-0.213	1.67	-1.14
train_232	1	0	0.671	-0.767	-0.151	-0.0192	-0.138	0.0953	-1	-1.65	-1.33	0.239	0.63	0.583	-1.1	-1.1	1.26	-0.168	0.409	0.899	0.502	0.0397	1.01	1.04	-0.667	-0.32	-0.264	-1.37	0.14	1.59	-1.16	0.0288	-0.56	-1.7	0.238	-0.321	0.374	-1.35	-0.746	-0.567	0.735	1.08	-0.717	-0.211	-1.63	0.174	0.925	-1.48	-0.626
train_233	0	1	-1.03	0.264	-0.736	-0.507	0.535	-0.378	-1.19	0.362	1.11	0.0375	1.64	1.03	-1.18	0.052	0.239	-0.607	-1.44	-0.125	0.853	1.07	-0.34	1.95	-0.993	1.03	0.0616	0.529	-0.827	0.714	1.1	-2.17	1.16	-0.686	0.789	0.154	0.102	-1.61	-1.13	0.172	-0.259	1.05	-0.188	1.42	-1.25	0.71	0.742	0.59	0.416
train_234	1	1	-1.63	-0.73	0.0481	-1.34	-0.578	0.251	-0.206	0.131	0.372	0.806	0.19	-1.18	-1.52	-0.234	-0.434	1.4	-0.325	-1.18	1.21	1.72	0.184	1.71	-2.53	1.18	0.0134	-0.29	-0.167	0.33	1.06	-0.48	0.852	0.266	-0.815	-1.63	-2.03	0.746	0.00921	0.122	-1.71	1.09	-1.5	-0.334	-0.874	0.0487	0.435	-0.417	-1.61
train_235	0	1	0.649	-1.39	-0.0727	0.289	1.54	0.428	-0.667	-0.55	0.508	-1.69	0.322	-0.136	1.58	0.909	-0.498	0.234	-1.09	-0.881	-0.0792	-0.888	-0.903	0.147	0.807	-0.0262	-1.36	-0.0621	0.0314	0.752	1.14	0.376	0.556	0.95	0.287	-0.742	1.51	-0.668	-0.071	0.533	-0.071	0.26	-0.344	-0.774	-0.0176	0.387	0.625	0.213	-0.0642
train_236	1	0	-0.576	0.837	1.14	-0.387	-0.597	-0.415	-0.242	0.149	-0.779	0.34	0.0842	0.11	-2.35	-1.3	0.855	-0.181	1.58	0.495	0.709	-0.512	-0.131	0.695	1.12	0.423	0.834	-0.329	-0.629	-0.506	0.288	-0.365	-1.1	-1.06	-0.493	0.494	-1.18	0.747	0.472	1.34	-0.132	-0.636	-0.868	-1.85	0.461	0.238	-1.09	-0.011	-2.05
train_237	0	1	-1.48	0.334	-0.973	-0.131	-0.627	-1.9	-0.118	-1.17	-2.39	1.81	0.473	-0.0482	0.608	0.728	-0.113	-0.137	0.871	-0.859	1.75	-1.48	0.743	-0.66	1.23	-0.983	-1.96	-0.56	-0.0956	-0.764	0.299	1.29	0.642	-0.201	1.32	1.28	2.13	-0.39	-1.08	1.75	0.249	-0.0339	-0.183	-1.4	-0.307	-0.297	0.831	-1.93	-1.5
train_238	1	1	-0.81	-1.76	1.09	-0.195	1.06	-0.00535	2.18	-0.167	-0.811	0.547	0.582	-1.21	1.35	-1.22	1.09	0.827	1.83	-1.38	-0.319	1.03	-1.45	-0.538	-0.158	1.27	1.64	-0.71	0.976	1.09	-0.522	-0.215	-0.0485	-0.00128	0.0615	-1.73	0.495	0.521	-0.426	-0.741	-1.62	0.396	-0.407	0.45	-0.207	1.27	0.808	1.69	-0.436
train_239	0	1	-1.22	0.3	-0.502	1.27	0.0286	-1.24	-0.658	1.56	-0.864	-1.5	0.868	0.00365	-1.49	1.87	0.244	-2.1	-1.09	2.15	0.78	-0.138	-0.256	0.245	-0.0864	0.835	-0.716	2.07	0.323	-0.513	-0.656	-0.0724	-1.65	-0.924	0.267	1.02	-0.76	-1.46	0.964	0.913	0.16	2.23	-1.25	1.88	0.145	-0.997	-0.396	-0.56	-0.0603
train_240	1	1	-0.891	0.684	-0.846	-2.31	0.334	-0.539	0.354	-1.17	-0.0119	-0.063	0.817	0.104	-0.372	-0.771	-0.086	0.278	1.31	0.705	-0.416	-0.467	0.0171	-0.794	0.18	0.428	1.06	-0.889	-0.628	0.603	1.75	1.01	-2.79	1.61	0.3	0.00854	1.36	0.957	1.29	1.14	0.619	2.34	1.97	-0.876	0.862	1.56	-0.522	0.624	0.455
train_241	0	0	0.272	-1.42	-0.053	-0.795	-0.963	-0.311	0.441	-0.0829	0.196	0.00172	0.041	1.53	1.76	-0.56	-1.42	0.106	-0.695	0.00127	-0.726	1.47	0.927	-1.12	-0.49	-0.233	0.639	-0.744	0.895	-1.34	-0.399	1.01	-0.249	0.937	1.14	0.412	-0.692	0.855	-0.446	1.79	0.543	-0.986	-0.885	1.22	-2.05	-0.964	2.22	1.59	0.25
train_242	0	1	0.923	-0.732	-2.47	-1.26	-1.35	-1.76	-1.35	1.71	-0.337	0.416	-0.117	-0.787	0.984	-0.617	1.95	-0.308	-0.636	0.0571	1.8	0.817	1.03	-0.906	-0.295	1.12	-0.246	0.49	1.26	-1.39	-2	1.27	1.67	-0.439	0.712	0.282	1.54	-1.04	-0.0751	0.45	-1.06	0.0594	-0.0471	1.19	-1.6	-1.05	-0.469	-1.89	-2
train_243	1	0	-0.354	-1.57	0.316	0.369	2.36	-0.701	0.138	-0.781	-0.695	0.114	-1.86	0.824	0.634	-0.775	-0.87	0.414	-0.103	0.384	1.03	1.77	0.0205	1.21	1.52	-0.327	-0.417	-0.146	-1.19	0.806	0.163	0.747	0.381	-0.558	-2.29	-1.63	2.28	-0.187	-0.29	0.543	-0.715	2.08	-0.287	-0.884	0.766	-0.658	-1.68	0.1	1.06
[truncated: 721 more columns]
