# Supplementary material for: A multimodal ConvNeXt-Tiny deep learning model for simultaneous prediction of IDH mutation and Ki-67 expression in gliomas
Source: PLoS One. 2026 Jun 26;21(6):e0351757. doi: 10.1371/journal.pone.0351757 (PMC13308780; doi:10.1371/journal.pone.0351757)
Supplement: S1 File — This file contains the de-identified tabular data underlying the findings of this study, including cohort assignments, clinical variables, molecular labels, extracted radiomics features, deep learning features, model prediction signatures, and numerical data used to generate the figures and tables. (ZIP) [file pone.0351757.s012.zip › DL_train_IDH_single__T2-FLAIR_train_raw.csv]

sample_id	y_idh	y_ki67	DL1_T2-FLAIR	DL2_T2-FLAIR	DL3_T2-FLAIR	DL4_T2-FLAIR	DL5_T2-FLAIR	DL6_T2-FLAIR	DL7_T2-FLAIR	DL8_T2-FLAIR	DL9_T2-FLAIR	DL10_T2-FLAIR	DL11_T2-FLAIR	DL12_T2-FLAIR	DL13_T2-FLAIR	DL14_T2-FLAIR	DL15_T2-FLAIR	DL16_T2-FLAIR	DL17_T2-FLAIR	DL18_T2-FLAIR	DL19_T2-FLAIR	DL20_T2-FLAIR	DL21_T2-FLAIR	DL22_T2-FLAIR	DL23_T2-FLAIR	DL24_T2-FLAIR	DL25_T2-FLAIR	DL26_T2-FLAIR	DL27_T2-FLAIR	DL28_T2-FLAIR	DL29_T2-FLAIR	DL30_T2-FLAIR	DL31_T2-FLAIR	DL32_T2-FLAIR	DL33_T2-FLAIR	DL34_T2-FLAIR	DL35_T2-FLAIR	DL36_T2-FLAIR	DL37_T2-FLAIR	DL38_T2-FLAIR	DL39_T2-FLAIR	DL40_T2-FLAIR	DL41_T2-FLAIR	DL42_T2-FLAIR	DL43_T2-FLAIR	DL44_T2-FLAIR	DL45_T2-FLAIR	DL46_T2-FLAIR	DL47_T2-FLAIR
train_001	0	1	-0.52	0.777	1.39	-0.794	1.55	-0.129	2.16	-1.16	-0.935	0.544	0.456	-0.392	-1.33	-0.208	-1.51	0.0208	1.5	-1.52	0.613	-0.0162	-0.851	-0.349	0.0167	0.195	0.0545	-1.12	0.0891	-0.35	-0.429	0.815	-0.737	-0.0476	-0.291	-0.0472	-0.424	0.292	0.263	-0.554	0.68	-0.0949	-0.441	0.0693	0.969	-0.146	-1.6	-0.638	-0.0661
train_002	0	1	-0.846	-0.328	0.989	0.39	-0.964	1.02	1.38	0.441	0.0188	1.3	0.166	-1.42	-0.369	1.69	-0.622	-0.419	0.802	-0.426	-1.09	-0.399	0.122	0.0997	-1.05	1.56	0.623	-0.676	0.128	-0.0218	-0.618	-0.0569	0.29	-1.02	-0.967	-1.49	0.649	0.374	0.32	1.19	0.784	-0.562	-0.387	-1.71	1.62	-1.06	-0.668	-0.322	1.13
train_003	0	1	0.348	1.3	0.458	0.32	-0.0887	-0.659	0.494	0.0956	-0.074	0.706	1.93	0.911	0.546	-0.812	-0.158	-1.51	0.0468	0.449	0.815	-0.169	-0.5	-0.239	0.253	-0.255	1.48	-0.128	-0.461	1.04	-0.357	-0.806	-0.0789	-0.878	0.00442	-1.61	1.16	1.3	0.466	0.621	-0.384	0.827	0.696	0.661	0.847	0.0232	-1.38	-0.877	0.255
train_004	1	0	0.355	0.00634	-1.69	0.871	0.175	-1.3	-0.773	-0.379	-0.128	-0.687	0.0413	1.09	1.32	-0.286	0.717	-0.0872	1.06	0.12	0.83	-0.214	1.33	1.04	-1.12	0.629	0.432	0.395	-0.797	1.66	-2.01	0.548	-0.909	2.34	-1.01	0.369	1.45	0.866	-0.939	1.48	0.682	-0.583	-0.191	0.55	-1.09	-0.35	0.407	2.22	0.457
train_005	0	1	1.25	-0.513	1.16	-1.97	0.274	-1	0.427	-0.512	-2.85	-0.0668	0.105	-0.634	-1.4	0.728	0.744	0.401	-1.36	1.48	0.607	0.331	0.798	-0.722	0.746	-2.29	0.0279	0.38	0.218	1.65	-0.439	-0.0221	1.31	-0.974	-0.0878	0.737	-0.733	0.582	-0.962	2.82	0.249	0.557	1.18	-0.472	-0.896	0.396	-0.273	1.6	-1.03
train_006	0	0	-0.224	-0.616	0.127	-0.589	0.672	-1.48	1.22	1.23	-0.281	0.667	0.735	-0.415	-0.168	-0.346	-1.85	-0.409	0.228	0.753	-0.522	0.566	-0.765	0.789	-0.706	-0.641	0.0249	2.18	-0.433	-0.981	0.412	-2.79	0.665	0.224	-0.665	0.923	-1.28	0.615	-0.908	0.438	-0.158	-0.5	0.106	-0.218	1.62	-0.37	-0.149	1.05	0.743
train_007	0	0	-1.67	-0.339	1.78	-1.04	0.0499	-1.14	0.908	-0.226	0.494	-0.226	-1.72	0.593	0.542	-0.143	0.664	-0.769	-0.57	-1.67	1.43	0.831	0.116	-1.53	-0.172	1.65	-0.373	-1.94	-0.376	0.281	0.319	-0.722	0.251	-0.785	0.732	1.16	1.44	-0.906	-1.01	0.945	0.453	0.458	-0.0436	-0.249	-0.249	-0.0409	-0.879	0.357	-1.26
train_008	0	0	-0.328	-1.35	0.458	-2.06	0.693	-0.801	-0.165	0.64	-1.6	-0.891	0.258	-1.36	-0.846	-0.179	0.821	0.303	-0.0332	0.681	-1.16	-0.567	-0.953	-0.817	0.815	0.126	-1.04	-0.0687	-1.34	-0.942	-1.69	1.27	1.21	-0.221	-1.33	-0.703	0.622	0.916	-1.03	1.16	0.685	1.06	0.537	-1.07	-0.000812	-0.0284	1.3	0.277	2.19
train_009	0	0	-2.11	-0.924	1.93	0.333	0.24	0.8	1.08	-0.501	0.209	1.96	1.8	1.32	-0.0478	0.336	0.166	-0.473	0.436	-1.36	-0.318	-0.899	0.0109	-2.09	0.509	1.98	-0.684	0.148	-0.801	-0.108	0.0532	0.786	1.76	-1.83	-1.35	-0.564	1.52	0.544	-1.35	-0.791	0.813	1.34	-2.24	-0.117	-0.32	0.33	-0.277	-1.41	1.1
train_010	0	1	-1.7	-0.506	-0.188	-0.198	-0.25	-0.142	2.21	1.5	0.491	-0.179	0.912	-1.19	0.666	-0.562	-0.159	0.299	-1.37	-0.676	-0.77	-0.397	-1.43	-1.54	0.573	1.81	0.767	0.855	-0.572	-0.891	0.743	-0.0241	0.893	-0.0185	-0.434	-1.56	0.575	-0.732	1.16	-1.21	0.00766	-0.773	-0.324	-1.29	-0.089	-1.42	-0.15	0.529	-1.05
train_011	1	0	1.56	0.489	0.219	-0.347	-1.41	1.2	-0.833	-0.118	1.07	-0.0695	0.255	-0.469	0.962	-0.608	-0.316	-0.521	-0.0956	-0.708	-1.42	0.595	-0.346	0.364	0.0526	-0.421	0.343	0.192	-0.315	-1.99	0.16	-0.342	-0.868	0.47	0.129	-0.724	-0.164	1	1.67	-0.468	-1.21	-0.791	1.37	1.85	0.227	0.5	0.263	-0.437	-0.0699
train_012	0	1	-0.601	-1.93	-0.333	0.783	-0.494	0.928	1.01	-1.58	-0.337	-1.19	-0.15	-1.23	1.9	-0.667	1.23	-0.882	-0.479	1.02	-0.514	0.83	0.0894	-0.485	1.05	0.792	0.953	0.736	-1.71	-0.898	0.572	0.256	-0.217	-0.16	-0.867	0.244	-0.854	1.03	1.14	0.357	0.02	0.372	0.294	-0.667	0.925	1.05	0.714	-0.345	0.173
train_013	0	1	-0.828	-0.467	-1.34	-1.59	-1.11	0.98	-0.114	-0.718	0.175	-0.0521	-1.18	1.62	0.158	0.879	-0.641	1.21	1.84	-0.772	0.378	0.187	-0.3	-1.89	0.999	1.72	-0.86	0.335	-2.05	-0.115	-0.174	1.37	-0.0475	-0.173	-1.29	-0.658	1.14	-0.387	-0.526	1.57	-0.849	-0.945	-1.62	0.01	0.788	0.0545	-0.748	-1.67	-1.39
train_014	0	1	0.088	0.504	-0.245	0.929	1.13	-0.0823	0.636	-0.466	0.664	1.3	-0.661	-0.541	-2.35	1.54	-0.955	-0.39	0.0729	0.636	0.503	0.742	-0.577	-0.425	0.885	-0.131	-1.47	2.05	-1.31	-0.336	-0.594	0.164	1.05	-0.434	-0.858	-1.12	-1.07	-0.0668	-0.0974	-1.61	0.377	0.611	-0.376	-1	-0.866	-1.06	-0.643	1.35	1.54
train_015	1	0	-1.11	-0.564	1.47	-1.46	0.28	0.203	0.577	-0.527	2.07	-1.1	0.937	-0.87	1.59	-1.72	1.23	-0.675	-0.0805	-1.41	-0.695	1.98	1.38	-0.114	0.266	0.198	0.258	-0.695	-0.891	-0.721	-0.458	0.934	0.442	0.187	-1.06	1.74	2.15	0.465	-2.31	-1.11	0.722	1.19	1.22	-0.821	-0.189	-1.22	0.67	2.15	-0.581
train_016	0	0	-1.13	0.0627	1.18	-1.35	0.853	-0.659	0.584	-0.105	-0.867	-1.4	-0.243	0.297	0.351	0.596	0.08	1.07	1.54	-0.265	0.246	0.731	-0.0686	-0.51	0.482	1.55	-0.648	0.651	-0.375	1.82	-0.569	0.261	0.641	0.931	-2.01	-0.721	1.72	1.84	-1.41	-0.814	1.02	-0.589	0.804	-0.804	-1.36	-1.21	-1.54	1.1	1.69
train_017	0	1	-1.16	1.18	-0.712	-1.59	-0.242	0.266	1.91	1.39	-0.642	0.0489	-1.28	-0.814	-0.785	-1.44	2.54	-0.0282	-2.08	1.04	1.01	-0.625	-1.09	-1.45	-0.0575	0.536	0.964	0.495	-0.861	-0.443	0.877	0.453	0.699	0.0503	-0.144	-1.3	-0.254	0.448	0.255	-1.97	0.821	0.237	0.359	-0.233	0.262	-0.497	0.982	1.09	-0.538
train_018	1	1	-1.1	0.747	-0.225	-0.464	0.0753	2.25	-1.25	1.06	0.02	-0.631	1.5	-0.154	1.69	1.7	0.332	-0.444	-1.83	0.0854	0.468	-0.755	-0.512	0.113	0.192	-0.959	-0.327	1.92	1.25	-2.12	-0.497	-1.46	-0.949	-0.173	0.878	1.32	-1.3	-1.46	-0.878	1.11	-1.61	0.15	-0.151	0.942	-0.86	0.852	1.24	0.958	-0.888
train_019	0	1	-0.0957	-1.57	-2.21	0.658	-0.803	-0.884	-0.0626	-0.875	0.327	-0.492	-0.423	-0.104	0.902	0.773	-0.578	-1.33	1.35	-0.355	-1.05	-0.228	-0.184	-1.01	1.08	0.313	-0.554	0.131	-1.22	-1.72	-1.02	0.185	0.829	-1.86	-0.697	-1.41	-0.418	1.35	-1.05	-1.36	-0.0254	1.58	-1.78	0.724	-0.379	-1.44	2.39	2.14	0.188
train_020	0	1	-0.347	-1.09	-1.77	0.534	-2.19	-0.687	1.12	0.283	-1.47	-0.593	0.593	-0.381	-0.804	0.297	-0.102	0.24	-2.56	-0.592	0.595	-1.01	-0.662	-1.48	1.73	0.244	0.541	1.32	0.704	-1.08	-0.621	-1.19	2.36	-0.402	-1.51	-2.19	-0.283	-1.09	0.647	-0.464	-1.27	-0.754	0.846	0.97	0.894	0.179	0.335	0.805	-0.238
train_021	1	1	1.77	0.0551	1.76	-0.753	1.61	-0.653	-2.33	0.625	1.39	-0.422	-0.846	0.0775	0.537	0.137	0.311	-0.869	-0.211	2.17	-1.16	1.27	1.24	1.66	0.375	-1.01	-1.12	0.546	0.49	-0.332	-1.06	-0.41	-1.42	2.43	1.26	0.624	-0.204	-0.489	1.5	0.802	-0.532	0.932	0.843	0.219	-1.07	1.13	-0.289	-0.492	0.889
train_022	1	1	1.3	-0.584	0.845	-1.19	-0.608	-1.31	-0.632	-1.38	0.888	-0.953	-0.158	-1.06	0.808	-1.47	1.53	0.857	-1.07	1.99	-0.269	0.175	0.718	0.0495	-0.851	-1.4	-0.136	-0.0644	-0.853	0.271	0.043	0.207	0.0298	2.28	0.628	0.628	0.887	0.4	0.63	0.0649	-1.7	-1.91	0.741	-0.996	0.277	0.817	0.668	-0.741	0.961
train_023	0	0	0.942	-1.47	-1.2	0.00694	-1.59	-0.691	0.761	-2.21	0.131	-0.0427	0.397	0.506	1.36	0.893	0.976	1.08	0.695	-0.832	0.22	-1.03	-0.152	-0.883	0.414	-0.151	0.738	0.549	-1.05	-0.988	-1	-0.592	0.862	-0.745	-0.372	-0.578	-1.7	0.901	-0.908	2.3	-0.0912	-0.486	-2.68	-0.988	-0.58	-1.18	-0.463	0.41	-2.22
train_024	0	1	0.444	0.237	-0.256	-0.553	1.68	1.92	0.14	-0.125	-0.951	0.463	2.08	1.6	0.0114	1.03	-0.14	-0.901	0.457	-1.2	-1.21	-1.02	0.0222	-0.404	0.631	0.812	1.18	0.413	-0.294	0.402	-0.869	-0.956	1.24	0.252	-0.0319	-1.17	-0.657	0.438	-0.611	-1.27	-0.54	-0.368	-1.02	-0.575	1.24	-1.06	1.23	0.562	0.567
train_025	0	1	-0.961	-1.13	-0.37	-0.0302	-1.43	-0.821	1.22	-1.16	-0.318	0.364	0.377	0.184	-0.673	-0.343	0.0233	1.41	1.05	-0.0397	-1.71	-1.44	-0.169	-1.07	1.08	0.708	0.524	0.0719	-1.46	0.255	-0.3	-0.408	1.2	-0.634	0.0207	0.562	-0.285	1.7	-1.41	-0.665	3	0.0878	1.91	0.431	0.0564	-1.27	-0.365	0.344	0.7
train_026	1	1	-2.3	1.74	1.68	0.989	0.42	1.34	-2.73	-0.123	-0.0663	-0.582	0.0605	-0.0598	0.448	1.16	-1.75	-1.07	0.862	-0.0953	-0.758	1.43	0.348	0.507	0.658	-1.27	-0.795	0.812	1.24	-0.642	-1.72	0.811	-0.823	-0.104	0.95	0.89	-0.905	0.751	-0.947	0.479	-0.138	-1.32	-0.237	0.037	1.5	1.08	-0.944	-1.79	0.403
train_027	0	1	0.786	-0.238	0.536	0.038	0.291	0.787	0.59	1.44	-0.137	0.556	1.02	0.852	-0.151	1.07	-0.312	-0.141	1.99	-1.14	0.622	-0.222	-0.25	-0.605	-1.2	1.14	-1.66	1.53	-0.552	-0.265	0.5	-0.708	-0.075	-0.378	-0.0483	0.266	1.13	0.698	-0.556	-0.712	0.683	0.638	0.274	-1.26	-1.14	-0.675	-1.51	-1.25	0.977
train_028	0	0	-2.1	-0.48	1.21	-0.778	-0.371	-0.583	0.301	0.822	0.263	-0.0361	-1.37	0.281	0.0226	0.949	-1.51	0.391	-1.03	0.634	-1.57	-0.933	1.42	1.1	1.39	2.18	-0.174	-0.336	1.48	-0.938	-1.25	-0.272	-1.15	-0.569	-0.475	-0.756	-1.67	-0.792	-1.62	-0.306	0.462	1.03	0.764	0.155	0.0828	0.327	0.163	0.841	0.171
train_029	1	1	2.2	0.963	1.68	0.0172	1.17	0.355	-1.05	1.02	0.726	-0.157	-0.351	-1.24	0.571	-0.465	-0.165	0.225	1.32	-1.23	0.205	0.722	0.54	1.21	-1.15	-1.47	-1.47	0.397	0.498	-0.935	-0.0717	0.488	-1.2	1.02	0.909	0.828	-0.616	0.0706	-0.68	0.128	1.11	-1.49	-1.43	0.768	1	0.0511	-0.199	0.768	-0.757
train_030	0	0	-0.318	-0.858	-0.0246	0.0301	-0.261	-0.819	0.994	1.26	-0.402	-0.213	1.15	0.234	-0.815	0.321	-0.827	-0.0407	-0.0874	-1.8	-0.0512	-0.215	-0.248	-1.14	-1.13	1.16	0.737	0.0863	-0.293	-1.28	0.0879	-0.124	-0.108	-0.957	0.106	-1.7	2.35	0.59	0.792	-0.246	1.14	0.232	0.8	0.942	0.134	1.07	-1.46	-1.35	-0.0435
train_031	1	1	1.13	0.595	-0.266	-0.856	1.01	1.17	-2.05	-0.189	-0.167	0.0978	-0.644	0.701	0.233	0.341	-0.186	-0.336	-0.798	-0.181	-0.00107	1.41	-1.17	-0.319	-1.48	-1.3	0.405	-0.0941	0.798	0.303	-0.178	1.05	-0.454	-0.0292	0.674	-1.43	-1.18	-0.209	1.94	1.15	-0.0817	-0.186	-0.939	-2.23	-1.58	1.23	0.717	-1.37	-0.779
train_032	0	0	-1.69	-1.3	0.186	-0.299	1.2	0.367	0.632	1.03	-0.181	0.876	-0.0427	0.248	-0.598	0.388	-2.02	-0.97	-0.284	-0.996	-2.17	1	-0.214	0.0387	0.0197	-0.519	1.14	-0.154	-1.76	-0.413	0.87	-1.36	0.345	-1.17	-0.974	0.899	-1.58	1.95	-1.18	-0.359	0.41	-0.649	0.208	0.864	2.71	0.136	-0.893	-0.536	2.02
train_033	0	1	0.0114	-0.0291	-0.0431	-2.67	0.476	-0.204	0.0739	0.206	-1.69	-0.827	-1.29	-0.934	-0.26	0.578	0.807	1.4	-1.38	0.702	-0.434	-0.701	-0.716	0.156	1.04	-0.489	-0.678	-0.525	-0.898	-0.319	0.527	0.675	-0.815	-0.156	0.138	0.968	0.478	1.06	-0.207	0.56	-0.541	0.627	0.212	0.47	0.743	-1.51	-0.845	1.69	-0.115
train_034	1	0	-0.757	-0.0609	2.29	0.93	0.44	-0.949	-1.68	0.808	0.795	0.81	-0.749	1.57	0.113	1.33	-0.812	-2.06	0.0953	-0.24	-1.02	1.03	-0.861	0.912	-1.71	0.323	-1.12	-0.638	1.38	-1.19	-0.805	-0.147	-0.964	-0.647	1.04	-0.537	-0.58	-0.00847	0.578	0.546	1.35	-0.493	-0.402	0.676	-0.425	1.27	0.35	0.239	-1.39
train_035	1	0	1.25	-0.691	0.274	0.488	1.16	1.79	0.0032	-1.34	-0.529	-0.724	-0.443	1.26	-0.554	0.0988	-0.969	0.882	0.879	-1.38	0.291	0.777	-0.936	1.16	-1.57	-0.396	-0.766	-0.762	1.37	-0.965	-0.102	-1.42	-1.04	-0.499	0.493	-1.45	-0.502	-0.844	0.207	0.286	0.0865	-0.823	-1.62	0.114	-0.665	1.45	-0.129	-1.49	-0.87
train_036	0	1	2.04	-0.057	0.0502	-0.0756	0.0608	-1.39	0.0402	-1.34	-1.24	1.33	-2.19	0.19	-0.754	-1.46	0.0365	-0.0181	1.51	0.917	-0.127	-0.0732	-0.727	-0.431	-0.273	0.165	-1.04	0.302	-1.19	1.14	1.93	0.712	0.51	0.0613	-0.475	-0.608	0.0359	0.618	1.44	0.402	-0.195	-0.716	0.568	-0.895	0.766	0.387	-1.69	-0.645	0.834
train_037	0	1	-1.97	-0.277	-0.0339	0.583	-3.69	-1.18	1.03	0.555	-0.853	0.864	1.88	-1.81	-1.19	0.622	-1.09	0.143	-0.836	-0.455	-0.284	-1.53	1.24	-0.526	1.78	1.02	-0.127	-0.531	-1.14	-0.866	-0.248	-1.09	1.43	-1.43	-0.0624	0.86	-0.432	2.44	-2.34	-2.12	0.397	-1.53	1.41	1.56	0.304	-1.41	-0.134	0.708	1.62
train_038	1	0	0.86	1.45	0.0476	-0.571	0.482	0.782	0.0738	-0.47	-0.219	-1.79	-0.193	-0.222	-0.142	0.113	0.732	2.35	0.24	-0.391	0.252	0.694	-0.545	-1.08	0.878	-0.505	0.000358	-1.09	-0.0951	-0.0272	0.523	0.292	-0.648	0.629	0.874	1.27	0.747	-0.026	0.138	-0.315	-0.0712	-0.595	0.374	1.04	1.5	-0.58	-0.85	0.267	-0.538
train_039	0	1	-0.161	-1.65	0.367	-0.615	-1.75	0.207	0.542	1.23	1.56	0.645	1.52	0.317	0.17	-1.26	0.049	1.06	0.778	-1.52	-0.663	-1.14	-0.385	-1.44	0.5	0.184	2.12	-0.573	-0.359	-1.97	0.533	-0.648	1.38	-1.3	0.194	0.245	0.148	0.869	-0.465	0.981	-0.0852	1.24	-1.44	-1.39	0.97	-1.75	0.681	-0.829	0.499
train_040	0	0	-0.933	-1.48	0.221	0.183	-1.02	-0.367	1.25	-0.0536	0.00624	-1.35	-0.181	-0.248	1.38	-0.916	0.0882	-2.4	-0.891	-0.583	0.172	-0.583	0.0837	-0.254	-0.0338	1.45	-1.02	0.706	-1.65	0.147	-0.154	-1.64	0.54	0.232	-1.63	-2.02	1.02	1.03	0.13	-2.08	-0.477	0.991	-0.358	-0.313	0.261	0.311	1.63	0.563	1.03
train_041	1	0	-0.858	1.87	0.808	1	-0.371	0.369	0.0752	-0.105	1.35	0.8	-0.127	-1.35	0.381	-0.469	-1.56	-2.05	0.163	1.07	-0.253	0.267	1.28	0.0264	-1.11	0.00648	-0.873	0.165	0.53	0.962	1.01	0.0169	-0.765	0.205	0.44	-1.11	1	0.353	0.178	-0.318	0.229	-1.16	2.12	0.467	2.14	0.761	1.43	-0.285	0.941
train_042	0	0	-1.53	1.18	-1.35	-1.95	0.133	-1.96	1.07	-0.598	-1.59	0.237	-0.276	-0.678	-0.162	-0.142	-0.265	0.375	-1.38	1.1	1.51	-1.03	0.0773	0.0953	1.12	2.18	-0.397	-0.804	0.701	1.13	0.807	0.707	0.0689	-1.26	-0.2	-0.151	0.446	0.888	0.499	-0.18	1.28	-0.53	0.698	0.824	-0.947	-1.97	-0.868	2.28	-1.4
train_043	0	0	-1.55	-1.67	-0.507	0.304	0.167	-0.878	0.787	0.376	-1.29	-1.79	0.141	2.45	0.291	0.0742	-1.58	0.334	-1.23	-0.513	1.1	0.358	0.537	-0.0547	1.8	1.12	0.411	-1.11	-1.44	-1.22	0.774	-0.89	-0.441	-1.63	-1.5	0.12	0.668	-0.102	0.706	0.448	1.09	0.468	-1.41	1.19	1.72	0.0953	-1.95	-1.23	-0.916
train_044	1	0	-1.23	0.691	0.498	1.09	-1.04	-0.686	0.0995	-0.611	-0.343	-1.29	0.936	-1.14	-0.132	-0.63	-1.72	-0.468	-0.0742	0.287	1.25	1.04	0.278	0.756	0.506	-0.81	0.702	-1.44	0.413	0.123	0.881	-0.61	0.427	1.1	1.27	0.489	0.261	-1.39	0.0332	0.65	0.0953	-0.924	1.33	0.228	0.925	1.14	0.799	1.8	-1.47
train_045	0	0	0.13	-0.216	-0.791	-0.431	0.854	-0.456	0.645	1.73	-1.08	0.177	1.19	1.66	-1.47	-0.866	0.9	0.302	-0.275	1.26	-1.45	-0.635	-0.606	0.727	0.64	0.928	2.32	0.205	-0.713	1.24	-1.85	-1.1	1.35	0.0859	-0.849	-0.0588	-1.64	-0.00459	0.412	-0.117	-0.717	0.739	0.0127	-1.23	0.65	-0.462	0.918	-0.387	0.26
train_046	0	0	-1.42	0.587	-0.808	0.636	0.102	-0.647	0.612	-0.0392	-1.49	1.65	0.145	-0.0124	-1.64	1.14	0.154	0.384	-0.259	0.845	-0.111	-1.8	1.64	-0.934	1.84	0.0754	0.245	-0.935	0.662	0.716	0.774	-0.237	1.07	-0.735	0.303	-0.1	-1.94	-0.829	0.658	0.388	1.35	0.0413	0.722	0.689	1.07	-0.528	-0.945	-1.03	-0.593
train_047	0	0	-1.87	-0.365	0.779	-0.162	0.788	-1.42	0.833	0.496	-0.153	-0.986	0.303	0.33	0.096	0.00565	-0.636	-1.75	-0.633	-0.0936	0.0102	0.771	-1.58	-0.907	0.765	1	-1.04	0.484	-0.252	1.44	1.25	-1.02	0.23	-0.445	-0.805	-1.1	0.298	0.126	0.63	-1.93	-0.598	2.53	-0.726	1.17	-2.08	-0.678	0.143	-1.37	0.36
train_048	0	0	0.287	-0.408	-0.219	-0.649	0.391	-0.512	0.943	0.732	-1.21	-0.184	-1.61	1.46	-1.53	-1.11	-0.0781	1.68	0.705	-0.728	0.527	-0.323	0.805	-1.17	0.0826	0.143	-1.57	-0.942	-1.3	-0.286	-0.9	-0.789	0.922	-0.906	-0.527	-0.772	0.575	0.43	-0.953	-1.91	1.07	0.548	-0.581	0.504	-0.0811	-0.314	-1.04	0.144	-1.62
train_049	1	1	-0.627	0.574	-0.682	0.499	0.89	0.0684	-0.489	0.188	-0.0911	1.37	-0.254	1.24	-1.56	0.919	1.28	-1.07	0.737	-0.435	0.398	-0.0727	0.222	-0.435	-0.905	0.527	0.557	-0.627	-0.64	1.21	0.842	1.62	-0.283	0.699	0.709	0.951	-0.854	-0.469	-0.817	0.599	0.967	-0.551	0.266	0.0918	-0.437	-0.27	0.748	-0.656	1.39
train_050	1	1	-0.705	0.142	1.33	1.36	-0.163	1.1	-0.812	1.59	2.21	1.75	0.0547	1.24	-0.31	-0.427	1.57	0.57	0.352	-1.86	-1.02	0.587	0.953	1.35	-0.743	0.163	1.59	1.12	1.07	-1.54	-1.18	-2.16	0.487	-0.375	0.275	0.272	1.03	0.254	-1.98	-0.654	0.0537	-1.09	0.109	-0.798	1.69	0.875	0.707	0.196	-0.08
train_051	1	0	0.721	0.385	-0.386	0.848	1.34	-0.156	-1.26	0.218	-0.785	-0.545	-1.43	0.225	-0.498	0.495	1.72	-0.721	1.58	-1.48	1.15	1.04	-0.959	-0.662	-0.926	-1.23	-0.0373	-2.03	1.31	0.787	0.573	0.124	-1.11	-0.0837	0.535	-0.647	0.0542	0.517	2.43	1.01	0.332	-0.317	-1.37	0.688	-0.377	0.234	0.18	-0.496	-1.46
train_052	1	1	0.202	1.13	-0.314	0.766	-0.143	0.12	-2.79	-0.131	0.212	-0.242	-0.503	-1.57	2.02	-0.158	-0.0769	-0.744	0.566	-0.152	-0.0764	3.42	-0.664	1.17	-0.435	-0.919	0.586	0.721	0.971	-0.826	-0.771	0.169	-1.5	0.884	1.36	-0.399	-0.79	0.14	1.37	1.13	0.284	-1.87	-1.08	0.0342	-1.22	-1.26	-0.197	-0.091	-0.641
train_053	1	0	0.789	1.84	0.374	-1.58	1.68	0.261	-1.44	0.633	1.57	-0.00242	-0.59	1.05	1.1	-0.986	-0.151	0.0869	-0.121	0.515	-2	0.924	0.769	0.174	-0.896	-1.09	0.0442	-1.32	-0.052	1.22	0.622	0.321	-0.818	1.01	1.86	1.16	-0.313	0.341	-1.2	-0.395	0.35	0.433	0.508	0.865	-1.48	-1.4	0.445	0.806	1.88
train_054	0	1	-0.423	-1.97	-0.618	-0.356	-1.48	-0.954	1.18	-0.437	0.179	0.251	-0.666	-0.946	1.34	0.808	2.07	-0.469	0.013	-1.08	-2.11	-1.42	0.501	0.207	0.14	1.43	-1.29	-0.174	1.06	-1.65	0.351	-0.377	-0.159	-2.15	-0.454	0.241	0.644	0.0681	-1.26	0.979	-1.32	-0.756	-0.381	-0.91	0.359	-1.51	1.12	-0.812	-0.125
train_055	1	0	-0.765	0.984	0.59	-1.01	1.97	-0.488	0.216	-0.919	-0.516	-1.67	-1.05	-0.669	0.0402	0.0135	0.187	0.758	-0.0571	0.764	-0.0478	0.925	-0.69	0.235	0.656	-0.816	-0.29	-2.24	-0.074	0.247	-0.146	0.697	-1.11	1.15	0.609	0.316	0.173	0.19	0.534	0.908	-0.161	-0.521	-0.173	1.24	0.706	1.14	0.073	0.0939	0.395
train_056	1	1	0.47	0.741	1.49	0.483	-0.855	-0.166	-1.77	0.418	-0.67	-0.235	0.468	0.986	-1.2	0.0673	-1.19	-0.693	-2.2	0.895	1.96	-1.06	-0.684	1.57	0.255	-0.901	0.562	-1.33	1.28	1.29	-0.881	0.116	-1.34	-0.174	1.91	0.454	-1.87	-1.64	0.159	-0.34	1.42	-1.41	-0.551	-0.28	0.0553	-0.415	0.638	0.000309	0.114
train_057	1	1	0.344	0.721	0.591	1.21	0.463	-0.153	-0.156	-1.61	0.988	0.0589	1.46	1.02	1.05	-1.31	0.153	-0.0743	-0.113	0.766	0.914	-0.345	-1.14	0.526	-1.67	-0.178	1.21	0.217	0.0948	2.09	0.535	1.86	-1.02	0.333	0.644	0.466	1.6	0.679	-0.171	-0.305	-0.213	-0.319	-0.761	0.93	-1.15	1.42	-0.404	-0.0712	-1.05
train_058	0	0	-0.6	-0.635	-1.25	-1.45	-0.104	0.0639	1.08	-0.244	-2.05	1.56	1.29	-0.474	-0.441	-0.531	-1.03	0.363	-1.41	0.876	-0.831	-1.72	0.183	-0.712	1.15	0.392	0.757	0.656	-0.167	2.13	-1.49	0.916	1.07	-0.583	-0.849	-1.4	-0.569	1.15	-0.319	-0.256	1.43	0.993	0.604	-0.816	-0.477	-1.33	-0.109	0.455	1.64
train_059	1	1	-0.1	1.28	0.0475	-0.937	1.33	1.7	-1.02	-0.731	0.202	0.0392	0.0742	-1.58	0.406	-0.744	-0.252	0.57	1.36	-0.419	1.31	1.31	0.448	0.479	-0.015	0.0423	0.13	-0.77	1.21	-0.7	-1.46	0.622	-1.4	0.306	1.41	0.432	0.799	-0.483	-0.799	0.235	-0.0487	-0.552	1.08	1.29	0.325	0.193	0.782	0.427	-1.79
train_060	0	1	-1.48	1.83	-1.43	0.501	-2.22	-1.39	0.0818	-0.733	-2.1	-0.141	0.242	0.7	0.429	-0.659	-0.0994	0.197	-0.393	1.78	-0.381	0.0203	-0.715	-1.93	0.875	0.999	0.884	0.0626	-0.564	0.109	0.0833	-0.45	-0.28	-1.16	0.938	0.116	-0.187	1.01	0.612	1.06	-1.44	0.415	0.58	-0.0484	-0.442	0.339	-1.62	-0.976	-0.969
train_061	1	1	0.0511	-1.04	-0.506	1.79	0.246	0.32	0.102	-0.0361	1.05	0.55	-1.57	0.0933	-0.414	1.47	0.768	1.03	-1.38	-0.336	-1.46	1.14	1.43	0.709	-1.03	-1.21	0.614	-0.441	-0.134	-0.866	-0.0252	1.3	-0.674	-1.06	0.364	0.0231	-0.89	-0.169	0.976	-1.31	0.905	-2.34	0.84	-0.0747	0.894	1.41	-0.656	-0.191	-1.04
train_062	1	1	1.48	0.725	-0.193	0.712	0.0778	1.64	-1.55	-0.406	-0.123	-1.01	0.983	-1.05	-0.942	1.05	0.0539	-0.764	0.434	-0.889	1.73	-0.186	0.745	1.32	-0.497	-1.09	-0.481	0.199	1.03	1.23	-1.21	1.08	-0.937	0.425	1.24	0.884	-0.0275	-0.578	1.35	-0.0737	-0.292	-2.08	-0.383	-0.324	0.213	1.06	0.374	-1.83	0.591
train_063	1	1	0.468	0.0786	0.46	-0.48	-0.992	1.53	0.358	0.143	1.46	1.6	0.572	0.185	-0.596	0.601	0.425	-1.09	-1.19	-1.64	-0.0967	0.293	2.75	1.86	-0.858	-0.684	-0.002	-0.431	0.609	0.622	-0.147	0.34	-0.625	-0.45	0.567	-0.202	0.389	-0.823	-2.48	-1.64	1.75	-1.21	1.94	1.4	-1.43	0.418	0.74	-1	-0.00974
train_064	0	1	-0.5	-1.33	0.0211	0.956	-0.88	-0.25	1.16	0.578	1.37	0.747	1	-0.918	0.34	-0.396	0.0411	-1.11	-1.85	-0.242	-1.33	-1.16	1.31	0.119	0.625	1.16	2.62	-0.534	-0.99	-1.8	-0.94	0.408	0.573	-1.34	-0.263	1.14	-1.83	0.278	-0.541	-0.00756	0.594	0.957	-0.503	0.363	1.65	0.618	0.0986	0.224	0.477
train_065	1	1	-0.133	1.52	-0.395	0.0175	0.693	0.401	-1.02	-1.08	-0.122	0.112	1.16	0.166	0.962	-1.52	0.118	-0.0345	-0.152	0.535	-0.00599	-0.0186	0.124	0.913	-0.174	-2.21	-0.107	0.0191	0.0928	0.236	0.757	0.86	-1.96	-0.199	0.911	0.49	0.891	1.32	0.798	-0.774	-0.223	-0.854	-0.498	1.75	-0.379	0.112	-0.31	-0.559	-0.66
train_066	1	1	0.196	0.26	0.904	0.375	1.59	0.876	0.32	-0.424	-0.496	0.323	-1.68	0.0736	1.35	0.435	-1.21	0.615	0.998	0.385	-2.15	0.612	0.487	-0.152	0.148	0.279	0.32	-0.64	1.19	1.47	-1.94	0.13	-0.937	0.636	0.497	-0.942	-1.18	-0.621	1.57	1.68	0.9	1.16	-0.833	-0.0131	0.142	1.03	1	1.09	-0.927
train_067	0	1	-0.476	0.106	0.457	-0.155	0.129	-1.57	-0.302	0.897	-0.888	-1.29	-0.615	-0.102	-0.359	0.948	-1.19	-0.825	-0.724	1.39	-0.271	-1.02	-0.51	-0.235	0.518	0.421	-0.282	0.699	-0.00909	-1.52	-1.07	-1.45	0.406	-1.31	0.436	-0.825	-0.388	0.0978	-0.804	-0.087	0.131	-0.197	0.587	0.744	1.3	-0.853	0.122	1.6	1.42
train_068	1	0	1.17	1.5	-0.418	-0.0753	0.681	1.25	0.507	0.443	0.868	-1.55	-2.01	-0.826	0.0308	-1.27	0.996	0.884	0.4	-0.823	0.996	1.78	0.342	-0.347	-1.42	-1.95	-0.97	-0.68	-0.0411	0.177	1.18	-0.498	-0.653	1.77	0.6	1.25	1.58	-2.09	-0.829	0.205	1.09	0.141	2.05	-0.297	0.855	1.62	-0.629	2.32	-1.52
train_069	1	0	-0.333	0.0604	0.158	-1.43	-0.372	1.71	-0.135	0.579	1.02	0.847	0.417	-0.32	-0.236	0.914	-0.147	0.35	-0.0649	-0.968	-0.999	-0.26	-1.3	1.63	0.33	-0.103	2.21	0.192	-0.217	-1.44	-0.531	-1.41	0.619	0.473	-0.381	1.07	-1.2	0.302	-0.412	-0.27	-1.52	-1.05	-1.33	-1.78	1.48	-1.04	0.464	-0.656	0.773
train_070	0	1	0.463	-1.6	0.343	-0.082	-0.272	-1.67	1.02	-0.813	0.53	-1.53	0.975	-1.27	1.35	-0.94	0.632	-0.884	-1.2	0.27	0.0157	-0.683	0.0814	0.236	-1.21	0.316	-0.522	1.62	-0.936	1.17	-0.268	-0.922	0.818	-0.48	-0.439	-1.89	2.34	0.228	-1.4	-1.63	0.778	0.725	0.182	1.26	0.0478	-1.98	0.602	0.325	0.448
train_071	0	0	-0.872	-0.59	0.927	1.55	-1.4	-0.741	1.15	2.41	-0.115	0.325	1.72	-0.452	-1.05	0.253	-1.67	-1.46	-1.18	1.01	-0.0981	-0.423	0.208	-1.05	-1.01	0.642	-0.139	0.0739	-0.00649	0.0969	0.0293	0.00328	0.932	-1.23	-2.17	-1.8	0.654	0.539	-1.48	0.605	-0.265	2.02	0.612	-0.741	0.0955	0.491	0.803	0.249	0.571
train_072	0	1	-1.95	-0.187	0.969	0.187	-0.549	-0.969	0.462	1.61	-0.193	0.141	0.363	-1.06	-0.392	1.58	0.00665	1.52	-0.676	2.26	-0.655	-1.64	0.7	0.748	0.246	1.97	-1.29	-0.652	-0.814	-1.41	0.176	-0.372	0.276	-1.01	-1.66	0.557	-0.732	0.484	0.709	1	0.0463	0.711	0.237	-0.501	1.68	-1.43	-1.15	-1.51	1.39
train_073	1	0	1.31	1.16	0.776	0.187	0.335	0.0412	-1.36	-0.542	-0.0755	-0.757	-1.7	1.61	1.15	0.179	1.96	1.03	1.75	0.156	-0.415	1.25	1.63	0.463	-1.25	-1.37	-1.29	-0.194	0.62	0.879	-2.24	-1.34	-1.66	1.18	2.19	0.887	0.652	1.27	0.43	-1.81	-0.91	-0.805	-1.21	-0.605	0.313	1.28	0.336	-0.232	1.59
train_074	0	0	-1.02	-1.35	-0.262	0.99	1.54	0.131	1.33	-1.01	-1.57	-0.0405	-1.66	1.03	-2.21	2.1	1.31	-0.215	0.0166	-0.512	0.548	1.29	0.458	0.316	0.639	-1.62	1.44	-0.646	-0.545	0.81	-1.14	-0.0383	1.13	-1.7	-0.796	-0.156	-1.13	-0.979	0.228	0.268	2.31	0.625	-0.746	-0.068	-0.789	0.0069	-0.882	0.0984	0.988
train_075	0	1	0.0461	-1.85	-0.856	-0.791	-0.831	1.46	0.638	-0.377	-0.374	-0.0325	0.237	0.259	1.36	-0.204	0.00426	0.774	-0.732	-0.665	-0.355	-0.836	0.0587	-2.23	0.399	0.0505	1.64	-0.527	-0.0615	-0.926	1.18	0.0729	1.96	-1.21	-0.354	0.154	0.207	-1.55	1.15	0.0166	-0.267	0.815	-1.51	0.854	0.114	-2.2	1.03	-0.212	-1.11
train_076	1	0	1.67	0.839	-0.401	-0.0117	1.42	0.902	-1.61	-0.656	-1	-0.0173	-1.26	0.483	-0.0966	0.557	0.336	1.22	1.74	-0.341	0.923	0.293	0.0088	0.639	-1.83	-0.583	0.277	-0.121	1.61	1.39	0.564	-0.28	-0.851	0.982	0.966	0.0621	0.196	-0.668	1.68	-0.0626	-0.708	-1.48	-2.17	-0.356	-0.595	0.116	1.52	-0.32	-1.61
train_077	1	0	-0.54	1.28	0.122	1.78	0.742	0.369	0.0526	0.972	-0.281	-0.0986	-0.867	-1.15	-0.166	0.535	1.03	-0.309	-0.315	0.712	0.645	2.23	1.47	-0.265	0.374	-1.62	0.401	-0.359	1.75	-0.141	-0.507	0.824	-0.444	0.0828	0.128	0.00842	-0.41	-0.66	-0.442	-0.0374	-2.15	1.42	0.226	-0.288	-0.851	-0.485	1.41	2.07	-0.781
train_078	1	1	-0.379	0.993	0.6	0.627	1.06	0.944	-1.25	1.93	-0.0801	0.104	0.574	0.74	0.813	1.17	-0.0405	0.235	0.762	1.49	0.669	0.335	1.02	1.35	-0.566	-0.0454	-1.44	-0.934	0.116	0.169	-0.342	1.3	-2.11	1.67	0.938	0.337	-1.48	0.729	0.55	0.23	-1.06	0.333	-0.0122	-0.367	-1.28	-0.0805	0.711	1.57	-0.673
train_079	1	0	0.42	2.35	-0.812	0.971	-1.01	0.559	-0.896	-0.541	-0.817	0.612	0.782	1.88	-0.635	-0.883	-0.6	-1.1	2.24	1.51	0.302	-1.44	0.829	0.265	-1.39	-0.354	-1.38	-0.464	-0.0798	1.17	1.25	0.406	-1.13	0.586	0.454	0.401	-0.112	1.41	0.327	0.273	1.57	-0.269	0.21	-1.85	-0.833	1.11	-0.841	-0.577	0.31
train_080	1	1	1.88	-0.509	1.68	1.02	-1.13	1.21	-2.68	-1.13	1	0.342	-1.75	0.433	0.91	0.607	-0.414	-0.207	0.396	0.964	-0.0368	1.25	0.0883	0.927	-1.21	-1.01	-0.825	0.69	0.388	1.23	-0.409	1.77	-0.857	0.783	0.43	0.259	2.01	0.433	1.23	-1.2	-0.473	-0.864	0.592	-1.31	-0.176	1.23	-0.16	-1.46	1.5
train_081	1	1	1.96	-1.57	-1.62	0.904	-1.82	-0.23	-1.26	-0.517	1.08	-0.227	-1.57	1.22	0.225	-0.29	-0.146	-0.377	0.722	0.672	0.131	-0.33	1.28	1.99	-0.605	-0.967	-1.05	0.706	1.44	0.785	-0.253	-0.791	-1.24	-0.944	0.968	-1.3	1.01	-1.66	-0.0616	-0.222	-0.687	1.66	-0.402	-0.932	-1.6	0.477	0.212	-1.36	1.21
train_082	1	1	-0.349	0.0768	0.438	0.441	-1.05	-0.997	-0.899	-0.214	0.457	-0.181	-1.08	-0.363	-0.186	0.597	1.53	-0.133	0.295	-0.54	-0.386	0.863	0.129	1.71	-0.331	-0.491	-0.227	0.344	0.408	0.16	0.148	-0.514	-0.483	-0.542	1.35	1.06	-0.348	-0.595	-1.04	0.0589	-1.09	-1.69	0.503	-0.594	0.472	0.455	-0.352	0.166	-0.372
train_083	0	0	1.86	-0.133	-2.02	-0.486	-1.29	0.628	1.12	0.303	0.643	0.22	-1.86	-0.305	0.408	0.0208	0.923	0.829	-0.643	-0.813	0.208	-0.00455	-1.28	-1.4	1	-0.931	1.92	-0.547	-0.994	0.189	2.39	0.341	0.734	-0.62	-0.655	-1.65	1.38	-1.15	0.743	-0.82	-0.554	1.61	-1.21	2.52	2.21	-1.33	-0.762	-0.413	-0.45
train_084	1	1	-0.159	0.608	0.563	-0.166	0.305	0.345	-0.74	1.61	1.62	0.0338	0.0735	-1.59	1.49	-0.488	1.98	-0.538	0.62	-1.67	0.203	1.69	-1.58	-0.972	-0.766	-0.613	0.503	-0.566	0.693	0.114	0.277	1.66	-0.692	0.601	1.54	0.149	0.493	0.116	0.869	-1.02	0.916	-1.3	-0.65	1.55	0.767	-0.371	2.87	-0.347	0.795
train_085	0	0	-0.461	-2.23	-1.42	0.944	0.871	-2.31	1.32	0.114	-0.521	-0.153	-2.54	-0.183	-0.85	0.925	-0.135	0.767	1.41	-0.224	-0.195	0.197	-0.191	-1.15	1.25	1.29	-0.564	-2.36	-0.982	-0.834	2.04	0.173	0.539	-2.42	-2.09	0.875	-0.337	0.216	1.12	1.09	-0.431	0.602	-0.4	-0.931	0.844	-1.05	-0.0209	-0.0604	0.187
train_086	1	1	0.356	1.09	-2.09	-0.764	-0.266	0.0475	0.0142	0.406	1.62	2.13	-0.0911	2.2	0.466	-0.478	1.01	1.36	1.29	-1.54	0.396	-1.07	-0.611	0.617	0.0679	0.0969	-1.22	0.92	1.23	-0.0807	0.721	-0.788	-0.254	-0.153	2.14	0.849	-0.566	-0.827	-0.496	-0.338	-1.24	0.301	-0.781	-1.53	-1.43	-2.98	0.823	0.632	-0.539
train_087	0	0	0.0876	-1.63	0.155	0.472	-0.783	-1.78	1.37	-0.791	0.317	-0.99	2.26	-1.38	0.103	-2.43	-1.32	-0.957	-1.25	-0.513	1.17	0.778	0.477	-0.666	0.0442	1.44	0.402	0.626	-1.44	-0.355	-1.3	-0.909	0.538	-1.56	-0.738	0.789	0.178	0.906	0.534	0.217	0.697	0.56	-0.157	-0.525	-1.02	1	-1.64	-1.58	0.0584
train_088	1	0	0.415	0.837	1.11	0.151	1.1	1.44	-1.12	1.25	0.657	0.77	-1.27	-0.704	0.259	1.57	-0.12	2.26	0.356	-0.385	-0.672	0.426	-0.418	-0.645	-0.666	-0.95	-0.93	-0.568	2.11	-0.681	-0.0517	-0.68	-0.275	-0.864	-0.549	-0.141	-1.03	0.501	0.967	0.00541	-0.179	0.278	-1.09	0.272	-0.791	-1.64	1.16	-1.27	-0.292
train_089	1	0	0.219	1.43	0.0501	2.07	1.28	1.14	-0.24	0.76	0.497	0.12	-1.77	-1.22	-0.48	1.74	1.31	-0.607	0.179	-0.768	0.284	-0.427	0.364	-0.897	-1.51	-0.0344	0.154	-1.64	-0.262	-0.611	-0.108	0.75	-0.512	0.493	0.0375	0.0651	-0.389	-0.373	1.04	1.62	-0.251	-0.161	-1.71	1.53	0.756	-0.169	1.67	0.868	-1.7
train_090	1	1	1.05	0.413	-0.667	1.86	-1.2	0.179	-0.943	-1.24	0.0853	-1.55	0.47	0.85	0.217	1.32	-1.02	0.296	0.387	-0.0785	-0.176	0.338	1.61	0.0399	0.354	0.534	0.603	-1.69	1.23	0.0784	-1.05	1.26	-0.885	0.0708	1.42	0.579	0.218	-0.406	1.33	1.32	-0.651	-1.71	0.389	1.43	-0.371	1.05	-0.841	-1.2	-1.81
train_091	0	1	-0.224	-0.86	-0.00741	0.85	-0.4	-0.372	-0.806	0.952	0.679	2.34	0.116	0.439	0.101	1.75	-0.0454	0.695	0.721	0.0524	-0.312	-0.753	0.82	-0.428	0.809	0.773	-1.52	1.57	-0.689	-0.497	0.302	0.655	0.466	0.0921	-0.139	0.533	0.235	1.22	0.747	-1.94	-1.46	-0.387	0.13	-0.603	0.276	-0.69	-1.22	0.617	0.892
train_092	1	0	0.908	1.26	-0.748	1.56	-0.209	0.757	-0.778	-0.0123	0.208	1.73	-2.37	0.842	-0.434	0.627	-0.666	0.697	0.777	1.17	0.727	0.395	0.22	1.25	-2.29	-0.868	0.15	-0.051	0.552	0.547	0.703	1.14	-0.667	0.25	0.57	0.176	-0.688	-2.22	2.29	1.51	-1.35	-0.62	-0.259	-0.429	0.345	1.39	0.184	0.616	-0.465
train_093	1	1	-1.97	0.373	-0.213	-0.316	1.62	0.422	-0.504	1.81	0.756	-1.4	-0.56	-0.481	0.623	1.36	1.6	-1.22	-0.166	-0.458	0.243	0.289	0.0434	0.676	-0.251	-0.464	0.282	1.21	0.752	0.276	-0.176	0.535	-0.664	1.44	0.544	0.842	-0.234	-1.77	-0.262	0.329	0.479	2.73	-0.215	0.976	-0.933	-0.714	0.335	0.617	1.08
train_094	1	1	-1.77	0.971	0.234	1.62	-0.0308	0.107	-0.266	-0.612	-0.395	1.08	-0.196	-0.0061	0.12	1.49	0.133	-1.03	-0.326	0.459	0.864	-0.545	-0.162	-0.503	-1.15	0.205	-1.36	1.06	2.08	1.95	-1.63	0.178	0.678	0.637	-0.406	-0.477	1.1	-0.442	0.189	-0.845	0.233	-1.73	-0.0189	0.335	-0.591	0.385	1.76	-1.57	0.308
train_095	0	0	-0.754	-0.365	-0.307	-0.782	-0.52	-1.06	1.82	-0.668	-1.83	-0.485	2.11	1.28	-1.76	-0.414	0.159	-1.08	-1.56	0.876	1.78	-0.485	0.938	-0.0201	0.826	1.53	-0.466	0.351	-1.41	-1.66	0.225	-1.11	0.368	-0.515	-1.03	-0.745	0.383	0.69	-0.0842	0.887	-0.828	0.277	0.866	0.867	-0.0784	2.46	-1.19	-0.476	-0.885
train_096	0	0	0.782	-0.317	0.645	-1.62	0.639	-0.489	0.876	-0.917	-1.55	0.535	-1.48	-1.99	0.0124	0.31	1.19	0.513	-0.0337	-0.723	-0.827	0.317	-2.97	-1.43	-0.541	1.09	-0.682	0.363	-1.09	-0.67	-0.969	0.195	0.741	-1.02	0.962	-0.937	-0.287	1.4	1.14	-0.21	-0.396	-1.16	-0.489	-0.111	0.362	-1.12	-0.421	-0.521	-0.814
train_097	1	0	0.715	-0.746	-0.154	-0.498	-1.25	-0.344	0.24	-0.214	1.24	0.968	-0.224	0.651	-0.243	-1.23	0.814	-1.14	-1.38	-3.11	-0.314	-0.321	-0.826	-0.287	-0.911	1.09	0.779	-0.756	-0.107	0.186	1.42	-0.209	0.873	-0.968	1.16	0.0345	2.34	-0.997	-1.05	-1.62	0.966	0.798	1.18	0.734	0.547	0.401	0.937	1.08	0.951
train_098	0	1	-0.914	-1.28	-0.438	0.171	-1.31	-0.874	0.432	0.867	0.47	0.802	-0.542	1	-0.325	1.08	0.5	0.654	-0.132	1.75	-1.17	-1.11	1.49	-0.555	0.987	1.25	1.3	0.309	0.403	-1.12	0.526	-1.04	1.92	-0.267	0.202	-0.65	-0.607	-1.06	0.0594	2.2	-1.17	0.469	0.316	0.16	0.603	-0.101	-0.243	0.26	-1.22
train_099	1	1	0.193	0.92	0.791	-1.27	-0.277	0.445	-0.0343	-0.495	-0.341	1.09	0.418	2	-1.46	-1.29	-0.17	-1.4	-0.207	-1.16	0.499	1.02	-0.98	0.858	-1.67	-0.517	0.845	-0.653	0.583	-0.524	-0.684	-1.17	-0.736	0.698	0.0348	-0.439	0.584	1.05	0.146	-0.597	-1.1	-0.731	0.599	0.571	0.545	0.69	0.148	-0.626	-1.21
train_100	0	0	0.122	0.405	-1.22	-1.62	0.0529	-0.00422	0.522	1.5	-1.46	-1.87	-0.271	-1.04	-1.88	-0.638	-0.613	0.335	-0.115	-0.92	0.942	-1.1	-2.29	-1.09	1.04	1.79	1.3	-0.606	-2	0.0661	-0.315	0.479	-0.232	-1.07	-0.43	-2.01	-1.16	0.194	0.655	0.919	1.47	0.433	0.441	0.814	-0.248	-0.244	-0.835	-0.376	-0.00881
train_101	1	1	-0.172	1.93	-0.912	1.32	0.743	-0.658	-1.6	-0.0363	0.564	0.666	0.417	-0.0485	0.811	-1.04	0.536	-1.18	1.83	1.57	1.21	0.873	0.252	0.632	-0.849	0.0308	1.19	1.07	0.812	1.59	-0.864	-0.576	-0.69	0.916	0.932	0.128	-0.182	1.9	1.6	1.15	0.574	-1.35	1.13	1.19	-0.609	1.01	-0.063	-0.977	-0.165
train_102	1	0	1.07	0.805	-1.17	0.466	-0.418	1.7	-0.917	-0.85	-1.05	0.0357	0.517	2.6	-1.06	-0.33	-0.696	0.748	0.32	0.176	0.579	-2.24	0.349	0.1	-1.48	-1.18	-1.73	-0.212	1.12	0.853	-0.403	-0.0768	-0.0359	-0.109	1.11	-0.142	-0.562	-1.88	0.42	-1.67	0.4	-0.897	0.418	-1.4	0.643	1.02	-0.542	-2.89	0.914
train_103	1	0	1.2	0.481	1.35	0.919	-0.339	0.345	-1.12	-0.955	2	2.64	0.52	-1.32	-0.327	-0.889	0.887	-0.325	1.18	-0.663	0.74	1.59	-1.01	1.3	-2.09	0.952	-0.0529	1.41	-1.31	-0.449	-0.855	1.57	0.876	0.446	0.749	1.7	1.96	0.925	-0.22	-0.426	-0.394	-0.579	-0.361	-1	1.83	1.07	0.491	0.106	0.604
train_104	0	1	-0.069	-0.982	2.35	-0.124	-1.28	1.28	0.00874	-0.414	-1.03	0.303	0.0602	0.154	1.06	-1.3	1.18	0.746	1.45	1.3	-3.03	-0.832	-0.852	-0.194	-0.0185	0.297	-1.45	-0.554	-0.689	-0.856	0.0899	-0.408	-0.629	-0.0833	0.268	-0.814	0.0999	1.68	-2.1	-1.97	-0.622	0.626	-0.192	-0.361	0.43	0.76	0.964	-0.539	-0.0784
train_105	1	1	0.866	0.593	-0.478	0.734	-0.101	1.98	-0.474	-1.89	0.124	-0.186	-0.85	-0.962	1.09	0.518	-0.521	0.688	0.68	0.0669	0.63	0.963	-0.812	0.415	-1.16	-1.78	-0.78	-1.02	-0.106	0.456	0.975	0.00695	-1.83	0.968	0.347	-1.44	-1.32	-0.106	1.7	-0.197	0.0535	-1.68	-1.09	0.62	-1.42	1.87	-0.62	-1.82	-0.96
train_106	0	0	0.0363	-1.41	-0.361	-1.55	0.464	0.0693	1.33	-0.285	-2.27	-0.161	1.62	-0.99	-0.836	-0.924	-0.277	-0.0833	-0.0558	-0.903	-0.773	-1.16	-2.18	-0.0701	0.563	1.5	0.153	0.729	-1.73	-1.16	0.13	-1.93	0.292	-1.08	-1.75	-1.91	-1.65	1.57	0.998	0.424	1.58	0.994	0.499	-0.46	-0.302	-0.852	0.264	0.55	0.823
train_107	1	1	0.675	1.67	0.262	-0.506	-0.158	0.452	-1.61	-0.464	0.984	2.33	0.815	0.54	-0.619	0.989	0.869	-0.294	1.15	0.104	0.269	0.87	-0.642	-0.113	-0.44	-1.83	0.604	1.23	0.826	-0.754	-0.849	-0.849	1.02	-0.194	1.64	2.76	-0.74	0.675	-1.17	0.951	-1.12	0.088	1.11	-0.298	-1.26	0.3	-0.981	0.535	0.0993
train_108	1	1	2.34	0.72	1.71	0.986	-0.604	0.713	-0.423	0.132	0.376	0.557	-0.255	-0.443	-2.05	0.0456	0.923	0.996	-0.629	-0.823	0.183	-0.518	0.315	1.83	-0.899	-1.38	0.398	-2.17	1.58	0.0619	-1.18	-0.588	-2.36	-0.0724	1.87	-1.17	0.554	-2.77	0.0254	-0.278	-0.284	-0.117	-1.81	-1.38	0.453	0.57	-0.78	-1.97	0.12
train_109	0	1	-0.472	-1.35	-0.588	1.07	1.04	-1.6	0.624	1.39	0.798	-0.283	0.423	-1.45	0.376	1.76	-0.916	-1.46	-0.735	0.0377	-0.386	-0.937	0.65	-0.294	0.948	1.01	0.0345	-0.234	-0.137	-0.0754	-0.252	0.449	-0.161	1.55	-0.329	-0.742	-1.26	-1.24	0.472	0.254	-0.542	1.51	-1.51	1.04	0.603	-0.109	1.39	0.603	-0.908
train_110	1	1	0.0384	0.155	1.09	0.896	0.764	0.98	-0.568	-1.57	0.939	-1.08	-0.193	-1.13	0.902	-1.05	0.794	-0.699	0.674	0.497	1.74	0.561	1.01	0.392	-1.16	-0.548	0.607	0.992	0.642	1.57	-1.13	-1.15	-0.396	-0.478	1.32	1.46	0.0952	-0.535	0.591	0.337	0.971	0.0979	0.909	-0.212	-0.637	2.14	-0.178	-0.94	0.426
train_111	0	0	-0.857	-1.01	-0.567	-1.71	-0.539	-0.607	1.27	0.592	-1.14	-2.35	-0.592	0.644	0.774	-0.158	0.101	1.47	-0.367	-0.436	-0.486	-0.732	-0.193	0.67	1.33	0.542	-1.07	0.459	-1.14	-1.27	-0.662	1.04	-0.239	-0.557	-1.23	0.197	-0.172	1.28	0.416	-1.22	-0.688	0.759	-0.42	-0.894	-0.581	-0.475	-0.778	0.364	1.62
train_112	0	1	-1.01	-0.243	-0.562	-1.35	1.23	0.0584	0.8	-0.0317	-2	-0.118	0.271	0.544	-0.96	0.682	-0.57	0.287	0.962	-0.685	0.182	-0.799	-0.521	-0.561	1.3	0.868	0.281	-1.23	0.218	0.916	1.73	0.242	0.378	0.0158	-0.151	1.86	-0.221	0.581	0.987	-0.214	1.28	-1.37	0.892	1.01	0.365	-0.214	-0.725	-0.225	-1.62
train_113	1	0	0.779	1.18	0.876	0.752	1.09	1.02	-1.26	1.26	-0.146	-1.81	0.12	-0.525	0.177	-0.542	0.844	-1.69	-1.29	0.116	-1.15	1.01	0.241	0.553	-0.935	0.58	0.863	0.0725	0.925	-0.313	-1.69	-0.743	-1.15	-0.0588	0.0366	-0.825	-0.798	0.128	-0.128	0.915	0.329	0.822	1.1	0.81	1.63	-0.4	1.72	0.388	1.21
train_114	0	1	-0.196	-1.25	-0.656	-0.171	-0.614	-1.2	0.392	1.31	0.53	-2.14	-1.05	0.459	0.646	-0.202	1.15	0.676	-0.934	2.28	0.417	-0.942	-0.23	-0.963	1.13	0.698	0.685	-1.18	-0.777	0.792	0.47	-0.179	0.463	0.736	-1.63	-1.24	-1.07	-1.18	-0.04	-0.0148	-0.496	1.88	-0.55	-0.852	-0.736	-0.706	0.121	1.54	1.12
train_115	1	1	-0.0677	-0.797	-1.21	1.46	-0.926	-1.44	-0.119	-0.719	1.11	0.932	-0.359	0.411	0.838	-1.96	0.264	-0.462	1.97	-0.314	1.01	-0.726	0.603	-0.627	-0.675	0.406	-0.478	-0.431	-0.217	1.07	1.23	1.45	-0.045	-0.026	0.197	1.64	-0.417	-1.17	-0.0889	1.08	-0.309	0.121	0.161	-0.814	-1.12	-0.338	-0.323	0.129	0.729
train_116	1	1	0.639	1.27	-0.982	1.24	0.0368	0.872	0.218	-0.195	1.39	1.42	-2	0.669	0.96	0.583	1.83	-2.47	-1.06	0.396	1.33	-0.832	1.94	-0.259	-1.11	-0.698	-0.0575	-0.711	0.181	2.26	2.84	-0.539	-0.317	-1.15	0.602	0.797	-0.114	-1.51	-0.656	0.584	-0.811	0.731	1.68	0.719	-1.97	-0.453	0.0539	-0.226	-0.401
train_117	1	1	0.782	0.869	-1.11	0.202	0.368	2.04	-0.425	-0.352	0.263	1.1	-0.545	2.68	-0.604	0.154	-0.339	-1.16	-0.44	-1.42	1.54	1.12	2.04	0.785	-0.924	-0.692	0.143	-1.68	0.536	-0.0836	-0.304	-0.681	-2.05	1.93	0.392	0.49	-1.95	-2.26	2.01	0.0309	-0.813	-1.76	-1.25	-0.612	0.491	1.45	0.827	-1.19	-0.945
train_118	1	0	0.0739	0.0128	-0.183	-1.09	-1.12	1.14	-0.952	-0.526	2.06	1.14	0.955	-0.939	0.978	-0.121	-1.75	1.17	1.88	-2.43	-1.26	1.9	-0.875	-0.635	-0.182	0.082	1.73	1.31	0.861	-2.58	-2.11	0.213	0.561	-0.617	0.949	0.669	1.69	1.06	0.217	0.234	-1.3	-0.0402	0.389	0.271	-1.25	0.768	-0.492	0.0491	0.202
train_119	1	0	0.52	1.11	1.66	0.207	0.616	0.206	-1.21	0.393	0.135	0.157	-0.382	-2.18	-0.363	-1.68	-0.309	1.84	-0.661	-0.298	-0.532	2.04	-1.04	0.455	-0.198	0.00865	0.555	-0.863	0.176	-0.464	-0.904	-0.059	0.881	1.2	0.357	0.658	-0.106	-0.9	0.69	1.04	-0.0468	-0.367	1.64	-0.142	0.0904	0.565	0.541	1.54	-1.35
train_120	0	1	0.705	0.95	0.532	-1.49	-0.135	1.38	0.982	0.252	0.335	0.541	1.23	1.61	0.52	0.575	0.458	-0.0833	-0.912	1.26	0.808	-1.51	-1.4	-1.29	0.563	-0.333	-0.888	1.6	-1.16	0.215	1.47	-1.75	0.0136	0.829	-1.04	-0.957	-0.695	0.434	-0.168	-0.544	-1.87	0.394	0.53	0.659	-0.315	0.0919	0.188	-1.78	0.193
train_121	1	1	-0.215	1	0.46	1.54	1.37	-1.5	-0.912	-0.844	-0.127	-0.151	-1.34	0.659	0.245	0.284	0.289	-2.22	0.809	2.33	0.51	-0.102	2.48	-0.853	-0.855	2.03	-1.74	-0.546	1.04	0.919	1.55	-0.565	0.125	1.89	1.22	1.52	0.49	0.594	-0.869	-0.581	0.714	-0.397	0.946	0.0782	-0.344	1.28	0.0639	2.83	0.413
train_122	0	0	0.511	-1.14	1.49	-0.951	0.213	-0.733	1.04	-1.46	0.755	0.2	-0.472	0.715	0.669	-0.33	-1.79	1.27	0.671	-0.44	-1.27	-0.559	0.0674	-1.39	1.22	-0.31	-2.05	-0.814	0.444	-0.124	0.666	0.676	0.506	-1.16	-0.601	-1.77	1.23	-0.258	-2.43	-0.0637	0.693	-0.429	0.208	-0.257	-1.43	-0.593	-1.55	-0.911	-0.0654
train_123	1	1	-0.142	0.697	0.444	2.22	1.55	0.172	-0.856	-1.6	0.0484	1.23	0.0128	1.66	0.683	0.969	0.529	-0.789	1.34	-0.766	2.84	0.148	-0.467	0.7	-0.428	0.476	-0.693	-0.158	0.211	2.19	0.731	0.563	-0.189	1.13	-0.767	0.661	0.0627	-0.53	-0.66	0.0939	-0.8	-0.313	-1.86	1.16	-0.825	0.472	0.732	0.714	-0.0596
train_124	0	0	-0.991	-1.55	-0.609	-1.12	0.473	-0.0209	0.55	0.438	-1.36	0.964	0.912	1.06	1.23	1.46	0.16	1.12	0.257	-0.837	-1.92	-1.07	0.537	-0.639	1.56	1.61	-2.02	-1.45	-1.23	-1.28	1.19	-0.639	-1.48	0.0352	-1.88	-0.74	-0.0229	1.54	0.86	-0.593	-0.199	-0.811	-0.88	0.88	-0.465	-0.523	-1.57	-0.933	-0.646
train_125	1	1	0.95	-0.376	0.672	1.89	2.17	0.693	-1.43	0.365	0.79	-0.12	0.0817	-0.831	0.515	1.54	0.329	0.788	1.54	-0.442	-1.18	1.53	0.113	1.51	0.455	-0.573	0.652	0.678	0.797	-0.791	-0.499	2.02	-0.707	1.94	2.03	0.574	-0.763	0.749	0.549	1.41	-0.846	-1.52	-1.48	-0.962	0.221	-0.0795	0.331	-0.616	-1.52
train_126	1	1	-1.35	0.782	0.899	0.962	-0.234	-0.818	-0.608	0.915	0.963	1.27	1.4	0.527	0.285	-0.864	0.135	-1.35	1.33	1.01	1.14	-0.576	0.481	0.606	-0.854	-0.811	-0.969	0.474	0.64	1.57	-0.85	-0.227	-1.17	0.887	1.48	0.56	-0.88	-0.729	-1.03	1.08	1.33	-0.657	1.88	-1.06	0.164	0.776	-0.0908	-0.0434	0.463
train_127	0	1	-0.902	0.825	0.26	-1.45	0.333	-0.912	0.384	0.167	1.06	-0.542	-1.43	-1.18	-0.134	0.163	0.759	-0.929	0.224	-0.795	0.332	1.18	-0.855	-2.12	0.0345	-0.432	-1.25	1.49	-0.868	-0.0879	-0.562	0.876	1.21	-0.423	-0.73	-0.00783	0.294	1.07	-1.58	-0.215	-0.809	0.91	0.0596	-0.323	-0.173	-0.691	-0.355	1.21	1.13
train_128	0	1	-0.549	0.261	0.667	-0.967	-1.25	-0.395	1.56	0.792	-1.76	0.42	-0.0995	-0.409	-1.92	-0.866	0.535	0.657	-0.155	-0.711	0.711	-0.31	-0.397	-0.0775	1.43	0.227	0.423	-1.25	-0.665	0.0523	0.128	-1.73	-0.535	0.581	-1.06	-0.469	-0.422	0.541	-0.718	0.853	0.488	1.02	0.836	0.678	0.623	0.664	-2.17	0.385	0.437
train_129	1	1	0.235	-0.954	0.296	0.332	-0.18	0.324	-0.0656	-0.12	1.2	-0.825	0.921	-0.558	3.01	-0.669	1.9	-0.707	0.965	-1.16	0.0569	-0.495	0.81	0.294	-0.819	-1.63	-0.568	0.896	1.6	-0.559	0.474	-0.248	-0.647	1.13	0.128	0.525	1.5	0.0705	0.226	-1.48	-2.69	-0.0952	-1.61	-1.59	-0.739	-0.133	2.5	0.818	0.167
train_130	0	1	0.67	-1.9	-1.34	0.163	-1.83	-1.1	0.781	-0.102	0.287	-1.82	1.06	-0.94	0.167	0.371	-0.894	1.25	0.0325	0.856	-1.38	-0.959	-0.471	0.523	1.41	0.0463	1.5	0.119	-0.775	-1.7	-0.634	1.58	2.13	-0.134	-0.779	0.634	-0.171	0.0576	-0.832	0.229	-0.721	0.418	-0.103	-1.16	1.33	-0.129	1.08	-0.114	1.12
train_131	1	1	0.777	-0.382	0.782	2.14	-0.321	1.08	-0.663	-1.09	-0.332	-1.34	0.275	0.573	1.24	1.35	-0.997	0.372	1.13	-0.494	0.7	-0.271	-0.236	0.459	-1.28	0.344	0.249	-0.958	2.04	-0.795	-0.333	-0.582	-1.83	0.919	1.23	1.7	0.191	-0.664	0.26	1.1	-2.11	-1.21	-2.28	-1.37	0.359	-0.768	0.744	0.173	0.71
train_132	0	0	-0.313	-1.19	1.15	-1.22	-1.85	-0.188	0.355	-1.12	-1.32	-1.28	0.147	-0.914	0.406	-1.29	1.3	-1.66	-0.509	-0.593	-0.229	1.69	-1.7	-0.182	0.327	-0.323	1.1	-1.58	-2.93	0.745	-1.05	0.177	0.994	-0.564	-1.63	-1.35	0.0862	0.567	0.0363	-0.699	-0.0589	0.205	0.0111	-0.384	-0.71	0.217	0.439	0.312	-0.705
train_133	1	1	-1.63	0.526	0.583	1.93	-0.486	-0.134	-0.524	-1.02	0.766	-0.795	-0.629	1.42	1.06	-0.177	-0.165	-1.19	-0.248	2.65	-0.175	1.08	1.55	-0.36	0.995	0.123	1.51	-2.13	0.0176	1.33	1.34	1.22	-0.675	0.548	-1.24	0.01	-1.15	0.476	0.997	-0.563	1.2	0.25	-0.421	0.401	-0.338	1.3	1.05	-0.563	-0.906
train_134	1	0	-0.306	0.613	-0.85	0.625	0.274	0.0481	-0.576	-0.779	0.688	-0.396	-0.0648	0.208	1.41	-0.829	-0.0193	-0.235	-0.261	0.391	0.501	1.48	-0.177	-0.723	1.16	-1.33	0.996	-0.839	0.171	1.11	-0.476	0.979	-0.00879	1.36	-0.0699	0.198	0.615	-1.57	2.62	1.42	-0.745	0.104	-0.203	1.02	0.546	-0.238	0.608	0.408	-0.999
train_135	0	1	0.0573	0.311	0.801	-0.0756	0.91	-0.729	0.829	0.262	-0.641	0.138	-0.181	-0.52	-1.15	-0.599	1.03	0.472	-0.484	-0.0619	-0.903	0.196	-0.899	-2.43	-0.861	1.83	0.616	-0.79	-0.733	0.475	1.16	-0.0282	1.77	-1.03	-1.06	-1.18	-0.403	-0.186	0.185	0.47	0.224	0.843	-1.17	0.37	-1.21	-0.622	-0.289	-0.604	-1.45
train_136	0	1	0.0787	-0.331	-0.574	-1.25	0.311	1.46	-0.217	-0.661	-1.77	0.0496	2.13	0.512	1.37	0.456	-0.398	-1.2	-1.49	0.292	1.14	-1.35	0.149	-0.865	1.16	-0.0274	-1.15	0.47	1.07	-0.478	0.889	-0.0942	0.0403	-1.32	-1.43	0.254	0.0626	0.515	1.05	0.202	-0.72	0.697	-1.19	0.772	-1.23	-0.763	1.33	-0.41	-1.53
train_137	1	0	1.85	0.75	0.0354	0.564	1.73	-0.339	-1.06	0.712	0.0327	-0.00833	-1.18	1.16	-0.478	1.75	-0.133	-1.56	0.766	-0.112	0.285	0.849	-0.737	0.872	-1.14	0.736	-0.122	-1.62	0.964	-1.04	1.27	-2	-1.24	0.911	0.869	0.168	-0.283	-1.55	0.381	2.39	-1.99	0.523	-1.49	0.231	0.409	-0.449	-0.0277	0.613	-0.802
train_138	1	1	0.141	0.605	-1.77	1.5	-1.16	-1.52	-0.125	-1.12	0.528	1.25	-0.603	0.135	-0.28	-0.432	0.2	-1.19	0.352	0.574	2.1	-0.935	-0.184	0.341	0.243	-0.39	0.093	-0.526	-0.787	1.87	-0.354	0.85	-1.41	0.491	1.15	-1.29	1.08	0.0105	1.71	-0.447	0.245	0.0739	0.357	-0.0102	-1.11	0.965	-1.22	0.0673	2.06
train_139	1	1	-0.785	0.295	0.623	0.947	0.312	0.233	-1.21	-2.1	1.08	0.928	-1.22	0.359	0.211	1.63	1.79	-0.0392	1.06	0.035	1.7	1.29	0.278	0.638	-0.00941	0.139	0.7	0.0994	0.747	0.999	-1.46	1.55	0.621	0.85	0.561	2.41	0.0422	-0.809	-0.468	0.616	0.221	-1.13	-1.36	-1.05	0.323	0.924	0.83	0.845	-1.24
train_140	1	1	0.481	1.94	0.165	0.37	0.419	1.14	-0.875	0.342	0.514	-1.1	-0.778	-1.37	-0.395	-1.92	-0.956	-1.27	2.21	0.555	0.242	0.62	-1.18	0.501	-1.11	-0.752	-0.0852	1.49	-0.21	0.85	-1.1	1.62	-0.739	0.986	-0.783	0.421	1.39	-0.399	-0.146	-1.29	-1.8	0.278	0.654	-1.27	1.33	-0.27	0.683	0.702	1.4
train_141	1	1	-1.41	1.15	-0.399	1.3	0.104	0.921	-0.106	-0.0187	0.597	1.44	-1.12	-0.44	0.445	1.58	1.3	2.31	-0.354	1.03	-0.376	-1.3	-0.169	1.69	-0.314	-1.68	1.02	1.25	1.49	-0.286	-0.799	1.49	-0.0487	-0.0142	0.284	-0.202	-0.831	-1.21	0.574	-0.791	-0.602	-1.23	-0.521	-0.00258	0.317	-0.351	0.154	-1.28	-0.0421
train_142	1	1	0.32	0.0517	-0.557	-0.0799	-0.694	-1.29	0.109	-1.81	-0.186	0.386	-2.13	1.69	-0.27	-0.232	0.852	0.151	-0.0602	0.692	0.209	-1.53	0.378	0.895	-0.18	0.349	-0.000135	-2.61	1.5	0.935	1.17	-1.63	-0.54	0.535	0.309	-1.16	-1.17	-1.4	0.487	0.204	-0.556	-1.88	1.17	2.01	0.75	1.32	2.36	0.212	-1.28
train_143	0	1	0.943	0.151	1.38	-0.859	0.285	0.384	-0.561	0.523	1.45	0.08	-0.304	-1.16	1.28	0.421	0.74	0.216	-1.04	1.46	-2.52	-0.216	1.6	-0.928	0.321	0.648	0.44	1.39	0.189	2.86e-06	0.715	1.83	1.42	0.394	0.141	0.119	1.53	0.233	-0.849	0.113	-1.66	-0.143	-1.11	-0.55	1.41	0.0509	0.741	-0.328	-0.393
train_144	0	1	1.83	-2.01	1.23	-1.46	0.102	0.181	1.04	0.651	0.726	-0.987	-0.167	1.2	-1.15	-0.0539	1.04	0.968	-0.558	-1.37	-0.703	0.646	0.696	-0.668	0.521	0.973	0.3	-1.6	-1.85	-1.35	0.646	-1.52	0.953	-1.04	-1.35	0.469	0.713	0.673	-0.564	-0.136	0.293	1.5	0.164	-0.698	0.308	-0.431	-1.16	-0.339	1.48
train_145	1	1	0.808	0.128	-0.302	1.19	0.573	-1.48	-0.768	1.06	0.885	-1.27	0.128	0.241	-0.341	-1.36	0.765	0.127	-1.23	2.15	0.759	2.31	0.419	0.552	0.0439	0.71	-0.927	0.32	0.228	0.883	0.968	0.0477	0.249	3.55	-0.491	-0.162	2.89	-0.934	0.387	0.469	-0.571	-1.11	-0.9	-1.25	1.63	-0.465	1.03	-0.485	-0.38
train_146	0	0	-1.42	0.919	-1.74	-0.417	-1.24	1.01	1.91	-1.72	-2.13	0.158	0.834	-0.309	-1.1	-1.8	-0.787	0.216	-0.244	-1.11	1.32	-0.414	-1.03	-1.53	0.492	0.894	1.13	-1.13	-2.15	-0.324	1.12	0.999	0.631	-0.784	-1.57	0.0373	-0.223	-1.18	-0.133	0.917	0.428	0.267	-0.475	0.861	1.3	-1.02	-0.827	0.396	-0.758
train_147	0	1	-0.0768	-0.752	-0.562	-0.504	1.13	1.36	1	-1.25	0.168	-0.134	-0.639	-0.667	0.0263	0.865	0.223	0.711	-0.61	-1.23	0.0532	-1.12	0.646	-0.959	0.934	0.685	-0.614	0.699	0.242	-1.63	0.962	0.88	1.51	-1.43	-1.7	-0.0764	0.803	-0.428	-0.101	-0.753	1.22	-0.0469	0.537	1.17	-0.92	0.45	-1.52	-0.406	-1.59
train_148	1	0	-0.692	0.0254	-0.201	0.328	0.772	0.467	-1.22	0.385	1.38	-1.54	0.975	0.492	1.41	-1.19	0.106	-0.63	-0.867	1.26	0.375	0.854	0.912	-0.427	-0.281	-0.632	0.912	0.303	-0.157	0.766	0.591	1.06	-0.419	1.76	0.398	0.471	1.02	-0.359	0.553	-0.0892	-0.448	-0.0571	-0.83	1.19	-0.0472	0.894	1.42	0.122	-0.783
train_149	0	1	-0.544	-1.18	-1.04	0.367	0.335	0.155	-0.751	-1.55	-1.76	0.545	-1.13	-0.409	1.38	0.83	-0.0858	1.06	-0.258	-0.293	0.53	-0.623	-1.57	-0.176	1.48	0.523	0.548	0.292	-0.401	-0.513	0.919	0.6	0.805	-0.582	-1.54	0.53	-1.38	0.847	0.945	1.27	-1.32	-0.942	-0.897	1.41	-1.45	-0.117	-0.228	-0.532	-1.67
train_150	0	0	0.0726	-0.475	-0.746	-0.459	0.164	-0.481	0.227	-0.501	-1.85	-0.018	-0.492	-1.13	-1.64	1.11	-0.263	-0.364	-0.00993	-0.834	0.309	-0.39	-0.368	1.49	0.639	0.262	-0.719	-0.0689	-0.021	-1.58	0.417	-0.442	-0.499	-1.71	-0.278	-0.572	0.107	0.293	-0.948	1.57	-0.303	0.197	-0.538	0.848	1.51	-0.651	-1.76	-1.19	0.158
train_151	0	0	-0.445	-0.597	-1.83	-0.776	-2.05	-0.947	1.75	0.54	-0.425	0.128	-0.0171	0.117	-1.77	0.261	0.00185	1.81	-0.246	-1.08	-0.845	-0.888	0.414	-0.135	1.69	0.643	-0.0592	-0.566	-0.865	-1.39	-0.893	-1.14	0.002	-0.481	-0.341	-1.15	-0.169	-0.922	-0.572	-1.19	-0.442	-1.45	1.12	2.06	1.38	0.788	-0.55	0.379	-0.111
train_152	0	1	0.179	0.0655	-1.14	-2.42	0.27	0.359	1.39	0.0797	-0.0591	-0.0836	0.248	-0.169	0.443	0.98	0.17	1.75	0.119	0.246	-0.0576	-2.1	-0.0701	0.523	0.949	0.958	1.22	0.229	0.403	-0.281	-0.558	-0.00451	1.69	-0.269	-0.108	0.359	-0.38	0.372	-0.739	-0.563	-1.19	0.73	0.634	-0.875	-1.14	-2.02	0.645	0.986	1.02
train_153	0	0	0.564	-1.49	-1.79	-0.88	-2.18	-0.575	1.5	-0.00678	-0.697	-1.67	0.601	0.732	-1.05	-0.29	-1.47	0.166	1.83	-1.7	0.81	-1.02	-1	1.14	1.2	-0.115	0.771	-0.307	0.146	-0.762	-1.17	-2.66	0.99	-1.19	-0.909	0.28	0.311	-0.193	-0.915	-0.442	0.971	0.965	-0.462	0.0805	0.283	-1.58	0.4	0.0383	1.08
train_154	0	0	0.166	0.118	-0.363	-0.166	0.674	0.506	1.1	0.486	-1.26	-1.1	1.57	-0.608	1.21	-2.23	-0.147	-0.448	-1.17	-0.662	-0.757	0.089	-1.51	-0.457	-0.747	-0.487	2.06	1.22	-0.658	0.387	1.98	-0.265	0.0112	0.136	0.135	0.4	-1.07	2.09	0.403	-0.12	1.29	-0.727	0.73	-0.0622	1.09	-1.2	-0.621	0.296	-1.14
train_155	1	1	0.00764	0.082	1.58	0.207	0.333	-0.54	-0.827	0.119	1.34	-1.05	0.232	-0.879	-0.397	0.624	-0.668	-1.13	0.389	-1.24	1.47	1.18	1.1	2.11	-0.894	-0.132	-1.4	0.768	1.08	-0.821	-1.16	-1.11	-1.84	1.38	0.982	0.726	0.943	-0.441	0.328	0.406	-0.0754	-0.492	0.915	-1.32	-0.35	1.44	0.108	-0.454	1.39
train_156	1	0	-0.162	-0.291	1.32	-0.908	-1.2	-0.74	-1.46	1.74	0.393	1.75	1.13	0.807	-0.97	-1.25	0.744	0.204	0.811	0.122	-0.884	-0.48	-0.0796	-0.806	0.54	-0.502	0.454	-0.208	-0.708	1.79	-1.66	-0.117	0.0199	0.0919	2.19	0.0811	2.06	0.408	-0.633	0.704	1.23	-0.047	1.71	1.26	-0.0992	1.48	-0.335	0.205	1.22
train_157	1	0	-0.28	1.1	1.01	0.719	0.629	-0.301	0.365	0.992	0.263	-0.345	-0.124	-1.5	-2.19	-0.87	-0.594	0.313	-0.788	-0.358	0.375	0.848	0.532	-0.182	-1.04	0.0869	0.154	0.228	1.46	1.08	-0.989	-1.38	0.729	0.817	-0.0594	-0.119	0.236	-1.09	0.389	-0.636	1.53	-0.658	1.65	-0.371	0.0809	0.921	0.952	1.19	-0.176
train_158	1	0	-0.0249	1.23	0.864	-0.94	-1.83	-0.0931	-0.862	-1.09	0.273	-0.931	-0.0499	-0.162	0.634	0.0623	-2	-0.601	-1.23	0.515	-0.701	-0.163	-1.32	1.05	0.479	-0.5	-0.688	-1.88	-0.0405	-0.803	1.33	-0.222	-1.7	0.266	0.872	-0.879	0.0309	-0.638	0.526	1.09	-1.02	-0.308	-0.0546	0.715	0.359	0.558	-0.867	-0.988	-0.138
train_159	0	0	-0.654	-1.53	0.412	1.01	0.34	0.0168	1.35	-0.818	-1.85	0.547	0.000417	0.649	1.06	1.78	0.909	1.01	-0.428	-0.418	-0.573	-2.15	0.707	-1.08	1.03	1.5	-0.504	-1.92	-0.923	0.526	1.02	0.771	0.547	-0.105	-1.2	0.0892	-1.32	-0.273	0.125	-1.21	1.04	0.647	-2.07	-0.0783	-1.65	-1.94	-0.341	0.533	-0.735
train_160	0	1	-0.253	-0.24	-1.2	-0.169	0.519	-1.2	-0.63	0.838	-1.13	1.17	-0.264	1.34	-1.83	1.09	-1.42	-1.19	-0.708	0.184	0.0324	-1.17	-0.405	-1.37	0.938	0.116	-2.45	-1.42	-1.48	1.17	0.398	0.969	1.52	-0.871	-1.06	-1.3	-0.831	-1.44	0.604	-2.06	0.214	0.965	-1.94	0.381	0.708	-2.28	-0.78	-1.89	0.246
train_161	1	0	1.91	0.789	-0.906	0.815	-0.582	-0.94	-1.41	-1.28	-0.172	-1.27	-1.5	-0.243	1.3	-0.581	0.115	-1.73	-1.25	0.265	1.29	0.895	-0.0958	1.67	-0.496	-1.28	-0.504	0.299	0.987	0.288	-0.217	0.584	-1.77	-0.301	0.86	-1.5	-1.36	-1.38	2.24	2.31	-1.07	1.28	-0.495	0.0331	-2.09	-0.721	-0.771	0.996	-1.78
train_162	0	0	-0.684	-0.638	-0.0014	-2.07	-0.0592	-2.86	-0.683	1.24	-0.991	-1.68	-0.535	0.235	-0.0336	-0.463	0.44	-0.188	-1.95	1.75	-0.064	0.921	0.964	-0.544	1.81	0.144	-0.0692	-0.185	-0.705	-1.44	0.227	-1.66	0.818	0.105	-0.207	0.522	0.0155	1.16	1.18	1.25	-1.14	2.36	1.03	0.129	-1.14	-0.762	-1.61	-0.335	-1.42
train_163	0	1	-2.02	0.804	0.294	-0.432	-0.737	0.402	0.693	-1.06	-1.35	1.26	0.451	-0.392	0.132	0.0548	-1.63	-1.61	0.828	0.956	0.894	0.921	0.612	0.0468	1.15	0.939	-0.857	0.733	-0.311	-0.123	0.0759	0.363	0.0168	-1.08	-0.673	-0.106	-0.404	0.743	-0.564	0.395	1.7	-0.212	1.74	1.22	0.565	-1.35	-0.87	0.598	-0.221
train_164	0	0	0.537	0.177	-1.52	0.668	-0.885	1.78	-0.31	-0.822	-0.535	-0.558	-0.781	-0.144	1.55	2.21	-1.75	-0.679	0.572	-1.3	0.575	0.0864	0.9	0.298	1.35	0.329	-0.539	-0.793	-0.876	-0.245	0.678	-2.09	-0.702	-0.823	-1.2	0.388	-0.161	0.548	1.9	-0.497	-1.59	2.15	-1.26	0.697	-0.654	-0.659	-0.143	0.472	-0.533
train_165	1	1	0.345	0.61	1.08	-0.224	1.38	0.573	-1.51	0.938	0.437	-0.731	-0.957	0.0552	1.08	0.814	-0.357	-0.496	-0.506	0.401	-1.04	1.74	2.38	1.11	-0.41	-1.86	-2.32	-0.992	1.85	0.0331	0.0726	-0.938	-0.571	1.07	1.16	1.03	-1.43	-1.37	-1.64	-0.137	-0.181	-0.0237	0.85	0.356	-0.537	0.443	0.758	0.731	-0.686
train_166	0	0	0.199	-0.00744	0.0386	-1.07	0.403	-0.66	0.041	-1.4	-0.896	-0.545	0.622	-0.23	-1.49	-0.744	-2.96	0.308	0.272	0.892	0.774	-0.611	-1.38	-0.338	0.234	-0.988	-0.292	0.793	-0.477	0.644	-0.151	-0.3	0.211	-0.376	0.828	0.067	-1.06	-0.337	0.789	-0.266	1.84	0.472	0.283	0.0916	-0.496	-0.221	-1.39	-0.134	0.973
train_167	0	1	0.732	-1.02	-1.72	-0.486	-0.645	-0.17	0.45	-1.82	-1.04	-0.302	-1.16	-0.75	1.37	0.175	1.45	-0.369	0.272	0.748	-0.166	0.3	0.598	-1.54	0.774	0.0351	0.0473	0.47	-0.159	-1.91	0.601	-2.06	0.106	-0.704	-0.298	-0.346	-1.47	-0.17	1.27	0.364	-2.21	-0.482	-0.261	-0.0112	-0.925	1.01	1.95	0.633	-2.28
train_168	0	0	0.347	-0.378	0.182	-2.34	1.42	-1.38	1.23	2.69	1.15	1.63	0.473	-0.515	-0.769	1	2.2	0.105	-0.746	-0.799	-0.633	-0.461	-0.663	-0.997	-0.00911	0.55	0.591	1.65	1.44	1.12	-0.856	-0.292	0.9	-0.375	-0.869	-0.297	0.903	0.273	0.424	-1.18	0.189	0.69	0.42	1.64	-1.34	-1.45	0.236	-0.169	-0.371
train_169	0	1	0.622	-0.307	0.546	0.467	0.0958	1.06	-0.0386	1.58	-2.2	0.162	-0.0627	-1.21	-1.46	0.742	-1.57	0.0632	-0.76	-0.347	0.713	0.345	-0.803	0.928	-1.19	-0.464	0.574	-0.481	-0.397	0.901	-0.0411	-0.172	-0.497	-0.856	-0.431	-1.25	-1.09	0.565	-0.103	-1.46	0.0361	0.332	-0.853	-0.127	0.274	-0.603	-0.727	-1.54	0.747
train_170	0	1	1.23	-1.29	-1.23	0.29	-0.251	0.169	1.6	-1.27	-1.12	0.679	1.49	-1.17	-0.566	-0.891	0.271	1.2	0.723	-0.452	0.169	-1.83	-0.115	-0.185	-0.414	0.943	-0.153	0.788	-2.22	0.0736	-0.128	1.39	0.659	-1.17	-0.184	0.948	-0.311	0.636	-0.753	-1.02	0.831	0.0812	-0.862	-1.41	1.43	-0.837	-0.195	0.139	0.792
train_171	1	1	0.501	0.206	0.198	-0.274	0.822	0.519	0.652	1.02	0.0872	-2.76	0.769	1.87	-1.56	0.415	0.863	-0.224	-0.489	-1.46	0.415	-0.0915	1.67	-0.938	-1.1	-0.115	-0.758	-0.921	0.502	0.956	-0.65	-0.827	-1.11	1.64	1.22	0.974	0.165	-1.23	-1.43	0.392	-0.135	0.573	-0.266	0.352	-0.503	1.08	-0.953	0.191	0.562
train_172	0	1	-0.103	-0.901	-0.803	-1.02	-0.709	-1.93	-0.0901	1.43	-0.939	0.0716	1	0.657	0.484	-0.128	-0.0221	-1.43	-0.0211	1.08	-0.456	-0.132	0.142	0.601	1.12	0.149	0.816	-0.941	-0.902	0.259	2.18	-0.538	-0.62	-1.14	-0.573	-0.455	-0.0478	0.496	1.2	1.39	-0.37	1.24	-0.384	1.02	-0.19	-1.17	-0.175	-0.847	-0.0306
train_173	0	0	1.61	-0.249	2.09	-0.891	0.233	-1.13	0.204	1.21	-0.458	-1.41	0.503	-1.58	-0.000637	-0.606	0.0732	-1.72	-2.43	1.25	-1.47	-1.19	-0.674	-0.239	-0.519	-0.257	-0.133	-1.18	0.36	-0.165	-1.47	1.54	-0.347	0.254	1.23	-1.48	-1.02	0.169	-1.02	-0.923	-0.247	-0.502	0.728	-0.299	1.86	1.47	1.86	1.53	0.945
train_174	1	0	0.0903	0.159	1.08	-0.486	2.34	1.37	-1.27	-0.363	1.28	1.01	0.292	1.43	1.22	-0.117	0.0594	1.04	1.19	-0.0933	-0.659	-0.326	-0.602	0.588	-0.344	-0.853	-0.115	0.533	0.592	0.708	-0.287	1.55	0.0389	-0.583	-0.595	0.992	0.00681	0.211	-0.3	-1.47	0.497	0.156	-1.59	-0.428	-1.53	-0.492	-0.00767	-0.95	0.722
train_175	0	1	-1.99	0.107	0.385	-0.317	0.72	1.84	-0.62	-1.03	-0.0866	1.86	1.03	0.803	2.09	1.32	-0.153	-0.243	0.843	-0.0271	0.217	-0.13	-1.61	-0.0916	2.25	-0.776	-0.25	1.34	0.301	1.12	-0.121	1.19	1.94	-1.14	-1.05	-1.96	-1.24	1.1	-0.466	-1.02	-0.862	0.812	-1.66	-2	-1.41	-0.449	1.83	-0.733	0.696
train_176	0	1	-1.2	-0.209	0.101	-0.479	-0.391	1.19	0.498	-0.24	0.355	0.467	0.329	-0.801	0.225	-1.71	-0.106	1.49	1	-0.171	0.135	-1.06	0.146	-1.91	1.53	0.722	-0.384	-0.538	-0.712	-0.305	1.51	0.306	0.198	-0.945	-1.29	0.706	-0.295	-0.109	-2.07	-0.597	0.664	-0.893	-0.292	-0.914	0.837	-0.278	-1.07	-1.22	-0.974
train_177	1	0	-0.482	0.32	-0.134	0.0447	0.553	0.531	-0.62	-0.279	2.02	0.285	0.307	-0.169	1.6	-1.13	1.49	-0.303	-0.399	1	0.784	1.72	0.785	0.695	-1.28	-1.39	0.0406	0.583	-0.00313	-0.523	1.03	1.06	-2.37	1.14	-0.539	1.01	1.67	0.0656	0.157	-0.287	1.18	-1.06	0.112	-0.15	0.107	2.17	-1.29	0.0342	-1.04
train_178	0	1	0.552	-0.519	0.686	-0.486	-0.657	-0.683	0.472	-0.705	-1.02	-0.98	-0.271	-0.214	0.819	-0.694	-0.198	1.29	-0.0374	0.414	-0.0308	-0.00732	-0.00889	-1.7	-0.0182	0.586	-0.434	-2.39	-2.28	0.334	-0.51	0.601	-0.167	0.783	-0.933	-0.472	-0.4	2.61	-0.561	-0.08	-1.24	-0.433	0.0927	-0.489	0.849	1.12	0.557	-0.233	0.654
train_179	1	1	-0.385	-0.105	-0.795	0.921	-1.16	-0.315	0.0997	-0.712	1.89	0.0128	-0.957	0.851	0.636	-0.168	0.733	1.16	1.92	-0.831	1.34	0.849	0.666	0.893	-1.35	0.316	-0.81	0.863	0.572	-0.538	0.874	0.691	-1.34	0.338	-1.22	2.94	0.39	-0.0626	-0.537	-1.02	-0.515	-0.167	-0.513	0.486	0.955	-0.366	1.22	0.287	1.08
train_180	1	0	0.839	1.66	1.1	-0.222	0.184	-1.25	-0.796	0.983	0.374	-1.2	0.591	-0.766	-1.18	-0.11	0.802	0.155	0.936	1.91	-0.767	0.658	0.73	0.33	-0.297	0.708	-0.848	-0.0764	1.13	-0.332	0.784	-1.86	-0.182	1.32	2.09	1.59	0.466	-0.171	0.235	0.681	-0.226	0.077	1.77	1.4	-0.0413	0.729	0.0843	-0.032	-0.0533
train_181	0	0	-1.65	-0.854	1.15	-0.709	-1.26	0.175	1.1	-0.584	-0.751	0.457	0.263	-0.085	-1.3	-1.3	0.595	-0.842	0.0165	-1.96	0.563	-0.228	0.968	-1.01	0.42	1.71	0.436	-0.996	-1.65	-1.15	-0.185	-1.22	0.658	-2.93	-0.145	1.61	-0.711	0.751	-0.494	0.605	0.923	0.762	0.216	-0.533	0.888	0.608	-0.407	-0.328	-0.935
train_182	1	1	1.62	0.147	-1.06	2.12	0.904	0.064	-1.11	-0.947	-0.782	-0.467	0.163	-0.0824	0.841	1.17	-1.47	0.483	-1.31	1.86	1.31	0.529	0.0594	2.87	-0.771	-2.31	-0.698	2.07	1.18	0.78	-0.222	1.37	-0.948	0.907	-0.527	0.685	-1.34	0.231	-0.26	1.36	-0.882	-0.741	-0.697	0.0867	0.0588	0.907	0.34	0.0062	0.376
train_183	0	0	-0.503	0.699	0.4	-0.32	-0.801	-0.408	1.49	-0.2	0.533	1.02	-0.863	-1.28	-0.807	-1.03	-1.27	0.0295	-0.941	-0.375	-0.265	1.36	0.0971	-0.807	-0.425	0.866	-1.18	0.0408	-1.43	-0.238	-0.082	0.161	0.993	-0.49	-0.999	-1.67	2.07	1.1	-1.12	-3.32	0.535	-1.12	2.24	-0.384	-0.233	0.554	-1.66	0.755	0.269
train_184	1	0	0.294	1.74	-0.425	1.7	-0.686	0.541	-0.0292	-1.66	0.868	0.0262	-0.0557	-1.02	-0.799	0.913	-0.592	0.118	-1.19	0.864	1.76	1.37	0.537	0.565	-0.388	-1.55	0.286	0.562	1.41	-0.562	0.256	0.934	-0.795	0.201	0.0992	1.3	-0.68	-1.01	1.07	0.0695	-0.0551	-1.62	0.56	-0.712	0.665	0.919	-1.01	-0.836	-0.0973
train_185	0	1	0.492	0.368	-0.438	-0.913	0.405	0.823	1.37	0.0788	0.22	1.71	1.82	0.033	-0.769	-1.04	1.48	-0.292	0.0352	-0.0942	-0.0671	-0.925	-1.07	0.467	0.369	0.062	1.2	1.96	-0.722	0.243	-0.0435	0.936	1.27	-0.592	-0.382	0.235	0.00547	1.1	-0.665	-0.406	-0.177	1.22	0.481	-1.2	-0.23	0.498	-0.463	0.282	1.67
train_186	0	1	-0.239	0.196	-1.05	-0.691	-1.6	-1.04	0.803	0.608	-0.0269	-0.634	0.545	0.537	-1.2	0.589	-2.02	-0.352	-1.06	0.341	-1.86	-0.246	0.781	-0.572	0.319	0.688	-1.06	2	0.446	-0.591	-2.18	-2.02	-0.837	0.146	-0.15	-0.0901	0.0416	-0.576	-2.04	-0.905	-0.491	0.837	1.11	0.0487	0.523	0.0155	-0.623	1.77	2.15
train_187	1	0	-1.07	0.859	-0.507	0.98	0.0453	1.07	-0.131	0.524	2.15	-1.3	0.197	-0.507	1.11	-1.52	-0.653	1.03	2.45	1.19	-1.12	1.22	-0.123	-0.219	-0.216	-0.228	1.42	0.0467	-0.352	0.142	1.13	1.47	-0.964	1.01	-0.0509	0.702	1.01	0.502	-0.714	0.723	0.17	0.354	0.508	-1.56	0.304	1.87	0.153	-1.05	1.36
train_188	0	1	-0.202	0.0224	-0.621	0.0153	-0.601	-0.859	1.77	-1.23	0.193	-0.235	-2.15	1.31	-1.21	-0.296	-1.19	0.142	0.145	-0.419	2.78	-0.504	1.27	0.393	-0.503	-0.398	-1.08	-1.08	-0.34	0.965	-1.03	-0.0817	-0.778	-0.49	-1.18	0.462	0.761	-1.07	-2.46	0.0947	0.705	0.24	-0.475	-1.05	0.428	0.673	-2.04	0.199	-0.116
train_189	1	0	-0.194	0.65	0.575	-0.515	-1.3	1.32	-0.523	-1.76	-0.733	-0.185	0.242	0.75	0.287	-0.865	0.71	0.278	0.247	-1.14	0.612	-1.75	-2.09	0.0981	0.619	1.05	0.104	-0.701	-0.639	-1.27	-0.337	0.0921	-0.125	0.711	1.23	0.231	-1.31	0.422	-0.0014	0.434	-1.43	-1.27	0.0932	-0.592	-0.27	1.53	0.23	-1.17	0.255
train_190	1	0	1.28	1.24	0.449	1.07	0.272	0.483	-0.625	-0.458	-0.171	-1.13	1.16	-1.92	0.642	0.647	0.879	0.934	-0.368	-0.0749	0.785	-0.532	-2.17	1.8	-2	0.421	-1.22	1.22	0.869	1.24	0.187	0.694	-1.43	0.645	0.176	-0.0161	0.0261	0.204	1.38	0.846	1.12	-2.54	-1.26	-0.248	-0.602	1.01	1.05	-1.03	0.257
train_191	0	1	0.938	-2.46	0.506	-0.426	0.846	-1.48	0.138	0.395	-0.799	-0.32	1.62	-0.22	0.464	0.76	0.635	-0.611	-0.433	-0.449	0.169	-0.427	0.0331	-0.796	0.541	-0.151	-0.567	1.04	-0.921	-0.0567	0.504	0.277	2.28	0.725	-1.68	0.438	0.15	1.48	1.35	-0.354	-0.804	-0.0318	-0.385	-0.277	-1.58	-0.235	-0.344	-0.377	-1.8
train_192	1	0	1.38	0.753	-0.48	1.34	-0.609	1.34	-1.39	-1.15	0.559	0.787	2.68	1.11	0.555	-1.29	1.02	-0.637	0.0896	-1.03	1.61	-0.443	1.42	0.598	-1.68	0.0268	1.36	-0.395	-0.0909	0.454	0.832	0.431	-1.75	-0.429	1.37	2.22	0.0835	0.327	0.418	0.107	-0.0708	-2.35	-1.33	-2.29	-0.193	1.37	0.236	-0.165	-1.65
train_193	0	0	0.921	-1.25	2.07	0.591	-1.02	-0.803	-0.402	-0.415	0.554	0.189	1.1	-1.39	-0.112	-1.65	-0.263	-2.03	-0.788	-0.451	-0.793	0.62	0.266	-1.58	1.24	0.714	0.786	-0.0342	-0.137	-2.14	0.0967	-0.961	1.42	-0.0522	0.241	0.0818	0.551	0.36	-0.448	-0.388	-1.02	-0.0174	0.715	1.55	0.698	-0.0542	1.05	-0.0822	0.436
train_194	0	0	0.86	-1.82	-1.29	0.103	0.1	-1.23	1.53	2.04	-1.06	-0.853	-0.106	-0.641	-1.68	-0.177	0.128	0.645	-0.0992	-1.31	0.132	-0.111	0.0239	0.313	1.38	0.942	0.494	0.46	-0.125	0.352	-1.1	-1.32	0.867	1.56	-1.89	-1.4	0.373	-0.033	-1.42	-0.56	1.09	-0.935	-1.32	-1.07	0.756	-1.99	-0.0648	1.15	2.02
train_195	1	0	0.203	0.734	0.205	0.182	1.25	0.785	-0.64	-1.68	0.691	1.41	-0.505	1.14	0.793	-1.46	-2.16	0.371	1.43	-0.172	-1.83	0.318	-1.18	0.613	-0.784	-1.12	-0.104	-0.91	0.103	-0.757	1.09	0.842	-0.0142	0.3	0.307	-1.04	-1.35	1.25	-0.335	-0.694	0.591	0.362	0.504	0.861	-0.747	1.71	-0.807	-1.67	0.387
train_196	0	0	0.334	-1.95	-1.5	-0.53	-0.294	-0.554	1.51	-0.436	1.33	-0.647	-0.396	0.313	0.2	-1.2	0.5	1.13	1.46	-0.361	0.108	-1.29	-0.501	-0.00136	2.06	1.85	0.416	0.779	-0.713	-0.812	-0.552	1.46	0.734	-0.77	-2.41	-0.305	1.43	0.975	-1.01	-0.847	0.605	0.918	0.387	-1.42	-0.00362	-0.652	-0.211	0.667	0.448
train_197	1	1	-0.933	-0.0722	0.377	1.24	0.707	1.84	-0.604	1.95	1.97	-1.54	1.04	-1.28	0.463	1.37	-0.377	1.11	-1.56	-0.801	-1.47	0.648	0.854	-0.318	-0.0953	-0.365	0.871	0.243	1.15	-1.3	0.832	-0.0565	0.798	0.695	-0.354	-0.108	-0.904	-1.95	1.48	-1.07	-0.546	0.861	-0.134	1.36	-2.65	-0.487	0.971	-0.93	-0.634
train_198	0	1	0.391	-1.08	0.726	-1.16	0.765	1.87	0.0649	-1.65	-0.607	1.69	0.0323	0.0635	0.499	-0.289	-0.225	0.803	0.696	0.182	-0.777	-1.21	-0.0278	0.723	0.69	0.153	-1.37	0.591	-0.486	-1.03	0.824	1.1	1.05	-1.56	-0.833	-0.87	0.0451	0.0233	0.44	-1.62	0.585	-0.12	-0.849	-1.83	-0.294	-0.401	0.143	0.373	0.185
train_199	1	0	1.58	-0.729	0.278	-1.05	-0.375	-0.546	0.0729	-1.01	-0.296	0.13	0.22	-1.24	-0.902	1.15	-1.52	1.12	1.37	-1.64	1.85	1.26	-2.22	0.383	-0.786	-0.258	-1.81	0.456	-0.832	1	-0.177	-0.0351	0.00778	1.9	-0.32	0.706	2.79	0.123	0.396	0.0648	0.99	-1.17	0.328	1.06	-0.572	-0.17	-1.22	0.804	-0.511
train_200	1	1	0.686	0.534	0.697	0.392	1.27	-0.398	0.244	0.874	2.79	0.617	1.16	-0.403	-0.857	0.142	0.859	0.21	-0.194	0.921	-0.0948	-0.512	1.62	2.27	0.806	-0.32	-0.353	1.51	0.326	0.113	1.81	0.27	-0.783	1.73	-0.732	1.47	1.09	0.18	-1.05	-1.56	0.721	-0.76	0.135	0.625	0.711	-0.409	-1.31	-1.04	1.06
train_201	0	1	-1.96	-2.01	-1.34	-0.955	-1.41	0.606	-0.679	0.736	0.139	0.0417	0.947	0.559	0.314	-0.439	1.33	-1.11	-1.94	0.467	-1.04	-0.269	0.0531	-0.719	3.09	-0.21	2.25	1.01	0.386	-1.25	1.07	0.901	1.36	-1.14	-0.875	-0.982	0.546	-0.227	0.396	-1.65	-0.00998	0.926	-0.23	1.18	-1.41	0.534	-0.553	-1.27	0.555
train_202	0	1	-0.881	-1.28	0.331	-1.48	-1.32	0.518	0.433	1.34	-0.0863	-0.558	0.348	-0.0151	0.333	0.33	0.0149	0.961	0.313	1.14	-0.873	-0.688	-0.219	-1.6	1.47	-0.0589	0.144	0.774	1.66	-0.47	-1.35	0.611	0.425	-0.355	0.517	-1.28	1.34	-0.183	0.3	0.165	0.96	1.68	-0.395	1.67	-2.12	0.325	-0.818	-2.36	0.137
train_203	1	0	0.262	-0.205	-1.96	-0.526	0.65	-0.209	-1.47	0.942	-0.602	-1.31	-0.667	0.0787	0.138	0.41	-0.28	0.461	-0.334	2.53	2.04	-1.47	-1.22	0.967	-0.727	1.08	0.618	1.35	0.991	-0.0197	-1.31	0.55	-0.875	1.05	0.925	1.23	-0.645	-0.334	0.998	0.929	-1.7	-0.251	-0.629	-1.73	-0.988	-1.44	0.467	-1.83	1
train_204	0	0	-1	-0.404	-2.04	-0.421	-0.326	0.0594	0.35	0.879	-0.566	1.04	1.47	1.6	-1.08	0.146	-1.72	-0.54	-0.447	-0.823	0.381	-2.69	-0.586	-0.558	0.596	1.21	0.564	0.197	-0.149	-0.683	2.36	-0.424	-0.426	-1.46	0.437	-0.238	-0.0608	-0.645	0.0237	0.677	0.791	1.64	0.941	2.66	-0.133	-0.758	-1.52	-1.1	-0.439
train_205	0	1	1.39	-0.677	-1.49	-2.28	-0.345	0.536	1.13	0.575	-0.78	0.966	0.22	-0.413	-0.635	-0.336	1.49	-0.596	-0.985	-1.4	-1.29	-0.52	0.666	-1.08	1.38	0.348	0.0581	-0.957	-1.13	-0.134	1.02	-0.38	1.1	-0.985	-0.225	-1.05	0.688	-0.776	-0.399	-1.24	1.24	1.31	1.41	-0.568	-0.462	-1.11	0.0212	0.795	1.12
train_206	0	1	-0.205	-0.791	1.58	-0.649	1.71	-0.185	0.738	0.625	-1.11	0.566	-0.249	1.17	-0.897	0.721	-0.113	-1.34	0.201	-1.17	-0.435	-0.504	-1.67	-0.891	-0.0933	1.82	2.19	-0.247	0.0803	1.19	-1.22	-0.0125	1.13	1.16	-0.451	-0.102	-1.58	-0.15	0.219	1.13	-1.94	1.64	-0.589	-2.08	-0.422	0.861	1.78	1.85	-0.148
train_207	1	0	0.00418	0.00682	1.34	0.593	0.64	-0.571	-1.41	1.28	0.587	-1.41	0.821	0.201	0.279	0.939	-0.537	-0.239	-0.531	-0.195	-1.66	1.42	1.72	-0.00765	-0.849	-2.18	-2.33	1.4	1.18	-0.119	0.706	-2.33	1.05	2.82	1.78	-0.0883	1.17	-1.97	-1.41	-1.04	-2.13	0.251	1.76	0.353	-0.972	0.521	0.504	0.591	0.0402
train_208	1	1	-1.56	-0.316	2.01	-0.941	1.88	-0.0732	-0.545	-0.152	0.105	-0.792	2.24	1.14	1.56	0.477	0.0757	-0.923	1.32	0.13	-1.9	1.28	-0.341	1.24	0.578	-1.74	0.587	0.663	0.283	0.144	-0.793	0.929	-0.453	0.859	-0.0906	1.98	-0.771	1.88	-1.17	0.603	-1.63	1.08	-0.355	-0.177	0.906	1.33	0.45	0.118	-0.265
train_209	1	1	2.2	1.2	0.198	0.873	0.299	0.445	-0.862	0.117	0.707	1.08	1.87	-0.744	1.62	-1.04	1.67	0.427	0.7	0.247	-0.384	0.391	-1.77	0.29	-3	-0.925	0.985	0.668	-1.32	0.051	1.38	-0.62	0.242	1.16	1.4	1.62	-0.408	2.03	1.58	1.14	-1.74	-0.2	0.0168	-1.03	-0.425	-1.35	0.708	-0.381	0.189
train_210	0	0	-1.33	-1.25	1.2	-0.744	-0.451	-1.01	0.43	1.56	0.264	-0.128	0.53	0.677	-0.782	-1.81	0.00855	-0.797	-2.45	1.63	-0.847	0.844	-0.803	0.803	0.475	0.287	0.0967	0.574	-1.45	-1.85	1.03	-1.12	0.771	-0.735	-1.52	-1.19	-0.164	1.98	-0.156	-1.45	0.86	0.386	1.27	0.479	-0.408	1.18	-0.494	1.14	0.206
train_211	1	0	0.913	0.661	0.816	0.235	1.15	1.02	-0.438	-0.611	1.41	-0.125	-0.898	-1.63	0.321	-1.83	0.0341	2.17	0.919	-1.13	0.705	0.626	-0.57	1.04	-1.38	-1.26	-0.758	-1.13	-0.28	-0.389	1.17	1.58	-1.14	-0.318	0.73	-0.237	2.39	-1.38	-0.46	0.708	0.163	1.67	-1.05	-1.75	0.00546	1.55	-0.688	-0.00609	0.504
train_212	1	1	-0.729	0.106	-0.154	1.44	1.35	-0.201	-0.146	0.477	0.193	0.33	-0.349	1.15	0.0477	1.75	-0.153	-0.408	0.634	0.389	-0.675	0.971	0.257	-0.594	0.343	-1.31	0.888	-0.681	0.518	1.01	1.7	0.167	0.117	0.707	0.106	-0.325	-0.824	-0.0705	1.31	0.958	-0.0889	0.254	-0.443	0.686	0.264	0.216	-0.839	-1.16	-1.39
train_213	1	1	0.225	2.21	-0.417	-0.334	1.15	1.3	-0.723	-1.2	-0.645	0.581	-0.216	0.0756	0.238	-0.529	0.13	1.81	0.752	-0.441	-0.305	0.886	-0.227	1.22	-0.777	-1.08	0.628	0.519	1.2	-0.266	-0.343	0.702	-0.287	0.348	0.511	0.0615	-0.0104	0.266	0.399	1.44	0.666	-1.58	0.767	-1.35	0.125	-1.21	-0.28	0.422	0.117
train_214	1	1	0.644	1.53	-0.109	0.801	-1.97	-1.09	0.596	1.08	0.271	0.203	-1.08	1.54	-2.23	1.75	-1	-0.509	2.04	-0.557	1.28	-0.659	-0.742	-0.55	-1.26	0.458	-2.18	-0.247	0.671	0.961	-1.82	0.289	-1.16	-0.684	1.14	-0.17	0.943	-0.495	-0.226	0.513	0.725	0.516	-0.0261	1.1	-0.122	0.361	-0.324	0.039	0.269
train_215	1	1	0.156	-0.893	-1.45	2.61	-0.798	-0.519	-1.28	-0.304	0.575	2.16	-0.301	0.171	2.2	1.48	-0.252	1.1	-0.73	0.915	-0.757	-1.38	0.427	0.949	-0.682	-1.84	-0.607	1.42	2.81	0.357	2.3	1.85	-0.358	0.593	0.497	-0.0566	-1.28	-0.843	1.91	0.0449	-1.16	-1.65	-1.11	1.09	-2.44	-0.219	0.62	-1.12	0.374
train_216	1	1	-0.768	1.2	0.982	0.377	0.284	-0.21	-1.54	1.01	1.16	0.783	-0.166	0.0263	-1.49	-0.553	0.736	0.392	-0.409	0.647	-0.103	1.19	0.904	-0.728	0.0603	-2.27	-0.471	0.246	1.49	0.744	-0.104	-0.0369	0.62	0.000359	0.48	2.4	0.261	-0.191	0.552	-0.33	0.565	-1.1	0.898	-0.611	0.47	-0.782	-0.852	-0.532	-0.339
train_217	0	1	-0.139	-0.244	2.04	-0.617	0.863	1.45	-0.417	0.945	-0.848	0.113	-0.282	-0.106	-1.54	1.69	-0.852	-0.581	-0.832	-0.876	-0.744	1.4	-0.426	-1.71	-0.471	1.56	-0.429	0.313	0.746	-1.14	-1.13	-1.28	1.03	-0.997	-0.157	-0.501	0.723	-0.415	-0.492	1.22	-0.121	0.739	0.664	-0.31	1.36	0.611	-1.17	-0.568	0.851
train_218	1	1	0.797	1.22	0.638	1.48	0.726	0.00537	-1.33	-0.753	0.635	0.437	0.36	1.88	0.157	0.52	-1.3	-0.346	1.25	-0.334	1.45	-1.05	1.27	-0.285	-0.702	0.268	-1.35	-0.258	1.7	0.499	-0.341	-0.859	-1.54	-0.106	2.21	1.55	-2.68	-0.421	0.63	-1.26	1.21	-1.08	-1.29	1.5	-0.94	1.65	0.643	-1.53	-0.318
train_219	0	1	-0.51	0.0967	-0.224	-0.131	0.601	0.319	1.69	1.53	0.263	0.9	-0.456	-1.12	-1.41	-0.532	-0.567	-0.435	-0.678	0.166	-1.03	-0.712	0.205	0.453	1.55	0.0323	-0.0537	1.42	0.154	-1.54	1.04	-2.03	2.77	0.406	-1.14	-1.91	-0.376	-0.78	-0.689	-1.31	0.515	1.08	2.61	3.34	1.19	0.796	0.729	2.25	-1.26
train_220	1	0	-1.15	0.608	1.77	-0.116	-0.188	0.0764	0.0508	-1.9	0.135	-1.26	0.13	-0.0601	0.724	-0.87	-1.74	0.264	0.928	-0.361	0.122	1.2	-2.68	0.523	-1.69	-1.53	-1.9	1.21	0.0144	0.391	-1.63	-0.0878	0.355	-0.117	0.799	-0.589	0.174	0.109	-1.15	-0.473	1.61	0.311	0.236	-0.503	-1.19	0.627	0.746	1.57	-0.739
train_221	1	0	0.814	1.19	-1.91	0.428	-0.894	1.46	-0.271	-1.13	0.0689	0.0241	-1.07	1.19	0.0387	-1.3	1.06	3.12	1.11	-0.222	1.03	-0.0781	-1.6	1.19	-0.353	-0.799	1.13	0.377	-0.492	0.886	-1.29	0.681	-1.67	-1.01	0.103	0.000356	-0.372	-1.1	0.605	1.81	0.961	-0.496	-1.33	-1.47	-0.995	-0.646	-0.968	0.449	0.453
train_222	0	1	-0.878	0.123	-0.321	0.0826	-0.101	-0.47	0.379	-1.14	-1.03	1.58	-0.147	-1.41	0.487	-0.434	-1.73	-1.36	-0.719	0.976	-1.09	-0.0541	0.163	0.8	0.857	0.198	-1.4	1.62	-0.596	0.708	0.43	0.407	-0.211	-1.1	-1.83	-0.571	-0.258	1.91	-0.685	-0.872	0.608	0.827	0.789	0.0109	0.26	-0.659	-1.98	-0.534	-0.564
train_223	1	1	-0.345	-0.135	-0.0262	0.105	-0.0497	-0.364	-0.707	0.835	0.481	1.18	-0.486	-0.534	-0.205	0.0583	1.01	0.63	0.0854	0.925	-0.0901	-0.418	0.564	0.524	-0.651	-1.45	-0.532	0.416	0.426	1.12	-2.31	2.52	0.00967	-0.055	0.937	0.0559	-0.154	0.914	0.0241	-0.147	0.151	0.65	0.691	-1.26	-0.757	-0.111	1.16	-1.07	2.1
train_224	1	1	0.0263	1.88	-1	0.872	0.0355	-0.783	-0.737	-0.779	0.621	-0.943	0.694	-0.892	1.04	-0.749	-1.26	-2.02	-0.364	1.64	1.45	0.0657	-0.079	1.57	-0.305	-1.5	-0.0403	1.04	0.697	-0.11	-0.391	1.79	-0.3	0.506	0.448	-0.192	0.843	-0.466	-0.159	0.545	0.478	0.617	1.5	0.866	-0.846	1.59	0.986	1.22	1.38
train_225	0	1	-2.11	-0.62	-0.4	-0.216	-2.15	-0.479	2.14	-0.341	-1.2	-0.18	0.935	-0.646	0.269	-0.0455	-0.967	1.58	0.0953	-0.0204	-1.18	-1.4	0.564	-1.45	0.326	0.381	-0.0496	-0.618	-2	-0.23	-0.0258	0.53	0.61	-0.593	-1.44	0.299	0.0706	-0.641	-1.07	0.0355	0.96	0.246	-1.03	1.14	2.49	-1.13	-0.507	1.04	-2.23
train_226	1	0	1.18	0.132	0.607	-0.352	0.466	0.107	-1.93	-0.676	-0.492	-0.15	-1.93	-0.544	0.082	1.37	0.155	1.3	0.37	1.48	1.02	1.25	-0.427	1.63	0.061	-1.2	-0.692	0.746	1.26	1.72	-0.561	-0.25	-0.36	0.531	0.248	1.09	-1.22	-0.828	1.13	2.2	-0.0966	-1.19	0.13	-0.578	-1.01	0.728	0.523	-0.455	-0.873
train_227	1	1	2.59	1.2	-2.09	1.49	1.58	1.6	-0.84	-0.912	0.477	-0.561	0.136	-1.2	0.354	0.882	-0.373	1.96	0.406	0.562	0.54	0.692	-0.212	1.72	-1.21	-1.65	-1.07	1.24	0.121	1.42	-0.328	0.724	-0.904	1.74	0.0246	-0.611	-0.423	-1.18	1.15	0.233	2.34	-1.61	0.24	-0.0353	-1.82	0.461	-0.3	1.11	-1.1
train_228	1	0	0.288	-0.379	0.664	0.154	1.39	0.54	-0.359	1.11	-0.531	-2.73	2.67	0.0529	-2.57	0.169	-2.35	0.514	-0.537	-0.0414	-0.163	-0.333	2.41	2.13	-0.186	-1.13	0.659	-0.174	1.02	1.13	-1.28	0.52	-1.48	1.8	1.47	0.543	0.67	-0.905	-0.748	-0.632	2.25	-0.2	0.884	-0.236	1.36	0.662	-1.74	-1.43	1.07
train_229	0	1	-0.784	0.101	-0.676	-0.28	-0.00945	1.54	0.135	1.58	1.1	-0.519	0.898	-0.677	0.939	0.573	0.524	1.5	-1.92	0.33	-1.21	-0.17	-0.534	-0.422	1.57	-0.609	1.14	2.25	0.438	-1.73	0.179	-0.236	0.509	0.00365	0.414	0.42	0.0224	-0.653	-0.577	-0.564	-2.78	1.41	0.754	0.331	0.897	-0.861	1.5	0.785	1.37
train_230	0	1	-1.34	-0.642	0.536	-0.342	-1.55	1.41	1.01	0.54	0.395	-0.0131	0.383	-1.06	0.231	-0.212	0.176	-0.995	0.439	-0.556	-1.06	1.74	-0.228	-2.19	0.215	0.0523	0.663	-1.15	-1.02	-1.71	-1.41	-1.43	-0.00245	-0.688	-0.92	-1.8	0.58	-0.868	0.613	-0.163	-1.2	-0.579	-1.5	-1.44	2.71	0.0778	0.488	-0.367	-0.595
train_231	0	0	-0.232	-0.158	-0.309	-1.39	0.477	-1.49	2.13	1.34	-0.402	-0.926	-0.62	-0.756	-1.72	-0.32	1.15	-0.544	-1.25	0.761	-1.3	0.154	0.174	-0.146	-0.369	0.995	2.43	-0.858	-1.65	-0.794	1.2	-0.237	-0.33	-0.772	0.265	-0.47	-0.764	1.18	1.37	1.37	1.17	0.912	0.975	0.39	0.401	-0.583	-2.03	0.632	-0.0163
train_232	1	0	1.25	0.216	-1.8	0.0593	-2.55	-1.27	0.885	-1.15	-0.145	0.348	-1.4	-1.34	-0.989	-1.7	-2.24	1.74	0.573	-0.968	0.506	0.16	-0.724	1.3	-0.831	-0.382	-2.06	0.0159	0.782	1	-1.22	0.667	-0.813	0.523	0.38	-2.62	2.03	-2	-1.41	-0.267	1.23	-0.251	-0.234	0.712	0.645	0.0435	0.116	-0.153	-0.502
train_233	0	1	0.225	0.443	-1.91	-0.118	1.2	-0.0967	0.163	-0.141	-0.482	0.834	-0.546	0.167	0.415	0.812	-1.21	0.824	0.0798	1.64	0.0463	0.231	-1.35	0.557	1.21	-0.138	-0.00393	1.74	-1.28	1.66	1.44	0.585	1.17	0.29	-2.73	0.121	-0.711	1.88	0.273	-0.151	-1.57	0.218	-0.89	-1.06	0.247	-1.43	-0.556	0.536	1.5
train_234	1	1	0.0628	-0.0691	0.646	1.22	0.365	-1.38	0.735	-0.129	1.22	-0.141	-0.376	0.179	-0.916	-1.59	0.928	0.644	-0.239	0.735	-0.173	-0.574	1.17	0.151	0.437	0.235	0.998	-1.94	1.36	1.01	1.1	0.599	-0.107	2.17	1.08	1.1	0.368	-1.78	-0.281	-0.145	0.437	-0.907	0.0933	-1.86	-0.764	1.2	0.0897	1.03	0.63
train_235	0	1	0.256	-0.472	-0.596	-0.0903	-0.159	-1.98	0.569	0.889	-1.79	-0.362	-0.53	-0.241	-1.97	-0.785	-0.623	-0.306	-0.221	-0.0343	0.378	-0.491	1.4	-1.33	0.543	0.0138	-0.413	-1.08	-1.04	0.0243	-0.422	-0.947	0.817	-0.723	1.54	0.561	-0.442	-0.719	0.00622	1.45	0.75	1.43	0.935	0.418	1.95	-0.4	-2.92	-0.257	0.79
train_236	1	0	0.849	1.4	-0.262	1.41	-1.54	-0.267	0.00731	0.791	1.38	1.3	1.02	1.59	0.814	1.08	0.801	-0.2	0.562	0.206	0.349	-1.78	0.268	0.648	-1.33	-0.344	0.47	-1	1.51	0.277	1.36	-0.98	-0.532	-1.25	0.529	-1.02	0.648	-0.0688	-1.78	1.13	0.785	0.353	1.71	0.783	-0.502	-0.411	1.47	0.237	-0.871
train_237	0	1	-0.0868	-2.17	-1.65	-1.23	-0.0587	0.994	0.324	-1.46	-1.18	0.195	-0.37	-1.48	0.921	-0.11	0.612	0.727	-0.724	-0.565	0.885	-0.973	-1.88	-1.34	0.542	0.898	0.208	0.604	-1.11	-1.32	0.264	-0.196	1.9	-1.16	-0.954	-0.392	-1.73	-0.955	-0.477	1.52	-0.542	1.09	-1.11	-1.5	-1.39	-1.2	2.71	1.55	-1.79
train_238	1	1	1.84	0.182	-0.942	0.154	-0.672	1.64	-0.927	1.52	1.04	-1.1	-0.711	-0.636	-0.246	1.76	0.461	0.789	-1.02	0.202	0.997	-1.48	2.44	-0.611	0.0387	-0.774	-0.33	0.0401	-0.0895	1.44	0.767	0.774	1.18	0.368	1.33	1.07	-0.581	-2.4	-0.108	-0.985	0.677	-0.273	1.28	0.862	-0.444	-0.495	0.964	0.478	-0.409
train_239	0	1	1.41	-1.71	-0.381	-0.416	-0.244	-1.98	-0.673	2.52	0.863	0.356	0.647	1.63	-0.911	-1.3	1.14	-0.651	-1.6	-0.0706	-0.235	-0.759	1.34	-1.61	0.827	2	1.41	-0.264	0.477	-0.505	-0.187	-0.163	2.11	-0.187	0.219	1.27	1.53	0.198	-1.02	0.714	-1.41	2.41	0.0856	-1.37	1.37	-2.6	0.329	1.32	2.35
train_240	1	1	-0.741	1.04	0.346	-1.2	0.445	0.39	-0.762	1.15	-0.0565	-2.11	-0.278	2.21	0.171	-1.31	-1.81	-1.1	0.42	0.938	1.38	0.0368	0.145	1.43	-1.21	-0.297	0.487	-1.37	0.47	0.573	0.194	-0.0353	-0.713	-0.0149	0.368	0.821	-0.0288	-1.21	0.0369	0.259	0.633	0.812	1.5	-0.777	0.198	0.157	0.992	1.32	-0.592
train_241	0	0	-1.1	-1.26	-0.203	-0.372	1.58	-2.26	0.77	0.383	-0.468	0.718	-0.602	-0.203	0.593	-0.441	0.0772	-0.581	-0.998	1.12	-2.9	0.144	1.67	-0.919	0.992	1.13	0.422	0.474	-0.469	0.285	0.469	1.01	1.34	0.357	-0.597	-0.615	0.875	1.1	-1.35	-0.317	1.02	1.07	1.07	1.33	0.572	0.25	0.462	1.21	-0.151
train_242	0	1	-0.097	-0.501	-0.888	-0.116	-0.617	-1.19	0.15	0.148	-0.856	1.22	0.521	-1.48	0.399	-1.65	0.776	0.407	-1.58	-0.105	0.496	-0.0285	-1.93	0.569	0.156	0.716	1.67	2.35	1.2	-0.00502	-0.66	-1.2	2.1	0.111	0.00488	-0.609	-0.794	1.1	-0.154	0.0817	-0.434	0.68	1.33	0.0272	-1.51	-1.46	1.45	1.94	-0.632
train_243	1	0	1.18	0.574	0.742	1.51	0.632	0.341	0.0496	-0.932	0.184	-0.236	-1.01	1.29	-1.24	-1.41	-0.713	0.0906	0.221	-0.243	0.45	0.184	0.0358	1.71	-2.53	-0.604	2.09	-0.342	0.368	1.12	1.58	-1.95	-0.229	1.18	0.987	0.832	0.212	-1.7	0.323	-0.359	0.499	-1.1	1.06	0.129	0.437	1.16	-1.39	0.469	-0.265
[truncated: 721 more columns]
