# Supplementary material for: A multimodal ConvNeXt-Tiny deep learning model for simultaneous prediction of IDH mutation and Ki-67 expression in gliomas
Source: PLoS One. 2026 Jun 26;21(6):e0351757. doi: 10.1371/journal.pone.0351757 (PMC13308780; doi:10.1371/journal.pone.0351757)
Supplement: S1 File — This file contains the de-identified tabular data underlying the findings of this study, including cohort assignments, clinical variables, molecular labels, extracted radiomics features, deep learning features, model prediction signatures, and numerical data used to generate the figures and tables. (ZIP) [file pone.0351757.s012.zip › DL_train_IDH_single__T2WI_train_raw.csv]

sample_id	y_idh	y_ki67	DL1_T2WI	DL2_T2WI	DL3_T2WI	DL4_T2WI	DL5_T2WI	DL6_T2WI	DL7_T2WI	DL8_T2WI	DL9_T2WI	DL10_T2WI	DL11_T2WI	DL12_T2WI	DL13_T2WI	DL14_T2WI	DL15_T2WI	DL16_T2WI	DL17_T2WI	DL18_T2WI	DL19_T2WI	DL20_T2WI	DL21_T2WI	DL22_T2WI	DL23_T2WI	DL24_T2WI	DL25_T2WI	DL26_T2WI	DL27_T2WI	DL28_T2WI	DL29_T2WI	DL30_T2WI	DL31_T2WI	DL32_T2WI	DL33_T2WI	DL34_T2WI	DL35_T2WI	DL36_T2WI	DL37_T2WI	DL38_T2WI	DL39_T2WI	DL40_T2WI	DL41_T2WI	DL42_T2WI	DL43_T2WI	DL44_T2WI	DL45_T2WI	DL46_T2WI	DL47_T2WI
train_001	0	1	0.142	-1.13	-1.26	0.00362	-0.326	1.8	-1.35	-0.92	1.01	2.12	-0.856	1.35	0.745	0.38	0.975	-0.338	-2.41	-1.96	1.34	-0.6	0.258	0.522	-0.268	-1.3	-0.202	0.785	1.08	1.23	0.22	-0.411	0.514	1.14	0.0151	-1.95	-1.44	-0.85	-0.601	1.42	-0.232	-0.953	0.502	-0.474	0.877	0.629	1.75	0.303	-0.181
train_002	0	1	-0.656	-3.18	-0.632	-0.274	-0.716	-0.352	-0.508	-0.116	0.675	-0.0875	-1.1	0.728	0.326	0.285	1.2	-0.725	-0.168	0.613	-0.0953	-1.46	0.385	0.562	-0.876	1.21	1.15	0.771	0.787	-0.592	-0.668	1.96	0.338	0.513	-0.0538	1.4	0.524	-1.4	0.111	-1.56	-0.532	0.951	-0.0428	-0.295	-1.92	-0.544	0.457	0.139	1.83
train_003	0	1	-1.14	-0.372	0.12	-0.957	-0.382	-0.177	-0.422	0.45	0.305	-0.333	-0.648	2.14	1.36	0.764	-1.27	-0.794	-1.69	0.0933	-0.436	-0.245	-1.72	0.00185	1.32	0.206	1.44	0.792	-1.42	0.277	-0.139	-0.422	-0.523	-0.0887	-1.6	-0.371	0.132	-2.1	0.52	0.342	-0.167	-0.634	-1.04	-0.682	-0.438	0.0388	1.97	0.755	-0.0981
train_004	1	0	0.584	0.406	0.0482	2.81	0.00151	-0.605	0.316	0.332	-1.83	-1.61	1.21	0.15	-0.487	0.676	0.334	1.13	-1.71	0.0172	0.026	0.125	-1.23	0.924	2.38	1.68	-0.191	0.815	1.33	-0.712	-1.36	-0.964	1.97	-1.23	1.39	0.546	-1.05	0.985	-1.45	0.588	-1.99	1.64	0.684	1.55	-1.61	-0.474	0.662	-1.85	-1.59
train_005	0	1	-0.417	-0.84	1.72	0.637	-0.968	0.552	-1.7	1.62	-0.319	-1.25	-0.0423	1.19	0.704	-0.516	0.475	0.758	-0.268	-0.164	-1.8	0.519	-1.31	0.795	1.24	-0.965	-0.432	-0.051	0.285	-0.239	0.923	0.225	-0.0131	-0.296	-0.275	-0.0607	0.325	-0.219	-0.267	-1.35	0.78	0.0751	-1.57	-0.947	-0.0893	0.891	-0.089	0.882	0.434
train_006	0	0	-0.483	-1.32	-0.421	0.347	-0.98	0.302	0.294	0.354	-0.456	1.29	-0.24	0.0377	-0.896	-1.43	-0.0663	0.118	1.93	0.273	1.34	1.03	0.0967	-0.273	0.0125	-0.548	1	-1.64	0.811	-1.31	-0.212	1.85	-1.87	1.03	-0.00838	1.21	-0.0406	-1	1.1	-1.28	-1.99	0.958	-0.543	-0.229	0.405	0.401	0.723	0.285	1.15
train_007	0	0	-0.89	-1.2	1.63	-1.11	-1.3	-0.923	-0.926	-0.549	-0.477	-1.28	-0.96	-0.317	-1.58	-1.12	-0.626	0.0952	1.85	0.644	0.84	0.165	1.66	0.498	-0.106	0.897	1.49	-0.161	-0.0563	-0.674	1.45	0.3	-0.504	0.753	-1.17	1.73	0.572	0.0966	-1.06	-0.554	-1.56	-1.2	1.3	-1.05	1.76	0.491	-0.887	0.0933	0.282
train_008	0	0	-0.0771	-0.565	0.465	-1.12	1.16	0.648	-1.9	0.931	0.717	1.84	-0.666	0.288	0.191	-0.0105	-0.476	-1.15	-0.927	-0.0737	0.92	-0.406	2.59	1.1	-1.48	2.4	0.728	-0.0102	-0.311	-0.431	0.542	2.13	-1.5	1.19	0.289	1.45	-2.6	-1.36	-2.21	0.211	-1.37	-1.59	0.142	-0.482	-1.34	1.91	0.239	0.929	0.869
train_009	0	0	-0.815	-0.622	0.0854	-1.45	-1.22	1.57	-1.92	-1.5	-1.23	-0.415	-1.04	-0.708	-1.3	0.0925	0.389	0.062	0.26	-0.553	-2.01	0.659	0.562	-0.408	-0.661	1.01	0.58	-0.687	0.3	-1.3	0.672	0.208	0.268	0.891	0.379	-0.475	0.72	-1.59	-0.395	0.779	-0.989	-1.94	-0.249	-1.11	0.293	0.926	0.141	1.14	-0.0936
train_010	0	1	-0.556	1.76	1.81	-0.653	0.459	0.192	-0.133	-0.279	-0.585	2.06	2.33	0.312	0.314	-0.377	-0.743	0.559	0.0737	0.946	-0.433	-1.39	1.23	-0.428	-0.387	0.938	0.869	-0.4	-1.48	-1.27	0.0215	1.93	-0.261	1.67	-0.472	-0.303	0.0981	-0.36	-0.294	1.54	-0.745	-2.05	0.213	-0.788	-0.296	-0.483	0.512	-0.38	1.33
train_011	1	0	0.85	1.69	-0.481	0.327	-0.762	-0.15	-0.915	0.266	-0.421	-0.73	0.0556	-1.33	-1.49	0.897	-0.194	-0.151	-0.0452	0.626	1.19	0.0646	1.04	1.37	-1.3	-0.644	1.55	0.911	0.585	-0.323	0.194	0.645	0.0771	-0.965	0.986	1.87	-1.52	-0.866	0.326	-1.34	-2.46	-0.0349	1.81	-0.515	-0.736	-1.65	-1.25	0.342	-0.621
train_012	0	1	-0.0771	-1.48	-0.774	1.52	-0.529	-0.635	0.196	1.73	0.488	-0.0338	-1.18	-0.511	2.26	-0.563	0.997	1.03	-0.965	-0.513	-1	0.603	-0.27	-1.27	0.865	0.178	-0.315	0.362	0.849	0.425	0.506	0.887	-0.0163	-1.47	-0.063	-0.259	-0.898	1.01	-0.913	0.588	0.37	-0.845	0.0161	1.33	-2.43	0.569	-0.395	-0.669	-0.421
train_013	0	1	0.845	0.712	-0.799	0.0542	0.504	1.07	0.0615	-0.0937	-1.67	1.02	-1.37	0.706	-0.46	0.413	-1.15	-0.53	0.0999	-0.601	1.7	-0.0402	0.732	-0.619	-0.516	-0.878	-1.16	0.759	-0.836	-0.674	-1.08	0.446	0.263	0.626	0.761	-0.841	-0.21	-0.222	-0.796	-0.52	1.1	-0.73	-1.24	1.23	-0.0602	0.335	1.8	-0.0429	1.16
train_014	0	1	0.186	1.3	0.353	-1.1	-1.7	0.845	-1.57	-0.244	-1.43	-1.48	-0.181	1.6	-0.517	-0.128	1.09	0.594	-1.56	0.396	-0.434	-0.158	-1.97	1.3	-0.00533	-1.1	-0.877	-0.308	0.32	0.309	-1.91	-1.39	0.931	-1.35	-0.924	-0.665	1.28	-0.553	0.247	-0.135	2.36	-0.807	-0.772	0.217	-0.283	0.0654	-1.47	1.7	0.562
train_015	1	0	-0.492	0.0591	-1.34	-0.0321	-1.08	-0.701	-0.385	0.371	0.669	0.245	-0.788	-1.66	-0.435	0.434	-0.636	-0.332	0.574	-0.517	-2.51	0.941	-0.656	0.462	0.864	2.81	-0.801	-0.189	0.988	1.54	0.502	-1.09	0.406	-0.789	2.62	0.604	-0.166	-1.28	1.33	0.879	-1.72	0.564	-0.887	0.456	-0.379	1.51	0.635	-0.382	-1.53
train_016	0	0	-1.36	-1.19	-1.59	-1.53	1.43	-0.377	-1.06	0.564	-0.863	-1.24	0.532	-0.52	-0.589	-0.677	0.0635	-1.03	-1.15	0.264	0.645	-0.0168	-0.395	-0.139	0.219	-0.297	0.824	-0.179	0.458	0.732	-0.585	1.32	-1.63	1.45	-1.45	0.0411	-0.607	-0.759	-0.843	1.17	-0.955	-0.577	0.211	-0.916	1.29	0.954	-0.203	0.785	-0.175
train_017	0	1	-0.423	0.00513	0.248	-0.15	-0.537	1.18	1.62	-1.8	0.456	1.44	-2.17	0.993	-0.911	0.0194	0.0145	-1.08	-0.00922	1.45	-0.522	-0.797	-0.72	-0.881	-0.77	-0.64	0.0985	-0.463	-0.844	-0.676	-0.484	0.552	1.22	0.299	0.723	-2.53	1.95	-0.508	0.733	2.35	0.0407	-0.891	-0.372	-0.32	0.0525	-1.66	-0.259	-0.826	1.24
train_018	1	1	-0.0614	0.187	-0.737	0.155	1.25	0.337	1.29	0.249	0.64	-0.633	1.24	1.7	-0.127	-1	1.04	1.33	0.82	0.78	-1.12	0.0399	0.663	0.524	-0.602	-0.809	-2.13	0.662	0.616	1.8	-0.586	-0.471	0.0775	0.0489	0.111	-1.66	-0.314	0.0498	0.942	0.784	0.677	1.36	1.12	-0.351	-0.0445	1.27	-1.2	2.4	-0.979
train_019	0	1	0.971	-0.0886	1.12	-2.13	0.846	0.502	1.36	-2.03	0.00877	0.249	-0.306	0.988	-0.718	1.87	-0.707	-0.446	-0.405	0.976	-0.807	-0.152	0.931	-0.219	0.738	-0.197	1.86	-1.49	-1.14	-1.06	0.375	0.64	0.448	-0.0368	-0.115	-0.775	-0.00588	-0.936	0.0995	-1.73	1.17	-0.357	0.426	-0.27	0.499	-0.544	0.212	-0.00443	2.22
train_020	0	1	0.11	-1.38	-2.23	0.14	0.0989	0.63	-0.72	0.443	-0.837	0.778	-0.154	0.12	0.702	-2.16	0.455	-1.83	0.313	0.978	-0.831	-0.0103	1.19	-1.78	0.504	-0.55	0.131	-2.36	-0.948	0.445	0.467	0.228	0.913	1.86	0.71	-0.406	-0.358	-1.45	0.504	-0.0384	-0.321	0.112	-1.49	-0.523	-1.1	0.454	0.752	1.83	0.0792
train_021	1	1	0.589	0.184	-0.93	0.443	-1.01	0.0478	0.124	-0.24	1.43	0.488	-0.692	-1.18	0.464	0.774	0.943	0.495	-0.609	0.234	0.714	-1.3	-0.539	1.21	0.0529	0.849	-1.8	0.573	-0.0259	2.12	-0.283	-0.189	-0.322	0.778	0.279	-0.56	1.25	1.25	1.12	-0.965	0.576	0.136	-0.623	-1.5	1.42	0.429	-0.433	-1.21	0.594
train_022	1	1	1.19	-0.33	-0.362	1.66	-0.854	-1.12	-0.883	1.2	0.364	-0.747	0.459	-1.26	1.54	0.0676	0.269	0.04	-0.3	0.72	0.922	-1.62	-0.0503	-0.315	0.983	1.88	-1.76	1.59	-1.69	0.88	1.39	-0.0949	0.54	0.862	1.54	-0.119	-0.383	0.821	0.792	-0.174	0.689	-0.345	-1.53	-0.703	0.671	-1.18	-0.312	-1.04	-1.38
train_023	0	0	1.3	-1.21	-1.65	0.0051	0.501	0.622	-1.37	-0.205	0.957	-0.4	-0.769	1.3	0.356	0.909	-1.32	0.36	1.54	-0.728	0.949	-0.392	-1.37	-1.35	0.457	-1.22	1.01	-0.465	0.024	-0.427	-1.14	0.5	0.648	0.371	-0.198	-0.73	0.259	-0.621	-0.795	0.699	0.982	-0.644	-1.82	-1.5	-0.549	-0.254	0.857	-0.392	1.13
train_024	0	1	-1.36	0.13	0.249	-1.45	0.582	-1.09	-0.317	0.9	1.69	-1.21	-1.92	-0.494	-0.25	-1.13	-1.09	-0.57	1.01	-0.206	1.65	-0.495	-2.79	-0.541	0.818	0.763	1.02	-1.36	-0.815	-1.41	0.616	1.03	-1.13	-0.339	0.436	-0.67	0.978	-0.296	0.189	0.509	-1.28	-0.888	0.216	-2.18	0.124	-0.191	0.913	0.436	-0.62
train_025	0	1	-0.924	1.05	-0.0262	-2.43	-0.308	-1.58	-1.27	0.632	-0.625	-0.524	-1.04	-1.25	0.0674	1.92	0.0135	-1.41	-1.02	0.653	-0.259	-0.913	0.83	1.36	-0.847	0.608	1.47	1.11	1.14	-1.44	-0.701	-1.05	0.377	-0.164	-0.365	-0.78	0.457	-0.976	-1.97	1.05	0.173	-1.12	-0.337	-1.09	-0.318	1.01	0.601	1.63	1.09
train_026	1	1	-0.65	0.988	-0.0339	0.264	-0.73	0.0732	1.54	1.12	-0.695	0.104	-0.909	-1.6	2.23	-1.03	0.299	0.269	-0.632	-0.279	0.945	-0.592	0.914	0.531	1.83	0.136	-0.959	0.93	-0.0634	0.623	-0.0745	-0.61	2.04	-2.12	1.69	-0.631	-0.347	2.2	1.68	0.488	0.764	1.15	0.818	0.173	-0.745	0.86	-0.444	0.101	-0.0361
train_027	0	1	-0.544	0.152	0.337	-1.2	-0.347	0.217	1.85	0.183	-0.747	0.278	0.541	1.17	-0.209	0.391	-0.551	1.21	-0.126	0.529	-1.58	-0.979	-1.6	-0.818	1.35	0.0758	-0.666	-1.35	0.0424	-1.23	-0.711	-1.26	-0.433	-0.308	0.37	-1.77	0.242	-0.964	-1.22	0.852	0.041	-0.489	-0.564	-1.11	-0.347	-1.54	0.16	0.0311	-0.0615
train_028	0	0	-0.365	0.477	1.32	0.198	-1.05	0.185	-0.43	-0.342	-1.55	-1.26	1.53	1.55	-0.282	-0.453	0.61	1.08	-0.678	1.32	-1.44	0.773	-1.67	0.128	1.06	-0.673	-0.448	0.006	1.45	-1.46	-0.782	-0.178	1.51	-0.368	0.0698	-1.18	-0.157	0.462	0.48	-0.128	-0.627	-0.717	1.09	0.268	0.0224	-0.81	-0.281	-0.245	-0.417
train_029	1	1	1.26	1.18	-1.13	0.718	0.239	-0.342	0.512	-0.879	1.32	0.834	0.0885	0.366	0.339	-0.0892	-0.894	-0.323	0.658	-0.398	0.049	-0.788	0.133	1.97	-1.26	-0.489	1.02	-0.894	-0.498	0.0906	0.395	-0.435	-1.44	0.164	0.873	0.862	-0.000773	-1.38	1.1	-0.0662	1.16	1.65	0.356	-0.28	-0.546	0.156	-0.988	0.219	-0.461
train_030	0	0	-0.125	-0.977	-0.268	-1.85	1.43	-0.36	-1.28	-0.612	-0.766	0.189	0.265	0.236	-0.26	-0.713	0.0134	-1.41	-0.227	1.38	2.15	0.973	0.837	-0.695	-0.0967	0.298	1.7	-0.153	0.41	0.129	1.57	0.412	-0.64	2.03	-0.395	0.256	0.541	-0.599	-1.93	-0.0268	-1.94	-1.4	-0.95	-1.34	0.252	1.16	1.26	-0.0685	1.74
train_031	1	1	1.52	0.132	0.101	0.709	-0.915	-0.729	-0.395	0.429	0.801	0.299	-1.12	0.0936	-1.17	0.437	-0.5	0.168	-1.05	-0.179	0.329	-0.491	-0.725	2.17	-0.302	-0.414	-0.306	1.17	0.882	-0.0307	1.2	1.46	0.248	-1	1.67	0.0939	-1.46	0.0637	0.923	-0.84	1.11	-0.0948	1.38	0.633	0.257	0.382	0.106	-0.281	-0.502
train_032	0	0	0.172	-0.968	-0.283	-0.11	-0.335	0.866	-2.14	-0.0198	-1.23	0.509	-0.785	1.04	-2.08	-0.66	-0.396	0.228	-0.9	0.155	-0.533	0.638	-0.933	-1.12	-0.162	-1.07	0.0374	0.874	1.42	-0.407	0.813	-1.05	-0.588	0.787	-0.201	-0.889	1.17	-1.4	-0.259	0.858	0.817	-0.927	-1.72	-0.82	0.769	0.596	0.317	0.31	0.46
train_033	0	1	-0.547	-0.945	-0.463	0.175	0.747	2.04	0.922	0.0561	-1.89	1.87	-0.00538	0.451	1.97	0.451	-1	-0.889	-0.949	1.49	0.512	0.323	2.15	1.88	-1.46	1.85	0.272	0.194	0.204	-0.934	1.29	0.386	-1.04	0.452	0.45	-1.13	-1.32	-0.602	-0.625	2.63	-0.882	-0.242	-1.53	-0.792	-0.215	0.453	0.359	0.572	1.05
train_034	1	0	0.304	-0.00605	0.513	1.16	0.833	0.193	0.273	-0.41	-0.396	-0.748	-0.874	-1.01	-0.744	0.854	-2.15	0.0253	0.926	-0.203	0.147	0.118	1.5	-1.76	-0.598	-0.179	0.0655	1.74	-0.0638	0.165	0.675	0.525	-0.129	-0.728	2.14	-0.00487	-1.05	0.652	0.598	-0.152	0.798	0.83	0.677	-0.168	0.547	-1.31	-0.884	-1.5	-0.0982
train_035	1	0	0.562	0.347	0.115	-0.219	0.584	-1.4	-0.0811	0.868	-1.73	-0.431	-1.66	-1.46	0.233	0.317	-1.39	-2.81	-1.04	-0.523	1.44	-0.154	0.461	-1.23	-0.669	-1.32	-0.909	0.402	-1.29	1.38	1.18	0.29	0.802	1.49	0.834	0.0515	1.01	-0.27	-0.67	-0.876	-0.212	1.23	-0.579	0.688	1.4	-1.48	0.218	-0.618	-0.405
train_036	0	1	-1.12	-0.187	0.112	-0.791	0.0303	1.62	0.467	-0.828	-1.84	-1.05	0.448	-0.269	-0.702	-1.43	1.06	1.33	1.16	1.91	-0.995	0.341	0.346	1.45	0.173	2.28	-0.428	-1.2	0.834	-0.792	-2.13	-0.0802	2.22	0.152	-1.08	1.39	0.235	-2.11	0.00338	-1.71	-0.0893	-0.468	-1.27	-1.08	0.518	0.0162	-0.294	0.986	-0.477
train_037	0	1	-1.52	-0.525	0.105	0.00423	-1.07	0.561	-2.01	-0.842	1.58	-0.664	1.86	0.785	-0.488	-0.569	0.577	-0.118	0.881	0.506	1.35	0.875	-1.25	0.38	0.714	-1.71	1.91	-0.9	1.27	-0.731	1.16	2.06	-0.982	0.191	-2.51	0.303	-0.322	-0.948	-0.867	-0.00122	-0.622	-0.898	0.59	-0.749	1.2	-0.668	-0.419	0.678	-1.8
train_038	1	0	0.491	-0.426	-2.07	0.206	0.328	-0.93	0.975	0.465	1.26	1.49	-0.0817	-0.32	-0.215	1.04	-0.675	-0.62	-1.72	0.27	-0.549	-0.0326	-1.01	0.106	0.0936	-0.373	-1.38	-0.59	0.457	1.26	-0.227	-0.72	0.0438	-0.383	-0.13	-0.79	1.73	-0.505	0.25	0.2	-0.0574	1.44	-0.0641	0.00911	-0.195	0.553	-1.1	-0.89	-1.12
train_039	0	1	1.23	-0.13	-0.721	-1.37	-0.68	0.558	-2.04	-0.45	-0.637	-0.2	0.0917	0.205	-0.95	-1.05	-0.0355	-0.594	1.66	-0.219	-1.36	-0.822	-0.713	0.403	-1.21	-1.82	1.07	-1.23	0.446	-1.16	-1.04	0.966	1.03	0.366	-0.84	1.18	-0.0801	0.521	-0.0177	0.0575	-0.066	0.979	-1.18	1.37	-0.625	0.937	0.989	1.97	0.926
train_040	0	0	-2.02	1.89	0.558	-2.34	1.29	1.04	-0.687	-0.627	-0.167	-0.659	0.919	0.63	-1.53	-0.0857	0.246	-1.07	1.41	1.15	1.46	0.415	-0.259	0.339	-0.439	0.127	1.05	-1.13	-0.945	-1.28	-1.86	0.00286	0.0478	1.35	-0.863	-0.941	-1.85	-0.81	-1.02	0.88	-1.93	-1.38	-0.638	-0.654	0.681	-1.37	-0.415	0.974	0.103
train_041	1	0	-0.676	1.99	-0.884	0.538	-0.243	0.362	0.535	0.465	-1.85	1.44	0.44	-0.375	0.305	-0.783	1.97	-0.876	0.088	0.039	0.156	-0.0467	-0.939	-0.0135	-1.38	-1.29	-0.652	-1.12	-0.424	0.798	0.315	0.877	0.308	-0.0916	-0.555	-1.09	1.45	-1.11	0.593	1.27	0.747	0.723	0.046	1.28	0.204	0.431	0.413	-0.883	-0.644
train_042	0	0	-0.888	0.362	-0.904	-0.0704	1.14	-0.766	-0.815	-1.24	-0.731	0.648	-0.946	1.69	0.279	-0.602	-0.668	-0.0296	-0.715	-0.642	1.08	-0.288	-1.09	-0.0239	-0.22	1.28	1.79	-0.344	0.386	-1.57	-0.65	0.729	-0.911	1.42	-0.599	1.36	-0.632	-1.82	-0.6	0.124	0.89	0.371	0.22	-1.36	-1.71	1.01	1.76	0.552	0.584
train_043	0	0	-0.698	-1.25	-0.637	-1.55	-0.861	0.416	-0.923	1.91	1.51	0.11	0.561	-0.807	0.125	0.444	0.763	0.374	0.135	0.802	1.38	0.805	0.118	1.46	-1.58	-0.142	1.71	-0.342	0.422	1.1	1.14	2.19	-1.09	1.87	-0.433	-0.144	0.175	-0.95	0.52	-0.0814	-1.63	-1.91	0.757	-2.9	0.849	1.61	1.65	-1.03	0.908
train_044	1	0	0.646	-1.07	-1.59	1.81	0.475	-0.0568	0.97	1.05	0.0767	-1.71	0.455	-2.08	-0.668	0.996	1.33	1.25	1.02	1.38	0.042	0.257	-0.414	0.528	0.495	0.933	-0.0392	0.45	-0.812	0.622	0.211	1.45	1.48	-1.48	1.06	0.212	1.63	0.826	0.185	-1.93	-1.3	1.82	-0.662	0.581	-1.03	-0.881	-0.819	-0.527	0.476
train_045	0	0	-1.22	-0.328	1.66	-1.42	0.521	0.699	0.322	-0.696	-0.549	0.307	0.00738	1.37	0.077	1.06	0.28	-0.24	0.28	0.777	-1.56	0.0832	0.518	-1.61	1.78	-0.148	0.194	0.175	0.336	-0.266	1.9	0.53	-0.354	-1.34	-1.09	-0.475	0.767	0.069	0.73	-0.058	0.104	0.792	0.489	1.01	-1.19	0.916	0.491	1.52	0.572
train_046	0	0	-0.789	-1.72	-1.42	0.166	-0.581	0.856	-0.742	-0.992	-0.434	-0.887	0.415	1.32	-0.465	-0.576	0.335	-1.06	-0.862	1.13	0.476	0.429	0.125	-0.78	0.14	-1.8	1.04	0.0252	0.254	0.649	-0.581	-1.24	-0.151	-0.0178	-0.429	0.37	-0.422	-0.0371	-0.408	0.887	-0.047	0.494	0.394	-0.853	0.521	-1.15	-0.101	0.222	0.127
train_047	0	0	-0.129	-1.41	0.23	-1.17	-0.424	1.16	-1.48	-0.427	-0.403	-0.664	-0.991	-0.649	0.965	0.122	1.26	-1.25	-0.786	0.286	-1.28	1.35	-1.59	-0.88	1.27	1.54	-0.251	0.189	1.17	-0.786	-0.217	-0.894	-1.28	0.671	-1.79	-0.46	-0.0718	-1.12	-0.0367	-0.792	0.749	-1.82	-1.26	-1.38	1.33	0.383	1.22	-1.16	0.247
train_048	0	0	-1.52	-0.225	0.799	-0.826	-1.43	-1.71	-1.25	-0.91	-0.872	-0.777	2.19	-0.595	1.14	-0.306	1.64	-0.412	1.32	-0.172	1.25	0.152	-0.478	-0.793	1.59	-1.75	0.833	-0.911	-0.747	-0.402	0.345	0.894	-0.825	1.38	-0.186	-1.12	-0.543	-0.299	-0.723	-0.209	-1.72	0.222	1.62	-0.574	1.68	1.15	1.38	-0.271	-0.815
train_049	1	1	0.496	0.678	0.208	-0.398	1.52	0.394	1.16	-1.32	-1.03	-0.326	-0.879	-0.0433	0.709	-1.13	0.972	-0.711	-1.15	-0.894	-0.0855	-1.75	0.962	1.34	0.269	-0.0793	-1.26	0.932	0.689	1.04	0.115	-0.766	0.495	-0.968	0.0775	-1.59	-0.0379	1.15	0.386	-0.107	0.677	1.04	0.895	1.05	-1.3	-0.111	-1.27	0.549	-0.333
train_050	1	1	1.1	-1.4	1.51	0.0364	0.854	-0.69	0.178	1.25	1.1	1.25	-1.08	0.0893	0.499	-0.741	-0.532	-0.116	0.0131	1.13	-0.984	0.375	0.0588	-0.0174	-0.423	0.425	-1.5	0.441	-1.01	1.54	0.828	-1.46	0.974	-1.13	-0.151	-1.26	-2.67	1.5	1.04	1.84	1.47	2.14	0.547	1.49	0.239	-1.2	-1.56	-0.758	-1.28
train_051	1	0	-0.586	-0.402	-0.809	2.25	0.873	0.0618	0.794	0.921	-0.554	-1.62	-0.217	-0.765	0.404	-0.6	0.419	-0.105	-0.796	0.845	-0.704	0.116	1.7	0.914	-0.145	-0.46	-1.7	1.65	0.443	-0.452	-0.763	-0.773	2.63	-0.106	1.54	-1.34	-2.29	0.783	0.115	-0.757	0.0166	0.914	1.95	1.36	-0.686	0.534	-1.22	-0.165	-1.33
train_052	1	1	1.46	0.726	0.267	0.786	1.34	-2.43	-0.331	0.396	-1.47	0.0286	1.26	-0.359	-0.49	0.605	-1.02	1.54	0.684	2.25	-0.451	-0.356	-2.38	0.909	2.18	0.545	0.314	0.26	-0.575	-0.709	-0.83	-1.17	1.3	0.506	0.28	-0.684	0.577	-0.312	1.52	-1.22	0.51	0.604	0.0174	0.163	0.0295	-0.339	0.549	0.33	-0.0878
train_053	1	0	0.247	-0.231	0.318	0.642	0.52	-0.9	0.942	1.34	0.806	1.33	0.605	0.777	0.327	0.782	0.988	0.966	-0.208	0.714	-1.36	-2	-1.38	0.757	0.0826	-0.917	-0.98	-0.359	-0.326	1.08	0.364	0.849	0.399	-1.1	-0.696	-1.01	1.84	1.08	-0.688	-1.59	-0.473	0.838	0.901	-0.346	-0.995	-1.02	-0.808	-1.27	1.41
train_054	0	1	-1.08	-0.0129	-0.238	-1.28	-0.0466	0.46	0.446	-1.55	0.539	-1.47	-0.0741	-1.25	-1.07	0.787	-1.46	0.677	0.607	-0.385	1.35	-1.25	0.733	-0.615	-0.533	-0.756	-0.183	-1.22	-0.132	-1.71	-1.05	0.276	-2.12	1.45	-0.321	1.98	0.228	-0.991	-0.717	0.198	-0.874	-1.29	-0.927	0.0374	2.24	0.47	0.864	1.63	1.36
train_055	1	0	-0.5	-0.178	-0.373	0.575	-0.931	-0.224	-1.05	0.224	0.0986	-1.34	-0.328	-1.86	0.311	-0.432	-1.68	-2.25	-0.719	-2.24	1.01	2.59	-0.146	-0.228	2.02	1.28	0.0557	-0.315	-0.459	1.02	1.58	-0.244	0.616	0.706	0.958	0.256	-1.87	0.473	1.65	-1.45	-0.802	-0.166	1.81	-1.67	2.6	1.27	1.22	-2.3	-1.49
train_056	1	1	0.495	-0.608	0.642	0.483	1.01	-1.39	0.304	0.959	0.522	1.19	-1.58	-0.521	1.31	-0.701	-1.88	1.53	0.0422	-1.18	0.561	-0.515	-1.08	-1.76	0.0314	0.902	-1.47	0.378	0.742	0.056	-0.121	0.627	-0.692	-1.02	2.28	0.293	1.25	0.245	-0.652	0.542	0.833	0.763	-1.6	1.58	-0.992	-0.881	0.542	0.0842	0.809
train_057	1	1	1.34	0.711	-0.818	-0.809	1.21	-0.9	0.467	-0.214	1.06	0.726	-0.185	0.717	0.264	-0.192	-0.956	0.774	-0.525	0.0119	-0.489	-0.0865	0.562	-1.45	1.03	-0.202	-0.632	0.0325	0.208	2.3	-1.22	-1.15	-0.541	-2.54	1.44	-0.0234	0.243	1.37	1.09	-0.859	1.51	-0.472	2.06	-0.138	-1.79	0.589	-0.298	0.0657	0.396
train_058	0	0	-0.656	-0.0512	-0.423	-1.16	-1.14	1.21	-0.997	-0.393	1.65	0.205	-0.0986	1.42	0.52	-0.163	-1.54	0.662	1.12	0.917	-0.338	-1.24	-0.612	2.9	0.296	0.0528	0.965	-1.22	-1.54	-0.709	-2.01	0.952	1.35	0.794	0.159	-0.339	0.809	-1.46	0.859	0.0908	-0.649	-0.896	0.319	-1.68	0.398	0.744	-0.24	1.32	2.26
train_059	1	1	1.97	-0.682	0.128	1.86	-0.841	-1.38	0.254	0.134	-0.494	1.96	-1.68	-0.112	-0.593	-1.75	-0.336	0.646	-1.15	-1.61	0.0572	-0.000376	0.521	0.0182	-1.44	1.47	-1.01	0.849	0.759	-0.487	0.0287	0.305	-0.212	1.14	0.688	0.571	-0.332	0.105	0.243	-2.58	0.0492	0.696	-0.0513	1.6	-0.312	2.36	-1.13	-1.13	-2.14
train_060	0	1	-0.389	-1.55	-0.153	1.14	0.348	2.24	-0.768	0.635	0.34	-0.296	-0.425	-1	0.255	-0.217	0.0185	0.262	0.659	-0.231	1.36	-0.18	0.68	0.28	0.29	-0.533	0.987	-0.991	-1.97	-0.421	-0.0448	1.09	-1.94	0.641	0.466	0.453	-0.701	0.812	-0.776	0.517	-0.167	-1.05	0.774	-0.382	0.594	0.733	0.859	-0.32	1.26
train_061	1	1	1.16	-0.0598	-1.12	1.45	0.159	1.44	0.087	0.131	0.53	0.0175	-0.525	-1.5	1.77	0.995	0.413	0.557	-0.196	-0.767	0.525	2.58	2.49	-0.856	-2.42	-0.132	-1.14	0.499	0.0884	0.4	1.29	0.379	-0.0621	-0.0333	0.225	-0.701	0.259	0.563	-0.396	-0.292	0.535	-0.248	0.271	-0.117	1.5	0.58	1.39	-1.43	0.258
train_062	1	1	1.12	0.678	0.463	-0.631	0.325	-0.642	0.413	0.188	1.32	1.7	-0.422	1.79	0.698	0.197	-0.998	1.24	1.37	0.387	0.68	0.546	-0.428	-0.0832	-0.249	0.457	-1.33	0.561	-0.701	1.22	0.727	0.219	1.88	-1.5	0.00405	-0.691	0.00974	1.09	0.147	-0.181	2.38	1.55	-0.952	0.637	1.22	0.985	1.5	0.333	0.00242
train_063	1	1	1.13	-0.0953	0.348	0.624	0.768	-0.131	0.669	-1.28	0.552	1.32	0.315	0.324	-1.13	0.662	-1.77	1.62	1.2	-0.354	-0.889	1.18	-0.295	0.944	0.633	-0.867	-1.22	0.974	0.182	0.155	0.689	-1.42	1.01	0.277	0.552	0.325	-0.419	0.954	-0.683	-0.808	1.12	0.586	-1.17	2.4	1.36	0.947	-1.21	0.62	-0.0497
train_064	0	1	-0.000293	0.0857	0.107	0.0243	-0.69	0.266	0.483	-0.632	-0.433	-0.242	-0.89	-0.236	0.2	0.106	-0.734	-1.2	1.03	-1.01	0.722	-1.36	0.19	0.853	-1.05	-0.815	-0.121	-1.11	0.595	-1.04	-0.735	-0.257	0.268	1.04	-0.296	0.647	-0.241	-0.504	1.91	0.457	0.368	-0.996	0.22	-1.36	1.59	0.998	1.38	2.37	1.78
train_065	1	1	0.128	-0.564	0.545	1.09	-0.449	-0.973	0.179	0.461	-0.213	0.848	0.665	1.27	0.287	0.207	-0.152	1.48	-0.983	0.0788	-0.489	-0.738	0.693	1.09	-0.253	1.1	-1.65	2.25	-0.635	-0.321	-0.0451	-1.32	-0.107	0.158	0.904	0.927	0.317	0.432	-0.874	-0.775	0.535	-0.764	0.104	1.99	-1.45	-0.473	-0.396	-1.21	-1.07
train_066	1	1	0.884	-0.0978	-1.21	1.37	1.87	-0.753	1.66	-0.778	-0.35	-0.902	1.28	0.133	1.09	0.2	1.07	0.0485	-0.744	0.0288	0.199	-0.154	-0.436	-0.95	1.39	0.73	0.268	0.397	-0.801	1.1	1.01	-1.31	0.557	-1.95	0.968	0.86	-0.424	0.404	-0.791	-1.27	-0.836	-0.00452	0.262	0.494	-1.13	-0.0226	-1.62	-0.291	-2.11
train_067	0	1	0.897	-0.252	-0.0532	-0.9	-1.49	-1.48	-0.168	-0.549	0.249	0.8	-0.184	1.63	-1.09	0.908	0.538	-0.224	0.0884	-0.00582	-1.2	0.813	-1.08	-2.96	1.04	-1.66	0.162	-0.188	0.496	0.753	0.666	1.15	0.58	0.00161	-0.255	-0.772	1.64	-0.204	-0.9	-0.359	1.56	-1.29	0.00204	-0.0469	1.64	-2.1	-0.455	0.303	1.9
train_068	1	0	0.965	0.833	-1.9	0.794	-1.25	-0.54	-0.451	0.798	-0.344	-1.68	-0.395	-1.13	-0.183	-0.272	0.0707	1.48	0.354	-0.406	0.117	0.307	-0.814	0.373	-1.04	0.194	0.377	-0.881	-0.252	0.562	0.2	-1.39	-0.656	0.0402	0.472	0.996	0.508	0.398	1.99	-1.1	0.897	0.0986	-1.02	-1.18	-0.0188	1.76	0.696	-0.471	0.0853
train_069	1	0	0.151	0.843	0.0616	0.952	-0.431	-1.46	0.729	0.405	0.166	-0.00635	0.667	-1.32	0.902	-0.0202	0.728	-0.769	-0.362	1.78	1.86	0.307	0.00999	-0.64	0.333	-1.63	-0.0448	-1.56	0.135	1.77	-0.0876	0.309	0.202	0.48	-0.476	-0.277	-0.799	-0.3	1.67	-0.704	-1.12	2.35	1.37	1.11	-0.413	-0.469	-0.421	-0.928	-1.22
train_070	0	1	-0.457	-0.452	0.658	-0.95	-0.715	0.589	-0.0908	-0.428	-0.191	-0.183	1.19	1.62	-0.674	0.237	1.37	1.02	0.791	1.45	-0.04	-1.36	-0.144	0.901	-2.01	0.882	2.14	-0.598	0.059	-1	0.148	0.918	0.581	-1.06	-1.82	2.32	-0.292	-0.266	-1.29	1	0.0679	-2.12	1.34	-0.816	-0.993	-0.401	-0.369	-0.56	0.403
train_071	0	0	0.379	-2.13	-0.163	-0.939	1.54	-0.156	1.16	-2.1	-0.462	1.1	-1.32	1.5	-0.842	0.0101	0.114	-0.342	0.763	2.74	0.225	-0.00829	-0.521	-0.242	1.27	0.167	0.981	-1.93	0.218	-1.17	-0.589	-0.233	0.534	1.46	0.607	-0.555	-0.344	-2.75	-0.275	-0.597	-2.47	0.685	-0.406	1.04	-0.0844	-1.92	0.409	-0.0746	-0.163
train_072	0	1	0.799	-0.338	-1.06	-1.7	1.54	0.873	1.58	0.484	1.22	-0.285	-0.302	-1.21	0.0503	1.86	1.1	-1.8	0.319	-0.446	0.255	-2.2	0.0682	-0.802	-0.252	-0.0121	-0.0198	-1.11	-1.1	0.474	-1.11	1.39	0.765	0.6	0.287	-0.978	-1.4	-0.316	0.324	0.702	-0.493	0.205	-0.542	-0.636	0.217	0.431	0.873	-0.211	0.752
train_073	1	0	-0.58	2.27	1.59	-0.266	0.0513	-0.728	2.02	-0.958	-1.42	0.437	0.731	-0.562	-0.351	1.73	-0.0426	-1.28	0.366	-1.23	-0.633	-0.859	0.844	2.02	0.305	-1.06	-0.177	0.589	-1.06	-0.47	-0.27	0.397	2.15	-0.319	0.347	-1.07	-0.817	0.8	-0.109	-0.356	-1.1	1.14	0.48	0.965	-0.38	-1.74	0.374	0.381	0.675
train_074	0	0	-0.398	0.727	-0.655	0.292	-0.386	1.59	0.909	-2.25	0.132	-0.698	0.528	-0.293	-2.04	0.628	-0.459	0.69	1.05	-0.667	1.79	1.19	-0.288	0.181	0.0214	-0.642	1.27	-0.291	0.93	-1.31	-0.784	0.671	-0.878	0.223	-1.16	1.14	-0.385	-0.519	-0.708	-0.402	1	-1.49	-0.218	0.7	1.12	-0.893	-0.776	0.501	0.326
train_075	0	1	-1.03	0.308	-1.25	-1.55	0.182	0.26	-0.357	0.578	-0.607	0.418	1.15	1.09	-1.52	-0.882	0.562	-1.62	0.626	-0.535	-0.554	-1.83	0.00228	0.076	-0.622	-0.626	-0.623	0.139	0.653	-1.69	0.218	-0.0274	-0.811	0.835	-1.38	0.336	0.292	0.616	-0.112	-0.221	0.526	-1.1	-1.41	-1.23	0.206	0.569	0.748	0.777	1.07
train_076	1	0	-1.65	1.32	-1.06	1.8	0.454	1.36	0.122	-0.282	-0.861	-0.758	-0.0641	0.297	0.206	1.65	-0.499	0.243	-0.233	-0.745	0.449	1.48	-0.856	-1.63	0.0345	-0.0216	-0.166	1.76	-0.261	0.047	0.741	-0.234	0.661	0.0499	0.69	-1.06	-0.294	-0.267	1.56	-1.1	-0.0155	-0.257	0.755	-1.13	0.589	-1.47	1	0.131	-1.33
train_077	1	0	-0.0702	-1.05	-0.32	-0.725	-0.105	0.00747	0.49	-1.84	1.67	0.973	-0.562	0.792	0.822	2.19	-1.31	-0.705	0.333	0.075	-1.08	0.849	1.82	-0.374	0.391	-0.632	-1.04	1.9	-1.1	0.518	0.196	-1.69	1.55	-0.25	1.94	-0.676	-0.34	-0.841	1.39	-0.634	1.07	0.151	0.78	-0.983	0.994	-0.14	0.215	0.481	0.908
train_078	1	1	1.67	0.305	-1.11	1.16	0.379	-0.905	0.713	2.32	1.48	-0.385	-0.818	-0.391	1.2	1.46	0.268	0.318	-2.17	1.2	0.5	0.523	-0.441	0.153	-2.12	1.7	-0.887	-0.138	0.615	1.77	0.672	-0.237	0.596	0.429	-0.813	1.02	-0.569	0.758	0.801	-0.582	1.24	1.67	0.492	1.53	-1.8	1.37	-1.34	-0.469	-1.83
train_079	1	0	1.01	1.88	0.64	-0.715	1.79	-2.44	1.5	-0.767	-0.585	0.722	0.851	1.76	0.797	0.813	-1.23	1.39	-0.736	0.647	1.14	-0.947	1.5	1.87	-2.36	0.319	0.356	0.0387	-0.271	0.776	0.766	-1.89	-0.14	-0.845	-0.411	1.76	0.0224	-0.889	-1.58	-0.517	0.545	0.303	0.618	-0.115	1.01	-0.954	-0.749	0.75	0.364
train_080	1	1	0.347	1.48	0.109	1.03	0.683	-0.0308	-0.171	1.63	0.79	-0.39	1.2	-0.124	0.942	-1.67	0.797	0.0651	-1.03	0.706	0.944	-1.86	-0.4	-0.292	1.92	-0.756	-0.608	0.432	0.0269	0.636	0.372	-1.55	0.265	0.0684	0.296	-1.03	-0.143	1.17	0.643	0.222	-0.0197	0.174	1.28	0.417	-0.919	-0.148	-0.841	-0.469	-0.836
train_081	1	1	-0.767	2	2.6	-0.0473	0.698	-0.645	2.29	-0.205	-1.26	-1.08	1.87	0.736	0.929	1.05	-0.664	1.21	-0.483	0.716	0.163	0.37	-0.423	1.16	-0.0975	-0.0307	-1.33	0.986	-0.65	-1.26	1.3	-2.66	-0.124	-1.59	-0.172	-0.482	-0.56	2.18	-1.1	0.419	-0.244	0.295	1.08	0.413	-0.566	-1.64	-1.98	-1.58	-1.05
train_082	1	1	-0.106	0.707	1.46	-0.308	-0.586	-0.586	0.815	1.55	1.1	0.805	-0.417	-1.07	0.216	1.48	-1.66	-0.157	-0.0912	0.903	-0.733	0.0716	0.374	0.775	-0.373	1.85	0.824	0.654	-2.2	1.18	1.17	1.1	0.208	0.284	2.3	0.679	-0.318	-1.12	0.595	-1.85	-1.62	-1.15	2.26	-1.2	-0.921	-0.364	-1.02	-1.73	-2.14
train_083	0	0	-0.171	0.625	-0.227	-0.432	-1.27	0.701	-0.118	-0.13	-1.77	0.83	-1.16	0.0884	0.247	-0.222	0.916	-0.831	-0.0823	-0.442	-0.508	0.36	-0.476	-0.522	0.429	-1.03	0.112	-2.1	0.989	0.267	-0.48	2.17	-1.25	0.46	-0.686	-1.28	0.36	-0.761	-0.132	-1.71	-1.48	0.763	0.0947	-0.000453	0.0627	1.87	0.092	-0.253	0.826
train_084	1	1	2.05	-0.608	2.15	0.572	-0.575	0.181	-1.03	0.518	0.376	-1.77	1.91	-1.52	0.518	0.258	-0.467	-0.888	1.61	-1.23	-0.221	-0.73	0.0173	0.87	-0.0358	-0.0555	-0.544	-0.174	-1.44	1.54	1.76	1.06	0.793	0.921	1.15	1.02	0.23	1.12	1.91	-0.931	-1.55	0.817	0.635	-0.706	-0.39	-0.236	0.262	-0.529	-0.573
train_085	0	0	-0.167	1.55	0.435	0.501	-0.748	0.413	-1.05	-1.75	-1.71	1.41	0.274	0.413	-0.452	-0.466	0.0206	-0.476	-0.582	0.722	0.265	-1.09	1.42	0.843	-0.789	-2.77	0.839	-0.944	-1.56	-0.733	-1.96	-0.266	-0.0848	1.71	-0.801	-0.927	0.578	-1.17	1.21	1.16	0.00603	-0.184	1.7	-0.18	0.783	0.861	0.362	-0.152	1.73
train_086	1	1	0.917	-0.738	0.675	1.08	0.0801	0.505	-0.653	0.434	-0.646	-2.23	-0.571	0.467	-0.342	-0.834	0.0259	0.419	0.438	1.64	0.677	-0.745	-0.589	1.09	-1.77	-1.25	-0.63	0.953	-0.615	-0.617	1.37	-1.71	-0.256	0.896	-0.615	0.795	-0.911	0.298	2.8	0.215	0.477	0.47	-0.0392	0.914	-0.326	0.757	-0.808	0.426	-0.863
train_087	0	0	-0.544	0.191	1.07	-0.977	-0.521	-0.312	0.314	-1.75	-2.1	-1.8	1.48	-1.12	-0.245	1.17	-0.547	-0.257	0.498	-0.0944	0.666	0.901	1.16	-0.0142	0.0735	-0.63	-0.0302	-0.211	0.177	-0.926	0.629	-0.236	0.202	-0.107	-1.35	-0.0611	-0.221	-1.23	-1.29	-0.439	0.518	-1.04	-0.727	-0.908	0.137	-0.308	0.511	1.39	0.499
train_088	1	0	-0.373	-1.02	1.09	0.0723	-0.425	-0.268	0.465	-0.844	1.22	1.85	1.15	-0.576	-0.945	-0.565	-1.52	0.179	2.96	1.01	0.159	1.5	-0.86	1.34	0.926	-0.307	0.327	-0.192	-1.98	1.39	0.752	-1.26	1.87	-0.0135	0.248	0.848	-0.249	-0.637	1.74	-0.539	-0.363	0.566	0.525	0.183	2.83	-1.31	0.496	-0.95	0.162
train_089	1	0	0.247	0.701	-0.357	2.01	-0.0775	0.155	0.791	-1.17	-0.628	0.8	-0.58	-1.26	-0.937	-0.582	0.0129	-0.0977	-1.41	0.383	0.998	0.592	0.545	-0.883	-0.154	-0.928	0.367	0.735	0.89	0.277	1.22	-1.99	1.1	0.519	-1.24	-0.622	-0.262	1.44	0.425	-0.609	0.76	0.674	-0.472	1.16	0.992	0.664	-0.445	-0.948	0.776
train_090	1	1	0.379	-0.969	-0.0535	0.432	0.132	0.239	-0.0923	-1.82	-0.439	-1.05	-0.567	-0.685	-1.17	-0.27	-0.876	0.817	0.869	-1.27	0.0464	1.76	1.14	1.02	-0.474	-0.266	0.182	0.814	0.453	-0.657	-0.131	-0.439	-1.26	-1.28	-0.129	1.53	0.152	0.349	-1.05	-0.532	0.508	0.304	1.46	1.78	1.28	1.1	-0.0261	0.0244	-1.96
train_091	0	1	1.22	-0.0545	0.949	-0.587	-0.437	0.397	-0.493	0.689	1.5	0.245	-0.542	-0.18	0.126	-1.07	-0.267	2.71	0.0407	-0.26	-0.903	-0.871	-1.62	-0.743	1.79	0.557	0.665	-2.73	-0.409	-1.17	-1.49	0.924	-1.24	0.61	-1.19	-0.436	0.857	0.82	0.252	-0.102	1.41	0.0565	0.743	2.29	-1.2	-1.4	-1.81	-0.0128	1.19
train_092	1	0	0.526	1.15	0.515	-0.2	0.624	-0.189	0.562	-0.656	0.626	1.31	-2.15	-0.0807	-0.365	-0.385	-0.356	-0.305	-0.682	-0.605	-1.07	1.67	0.698	0.332	1.04	0.276	-1.43	1.03	1.23	-0.329	0.925	-1.1	0.0392	-0.634	1.64	-0.619	-0.572	0.523	1.13	-1.11	1.05	0.0735	0.387	1.95	-1.24	0.0341	-0.6	-0.0494	-0.922
train_093	1	1	-2.1	-0.321	-0.264	0.719	-1.23	-0.747	2.07	0.339	-0.596	-1.69	1.85	0.27	-0.0708	-0.0957	2.04	-0.868	1.09	0.914	0.347	-0.321	0.134	-0.856	0.0251	-0.268	-0.435	-0.471	-1.44	1.01	0.471	-0.707	1.47	-1.02	-0.306	0.324	0.0414	-0.832	0.833	0.141	-0.795	1.58	1.55	-0.338	-1.2	-0.807	0.337	-0.485	-1.44
train_094	1	1	0.461	-1.69	-0.194	1.15	-0.154	-0.0652	0.493	-0.372	0.156	-1.49	-1.37	0.383	-1.29	0.113	0.311	-0.0875	-0.306	-0.265	0.348	1.27	0.681	0.818	-0.825	1.22	-1.05	1.46	-0.56	1.53	2.29	-3.07	0.858	-1.22	-0.609	2.03	0.83	0.824	-0.809	-0.968	1.29	-0.987	-0.758	0.107	0.679	0.52	0.11	-1.6	-0.132
train_095	0	0	1.04	-1.16	1.03	-0.93	-0.189	0.409	-0.759	-0.318	0.64	0.0114	0.516	-0.274	-1.62	-1.37	-0.925	0.847	0.436	-0.917	1.21	0.301	1.34	0.65	-1.89	0.944	0.964	-1.1	0.361	-1.79	-1.24	2.06	-1.36	0.164	-0.286	2.31	1.26	-1.37	-0.233	-1.2	1.15	-1.48	1.75	-0.718	-0.026	0.823	0.808	-0.532	0.961
train_096	0	0	-0.434	-0.283	-1.26	0.355	-2	2.04	-0.894	-0.124	-0.75	-1.14	0.283	0.237	-0.447	0.553	-2.02	1.66	-0.643	0.457	-0.0871	1.92	1.36	0.306	-1.22	-0.0743	0.2	0.197	0.916	-0.0481	1.15	-0.987	-0.287	0.434	0.67	-0.138	-0.216	0.457	0.291	-0.314	0.441	-1.88	0.353	-2.21	0.724	2.73	0.107	0.519	1.14
train_097	1	0	-1.46	0.808	0.784	-0.704	-0.143	-1.27	-0.215	0.858	-0.959	-1.86	-0.421	0.169	1.21	-1.25	-0.677	0.46	1.14	0.0475	0.924	0.0976	-0.0948	0.851	-0.406	-1.24	0.745	1.46	-1.21	1.79	0.627	-0.164	0.448	-0.49	0.754	-0.113	1.95	0.527	1.2	-0.693	-1.44	-0.138	-0.309	-1.33	-0.661	0.113	0.24	-0.309	0.377
train_098	0	1	-0.407	-0.368	-0.621	-1.9	0.504	1.56	-0.143	0.0116	0.695	-0.456	-0.0923	0.299	0.856	0.562	1.9	-1.16	0.549	1.65	0.0414	0.112	-0.0784	-0.538	-0.497	-0.427	0.998	-0.895	-0.0545	1.13	0.434	0.327	-0.714	-0.832	-2.58	-0.6	0.395	0.774	1.28	0.564	0.0989	0.0482	-1.32	-0.275	-1.35	-0.904	-2.66	0.514	0.905
train_099	1	1	1.02	-1.71	-0.584	1.4	1.91	-0.932	-0.445	-0.748	-0.27	0.51	-0.0546	-0.5	-0.134	0.503	-0.609	-0.243	1.09	-1.43	0.506	1.62	0.00172	0.3	-0.008	0.322	-0.424	-0.188	0.414	-0.188	0.787	0.998	-1.88e-05	1.35	1.65	0.971	-0.999	0.166	-1.61	-1.68	-1.04	0.0351	1.95	0.35	1.39	1.73	-0.0528	0.0394	-0.941
train_100	0	0	-0.828	1.04	-0.333	0.256	-1.83	0.0612	-0.274	-1.26	-1.63	-0.22	0.0215	1.48	-1.07	-0.646	-0.151	-1.3	-1.42	-1.07	-0.233	0.155	1.07	-1.45	-1.17	-1.25	0.252	-0.524	0.368	-0.474	-1.82	-0.383	0.0389	1.45	-1.01	0.403	-1.22	-1.26	-1.19	1.52	-0.142	-0.352	0.11	0.89	0.464	0.143	-1.07	1.17	-0.439
train_101	1	1	0.579	-0.0295	1.96	0.908	0.556	-0.694	0.793	0.0568	1.43	0.485	-0.272	0.51	1.64	0.823	-1.61	0.85	-0.263	0.202	-1.25	-0.0562	-0.655	0.233	0.772	-0.0112	-0.118	0.624	-0.0757	1.11	1.51	-1.17	-0.359	-1.36	0.386	0.72	1.17	0.799	0.289	-0.0878	0.776	2.26	0.0125	0.465	0.636	0.432	-0.25	-0.595	0.069
train_102	1	0	-0.631	-0.461	-0.406	1.03	-0.727	-1.7	-0.04	0.982	-1.65	0.224	0.235	0.415	0.317	0.0363	0.34	0.72	-0.585	1.83	-0.0376	1.45	-0.933	-0.214	0.839	-0.895	-0.0012	0.441	-0.285	1.63	1.38	-0.56	1.4	0.0337	-0.815	-0.607	0.828	0.178	-0.337	-0.086	0.314	0.383	0.678	1.4	0.356	0.951	-0.242	-0.993	-0.941
train_103	1	0	1.52	-0.0339	0.486	0.896	-0.78	0.264	1	0.288	0.157	1.72	-0.0981	0.0568	0.339	-0.029	-0.241	-0.653	-0.657	-0.284	-0.262	-0.448	0.236	0.559	0.243	1.12	-0.416	1.03	-0.946	-0.665	-1.01	0.617	0.904	-0.382	0.259	-0.235	0.429	-0.132	-0.355	-1.29	0.731	0.19	0.706	2.39	-0.973	1.11	-1.96	-0.683	0.436
train_104	0	1	0.991	0.622	0.379	-0.0246	-0.414	-0.172	-0.269	0.522	-0.184	0.612	-1.19	-0.583	-0.74	0.217	0.00278	-0.903	-0.813	-1.31	-1.16	-0.117	0.0322	0.514	1.12	0.567	0.752	-0.789	0.831	-0.43	-0.795	0.445	1.4	0.224	-2.35	-0.497	1.42	0.645	-0.415	-1.17	0.298	-0.348	-0.393	1.43	0.821	1.64	0.779	-0.735	0.468
train_105	1	1	0.412	-1.53	-2.41	1.93	0.502	-0.842	0.258	-1.06	1.3	-0.368	1.39	0.427	0.58	1.13	2.42	0.466	-0.0697	-1.15	-0.78	-0.0092	0.843	-0.964	-0.776	-1.78	-1.39	0.392	0.838	1.21	0.559	-0.76	0.275	0.404	1.08	-0.164	0.352	0.649	-0.546	0.447	1.34	-0.536	0.48	0.702	0.395	0.608	1.27	-0.117	-0.973
train_106	0	0	0.341	-0.419	-0.441	-0.511	2.93	0.717	0.703	-0.948	-1.3	1.5	-1.28	-0.825	-0.216	0.28	-1.33	-0.719	-0.478	-0.328	1.1	1.18	0.45	-2.52	-0.641	1.03	0.795	0.0704	0.345	-0.956	-0.97	0.681	-0.139	0.777	-0.99	0.71	-0.961	0.122	-1.62	-0.96	-0.404	-0.00126	-1.04	0.744	1.24	0.449	-0.469	-0.217	0.504
train_107	1	1	2.31	-0.963	1.37	0.321	-0.0742	0.965	0.345	1.64	2.06	-0.681	-0.124	-0.674	1.1	0.00995	1.43	1.25	-0.445	-0.268	-0.156	-1.34	-1.65	0.836	-0.0433	0.395	-2.24	-0.11	0.298	1.87	1.69	-0.393	0.521	-0.0774	0.657	-0.00321	-0.975	1.1	0.377	0.55	0.797	1.67	-1.2	0.989	-1.23	-0.448	-1.19	-1.69	-1.07
train_108	1	1	-0.792	-1.82	-0.546	2.15	0.602	0.793	-0.465	-0.000773	0.421	-0.676	1.59	-0.718	-1.38	0.462	0.0691	1.35	0.105	0.362	-0.374	-0.201	2.83	0.0448	0.476	-0.349	0.352	2.63	-1.9	-0.551	1.4	0.161	0.82	-0.521	0.598	0.159	-1.06	0.583	0.546	0.73	-1.78	0.422	1.36	-0.064	-1.11	-0.478	0.503	-0.829	0.462
train_109	0	1	0.776	-0.788	-0.471	0.589	-0.0351	1.4	-2.52	-0.443	-0.576	1.18	-1.11	1.66	-1.18	-0.0104	-0.0325	0.292	-1.51	0.556	-0.575	0.208	-1.07	0.152	1.3	-0.633	1.4	-0.463	0.715	-0.179	-1.27	0.367	-1.01	1.73	-0.139	0.0504	-0.286	-1.42	-1.97	1.25	-0.46	-1.12	-0.225	1.62	-0.22	0.467	-0.294	0.667	-0.00734
train_110	1	1	1.66	1.6	0.379	-0.125	0.61	-1.91	-0.621	0.222	0.323	1.04	0.432	-0.964	-0.545	-1.14	-0.361	-1.54	0.76	-0.173	1.42	-0.982	-0.657	-0.763	-1.2	-0.731	-0.141	0.267	1.23	-0.131	-0.674	-0.761	-0.488	-0.96	0.708	1.04	1.45	0.64	1.3	-0.755	1.29	-0.135	-0.592	0.659	0.25	-0.371	0.34	0.0983	0.234
train_111	0	0	-0.325	-0.612	-0.667	-0.307	0.485	1.26	-0.769	-0.978	1.1	0.859	-1.65	-0.0731	0.396	0.12	1.17	0.222	0.182	-0.173	-1.29	0.19	0.807	-2.2	0.998	1.33	-0.922	-0.118	0.598	0.617	-0.35	0.325	-1.5	0.393	-0.00528	-0.165	2.01	0.332	0.27	0.193	0.249	-0.6	-1.07	0.0159	0.39	0.501	-0.588	-0.117	0.682
train_112	0	1	-0.979	-1.65	-0.0311	-0.23	0.496	0.741	0.495	0.135	0.0295	0.234	-0.417	0.563	0.392	-0.665	0.499	-1.43	-0.393	0.826	-0.36	0.701	0.967	-0.563	2.12	1.41	0.583	-0.163	0.134	1.31	-0.795	-0.975	0.55	-0.442	-0.994	-0.268	-0.906	-0.831	-0.678	0.0611	-1.5	-0.446	-0.383	-0.863	-0.229	-0.859	-0.447	-0.612	1.19
train_113	1	0	-0.0519	0.272	1.22	1.02	1.91	0.692	1.2	-0.118	0.695	0.117	-2.23	-0.27	1.14	-0.545	-0.513	0.343	-0.0625	1.49	0.469	0.429	-0.505	0.118	1.9	-1.51	-0.0158	-0.379	-0.639	1.04	1.37	-1.25	1.37	-0.99	0.331	-1.87	-0.902	0.932	0.445	-1.32	-1.11	0.263	0.715	-0.694	1.95	-1.54	1.42	-2.29	0.661
train_114	0	1	-1.89	0.893	1.13	-1.68	-0.388	0.233	-0.251	-1.29	0.0751	-1.28	0.171	1.02	-0.681	0.615	1.17	-0.571	-0.794	0.873	-1.02	-1.63	1.22	1.46	0.593	-0.00447	0.883	0.0079	-0.068	-0.802	-0.0782	-0.781	-1.12	1.35	-0.249	-0.34	0.0603	-1.06	-1.53	1.37	-0.867	-1.39	-0.555	-0.488	-0.893	-0.654	-1.29	2.11	0.4
train_115	1	1	1.02	-0.297	0.367	-0.522	-0.725	-0.964	1.07	-0.0484	0.766	-0.501	0.908	-0.922	-0.123	-0.429	-2.25	-0.491	1.42	-2.22	0.944	-0.554	-0.535	-0.686	0.425	-0.232	1.09	-0.482	0.92	0.74	-0.198	0.383	0.294	-1.49	1.71	0.872	-0.245	0.531	1.02	-1.4	0.896	0.214	0.783	-0.612	0.605	0.0659	-0.408	-1.11	0.519
train_116	1	1	1.34	0.562	0.183	0.898	-0.0508	-0.546	0.611	0.836	1.54	-0.174	-0.156	-0.447	-1.93	-0.413	-1.72	1.33	-1.72	-0.0342	1.21	-1.24	1.51	0.388	-1.15	1.31	-1.42	1.01	1.38	0.793	-0.58	0.323	0.487	-2.06	-0.165	2	1.77	0.658	-0.245	-1.26	1.2	-0.151	0.0327	-0.625	0.131	-1.61	-1.77	-0.753	0.0626
train_117	1	1	-0.163	1.24	0.133	0.557	-0.921	-0.276	1.02	-1.54	0.195	-0.328	2.49	0.134	0.125	1.72	0.0696	0.299	1.37	0.488	-1.04	0.473	0.524	0.406	0.363	-0.12	0.69	-0.036	-1.81	-0.162	0.603	-0.639	0.622	0.171	0.613	1.09	-1.18	1.73	0.298	-0.369	1.24	-0.0119	-0.682	0.138	1.7	-0.879	-1.27	-0.816	0.874
train_118	1	0	0.566	1.39	0.109	-0.253	-0.396	-0.521	2.45	-1.75	-1.86	-1.75	-1.09	-0.994	-1.83	-1.22	0.0566	-1.78	-1.9	-1.15	1.79	-0.574	2.24	1.02	0.404	-0.996	-0.215	0.714	0.474	0.713	-0.434	-2.29	0.414	-1.8	-0.893	0.405	-1.5	0.646	0.858	-1.2	-0.958	0.289	1.63	-0.322	0.85	-0.857	-2.96	-1.61	-0.256
train_119	1	0	-0.246	-0.962	0.258	1.34	-0.127	-0.184	-1.11	0.29	-0.0378	-2.02	-0.0601	-1.88	-0.902	-0.877	-0.131	-0.705	0.387	0.765	0.386	0.78	-1.82	1.29	0.781	0.467	0.115	0.0382	-0.355	-1.52	-0.571	0.353	-0.698	1.48	0.895	0.501	1.76	-0.296	1.64	-0.942	-1.44	1.21	0.59	-0.482	-0.35	0.338	0.68	-1.2	-1.07
train_120	0	1	0.792	-0.741	0.672	-1.37	-0.857	0.447	0.0502	1.19	0.157	-0.292	0.748	-0.0402	2.36	-0.575	2.77	0.671	-0.74	0.877	0.546	-1.07	-0.255	1.34	0.562	0.14	-1.14	0.681	-0.149	0.186	-1.3	0.413	0.902	-0.00247	-1.33	-0.875	-1.25	0.924	0.454	2.12	0.155	0.751	-1.77	0.165	0.758	-0.119	-1.04	-0.528	0.886
train_121	1	1	0.619	0.00607	-0.0887	0.615	-0.192	-0.603	-0.372	2.2	0.758	1.19	0.409	0.799	1.59	1.07	0.664	1.62	0.297	0.424	0.455	0.42	0.0136	0.505	-1.71	-0.417	-0.703	0.536	-0.899	1.04	2.21	1.34	-0.0112	-0.387	-1.04	-0.609	-1.46	1.81	-0.691	-0.33	-0.0139	1.28	-0.196	0.257	-0.348	0.764	0.603	-1.16	0.62
train_122	0	0	-1.27	0.84	-0.642	-1.53	0.225	1.2	0.934	-0.605	-0.747	-0.531	1.56	0.4	-0.21	2.61	1.32	-0.179	-0.62	0.661	-0.207	-0.119	1.33	-1.53	-1.44	1.17	0.787	0.649	-1.19	-0.634	-1.49	0.163	0.0122	1.23	-0.219	-0.465	0.0506	-1.85	-0.361	0.912	-0.177	-1.47	-1	-1.13	-1.32	-0.955	0.749	0.599	-0.646
train_123	1	1	-0.172	-0.255	1.35	0.0839	-1.57	-0.12	0.226	1.69	0.792	-0.233	1.02	-0.308	-0.811	-0.46	0.894	-0.716	0.192	0.0399	-0.302	-1.35	0.262	0.613	-1.7	0.962	-1.54	1	-1.07	0.268	1.43	-0.945	1.6	0.509	-0.491	0.584	-0.349	1.62	0.941	-0.0418	1.37	-0.423	-1.26	0.5	-0.394	-0.893	-0.374	-0.455	-1.02
train_124	0	0	-1.52	-0.2	0.823	-2.1	-1.9	-0.0698	-0.569	-1.14	-1.22	0.061	-1.19	-0.164	-0.828	1.62	1.47	0.211	-0.591	0.558	-1.51	0.324	-0.0471	0.00808	0.0043	0.921	0.414	0.637	-1.39	-0.696	1.38	0.843	0.0325	1.81	0.73	-0.894	0.848	-0.679	0.897	-0.685	-0.37	-2.14	-0.249	-0.506	-0.991	-0.657	0.803	-0.587	-0.573
train_125	1	1	0.762	0.464	1.05	0.141	1.95	-1.67	1.38	1.47	0.432	0.276	-0.482	2.24	2.57	-0.0569	-0.267	0.314	-0.895	0.708	-1.17	-2.53	0.258	-1.14	1.27	0.343	-1.56	0.533	-2.77	0.802	0.833	-1.6	1.11	-1.29	0.718	-1.5	0.491	0.684	0.0908	1.42	1.82	0.675	-0.827	0.138	-0.941	-0.696	0.314	-1.26	0.48
train_126	1	1	1.9	-0.451	0.652	0.228	-1.78	-1.1	0.0166	-0.55	1.95	-0.273	0.183	-0.0688	0.477	0.385	1.05	0.794	-1.17	-2.16	-1.32	0.332	0.281	1.55	1.15	-0.113	-1.25	0.319	0.147	0.9	-0.75	-1.3	-0.0156	-1.25	0.991	0.206	0.753	1.34	1.21	-1.38	1.43	0.385	0.994	1.34	-0.452	0.551	-0.0639	-0.298	0.212
train_127	0	1	-0.00387	-0.763	-1	-0.804	0.0151	1.94	-1.24	0.418	2.24	-0.581	-0.123	-1.47	-0.916	0.739	1.39	-0.917	0.032	2.3	-0.991	-0.659	0.348	0.774	-0.562	-0.268	-0.208	-0.743	0.795	1.13	-0.196	1.9	-0.308	-0.545	-2.64	-3.09	1.72	1.83	0.736	0.722	-0.801	-0.112	-0.478	-1.13	-0.276	-1.33	-1.05	1.65	1.44
train_128	0	1	-1.46	-0.0814	-0.19	-0.628	-0.606	0.767	1.05	1.03	-0.437	-1.15	0.607	-0.61	0.0203	-2.12	2.16	1.04	-0.807	-0.458	0.181	-1.07	1.67	2.32	-0.285	-0.226	0.00724	-1.61	-0.871	-0.41	-0.831	-0.267	-0.992	-0.118	-1.75	-0.19	0.22	1	-1.08	0.537	0.398	0.0236	-0.628	0.405	0.0934	0.0306	-1.21	0.841	0.332
train_129	1	1	-0.576	0.606	-0.26	0.188	0.647	-0.734	0.196	-0.842	-0.795	-0.638	-0.52	-1.02	-0.352	0.506	1.19	0.359	0.309	1.22	-1.18	0.387	-1.93	0.485	1.19	0.301	-0.0204	-0.416	0.548	1.14	-0.665	-0.269	1.12	-0.339	0.138	-1.89	0.501	2.09	-0.177	-0.431	-0.473	0.986	1.29	-0.624	1.54	0.0712	0.123	-1.17	-0.481
train_130	0	1	-0.338	1.27	0.0303	-0.144	0.511	0.757	0.00201	-0.875	-1.51	-0.181	-0.52	2.6	-1.01	-0.988	-0.066	1.33	0.644	-1.33	-0.876	-0.469	0.00953	-0.727	-1.2	-0.755	0.352	0.37	0.454	-1.98	-0.541	-0.98	-1.02	0.896	-0.485	0.267	0.555	0.417	-0.212	0.461	0.789	-0.134	-1.83	-0.0595	-0.668	-0.00605	-1.01	0.846	1.73
train_131	1	1	0.353	0.309	-0.186	2.05	1.36	0.307	-0.0133	0.092	1.7	0.163	1.57	-0.565	1.06	1.47	0.323	0.394	0.551	-0.4	-0.0976	0.998	-0.911	-1.19	0.758	-0.606	-0.439	0.717	0.816	-0.589	-1.04	1.09	1.06	0.0409	-0.406	-0.57	0.729	0.462	0.981	-2.06	0.734	-0.338	-0.769	0.474	-0.475	-0.259	0.331	0.342	1.28
train_132	0	0	-1.73	0.233	-2.21	-1.28	-0.454	1.4	0.0913	-0.397	-1.04	1.28	-0.774	-0.348	-0.594	-0.515	0.593	-1.53	-0.972	-0.763	0.149	1.02	0.599	-0.913	0.783	1.31	0.255	-0.542	-1.02	-0.0346	0.673	0.0315	-0.114	0.256	1.17	-0.275	-0.815	-0.488	0.56	-0.566	-0.986	-1.5	0.458	-1.31	0.0307	-0.131	-0.532	0.356	-0.398
train_133	1	1	0.308	-1.62	-0.2	1.26	-1.17	-1.71	-0.645	-0.237	1.84	-1.01	-0.368	-0.577	0.132	1.1	0.817	0.852	-0.0254	1.07	-1.68	-0.688	-0.089	0.0518	0.537	0.273	1.04	0.357	1.5	-1.87	-1.1	0.127	-1.37	0.726	0.539	1.18	1.72	-0.559	-0.0251	-0.231	-0.221	0.184	-0.292	-1.2	-0.545	-0.828	0.885	-1.12	1.38
train_134	1	0	0.586	-0.116	-0.89	-0.227	1.75	-1.87	1.44	-0.904	0.875	0.469	0.927	-2.88	0.438	1.48	0.204	-0.311	1.51	-1.42	-0.0252	1.8	0.355	-1.1	-1.38	-0.33	0.237	0.682	0.076	-0.427	0.708	0.701	-0.731	0.992	0.127	1.59	-0.71	-0.0924	-0.568	-0.297	-0.235	-0.75	0.341	-0.00709	1.48	-0.0221	1.29	-0.0274	0.782
train_135	0	1	-0.889	-1.48	0.588	0.785	1.39	0.521	-1.06	-2.69	-0.734	1.67	1.94	0.949	-1.67	-1.47	0.487	0.892	3.07	0.493	0.327	0.53	0.0779	-0.469	1.54	-2.73	1.57	-0.81	-0.237	-1.03	-0.39	0.842	-1.12	1.14	0.923	1.34	-0.23	-2.64	-0.00431	2.35	-1.09	-0.808	0.819	0.0158	1.21	-0.744	2.45	1.79	0.233
train_136	0	1	-0.0265	0.179	0.791	-2.11	1.62	0.0847	0.401	1.03	1.18	-0.409	0.94	0.651	1.55	-2.3	-0.185	-0.337	0.647	-0.629	1.89	-1.63	0.329	-0.468	0.0389	1.5	1.24	-2.57	0.0169	-0.291	0.108	1.81	-0.777	0.49	-0.128	1.87	-0.401	-0.224	1.3	1.67	0.739	1.36	0.308	-0.812	-1.5	0.506	0.0538	1.51	0.934
train_137	1	0	0.579	0.672	-0.295	1.5	0.119	1.37	-0.26	0.594	0.438	0.896	-1.48	-1.66	1.25	0.58	-0.652	-0.604	-1.54	-2.56	0.0433	-0.123	0.788	0.113	-0.111	0.922	-1.16	1.51	0.913	0.681	0.0662	0.791	-0.776	-1.35	0.251	-0.788	-0.0557	0.788	-0.0781	0.0795	0.736	0.724	-0.676	0.436	-1.11	-1.75	-0.373	0.0528	-0.0789
train_138	1	1	-0.00511	-0.078	1.64	0.915	-0.768	-0.0479	-0.014	-0.0818	0.696	0.737	0.134	0.819	-0.0414	-0.855	-0.793	2.48	1.08	-1.73	-2.33	-0.151	-0.417	-0.725	0.933	0.481	-1.4	0.756	-1.72	-1.25	1.78	-0.15	1.24	-1.33	0.467	-0.394	-0.32	-0.103	-0.399	-1.14	0.687	-1.36	-1.35	0.634	-1.04	-0.71	-0.042	-2.04	0.102
train_139	1	1	1.99	-0.216	-1.43	0.281	-0.649	0.82	0.544	0.358	1.53	-0.171	-1.47	-1.58	1.91	2.21	0.147	-0.437	-1.45	-1.48	-1.18	0.952	-1.68	0.44	-0.533	-0.754	-1.58	-0.238	1.54	0.937	0.915	-0.593	-0.0562	-2.41	0.863	-1.12	0.0731	1.47	0.147	1.54	0.624	0.0809	-0.995	0.872	1.08	-0.446	-0.613	0.0297	0.0399
train_140	1	1	0.765	-0.586	-0.896	-0.471	-0.917	0.215	-0.00159	0.507	1.26	-0.475	-0.583	-1.27	-0.121	0.664	-0.88	-1.49	-0.641	-1.62	-0.767	1.42	-0.247	-0.78	-0.0109	-1.21	-1.66	-0.00411	-1.43	1.54	-0.653	-1.41	-0.978	0.742	1.46	-0.453	0.393	-1.33	1.8	0.115	-0.18	-0.0895	-1.07	0.184	0.47	-0.484	1.8	0.597	-0.207
train_141	1	1	0.943	1.57	0.0241	0.874	0.683	-1.07	0.812	1.69	1.04	-0.694	0.635	-0.916	1.72	0.673	-1.96	-0.047	-1.27	-0.0467	1.37	-0.644	0.0443	-1.31	0.00366	-0.198	0.212	0.0433	-0.663	0.103	0.309	0.947	-0.408	-0.825	1.07	0.469	-0.59	1.26	0.732	-1.16	0.776	0.771	1.2	-1.08	-0.256	-1.19	-1.26	-0.854	0.628
train_142	1	1	1.36	0.131	-0.65	1.69	0.157	1.36	0.571	-0.452	0.552	1.04	-0.883	0.821	-1.44	-1.58	-1.14	2.27	-1.17	-0.865	-0.633	-0.336	0.323	1	0.112	0.453	0.882	-0.357	1.81	-0.685	-0.15	-0.9	1.07	-0.755	1.58	0.995	0.557	0.623	1.2	-0.883	1.44	0.967	0.833	-0.0952	-0.26	-0.312	-1.13	-0.0294	-1.34
train_143	0	1	-0.161	0.238	0.093	-2.06	1.37	-0.11	-1.05	-1.39	-0.993	-0.248	0.0677	1.59	-1.06	0.0656	0.674	0.417	1	-1.2	1.04	1.24	0.315	-1	1.57	0.626	0.676	1.24	0.219	0.157	1.81	-1.07	-0.377	1.28	-0.528	1.54	-1.14	-0.995	-1.18	0.429	1.55	-1.15	-1.85	0.811	1.62	0.529	1.72	2	0.0914
train_144	0	1	-0.592	0.825	-0.937	-0.934	-1.36	-0.274	0.382	1.07	0.206	-1.59	0.325	-0.85	-0.803	-0.217	0.874	-0.296	0.442	-0.752	1.3	0.0731	0.1	2.01	0.141	0.197	1.12	-1.65	0.219	0.335	0.879	-2.09	-1.08	0.00191	-0.581	0.263	-2.33	0.377	-1.31	1.38	-0.569	-1.17	-0.14	-2.47	0.718	-0.154	1.5	0.81	0.204
train_145	1	1	0.21	0.906	0.764	0.253	1.19	-0.75	0.646	1.62	2.05	2.14	1.41	-1.5	1.48	-0.473	2.88	-0.164	0.567	-0.67	-0.636	-0.67	0.232	-0.884	1.25	1.2	-1.21	0.832	-1.1	0.223	1.33	0.377	0.314	-0.702	0.197	-0.031	0.349	0.505	0.142	-0.849	-0.878	-0.174	0.026	1.06	0.627	-1.25	-0.19	-0.431	-1.01
train_146	0	0	-0.987	-1.54	-0.586	0.103	-0.539	-0.0135	0.926	-0.606	0.328	-1.18	0.604	0.185	0.113	0.559	0.373	1.01	0.77	0.234	0.265	0.412	0.685	-1.59	-0.829	-1.18	1.84	-1.15	-1.35	-0.545	0.932	0.708	-0.519	1.95	0.265	2.06	0.398	-1.29	-1.67	-0.779	-1.29	0.0304	-1.42	-1.38	0.426	0.165	-0.696	-1.85	1.37
train_147	0	1	0.352	1.12	-0.393	-1.68	0.691	-1.11	1.04	0.378	-0.0462	1.87	-0.445	0.225	-1.29	-0.0081	-0.132	0.572	1.06	0.38	1.41	-0.232	-1.03	0.464	0.586	0.123	0.319	-1.78	-0.772	0.77	-0.088	-0.365	-1.01	1.02	-1.14	0.248	-0.38	-0.366	-1.34	0.581	-0.971	-0.254	0.178	-0.213	1.96	0.676	0.347	1.96	-0.324
train_148	1	0	0.916	0.174	-1.62	1.34	1.61	-0.71	-0.0568	1.32	1.11	0.314	1.05	-1.24	1.79	-0.227	0.444	-0.52	0.121	-0.659	0.894	-0.337	-1.1	-0.214	-0.321	0.801	0.355	0.496	0.00791	0.725	0.973	0.00903	-0.287	0.201	-0.666	-0.282	0.28	2.24	0.653	0.316	1.1	1.64	-1.94	-0.466	-0.813	-0.183	-1.11	-0.947	-0.47
train_149	0	1	1.25	-3.33	1.54	-0.977	0.365	1.36	-1.56	1.44	1.07	-0.872	-1.11	-1.24	0.513	-0.98	1.64	-0.555	0.289	1.06	0.0615	-1.48	-1.45	2.09	1.08	0.495	-0.528	0.763	0.854	0.399	1.58	0.518	-1.24	0.702	-1.46	-0.891	-0.582	1.6	-1.04	1.61	-0.477	-0.57	-2.5	0.0687	-0.244	2.08	-0.272	0.233	0.769
train_150	0	0	0.122	0.0913	-1.43	-0.359	-0.854	1.34	-1.11	0.425	0.00192	-0.921	-0.419	-1.87	-0.935	0.366	0.0645	-0.518	-0.841	0.342	-1.71	-0.673	0.00661	0.652	-0.326	0.51	1.23	-1.21	1.07	-1.43	-1.86	0.872	-0.588	0.698	-1.92	-0.33	1.98	-1.1	0.427	0.0768	-0.522	-1.29	-0.272	-0.146	-0.171	1.41	0.471	0.485	1.49
train_151	0	0	-0.362	0.417	0.38	0.619	-0.862	0.0927	-1.2	-0.225	1.05	-1.08	-0.431	-0.562	0.194	0.584	-0.309	0.165	0.909	0.0352	-0.0772	-1.01	0.0445	-1.08	0.615	0.233	1.14	-0.0385	1.24	-2.18	-0.722	0.613	-1.59	0.537	0.288	1.2	-0.316	-0.638	-0.143	1.1	-0.336	-0.916	0.655	0.991	-1.61	0.972	0.827	0.907	-0.931
train_152	0	1	-1.6	-0.748	0.963	-0.775	0.236	0.232	-0.128	1.65	-0.469	-0.139	-1.07	0.225	1.87	-2.31	0.958	-0.162	-0.954	1.58	-1.38	-0.884	-0.15	1.35	-0.125	0.196	0.804	-1.72	1.46	-1.25	-2.99	0.462	-1.89	-1.02	-0.731	-1.17	1.47	-0.0756	0.512	1.79	-1.93	-0.438	0.69	1.39	-2.4	0.291	0.333	1.29	0.728
train_153	0	0	0.218	-0.951	-0.3	-0.475	-1.73	-0.217	-0.624	2.1	-0.881	-1.62	-0.397	0.0238	-0.688	-1.47	-1.19	2.51	-0.0152	-0.761	0.82	-0.0351	0.405	0.976	-0.908	1.39	1.08	-1.31	1.56	-1.55	-1.04	0.252	-0.456	-0.341	0.485	1.82	0.0707	-0.512	0.301	0.169	1.05	-1.19	-0.401	-0.437	-0.953	1.34	-0.0187	0.345	1.19
train_154	0	0	-1.5	1.24	-0.554	-0.169	-0.204	1.03	-1.07	1.29	-0.0348	-0.462	-0.78	1.36	0.836	-0.599	-0.609	-0.312	-1.56	1.53	-0.897	-0.488	0.338	-1.07	-2.53	1.63	-0.187	-1.99	0.706	-1.7	-1.26	0.313	1.65	0.734	-0.282	-1.51	0.312	-0.636	-0.599	1.05	0.0788	-0.517	0.0626	-0.146	-0.971	1.4	-0.0308	0.337	-0.85
train_155	1	1	0.899	-0.968	-1.14	-0.403	0.396	-2.88	0.931	0.587	0.73	0.338	0.905	1.19	0.682	-0.492	0.856	0.134	0.283	-0.111	-0.583	-0.736	0.227	0.748	0.85	-0.624	-0.478	2	0.0978	0.726	0.826	-0.846	-0.832	-1.64	0.707	-0.0584	1.79	0.811	0.44	-1.24	0.901	2.39	-1.08	-0.111	-1.08	0.328	-0.0247	0.613	-0.582
train_156	1	0	-0.813	-2.04	1.36	1.37	-0.964	0.517	1.91	-1.44	-0.343	-1.31	-1.15	0.142	-0.495	-1.76	0.522	-0.27	-0.736	-1.19	-0.37	2.35	0.0872	-0.317	0.858	0.539	-1.75	0.116	1.01	0.151	0.833	-1.8	0.0707	0.251	0.388	0.0031	-1.54	-0.852	-0.518	1.19	-2.71	2.74	0.272	1.21	0.679	-1.47	-0.273	-0.543	-3.32
train_157	1	0	1.13	-0.217	-1.28	0.0807	1.16	-0.874	0.513	0.62	-0.163	-0.297	1.21	-0.223	0.39	0.439	0.0223	0.989	-0.347	-0.769	0.737	1.89	-0.216	-0.948	0.688	-0.267	0.94	0.453	-0.0303	0.134	0.0347	-0.292	1.05	1.08	1.13	-1.62	-0.513	-0.149	0.118	-0.725	0.876	0.519	-0.232	1.06	-1.15	-0.587	-0.125	-1.64	0.141
train_158	1	0	0.129	0.0729	1.3	-0.295	1.96	0.49	-0.666	0.463	0.253	0.416	-2.17	-1.11	-0.346	1.42	-0.489	-2.32	-1.62	0.483	0.052	1.94	-2.14	-0.228	0.637	1.09	-0.992	2.15	1.49	0.455	-0.133	-0.509	0.99	0.962	-0.701	-1.57	-0.601	-0.14	1.39	-1.96	-1.19	0.25	0.347	1.72	0.104	-0.457	-0.368	-1.11	-1.84
train_159	0	0	-1.66	1.2	-1.15	0.222	-0.474	0.000672	-1.3	2.03	-1.42	0.0648	1.03	1.4	0.936	0.664	1.63	1.12	-1.3	1.35	1.5	-2.25	-2.68	-0.271	0.458	-0.734	0.266	-0.878	-2.54	-0.247	0.0394	-0.351	-0.619	0.402	-1.3	-0.513	1.81	0.748	-0.923	0.972	1.18	-2.19	-0.188	-0.786	-0.931	-0.568	1.38	-0.546	-0.81
train_160	0	1	0.354	-0.302	1.67	0.343	-0.972	0.406	0.816	-0.969	0.952	0.274	1.33	1.03	-0.362	-0.0773	0.933	0.798	1.36	-0.0836	0.064	-2.64	0.624	0.357	1.04	-0.827	1.42	-1.62	-0.944	-0.123	-0.0867	1.09	-1.81	-1.74	-0.944	1.16	0.169	1.08	-0.942	0.177	-0.851	-0.0745	0.64	0.663	-0.403	-0.544	-1.22	-0.963	2.1
train_161	1	0	-0.731	-0.425	0.663	0.493	0.509	1.82	-0.356	-1.55	1.8	1.53	-1.49	-1.25	0.06	1.33	-0.348	0.851	1.45	-0.705	0.0529	1.67	0.379	-0.0625	-0.384	-0.525	-0.796	0.697	0.406	0.702	-0.442	-0.0277	-2.26	0.595	1.31	-0.829	1.47	-0.769	1.2	1	-0.307	-0.367	0.0329	0.637	1.05	-0.413	1.23	0.162	1.68
train_162	0	0	-0.903	0.391	-1.05	-0.619	0.139	1.17	-1.29	-1.89	-2.01	-0.445	0.612	1.11	-2.91	-0.359	0.205	-0.256	0.727	-1.23	0.0715	1.47	0.775	0.359	-1.48	-1.8	1.01	1.59	1.38	-1.07	-0.887	-0.409	-0.176	1.54	-0.954	1.3	-0.234	-1.66	-0.888	-0.00414	0.394	-0.656	0.491	-1.27	1.14	1.07	0.965	0.57	-0.824
train_163	0	1	-1.44	0.343	-0.698	-1.27	-1.47	-0.417	0.142	0.637	-0.63	-0.729	-0.864	-0.585	1.26	-0.218	1.2	-1.08	-0.656	1.33	-0.119	1.2	0.179	-1.04	-0.246	-0.678	1.47	-1.75	-2.83	0.748	0.208	-1.47	-0.772	-0.965	-0.863	-0.234	-0.968	0.39	-1.02	1.15	-0.364	-0.764	-0.0105	1.68	-0.634	-1.54	-0.697	0.442	0.37
train_164	0	0	-2.58	0.544	-0.224	-0.183	-2.81	1.8	-0.121	-0.76	0.594	0.92	0.766	0.608	-1.55	-0.319	1.18	0.902	1.39	-1.29	-1.5	1.29	-0.244	-0.927	-1.19	-1.68	-0.667	-1.71	-1.33	1.47	1.72	0.145	-0.921	0.375	-1.26	-0.589	1.21	1.05	0.19	0.201	-0.586	-0.543	-0.367	-0.389	-0.779	-0.359	0.347	1.37	0.0912
train_165	1	1	0.359	-0.696	-0.12	-0.87	0.554	-1.8	1.18	0.382	0.284	0.224	-0.832	0.788	-0.617	-0.232	0.647	-0.585	0.498	1.76	0.29	0.52	0.448	-1.14	-0.528	0.182	-1.53	0.861	-0.625	-0.085	-0.0378	-0.632	1.65	-1.25	0.187	1.58	0.808	0.286	1.22	-1.47	1.07	1.99	-0.504	2.78	0.572	-1.47	-1.37	-0.903	-1.41
train_166	0	0	-1.4	-0.521	0.0842	-0.759	-0.671	-0.573	-0.876	-1.32	0.485	1.08	0.445	1.73	-1.99	-0.586	0.458	-1	0.921	2.18	1.36	-0.093	-0.00459	-0.656	0.416	-1.02	0.496	-1.41	0.0164	-0.849	-1.68	0.477	-0.926	1.51	-1.28	1.31	-0.61	-1.93	0.000959	0.94	-1.34	-1.22	2.35	1.11	-1.04	-2.18	-1.39	1.16	-1.04
train_167	0	1	0.576	0.386	0.00818	-0.6	-1.16	1.57	1.25	-1.9	0.495	0.917	0.361	2.05	-1.25	-1.06	-0.831	1.09	-1.5	0.489	0.686	0.83	-0.748	1.07	-0.21	-0.472	0.589	-1.86	1.17	-1.33	-0.503	-0.841	-1.82	-0.25	1.23	0.205	1.03	0.0135	-2	-0.433	-0.177	-1.55	-0.872	-0.344	-0.0844	-0.757	-0.989	-0.365	0.822
train_168	0	0	-2.13	1.18	1.52	-1.96	-1.93	1.24	-1.79	-0.885	-1.35	0.55	0.279	-0.465	-0.619	0.821	-1.44	-0.542	1.17	1.43	-0.93	1.08	-1.44	0.878	-0.211	-1.26	-0.372	-1.34	0.289	0.0208	-0.99	0.199	0.971	0.796	0.769	-1.27	-0.128	0.381	-0.74	0.349	-2.55	-0.419	0.432	-1.16	1.44	-1.08	1.19	2.01	0.704
train_169	0	1	1.43	-1.45	0.0743	-0.793	0.929	-0.168	-1.84	0.604	0.0417	1.49	-1.2	1.08	0.0562	0.591	-0.601	0.385	0.623	1.14	-1.03	0.154	-0.783	1.09	-1.11	1.67	-0.24	0.406	0.438	-0.733	-0.225	0.837	1.26	1.2	0.484	-0.14	0.782	-0.468	-1.63	1.21	1.09	1.13	-0.387	0.909	-0.327	0.231	0.766	0.0474	-0.344
train_170	0	1	-0.41	-0.0967	-0.928	-0.0589	0.742	-0.781	-1.74	-1.89	-3.08	0.052	-0.799	0.163	-2	-0.716	-2.01	-1.86	1.34	-0.215	0.42	-0.248	-0.15	1.39	-0.598	-1.25	1.2	2.08	-0.128	-0.94	0.709	0.131	-1.36	0.994	0.0116	0.884	-0.877	-0.678	-1.71	-0.47	-0.488	-0.843	-0.771	-0.907	0.695	0.229	-0.707	1.89	0.968
train_171	1	1	1.58	-0.396	-0.0482	0.668	-0.854	-0.433	-1.03	-0.347	-0.522	-1.35	1.1	-0.124	-0.48	0.781	0.315	2.01	-0.485	0.612	-1.13	0.484	-1.23	0.939	0.591	0.314	-1.61	-0.171	1.7	-0.691	-0.81	0.217	-0.12	-0.767	2.21	0.0627	-0.0109	1.1	-0.165	-0.714	0.92	0.417	0.505	0.21	-1.71	-0.567	-0.742	-0.56	-1.52
train_172	0	1	-1.17	1.02	0.278	-1.02	-1.18	0.346	-0.883	0.372	-0.871	0.774	1.75	0.93	-0.769	0.695	0.484	-1.08	1.6	0.831	0.0563	-0.379	0.508	-0.161	-0.542	-1.21	2.41	-1.08	-2.59	0.0861	-0.0109	1.66	-1.85	-0.0591	-0.855	0.251	-0.933	-1.92	1.01	0.197	-0.933	-0.275	0.887	-0.207	0.47	-0.449	-0.45	0.672	0.995
train_173	0	0	-0.861	-0.883	-1.22	-0.249	-0.919	-0.227	-0.193	0.0247	0.141	-0.699	0.746	0.653	-1.35	-0.112	0.473	0.171	0.113	1.15	0.892	-1.75	1.18	0.0645	-1.09	-1.93	1.66	-0.292	-0.13	0.262	1.79	1.35	0.466	-0.607	-1.95	1.58	1.29	-1.38	-0.522	1.41	-0.763	1.18	0.718	-0.65	-0.00992	-1.37	0.219	0.363	0.915
train_174	1	0	0.987	-0.668	-0.0773	0.331	0.732	0.115	0.245	-0.845	-0.27	0.352	0.31	0.185	-0.423	-0.492	0.823	-0.719	0.767	1.24	0.604	-1.72	-0.829	0.87	-0.569	-1.12	-1.63	2.02	-2.21	1.53	0.163	0.28	1.57	0.174	0.225	1.01	0.637	-1.06	1.15	0.248	1.32	1.3	-1.52	-0.498	-0.469	-1.28	-0.541	-1.11	0.335
train_175	0	1	-1.29	-0.407	0.957	0.0346	0.155	-0.152	-0.302	0.604	0.769	1.1	-0.703	-0.916	0.149	0.12	0.0312	-1.69	0.295	0.983	0.238	0.215	0.168	-1.66	1.16	-0.411	-0.553	0.617	-1.89	-0.904	-1.57	0.464	-1.08	-0.541	-1.08	-1.43	-0.191	0.484	-0.56	0.241	0.928	-0.652	-0.485	1.15	0.23	-2.24	-0.955	0.427	0.867
train_176	0	1	0.121	-0.964	0.983	-1.06	1.27	-0.222	-0.0323	0.578	-0.667	0.000701	0.899	2.12	0.0587	1.55	-1.09	-0.43	-0.281	-2.08	0.647	-1.21	-0.473	0.659	-1.51	0.0634	0.44	0.892	0.304	0.0158	-0.072	0.687	-0.621	0.169	-1.38	0.0692	-0.12	-0.979	-0.468	1.27	0.228	0.451	0.783	-0.833	-0.437	0.11	1.17	1.43	-0.94
train_177	1	0	1.66	-0.511	0.406	-0.86	0.711	-1.37	-0.84	1.52	0.792	-0.569	1.13	-0.867	0.652	-1.36	-0.448	0.593	1.21	0.26	2.31	0.473	1.22	0.789	-0.964	-0.276	0.516	0.967	0.388	1.76	1.68	0.374	1.23	-0.505	1.11	2.28	-0.607	0.475	-0.186	-0.75	-0.188	0.106	-0.251	-0.878	-0.941	0.643	0.239	-0.296	-0.863
train_178	0	1	0.698	-1.13	0.374	0.267	0.898	0.0877	0.786	0.866	-0.373	-0.0819	0.888	0.17	0.0584	0.0537	0.87	0.207	0.47	0.712	-1.31	-0.939	-0.919	0.158	2.05	0.827	-0.39	0.621	-0.156	0.433	0.537	1.96	0.495	0.719	-1.15	-1.59	-0.952	0.59	-1.38	1.34	-1.9	0.147	-1.64	1.04	-0.0568	-0.635	-0.0741	-0.992	-0.193
train_179	1	1	0.0818	0.108	1.6	0.633	-0.463	-1.08	1.09	1.54	0.979	1.3	0.987	0.512	0.958	0.287	1.11	0.715	-1.53	1.39	-0.252	-0.949	-1.48	0.145	1.09	0.795	-1.19	0.997	1.26	0.302	-0.925	-0.352	-0.238	-1.94	1.74	-0.142	0.638	0.0374	1.24	-0.695	1.26	0.893	-0.363	0.748	-0.892	-1.65	-1.34	-1.35	-0.339
train_180	1	0	0.806	0.406	2.6	1.1	2.24	0.789	-0.455	1.11	0.149	0.55	0.203	0.611	1.32	-0.492	0.0272	-0.00976	0.435	-0.119	0.513	-2.17	-0.897	0.13	-1.09	-0.408	-0.329	0.337	-0.979	-0.825	0.955	0.467	1.07	0.405	1.49	-0.00408	-2.65	0.705	1.12	0.0079	-1.02	0.901	2.13	0.293	-1.32	0.787	-0.323	0.0716	-0.162
train_181	0	0	-1.09	0.0562	-0.55	0.56	-0.525	0.875	0.0555	-1.67	-0.735	0.114	-0.793	-0.629	-1.41	-1.67	0.0524	-1.08	0.62	0.586	0.278	0.96	1.81	-0.232	0.69	0.325	1.42	-0.526	1.1	-1.39	-0.386	-0.462	-1.61	-0.418	-0.422	0.785	1.11	-1.15	0.12	1.58	-1.3	-1.93	0.0241	-1.16	0.577	0.773	-0.229	0.297	0.629
train_182	1	1	1.72	-0.555	-2.21	1.66	1.09	-2.38	0.704	1.6	0.752	-0.331	-1.6	-1.16	1.2	0.0591	0.872	-0.494	-2.59	-1.94	-0.149	-0.586	-0.147	-0.932	-0.702	0.552	-1.01	1.12	0.286	1.22	-0.218	-1.22	1.4	-0.659	1.51	-0.86	-0.332	0.278	-2.38	0.159	0.784	0.386	-0.246	-0.613	0.247	0.774	1.23	-1.15	-1.5
train_183	0	0	-1.33	0.0446	-1.32	-0.842	-1.36	0.199	-1.34	0.367	-1.49	0.131	0.865	1.11	1.08	0.571	0.556	0.046	0.795	-0.492	0.958	1.89	0.689	-2.29	-0.0961	-0.297	1.24	-0.459	-0.411	-0.769	0.135	1.49	0.254	-0.978	-0.694	0.463	-1.01	-0.0457	-1.24	0.945	0.209	-1.88	1.28	-0.984	-0.746	1.67	3.29	-0.525	0.517
train_184	1	0	0.429	-0.426	0.0709	0.132	-0.162	2.49	1.06	-0.0612	0.741	0.244	-1.43	-0.429	1.81	-2.4	0.682	0.914	-0.982	-1.64	-1.02	1.75	1.95	-0.928	0.106	1.04	-1.26	-1.29	0.803	1.03	-0.657	0.237	1.2	-0.927	0.521	-0.735	0.107	1.38	1.25	0.401	1.58	0.583	-0.514	1.78	-0.128	1.25	-1.73	-1.26	-0.269
train_185	0	1	-1.66	1.02	0.432	-0.172	0.0324	0.624	-0.0619	-0.941	-0.238	-1.18	0.44	1.21	-1.75	1.52	-0.0397	1.11	0.369	1.68	-0.0133	-1.08	-0.142	-0.529	0.683	-1.29	0.141	0.136	-0.699	-0.752	0.0276	-0.00469	0.966	-0.292	-1.64	0.0677	0.752	-0.409	-1.75	0.583	-0.0616	-1.48	0.353	-0.965	1.36	-0.606	0.421	0.74	1.35
train_186	0	1	-0.689	0.452	1.25	-1.76	1.17	0.121	-1.05	-0.576	0.371	0.369	-0.45	1.9	-0.87	-0.944	-1.38	-0.976	-1.33	-0.639	-0.784	0.958	-0.485	0.368	-0.82	-0.771	-0.226	1.68	0.411	-0.314	0.109	-0.781	-0.784	0.38	-0.729	0.198	-0.37	-0.307	0.341	0.0454	0.0284	0.0575	0.117	-0.83	0.641	0.199	-1.72	1.58	0.174
train_187	1	0	-0.369	0.396	-1.69	1.3	0.0677	1.14	-0.132	0.242	-1.26	1.06	-0.669	0.161	-0.234	-0.874	-0.0875	0.147	0.817	-1.08	-0.268	0.905	0.261	-0.414	0.13	-0.521	-0.195	-0.556	1.38	0.641	-0.845	-0.0586	-0.902	-1.78	0.106	1.36	-0.329	0.178	0.0952	0.423	-0.0435	1.62	-0.608	1.61	-0.986	1.2	2	-0.18	0.012
train_188	0	1	-1.17	0.983	-0.403	-1.04	0.926	0.958	1.04	-1.74	-0.22	-0.731	-0.0319	0.145	-0.938	0.155	-2.06	0.905	1.11	0.303	0.282	1.08	-0.308	-1.91	-0.534	0.241	0.415	-0.393	1.5	-2.64	-1.02	0.569	-0.68	1.78	-1.34	-1.18	0.479	-0.987	-1.11	0.815	0.788	-0.434	-3.77	-0.612	0.821	0.0266	-0.264	0.635	1.99
train_189	1	0	-0.0185	1.27	1.53	1.48	0.311	-0.261	1.89	1.44	0.299	1.26	0.0912	-0.149	0.662	1.04	-0.612	0.202	-0.619	-0.226	0.866	-0.435	0.463	0.323	-0.144	-0.229	-0.489	-0.682	-1.6	0.945	1.68	0.348	0.556	-0.589	2.52	0.335	-1.32	0.246	0.139	-0.559	-1.38	0.529	2.81	1.46	-0.688	-2.02	-0.724	0.136	-0.562
train_190	1	0	-0.445	1.34	0.906	0.494	1.06	0.191	-0.555	-0.186	1.56	1.03	-0.662	-1.12	-0.294	-0.173	0.0721	-1.29	-0.913	-1.34	1.45	-0.69	0.571	-0.432	-1.8	1.24	-1.18	2.48	1.51	-0.229	-1.31	0.21	0.305	-0.0728	-0.567	-0.0721	-0.998	-0.918	-0.0591	0.32	0.468	0.241	-0.924	-0.568	-0.109	-0.548	-0.449	-1.78	-0.295
train_191	0	1	-0.489	-1.29	0.506	-0.24	-1.37	0.403	-0.144	-0.0807	0.156	-0.775	1.92	1.29	1.83	0.808	0.891	-0.375	-0.923	-0.239	1.16	0.477	-0.939	-1.54	0.553	-1.55	-1.3	-1.06	0.24	-0.189	1.15	0.82	-0.127	-0.187	0.976	-0.268	-0.355	0.461	-1.86	2.47	0.0183	0.58	-0.186	-0.624	0.903	-2.52	0.37	0.118	0.285
train_192	1	0	0.557	-0.719	-0.5	0.533	0.862	-1.7	2.64	0.56	0.165	-1.49	1.31	-0.174	1.73	-1.1	1.13	0.335	-0.706	-1.59	0.255	-1.32	0.51	0.712	1.01	1.39	-0.98	-0.917	-0.0714	1.76	0.324	-1.55	2.59	-2.11	0.488	0.256	-1.27	2.57	-0.774	0.981	-0.308	1.87	-0.193	-0.546	-1.42	1.28	0.568	-0.386	-2.04
train_193	0	0	0.356	-0.519	-0.941	-0.408	-0.894	0.795	0.945	-0.227	0.594	-0.682	-0.155	0.027	0.456	-0.474	-0.149	0.704	0.795	-0.514	1.07	-0.121	1.13	-0.543	0.00086	-1.04	0.931	-0.87	1.84	0.0803	-0.802	1.05	0.264	0.101	-1.58	-0.165	0.66	0.0737	-0.0529	-1.43	-0.36	0.924	-0.648	-0.729	0.567	0.551	0.24	1.2	1.64
train_194	0	0	-1.54	2.57	-1.65	-1.31	0.171	0.925	-0.655	-0.331	-0.22	0.0645	-0.314	-0.29	0.255	0.985	0.127	-1.89	-0.0696	-1.88	0.11	0.26	-1.27	-0.899	-1.26	-0.17	0.255	-0.698	0.432	-1.12	-0.928	-0.219	-0.936	0.00285	-0.892	-0.875	-0.0733	-0.56	-1.44	1.59	-0.751	-1.07	-0.685	-1.79	1.47	1.67	2.61	2.19	-0.66
train_195	1	0	0.274	1.65	0.413	-0.419	-0.333	-1.82	0.292	1.29	1.31	-0.297	-0.939	-0.718	0.617	1.19	-0.362	-0.255	-0.966	-0.413	-1.57	0.665	1.04	-0.758	-1.06	0.197	0.509	-0.42	2.62	-0.908	-1.68	-0.987	-0.00648	-1.79	0.307	-0.982	1.83	-0.035	0.976	-1.49	0.302	0.817	0.326	0.119	-1.97	0.0464	0.269	1.49	0.375
train_196	0	0	-0.424	-0.113	0.0287	0.235	-1.19	1.64	0.0304	-1	0.486	0.498	-1.01	0.0773	-1.01	0.133	-0.0236	0.409	-0.106	1.07	-1.08	0.64	0.41	-0.725	1.27	-0.534	1.04	-1.24	0.938	1.04	-0.559	-0.501	-1.57	0.219	1.09	1.05	0.352	-0.925	0.675	-0.533	0.0395	0.405	0.0427	0.504	-0.967	-1.77	-0.381	1.39	-0.204
train_197	1	1	1.7	-0.357	-1.2	0.384	1.01	0.183	-0.185	0.937	0.634	1.44	0.0621	-1.25	0.0154	0.194	0.373	-1.64	-0.768	-1.02	1.07	0.658	0.334	-1.78	-0.788	0.614	-1.12	-0.297	-0.608	0.253	-0.676	-0.765	-0.983	-0.445	0.193	-0.0961	0.627	-0.256	-0.718	-0.85	0.51	0.0242	0.375	1.07	0.0947	0.938	1.8	-1.54	-2
train_198	0	1	0.183	-0.057	-0.188	-0.85	-0.751	-0.329	-1.18	0.777	-1.37	-0.328	0.718	0.821	-0.974	-0.424	0.198	-0.696	-1.76	0.762	1.39	-0.608	-1.01	1.12	1.12	-1.31	-0.124	0.161	0.25	1.22	-1.27	-1.34	-0.667	-0.474	-0.687	0.59	-1.24	-0.562	-1.63	1.81	0.147	-1.27	0.0405	1.57	1.05	-0.335	-1.83	1.67	-0.638
train_199	1	0	1.44	0.797	0.647	1.01	0.13	-1.44	-0.0582	0.429	0.173	-0.339	0.649	-1.2	1.08	1.89	-0.983	1.51	1.28	0.138	1.18	0.647	-0.791	0.0665	0.187	1.55	1.08	0.985	0.248	0.667	0.52	-0.1	-0.509	-1.18	0.312	0.673	-2.08	0.301	-0.953	-1.55	0.114	-0.908	-0.321	0.0573	-0.272	-0.67	-0.0673	-2.35	-0.465
train_200	1	1	0.93	1.03	2.53	-0.025	-0.599	0.649	1.02	0.429	0.456	-0.953	-0.0677	-0.355	1.24	0.999	-1.08	0.338	-1.88	-0.85	-1.7	2.2	-0.304	1.05	0.45	-1.25	-0.604	-0.586	1.44	1.43	0.827	-1.09	1.4	-1.3	0.0515	0.113	0.968	1.77	0.349	-1.21	1.23	1.24	0.146	1.57	0.979	-0.0483	0.34	-0.644	0.0699
train_201	0	1	0.465	0.412	-0.253	-0.345	-0.316	0.868	-0.387	-0.155	-1.29	-0.133	0.494	0.582	0.76	-0.0704	0.0989	-0.363	0.384	0.321	1.04	2.11	-1.98	-1.42	1.48	-0.978	0.746	-0.595	0.578	0.125	-0.912	-1.14	-0.722	0.115	-0.395	0.0567	0.0156	-0.315	-0.164	-0.625	0.525	-0.0834	-1.36	-0.548	1.76	-1.1	0.247	0.646	0.441
train_202	0	1	0.655	-0.697	-0.86	1.4	-1.11	0.664	-0.983	-0.416	-0.949	-0.671	-0.764	1.11	0.952	-2.3	1.38	-0.718	-1.27	-1.58	-0.492	-0.51	-0.285	0.628	-0.0225	-1.34	-0.0685	-1.3	1.67	-0.653	0.346	-0.47	-2.04	-0.0367	-0.228	0.412	-0.571	1.6	-0.815	0.759	-0.476	-1	-0.0136	0.12	0.242	1.7	-0.272	1	-1.41
train_203	1	0	1.34	-0.129	-1.69	-0.52	0.493	-0.14	-0.45	0.704	1.93	-1.24	-0.539	-0.607	0.159	0.135	1.46	-0.73	-0.476	0.148	1	-0.285	-0.252	-1.66	-1.45	-0.976	-1.25	0.184	0.244	1.14	-0.739	0.0878	1.29	-0.424	-1.52	-0.807	0.336	0.314	-0.278	-0.549	0.968	-0.701	-0.391	0.408	0.108	-1.25	-0.638	-1.23	-1.4
train_204	0	0	-1.62	-0.653	-0.661	-0.0947	1.39	1.56	-2.62	-0.321	-0.925	-1.98	1.15	-0.334	-0.652	-0.984	0.157	-0.548	1.26	-0.885	-0.209	0.476	-0.972	-2.63	-0.209	0.631	1.54	1.11	-0.821	-0.339	1.08	1.22	-0.437	2.29	-0.76	1.24	-0.115	-1.45	0.202	0.946	-0.659	-0.737	-0.621	-1.48	-0.611	0.686	2.68	0.0715	-1.06
train_205	0	1	-0.804	-0.154	1.31	-0.0217	0.815	1.55	0.608	-0.237	-0.319	0.417	-0.0272	-0.00288	-1.1	-0.323	-0.593	0.989	0.446	-0.212	-0.786	-0.507	-0.691	-0.504	-0.767	0.542	0.279	-0.28	-1.2	-0.236	-0.0406	0.706	-0.175	-0.501	0.586	0.28	1.64	0.206	0.572	0.741	-0.667	-0.0587	0.181	0.546	-1.36	-2.05	-1.46	-0.579	0.252
train_206	0	1	1.09	0.301	-0.848	-1.15	-1.31	-0.493	-0.0538	1.03	-0.361	-2.67	-0.169	-1.73	0.533	0.478	0.358	-1.53	-0.751	-0.414	1	0.403	0.948	-0.716	-0.241	0.599	0.177	-1.3	1.09	-0.299	-1.42	-0.489	-0.226	-0.135	-1.53	0.718	0.396	-0.525	0.525	0.539	0.644	-0.0115	0.0257	-1.44	0.533	0.554	1.08	-0.0249	-0.265
train_207	1	0	2.47	0.853	-0.522	0.218	1.74	-1.66	0.962	-0.0468	-0.304	0.383	-0.782	-0.758	0.151	1.69	-0.695	-0.422	-1.68	-0.561	-0.833	-0.189	0.103	0.714	0.5	0.0666	-0.47	0.461	1.94	1.6	1.63	-1.35	2.06	-1.84	-0.621	-0.983	-1.89	0.742	-1.46	0.581	-0.49	-0.587	0.854	1.29	0.792	0.0249	-0.975	0.55	-0.683
train_208	1	1	1.13	0.731	-0.963	1.11	1.49	-0.083	-0.183	1.55	-1.87	0.848	-0.118	0.259	1.5	0.12	-0.875	0.601	-0.313	-0.438	-0.864	0.347	-0.556	-0.0735	-0.854	1.89	-0.919	0.699	0.613	0.216	-2.21	0.571	1.09	0.173	0.0447	-0.146	-1.16	0.359	-0.473	0.226	-0.646	0.603	-1	-0.472	-1.08	1.59	-0.0405	-1.18	-0.924
train_209	1	1	-0.0633	0.583	1.3	0.687	0.057	-0.542	1.83	1.09	-0.853	0.902	2.53	0.584	1.01	-0.519	0.618	1.78	2.23	-0.878	0.076	-0.316	0.982	0.811	-0.636	0.126	-0.788	1.25	-1.27	0.0346	0.583	0.385	0.987	-0.833	-0.826	0.222	-1.01	1.48	0.546	1.11	0.524	2.02	-1.32	-0.441	0.49	1.19	-0.0424	-0.236	0.0979
train_210	0	0	-1.07	-1.23	-1.02	1.43	0.079	0.768	-0.131	-0.422	-1.63	-1.13	1.03	-0.0615	-1.6	-0.267	-1.01	-0.707	1.07	1.51	0.0557	0.418	0.531	-0.102	1.06	0.652	2.12	0.102	-1.07	-0.308	-0.859	1.44	0.754	0.244	-1.3	1.96	0.406	-1.11	-1.18	-0.524	-0.63	-0.119	1.18	-0.182	0.683	0.0571	0.84	1.52	1.03
train_211	1	0	0.302	-0.269	-0.263	1.63	-0.749	-0.707	-0.643	-1.07	-0.446	1.18	-1.1	1.04	-1.04	0.335	-1.38	1.33	-0.0522	-1.2	-1.46	0.278	1.08	1.11	-0.515	0.806	0.556	1.11	1.64	-0.157	0.588	0.481	0.389	0.173	1.08	-0.213	0.367	-0.00929	-0.642	0.837	-0.27	-0.958	0.32	-0.964	0.0378	0.284	-0.181	-1.1	0.0146
train_212	1	1	0.599	0.204	-1.07	0.663	0.228	-0.349	0.193	-1.36	-0.928	-0.326	0.849	0.0141	-0.832	0.0884	-2.36	-0.474	0.231	-0.584	0.683	-0.857	1.15	-0.709	-0.972	-0.464	-0.535	1.78	-0.379	-1.03	0.0569	-1.17	1.07	-0.142	1.08	0.416	0.51	0.0541	1.37	-0.852	1.5	0.667	1.55	0.645	-0.161	0.999	0.843	1.09	-0.597
train_213	1	1	1.26	1.64	-0.73	0.333	1.1	-0.924	-0.771	-0.47	0.348	-1.11	-1.7	-2.03	0.599	2.09	-1.79	-1.88	0.544	-1.61	2.3	1.59	-0.787	0.0398	-0.507	0.437	0.561	0.448	0.503	1.59	-0.961	-1.04	0.542	-1.25	1.2	1.26	-0.16	0.273	0.391	-0.804	0.694	0.336	0.611	-0.908	1.2	-0.681	1.44	1.17	-1.01
train_214	1	1	-0.186	-0.464	-0.777	0.15	0.024	-0.374	0.213	-0.766	0.95	-1.06	0.187	-1.3	-1.58	-2.12	0.688	0.24	1.03	-0.0519	-0.516	-0.541	1.43	1.04	-1.36	-0.0443	-0.419	0.699	1.11	0.771	-2.33	0.0438	-1.14	1.07	-0.755	0.973	1.94	0.00303	0.988	-0.443	1.04	-0.124	-1.05	0.694	-0.772	0.343	-1.39	0.345	-0.478
train_215	1	1	1.69	-0.507	0.046	0.153	1.56	-0.955	1.27	0.0215	0.831	0.466	-0.064	1.13	0.632	1.16	-0.376	-0.218	-0.81	0.641	-0.857	0.554	-0.0963	-0.278	0.489	-0.627	-0.11	0.965	-0.306	0.891	0.0222	-1.31	0.474	-0.237	-0.542	-1.39	-0.242	0.834	1.3	-1.28	1.77	0.936	0.0595	-0.29	-0.421	-0.0221	-0.678	-1.14	1.26
train_216	1	1	-1.45	0.0663	-0.0105	0.248	-0.309	-0.979	-0.0951	-0.83	1.38	-1.36	0.193	-0.827	0.588	-0.422	-0.857	-0.292	0.807	-2.29	-0.898	0.391	-0.103	0.0508	1.96	-0.329	-0.47	-0.167	-0.32	1.09	0.499	-0.65	-1.53	0.0914	0.529	-0.253	1.5	1.18	1.17	0.77	0.287	-0.136	0.143	-0.514	0.911	-0.5	0.0619	-0.0284	-0.894
train_217	0	1	-0.554	-1.3	1.91	0.417	-0.396	0.411	1.37	0.583	1.41	-0.377	0.919	-0.253	0.894	0.731	-1.46	1.18	-1.01	-0.343	-0.639	-0.04	-0.742	0.876	0.947	1.12	0.585	-0.79	-0.5	-2.47	-0.188	0.5	0.252	0.286	0.42	0.995	-1.51	-0.726	-1.02	-0.648	0.237	1.31	0.389	0.738	0.703	-1.1	0.651	-1.3	-0.458
train_218	1	1	0.581	-0.858	2.32	-0.489	0.126	-1.76	0.77	0.368	1.55	0.054	1.99	-0.136	-0.169	-2.99	-0.566	2.21	1.59	-0.0112	-2.17	-0.316	-0.619	-1.21	1.51	0.217	-1.25	-0.53	0.313	-0.0107	1.3	0.587	2	-2.18	-0.427	-1.61	2.41	3	2.22	-0.346	1.06	-0.0272	1.83	1.24	-0.91	-0.578	-1.19	-0.191	-1.08
train_219	0	1	0.492	-0.813	-0.0131	0.286	0.731	-1.25	-0.119	-1.39	-0.511	0.842	1.11	0.998	-1.33	0.169	-0.265	-0.992	0.64	0.986	-2.29	-0.116	0.752	-0.427	0.404	-0.807	1.35	0.113	-0.663	-0.805	0.948	-1.11	0.256	1.22	-0.353	0.559	-0.158	-0.0239	-0.709	-0.403	-1.18	0.533	0.759	-0.345	0.453	-0.133	-0.824	0.899	2.13
train_220	1	0	0.548	0.657	-1.72	0.128	-0.201	0.239	1.29	0.811	-0.543	0.55	-0.491	-0.557	-0.621	0.481	0.733	0.648	-0.239	0.966	-0.406	-0.177	1.34	-0.0162	-1.73	-0.0432	-0.438	-0.694	0.756	0.231	-0.349	-0.503	-1.1	-0.567	-0.46	-0.492	-1.01	-0.943	0.212	0.26	0.0319	1.32	0.274	0.892	1.44	1.05	-2.38	0.0947	0.0577
train_221	1	0	0.575	-0.198	0.284	0.633	1.45	0.293	-0.25	0.611	1.3	1.36	-1.98	-2.03	0.925	1.35	0.685	-2.51	0.0236	-1.02	-0.892	0.21	0.913	-1.68	-0.158	2.29	0.491	1.92	-1.13	-1.59	-0.0401	1.45	0.546	-0.0079	0.384	-0.109	0.204	0.427	-1.76	-0.874	-0.202	0.976	-0.731	0.835	-0.379	0.344	1.1	-1.17	-0.263
train_222	0	1	-0.32	-0.869	1.15	-0.495	1.43	0.373	-0.507	-0.102	-0.226	0.488	-1.88	-0.202	-0.0823	-2.51	0.0764	-0.158	0.253	0.409	0.16	-0.341	0.393	0.711	0.864	1.46	-0.101	0.685	-0.505	-1.13	1.08	-0.919	0.0435	-0.232	-0.987	0.453	-1.47	0.0249	-1.2	-0.155	-1.55	-0.529	0.504	-0.00187	-0.235	1.38	-0.202	-0.0555	-0.0358
train_223	1	1	0.643	-1.74	1.99	-0.25	-0.647	-1.08	1.14	0.8	0.224	-0.471	0.226	0.408	0.804	-1.58	1.05	-0.905	0.525	-0.939	-0.468	0.00313	-0.172	0.646	-0.124	0.0525	-0.646	0.989	-0.792	1.17	-0.727	-0.258	0.777	-1.76	0.827	0.803	-0.709	1.38	0.204	-0.89	0.257	0.233	1.81	1.01	-1.15	0.554	-0.148	-0.95	-1.05
train_224	1	1	-0.795	4.05	1.44	1.04	-0.75	0.706	0.473	-1.36	-0.281	1.66	-0.943	-0.104	-1.57	-1.5	-2.32	-0.483	1.81	-0.318	0.301	0.999	0.699	0.0487	0.469	-0.634	0.535	0.333	-0.082	0.906	-0.285	0.47	0.895	1.01	-0.12	0.245	-1.87	-1.28	2.72	-0.0379	0.494	0.946	0.115	0.0774	1.86	-1.48	-1.04	-0.0355	-0.114
train_225	0	1	-0.598	0.278	-1.49	-0.0507	0.291	0.236	0.805	0.412	-1.69	0.208	-1.24	1.44	1.17	0.414	0.632	-1.06	-1.06	0.769	0.943	-1.53	0.238	-0.626	0.783	0.00896	-1.51	-2.03	-1.13	1.48	0.114	-0.277	-0.407	-0.4	-0.0141	-1.33	0.591	1.18	-0.63	1.52	1.63	0.465	-2.29	0.556	-1.04	1.06	-0.296	2.38	1.01
train_226	1	0	-0.341	1.4	-0.425	0.643	0.788	-0.957	1.02	0.992	0.327	0.264	-0.864	-1.37	1.06	1.17	0.165	-0.483	-1.03	0.323	1	-0.529	0.673	-0.587	-0.291	1.06	-0.971	0.413	-1.32	0.202	-0.515	0.569	-0.684	-0.166	1.78	-0.373	-1.02	-1.72	-0.237	0.669	-1.11	-0.0574	0.26	-0.255	-0.536	-0.473	1.07	-1.6	-1.72
train_227	1	1	0.0473	1.53	0.0142	0.418	0.875	-1.47	0.808	-0.946	-0.446	0.704	0.582	-0.0106	1.45	0.128	-1.87	1.04	-0.31	-1.53	-0.197	-0.638	-0.0953	0.0264	-0.729	0.191	-1.8	0.0414	1.9	-0.0438	-1.42	-0.271	0.42	-0.842	1.75	-0.974	1.25	1.8	0.666	0.227	1.13	2.42	1.21	0.504	-0.713	0.828	-0.279	1.12	-1.12
train_228	1	0	1.26	0.78	0.116	0.122	1.21	-0.108	0.201	-0.488	0.983	-0.196	-0.389	-0.949	-0.00476	0.886	-1.63	0.777	-0.744	-1.53	-1.51	0.519	2.06	-0.87	-1.48	0.728	0.338	-0.123	0.228	-0.652	-0.251	-0.256	0.545	0.423	0.424	0.408	-1.34	-0.412	-0.661	0.908	0.237	0.743	0.738	1.64	-0.646	1.11	0.578	-0.772	-1.91
train_229	0	1	0.185	-0.0584	0.125	-1.94	-1.7	0.0519	-1.04	-1.37	1.13	1.17	1.01	1.21	-0.673	2.14	0.401	-1.97	0.319	-0.731	0.0229	0.625	-2.02	-0.743	-1.18	-0.724	0.572	-1.17	-1.12	1.21	-1.37	-0.117	-1.56	0.00513	-0.00654	2.24	0.0659	0.227	0.127	-0.47	1.58	1.02	-1.27	-1.48	0.254	-0.665	0.72	0.561	0.96
train_230	0	1	-0.958	0.567	1.81	-1.71	-1.81	0.394	-1.08	1.29	-0.136	-0.939	0.0137	0.107	0.59	0.561	0.759	1.36	0.213	0.906	-1.22	-0.162	0.159	1.18	1.69	1.23	1.21	0.53	1.04	-1.3	-0.192	1.54	-0.227	-0.205	-1.22	-2.65	0.523	0.217	-0.219	-2.3	-1.34	-1.72	-0.482	-0.164	-1.28	0.809	-0.127	-0.462	1.61
train_231	0	0	-2.15	2.11	-0.401	-0.699	-1.59	0.477	-0.975	0.569	-0.605	0.515	1.41	0.522	-0.958	0.39	0.18	-0.168	0.256	0.159	2.1	-0.515	0.195	0.281	-2.26	-0.667	1.3	-0.611	-0.489	-1.29	-1.35	1.8	-1.59	2.74	-0.187	0.198	-0.799	-1.65	2.09	0.687	-0.596	-1.44	0.789	-1.08	-0.229	-0.527	0.775	1.15	0.999
train_232	1	0	-1.18	1.07	0.343	0.54	0.937	-0.475	2.13	-1.46	0.375	0.0166	0.206	-1.39	-0.285	0.224	-1.27	-0.44	1.89	-0.248	-0.284	1.76	2.4	-0.711	0.221	-0.971	0.193	0.00142	-1.31	-0.116	-0.25	-0.795	-0.757	-0.638	1.42	0.993	-2.29	-0.852	-0.326	0.17	0.119	1.43	2.27	0.982	1.08	0.447	-0.622	0.416	-0.822
train_233	0	1	-0.277	-0.901	-0.544	1.66	1.6	1.61	1.02	1.03	-0.283	1.39	-1.04	-1.22	0.803	-0.513	0.928	-1.61	-0.5	-0.5	2.04	0.355	0.334	-0.213	1.4	2.96	0.0122	-1.61	-0.906	-0.067	-0.351	-0.0413	-0.24	0.68	0.0541	-0.148	0.549	-0.993	-0.465	-1.7	-1.14	-0.0578	-0.327	0.488	1.25	0.922	-0.589	-1.35	0.716
train_234	1	1	-1.02	0.728	-0.507	0.106	-0.0118	-0.528	0.131	-0.717	-0.314	-1.24	0.243	-0.597	-0.0821	0.43	0.00886	0.958	0.669	0.0818	-0.897	1.83	0.521	0.143	1.21	-0.503	-1.63	0.713	1.27	1.58	-1.42	-2.44	0.00359	-1.5	-1.25	-1.05	1.36	1.56	0.0778	-0.0773	1.03	-0.583	-0.208	0.149	1.44	0.872	-0.387	-0.611	-0.372
train_235	0	1	0.0501	1.12	-0.72	-1.59	-1.89	0.423	-1.82	0.468	-1.2	-0.149	-0.468	-0.00266	-0.767	-0.0253	0.167	1.45	-0.546	0.989	-1.89	-0.243	0.139	0.7	0.116	0.115	1.71	-0.792	0.732	-1.06	-0.438	0.83	-0.621	-0.134	0.421	-0.581	2.12	-0.703	-1.73	1.03	-1.22	-0.838	-1.67	-0.371	-2.43	0.309	0.418	1.63	0.939
train_236	1	0	-0.961	0.574	1.13	0.868	1.02	-2.5	1.31	-0.446	-0.0349	0.844	1.75	0.239	-0.155	-0.201	0.101	1.78	2.69	0.167	1.51	1.07	0.368	-0.839	-0.983	-0.376	0.476	-0.0154	-0.772	-0.506	1.48	0.428	-0.00204	-0.247	0.373	0.849	-0.342	0.373	-0.071	0.412	-0.499	-0.018	0.893	-0.28	1.62	-0.295	0.114	-0.0914	-0.179
train_237	0	1	-0.681	1.36	-1.24	-0.416	-0.00465	1.3	-0.381	-0.564	-1.43	0.103	-0.0555	1.42	-0.234	1.18	0.507	-0.2	0.499	-0.453	0.707	0.194	-0.811	-0.348	-0.254	-1.68	1.73	-0.267	-1.03	0.773	0.302	0.825	-0.416	0.0394	-0.000496	-0.876	-0.173	-0.481	-0.934	0.781	-0.546	-0.669	-0.312	-0.65	-0.521	-0.874	0.492	0.831	-0.274
train_238	1	1	0.531	0.754	-0.139	1.96	0.955	-1.67	0.569	-0.152	-1.44	-0.384	2.75	0.648	-0.166	-2	0.895	0.183	0.752	-1.14	0.541	-0.99	-2.05	-0.0497	-0.905	-0.506	-1.04	0.121	0.465	-1.21	-1.99	-0.436	-1.07	-0.043	-0.00411	0.514	-0.0905	0.752	0.682	-0.654	0.39	0.869	0.333	1.94	-0.306	-1.4	-0.044	0.349	-1.14
train_239	0	1	-2.48	-0.754	-0.00171	-1.04	-1.08	1.92	-1.78	0.0097	-0.51	-0.24	-0.128	-0.811	0.755	0.753	1.84	-1.12	0.419	-1.32	-1.22	-0.0142	-0.127	-0.0927	-1.07	0.144	-0.676	-0.552	-0.56	-0.228	0.647	1.63	-0.75	1.99	-0.713	-0.57	1.63	0.0139	1.27	-0.0412	-1.16	-0.639	-1.53	-0.966	-0.735	1.54	1.83	1.29	-0.0397
train_240	1	1	1.38	-0.538	0.729	-0.0168	-0.573	-1.12	1.5	1.01	0.9	2.73	0.291	0.435	1.96	-0.883	-0.97	0.718	0.299	-1.61	-0.627	-1.08	-0.734	-0.279	1.51	1.41	-2.45	0.909	0.417	0.852	1.32	-1.13	-0.343	-1.14	1.1	-1.06	0.458	1.04	0.493	1.24	0.411	1.01	-0.653	-0.697	-0.391	1.54	1.39	0.148	0.861
train_241	0	0	-1.39	0.644	0.964	-0.53	-2.62	0.172	-2.1	-0.254	0.0729	-2.04	1.19	-1.19	-0.558	-0.231	-1.89	0.234	0.389	0.123	-1.64	-1.48	-1.15	1.94	-0.25	0.788	0.448	-0.409	0.625	-0.574	-1.31	1.36	-0.264	1.55	-1.51	-0.592	1.31	0.167	1.72	1.48	-1.09	-0.682	-0.886	-1.17	1.93	0.368	-0.0991	1.29	-1.03
train_242	0	1	-1.42	-0.17	2.62	0.69	-0.893	0.735	-0.926	0.282	0.501	0.659	0.168	1.16	-1.15	-2.46	0.708	0.607	-0.628	0.526	-0.735	-2.06	-1.81	0.498	-0.732	1.03	-0.617	0.0684	0.371	-2.06	0.687	1.29	-2.36	-0.095	-0.581	1.28	0.491	-0.0372	0.0295	2.48	0.585	-0.14	1.03	0.502	-0.333	-1.14	-1.75	-0.151	-1.42
train_243	1	0	0.733	0.738	0.217	0.192	0.663	-0.974	-1.94	2.86	0.0281	0.822	0.161	0.41	0.994	-0.0845	1.24	0.649	-1.47	0.863	0.479	-1.51	-0.91	1.61	0.353	1.51	-0.841	1.4	0.463	0.2	0.7	1.06	-0.204	0.59	0.508	-1.52	-0.496	0.57	0.347	0.951	1.34	-0.0627	0.798	-0.686	-1.87	0.785	1.16	-0.592	-1.2
[truncated: 721 more columns]
