# Supplementary material for: A multimodal ConvNeXt-Tiny deep learning model for simultaneous prediction of IDH mutation and Ki-67 expression in gliomas
Source: PLoS One. 2026 Jun 26;21(6):e0351757. doi: 10.1371/journal.pone.0351757 (PMC13308780; doi:10.1371/journal.pone.0351757)
Supplement: S1 File — This file contains the de-identified tabular data underlying the findings of this study, including cohort assignments, clinical variables, molecular labels, extracted radiomics features, deep learning features, model prediction signatures, and numerical data used to generate the figures and tables. (ZIP) [file pone.0351757.s012.zip › DL_train_Ki67__single__ADC_train_raw.csv]

sample_id	y_idh	y_ki67	DL1_ADC	DL2_ADC	DL3_ADC	DL4_ADC	DL5_ADC	DL6_ADC	DL7_ADC	DL8_ADC	DL9_ADC	DL10_ADC	DL11_ADC	DL12_ADC	DL13_ADC	DL14_ADC	DL15_ADC	DL16_ADC	DL17_ADC	DL18_ADC	DL19_ADC	DL20_ADC	DL21_ADC	DL22_ADC	DL23_ADC	DL24_ADC	DL25_ADC	DL26_ADC	DL27_ADC	DL28_ADC	DL29_ADC	DL30_ADC	DL31_ADC	DL32_ADC	DL33_ADC	DL34_ADC	DL35_ADC	DL36_ADC	DL37_ADC	DL38_ADC	DL39_ADC	DL40_ADC	DL41_ADC	DL42_ADC	DL43_ADC	DL44_ADC	DL45_ADC	DL46_ADC	DL47_ADC
train_001	0	1	-1.69	0.241	0.608	0.865	-0.137	0.86	0.613	-0.308	0.111	0.746	2.08	-2.45	1.29	-1.08	0.374	0.673	-1.14	-1.2	-0.27	-0.615	1.2	1.62	0.154	0.498	-1.41	1.21	0.401	0.418	0.891	-0.075	-0.618	-0.306	-0.246	0.313	-0.347	0.431	-1.62	-1.33	0.631	0.517	-0.215	2.53	0.181	-0.563	0.402	-0.76	-0.502
train_002	0	1	-1.4	-0.216	-0.368	0.85	-0.128	-0.0938	2.18	-1.51	0.598	0.293	0.831	-0.654	-0.473	0.363	0.829	0.338	-0.407	0.371	-0.103	-0.6	-0.0632	-1.08	0.18	0.0219	-1.82	0.138	1.23	0.419	-0.216	0.552	-0.553	0.365	-0.542	-1.52	-0.643	0.0591	1.39	0.499	0.489	0.72	0.244	-1.26	-0.553	-1.1	0.0172	-1.05	-1.79
train_003	0	1	-1.3	0.263	-1.05	-0.667	-0.159	2.5	-0.147	-0.807	-0.985	1.18	0.599	0.0951	-0.519	0.0392	-0.463	-0.336	1.25	1.46	-0.0888	0.124	-0.73	-1.36	0.381	-0.0683	-0.999	-0.701	-1.12	0.737	-0.032	1.19	-0.0505	-0.324	-1.14	1.28	-1.99	1.62	0.293	-0.708	0.915	-1.4	1.02	-0.397	-1.55	-0.541	-1.65	-1.46	1.55
train_004	1	0	-0.353	0.314	-0.177	1.41	2.37	-0.0728	1.08	1.49	-2.46	-0.449	0.66	-0.385	1.24	0.767	0.278	-1.15	-0.962	-0.597	0.89	0.253	0.504	0.317	-1.2	0.0378	-1.05	0.625	0.116	1.3	-1.69	-1.1	0.781	0.0335	-0.169	0.0777	-2.66	0.703	1.3	0.527	0.508	0.474	0.831	-0.199	-0.482	0.882	-2.74	-0.0258	-0.413
train_005	0	1	-1.44	0.253	0.685	1.26	-1.5	0.504	0.158	-0.593	0.353	0.548	-1.01	1.31	-1.97	-0.769	-0.675	-0.342	-1.07	0.676	-1.04	0.0167	-0.605	0.803	-1.09	0.915	-1.11	-0.085	-0.548	1.33	-1.1	0.866	0.337	0.415	-1.64	-0.724	0.543	0.221	-0.0718	-0.818	-0.0409	-1.3	2.5	-0.155	0.236	1.43	0.956	0.893	1.78
train_006	0	0	-0.159	-2.34	-0.205	-0.282	-0.743	-1.14	-0.916	-1.13	-0.0324	-0.615	1.74	0.14	-0.805	0.938	-2.22	-0.367	0.89	-0.216	1.46	-0.137	0.25	1.06	0.447	-1.22	0.385	0.529	-1.79	0.207	2.26	0.363	-1.74	0.271	-1.43	0.457	-1.13	1.18	0.0516	-0.553	-0.909	1.06	1.49	-0.61	1.05	1.15	0.486	-0.609	0.0948
train_007	0	0	1.44	-0.696	-0.748	-1.9	0.253	-0.144	-1.51	-0.835	-0.583	-0.81	-1.01	-0.53	-0.316	0.47	-1.55	0.81	-1.21	0.945	0.998	1.34	0.118	-0.167	2.58	-0.432	0.0408	0.728	-1.47	-1.35	0.959	-0.477	0.679	0.25	-1.39	0.109	-0.0221	2.15	-1.61	0.131	0.828	0.368	0.976	-0.725	0.375	0.446	0.379	-0.754	1.06
train_008	0	0	-0.354	0.395	0.316	-1.39	0.561	0.0576	-0.469	0.329	-0.45	-1.77	1.94	-0.321	-0.415	0.78	-0.726	0.969	1.03	1.63	1.19	0.264	-0.149	0.162	0.351	-0.206	0.729	-0.765	-1.1	-1.42	0.792	0.174	0.485	-0.616	-0.733	-1.05	1.49	0.605	0.491	-0.327	-1.15	1.19	0.375	-0.733	1.8	-0.552	-0.646	-1.39	-0.245
train_009	0	0	0.928	0.155	0.252	0.493	-0.743	-1.05	-1.47	1.55	-0.293	-1.9	-1.09	0.485	-0.876	1.29	-1.34	-0.00975	0.772	-0.667	0.599	1.44	0.907	0.738	0.26	-0.183	0.925	0.49	-1.27	-2.03	0.156	-2.54	-1.28	0.424	-0.206	0.467	-0.382	0.29	0.887	1.39	-1.03	0.532	0.496	-1.4	-1.74	-0.188	1.25	-0.264	-0.137
train_010	0	1	-0.843	0.199	-0.428	-0.609	0.622	0.991	0.73	1.07	0.133	-0.904	0.777	0.558	-1.12	-0.486	-0.103	-0.0426	-0.851	-1.44	0.566	-1.38	1.25	-1.04	-0.82	-1.09	-1.13	-0.527	-0.874	0.0807	0.345	-1.56	0.395	1.93	0.116	-0.265	-0.41	0.641	-0.717	-0.0314	0.739	-1.42	0.702	2.62	0.72	-0.627	1.93	1.71	-0.323
train_011	1	0	0.0736	-1.33	0.0196	-0.289	0.718	-0.448	-1.15	-0.757	-0.182	-0.303	0.363	-1.1	-1.02	-0.62	0.133	-0.225	0.256	0.292	-1.74	0.936	0.552	-0.802	0.519	-1.27	-1.03	-0.196	-0.249	-0.875	0.887	-0.506	-0.45	0.284	-0.722	1.93	1.07	-0.117	-1.48	-1.3	-0.634	-0.988	1.01	-0.177	1.35	1.82	-0.552	-1	1.75
train_012	0	1	-1.63	1.1	0.0834	-0.331	-1.09	-1.44	1.27	-1.2	1.67	0.457	-0.286	1.4	1.15	-0.482	-0.408	-1.25	1.33	0.448	-0.501	-1.86	-0.173	0.783	-0.616	1.07	-1.04	-0.281	-0.0453	1.56	0.377	1.36	1.28	1.36	-0.409	-1.43	-0.0551	-1.4	1.7	0.398	1.5	-0.591	0.537	-0.314	0.0605	1.26	0.294	1.06	1.17
train_013	0	1	-0.836	0.699	0.957	-0.153	-1.44	-1.15	0.867	1.78	-1.22	1.8	-1.57	-0.158	0.375	0.148	-0.105	0.321	0.627	0.113	0.327	1.11	-0.869	1.39	0.501	0.793	-0.72	-0.321	-0.631	1.76	0.0189	-0.847	-1.32	-1.15	-0.222	-0.687	0.369	0.193	1.83	-0.608	2.2	-0.668	0.755	-0.0286	-1.76	0.281	-0.337	-3.07	-1.63
train_014	0	1	-0.366	-0.389	-0.653	0.41	0.0977	1.47	1.67	0.274	-1.88	0.342	-0.0824	0.119	-0.582	0.233	-0.0153	0.879	-0.812	0.827	-0.0197	0.268	1.09	-0.688	-0.178	0.389	-0.837	-0.417	-0.506	-0.849	-0.806	-0.118	0.313	-1.01	0.774	-3.39	1.65	0.0651	1.43	1.44	1.03	-1.41	0.163	-0.697	-0.276	-1.3	-0.936	0.553	-1.37
train_015	1	0	1.68	0.152	-0.655	-2.27	-0.548	-0.03	-0.242	-1.23	-1.09	0.84	0.668	0.506	-2.03	-0.0352	-1.06	-0.729	0.617	-0.00919	1.36	-0.706	0.333	-0.0993	-0.646	-0.65	0.688	1.33	1.43	0.466	-0.996	-1.02	-0.957	-0.677	0.585	1.61	-0.202	0.81	-1.2	0.684	0.0668	0.408	0.964	-0.189	-1.49	0.532	0.303	-0.745	0.147
train_016	0	0	0.875	0.0856	1.83	0.233	-1.26	-0.477	-1.23	-0.312	-1.03	-0.862	0.378	1.25	-0.134	0.735	0.46	1.46	-1.08	-0.00756	-0.351	0.255	0.142	-0.676	0.5	0.387	1.62	0.509	0.0813	-0.587	0.741	-0.476	0.952	-1.16	-0.394	-0.555	0.147	-0.197	0.583	0.688	0.0645	1.56	-0.885	0.811	2.43	2.4	-0.787	-0.791	-0.47
train_017	0	1	1.24	-0.186	0.137	0.364	-0.982	-0.729	0.324	-0.156	-0.67	0.187	-0.156	-0.742	-0.585	0.66	1.28	-0.651	-0.0508	0.676	-0.809	-0.953	-1.36	-0.373	1	-0.0475	-0.662	-1.45	-0.583	-0.019	-1.13	0.821	-0.721	-0.134	-0.636	-0.434	-1.13	-1.29	0.109	0.705	-0.979	-0.0929	0.391	0.933	0.929	0.517	-0.454	0.19	-0.902
train_018	1	1	-0.623	-0.541	0.495	0.781	-0.481	-0.135	0.902	-0.412	1.19	0.375	-1.52	0.968	0.226	-0.609	1.11	1.36	1.39	0.341	0.753	-0.693	-1.61	0.89	-0.733	-0.0533	-0.142	0.498	1.02	1.76	0.35	0.161	0.905	-1.03	-0.546	0.00932	-0.912	0.739	-0.688	0.173	0.0948	0.169	0.854	0.448	-0.285	1.21	-0.828	1.23	-1.3
train_019	0	1	0.678	0.492	-0.242	-1.67	-0.749	1.98	-1.36	0.459	-1.49	2.18	1.53	-1.05	-2.39	-1.46	2.25	-0.8	1.97	-0.528	-0.704	0.212	-0.0578	-1.58	0.184	-0.904	0.304	-0.919	-0.445	-0.651	-0.372	-0.142	1.21	-0.891	0.771	0.597	-0.189	-1.37	-0.355	-0.834	-0.167	-1.85	-0.636	-0.704	0.627	-1.49	-1.57	-0.0712	0.252
train_020	0	1	-0.881	0.792	-0.000275	0.165	-0.243	-0.681	-0.3	0.0922	0.592	-0.432	0.0203	0.477	0.186	-0.873	0.312	1.1	0.946	-1.62	0.164	-0.231	-0.172	-0.366	-0.121	0.958	-1.03	-0.832	-1.81	-0.425	0.636	0.625	-1.28	-0.54	0.823	1.2	0.604	-1	-1.11	-1.08	-0.269	-0.223	0.201	0.991	-1.03	-1.25	0.889	-1.99	-0.529
train_021	1	1	-0.944	0.113	0.317	0.515	1.47	-0.474	1.93	0.0189	1.07	-0.0538	-1.25	-0.479	0.113	0.648	-1.47	1.46	0.879	-0.0311	0.0826	-1.01	-0.971	-2.31	0.756	0.831	0.324	-1.31	0.601	1.04	0.435	1.16	-0.859	-0.753	-0.625	1.22	0.533	-0.958	1.41	1.06	-0.256	1.02	-1.12	-0.252	-0.0642	0.812	0.868	-1.4	-1.25
train_022	1	1	-0.0991	0.922	0.963	0.0508	-1.11	0.601	0.623	-0.438	-0.927	1.29	-0.114	-0.897	-0.694	0.353	2.02	-1.58	-0.00945	-0.301	-1.08	0.0435	-1.31	-1.03	0.224	0.376	-0.414	-1.62	1.21	0.767	0.51	0.826	0.23	-1.96	-0.52	0.446	-0.249	-1.36	-0.53	-1.3	-0.625	-0.77	-0.729	-0.0305	-0.431	-0.281	-1.88	0.0645	0.184
train_023	0	0	1.21	-0.594	-0.0434	0.303	-1.16	-1.37	-0.495	0.57	1.13	0.273	-1.3	-0.52	0.142	1.54	-0.688	-1.69	0.258	1.16	-0.515	-0.955	-1.32	0.524	1.63	1.34	1.25	0.871	-0.467	0.504	-0.485	-0.525	1.04	0.474	1.07	0.275	-0.261	-1.44	-0.489	0.219	-0.0398	1.31	0.761	-0.554	-0.0315	-0.151	2.52	-1.4	-0.792
train_024	0	1	-0.82	-0.507	1.28	-1.09	1.54	1.57	0.833	-0.554	-0.287	-0.886	-0.502	0.503	0.689	-0.799	0.054	1.64	-0.784	-0.723	0.94	0.648	0.218	-1.18	0.484	1.65	0.515	-0.965	-2.27	-0.0793	-1.05	-0.922	-0.339	-0.289	0.722	-0.724	1.36	-1.24	-0.257	1.71	1.57	-1	1.96	-0.387	0.107	-1.08	1.58	-0.685	0.461
train_025	0	1	1.9	-0.833	-1.08	-0.812	0.742	0.254	1.35	0.132	-0.357	0.671	1.7	0.359	-1.22	1.08	1.57	0.592	0.511	-0.174	-1.06	-0.566	-0.836	-1.76	-0.335	0.427	-0.555	-0.917	-0.97	-1.85	0.586	1.05	-1.32	1.46	-0.053	1.52	-0.614	-2.52	-0.0777	-0.905	-0.181	-0.0779	-0.976	0.107	-0.26	0.581	-0.99	-0.411	0.349
train_026	1	1	0.326	-0.643	-0.448	-0.411	0.043	-0.729	0.889	-0.0791	-1.2	0.138	0.125	0.0771	-0.0778	0.209	-0.546	1.49	0.775	0.141	1.14	-0.534	-0.415	0.802	0.382	0.104	-0.985	-0.385	0.9	-1.07	-0.391	0.703	-0.92	-0.272	-0.237	0.786	-0.213	-0.198	1.38	2.54	-0.456	0.771	0.924	-0.325	-1.2	-0.255	1.87	-0.00784	-2.12
train_027	0	1	-1.61	1.13	0.681	0.557	-2.31	1.28	1.44	-0.646	2.09	1.18	0.327	1.33	-0.12	0.129	0.661	0.0264	1.23	-0.184	-0.557	-0.43	0.569	-1.37	0.607	1.45	0.409	1.84	-0.063	-0.168	-1.1	-0.679	0.299	-1.26	-0.146	0.125	1.73	-1.34	0.799	0.185	0.664	-0.506	-0.254	-0.147	0.186	-2.12	1.72	-0.969	-0.05
train_028	0	0	-1.79	0.427	0.43	-1.21	0.625	-0.144	0.00676	-0.00359	-0.0213	-0.0936	-0.557	-0.912	-1.41	-0.0859	-1.41	1.06	-0.451	-0.578	0.812	-1.77	0.936	-0.272	0.925	0.542	0.219	1.18	0.854	-1.09	-0.216	0.49	1.93	0.673	0.646	-1.14	1.96	-0.0206	0.153	1.06	-0.302	-1.42	1.44	-1.26	0.184	-0.498	2.03	-0.641	-1.15
train_029	1	1	-1.44	0.963	-0.415	1.81	-0.35	-0.154	1.04	-0.664	1.38	0.68	0.14	-0.812	-0.581	-0.883	0.328	0.482	-0.933	-0.351	-1.42	-0.0907	-0.0454	0.106	-0.179	0.224	-0.0815	1.69	0.404	-0.4	1.24	-0.0408	0.0937	1.02	0.406	0.0116	-0.312	0.365	1.84	-0.153	0.805	1.29	-0.475	1.28	-0.881	0.731	0.695	0.667	0.447
train_030	0	0	0.579	-0.3	-1.72	-0.312	0.705	-0.847	-0.86	-1.67	-0.655	-0.71	-0.0153	0.906	0.33	0.57	-1.83	0.518	2.79	-0.119	1.74	0.864	0.38	-1.06	1.35	-0.886	1.08	0.291	1.51	-0.341	-1.09	-1.29	-1.41	0.694	-1.22	0.427	-0.478	0.494	-1.26	-0.702	-0.208	0.833	-0.858	0.0723	1.08	1.57	0.42	-1.06	-0.755
train_031	1	1	-1.2	-1.15	0.00771	0.829	-1.17	0.35	-0.548	-2.17	-0.6	0.829	-0.496	-0.0513	-0.87	0.246	-0.0603	-0.662	-0.0117	0.113	0.571	-0.641	0.93	0.194	0.0161	0.353	-1.99	-0.163	-0.601	0.783	-0.417	1.28	-1.04	-1.24	-0.603	-0.481	0.943	-1.61	-0.921	-0.328	-0.6	-0.307	0.968	0.642	0.515	-2.16	1.83	-0.0616	-1.57
train_032	0	0	1.18	-0.408	-1.74	-1.64	0.269	-0.0236	-0.94	-1.22	-0.172	-0.789	1.51	-0.966	-0.761	1.89	-0.342	0.584	0.401	0.256	0.778	-0.513	2.14	-0.45	0.121	-1.7	1.47	-0.939	-0.862	-0.627	1.57	-1.82	0.0526	-1.28	0.555	-1.1	-0.177	-0.0709	-1.04	0.675	0.0542	0.693	-1.08	0.318	-0.71	0.436	-0.501	-1.88	-0.0179
train_033	0	1	1.1	-0.366	0.646	-1.22	-0.606	0.672	0.456	-0.473	0.458	0.64	-0.628	-0.313	1.02	0.707	2.02	-1.2	-0.718	0.46	-1.67	-0.363	-0.0762	0.164	-1.49	-1.71	-0.229	-1.04	-1.95	0.0884	-0.432	0.475	1.25	0.825	-1.04	-0.571	-0.181	-0.24	-0.0729	-0.0231	-0.926	-0.805	0.0466	1.69	0.0515	-0.216	0.0314	0.331	1.89
train_034	1	0	1.1	-0.0842	-0.287	0.269	-0.351	-2.4	0.493	0.661	0.771	-1.77	-2.04	2.22	0.57	1.22	-0.287	0.62	-0.717	0.555	-0.405	1.13	-1.81	-0.976	-2.6	-0.0121	0.124	1.64	0.238	-1.27	-0.337	0.448	-1.06	-0.369	0.246	0.342	0.0474	-0.631	-1.67	-0.296	-1.35	1.73	1.08	-0.262	-0.601	-0.07	-2.04	0.305	-0.763
train_035	1	0	1.63	0.681	-0.208	-1.18	0.423	0.404	-1.85	-0.183	-0.694	-1.31	0.21	0.329	-0.3	1.19	-0.983	-0.213	-0.798	2.28	1.49	1.38	0.816	-1.32	1.12	0.348	1.42	-0.307	-0.256	-0.0753	-1.09	-0.573	0.466	-0.856	-0.811	0.346	-0.83	0.571	-1.08	0.112	-1.07	1.42	-0.00369	-1.39	0.803	-1.01	-1.91	0.0103	0.0848
train_036	0	1	-1.6	0.907	-1.1	0.0207	0.702	-0.551	-0.67	0.966	1.68	-0.234	-1.32	1.35	0.982	-0.925	0.0761	1.07	2.24	0.506	1.21	-0.0467	-0.678	0.0211	-0.6	-0.0356	0.0169	0.567	-0.973	-0.728	0.487	-0.00867	1.09	1.05	0.809	0.375	-1.71	1.12	-0.0562	0.379	-0.525	1.71	1.4	0.0234	-0.0884	1.37	1.59	-1.24	0.472
train_037	0	1	-0.312	-0.422	0.247	-0.128	2.37	0.459	2.02	0.185	0.341	-0.149	0.763	0.0913	-1.17	-1.7	0.628	-0.195	1.71	1.1	-0.308	1.16	-1.11	-0.624	-0.311	-0.428	-0.0984	-1.08	-1.12	-0.866	0.598	2.16	0.181	-2	-1.16	0.635	0.616	-1.15	-0.139	0.0499	-0.336	-0.775	2.37	-0.103	0.948	-0.377	0.807	0.415	0.904
train_038	1	0	1.8	-0.695	0.0634	-0.0216	-0.273	-0.655	-0.286	1.45	-0.849	-2.46	0.21	0.549	0.85	0.791	-2.25	-0.0957	0.1	1.94	2.19	0.574	-0.191	2.13	1.32	-0.429	-0.333	-0.746	0.993	-1.02	1.04	0.36	-1.32	1.66	0.122	0.132	-0.816	1.29	-1.58	-0.344	0.576	1.69	-1.44	-0.805	-0.655	2.38	-0.498	-1.03	-1
train_039	0	1	0.0139	1.11	-0.81	-0.596	0.0272	1.6	0.647	1.96	-0.0545	-0.387	-0.928	-1.41	0.236	0.0684	0.272	-0.521	-1.49	-2.19	-0.485	-1.45	-1.24	0.886	-0.222	-0.197	-1.65	-0.291	-0.618	1.08	-2.4	-0.5	0.107	-0.351	1.84	0.585	1.12	2.09	-0.695	-0.696	-0.294	-0.906	1.8	0.816	-1.17	-0.945	1.72	1.42	1.49
train_040	0	0	0.972	-2.69	-0.169	-0.172	1.11	-0.979	0.0955	0.558	-0.309	-0.544	1.71	0.147	-0.957	-0.329	-0.542	-0.355	0.24	0.552	2.24	-0.549	-0.569	0.478	2.52	0.123	-0.0338	-0.14	0.574	-0.521	1.53	0.764	-1.28	0.602	-0.416	0.593	0.373	1.36	0.181	-0.419	-0.806	1.31	-0.869	0.0969	0.553	-0.563	-1.08	1.27	-0.0736
train_041	1	0	0.289	0.18	0.676	0.45	-0.962	-1.81	-1.06	0.727	-1.12	-0.172	0.0198	-1.27	1.07	-0.0499	-0.361	-0.781	1.11	-0.591	1.15	1.08	1.05	0.642	-0.135	-0.249	0.832	-2.68	0.888	-0.0993	-0.343	-0.996	0.219	0.284	-0.43	-0.983	-1.54	-0.353	-0.161	-0.162	-0.0908	-0.0171	-0.248	0.777	1.12	1.25	-0.813	0.312	-0.538
train_042	0	0	1.36	0.078	-0.563	-1.65	0.273	-0.235	0.56	-0.198	-0.609	-1.37	1.14	-0.327	-0.423	1.73	-0.896	1.33	0.339	-0.331	0.279	-0.448	0.374	-2.01	-0.332	1.36	-0.446	2.51	-2.61	0.0102	-1.39	-1.05	0.376	0.3	0.126	0.953	0.465	-1.3	-2.26	0.424	-1.4	2.46	-2.21	0.486	0.576	-0.896	-0.973	-0.0293	-0.248
train_043	0	0	-0.229	-0.87	0.261	-0.818	0.514	0.553	-0.733	1.86	-1.15	-1.82	0.749	0.29	-0.864	0.735	0.886	1.27	1.09	1.08	0.542	0.258	-0.377	0.353	1	0.746	0.252	-1.12	-0.978	0.658	-1.18	-1.22	-1.28	-0.567	0.0629	-0.561	-0.055	-0.389	0.206	0.659	0.403	0.651	0.308	-0.24	1.64	1.25	-0.396	-0.484	-0.605
train_044	1	0	0.457	-0.861	0.614	-1.04	1.82	1.26	-0.865	0.697	0.0435	-0.262	0.154	-1.93	-0.93	-0.501	-0.764	-1.23	0.107	1.47	-0.00412	0.37	0.926	0.0794	0.621	0.84	0.504	0.508	-0.223	2.08	-0.806	-1.16	1.56	-0.0712	-1.9	2.6	-0.384	1.03	0.373	0.219	-0.724	0.376	1.79	-2.56	0.803	-0.556	-1.12	1.33	-0.431
train_045	0	0	1.27	-0.927	-0.681	0.379	0.173	-1.18	-0.941	0.478	-0.195	-1.33	0.888	-0.456	0.817	-0.339	-0.0856	1.41	0.647	0.0232	0.0617	1.65	1.04	1.07	-0.0963	1.27	1.2	-0.328	-0.711	-0.777	-0.809	-1.61	0.357	-0.038	-1.25	-2.26	1.66	0.893	0.177	-0.404	0.332	1.08	0.0826	-0.216	0.758	-1.01	0.359	-0.447	1.17
train_046	0	0	1.6	0.674	0.706	0.402	-1.05	-0.916	-0.427	1.13	1.25	0.534	-2.54	0.697	1.46	0.281	-0.135	0.138	0.857	0.766	-0.258	1.32	0.736	0.0597	-0.137	-0.195	2.24	0.821	-0.603	0.683	-2.41	-0.563	0.811	0.0107	0.0497	1.76	-1.24	-0.277	-1.97	1.53	-1.29	1.18	-0.454	-0.0518	0.53	0.0475	0.421	-1.57	-0.911
train_047	0	0	1.59	0.459	-0.334	-0.704	0.657	-0.539	-0.704	0.308	0.775	-1.61	0.348	0.91	-1.08	0.555	-0.494	0.224	0.272	-0.225	0.0792	0.302	-0.486	-0.553	0.903	-1.67	1.19	0.86	-1	-1.63	-0.164	-1.88	-0.583	-2.24	0.214	0.398	0.122	-0.542	-1.86	0.887	-1.01	1.76	1.36	0.655	0.705	-0.242	0.599	0.0692	0.231
train_048	0	0	-1.24	-2.05	-0.781	-0.905	-1.67	-0.303	-0.114	-1.64	0.456	0.00018	-0.0331	-1.42	-1.57	0.26	-0.0999	0.0164	-0.485	-0.438	-1.97	0.536	0.901	-0.72	1.39	-0.4	-0.485	-0.428	-0.613	0.668	-1.49	-0.388	-0.409	-0.123	0.94	0.813	0.643	0.635	-0.373	0.18	-1.24	-0.818	0.382	1.37	0.985	0.482	0.138	-1.39	-0.552
train_049	1	1	-1.59	-0.705	0.921	0.386	0.0367	0.583	2.41	-0.53	-0.626	0.918	-0.555	-1.12	-0.23	-1.72	1.59	-0.988	1.52	1.21	-0.0941	-0.543	-1.06	0.791	-1.5	0.853	-1.38	-0.866	-0.877	1.7	0.499	2.36	2.08	0.255	0.0656	-0.672	-0.746	-0.148	0.157	-1.21	-0.768	-0.629	-0.0398	0.443	0.393	0.0822	1.01	0.252	0.819
train_050	1	1	-1.07	0.654	-0.0585	1.27	0.33	1.24	0.712	-0.977	1.18	-0.544	0.946	0.596	0.00776	-0.159	-1.72	-1.52	0.0746	-0.767	0.109	-1.39	-1.74	0.408	-1.1	1.62	-0.52	1.38	0.447	1.88	-1.08	1.33	-0.0183	0.55	0.529	-0.451	-0.816	-0.197	0.414	-1.62	0.0676	-0.987	0.0724	-0.258	-1.32	0.14	1.11	0.414	1.69
train_051	1	0	-0.405	1.24	-2.11	-0.147	-1.91	0.18	-1.64	-0.253	1.77	0.0345	-0.225	0.788	0.911	0.128	-1.23	-1.13	-0.354	-0.575	-1.66	-1.43	0.384	0.0571	0.208	-0.361	-0.458	1.09	0.818	0.646	-0.646	0.106	0.112	-1.23	0.368	1.92	1.76	0.131	-0.95	0.558	-0.569	0.0904	0.586	-1.09	0.133	-0.454	-0.182	0.947	-0.138
train_052	1	1	-0.0162	-0.355	1.33	0.965	0.552	1.52	0.72	2.69	-0.737	1.45	-0.162	-2	0.588	-1.83	0.00964	-0.212	0.349	0.0897	-1.2	0.604	0.276	0.712	0.0685	0.0105	-0.0153	-1.12	1.78	0.563	-0.0631	0.092	1.04	-0.372	0.866	-0.14	-0.444	0.377	0.942	-0.795	0.941	0.141	-0.253	0.0778	-1.56	-0.2	-2.66	2.03	-0.231
train_053	1	0	-1.98	-0.0682	2.2	0.919	0.752	-0.948	-0.303	0.176	1.28	1.42	-1.38	-0.251	1.77	-1.47	-0.181	0.527	-0.263	0.511	-1.49	-0.531	-0.592	1.39	-0.478	0.102	0.441	-0.364	0.655	2.66	0.137	0.212	-1.65	1.06	1.82	0.927	0.463	0.791	-0.0622	0.0825	1.03	1.02	0.789	0.572	0.566	0.634	-0.786	1.16	0.23
train_054	0	1	-1.68	-0.212	-0.0739	-0.538	-0.036	0.134	1.31	-0.886	-1.07	0.296	-0.412	0.681	-0.985	-0.711	0.0781	1.2	1.1	-0.3	0.978	1.76	-0.713	-0.782	-1.05	0.958	-0.141	0.506	1.08	-0.195	0.679	-1.18	0.433	0.595	-0.454	-0.709	-0.759	0.923	1.52	-0.00371	-0.656	-0.895	-0.189	-1.43	-0.437	-2.63	2.36	-0.974	0.376
train_055	1	0	-0.192	-1.22	-0.877	0.478	0.113	-1.53	-1.06	-0.879	0.231	-0.696	-0.361	2.11	0.512	1.46	1.13	0.15	-0.527	0.277	-1.06	-0.0947	-1.26	0.533	-1.19	-0.743	0.0742	0.17	-0.53	0.00175	-1.2	-1.27	-0.767	-0.399	0.271	-2.28	1.24	0.748	-1.24	-0.471	1.65	1.21	0.119	1.82	-0.333	2.11	-0.529	-1.15	-0.119
train_056	1	1	0.732	0.355	0.0117	0.699	-1.21	0.424	-1.42	-0.741	0.912	1.49	-1.04	-0.805	1.36	-0.772	0.956	-0.309	1.39	-1.09	-0.69	0.366	-0.389	1.57	-0.277	-1.75	0.0306	-0.645	0.732	0.535	-0.79	-0.214	-0.428	1.17	1.56	-0.242	-1.16	0.929	-0.679	-0.0845	0.551	-0.932	0.307	0.631	-2.13	1.39	1.75	-0.239	-1.58
train_057	1	1	-0.827	0.457	0.776	1.01	0.33	-0.427	-0.456	-1.03	0.607	1.03	0.453	-1.01	0.126	0.633	-0.582	-0.363	-1.36	0.235	0.153	0.272	0.732	0.0715	-0.525	-0.535	-0.658	-0.147	-0.0985	1.98	1.36	-0.197	0.548	-1.99	1.18	-1.58	0.161	-1.5	1.17	2.32	1.4	0.024	-0.384	-0.985	0.692	-0.664	-0.995	-1.51	-0.519
train_058	0	0	1.48	-0.481	-1.54	-0.903	0.43	-1.12	-0.269	0.145	0.955	-0.183	1.05	-0.31	0.194	0.852	0.887	-1.03	0.476	0.851	0.402	-0.399	-0.392	-0.135	0.31	-0.933	-0.365	-0.79	-0.455	-0.906	2.32	-0.185	1.51	-0.181	-0.399	-0.794	0.908	0.304	-2.29	-1.11	-0.42	1.78	-1.33	-0.457	-0.424	1.01	-0.926	-1.13	1.01
train_059	1	1	-0.321	0.765	0.754	1.03	1.07	1.75	0.0618	-0.466	1.53	-0.782	-1.04	-0.442	1.39	-0.703	1.27	-0.639	1.43	0.356	-0.469	-1.08	1.61	0.172	0.483	-0.0066	-1.31	-1.25	-1.1	1.66	0.711	-1.21	-0.257	1.23	1.91	-0.922	-1.36	-1.79	0.657	0.365	0.599	-0.375	-0.851	2.14	0.437	-0.473	-0.0743	1.26	-0.494
train_060	0	1	-1.25	0.125	2.22	-0.777	-1.03	-0.49	1.48	-1.24	0.473	0.579	-1.17	0.852	1.06	1.35	1.56	0.867	-0.0319	-0.155	1.46	0.404	0.314	0.78	0.608	-0.487	0.0156	-0.882	-1.17	0.738	0.482	0.933	0.475	-0.928	-0.0516	-1.14	0.385	-0.47	1.12	1.18	-1.02	0.0224	0.88	-0.315	0.657	0.403	0.18	-0.324	-0.625
train_061	1	1	-0.234	-0.109	-1.4	-1.8	0.194	2.96	0.182	0.866	-0.557	1.54	-0.934	-1.14	1.01	-0.467	-0.958	0.735	-0.756	-1.6	-1.06	1.32	0.417	0.924	1.62	-0.311	-0.519	-0.912	-0.191	-1.19	0.0076	1.5	-0.213	0.743	-0.624	1.51	-0.277	3.05	-0.82	-1.77	1.78	-2.73	-0.0736	1.45	-1.18	-0.283	0.24	-0.251	0.358
train_062	1	1	0.605	-0.166	0.616	1.33	-1.79	-1.45	0.818	-0.875	-0.245	0.175	-1.43	-0.0187	1.42	-1.52	0.438	1.02	-0.94	0.576	1.09	-1.31	-1.48	0.57	-0.636	-0.771	-0.296	-0.91	-0.0323	-1.9	0.494	1.46	0.685	0.744	0.773	-0.777	0.411	-1.79	1.23	0.382	-0.38	-0.794	-0.136	-0.478	0.735	2.53	1.57	-0.927	0.929
train_063	1	1	-1.42	0.257	0.493	2.68	1.73	1.04	0.0232	0.64	0.672	-0.0174	-0.333	-0.918	0.292	-1.23	1.01	1.04	-0.675	-1.16	0.431	0.404	-1.03	1.62	-1.36	-0.86	-1.1	0.773	1.15	-0.482	1.05	1.77	0.815	-0.894	0.938	-0.368	-0.778	0.0591	0.627	0.447	0.667	-0.000312	1.25	0.934	-1.47	-1.6	-0.000612	1.36	0.295
train_064	0	1	0.394	0.2	0.774	-2	1.1	-0.506	0.293	-1.84	0.511	-0.0435	2.24	0.137	-2.06	-0.843	0.533	-2.31	2.12	0.204	1.19	1.12	-0.468	-0.919	0.705	-1.11	-1.13	1.62	1.74	0.828	0.792	-0.176	-0.255	-0.361	3.39	-0.234	-1.01	-0.812	-0.56	-0.0121	0.579	0.873	-0.188	-0.736	-1.17	1.14	1.18	0.798	-0.29
train_065	1	1	0.332	-0.363	0.613	0.712	0.131	0.626	-0.0833	0.287	-1.46	0.813	-0.343	-0.544	0.377	-0.646	1.45	0.117	1.32	0.18	1.81	-1.43	0.0194	1.95	0.22	-1.16	-1.12	0.174	1.47	0.00504	1.95	0.485	1.45	0.671	1.4	-0.09	-0.553	0.712	0.163	1.51	0.442	-0.524	-0.562	0.432	-1.96	0.39	1.27	-0.247	-1.25
train_066	1	1	-0.0573	-0.47	1.72	-0.998	-0.114	0.177	-0.789	-0.326	1.16	-0.267	0.131	0.762	-0.955	-0.688	0.522	-0.306	0.322	-0.835	0.582	-0.358	-0.862	0.206	-1.09	1.12	0.897	0.681	0.429	-0.429	-0.967	0.853	-1.85	0.0068	-1.43	-0.0849	1.01	0.754	0.636	-1.34	1.33	0.328	-0.503	-0.118	-0.0352	-0.721	-0.0493	1.55	0.693
train_067	0	1	-1.3	-0.466	-0.279	-1.32	0.626	0.938	0.471	0.984	-0.305	1.37	-0.00451	-0.416	0.337	-1.28	-0.514	-0.0845	-0.0343	0.248	-2.65	-1.33	0.562	0.567	-0.245	-0.886	0.241	-1.08	-0.269	1.47	0.0269	-0.442	0.261	-0.669	0.393	0.738	-1.89	1.92	1.56	-1.44	1.67	-1.56	0.821	0.239	0.203	1.74	-0.761	0.733	0.724
train_068	1	0	0.258	-0.67	2.37	0.364	-0.895	-0.266	-0.172	-0.652	-0.533	-0.292	-0.252	-1.77	-0.662	-1.71	0.281	0.775	-1.6	0.347	-2.03	0.662	-1.88	0.45	0.173	1.72	0.634	0.47	-0.664	-0.614	-1.52	0.591	-0.975	0.801	-1.09	0.317	0.315	-1.24	0.0965	-0.802	0.551	0.928	-1.66	-0.788	0.296	1.25	-0.683	0.459	1.9
train_069	1	0	-0.5	-0.0654	0.442	-0.194	0.647	-0.143	0.606	0.748	1.76	-1.04	-0.715	-0.113	0.932	-0.00814	0.29	1.24	0.482	-0.555	-0.302	-0.697	-1.46	-2.06	0.791	0.127	2.37	-1.49	-0.127	-0.966	-0.86	-0.292	0.722	0.0435	1.05	1.92	0.295	-0.565	0.904	-0.747	-2.06	-0.296	-0.668	1.34	1.31	0.18	-1.46	1.39	1.21
train_070	0	1	-0.773	-2.42	1.14	1.03	-0.799	-0.17	1.12	-1.59	-1.87	-0.599	0.35	0.701	-0.0961	-1.28	-0.901	1.15	0.0237	-1.99	-0.875	-0.203	1.58	-0.632	-0.99	2.06	-0.641	-0.71	-2.23	0.277	2.66	0.336	0.584	1.55	-0.189	-1.5	0.83	-0.771	0.318	0.241	0.455	-1.23	0.0479	-0.914	0.383	-0.898	-0.516	-0.845	0.482
train_071	0	0	-1.59	-1.53	0.24	-0.407	1.37	-1.12	-0.824	0.974	-0.164	-0.702	1.89	0.264	0.131	1.03	-2.37	0.544	0.175	-0.0721	1.23	-1.25	-1.22	-0.942	-0.298	-1.44	0.984	1.95	0.603	-1.15	0.41	-0.668	-0.886	0.665	-0.436	1.15	0.00329	0.876	1.56	-0.399	0.183	0.736	-0.29	-1.75	0.22	-1.78	-0.413	-0.0374	0.2
train_072	0	1	0.521	-1.42	1.17	0.675	-0.533	0.297	-1.21	0.253	-0.215	-0.0464	-0.0124	-0.545	-1.69	-0.365	0.181	-0.554	-1.83	-0.213	-1.1	0.587	-0.859	1.47	-1.45	-0.633	0.401	0.107	0.458	-0.44	0.325	1.34	0.916	-1.07	-1.51	-1.93	0.865	0.205	0.824	0.71	-1.03	-1.04	0.259	-0.046	-0.501	-0.355	1.02	0.314	0.756
train_073	1	0	-0.555	-0.18	-1.06	1.14	-0.386	-1.29	-1.61	0.106	1.79	-0.836	1.07	0.746	2.24	-0.881	-0.77	-0.504	-0.661	-1.93	-1.57	-0.108	0.663	0.518	0.18	0.000176	2.32	1.66	1.26	-0.123	-0.645	0.62	-0.0199	0.536	0.72	0.69	0.0282	1.81	-1.27	-0.196	-0.278	0.551	-1.2	0.362	1.58	-0.513	-1.43	1.44	-1.42
train_074	0	0	-0.411	-0.486	-0.301	0.379	-1.08	-2.05	-1.25	0.658	-1.38	-0.102	0.443	0.782	-1.89	0.542	0.404	1.06	1.77	0.45	1.24	0.97	1.61	0.893	0.987	2.14	1.01	0.427	-0.814	0.577	-0.658	1.12	0.841	-0.701	-1.4	-0.52	0.785	-1.04	0.734	-0.455	2.17	-0.54	0.715	-0.523	1.56	-0.226	-1.56	-0.12	-0.764
train_075	0	1	-1.14	-1.02	0.84	0.735	-1.04	-0.252	-0.452	-0.0192	-0.0498	1.77	-0.975	1.83	-0.555	0.232	0.268	0.299	0.905	-0.714	0.799	-0.212	-1.3	-0.54	-0.823	-0.882	-1.17	-0.675	-0.427	0.319	0.397	-0.259	-1.57	0.777	-0.0854	-0.173	-0.596	-1.5	-0.67	-1.31	-1.24	-0.65	0.335	-0.484	-0.491	1.17	0.103	-1.3	1.32
train_076	1	0	0.836	-1.16	-0.107	0.546	1.18	0.315	-1.91	1.76	-1.11	-0.284	-0.518	0.71	-1.1	-0.775	0.341	0.16	-1.5	0.764	-0.808	0.113	-1.41	-0.536	-0.495	0.535	0.301	0.0939	0.828	0.418	-2.3	-0.193	-0.458	0.432	-0.143	0.368	0.203	-0.314	0.519	0.0925	-0.0934	-0.458	-0.0192	-0.509	1.01	-0.555	0.887	0.625	1.13
train_077	1	0	0.284	-2.96	0.323	1.13	0.594	-0.897	1.18	-0.487	-0.431	-0.35	0.418	-0.714	0.959	0.171	-1.59	-1.54	-1.49	1.95	-0.902	-0.535	-0.199	-0.0381	0.406	0.484	-0.244	-1.13	0.809	1.02	0.31	-1.34	-0.135	0.202	0.279	-0.642	-0.000725	0.812	-1.31	0.0493	1.5	1.82	0.737	-0.514	-0.262	-0.214	-0.0123	-0.235	0.778
train_078	1	1	0.0917	0.00693	0.0305	1.9	-1.08	-0.903	1.82	0.83	2.09	0.55	-2.68	-0.574	1.52	-2.2	2.53	0.618	0.651	0.448	-0.0416	0.301	-0.685	-0.71	-1.49	0.749	-1.62	-0.0435	-0.911	-0.0712	-0.951	-0.224	0.594	0.661	0.845	-1.01	-1.63	-1.41	0.301	1.1	-0.0837	-0.577	1.98	1.78	0.846	-1.12	1.55	1.96	0.19
train_079	1	0	1.61	-0.439	-0.264	-0.454	-0.187	0.791	-0.256	-0.0784	1.43	0.72	-0.0535	-0.35	-0.161	0.855	0.957	-1.01	-2.5	2.75	-0.989	0.935	-0.426	1.08	-1.27	-0.249	-0.448	0.104	0.816	-2.52	-0.293	0.718	1.39	-0.306	-1.41	-0.44	0.992	-0.742	-1.46	-0.505	-0.295	1.88	-0.605	0.456	-0.22	0.474	-2.2	-0.324	0.532
train_080	1	1	-0.154	-0.447	1.1	1.39	0.929	1.52	1.73	2.88	0.181	0.85	0.631	-0.907	1.04	-0.876	-0.147	-0.432	0.768	-0.00112	-0.866	0.461	-0.578	0.657	-0.479	0.732	-0.59	-0.263	0.805	1.42	0.134	0.685	-0.627	0.839	1.65	2.01	-1.43	-1.06	-0.468	-0.161	0.64	-1.46	0.699	-0.00573	-1.55	-0.151	0.286	-0.0703	1.87
train_081	1	1	0.435	-0.583	1.5	1.43	0.271	-0.437	-0.397	0.00288	0.262	2.37	-0.592	0.37	0.423	-0.0495	1.7	-0.79	-0.309	-0.974	-0.678	-0.75	-0.279	0.33	-0.934	-0.482	0.57	-0.32	1.79	-0.86	-0.909	0.0164	-1.22	2.04	1.12	-0.836	-1.96	-1.04	0.0976	-0.977	-1.42	-0.919	-0.27	1.98	0.0116	1.52	0.207	-0.228	-0.59
train_082	1	1	0.393	-0.888	0.136	-0.398	-1.42	1.07	0.586	0.888	0.272	0.146	1.44	-0.563	-0.119	-0.37	1.3	-1.32	0.315	0.999	1.13	0.977	0.481	-0.414	-0.0236	0.424	-0.313	-0.814	0.296	0.802	-0.0737	-0.22	1.14	-0.249	1.2	-1.69	-1.14	-1.52	1.05	-1.04	0.538	-0.257	0.349	0.684	-0.201	-1.24	1.75	-1.09	-0.541
train_083	0	0	-0.00668	-0.567	-0.849	-1.48	-0.378	-1.58	-0.0576	-0.646	-0.0674	-2.02	-0.571	1.24	-1.11	0.485	1.92	1.18	0.114	-0.355	0.429	-0.832	-1.73	-0.466	-0.0247	0.0511	-0.111	-0.284	-0.617	-1.34	0.298	-0.827	-1.01	-0.49	-1.28	-1.51	1.54	-0.698	-0.862	1.12	-1.81	0.747	0.748	0.0939	2.6	-0.775	1.21	-0.401	-0.019
train_084	1	1	0.468	0.597	-0.223	-0.483	-1.84	0.817	-0.347	-0.603	0.903	0.323	-1.24	0.677	-0.417	0.882	1.74	0.0385	0.493	-0.148	-1.15	1.25	-0.142	0.824	-0.905	1.03	0.615	-0.834	0.674	-0.992	-1.23	-1.1	-0.597	-2.71	0.122	-1.45	-0.275	-1.08	0.555	0.294	2.04	-0.722	0.723	0.302	0.667	-1.71	0.685	0.695	-0.228
train_085	0	0	-0.428	-2.3	1.6	-0.407	0.784	-0.938	-0.581	-2.45	-1.36	0.49	0.475	0.435	1.03	1.45	-1.38	-0.0687	-0.641	-0.95	0.782	0.873	0.936	-0.791	0.737	-1.23	1.2	0.209	-2.74	1.12	0.616	-0.262	-0.472	1.14	0.988	-1.01	-0.476	-0.0448	-0.424	1.24	-0.521	-0.989	0.128	0.473	0.193	0.896	-0.708	-1.75	2.38
train_086	1	1	-0.867	-0.613	2.9	0.841	-1.87	-0.798	1.44	0.0818	0.93	-0.504	-1.22	-1.25	0.531	-1	-0.187	-0.339	-0.124	-0.383	-0.74	-0.805	1.12	-0.863	0.659	2.21	0.796	0.701	-0.208	1.15	-0.208	-0.184	0.117	-0.565	0.38	0.638	1.04	0.0641	-1.13	-1.13	-0.211	0.135	-0.145	1.02	0.945	-1.03	0.211	0.354	-0.494
train_087	0	0	0.437	-0.2	-1.46	-0.389	0.26	-0.873	0.343	0.307	-0.18	-1.74	1.62	-0.558	-0.287	-0.866	-2.17	0.141	-0.135	0.111	1.11	1.23	0.958	0.0923	1.95	0.307	0.158	0.988	0.462	-1.56	1.57	1.03	-0.173	-0.68	-1.84	1.54	0.558	2.63	-0.306	-2.05	0.0947	0.744	-1.69	-0.734	1.32	-1.07	-0.0922	-0.268	1.1
train_088	1	0	-0.418	0.92	-0.293	0.787	-0.481	-1.51	-0.187	-1.02	0.309	-0.566	-0.698	-1.29	0.85	-1.18	-1.21	-1.36	0.986	0.378	-1.51	0.0443	-1.18	2.15	-0.58	-1.03	1.59	0.806	1.37	-0.477	0.619	0.394	0.216	-0.0253	-0.896	-1.35	-2.79	0.655	0.0885	0.0468	0.345	0.0936	0.324	-0.00157	1.76	1.49	-0.704	1.74	0.66
train_089	1	0	0.202	0.638	-0.421	1.26	-0.661	0.0688	-0.835	-0.675	0.458	-1.77	-1.33	-0.446	1.32	0.854	-1.89	0.51	-0.816	0.533	-0.182	0.85	-2.59	0.267	1.66	0.178	0.734	1.2	0.594	0.4	0.116	-1.43	0.167	-2.45	-1.54	-0.0879	-1.67	2.09	-0.491	-1.39	0.181	1.59	0.309	1.64	0.475	0.161	-1.56	0.0862	-0.588
train_090	1	1	0.415	0.053	0.688	0.538	-0.449	0.639	-0.759	-0.147	0.151	0.331	1.26	0.737	-0.671	-0.456	0.561	-2	-0.397	-0.24	-1.8	-0.441	-0.343	-0.426	0.388	0.557	-1.8	1.12	0.0776	0.707	-1.19	-0.515	-0.704	0.667	0.927	0.711	-1.02	0.176	1.32	0.769	0.54	-1.03	-1.21	-1.22	-1	0.677	-0.895	-0.982	-1.3
train_091	0	1	-0.601	-1.83	-0.273	0.0265	-0.2	2.57	1.92	-1.22	-0.262	1.77	1.15	-2.74	-0.774	-1.85	-0.491	-1.8	-1.55	2.2	-1.5	0.521	-1.26	1.97	0.545	1.88	-1.52	-0.231	0.444	1.84	-1.16	0.373	0.853	-0.499	-0.0299	-0.815	0.592	1.3	1.54	0.741	1.88	-1.17	-1.08	-0.205	-0.696	-0.348	1.99	0.602	0.708
train_092	1	0	0.943	0.604	0.68	0.631	-2.7	-1.72	-1.5	0.369	1.47	-0.69	-1.1	1.18	-1.27	0.95	-0.359	-0.914	-1.89	0.719	-0.811	-1.59	-0.62	0.586	-0.305	0.627	0.934	0.803	0.406	0.706	-2.73	-1.93	-0.45	-0.468	-1.07	0.144	0.848	-0.59	-0.694	2.47	-0.164	-0.263	1.35	0.447	0.982	0.432	1.52	0.726	-0.155
train_093	1	1	-0.635	0.0162	-0.662	1.1	0.382	0.921	-0.445	0.926	0.749	1.08	-0.0202	-0.366	-0.28	0.401	1.12	-0.167	1.38	0.931	0.187	0.445	0.426	0.192	-1.12	-1.24	-0.646	0.581	0.417	-0.681	0.548	1.44	-0.656	-1.05	0.527	-0.49	-1.02	0.583	-0.81	0.0809	0.592	-0.323	1.04	0.0927	-0.559	1.13	-1.35	-1.73	0.456
train_094	1	1	-0.732	0.805	-0.523	0.354	1.41	0.278	-0.951	-0.416	0.3	-0.0626	1.36	-1.09	-0.076	0.0272	0.341	1.03	-0.263	-0.603	1.33	2.19	-0.696	-2.8	-0.476	-1.88	-0.342	0.34	0.819	-1.45	-0.412	0.12	-1.55	0.119	1.32	0.447	-0.369	-0.918	-1.23	-0.424	-1.39	-1.14	-1.79	-0.834	1.28	0.228	0.13	-2.07	-1.22
train_095	0	0	-0.0021	0.682	-1.4	-0.54	0.707	-1.33	-1.38	-0.218	0.617	-1.31	1.37	0.41	-0.965	-0.745	0.617	-1.47	1.18	1.57	1.61	0.107	0.827	1.37	1.04	-0.689	-0.306	1.59	-0.812	-1.08	0.744	-0.289	0.884	0.954	0.696	-0.85	1.08	0.326	-0.39	0.216	-0.823	-0.652	-0.972	-1.55	0.967	-0.894	0.323	0.983	-0.299
train_096	0	0	1.18	-1.4	-2.18	-0.646	1.33	-1.14	-1.58	1.34	-0.968	-1.03	1.88	1.33	-1.03	0.98	1.03	0.413	-0.0935	-0.133	-0.0372	0.296	-0.466	0.496	0.815	-0.962	-0.941	0.918	-0.397	-1.42	1.31	-0.155	-0.55	0.607	-1.98	0.312	2.24	0.192	-1.2	-1.27	-0.0147	0.583	-1.1	-0.414	0.895	-0.817	-1.06	-0.285	-1.96
train_097	1	0	0.781	-0.138	1.63	0.0887	0.247	-0.0396	0.0115	-0.373	-0.0548	-1.35	0.376	0.935	0.0978	-0.442	0.157	0.938	-0.235	-2.1	-1.04	-0.413	-0.193	0.552	0.17	-1.05	1.04	0.72	-1.69	-0.443	1.25	-1.67	-2.01	1.18	-1.04	-1.19	1.1	0.0251	-0.332	0.327	-0.261	-0.447	1.38	0.244	1.41	-1.14	-0.254	0.12	-1.55
train_098	0	1	-0.208	1.08	1.42	0.167	0.0421	-0.137	-1.18	0.513	-1.44	-0.145	0.224	-0.0341	0.249	0.696	-1.05	-0.412	-0.886	-1.51	0.917	2.26	-0.637	0.419	-0.833	0.726	0.973	-0.644	-0.316	1.34	0.213	0.243	0.837	0.272	-0.274	-1.27	-0.764	1.25	0.0986	-0.392	-1.97	-1.18	-1.1	-0.106	-0.866	-0.838	-0.064	-0.552	1.12
train_099	1	1	0.874	-1.02	0.665	-0.848	0.0336	-1.06	2.01	-0.836	0.832	0.676	1.09	-1.45	-0.369	0.758	-0.492	0.723	-0.709	-1.6	-1.02	-0.727	0.15	-1.07	-0.651	1.11	-0.598	-1.42	0.329	1.26	-0.187	1.29	-1.73	0.553	-0.277	1.16	-0.097	-1.75	-0.464	1.8	0.28	-0.644	-0.991	0.16	-1.92	1.68	0.538	0.219	0.205
train_100	0	0	0.186	-0.921	-0.98	-2.12	-0.268	-2.02	-1.05	0.647	-1.31	-0.657	1.14	0.919	-1.69	1.72	-0.41	1.67	0.0382	-1.14	0.308	-0.685	0.633	-1.34	0.362	-0.0681	-0.268	0.756	-1.13	0.87	-0.206	-0.983	-0.639	1.43	0.0385	1.24	0.361	-0.294	-0.384	0.541	-0.603	0.556	-0.342	-0.866	0.718	-0.612	0.462	-0.267	-1.16
train_101	1	1	-0.826	0.483	-1.01	-0.499	0.794	1.01	1.63	-0.0355	-0.163	0.0781	-0.723	0.916	0.628	0.521	1.13	-1.37	-0.948	0.418	-0.394	-0.86	-0.462	-1.19	-0.833	0.0883	-0.718	-0.783	0.92	-0.224	-0.534	1.26	1.55	0.141	1.92	-1.58	-0.523	-1.59	1.27	1.88	-0.825	-0.57	-1.75	-0.18	-0.784	-0.0865	1.43	-0.149	-0.102
train_102	1	0	-0.342	-1.51	0.0887	-0.979	0.682	0.826	-0.588	-1.69	0.874	-0.354	1.21	-1.38	1.73	-1.09	-1.66	-0.968	-0.903	-0.223	-0.179	-1.12	0.724	0.264	-1.43	0.242	-0.412	-0.755	1.91	0.157	0.174	-0.208	-0.113	-0.0166	-1.45	1.66	-0.067	1.41	-0.826	-1.29	-0.825	1.5	0.255	1.5	0.855	0.64	1.01	1.43	-0.0531
train_103	1	0	0.498	1.3	0.294	0.729	0.822	-0.662	-1.57	1.77	0.46	-0.987	-1.51	0.49	0.636	-0.284	-1.77	-1.42	0.609	0.152	-0.189	-0.533	-0.408	0.774	1.02	-0.283	-0.219	0.217	1.04	-0.57	0.154	-0.227	-0.643	0.114	0.0829	1.32	0.304	-0.659	-0.884	-0.158	-2.01	0.688	1.47	-0.932	1.77	1.09	-1.05	0.771	0.888
train_104	0	1	-0.235	0.413	-0.606	0.346	1.04	1.16	0.862	0.63	0.341	-0.479	0.633	-0.0831	-1.21	0.735	-0.375	0.942	-1.39	-0.326	-0.0245	-1.31	1.55	-0.85	-0.68	1.41	-1.18	0.467	-0.627	-1.02	0.471	-0.095	-0.209	0.709	-1.46	-0.785	-0.455	-1.7	-0.228	-0.455	-1.23	-0.297	-0.0186	2.06	-0.312	-0.453	0.726	-0.0428	0.81
train_105	1	1	-0.315	1.51	-0.227	0.0122	1.14	0.373	-0.00469	0.315	0.848	-0.256	-0.219	-0.794	-1.77	-0.89	0.621	0.0702	0.176	-0.474	0.538	-0.417	-0.247	0.243	-0.852	0.748	0.215	0.836	-0.731	0.214	-1.76	1.46	0.898	-0.0838	1.39	-1.08	0.544	-1.22	1.33	-0.153	0.194	-0.669	-0.876	2.17	-1.31	-0.912	1.66	-0.862	-0.438
train_106	0	0	-0.401	-2.61	-0.0125	-1.65	1.72	0.922	-1.04	-0.992	-2.56	-3.33	1.78	1.22	-1.08	-0.649	-0.59	0.223	1.01	1.19	1.25	-0.974	1.77	0.528	1.14	0.595	-0.593	2.27	-1.77	-0.419	0.792	-1.64	0.379	1.49	-0.192	0.302	1.29	2.04	0.148	0.608	1.08	0.859	0.555	0.763	1.11	0.0895	-0.11	-0.718	-0.0681
train_107	1	1	-1.16	1.65	1.6	0.69	-1.64	0.0701	-0.546	0.915	1.13	1.24	-0.737	-0.466	0.928	0.44	1.72	-1.46	-1.77	-0.534	0.484	-0.266	-0.618	-2.09	-1.89	0.653	-0.435	0.153	0.63	0.843	-1.08	1.26	-0.821	0.862	1.45	0.975	-0.992	-1.77	0.23	-0.212	-1.36	-0.56	0.861	0.496	-0.441	-0.901	0.567	1.14	2.31
train_108	1	1	0.669	0.795	-0.934	-0.0679	-0.6	1.54	0.0134	0.275	0.691	-0.864	-0.5	-0.101	1.69	0.796	-0.287	-1.15	-2.37	0.697	0.127	-0.332	0.167	1.12	-1.27	0.514	-0.637	-1.07	-0.879	1.03	-1.25	0.397	1.63	-1.28	0.775	0.491	-0.521	0.903	0.099	1.95	-1.43	-0.347	-0.332	1.25	-0.755	-0.854	0.25	-0.536	-0.884
train_109	0	1	-0.875	-0.0942	-0.789	-0.705	-0.0584	-0.171	-0.553	0.876	0.834	0.498	1.51	1.19	-1.11	1.94	0.649	-0.568	-0.567	0.208	1.13	1.47	-0.429	-0.727	0.503	-0.589	-0.375	1.05	-1.16	-0.212	-1.43	0.38	0.454	-2.27	-0.335	-0.736	0.869	0.683	-0.0148	0.991	0.0353	0.135	0.669	-1.54	1.68	-0.651	0.412	-1.31	-2.54
train_110	1	1	-0.286	0.355	-1	2.81	0.418	-0.206	0.634	-0.44	-0.446	-1.09	-0.99	1.94	0.268	-0.721	-1.18	1.81	0.232	0.00826	-0.651	0.238	-0.745	-0.855	-1.13	-0.219	-0.356	0.243	-0.755	-0.818	0.699	0.743	-0.353	0.00347	1.77	-0.525	-0.741	-0.937	-0.18	1.64	0.0621	-0.13	1.63	0.991	-0.265	0.0785	1.64	-0.213	1.28
train_111	0	0	-0.257	-0.425	-0.744	-1.48	0.148	-0.634	-0.868	2.18	1.01	0.836	0.993	-0.21	-2.05	2.05	-0.747	1.38	2.44	-1.79	0.645	-0.501	1.04	-0.974	-0.577	-1.09	1.66	0.496	-0.136	-0.954	0.68	-1.01	-2.38	-0.838	1.03	0.855	1.16	-0.509	-0.668	-0.169	-0.0916	-1.07	0.0775	0.286	2.29	0.205	-0.32	0.547	-0.461
train_112	0	1	-0.0781	-0.283	-0.415	1.25	-0.348	-0.567	-0.423	-0.948	0.0729	1.34	-0.161	0.687	-1.4	1.08	1.82	0.425	-0.435	0.906	0.184	1.21	0.733	-1.56	-0.946	-1.25	-1.42	-1.17	1.23	0.154	0.606	-0.237	1.29	-0.597	0.942	-2.04	-0.959	-0.011	1.76	2.11	-0.267	-0.639	1.85	-1.08	-1.23	0.189	0.841	-0.766	0.656
train_113	1	0	1.43	-1.17	-0.494	0.0616	0.122	-0.675	-0.719	0.186	0.805	-1.69	-0.46	2.2	0.177	0.128	0.013	-0.446	0.751	1.79	-1.14	-1.28	0.109	-2.31	-1.27	0.471	0.168	0.0532	-0.266	0.0366	0.737	-1.06	-1.5	0.842	-0.109	0.789	-0.206	-0.341	-1.17	-0.688	-0.876	0.761	1.55	0.37	1.59	-0.925	0.585	0.357	0.198
train_114	0	1	0.0634	-0.622	0.662	1.15	-0.412	-1.48	-0.173	-0.0369	-0.858	-0.469	-1.21	1.7	-1.52	0.623	-0.521	1.52	0.48	-1.41	-0.281	0.15	0.213	-0.161	-0.481	0.965	-0.135	0.68	-0.391	-1.62	-1.06	-0.873	-1.2	1.77	0.185	-1.47	0.698	-0.337	0.65	-0.0853	1.34	-1.77	-1.4	1.76	-1.7	0.552	2.35	-1.03	0.52
train_115	1	1	-1.65	1.61	0.0281	0.2	8.42e-05	0.506	0.435	0.235	0.265	-0.0869	-1.47	-0.135	1.36	0.53	-1.03	0.873	0.513	0.72	1.47	3.07	-0.787	0.188	0.619	0.207	0.455	0.814	0.203	-0.346	0.742	1.03	0.412	0.596	-0.192	1.15	0.442	1.28	0.62	-0.714	0.237	-1.47	0.44	-1.19	-0.26	0.433	0.00385	-1.72	0.444
train_116	1	1	-2.34	-0.0613	-0.578	1.84	0.807	-0.84	1.07	-0.967	1.18	1.13	-1.18	1.06	0.469	-1.46	0.867	-0.975	-0.854	1.8	0.043	-0.788	-1.77	1.23	-0.815	-0.202	-1.68	1.08	-0.125	1.67	-0.097	1.6	0.807	1.34	0.748	0.555	-1.24	0.764	0.324	-0.228	-1.74	0.132	0.0787	-0.045	-0.627	2.13	0.607	-0.213	-1.18
train_117	1	1	-1.66	0.0145	1.39	-0.75	1.05	0.106	0.73	-0.55	-0.691	-0.47	0.681	-0.622	0.432	-2.31	0.389	-1.65	-0.0079	-1.1	-0.151	0.327	0.962	1.41	-0.561	-0.814	-0.917	0.754	0.151	0.095	0.642	1.81	-1.22	-1.06	0.54	0.395	-0.551	0.28	0.555	-1.61	2.13	-0.763	-0.531	1.27	-0.508	-0.562	-0.0311	-0.457	0.238
train_118	1	0	0.362	-0.363	-2.06	0.0801	1.91	0.808	1.46	0.553	-0.325	-0.943	1.2	0.567	-0.541	1.06	-0.339	0.392	0.557	-1.04	-0.518	-1.62	-0.12	0.153	0.973	-1.2	2.05	-0.000906	0.512	-1.18	0.159	-1.6	-1.66	-0.926	-0.471	-1.27	-1.36	-0.668	0.67	0.881	1.32	0.996	-0.923	0.466	-0.309	0.403	-0.292	0.514	-0.922
train_119	1	0	-1.82	-0.96	-0.852	-0.0208	1.61	1.82	-0.452	0.82	-1.42	0.164	1.61	-2.18	0.0421	0.126	-0.186	0.872	-1.57	-2.52	-1.38	-1.04	1.25	1.25	1.11	-1.69	0.788	1	1.38	-0.723	-1.14	-1.7	-0.446	1.22	0.885	0.559	0.279	0.829	0.687	-0.81	1.81	-0.6	-2.87	0.985	-0.451	-0.677	0.526	1.44	-1.39
train_120	0	1	-0.639	0.757	0.143	0.418	0.0178	0.269	1.35	-0.504	3.06	1.63	-0.668	1.04	-0.43	-0.0122	0.189	1.26	2.21	0.725	0.368	-2.17	0.0134	-0.418	-2.11	1.19	0.388	1.32	1.13	0.969	-0.913	0.979	0.0265	-0.802	1.26	0.578	0.629	0.0567	0.719	-0.252	-0.895	0.037	0.0798	0.714	-1.48	0.48	1.43	-0.808	0.372
train_121	1	1	-0.675	0.409	0.441	1.14	0.683	1.56	0.682	-0.465	0.256	-0.0596	-0.459	0.341	0.466	-0.0887	0.18	-1.45	-1.89	-0.767	-0.66	0.541	0.607	1.43	-0.33	-2.35	-0.449	0.405	-1.31	-0.77	0.544	1.32	0.185	-1.09	-0.316	-1.64	1.53	0.172	2.38	1.03	-0.162	-1.29	-1.38	0.406	-0.371	1.17	0.64	0.568	-0.838
train_122	0	0	1.05	-1.33	0.154	-1.28	1.15	-1.19	-1.4	0.284	-2.36	-0.377	0.304	0.274	-0.393	0.904	1.5	1.19	-0.0949	-0.394	1.62	1.37	0.29	-1.17	-0.107	-1.42	1.04	-0.819	-1.93	-0.342	1.32	-0.233	-1.29	-0.384	-0.786	-1.27	-0.0617	0.664	0.866	-0.114	0.013	0.000385	1.51	1.37	0.737	0.118	-0.364	-0.706	0.881
train_123	1	1	-1.3	0.377	0.947	1.28	-1.42	-0.165	1.28	-1.25	1.59	0.672	-1.63	-0.722	0.82	0.278	0.352	-1.49	-0.673	1.66	0.276	-0.976	1.53	0.869	-0.889	2.39	0.178	-0.787	0.488	1.98	-0.97	1.2	1.03	1.14	1.78	0.61	-1.03	-0.889	-0.511	-0.32	-0.35	0.365	1.22	-0.551	-1.86	-1.05	1.88	0.16	-0.196
train_124	0	0	0.998	0.849	0.0955	-0.253	-0.0756	-0.797	-2.31	0.235	-0.54	-0.377	-0.361	0.324	-1.82	0.624	-0.517	-0.0447	-0.241	0.306	0.248	0.778	1.93	-1.31	-0.782	-0.561	0.583	0.55	-0.261	-1.28	-0.862	-1.42	0.0776	-0.118	-1.27	0.221	0.428	-1.06	-1.73	-0.0497	-1.83	1.13	-0.258	-0.65	0.623	0.768	-0.809	-0.617	-0.296
train_125	1	1	-0.263	0.724	-1.3	1.08	0.409	0.417	1.08	-0.423	0.615	-0.78	-0.676	1.68	0.495	-2.51	0.819	0.389	-0.28	0.898	0.44	0.454	0.553	-0.119	-1.45	-0.621	-2.35	-0.487	1.25	0.238	-1.02	2.19	1.67	0.675	-0.903	1.04	-1.02	0.0674	-1.29	1.47	-1.18	0.0704	0.535	-0.285	-1.41	-1.03	-0.481	-0.695	-1.35
train_126	1	1	-0.317	0.855	0.476	-0.446	-0.932	-3.07	-0.121	-1.54	1.19	0.324	0.697	0.761	0.564	-0.51	-0.801	0.344	-2.86	-2.51	0.333	-2.17	-0.757	0.593	-1.58	0.986	-0.625	-0.0853	0.703	0.374	-0.241	1.72	-1.16	-0.51	-1	0.441	-0.0359	-1.31	1.25	0.796	1.08	0.22	-1.33	0.309	-0.45	1.22	-0.473	0.816	0.308
train_127	0	1	-0.795	0.514	1.89	-0.733	0.311	-0.855	0.388	0.119	-1.12	-0.322	-1.6	-1.4	1.89	-0.885	0.748	0.526	0.198	-0.394	2.13	1.95	-0.315	0.209	0.822	0.164	0.431	-0.834	-1.11	0.593	0.113	0.865	0.883	1.63	-0.546	-0.299	-0.89	1.24	1.47	0.469	-0.0285	-1.25	0.356	-1.35	-0.606	0.497	0.32	-0.573	-0.49
train_128	0	1	0.661	-1.14	1.12	1.2	-1.84	-1.26	0.478	-0.873	0.334	0.293	-0.281	0.0934	0.636	0.482	-1.5	-0.393	-1.43	0.108	-0.88	0.987	1.44	0.958	-0.813	0.941	0.892	-1.4	-0.443	1.4	1.65	1.2	0.151	-0.438	-0.697	-0.204	0.079	0.723	-0.739	-1.94	-0.113	-0.886	-2.08	-0.373	0.236	-2.29	1.01	-0.0506	0.908
train_129	1	1	0.391	2.08	-0.559	0.984	0.2	0.563	-0.569	1.09	1.11	-0.611	0.456	-0.0878	0.813	-0.207	1.11	0.155	1.66	-1.34	1.22	-1.2	0.426	-0.182	0.977	-1.07	-0.66	-1.07	-0.323	-0.822	-0.174	0.0393	-1.03	-2.45	1.39	0.26	0.83	-0.814	0.95	1.32	1.54	-0.62	1.26	-0.0589	-0.293	-1.95	0.744	-0.837	-1.89
train_130	0	1	0.505	1.12	-0.751	-0.369	-1.01	0.933	-0.167	-1.28	0.608	1.66	1.52	-1.73	0.212	0.821	0.286	-0.771	-0.149	-1.26	-0.452	-1.63	1.29	0.77	0.506	-1.71	0.924	-1.13	0.137	0.156	0.532	-0.254	-1.04	-1.62	-0.944	1.36	-3.13	-0.095	-1.48	0.393	0.976	-0.0759	-0.515	1.42	-0.625	1.18	0.476	-0.0396	1.38
train_131	1	1	0.0536	1.25	-0.00117	0.845	0.531	0.875	0.801	-0.0711	-0.198	0.314	-0.523	-0.105	1.63	-0.0894	-1.58	0.124	0.227	0.127	0.491	-0.331	0.672	0.949	0.74	0.653	-0.492	1.92	1.11	0.568	-0.371	0.887	1.45	1.84	0.0279	0.289	1.41	0.681	2.55	0.643	1.72	0.252	-1.57	-1.06	-1.33	-0.15	-0.636	0.393	-0.0884
train_132	0	0	1.8	0.389	0.388	-1.79	-0.72	0.182	-0.771	-0.0551	-1.54	-0.154	0.816	-0.528	-0.785	2.37	-0.771	-0.157	-1.38	-0.503	0.455	1.4	-1.92	-1.21	1.83	0.114	2	-1.51	-1.59	-0.0888	-0.211	0.0277	-1.41	-2.2	0.131	0.967	-0.692	-1.8	-1.51	-1.03	-2.14	1.7	-0.787	1.31	1.35	-0.332	-1.34	-2.17	0.967
train_133	1	1	-0.313	0.417	0.779	0.553	-1.15	-0.796	0.931	-0.00662	0.219	0.321	1.54	-1.04	0.398	0.832	-0.141	-1.41	-0.871	-0.248	-0.204	0.211	-2.07	-0.293	0.828	1.54	-0.0195	-2.03	0.572	0.592	0.815	0.494	-1.21	-1.12	0.344	-0.0105	-0.805	-0.708	0.97	0.641	0.311	0.937	-0.0516	-0.877	-0.927	-0.00898	-0.496	0.891	0.486
train_134	1	0	0.0658	-0.562	-0.148	-1.33	-1.05	-0.758	0.0735	-0.0827	1.78	-0.148	-0.469	1.82	-0.508	1.42	-0.283	0.223	0.173	-0.316	1.77	-0.906	1.15	0.19	0.723	-0.679	-0.52	2.18	0.505	0.896	0.475	-1.88	1.06	-0.912	1.02	0.482	0.678	-0.0412	0.464	-0.306	0.451	2.41	0.233	1.03	-0.827	-0.405	-0.231	0.0122	-1.53
train_135	0	1	0.217	-0.115	0.345	-0.646	-0.704	-0.228	-1.75	-0.0345	-0.969	1.23	0.265	1.01	1.53	1.19	-1.49	0.142	-0.998	-0.832	1.73	-0.836	0.438	-0.967	0.815	-2.04	-0.672	-0.817	-0.99	0.64	1.9	-0.613	-1.05	0.549	-0.465	-1.39	-1	0.427	-0.589	-0.304	1.05	-0.494	1.13	-0.79	0.173	0.32	-0.00992	0.67	1.06
train_136	0	1	-0.753	-0.868	0.156	1.63	-0.943	-0.284	2.18	-0.237	-0.0729	1.21	0.201	-1.73	0.0335	0.227	-0.562	0.896	-0.304	-0.743	-1.54	1.82	0.171	-0.965	-0.0206	0.711	-0.598	-2.28	-0.195	1.54	-1.85	-0.697	-1.27	-0.243	-0.0502	0.674	-0.17	1.94	1.12	1.97	1.47	-0.683	-0.621	-0.607	-1.41	-0.37	-0.83	0.493	0.62
train_137	1	0	1.22	-0.646	0.23	-0.48	-1.07	-1.14	-1.33	0.326	-0.64	0.509	-1.85	-0.124	1.1	-0.765	-0.289	0.589	0.62	0.109	-0.129	-0.183	0.506	0.52	0.716	0.759	1.22	0.83	1.26	0.101	0.835	1.33	0.107	0.981	0.671	1.85	0.922	1.37	-0.529	1.13	0.667	-0.387	0.132	-2.02	-0.702	0.357	0.0199	-0.0144	0.746
train_138	1	1	-0.634	1.12	0.868	2.25	-2.06	-0.746	1.5	-1.03	0.586	0.235	-1.51	0.0463	-0.401	-2.02	1.12	-1.27	-0.925	1.2	-0.949	-1.8	-0.655	-0.729	-0.437	1.09	0.724	0.383	0.97	0.556	-0.0348	-0.581	-0.897	0.759	0.352	-0.957	-0.717	-1.63	-0.825	0.203	0.445	-0.0655	-1.11	0.143	0.679	0.974	0.772	0.542	0.135
train_139	1	1	0.427	0.722	0.812	1.56	1.27	0.593	0.467	-0.353	0.3	1.41	0.549	0.922	-1.05	-0.596	2.28	-0.657	-2.07	1.14	-2.05	0.827	0.705	1.17	-2.02	-0.806	-1.42	0.53	0.203	2.22	-1.09	1.77	1.47	-0.627	-0.776	0.148	0.955	-0.5	1	2.03	-0.0939	-0.735	1.85	0.794	-1.15	1.12	-0.102	0.496	-0.479
train_140	1	1	-0.651	0.633	-1.66	-1.21	0.566	1.22	1.58	-0.47	0.704	-0.258	0.936	0.995	0.852	1.04	0.00468	0.896	1.37	0.339	-0.494	-0.903	0.582	-1.01	0.344	-0.594	-2.19	0.602	-0.603	-0.13	1.65	0.562	1.13	1.45	-0.435	1.31	0.812	0.0294	-0.0136	0.144	-0.301	-0.8	0.325	-0.323	-0.186	0.46	0.831	-0.469	-0.687
train_141	1	1	0.267	0.247	1.4	1.02	-0.651	-0.725	0.121	2.13	0.207	-0.21	-0.538	-0.792	1.11	-0.516	-0.226	-0.12	1.14	-0.676	0.759	-0.0306	0.246	-0.00384	-1.51	0.643	0.0451	0.14	0.257	2.11	1.53	0.601	-0.681	2.35	-0.173	1.76	-0.378	1.39	-0.82	0.428	0.173	-0.287	-1.09	-0.373	-1.17	0.505	-0.382	1.87	0.844
train_142	1	1	-0.901	-0.969	-0.13	1.28	0.843	1.73	-1.05	-0.383	-1.07	0.81	0.17	-0.525	0.367	0.0818	-0.98	0.586	-0.957	-0.599	0.44	-1.34	0.542	-0.883	0.594	-0.704	-2.33	0.117	-0.854	1.5	-0.431	0.674	1.35	1.77	0.52	0.819	-0.0607	-0.345	1.51	0.461	0.253	-0.731	0.52	-1.46	-1.18	-0.76	-0.223	0.573	0.6
train_143	0	1	0.675	1.53	1.03	-0.132	-1.68	-0.395	0.422	-0.266	1.48	1.89	-2.14	0.0978	0.57	0.101	-0.233	-0.373	0.0456	1.25	0.132	-0.244	0.549	-1.15	-0.948	-0.338	-1.86	-1.79	1.21	0.0927	-0.0477	0.892	1.03	-0.108	-0.994	-0.0901	0.979	-1.05	0.0927	0.182	-1.13	-0.484	0.194	-1.19	0.36	0.752	-0.126	-0.863	0.0985
train_144	0	1	-0.667	-1.54	1.55	-1.4	-0.727	0.35	1.59	-0.838	1.48	0.32	-0.781	-1.42	-0.382	0.317	-0.576	-2	0.996	0.409	0.42	-0.274	1.23	-0.835	-0.913	-0.00441	-1.1	-0.429	-1.25	1.22	0.622	-1.03	-0.231	0.538	-0.771	-0.0125	-0.092	-0.425	0.037	1.39	-1.63	-1.1	1.83	-0.166	0.687	-1.43	1.29	0.506	-2.51
train_145	1	1	-2.04	0.62	0.387	1.22	0.445	-0.159	1.7	-2.26	1.58	-1.27	0.105	2.04	1.77	-0.929	-0.373	1.07	0.121	-0.717	1.05	-2.42	-0.256	-0.517	-1.07	0.589	0.945	0.107	-1.01	0.303	0.75	1.54	-0.289	-0.589	-1.56	0.232	-0.833	0.133	1.06	-0.621	0.246	0.363	-2.13	1.79	0.601	0.688	-0.654	0.114	0.485
train_146	0	0	1.53	0.594	-1.29	-0.0157	-0.421	-0.24	-1.53	1.63	-1.42	-1.38	-1.15	2.13	-0.493	0.924	-0.455	-0.28	0.506	0.927	-0.951	0.916	1.14	0.869	0.637	0.313	2.25	-0.22	-0.74	-0.925	-0.759	-1.45	0.608	-0.05	1.26	-0.75	-0.109	0.954	-1.88	-1.66	-0.814	1.21	-1.14	1.26	2.37	2.1	0.11	0.755	0.529
train_147	0	1	-1.12	0.137	1.49	-0.258	-0.696	0.724	1.17	0.282	-0.601	0.787	-0.214	1.52	-1.07	-0.0841	0.569	-0.378	-0.394	-0.553	-0.865	0.773	1.5	5.52e-05	0.131	0.283	0.365	-1.27	0.856	1.23	-1.47	-0.0167	0.0105	-0.124	1.05	-0.95	2.46	0.359	-0.448	-1.99	0.469	-0.566	-1.7	0.435	0.296	-0.587	0.603	0.263	0.477
train_148	1	0	2.38	-0.528	0.545	0.409	-0.483	0.399	-0.956	0.797	0.0297	0.12	0.73	-1.71	-1.17	-1.54	1.91	-2.28	-0.906	0.419	-0.825	-0.21	2.19	1.32	-0.636	-0.597	0.952	2.69	0.311	1.22	-0.0925	-0.104	2.14	-1.73	1.22	0.859	0.307	0.254	-0.876	0.832	-0.959	-0.935	0.302	-1.04	0.886	-0.44	-1.36	2.18	-0.0946
train_149	0	1	-0.0255	2.31	-2	0.437	-0.282	-0.302	0.37	1.32	1.97	0.803	-0.354	-0.0527	0.612	-1.4	0.333	0.434	-0.209	-0.973	-0.689	-1.08	-0.849	1.48	0.55	2.31	-0.61	-0.68	0.209	-1.05	-1.29	0.127	-0.112	0.354	0.235	-0.942	0.2	-0.675	0.601	0.594	1.74	0.00133	-0.398	1.06	0.826	-0.841	1.85	0.315	0.558
train_150	0	0	-0.625	0.722	-1.91	-1.55	1.33	0.881	-0.815	0.145	-1.07	0.556	1.97	1.42	-1.04	-0.17	0.854	-0.546	0.0818	1.64	-0.371	0.617	0.237	-0.0714	-0.0209	-0.444	-0.355	-0.0577	1.7	-1.42	-2.37	0.374	1.08	0.117	0.682	1.04	0.518	-0.166	0.909	1.01	-0.663	0.593	0.168	-1.65	1.07	1.42	-0.927	-0.667	0.421
train_151	0	0	1.84	-1.15	0.135	-1.06	-0.284	-0.446	-0.396	-1.53	-1.29	0.348	1.01	0.406	-1.18	-1.46	1.04	0.386	0.984	0.569	0.133	0.441	0.661	1.15	0.882	-0.99	2.17	-1.44	0.105	-1.1	0.792	-0.298	0.847	0.966	-1.18	0.161	-0.272	1.35	0.964	-0.922	0.161	-0.768	-1.76	-1.08	1.16	1.18	-0.732	0.0843	1.17
train_152	0	1	-0.61	0.839	-0.524	-1.05	-0.0197	2.02	0.468	-0.342	0.121	-1.05	0.109	0.205	0.385	-0.182	-0.859	0.862	-0.461	0.00703	-0.205	1.02	0.514	-0.6	1.13	-1.26	-0.817	0.433	-0.363	-1.02	0.307	-0.798	-0.162	-0.0985	-0.78	1.61	-0.594	1.76	0.856	-1.24	0.583	-0.792	1.74	1.01	-2.14	0.672	-0.0193	-2.97	-0.0352
train_153	0	0	1.79	0.00107	-0.58	-0.447	-0.572	-0.218	-1.54	1.43	-0.815	-2.38	0.368	0.0268	-0.93	0.914	1.09	-0.739	-1.26	0.981	0.977	-0.342	1.69	1.67	0.785	1.25	-1.33	0.547	-0.829	0.109	-1.12	-0.433	0.356	0.944	-1.78	-0.973	1.54	1.03	-0.501	1.34	0.336	0.737	0.319	-0.12	0.515	0.739	-1.46	0.194	0.19
train_154	0	0	0.0119	0.575	-1.1	-0.41	0.213	-1.79	-2.08	0.676	-0.18	-1.96	0.352	1.5	0.817	1.67	-1.45	-0.782	-0.405	1.14	0.84	-0.848	-0.14	2.01	0.111	0.482	0.119	0.58	1.12	-0.184	-1.67	-0.466	1.32	0.511	-1.74	0.368	0.672	0.154	-1.11	0.587	-1.27	0.748	-0.523	-0.302	0.514	1.8	0.374	-0.702	-1.36
train_155	1	1	0.192	1.49	0.118	0.0945	0.0755	1.06	0.281	-0.347	1.57	1.79	-2.17	-0.0419	1.07	-1.23	0.109	-0.919	1.08	0.862	-0.17	-0.823	-0.254	1.55	1.08	0.41	0.613	0.445	1.51	-0.901	-0.248	0.671	0.707	0.112	2.53	-0.595	-1.01	-1.77	0.564	-1.79	0.718	1.49	-0.0873	0.911	-1.57	1.53	0.108	1.2	1.22
train_156	1	0	0.839	-0.215	-0.583	0.715	0.755	0.0684	-1.38	-0.998	0.294	1.43	0.579	0.23	0.303	1.93	0.47	-0.233	0.262	0.738	0.88	0.155	-0.468	0.205	1.63	-2.94	1.23	-0.0961	-1.29	-0.978	1.08	0.561	-1.54	-0.494	-0.213	0.978	-2.62	-0.08	-1.14	-0.0328	-1.9	0.678	0.487	-0.842	-0.617	0.544	-0.506	-1.13	-1.2
train_157	1	0	-0.482	0.0426	-1.65	-1.07	0.796	-0.273	-1.82	-1.45	-0.279	-0.161	1.09	-2.02	-0.728	-0.267	-0.376	-0.557	-0.112	0.26	-0.7	-1.06	1.74	-0.0201	0.255	-2.02	1.02	1.64	1.03	-0.0349	-0.771	-0.594	-0.732	0.839	-1.27	0.634	-1.12	1.08	-0.132	1.27	-0.527	-0.661	-0.316	-0.705	-0.153	0.364	-1.2	0.366	0.566
train_158	1	0	0.581	-0.773	1.07	-0.0769	1.2	-1.04	-0.414	-0.0462	-1.09	0.512	0.438	-0.637	0.232	1.65	0.368	-1.09	0.711	0.0141	-0.445	-0.722	0.599	-1.25	-0.877	-2.31	1.21	-0.712	0.935	0.862	0.802	-1.14	-0.427	1.42	0.552	-1.08	-2.39	-1.11	-0.186	0.459	-0.193	-1.25	0.13	0.21	0.0757	0.633	-1.38	-0.16	1.32
train_159	0	0	0.902	-1.34	-1.48	-0.614	0.635	0.981	-0.141	-2.89	-1.43	-1.08	0.268	-0.0536	-0.00908	0.853	-1.66	0.4	0.942	-0.356	-0.0827	-1.11	0.523	0.44	1.08	0.346	1.47	1.21	0.58	-0.102	-0.303	-1.03	-0.972	-0.941	1.04	-0.278	-0.335	0.274	-0.443	-0.744	-0.187	1.11	0.787	0.0844	0.65	-0.266	-1	0.284	-0.913
train_160	0	1	-0.22	-0.0369	0.99	0.166	-1.52	1.18	-0.317	-0.732	1.12	-1.1	-0.997	0.106	-1.58	-0.591	-0.526	-1.5	-1.22	1.04	1.8	-1.79	1.88	1.14	1.17	1.26	-0.624	0.338	0.344	0.758	-1.11	1.33	1.82	0.0738	0.665	-0.122	1.43	1.46	-0.0157	1.38	-2.57	0.127	-0.0325	-0.0975	0.0766	-1.15	1.04	1.71	0.0828
train_161	1	0	0.536	-2.27	1.42	0.817	-0.178	-0.262	-0.416	-0.323	0.000631	0.335	-0.133	-0.658	1.36	-1.14	0.0994	-0.594	0.896	-0.283	0.286	0.891	0.81	1.81	-0.583	-0.712	2.49	-0.219	-0.991	-0.493	1.27	-0.0931	-0.558	0.597	0.792	-0.985	-1.01	-0.145	0.893	-1.89	0.452	-0.345	-1.15	-0.699	0.277	-1.14	-1.16	1.16	-0.688
train_162	0	0	0.575	0.41	0.0516	-1.51	0.155	-1.05	-1.09	0.755	-1.09	-1.44	-0.53	-0.658	-0.396	0.0881	1.39	0.776	1.11	-0.743	0.74	-0.314	2.28	0.807	0.607	0.255	-0.237	-0.195	-0.902	-0.229	0.0973	-1.17	0.261	2.53	0.202	-0.226	0.637	-0.533	-0.121	-0.363	0.59	-0.33	-1.21	0.0968	-0.38	0.0871	0.765	2.02	-1.28
train_163	0	1	-2.27	2.04	-0.784	1.26	0.232	1.28	0.404	-0.372	0.845	1.84	0.514	0.114	0.329	-1.06	-0.517	0.144	1.03	-0.769	-0.715	-1.16	0.516	0.241	0.909	1.02	0.314	0.534	0.429	0.899	-1.08	0.526	0.0343	0.982	0.508	-0.959	0.688	-0.16	2.18	0.503	0.144	-0.0401	0.367	-0.000772	0.771	-2.02	1.09	-0.314	-0.646
train_164	0	0	0.974	0.572	-1.6	0.87	-1.53	-1.66	-1.3	0.452	2.24	-0.458	-1.39	2.38	-0.36	3.35	-1.81	1.48	-0.0152	-0.692	-0.133	-0.872	0.224	-0.812	-0.506	-0.0205	2.36	0.326	-0.444	-0.852	0.3	-1.75	0.316	-1.45	-1.39	-0.318	-0.995	0.396	0.509	0.448	-0.517	2.01	1.03	0.397	-0.198	-0.127	1.3	-0.811	0.551
train_165	1	1	-2.03	2.03	-0.279	2.2	-0.402	1.66	0.823	-0.0721	1.53	0.93	-1.61	0.434	1.43	0.18	0.821	0.0724	-1.07	0.26	0.2	-1.53	-1.11	0.619	-0.931	1.25	-1.28	-0.351	0.195	0.197	-0.969	0.692	1.74	-1.1	0.133	-0.904	0.0933	-0.614	0.958	0.277	-0.19	0.256	-0.173	-0.453	-0.5	-1.24	0.0284	-1.27	-0.867
train_166	0	0	1.98	-0.0244	-0.978	0.126	-1.25	0.516	0.498	-0.363	-0.0591	0.944	-0.0567	1.88	0.12	1.42	-1.12	1.11	-0.91	2.19	-1.36	-1.85	-0.395	-2.24	-1.05	1.41	0.0365	0.367	-0.079	0.469	-0.546	-0.733	0.505	-0.732	0.474	0.396	0.188	-2.04	-0.257	-0.947	-0.51	2.08	-0.784	-0.743	0.254	-0.717	-1.5	-0.874	0.202
train_167	0	1	-0.281	1.09	-1.29	1.26	-0.828	0.564	-0.92	1.48	-0.827	0.603	1.21	-0.559	-0.641	-0.506	0.864	-0.468	-0.19	-0.903	-0.625	2.86	0.293	-0.576	1.22	-0.932	0.165	-0.847	-1.28	-1.86	-0.937	-0.267	-0.305	-0.663	0.887	-0.529	0.406	-0.369	-0.225	1.6	-0.863	-1.06	-1.57	0.715	-0.364	-0.471	-1.34	0.258	-1.29
train_168	0	0	-0.592	0.677	0.813	0.0771	0.661	0.735	-2.11	-0.823	-1.52	-1.07	0.0758	-0.498	2.2	-0.421	-1.49	-0.916	-0.312	-0.846	1.87	0.17	0.00397	1.05	0.725	-1.81	1.82	-0.0333	0.28	0.323	0.289	-1.74	1.7	-0.212	-0.697	-1.46	-0.232	0.943	1.16	0.798	-1.11	1.01	-0.257	-1.12	0.655	-0.739	-1.23	1	-0.807
train_169	0	1	0.865	-1.11	-0.329	0.0989	0.608	0.973	-0.775	1.08	-1.78	0.278	1.73	0.0438	0.734	-0.742	-0.67	0.634	0.894	-1.74	1.1	0.163	0.567	1.12	2.82	-0.478	0.278	0.782	1.29	-1.78	0.88	0.75	-1.53	-0.295	1.46	-0.767	-0.324	0.12	0.463	-0.465	1.44	-0.338	-0.429	-0.436	0.253	0.806	-1.27	1.22	-2.58
train_170	0	1	-0.611	-0.313	0.0301	0.0385	-0.405	0.499	0.0127	0.0947	-0.0714	1.81	1.01	-1.41	-1.36	0.0754	-0.735	-0.321	0.679	-0.787	-0.727	-0.145	0.266	0.239	-0.606	2.28	-1.08	-0.979	1	1.62	-0.516	1.72	0.421	-0.385	-0.212	0.303	-0.0221	-0.467	0.0308	0.283	0.955	-1.47	0.824	-0.912	-1.17	-2.6	0.6	0.612	1.06
train_171	1	1	-0.521	-0.0964	0.156	0.815	0.341	0.976	0.748	-1.16	-0.275	1.21	1.29	-1.14	0.954	0.208	-0.229	-1.16	0.653	0.441	-1.22	1.66	0.708	1.27	0.795	0.874	-0.0094	-1.58	0.47	-1.89	0.484	0.8	1.23	0.858	1.14	-0.32	0.298	-0.727	0.186	-1.96	0.0599	-1.19	-0.404	-1.51	-0.791	0.653	-0.891	0.673	2.58
train_172	0	1	0.53	-1.06	-0.729	0.612	-0.207	-1.53	0.953	0.0163	-0.0852	-0.611	0.202	1.74	-1.43	0.386	0.492	1.3	1.23	0.893	-0.554	1.68	-0.0645	-1.38	0.894	1.11	1.52	-0.0658	0.633	-1.42	0.153	0.177	-0.908	0.876	-1.41	-0.69	1.6	-0.302	1.92	-1.45	1.36	-0.611	-1.21	-2	0.0674	-0.298	0.543	-0.336	-0.91
train_173	0	0	0.8	-1.74	-0.615	-0.36	0.313	1.24	-0.346	-0.701	-1.01	-1.33	1.28	-1.04	0.0162	-0.471	0.559	0.663	1.39	0.0489	-1.85	2.46	-1.46	-1.27	1.6	0.387	1.69	-0.805	-1.33	0.331	-3.2	-0.723	-0.644	1.31	0.316	0.166	1.62	0.842	-0.125	-0.483	-0.795	0.539	-1.02	1.11	1.6	-0.557	-0.514	0.446	-1.01
train_174	1	0	1.58	-1.59	-1.19	0.685	0.368	-2.24	-0.557	0.485	-1.18	-1.95	-1	-0.287	0.331	-1.28	-1.06	-1.47	-0.654	-0.406	0.487	-1.3	0.492	-0.783	0.135	-0.557	-0.134	0.67	1.21	-1.5	-0.767	-1.4	-0.229	1.43	0.162	0.653	-0.685	0.814	-1.46	0.0853	-0.291	0.743	-0.5	-0.746	0.316	0.495	0.776	0.944	-0.516
train_175	0	1	0.412	-1.09	-1.17	0.47	-0.614	-0.24	1.28	0.177	0.917	0.627	0.155	-0.288	1.44	0.0652	0.24	1.85	0.827	-1.5	0.677	-0.531	0.982	-1.48	0.393	-0.0859	-0.453	-1.01	-1.98	0.0847	1.84	1.21	1.76	1.17	0.308	0.309	0.412	0.244	-1.47	-0.162	0.888	0.253	1.06	0.907	-0.049	-0.514	-1.3	-0.161	-0.769
train_176	0	1	-0.67	-0.41	2.6	-0.408	-1.18	0.0836	-0.153	-1.47	-1.12	0.589	0.633	0.00569	0.0478	-0.579	-0.317	-0.407	1.04	1.36	0.677	2.21	2.31	-1.43	0.869	1.72	-0.318	0.833	-1.75	1.6	0.00851	-0.354	1.13	0.203	-1.57	-0.877	0.433	0.134	0.515	1.28	2.06	-1.18	0.447	-2.42	0.652	-2.54	-0.629	-0.552	0.574
train_177	1	0	1.53	-0.642	-0.404	-1.23	-0.282	-0.724	0.433	-1.31	-2.61	-0.74	0.498	-1.53	-0.701	0.346	0.303	-1.06	2.27	1.33	1.33	-0.311	0.941	-0.595	0.132	-0.223	1.65	-0.636	2.67	-0.825	-2.09	-2.01	0.0474	-0.703	1.3	-0.688	0.383	0.381	-1.73	-1.69	1.27	-0.743	-0.232	-0.89	0.0541	1.08	0.196	0.662	-0.621
train_178	0	1	0.161	-1.83	-0.627	0.0362	1.17	1.41	0.891	-1.55	-0.661	1.25	2.38	0.925	0.213	1.04	-1.54	2.1	-0.279	-0.446	0.0925	1.03	0.338	-0.14	1.02	-0.26	1.09	-0.81	-0.108	0.361	-0.713	0.739	-1.08	0.427	0.782	-0.542	-1.42	0.307	-0.187	0.115	0.512	0.229	0.737	1.24	-1.68	0.206	0.464	0.998	-0.434
train_179	1	1	-0.106	0.0427	2.35	1.21	-2.41	-0.509	-0.501	0.697	-0.931	0.668	0.509	-1.02	0.682	-2.01	0.362	0.0648	-0.971	-1.08	-0.681	-1.5	0.396	1.01	-1.92	0.163	0.272	0.578	1.65	-0.571	0.0342	0.328	-1.1	0.28	1.93	0.217	-0.394	-0.795	1.24	-0.221	-0.409	0.544	-1.22	0.577	-1.76	-1.01	-0.512	1.86	0.0277
train_180	1	0	0.0769	0.57	0.262	2.19	1.48	1.35	-2.03	1.21	-0.489	0.286	0.857	1.26	1.35	-0.77	-1.21	-0.425	-0.652	0.143	-0.525	-0.527	1.06	1.39	-0.0194	-0.353	1.49	0.826	1.4	0.687	0.0507	0.969	-0.366	-1.03	1.26	0.543	0.252	-0.172	1.43	0.837	-0.543	0.541	0.694	-1.15	0.271	-0.357	1.18	0.909	0.5
train_181	0	0	1.03	-1.03	-0.438	-2.22	0.28	-0.409	-1.67	-1.09	0.545	0.191	1.1	-0.937	-1.42	1.34	-1.33	1.06	0.429	-0.462	0.405	0.625	1.06	-0.889	0.489	0.47	0.652	0.979	-0.551	-0.0737	-0.252	0.384	-0.988	0.0723	-1.28	1.28	-0.25	1.19	-0.46	-1.09	-0.0472	0.875	1.38	-1.4	0.123	-0.381	-0.294	-0.939	1.17
train_182	1	1	-0.0859	-0.424	-0.14	0.256	1.31	-1.82	1.31	1.4	1.77	0.0232	-1.01	0.248	2.58	-0.172	0.304	0.0831	-0.901	-1.11	-0.474	1.2	0.147	-0.463	-1.65	-0.839	-0.766	-1.29	1.36	1.48	1.05	-0.179	0.479	1.66	0.115	0.0791	-1.04	-0.15	-0.306	0.757	0.815	-0.371	0.921	-1.03	-1.96	-0.354	0.942	1.46	-0.14
train_183	0	0	-0.0608	-2.09	-0.952	-0.704	1.49	-0.648	-0.249	1.7	-1.44	-1.99	0.108	0.561	-0.397	-1.37	-1	2.65	-0.34	-0.533	0.67	0.922	-0.174	-1.45	1.07	0.466	0.56	0.582	0.171	-0.96	-0.182	-2.08	-1.64	-0.157	-0.237	-0.515	-0.265	0.677	0.755	-1.41	1.65	0.679	-1.23	1.34	1.17	-1.43	-0.979	1.69	0.55
train_184	1	0	1.7	0.896	1.83	-0.845	-0.0149	-0.0599	-0.936	-1.24	-0.129	0.288	-0.619	1.33	0.128	1.79	-0.0958	-2.25	-0.704	2.61	0.522	0.00973	-1.19	0.253	0.556	-1.19	0.557	2.77	-0.0211	-0.376	-1.03	0.172	0.458	0.227	1.17	-0.29	0.199	-0.372	-0.963	0.948	-0.176	0.682	1.42	-0.193	1.2	0.627	0.319	-0.203	0.0575
train_185	0	1	0.543	-0.216	1.31	0.209	-1.07	0.23	-0.665	-1.77	0.739	0.638	-0.396	-0.165	-0.544	-0.41	0.806	-1.4	-2.06	-0.542	-0.802	0.5	0.827	0.363	-2.08	0.91	-0.018	2.04	-0.203	0.475	-1.77	0.177	-1.03	-0.504	1.37	-1.02	-1.48	-0.895	0.676	1.17	-0.55	-0.0535	-0.282	-1.45	-0.0853	-1.31	0.885	-0.047	1.47
train_186	0	1	-1.02	1.1	0.946	2.27	-1.18	1.03	0.197	-0.334	-0.291	-0.105	-0.309	-1.04	-0.111	-1.2	1.75	-0.542	-0.894	1.71	-1.83	0.23	0.313	-1.04	-1.41	-0.36	-1.24	-2.47	0.822	0.442	0.343	0.705	1.22	-0.47	0.414	-1.84	-1.37	-0.513	-1.92	1.53	-0.0778	-1.23	0.449	-1.54	0.275	0.297	-0.948	0.846	1.37
train_187	1	0	-1.81	1.71	-0.0207	-0.927	1.1	-1.01	-0.729	-0.813	-1.03	0.0329	0.891	0.412	1.12	-1.31	1.35	0.117	0.71	-0.701	0.647	-0.0268	-1.11	-0.714	0.564	-2.5	-0.512	-0.183	0.333	-1.38	0.863	0.18	0.511	1.41	0.966	0.441	0.65	0.513	0.0472	-0.348	-1.9	-1.1	-1.54	-0.756	0.995	0.936	-0.65	-1.46	0.036
train_188	0	1	1.2	-0.953	-0.446	-0.78	-1.16	-0.831	-0.318	-0.649	0.24	0.835	1.59	0.825	-0.259	1.27	-1.14	1.42	-1.07	-0.933	0.957	0.322	-1.33	0.376	1.39	0.702	0.427	-0.17	-0.977	-0.417	0.297	0.279	1.29	0.246	-1.79	-0.824	0.9	-0.62	-0.741	-0.765	-1.16	0.0235	-1.21	0.0875	0.0443	-0.0452	1.62	-0.672	1.14
train_189	1	0	1.41	0.394	0.0793	-0.53	0.724	-0.827	0.816	1.15	0.786	-0.667	-1.29	0.59	-0.127	0.268	0.453	0.687	1.63	2.09	0.257	-0.646	-1.06	1.29	0.509	0.122	1.55	-0.146	-0.295	-0.782	0.741	-2.62	0.408	-1.33	-0.96	0.187	0.0586	-0.392	0.0204	0.329	2.34	2.59	-1.12	-0.472	2.15	0.888	-0.98	0.149	0.745
train_190	1	0	0.419	0.165	-1.78	0.985	0.92	-0.496	0.159	0.282	-0.126	-0.678	-2.04	1.26	1.37	-1.4	-0.428	1.61	0.982	1.19	0.116	1.01	0.551	0.818	0.654	-0.141	-0.0555	-0.154	-0.762	0.00589	1.58	-0.329	0.642	0.681	0.727	-0.498	1.1	-0.0822	0.497	-0.876	2.06	0.147	-1.18	-0.652	-0.178	1.88	-1.16	-0.352	-0.073
train_191	0	1	-1.32	-0.77	1.64	-0.71	-0.559	0.375	0.282	1.04	-0.656	0.487	-0.608	0.925	-0.916	0.409	-0.999	1.88	0.342	-1.32	1.28	2.31	-1.96	-1.72	1.01	-0.604	-0.359	-0.918	-0.626	0.778	0.238	-0.524	-0.114	-0.926	0.688	-0.148	2.11	0.48	-1.2	-0.797	-1.22	-0.0804	0.393	0.336	1.18	-0.177	0.671	-2.45	0.149
train_192	1	0	0.999	0.201	-0.532	-1.09	1.4	1.15	-0.312	1.02	-0.854	-0.372	0.109	-0.879	0.514	-0.268	-1.21	1.03	-1.17	1.02	-0.245	0.0656	0.721	-1.12	1.1	-0.335	0.198	0.993	0.268	-0.979	-0.951	-1.52	0.00354	0.543	1.51	1.54	1.19	-0.383	-0.00066	1.23	-0.357	1.2	-0.542	-1.44	-0.587	-0.838	-0.243	0.0589	-1.32
train_193	0	0	-0.417	0.237	-1.16	-1.05	0.9	0.444	-0.369	-0.565	0.311	-0.608	0.0375	-1.52	0.404	-0.623	-0.314	-0.924	-1.23	0.947	0.0144	-1.21	1.93	0.128	0.0158	-0.518	0.133	1.11	-0.613	0.131	-0.599	-0.488	0.922	-0.573	0.0053	0.764	0.892	0.0549	-0.264	-1.39	0.99	0.308	-0.148	-1.57	-0.0974	-0.375	-0.108	-0.049	0.828
train_194	0	0	0.216	-1.88	-1.23	0.397	2.31	0.0603	0.344	-1.76	-0.772	-1.51	0.625	-1.88	-0.319	0.298	-0.464	-1.78	-1.49	0.501	-0.343	1.07	0.778	0.261	0.712	-1.06	-0.435	1.56	-0.802	-1.69	0.718	0.0462	-0.0222	-0.713	0.582	-1.96	1.14	-0.0879	-0.863	0.055	0.279	0.0613	-0.703	0.0398	0.411	1.33	0.891	-1.67	0.236
train_195	1	0	-0.186	-1.05	-2	-1.43	2.52	1.72	0.0223	0.734	-1.17	0.379	0.415	-1.01	-0.698	-0.239	-1.26	0.525	0.78	-0.604	0.127	0.681	-0.848	0.3	1.71	-0.0539	1.79	-0.314	1.5	-1.48	0.000418	-0.278	-1.42	-0.976	1.38	1.81	-0.877	1.92	-0.12	-1.98	1.39	0.338	-1.48	1.04	-0.738	0.292	-0.552	-0.433	0.0908
train_196	0	0	0.698	0.306	-2.16	-0.217	-0.0505	-0.345	-0.233	0.651	0.928	-1.33	0.917	1	0.0534	1.48	-1.49	0.564	-1.56	-0.246	0.234	0.798	-0.818	-0.717	1.12	-0.112	-0.0823	1.12	1.06	-1.87	-0.74	-0.195	-0.507	0.267	-0.34	-0.657	2.55	0.885	-0.33	1.66	-0.108	2.32	-1.3	0.568	0.612	-0.0318	-0.964	-0.434	-1.53
train_197	1	1	1.1	2.25	1.06	1.16	1.73	0.333	0.14	2.04	1.6	-1.03	-1.96	0.825	2.54	-0.738	1.29	-0.402	-1.52	-1.42	0.512	0.129	-1.53	0.986	-1.58	0.267	0.214	0.568	-0.274	0.0368	-0.162	0.996	-0.46	-0.537	1.73	-0.71	-0.0635	-0.972	0.943	1.56	0.589	0.963	-2.29	2.02	-1.18	-1.35	-0.265	0.31	-0.55
train_198	0	1	-1.12	0.0381	-1.28	0.412	-0.57	0.74	-0.526	-0.646	0.835	0.918	-0.28	-0.878	-0.791	0.701	1.13	-0.625	-0.531	-1.18	-0.361	-0.877	1.74	0.707	-1.27	-1.32	-0.833	-1.07	-0.979	0.618	0.425	0.794	1.87	1.73	-0.846	-0.709	-1.89	-1.33	-0.192	0.205	-1.96	-1.67	1.51	1.37	-0.423	0.908	-0.796	1.61	1.69
train_199	1	0	0.792	0.383	0.423	0.583	0.326	-0.371	-1.03	2.09	0.225	-0.187	-0.52	0.638	1.48	0.302	-1.65	0.273	0.983	-0.999	0.582	1.21	-0.743	0.469	-0.662	0.41	1.27	-1.79	2.47	-0.0909	-0.0988	-0.619	-0.553	-0.0382	0.557	0.311	-0.668	-0.677	-0.01	0.589	-0.331	1.39	-0.192	0.82	0.646	-0.748	-1.08	1.5	-0.374
train_200	1	1	0.545	1.7	0.444	1.21	0.0399	0.00407	0.769	-2.13	1.67	1.51	-0.112	-1.3	0.48	0.739	0.306	-0.127	1.84	-0.145	-1.41	0.765	-0.648	-0.374	-1.22	0.426	0.172	0.365	-0.142	1.77	-0.427	0.581	1.16	0.973	-1.38	0.18	-1.28	-1.43	2.36	1.04	1	-0.917	-0.408	-1.38	-0.344	-0.411	-1.35	1.54	1.91
train_201	0	1	0.0309	-0.319	-0.421	0.377	-1.06	-0.7	0.993	-0.901	0.391	1.64	-0.249	-0.102	-0.284	0.133	1.34	0.119	0.00623	-1.22	-3.26	-0.188	0.208	-0.942	-2.3	-0.472	-2.35	-1.21	1.39	0.0686	-0.691	0.726	-1.46	0.206	1.12	0.93	0.295	-1.81	-0.835	-1.02	-1.01	-0.961	-1.03	0.0845	-2.42	-0.322	0.725	0.0282	1.17
train_202	0	1	-1.54	0.749	1.37	-0.648	0.817	-0.387	0.949	0.588	-0.102	0.447	0.406	-0.51	-0.387	-0.519	1.64	0.174	0.93	0.893	-0.14	-0.396	-1.04	-0.953	-0.337	1.22	0.364	0.468	0.959	0.833	-0.41	-0.167	-0.172	-1.42	0.505	-0.147	0.413	-0.41	0.746	-0.923	0.65	0.182	1.5	-0.836	1.19	0.971	0.00887	-0.575	0.125
train_203	1	0	0.442	0.353	-0.654	0.281	-0.42	-0.16	-0.57	-0.855	1.1	-0.373	-0.267	0.731	-1.68	0.802	1.14	-0.583	1.01	1.58	0.506	-0.841	-0.049	0.697	-1.02	-0.771	-0.649	1.53	-0.121	-0.813	0.96	-0.791	-0.167	0.324	-1.37	-0.0901	1.1	0.0428	-0.731	1.22	0.0729	1.2	1.62	-0.5	-0.273	0.335	-0.464	0.719	-0.098
train_204	0	0	0.309	-1.11	-1.17	-0.817	1.04	-0.19	0.691	-0.182	-0.261	-1.03	0.0578	-0.626	-2.1	-0.682	-1.61	1.23	0.203	0.17	-0.0131	0.689	-1.18	-1.49	1.42	-0.362	1.06	-0.189	0.723	-1.01	1.51	-1.23	-0.847	-0.685	0.359	0.688	0.555	-0.79	-1.1	-1.08	-0.367	0.98	-0.599	-0.186	1.43	0.944	-0.48	-0.445	1.43
train_205	0	1	0.345	-1.96	0.809	-0.644	-0.377	0.0435	0.724	-0.361	-0.933	-0.652	-0.624	-0.658	0.176	1.22	0.601	1.42	-0.492	1.12	-1.12	-0.352	1.37	-0.519	0.413	-0.0649	0.486	-1.69	-1.06	1.33	-0.0983	-1.67	0.711	-1.21	-0.698	-1.7	0.158	0.714	0.36	-0.404	0.751	0.727	-0.681	0.954	0.751	0.623	0.199	1.01	1.24
train_206	0	1	-1.12	0.123	0.138	-1.02	0.022	-0.0712	0.829	0.613	-0.688	-0.963	0.499	0.344	-0.00853	0.732	0.0823	0.519	-0.442	-0.443	0.899	-0.0407	-1.27	-0.143	0.817	-1.01	-0.986	-0.66	-0.83	-0.858	1.62	-0.901	-0.639	0.771	0.467	-1.05	-0.214	0.423	0.316	0.863	-0.282	0.74	-0.144	-0.124	-1.75	-0.437	0.305	-1.06	-0.517
train_207	1	0	0.896	1.99	0.187	-0.695	-0.426	1.55	-0.185	0.729	-0.077	1.08	-0.547	-2.55	0.231	-1.77	-1.07	-2.47	-0.00108	1.61	0.392	0.385	-1.82	-0.171	0.957	0.198	1.01	-0.413	0.822	-0.685	0.0232	-0.551	-0.0611	-2.01	-0.0945	1.16	-1.55	-0.468	-0.233	-0.132	-0.733	1.25	0.603	-0.797	1.94	-0.469	-1.01	0.64	1.06
train_208	1	1	-0.687	0.165	-0.822	-0.36	-0.502	-0.438	0.194	-0.727	-0.347	0.812	-0.653	-0.314	-0.258	-0.369	0.774	0.607	-0.372	-0.145	0.685	-0.269	1.67	-1.7	0.842	-0.766	-1.66	-0.271	0.351	-0.00278	2.65	1.09	0.946	1.73	-1.18	2.2	0.852	2.17	-1.83	-1.98	0.0178	-0.12	-1.34	-2.05	-0.388	0.81	0.738	-0.618	-0.058
train_209	1	1	0.145	0.75	0.278	0.396	0.0226	0.132	0.0751	0.587	-0.625	-0.314	0.327	0.615	-0.0799	0.0262	0.545	-0.066	-0.0397	-0.835	-0.118	-0.405	-1.22	1.17	-1.31	-0.146	-0.00676	-0.554	0.439	-0.552	1.25	-0.478	0.04	0.0858	0.835	0.0658	-0.637	0.158	-0.589	-1.34	-0.0938	0.942	-0.82	0.78	-1.39	1.22	-0.559	-0.222	1
train_210	0	0	1.29	0.317	-1.28	-1.82	1.55	-0.947	-0.426	1.4	-1.53	-1.34	0.129	0.55	-0.692	0.238	-1.17	0.0601	-0.44	0.151	1.82	1.08	0.0797	1.14	1.94	0.659	0.654	0.292	0.598	-0.971	1.18	-0.322	0.508	-0.403	-1.88	0.979	1.09	1.46	0.517	-0.853	-0.253	0.356	-0.573	-1.84	1.03	0.523	-0.897	-1.04	-1.06
train_211	1	0	1.56	0.142	-1.42	-0.882	1.82	0.181	-2.19	1.99	-1	0.0382	0.975	0.311	0.668	0.787	1.01	-0.924	0.461	-1.24	0.644	1.43	0.762	0.648	0.00581	-1.87	1.05	0.0756	-0.535	0.718	-1.21	-0.312	-0.654	-0.839	0.157	0.253	-0.909	0.0732	0.684	0.511	0.306	-1.53	0.881	0.000939	-0.504	0.387	-0.562	-1.21	-0.714
train_212	1	1	-1.33	-0.379	0.79	0.85	-0.585	0.00972	1.45	-0.337	-0.915	0.387	0.329	-1.89	-0.271	-1.59	0.872	0.538	0.242	1.31	-1.86	0.598	0.477	0.322	-2.22	1.59	-0.809	-0.341	-0.979	0.381	-0.29	1.02	0.643	0.648	0.39	1.14	0.403	-0.335	2.05	1.09	1.37	-1.65	-0.52	-0.387	-1.46	-0.794	1.46	-0.256	0.91
train_213	1	1	0.0842	2.29	0.834	-1.52	-2.08	0.209	-0.425	1.05	0.618	-0.634	-1.26	-0.815	-0.677	-0.137	0.232	-1.71	-0.962	-0.155	-0.119	-0.759	-0.604	0.401	0.767	0.114	-2	1.19	0.688	-0.133	-0.277	0.0717	1.11	0.41	-0.946	-0.222	0.756	0.968	0.543	-0.0746	0.0945	-1.34	-0.524	-0.4	0.138	-0.048	0.67	-0.402	-1.51
train_214	1	1	2.56	0.853	-1.29	-0.74	0.709	1.25	0.305	0.445	1.03	-0.75	-1.02	-0.832	-0.0154	-1.1	0.451	-2.33	-0.245	-0.386	-0.071	0.892	-0.866	-0.0623	0.822	0.946	-0.658	-0.141	1.2	-0.687	0.32	1.54	-0.185	-1.24	-0.742	0.837	-0.207	-0.288	-1.4	-1.38	-0.812	0.519	0.333	2.27	0.43	-0.929	-0.786	0.54	-1.98
train_215	1	1	-0.391	1.96	0.575	1.84	-0.464	-1.04	1.14	0.991	0.466	0.542	-1.16	0.297	2.03	-1.22	1.45	-0.66	0.875	-0.617	-0.339	0.443	-1.36	0.0907	-2.42	0.626	-1.59	-0.117	1.34	0.585	0.0167	0.689	0.0789	-0.632	1.56	0.895	-0.521	-1.17	-0.408	1.09	-0.17	-0.522	1.63	-1.62	-0.492	-0.0674	0.745	-0.165	-1.79
train_216	1	1	-0.484	0.659	-0.0173	-1.52	1.54	0.0152	0.481	2.46	0.202	0.566	-0.748	0.175	-0.437	-1.44	1	0.59	0.291	1.18	-0.798	0.46	-1.75	0.286	-0.271	0.463	-1.23	0.736	-0.71	1.07	-1.18	-0.542	2.11	-0.214	0.224	0.694	0.844	1.65	1.11	-0.667	1.15	-0.0428	1.47	-0.0539	-0.577	0.413	-1.11	1.1	-0.806
train_217	0	1	-1.8	0.234	-1.07	0.64	0.742	1.12	1	0.347	-0.593	2	-0.931	-0.888	0.505	-0.965	0.645	2.82	-0.901	-0.136	-0.0434	1.13	0.672	0.984	-0.732	0.268	-0.928	0.933	-1.74	0.567	0.437	-0.0818	-1.67	-0.656	-1.02	0.271	-0.131	1.35	0.191	-2.25	0.33	-0.297	1.54	-0.71	0.212	-0.303	-0.0011	-1.97	-1.79
train_218	1	1	-0.952	2.12	1.57	1.35	-0.915	0.511	0.31	-0.727	0.89	1.49	0.0646	-0.784	0.819	-0.479	0.577	0.419	-0.358	-0.86	0.399	-0.684	0.579	-0.041	-1.08	-1.33	-1.72	0.101	-1.13	-0.268	1.74	2.1	2.12	1.62	-0.928	-0.869	0.444	-1.91	-1.23	-1.08	0.377	-1.33	0.622	-0.386	0.174	-0.34	-0.184	1.16	0.463
train_219	0	1	0.0668	-1.16	1.21	-0.461	-0.238	-0.168	1.58	0.0257	-0.759	0.592	0.548	-0.752	-0.863	1.45	0.792	-0.00745	-1.34	-0.00741	0.258	-1.32	0.505	-1.58	-0.32	0.753	-0.915	-1.24	1.17	-0.396	-0.0562	-0.762	-0.935	-1.09	-0.674	-0.673	0.959	-1.11	-0.236	0.0358	-0.535	0.136	-1.3	0.546	0.293	-1.01	0.583	0.694	-0.567
train_220	1	0	-0.0379	-0.514	-1.38	-0.166	1.21	1.39	0.286	-0.101	0.622	0.743	0.937	-0.444	-1.04	0.417	0.511	-1.1	-1.11	-0.833	-2.1	0.257	-0.0248	0.714	-0.0587	0.031	0.873	0.0116	0.813	-0.147	1.15	-1.1	-1.32	-0.662	0.135	-0.331	-0.0281	-0.687	1.06	-0.139	0.529	-0.278	0.159	1.53	-0.326	-1.06	-1.3	2.22	1.46
train_221	1	0	-1.75	1.36	0.339	-0.521	1.2	0.513	1.01	1.6	0.274	0.253	0.26	-0.724	0.847	-1.48	-1.44	-0.108	0.777	-0.265	1.33	-0.757	-1.55	-1.29	-0.545	1.34	-0.619	-0.981	-0.518	1.38	0.624	-0.247	-0.00484	-2.21	0.243	1.75	0.167	-1.49	0.0848	-0.527	-0.777	0.416	1.19	-2.08	1.51	-2.06	-1.51	0.984	-0.0388
train_222	0	1	0.481	-0.469	0.181	0.235	-1.42	-1.47	0.161	-0.337	-1.21	-0.0769	0.294	-0.753	-1.16	0.891	1.81	0.243	-0.75	0.771	-1.67	-0.228	0.525	0.773	-1.06	1.96	-0.962	0.458	0.202	-0.513	-0.26	-1.69	-1.19	-0.406	-0.37	-2.24	-0.5	1.23	-2.05	-0.013	2.83	0.663	-0.725	0.183	-0.71	0.63	0.344	0.186	0.997
train_223	1	1	0.392	1.27	0.262	0.397	-0.131	1.38	-0.506	0.0652	-1.07	1.36	0.978	0.308	-0.477	-0.175	1.21	-0.0392	0.664	0.29	-0.335	1.06	0.155	1.48	-0.655	-0.878	0.0903	-0.677	0.186	-0.568	0.272	0.81	0.0898	0.0242	0.166	1.13	1.28	1.19	0.678	-0.756	0.0711	-1.13	0.913	-0.474	-1.85	-0.215	-0.785	1.72	1.5
train_224	1	1	-0.55	0.904	0.78	0.329	-0.866	-0.74	0.691	0.557	-1.8	-0.275	-1.13	-1.08	-0.872	-1.78	0.491	-1.63	-0.574	1.01	-2.5	-0.814	0.475	0.869	-0.855	1.33	0.308	-0.0102	-1.16	1.02	-0.67	-0.196	0.943	1.77	-1.85	-0.175	0.194	-0.418	-1.22	-0.206	-0.595	-0.841	-0.135	0.96	1.23	1.04	0.129	1.83	-0.848
train_225	0	1	0.00713	-0.13	-0.278	-0.575	0.973	0.591	1.44	-0.414	0.541	0.359	0.0622	0.827	-1.33	-0.0147	-0.312	1.06	1.66	0.97	-1.22	-0.569	0.557	-1.2	-0.871	1.52	1.02	-0.73	1.15	0.145	0.405	-1.21	0.0687	-0.38	-0.673	0.0752	0.362	0.992	0.924	-0.951	0.863	-0.462	0.512	-0.549	-0.0908	0.346	-0.145	-0.626	1.04
train_226	1	0	-0.44	0.967	0.174	0.0146	0.133	0.605	0.836	0.784	-0.911	-0.36	1.23	-0.132	0.285	0.697	-0.616	-0.599	0.46	-0.205	-0.024	1.54	-0.885	-0.478	1.68	-0.818	0.236	0.27	0.154	0.37	0.283	1.5	-0.101	-0.836	0.266	-0.047	1.32	0.495	1.79	1.05	-0.247	0.862	-0.274	0.288	0.555	-1.16	-0.483	-1.39	-2.19
train_227	1	1	-0.604	1.82	0.371	-0.708	-1.16	1.09	-0.107	0.399	-0.101	0.958	-1.89	0.273	0.946	-0.117	-0.329	1.36	0.0411	-0.786	0.754	-1.9	0.0208	-0.479	0.188	-0.516	0.118	0.228	1.5	0.467	0.998	-0.897	-0.0302	-0.236	-0.739	0.279	-1.6	0.199	0.573	0.64	-1.73	-0.183	0.823	0.625	-1.93	-1.09	-1.28	0.316	-0.382
train_228	1	0	0.688	0.0497	1.1	0.632	1.11	-1.54	-0.804	1.18	0.0688	-0.563	0.754	1.01	2.38	-0.585	1.42	0.745	-0.604	0.545	-0.274	0.363	-2.16	0.187	-0.0196	-0.536	0.662	0.281	0.673	0.479	-0.59	-0.475	0.0323	1.12	0.475	-1.11	0.413	0.33	0.101	-0.265	-0.334	1.7	-0.146	0.226	1.19	1.49	-1.03	0.768	-0.974
train_229	0	1	-0.698	1.44	-1.78	0.0681	-1.16	0.229	0.88	0.0227	0.551	0.537	-0.199	0.616	0.489	-0.837	1.15	0.991	0.396	-2.19	-1.45	-0.571	0.155	0.331	-0.475	-0.415	0.57	-2.06	-0.453	-0.188	0.4	-0.153	1.09	-0.631	-0.402	0.249	-2.26	0.595	-0.136	-0.854	-0.721	-2.09	-1.35	2.32	0.315	1.87	1.31	-0.28	0.972
train_230	0	1	0.302	0.116	-0.958	-0.691	0.113	-0.353	0.297	0.25	-0.301	-0.122	-0.98	-0.787	0.104	0.812	0.389	1.8	0.517	-0.15	0.571	1.35	0.103	-0.176	1.12	-0.137	-0.0564	1.17	-0.991	-0.734	-0.321	-0.784	0.376	1.15	-0.287	-1.18	-1.29	1.22	0.995	1.41	1.73	-0.249	-0.612	0.363	-0.495	-0.738	0.211	0.319	-0.884
train_231	0	0	1.84	-0.2	-0.753	-1.68	0.646	0.277	-0.569	-0.49	-0.0015	-1.96	1.2	0.661	0.646	1.21	-0.896	-0.213	0.0318	-0.739	0.37	-0.794	1.08	0.803	1.85	-0.481	0.296	0.0171	-0.989	-0.842	1.96	0.892	-0.672	-0.0772	-1.82	0.699	-0.721	0.746	-1.87	-1.06	0.308	1.2	0.0536	-0.0649	-0.517	0.0549	-0.411	1.29	1.07
train_232	1	0	0.177	0.137	0.0231	-0.999	0.591	0.803	-1.07	-0.35	1.01	-0.207	-0.331	0.809	-2.06	-0.173	-0.0663	-0.548	-0.741	1.46	1.21	-0.0357	-0.028	0.256	-0.636	0.623	-0.0135	3.26	-1.24	1.34	0.622	0.612	1.01	0.788	-1.58	0.0671	1.09	-0.074	0.964	1.25	0.0364	0.704	1.38	-0.94	0.303	0.496	-1.13	-0.436	0.257
train_233	0	1	0.843	1.46	2.21	-0.53	-2.6	0.135	0.728	0.537	-0.245	-0.887	-1.39	0.95	1.73	0.454	-0.329	-0.392	-0.634	-0.863	1.61	-0.874	-1.54	-1.02	0.647	2.16	-0.415	0.343	1.04	-1.52	-0.968	-0.372	-1.88	1.57	-0.0399	-0.481	1.36	-0.306	0.531	-0.343	-0.986	0.393	-0.643	-0.762	-0.593	0.514	0.7	-2.24	0.271
train_234	1	1	0.0563	-0.296	0.107	-0.0974	1.77	-0.802	1.77	-1.13	1.13	0.261	-0.425	-0.325	0.872	-0.0593	-0.567	-0.167	0.465	0.521	-0.258	-0.755	-1.49	1.18	0.445	-1.36	0.924	-1.53	1.67	0.175	0.902	2.14	-0.434	-2.04	-1.04	0.572	0.747	1.06	0.627	0.832	-0.352	0.15	-0.281	0.543	-0.299	0.531	-0.932	0.246	-1.92
train_235	0	1	-1.04	-0.737	-0.834	-1.65	-0.0269	0.837	0.346	-1.34	-0.616	0.778	-0.158	-0.112	-1.42	0.557	0.352	0.933	1.27	-1.31	-0.369	-0.0427	2.11	-2.35	1.21	-1.03	-0.789	-2.05	-0.908	-0.615	0.606	0.573	1.13	1.21	-0.824	-0.625	1.43	-1.19	-0.852	0.892	0.956	-3.39	0.247	1.66	-0.0662	0.686	-0.231	0.579	0.129
train_236	1	0	-1.05	0.243	-0.137	-0.0122	-0.514	-0.268	-0.974	-0.584	-1.48	-1.63	-0.517	0.152	-0.26	-2.02	0.488	-0.153	-0.334	-0.0227	-0.965	-0.611	-2.41	-0.668	-0.632	-0.96	-0.702	-0.497	-1.69	-1.79	0.103	0.47	-2.45	-0.358	-3.33	1.04	-0.482	1.26	-1.77	-1.13	-0.818	-0.0504	-0.567	0.78	0.811	0.93	-0.341	-1.21	-0.712
train_237	0	1	1.66	0.98	0.812	0.231	-0.711	-0.679	-1.98	-0.183	-0.658	0.856	1.02	1.29	0.229	0.522	-0.145	-0.422	0.0105	-0.861	1.91	1.12	0.358	1.22	-0.625	-0.136	-0.28	0.528	-1.43	-0.175	0.923	1.44	-1.6	-0.82	-0.233	-0.361	-0.168	-1.08	0.1	0.873	-0.161	0.543	0.0795	0.121	0.232	-1.38	0.618	0.795	-0.469
train_238	1	1	0.421	1.31	-0.141	1.67	0.514	0.307	0.46	0.24	0.243	1.77	-0.362	-0.358	0.875	1.01	-0.396	-1.61	-0.462	-1.56	-0.964	0.362	0.198	1.44	-0.7	-0.56	-0.922	-0.998	1.22	-1	1.06	1.71	-0.123	-1.16	0.504	1.69	-0.0856	-0.889	-0.199	-0.354	-2.02	-1.12	0.714	1.66	-2.13	-1.01	0.521	0.99	-0.785
train_239	0	1	-0.255	0.611	-0.616	-1.06	0.696	1.96	0.646	0.252	0.304	1.55	1.13	1.7	-0.512	0.28	0.4	0.754	-1.22	-2.51	0.272	-0.161	-0.00587	-0.973	-1.32	-1.73	0.401	0.611	-0.536	-0.775	1.11	0.943	1.38	-0.139	0.781	0.614	1.21	0.324	-0.0663	-1.79	-1.25	-1.51	-1.88	1.43	0.865	-0.242	0.434	0.416	0.0242
train_240	1	1	-0.245	-0.357	1.13	1.46	-0.149	1.47	-0.0933	0.906	0.629	-0.501	-1.14	-0.224	0.826	0.322	-0.782	0.0663	-0.106	1.81	1.2	0.796	-0.769	1.04	1.27	0.709	-0.441	-0.0409	0.872	1.8	1.36	-0.00939	0.92	-0.317	0.689	-0.29	0.915	0.433	-1.74	-1.21	0.928	0.694	0.702	-0.00941	-0.503	-0.774	-0.843	0.856	0.816
train_241	0	0	0.701	1.07	0.671	0.569	-1.17	-0.418	-0.738	-0.984	0.62	0.279	-0.656	1.24	-1.09	1.83	0.163	0.445	-0.0438	0.646	0.71	-0.18	-0.624	-0.135	-0.948	0.509	1.47	-1.01	-0.427	1.04	0.209	-0.0196	2.38	-0.686	-0.69	0.907	-0.0607	-0.576	-0.397	-0.177	-1.01	1.26	0.063	1.32	-0.166	1.1	0.253	-0.124	0.893
train_242	0	1	-0.48	-0.467	-0.0333	-1.21	-0.0602	0.21	0.893	0.614	-1.4	-0.326	1	1.39	-0.0931	1.92	-0.567	0.835	0.26	-1.07	-0.577	-0.48	-0.841	-1.62	-0.0285	1.47	0.127	-0.739	-0.547	-1.04	0.561	-0.269	-1.31	-0.641	0.00592	-0.435	1.08	-0.284	0.698	-1.28	1.33	-1.1	-1.21	-0.306	-0.878	-0.694	0.245	-0.549	0.279
train_243	1	0	2.27	0.00191	-1.73	-1.36	0.938	-1.99	-0.528	2.02	0.444	-1.42	-1.17	-0.983	-0.106	0.994	-0.0677	-0.729	1.74	0.443	1.07	0.459	-0.903	0.821	-0.0395	0.974	0.859	-0.652	1.29	-0.683	-0.921	-1.6	0.292	1.45	0.236	2.42	0.102	0.0544	0.554	0.339	-1.36	0.636	-0.122	0.0395	-1.06	-0.14	1.14	0.281	1.07
[truncated: 721 more columns]
