# Supplementary material for: A multimodal ConvNeXt-Tiny deep learning model for simultaneous prediction of IDH mutation and Ki-67 expression in gliomas
Source: PLoS One. 2026 Jun 26;21(6):e0351757. doi: 10.1371/journal.pone.0351757 (PMC13308780; doi:10.1371/journal.pone.0351757)
Supplement: S1 File — This file contains the de-identified tabular data underlying the findings of this study, including cohort assignments, clinical variables, molecular labels, extracted radiomics features, deep learning features, model prediction signatures, and numerical data used to generate the figures and tables. (ZIP) [file pone.0351757.s012.zip › DL_train_Ki67__single__CBF_train_raw.csv]

sample_id	y_idh	y_ki67	DL1_CBF	DL2_CBF	DL3_CBF	DL4_CBF	DL5_CBF	DL6_CBF	DL7_CBF	DL8_CBF	DL9_CBF	DL10_CBF	DL11_CBF	DL12_CBF	DL13_CBF	DL14_CBF	DL15_CBF	DL16_CBF	DL17_CBF	DL18_CBF	DL19_CBF	DL20_CBF	DL21_CBF	DL22_CBF	DL23_CBF	DL24_CBF	DL25_CBF	DL26_CBF	DL27_CBF	DL28_CBF	DL29_CBF	DL30_CBF	DL31_CBF	DL32_CBF	DL33_CBF	DL34_CBF	DL35_CBF	DL36_CBF	DL37_CBF	DL38_CBF	DL39_CBF	DL40_CBF	DL41_CBF	DL42_CBF	DL43_CBF	DL44_CBF	DL45_CBF	DL46_CBF	DL47_CBF
train_001	0	1	0.88	-0.397	-1.09	-0.564	-0.416	0.0936	1.45	0.0285	0.735	0.965	0.976	-0.174	-0.373	0.384	0.00477	-1.12	0.567	1.39	-1.11	-0.936	-0.696	1.17	-0.559	0.0831	1.59	-1.34	0.113	-0.0632	0.278	-0.385	0.43	1.48	-1.71	0.896	0.431	1.73	1.41	1.52	-0.0599	-0.0479	0.839	1.08	0.953	-1.27	-0.599	0.741	0.296
train_002	0	1	1.81	0.0887	1.1	0.2	-1.15	-1.23	-0.585	-0.381	0.17	-0.725	0.151	-0.69	0.349	1.52	1.37	-1.29	0.526	0.141	-2.39	-0.48	-0.558	0.827	-0.767	-1.62	1.62	-0.62	-0.949	0.598	2.29	-0.568	-0.639	-1.02	0.375	1.36	-2.52	1.27	-0.0434	-0.596	0.0522	-1.09	0.082	0.424	0.612	0.515	-0.502	1.09	-1.75
train_003	0	1	0.58	-1.48	0.0706	0.364	0.285	-1.5	-0.63	1.23	-1.74	0.776	1.46	2.01	0.534	-0.928	-1.1	0.866	1.31	-0.534	-0.132	-1.01	0.893	-0.222	-0.624	1.09	-0.712	-0.433	-1.14	0.114	-0.853	0.158	-2.35	0.0392	-0.354	0.287	0.403	-0.278	0.953	-0.986	-1.44	1.01	0.261	0.665	-2.12	-0.497	0.53	0.549	0.143
train_004	1	0	0.0625	0.265	-1.69	0.282	-0.833	1.63	0.668	0.914	0.0264	-0.899	1.38	0.188	0.394	1.02	-0.152	-0.184	-1.41	-0.764	0.651	-0.823	0.794	0.943	1.12	-0.341	1.2	0.88	0.976	-0.956	-0.721	0.873	0.402	-0.917	0.177	-0.75	-0.467	-0.453	0.209	0.621	-0.347	-0.693	0.374	1.04	0.428	0.0917	1.46	-0.982	0.999
train_005	0	1	0.727	-1.82	-0.035	-0.171	-1.11	-1.42	0.904	-0.999	0.254	-0.17	-0.896	-0.612	-0.713	0.172	-0.185	0.161	2.89	0.911	-0.0306	0.361	-0.649	1.21	-0.313	0.393	1.57	0.334	-1.51	1.68	1.01	-0.509	0.359	1.19	0.639	-0.866	0.985	0.8	1.03	-0.446	1.08	1.8	-0.911	-1.54	-0.283	-1.39	-1.29	0.311	-0.675
train_006	0	0	1.01	-0.754	-0.511	-0.521	-0.423	-0.473	-1.69	0.242	1.29	1.77	-1.73	-0.405	-2.49	1.84	-0.612	-0.307	0.226	0.262	0.835	-0.0437	0.474	0.181	0.726	-0.0205	0.347	-1.15	0.366	-0.909	-0.463	1.85	-0.2	0.439	-0.599	-0.216	-0.287	0.537	-0.573	-0.811	-1	-0.394	-0.401	-1.05	0.768	1.71	-2.26	-1.53	0.824
train_007	0	0	-0.216	1.44	0.102	1.1	-1.06	0.191	-0.11	-2.71	-1.1	0.878	0.768	1.6	-2.04	-0.0019	-0.758	-0.697	-0.678	1.72	1.76	-1.64	-1.13	0.972	0.248	-1.2	0.138	-1.01	-1.58	-1.05	-0.728	2.18	2.11	-2.91	0.783	0.416	-1.32	-0.448	-1	-0.708	1.8	-2.09	-0.26	0.0982	2.21	1.62	-2.26	-0.5	0.63
train_008	0	0	0.501	1.94	-1.86	-0.407	0.679	-0.646	0.113	0.409	0.302	-0.653	-0.891	-0.534	0.236	-0.298	1.01	0.806	0.27	-0.751	-0.218	0.795	-0.262	-0.507	1.06	0.779	1.7	0.354	-1.39	-0.347	-0.814	1.06	-0.524	-0.218	1.8	0.0874	-1.31	-0.0891	0.588	-0.0252	0.453	0.887	1.55	-0.312	0.417	-1.49	-1.04	-0.539	-0.432
train_009	0	0	-0.791	1.4	0.943	0.372	-0.0157	0.315	-0.0187	-1.31	-0.543	1.29	-1.72	-1.05	-0.882	-0.281	-1.71	0.496	-1.74	-0.241	0.643	-0.886	-0.452	-0.0831	-0.925	-1.91	0.409	-1.22	-0.923	-0.0544	-0.183	0.327	-0.166	-2.09	0.833	1.43	-0.823	-0.798	-0.503	-0.816	-0.628	-0.645	-0.276	0.171	-1.02	-0.548	-0.905	-0.803	0.992
train_010	0	1	-0.585	-0.536	-0.278	-0.0254	-0.806	-0.713	1.44	0.649	0.00331	0.553	-0.792	0.621	-0.23	-0.994	1.13	-0.592	0.996	-1.52	0.423	0.415	0.996	1.78	-0.304	1.08	0.688	-0.0488	1	0.702	0.227	-0.472	-0.819	0.605	-0.788	0.273	0.704	-0.916	0.889	1.15	0.789	1.02	-0.334	-0.586	-0.54	0.363	-0.464	-0.651	-0.957
train_011	1	0	-0.283	0.824	-1.34	-1.19	-0.718	-0.511	0.523	0.0643	0.897	-1.44	1.05	0.468	0.0333	0.734	0.632	1.89	-1.17	0.329	0.388	1.32	1.67	-1.87	-1.26	0.708	-0.618	0.179	1.13	-1.42	1.65	0.282	1.38	0.702	0.787	1.5	0.227	-0.807	-1.28	-0.181	0.368	1.39	0.74	0.392	1.6	-1.31	0.363	-0.559	-2.21
train_012	0	1	1.11	-0.67	-0.475	-0.249	0.146	-0.224	-1.87	0.766	-1.31	0.0763	-0.972	0.0252	-1.26	1.09	1.21	0.0804	1.42	0.579	-1.88	0.87	-0.39	1.05	1.21	1.16	-0.245	0.745	-1.1	-0.774	0.0624	1.21	-0.629	0.802	0.862	-1.22	1.71	-0.281	1.5	-1.36	0.885	-0.0859	-0.82	-1.04	-0.646	-0.327	0.417	0.148	-0.572
train_013	0	1	1.07	-1.48	-0.0523	-0.719	1.85	-0.315	-1.8	0.855	0.0485	1.54	1.51	-1.19	1.17	0.17	1.65	-1.49	0.433	-0.366	-1.91	-1.43	-0.311	-0.834	0.27	1.75	1.33	1.33	0.0319	1.03	-0.655	-0.312	0.792	0.706	-2.2	-0.0693	-1.4	1.17	1.31	0.41	0.239	-0.685	-2.2	2.24	0.875	-2.46	-0.0672	1.34	1.24
train_014	0	1	-1.5	0.417	0.606	0.0706	0.973	-1.12	-1.41	0.294	1.51	-0.236	1.85	0.0286	2.44	-0.28	0.815	0.0864	-1.67	-1.67	-0.199	0.688	0.313	-0.72	0.138	0.00343	-1.48	-0.601	0.944	1.09	-0.84	-0.478	-0.94	0.886	-1.04	0.111	-0.72	1.36	-0.838	-1.39	1.53	-0.393	0.244	2.4	-0.987	-0.359	0.708	-0.101	-0.78
train_015	1	0	-0.226	1.31	-0.881	-0.984	-0.566	-0.0241	-0.246	-0.155	-1.8	-1.57	-0.313	0.1	-0.277	0.47	-0.683	0.963	-0.455	0.536	0.694	-0.376	-1.6	0.822	0.143	-2.13	-0.785	-0.112	0.683	-1.66	0.0356	0.214	0.392	-0.458	-0.585	-0.729	1.18	-1.04	2.22	-0.145	-0.681	0.292	-2.02	1.12	1.29	1.09	0.244	-1.49	-0.688
train_016	0	0	0.245	-1.53	-1.82	-0.164	-2.08	0.971	0.618	-0.904	-0.215	1.52	-0.0564	-0.199	0.188	-0.864	0.268	-0.675	-0.933	-0.864	-0.178	-0.744	0.907	0.646	0.749	-1.81	0.667	-0.628	-2.02	0.871	0.562	1.54	-0.348	-2.26	0.276	0.972	1.05	0.144	0.713	-1.14	-0.466	-1.66	-0.0917	-1.12	-0.234	0.64	-0.273	-0.466	0.975
train_017	0	1	0.122	-0.744	0.859	0.339	-0.752	-0.716	-1.54	-0.585	1.08	-0.752	-0.418	-0.656	0.715	-2.37	0.0181	-0.56	2.23	0.198	0.0221	0.644	0.393	0.379	-1.06	0.854	0.113	0.00487	-0.574	-1.46	0.807	-0.0789	-0.155	0.364	0.279	1.98	0.434	-0.182	-0.168	-0.225	-0.313	0.525	1.35	-0.517	0.876	1.29	1.51	1.59	0.717
train_018	1	1	-0.397	-0.293	0.481	0.483	0.36	-0.914	-2.32	1.1	-1.04	-0.272	-1.44	0.258	1.39	0.793	0.818	-0.173	-0.603	-1.28	0.371	1.61	-0.952	1.7	1.08	0.444	-1.55	0.388	1.41	0.247	-0.353	-0.826	0.938	0.561	-2.97	-0.277	-1.08	-0.19	-0.313	1.63	0.126	-0.216	0.167	0.136	-0.5	-1.12	0.965	0.351	0.453
train_019	0	1	-0.356	-1.02	1.31	-0.699	-0.333	-0.0694	-0.0926	0.724	-0.726	0.696	0.536	0.67	0.505	1.01	-1.69	-0.293	0.0745	-0.146	0.539	0.308	-0.474	0.0205	-1.49	0.429	-0.485	1.62	-0.174	-0.616	-0.762	-1.18	-0.224	0.662	0.153	-1.05	-1.18	0.204	-0.572	0.233	-1.43	-0.164	-1.48	-0.334	-0.278	-0.176	-1.15	-0.475	0.882
train_020	0	1	0.87	-0.391	2.07	-0.108	0.629	0.641	-1.31	1.55	1.2	0.0908	-0.112	0.612	-0.993	-1.02	1.83	0.256	0.626	-0.849	0.538	0.354	-1.29	0.0322	1.06	1.1	-1.95	1.36	-0.698	0.355	-0.0445	-0.31	0.112	-0.125	1.42	1.15	-0.798	0.398	-0.403	0.425	1.07	-0.0914	0.213	-0.302	-0.0225	-0.281	-1.35	1.11	-0.16
train_021	1	1	-0.314	-1.14	0.0439	-0.32	0.216	1.4	0.315	0.203	0.176	0.262	1.34	0.044	-0.651	-0.506	1.68	-0.907	0.13	1.52	-1.48	-0.739	0.802	1.49	0.0186	0.507	0.33	-0.465	0.181	-0.355	0.421	-0.747	-0.609	-0.0297	-0.995	-0.279	-1.19	0.189	0.345	2.04	0.936	1.83	0.349	0.133	-0.791	-0.588	0.803	1.17	-1.31
train_022	1	1	0.967	1.03	0.584	1.73	1.01	-0.836	0.585	-0.777	-0.164	-0.345	-0.243	1.02	0.281	-0.451	-1.24	1.68	0.209	-0.066	0.0901	0.715	0.153	1.77	-0.477	-0.54	0.577	0.0423	1.49	0.157	-0.477	-1.06	0.311	-0.726	0.471	-0.453	-0.465	0.516	-0.616	0.965	-1.08	0.173	0.383	1.77	-0.9	1.52	0.933	0.968	0.0213
train_023	0	0	-0.961	-0.824	-1.63	1.05	0.205	0.52	1.85	0.103	-0.42	1.7	-0.354	-2.11	1.34	-0.712	-0.933	-0.8	1.26	-0.66	0.186	-0.996	-1.17	0.647	-0.0989	-0.149	2.85	-1.24	0.072	0.725	-1.78	0.198	0.824	1.35	-0.53	-0.606	-0.259	0.447	0.614	0.6	-0.148	0.474	-0.494	0.289	0.234	0.948	0.14	-0.677	0.661
train_024	0	1	0.925	-0.35	-0.763	-0.169	1.18	-0.696	0.504	1.57	-0.935	-0.259	-0.271	0.234	0.0792	-0.261	0.456	-0.913	0.219	0.0671	-1.23	0.283	-1.71	-0.178	-0.697	-0.358	0.121	-0.0372	-1.58	1.03	0.345	-1.09	0.402	-0.278	-0.632	-0.417	0.186	-1.2	0.253	0.719	1.12	1.19	0.942	-0.0733	-0.223	0.332	-0.658	1.34	0.0186
train_025	0	1	-0.303	1.95	0.365	-0.16	-0.408	-1.06	0.259	0.511	0.508	-0.801	-0.311	0.348	0.128	1.17	1.37	-0.632	-0.448	-1.18	1.12	-0.648	-0.206	-1.94	0.0994	0.304	0.62	-0.12	-1.29	-1.85	1.23	-0.932	0.119	-0.81	0.443	0.463	0.913	-0.167	-0.856	-0.161	0.679	1.43	-0.326	-0.0141	-0.0493	0.78	-1.58	0.457	1.02
train_026	1	1	-1.65	-2.27	-0.124	-0.262	-1.88	0.938	-1.15	1.07	0.574	0.284	1.07	0.741	0.0516	-0.763	0.609	0.751	1.6	1.23	-1.93	1.09	1.42	-0.895	-0.0543	-0.212	-1.17	1.63	0.276	-1.3	1.42	0.497	-1.04	1.13	0.41	-1.26	-0.677	-0.164	0.194	-0.0684	-1.33	1.01	2.14	0.47	-1.58	-1.56	1.09	0.389	-0.0314
train_027	0	1	-0.161	0.592	1.15	1.65	1.32	0.0726	-0.909	-0.643	0.701	-0.421	-0.46	-0.66	0.0471	-2.68	-0.931	0.351	-0.875	-0.402	-0.643	0.126	0.327	0.156	0.81	0.695	0.352	-1.11	-0.92	-1.32	0.0291	-0.507	-0.44	-0.627	-0.379	0.754	1.67	1.42	-0.652	0.598	-0.0562	0.975	0.476	-0.179	-0.0742	0.0114	0.982	0.646	1.23
train_028	0	0	0.365	-1.49	-1.17	-1.17	-1.68	0.0413	-0.322	-0.493	-2.15	0.607	-0.872	0.677	-0.823	1.23	-1.65	-0.861	1.88	0.797	-1.33	0.0193	0.00138	0.789	-1.21	-2.2	-0.159	-0.35	-0.495	0.459	0.903	-0.338	-0.604	-0.766	0.878	-1.32	-1.03	-0.161	1.31	-0.803	1.11	-1.76	-1.48	-0.114	-0.351	2.05	0.261	-1.65	-0.782
train_029	1	1	-0.32	-0.709	0.0485	-0.33	0.902	1.21	-0.939	1.83	0.883	1.3	-0.407	0.199	-0.834	-2.29	-0.399	0.763	0.157	-0.316	1.27	0.469	0.78	2.91	0.464	0.632	-0.952	0.453	1.04	0.377	-0.331	-0.19	0.571	-0.187	1.17	-2.02	0.121	0.805	-1.95	0.568	0.0694	0.272	-1.63	0.834	-0.136	0.535	-1.1	0.326	2.2
train_030	0	0	0.941	2.14	-0.922	1.43	-0.693	0.136	-0.168	1.26	0.0335	0.0646	-0.691	1.12	-1.48	0.0129	0.955	-1.29	-0.0985	0.899	0.887	1.04	-0.084	-0.299	1.6	-1.04	-0.123	-2.63	-0.909	-0.912	1.78	2.13	1.71	-0.705	-0.633	0.521	1.85	-1.95	-0.129	-0.384	0.771	-0.806	0.107	-1.36	-1.41	-0.0534	-1.27	-2.2	-0.165
train_031	1	1	1.1	0.211	-0.396	-0.245	1.16	1.89	0.377	0.789	-0.136	-0.141	0.518	0.808	-0.0628	-1.34	-0.151	0.146	0.442	-0.385	0.934	-0.147	0.665	-0.174	0.105	0.65	-0.328	-0.405	-1.02	-0.777	0.0656	-1.09	-1.21	1.29	0.0994	-0.73	1.46	0.0682	-0.111	1.88	0.954	-1.14	2.94	0.383	-0.0802	0.58	2.12	1.36	1.09
train_032	0	0	0.161	-0.507	-0.483	-0.765	-0.164	-0.499	0.195	1.24	0.511	0.645	-1.96	-1.02	-1.82	1.07	1.11	-0.154	0.945	-2.13	1.08	-0.535	-0.0186	1.54	0.589	-1	0.459	-0.08	1.58	-0.762	-0.641	0.376	1.28	-0.491	0.69	0.74	0.912	-1.82	0.875	1.12	-0.328	-1.55	-0.521	-1.52	0.517	0.917	1.31	-0.951	1.05
train_033	0	1	0.0539	-0.088	0.546	0.18	0.777	0.373	-1.29	-0.16	0.0817	-2.17	-0.0762	-0.144	1.54	-1.06	-0.0338	1.93	0.121	-0.857	0.679	0.0084	0.798	0.953	-0.964	0.833	-1.38	-0.364	0.959	-1.16	-1.22	-0.739	-0.583	0.794	0.839	1.22	-0.164	1.23	0.529	0.0732	0.92	-0.355	0.654	-1.47	0.0693	0.238	-0.164	0.429	-0.137
train_034	1	0	0.989	0.404	0.0317	-0.00463	0.171	0.854	0.605	2.64	0.442	0.208	0.985	1.12	-0.637	0.808	1.22	1.23	-0.901	-0.208	-0.568	1.3	0.14	1.04	-0.784	-1.22	0.0693	0.106	-0.421	-0.158	1.2	2.12	-1.76	-0.959	-1.1	1.07	-1.6	-0.408	0.611	-1.7	-1.13	-0.0685	0.423	-0.624	0.627	-0.629	-0.0262	-0.658	0.181
train_035	1	0	-1.35	0.299	-1.48	-1.45	-0.745	1.15	-0.448	-1.14	-1.42	0.759	0.665	-0.539	-0.223	-0.261	-0.186	-0.49	-0.769	1.56	0.394	0.163	-1.27	0.786	-0.896	-0.45	0.422	1.06	-0.822	-1.07	-1.75	-0.389	0.26	-0.123	1.16	-1.37	-0.00605	-1.13	1.04	0.0063	0.22	-0.222	0.0462	-1.83	-0.624	0.133	-0.278	-0.0838	0.134
train_036	0	1	-0.268	0.161	0.236	-0.698	-1.44	0.512	-0.78	1.46	1.67	1.79	-1.36	-0.443	-0.624	-0.594	-0.114	-0.216	1.18	-0.871	-0.137	-2.04	-0.792	1.1	-0.835	-0.855	1.36	-0.115	-1.05	-1.1	-0.547	-0.279	0.822	-0.0435	0.336	1.1	-1.03	-1.26	0.439	0.23	0.73	-0.0479	0.86	0.113	0.342	1.78	-1.05	0.248	-0.499
train_037	0	1	-0.865	-0.00591	1.11	1.76	1.64	0.624	-1.9	-0.787	0.0491	0.28	-1.83	-0.826	-1.44	-0.393	-1.33	1.29	0.921	-0.739	0.264	-0.482	-0.344	1.02	-0.0277	0.426	0.442	-0.4	0.995	-0.447	-0.225	-0.271	0.33	-0.339	0.141	-0.605	1.25	0.0811	1	0.433	-0.905	0.739	-1.5	-1.39	0.36	0.978	-1.11	-0.877	0.564
train_038	1	0	1.5	0.0832	-1.28	-1.01	0.207	1.04	-1.43	0.394	-2.4	0.252	1.41	1.42	0.0928	-0.453	-0.253	-1.35	0.0609	1.68	-0.143	-0.479	0.751	1.39	-0.973	-0.483	1.59	0.746	-1.38	1.76	-0.967	0.491	0.41	0.397	-0.822	-1.39	-1.9	-0.631	0.416	0.775	1.84	-1.57	-0.52	0.329	0.61	-0.714	0.129	-0.0233	0.0126
train_039	0	1	-0.198	1.61	-0.321	2.4	0.777	-0.288	1.18	-0.879	0.209	0.356	-0.208	1.27	-0.167	-0.084	0.372	0.115	-0.383	-0.294	-0.883	-1.45	1.05	-0.904	1.25	-0.403	-0.0465	1.07	0.724	-1.47	0.572	0.621	-0.43	0.299	-1.34	0.514	0.568	0.82	-0.467	0.136	-0.12	-0.461	-1.78	2.55	-0.452	-1.03	-0.0946	-0.0259	-1.31
train_040	0	0	0.0255	2.22	0.62	0.66	1.64	-0.121	-0.388	0.0258	-1.16	-0.562	0.332	-1.14	0.216	-0.475	0.0973	0.427	-1.2	-1.09	0.183	-0.128	-0.0067	-0.00124	-0.188	-1.08	-0.906	-0.248	0.426	-1.39	0.29	1.46	0.282	-0.298	0.0285	0.63	0.0471	0.557	1.57	-0.445	-0.144	-1.19	0.562	0.0505	1.5	-0.533	1.4	0.232	-0.855
train_041	1	0	-0.767	0.192	-1.13	-0.181	-0.603	-0.322	2.18	-0.748	0.252	1.04	0.439	-0.0956	-0.675	-1.75	-0.411	-0.686	-0.579	0.115	1.1	-0.636	-0.0682	1.58	0.93	-0.462	0.974	-2.16	0.222	-1.58	0.119	-2.01	-0.0599	0.568	-2.03	-0.82	-0.497	-0.725	-0.17	0.695	0.0228	0.187	1.13	0.698	-0.625	0.219	0.218	-0.867	-0.279
train_042	0	0	-0.197	1.91	-0.535	0.227	-1.27	0.691	0.813	1.19	1.33	-0.784	1.03	-0.752	-0.281	1.75	0.291	-0.542	-0.451	-0.832	-0.166	0.587	0.715	-0.213	0.657	-1.81	0.487	-0.269	-0.515	0.323	-0.575	1.78	0.719	-1.49	0.771	1.86	-0.382	-3.25	-1.41	0.603	1.25	-1.54	0.875	0.00948	0.463	0.152	-0.612	-0.493	-0.219
train_043	0	0	0.93	1.12	-1.65	-1.57	0.73	0.238	0.664	-0.459	-0.728	-0.777	-1.33	-0.75	-0.14	0.491	-0.316	-0.556	0.685	1.06	1.23	-0.594	0.076	0.565	-0.388	0.426	-0.214	0.264	-0.622	-0.0286	0.198	0.265	-1.16	-1.16	-0.294	0.00504	0.0797	-1.64	1.02	-1.18	-0.608	-1.15	-0.376	0.387	0.0981	0.701	-0.932	-1.09	1.06
train_044	1	0	-1.27	-0.0428	0.209	1.03	1.31	0.304	0.676	-0.957	-0.943	0.272	0.479	0.692	-0.915	-1.03	-0.449	-0.375	0.917	1.49	1.68	-1.65	-0.785	-0.266	-1.8	0.102	0.83	-1.97	-1.93	-0.144	-0.281	1.06	-0.0812	-0.704	0.319	0.603	0.0261	-1.36	1.13	-1.09	1.32	-0.983	-1.97	0.273	0.847	1.36	-0.505	-0.981	0.204
train_045	0	0	-0.053	0.583	0.698	-0.129	1.24	-0.234	-0.514	-2.11	0.139	-0.446	-1.41	0.22	-1.48	-0.805	-1.52	-0.142	-2.12	-0.599	0.998	-0.577	-1.89	1.61	-0.312	-3.54	-0.535	-0.551	2.07	1.12	1.01	-0.745	1.12	-1.95	-0.645	0.745	-0.259	-0.655	1.37	-1.45	1.61	-1.38	-0.44	-0.548	1.2	-1.82	-0.171	-0.733	-2.48
train_046	0	0	1.25	-1.74	-1.01	-0.935	1.02	0.241	-0.831	0.948	-0.629	1.14	0.496	1.69	-1.66	-0.994	0.946	-0.331	1.69	1.26	0.0717	-2.07	1.87	-0.0705	-2.4	0.849	0.316	-1.92	-2.43	1.45	-0.505	0.442	0.262	-1.02	-0.566	0.0761	0.15	-0.445	0.577	0.21	1.11	-0.642	-0.361	-0.0638	1.12	2.18	0.441	0.246	-0.0958
train_047	0	0	-0.0953	2.47	-0.667	-1.09	-0.446	-0.472	0.0928	0.612	0.234	-1.72	0.643	0.723	0.162	1.05	0.116	-0.354	1.02	0.626	1.13	1.25	0.332	-1	-0.489	0.0301	1.93	-0.166	0.809	0.0794	-0.212	1.04	-0.281	-0.269	0.382	0.521	-0.744	-1.24	-1.06	-1.74	1.18	1.26	1.3	0.442	0.478	0.22	-0.424	-0.809	-0.115
train_048	0	0	0.646	-0.273	-1.24	0.287	0.393	1.06	-1.68	-0.0856	0.118	1.17	0.792	-1.19	-1.42	1.02	-1.34	-2.01	1.08	0.651	2.12	-0.175	-1.4	-0.228	-1.1	-0.131	1.03	0.319	-0.426	0.708	1.25	-0.0718	1.12	-0.26	1.27	-0.878	-1.4	-1.53	1.25	-1.03	0.495	-0.303	0.662	-0.231	1.41	0.73	0.368	0.538	0.807
train_049	1	1	-0.511	-1.59	1.68	-0.723	0.133	-1.01	-1.11	0.161	-1.31	-0.522	-0.162	1.4	0.887	-0.793	-0.931	-0.386	-0.177	0.899	0.459	0.857	0.772	0.271	1.17	-0.0684	0.774	0.863	0.00397	0.574	0.594	-0.811	-0.141	1.07	-1.28	-0.448	0.324	-0.0254	0.149	1.3	-0.586	0.232	0.143	0.0914	-0.573	-2.07	-1.15	0.88	-1.08
train_050	1	1	-1.28	0.377	0.5	0.969	0.00863	-0.446	1.16	0.131	-0.113	-1.54	-0.119	-0.421	-1	-0.984	0.436	3.22	-0.584	-1.65	-0.225	1.24	-0.0277	1.23	0.633	-0.559	1.39	0.169	0.549	0.966	-0.0841	-0.219	0.384	-0.99	0.74	-0.488	1.94	0.202	0.135	-1	-1.17	0.986	1.59	-1.49	-1.08	1.18	1.36	0.279	0.115
train_051	1	0	0.689	0.907	-2.2	0.605	-1.24	-0.325	1.55	-0.459	-0.71	-0.087	0.844	2.01	-0.486	-0.697	-0.368	-1.22	-0.254	-0.661	1.68	-0.955	-0.92	-0.626	-0.599	-0.0591	0.135	-0.668	0.513	0.857	1.19	0.757	1.42	-0.959	0.592	-0.181	0.3	0.355	0.162	0.398	-2.14	-0.33	-0.551	0.568	0.271	-1.58	-0.631	-0.806	0.419
train_052	1	1	-0.165	-1.44	0.143	1.12	-0.172	0.227	-0.316	1.01	0.881	-1.38	0.535	0.514	0.291	0.143	-1.16	0.887	2.01	0.692	-1.34	1.48	1.38	-0.846	-1.82	0.355	-0.608	-0.667	0.77	0.502	-0.864	-1.48	0.549	2.19	-0.641	-0.176	0.874	-0.111	-1.22	0.303	1.41	-0.201	-0.102	0.701	1.02	-0.345	1.97	0.532	-0.196
train_053	1	0	-0.438	0.288	-0.353	-2.11	-0.519	-1.33	-0.227	-1.59	-0.198	-0.839	-1.47	-1.47	0.365	-0.739	-0.0432	-1.15	-0.324	0.546	-0.32	2.79	1.4	0.127	0.335	-0.324	1.24	1.13	0.362	-0.521	-1.74	0.435	-0.988	0.48	-1.06	-1.85	-0.163	-2.33	0.143	0.769	1.38	-0.218	-0.92	1.42	-1.22	-1.39	-0.684	0.302	-0.686
train_054	0	1	0.184	0.406	1.55	-1.79	0.934	0.482	1	-0.649	1.13	1.09	0.53	0.725	-1.39	-0.17	0.465	-0.793	-0.62	0.395	0.405	-2.04	-0.427	-1.14	-0.803	0.0156	-0.626	-0.36	-0.954	-0.882	-0.481	-0.227	-0.221	0.829	0.2	0.232	-1.24	-1.94	-0.879	0.282	1.6	0.922	-0.21	0.28	1.25	-0.138	-0.95	0.639	-2
train_055	1	0	0.108	0.806	0.754	-1.22	2.12	0.927	0.279	0.445	-1.47	0.444	0.463	1.73	-0.818	0.822	-1.81	1.8	1.19	0.421	-1.43	-2.02	0.593	-1.76	-3.21	0.918	-0.0449	0.0681	-1.23	0.662	-1.78	0.175	-0.796	-1.36	2.3	-0.701	-0.735	-1.07	0.916	-0.85	2.29	-0.848	-0.507	-0.97	0.19	2.59	1.3	0.638	-0.936
train_056	1	1	1.29	-1.26	1.72	1.92	-0.875	-1.11	-1.03	-0.666	0.352	-0.253	-1.44	1.18	-0.12	-0.533	1.22	-0.87	0.602	-0.88	-0.745	-0.327	-0.562	-2.08	0.605	-0.21	-0.148	-1.5	0.389	-0.195	1.21	1.44	0.126	0.595	0.416	0.868	1.39	0.903	-0.121	0.268	-0.674	-0.175	-1.48	-0.19	-1.36	-1.53	2.21	0.258	-1.25
train_057	1	1	-0.598	-0.351	0.626	-0.468	-0.377	-0.338	-0.81	-1.1	0.0875	0.542	-0.585	-0.241	-0.951	1.45	-0.279	-0.015	0.231	0.311	-1.03	-0.607	-1.44	1.82	0.973	-1.59	-1.01	0.897	-0.335	-1.22	0.636	-1.75	-0.487	0.16	-0.469	-0.14	-0.322	-0.018	-0.646	-0.656	-0.35	0.242	-0.109	0.776	0.987	-0.78	0.414	0.545	0.313
train_058	0	0	0.746	0.571	0.346	-0.0596	-1.08	0.349	0.49	0.0875	-1.89	-0.303	1.06	-1.41	0.0421	0.407	-0.245	-2.32	0.562	0.394	-0.708	1.23	1.26	-0.177	-0.709	-1.36	0.937	3.03	-0.606	-0.499	2.06	-0.32	-0.861	0.104	1.13	-0.358	-1.15	0.444	-0.437	0.0682	2.12	-0.458	1.5	0.905	1.12	-0.24	-1.15	1.29	-2.73
train_059	1	1	0.0803	-0.321	-1.25	0.473	0.745	1.08	-0.0518	0.346	0.799	-1.24	1.33	0.789	0.68	-0.212	1.28	0.941	-1.67	-0.0568	0.94	1.7	2.37	0.64	1.1	0.347	0.924	1.07	1.27	-0.0891	0.679	-0.00528	-1.75	-0.0447	1.99	0.0215	1.41	1.63	-0.395	1.11	0.923	-0.331	2.24	-1.12	0.839	-1.16	-0.0561	-0.304	1.34
train_060	0	1	-0.893	-0.116	-1.09	-0.78	-0.994	-0.804	0.357	-0.161	0.48	0.235	1.94	0.663	0.55	-0.513	0.685	-0.141	1.06	-0.428	-0.878	-0.65	-0.999	-0.06	-0.986	-0.0986	-0.493	-0.0151	0.606	0.187	0.335	-0.812	0.461	1.32	1.62	-0.0756	-0.0781	1.38	-1.64	-1.11	1.53	2.05	0.363	-0.997	0.529	-0.938	2.09	-0.166	0.347
train_061	1	1	-1.51	0.349	0.682	1.14	0.319	0.095	0.952	-0.567	0.943	0.137	1.63	0.0597	1.74	-0.504	1.86	-0.178	-0.656	0.209	-1.31	-0.993	-1.44	0.55	0.112	1.38	0.588	-0.444	0.201	-1.16	-2.45	0.383	1.32	1.4	-0.118	1.17	0.417	0.217	-1.05	-0.65	0.583	0.516	-1.21	0.299	0.29	0.0679	1.28	-0.015	-0.515
train_062	1	1	0.472	-0.241	-0.0825	-0.106	-0.443	-1.34	0.301	-1.33	-0.961	-1.2	0.0955	0.286	1.38	0.323	1.66	1	-0.471	0.188	-1.33	-0.28	0.455	0.812	-0.37	0.909	1.13	-0.655	1.28	-1.18	-0.00191	0.298	-1.2	1.04	-1.69	1.69	1.32	-0.676	0.703	-1.29	-0.879	0.545	0.108	-0.236	-0.0847	-0.563	1.13	-0.0839	-1.24
train_063	1	1	-0.0511	0.495	0.932	0.469	0.661	0.0847	0.877	-1.27	-1.02	0.0586	0.0586	-0.997	0.49	-0.713	0.608	2.08	0.361	0.685	-0.844	-0.825	-1.29	0.0512	0.531	-0.0509	0.586	0.135	0.631	-0.547	0.123	-0.611	1.34	-0.387	0.711	0.901	0.194	0.309	0.755	0.534	-1.44	1.68	0.0139	0.557	0.926	1.36	1.15	0.997	0.512
train_064	0	1	0.228	0.687	1.54	0.843	0.826	-1.16	-0.421	-1.95	2.63	-1.57	1.09	-0.519	1.49	-1.72	0.0459	-0.828	-1.99	-0.966	-0.959	1.08	0.748	-0.761	-0.745	1.14	0.194	-0.407	0.622	0.152	0.229	0.00777	-1.06	-0.299	-0.281	1.06	-0.49	1.52	0.856	-2.16	-0.139	1.77	-0.44	-1.92	-0.0989	-1.86	1.03	0.651	-0.1
train_065	1	1	0.716	-1.35	-0.075	-1.15	0.0859	-0.74	0.218	1.62	-0.12	-1.81	-0.394	-1.13	1.07	0.389	-0.0159	1.85	0.633	-0.77	-1.35	-0.364	0.339	-0.432	2.09	0.442	0.271	-1.22	0.224	-0.269	0.794	0.658	-1.6	-0.811	2.11	-0.104	1.62	1.23	-0.736	0.444	-0.978	0.153	1.18	-0.0541	-0.197	0.259	-0.5	-0.958	0.559
train_066	1	1	0.22	0.984	0.277	0.64	0.196	-0.259	0.681	-0.264	-1.33	0.72	0.206	-1.25	0.358	0.189	0.504	-0.548	-0.215	0.133	1.55	-1.28	-2.02	-0.135	1.26	0.926	-1.43	2.21	0.236	-0.968	-0.623	-0.891	-0.794	-0.452	1.88	-0.543	0.996	1.94	-0.912	-0.233	-0.495	-0.26	0.433	-1.76	0.305	0.522	0.422	-0.197	-0.0642
train_067	0	1	0.543	0.691	-0.417	0.74	-0.781	0.298	-0.32	-0.405	0.572	-0.192	1.6	0.809	-0.698	0.0512	1.19	-2.1	-0.125	1.51	-0.515	-0.158	-1.17	0.664	2.2	1.69	-0.478	0.639	-0.786	-2.81	-0.423	-0.849	0.546	1.29	-0.125	0.561	0.569	-0.295	0.5	0.406	-0.617	-1.47	0.967	-0.287	-1.26	0.51	0.745	-0.481	2.68
train_068	1	0	-1.37	-0.122	-1.28	-0.159	-0.303	0.076	-0.346	-0.182	-0.253	1.04	-1.29	0.0021	-1.55	1.8	-1.57	1.6	0.868	-1.3	0.504	0.165	-1.06	1.69	0.0537	-1.73	-0.654	0.0522	0.268	0.898	-0.795	-0.828	-1.5	-0.0188	-1.03	-1.15	-1.28	0.271	-0.766	0.908	-1.38	-0.344	0.938	-1.8	0.377	-0.818	0.0158	-1.47	1.72
train_069	1	0	-0.316	-0.0618	-1.09	-0.797	0.44	-0.911	0.723	-0.859	0.482	-1.36	-0.501	-0.661	1.1	-1.19	-0.893	1.46	-0.531	-0.281	1.1	0.54	0.916	-0.179	0.057	0.437	0.973	1.32	-0.24	1.39	1.52	0.957	1.79	-1.14	-0.213	-1.08	0.179	0.997	0.994	-0.658	-1.03	0.921	-2.02	1.18	-0.45	-1.97	-1.15	-1.3	-0.29
train_070	0	1	0.08	-0.0544	-0.914	0.521	-1.19	0.178	-1.76	-0.432	-0.646	-0.194	0.576	0.836	0.82	-0.899	1.26	0.216	-0.0416	0.714	-0.781	1.27	1.55	1.15	-0.0936	1.49	-1.94	0.986	-0.155	-1.05	-0.198	0.503	-1.48	-0.865	0.27	-0.789	1.09	0.619	-1.54	-1.08	1.29	-0.472	0.861	-0.537	-0.951	-0.00819	-1.02	0.759	0.585
train_071	0	0	-0.458	-1.19	1.45	1.53	-1.34	-0.193	-1.22	1.19	0.181	-0.309	2.4	0.385	0.186	0.812	-2.03	-0.639	-0.732	0.156	-0.6	-0.261	-1.09	0.0115	-0.264	-1.46	0.729	-0.389	-0.432	-1.13	-0.0677	0.776	-0.512	-1.21	0.736	0.326	0.278	-0.307	0.909	-0.976	-1.41	-1.4	-1.17	-0.928	-0.961	0.198	-0.0476	-0.649	1.43
train_072	0	1	-0.163	-0.819	-0.019	-1.1	1.47	0.351	0.314	-1.34	2.23	1.67	-0.142	-1.17	-0.203	-0.853	0.971	0.309	-0.589	-0.665	-0.561	-1.27	1.3	0.0591	0.00119	0.158	-0.777	0.499	1.27	0.871	-1.23	-0.301	-0.795	-1.01	0.278	0.477	0.624	0.345	-0.636	1.35	1.5	-1.19	0.202	-0.0263	-0.287	0.727	0.506	1.06	-0.969
train_073	1	0	-0.512	-0.938	0.588	0.782	-0.21	0.746	0.245	-0.17	-2.12	0.0786	-1.17	0.455	-0.652	-0.567	0.367	0.66	-0.7	1.48	-0.926	0.168	1.91	1.37	0.303	0.86	1.45	-0.347	0.894	0.34	-0.191	-0.247	0.572	0.769	-1.17	-1.12	1.49	-2.34	1.01	1.55	0.37	-0.472	-0.614	-0.753	-1.54	0.6	-1.13	0.207	-1.87
train_074	0	0	-0.256	0.764	-0.121	-2.59	-1.48	-1.62	1.23	-0.221	-1.47	0.281	-0.649	-1.29	-1.27	2.59	-0.969	-0.841	1.61	-1.18	0.288	-0.253	0.208	-0.967	-0.706	0.267	-0.422	-0.257	-1	-1.21	1.86	-0.154	-0.558	-0.758	-0.247	-0.168	-1.02	-0.516	0.246	-1.96	-0.092	0.501	0.496	-1.68	1.28	-0.611	0.307	-0.691	-1.77
train_075	0	1	-1.73	0.0295	0.707	0.363	-1.1	-0.0884	0.552	-0.146	1.19	1.07	-0.445	0.578	0.608	0.178	-0.00948	-0.816	1.12	-0.75	1.6	0.361	-0.772	-0.345	1.04	1.65	-0.433	-2.15	0.45	0.409	0.929	-0.324	1.45	0.24	-0.583	0.576	2.31	1.05	0.736	0.489	-1.34	0.15	-0.721	-0.143	-0.118	0.299	0.914	-1.41	-0.0233
train_076	1	0	-1.02	0.407	0.279	1.02	0.508	-0.853	-0.218	-2.02	0.182	2.1	-0.34	-1.18	0.316	-1.81	-0.211	-0.64	0.499	1.59	2.19	0.207	0.51	0.0859	-1.38	1.36	-0.513	-0.656	-1.75	0.585	0.856	-0.483	0.957	2.02	0.0357	0.146	0.462	0.344	0.279	0.00247	-1.45	0.272	0.655	-1.08	0.128	0.861	-0.837	-0.697	2.28
train_077	1	0	0.676	0.904	-0.819	0.0954	-0.967	-1.21	1.75	0.148	0.614	-1.34	-1.52	0.365	-1.28	1.15	-1.06	1.22	0.239	-2.03	-1.26	-0.924	0.238	-0.135	1.24	-1.04	0.169	-0.137	0.88	-1.56	-0.471	-0.324	0.599	-0.246	1.2	-0.022	-0.152	0.598	1.64	0.031	0.646	0.138	1.09	-2.78	0.934	-0.111	2.44	0.191	0.762
train_078	1	1	0.655	-2.14	0.753	-0.47	-0.0143	-0.493	1.76	0.816	0.0545	1.45	0.111	-0.148	-1.21	-0.77	-0.524	-0.339	1.78	0.441	-0.914	-1.04	-0.415	-0.542	0.711	1.63	1.08	-0.406	0.358	0.646	-0.744	-1.71	0.949	0.515	-1.16	-0.727	0.382	-0.233	-2.15	2.8	0.509	0.424	0.945	0.839	-2.03	1.05	1.17	1.37	1.48
train_079	1	0	0.526	1.94	-0.142	0.855	0.902	0.323	-0.0534	-0.352	-0.562	0.761	0.471	0.564	-0.18	-0.849	-0.179	-0.404	-0.815	0.464	1.65	-1.11	-0.501	0.26	-1.01	-1.39	0.206	0.25	1.41	0.951	1.74	-0.0165	0.324	0.969	-0.555	1.15	-0.706	-0.786	-0.228	0.902	-0.469	-0.938	-0.983	1.12	2.13	-0.861	-0.145	0.768	-0.736
train_080	1	1	-0.494	0.378	-0.465	0.591	1.38	0.855	-0.841	0.235	0.977	-0.958	-0.469	-0.201	2.79	-1.58	-1.66	0.649	0.341	0.143	-0.383	1.09	0.865	-2.06	-1.46	1.72	0.624	-0.314	1.31	0.921	-0.713	-0.408	-0.353	-0.474	-0.524	0.122	-1.33	0.332	-1.41	-0.833	0.639	1.11	-0.697	0.87	0.445	-0.373	0.794	0.402	-2.55
train_081	1	1	1.22	-0.0913	0.0961	1.48	0.00471	0.589	-0.421	-1.4	0.725	-1.27	-0.254	0.0102	1.87	0.217	1.23	0.509	-1.16	0.246	-0.742	1.28	1.21	-0.497	1.69	2.72	0.691	-0.972	1.55	-1.47	0.0425	-0.417	0.449	1.39	0.555	0.729	1.56	1.13	-0.0558	0.733	-1.48	-0.104	-0.561	-0.701	-1.31	0.0184	-0.681	-0.425	-0.91
train_082	1	1	-0.179	-0.229	0.567	0.256	0.367	-0.0104	-0.57	0.176	-0.93	-1.21	0.396	-0.285	1.19	0.309	1.57	-0.801	-0.264	0.529	-1.52	1.61	0.513	0.294	1.01	-0.642	-0.663	0.918	-1	1.28	-1.86	-1.62	-1.22	1.2	0.441	-1.53	0.464	1.32	-0.287	1.14	1.84	-0.166	-0.679	-0.617	0.546	-0.348	-1.37	1.66	-1.09
train_083	0	0	-0.63	-0.5	-0.148	-1.27	-1.44	1.98	0.16	-0.864	-1.71	-0.638	1.53	1.25	-0.649	-0.707	-1.58	0.482	-0.627	2.31	1.24	-0.192	-1.29	1.12	-1.37	-0.189	-0.676	-0.696	-1.13	-0.187	1.24	0.981	2.14	-2.53	-0.716	0.0864	-1.88	-0.452	-0.133	0.672	-0.265	1.08	-0.0481	0.25	-0.0602	0.418	-0.988	-1.46	-0.875
train_084	1	1	-0.971	0.502	1.79	0.11	0.344	-0.491	0.319	-0.808	-1.8	-0.0863	-0.0882	1.64	0.816	-0.882	1.32	0.06	-0.586	-0.483	-1.24	0.189	-0.69	-0.225	-0.742	-0.219	-0.746	-1.58	-1.24	0.295	-1.33	-1.26	-1.36	-0.286	-0.358	-0.174	-0.534	-0.495	-1.71	0.304	0.817	-0.847	0.0374	-0.0811	-0.531	-0.574	0.145	-0.114	-2.9
train_085	0	0	-0.34	0.548	-0.0293	0.523	0.82	-0.438	-0.327	1.36	-1.23	0.572	-0.581	-0.733	-0.766	0.532	0.694	-0.329	1.23	-0.272	0.635	0.649	-1.49	-0.575	0.685	0.542	0.344	0.421	1.31	0.159	0.412	0.44	1.34	-1.02	-0.416	1.72	0.879	-0.838	0.631	-0.531	1.49	-2.13	-0.0174	-0.0587	1.84	1.06	-0.299	-0.775	-0.291
train_086	1	1	0.927	0.741	0.611	0.564	1.61	-0.792	1.23	-0.22	-0.223	-0.382	-2.16	0.51	-2.03	-0.733	-0.859	1.89	-1.04	-1.95	-0.83	-0.289	0.688	-0.558	0.778	-0.775	-0.646	1.13	-1.27	0.503	-0.755	-0.99	-2.11	-2.18	0.927	-0.628	-0.815	2.05	0.0324	-1.34	-0.538	1.62	1.07	-1.79	-0.776	1.31	1.37	0.156	0.821
train_087	0	0	0.496	0.405	0.182	0.993	1.04	0.943	-0.327	-0.964	1.31	0.543	-1.56	-1.05	-0.0307	-1.83	-1.59	-0.542	-0.542	-0.713	0.778	0.169	1.06	-1.26	-0.677	-0.945	0.637	-1.19	0.199	-1.22	-0.361	-0.229	0.174	-1.29	0.825	-0.889	0.0742	-0.553	-0.79	-0.708	-0.806	-0.475	-0.43	-0.254	-0.04	-1.79	0.243	-1.72	-1.17
train_088	1	0	-1.2	-0.302	-0.573	-0.0215	-1.48	0.211	-0.785	-0.41	1.23	1.01	0.833	0.62	-0.941	-0.652	-1.85	0.558	0.114	0.653	-0.135	1.97	0.754	-0.211	-0.971	-1.44	1.33	-0.881	-0.678	-0.818	1.25	-0.483	1.67	0.274	0.285	-0.181	-0.667	-0.786	0.071	-1.44	-0.354	-0.741	0.652	0.434	-0.828	-0.25	0.893	0.91	-0.0602
train_089	1	0	0.242	0.665	-0.511	2.36	-0.512	0.482	1.12	0.754	-2.04	0.0434	1.81	1.52	0.69	0.475	-0.787	-0.0656	0.477	0.667	0.102	-0.199	0.0296	0.208	1.31	0.483	0.106	-0.458	-0.669	-0.582	0.868	0.917	0.745	-1.07	-0.119	-1.34	1.68	0.999	-0.806	-0.754	-0.252	0.358	-0.812	0.412	-1.32	0.542	1.05	-1.61	0.563
train_090	1	1	-1	-0.657	0.0722	0.79	1.08	0.691	-0.594	-0.619	0.549	-0.215	1.72	-1.34	0.11	-0.00465	1.18	-0.235	0.841	-0.73	-1.68	1.52	-0.854	1.26	-0.486	0.593	0.553	1.51	-0.353	-0.49	1.33	0.0894	1.06	0.606	1.22	0.59	0.203	-1.08	0.337	0.702	-1.12	0.245	0.422	1.62	-0.729	-0.578	-0.33	0.679	0.912
train_091	0	1	-0.119	0.462	0.0692	-0.356	-1.18	0.854	-1.09	-1.22	0.915	1.07	-0.441	-0.292	1.53	-0.13	0.996	0.96	-0.145	0.561	-1.3	-0.0372	0.714	1.4	-0.203	-0.15	-1.63	0.339	1.51	-0.554	0.138	-1.43	-1.22	-0.147	0.558	1.52	-0.957	0.655	-0.626	-0.672	-0.0689	-0.717	-0.244	-0.207	0.846	-1.94	-0.498	-0.091	-1.02
train_092	1	0	1.34	-0.979	-1.47	-0.475	-0.685	-1.66	-1.21	0.0431	-2.3	-0.212	-0.604	1.01	0.0927	-0.49	-0.22	-0.336	-0.103	1.12	0.972	1.15	-0.00861	2.39	-1.45	-0.91	-0.958	-0.924	0.788	0.498	1.12	-0.782	-0.792	0.0669	-0.785	-1.39	-0.174	0.0269	2.54	0.205	0.434	-0.821	-1.87	-0.42	0.562	-0.289	-0.0408	-0.956	-0.255
train_093	1	1	-1.96	0.794	1.2	-0.0441	1.06	0.0487	1.6	0.802	-0.115	0.435	-0.201	-0.755	1.35	1.08	-1.34	1.62	-0.789	-0.645	-1.15	0.108	-0.171	0.615	-1.3	0.38	-0.876	1.07	1.67	0.902	-0.951	0.648	-0.181	1.08	-0.295	-1.55	-0.284	0.689	-0.2	-0.134	-1.52	-0.29	-0.923	0.846	-1.23	-0.658	-0.659	0.233	-0.907
train_094	1	1	-1.25	-0.989	0.779	-0.565	1.37	0.65	-1.3	-1.18	1.59	-0.925	0.301	-0.587	1.34	-0.314	-0.116	-0.00401	-1.58	-0.413	-1.64	0.406	1.32	-0.12	-1.51	0.3	1.66	0.8	0.852	0.0532	0.475	-0.48	0.683	-0.237	-0.915	1.23	-0.443	-0.736	-0.973	0.371	0.279	0.34	-0.614	0.62	-0.0488	-1.16	0.896	1.76	-0.206
train_095	0	0	-0.473	0.701	-0.655	-1.08	1.37	-0.802	0.286	0.749	0.881	2.27	1	0.659	-2.26	-0.468	-1.35	-0.511	-0.462	-0.543	0.855	-0.373	0.607	-1.21	-0.239	-0.27	-1.19	0.119	-1.39	0.541	-0.112	-0.493	0.236	-0.839	1.06	-0.692	-0.72	-1.4	-3.03	-0.856	-0.417	-0.362	-0.913	0.585	0.819	-0.0608	-1.74	-1.07	1.81
train_096	0	0	0.62	0.245	-1.96	-0.978	-0.386	-0.389	1.56	0.141	0.531	-0.464	0.642	1.1	-1.24	-0.912	-0.29	-0.253	0.363	0.272	-0.0266	-0.822	-1.11	-1.46	1.03	-0.99	-0.35	-1.39	-1.12	-0.271	1.39	0.166	-0.125	0.214	-0.509	0.0499	-0.568	-0.438	1.39	-0.0595	0.948	0.0911	0.0564	0.589	1.14	-0.031	-0.997	-0.444	0.25
train_097	1	0	0.842	0.391	0.247	0.24	1.02	0.339	-0.399	-1.03	0.142	1.52	-1.8	0.9	-0.853	1.33	-0.405	-0.0531	-1.09	-0.863	0.204	-0.538	0.603	0.0172	0.341	-1.87	-0.00135	0.0461	-0.126	0.182	-1.43	-0.89	-2.02	-1.05	1.37	0.0213	-1.3	-0.157	-1.11	-0.387	2.25	-0.335	1.63	-1.18	-0.185	0.4	-0.685	0.394	-2.25
train_098	0	1	-1.13	-0.728	0.504	1.13	-1.48	-0.15	0.0665	-0.406	2.74	-0.146	-1.71	-1.22	0.223	-0.0632	0.307	-0.911	-1.78	-1.17	1.49	0.922	0.0127	1.27	0.346	0.237	-0.703	-0.515	1.44	-0.541	0.206	-0.73	1.17	-0.0208	1.54	-0.397	1.92	0.462	-0.013	1.03	-0.652	1.37	0.477	-0.199	-2.67	0.892	1.14	0.365	2.81
train_099	1	1	0.0193	-0.274	0.298	0.1	-0.228	0.419	-0.281	-2	0.349	-0.131	-0.0241	-1.27	0.899	0.946	-2.12	0.0238	-0.704	0.338	0.873	0.999	-0.712	1.45	1.06	-0.981	0.583	-0.233	1.4	1.35	-0.144	-1.13	-1.23	0.345	1.24	-2.56	-0.772	0.988	1.07	-0.562	0.00554	-0.0145	1.32	-2.19	0.734	0.103	0.0183	-1.21	0.746
train_100	0	0	-1.37	1.01	-0.298	0.136	-1.27	0.554	-0.816	-0.0252	-0.384	1.07	0.163	-1.3	0.0968	1.42	1.09	-0.923	0.685	0.0811	1.16	-0.772	-2.4	-1.44	1.16	0.341	0.129	1.03	0.781	-1.78	0.641	-0.0439	2.72	-1.22	-0.243	0.578	1.05	0.466	0.706	-1.64	-0.34	-0.461	-0.421	0.639	0.0977	1.21	-0.075	-0.163	0.708
train_101	1	1	0.376	2.09	0.164	0.696	-0.733	-0.319	0.244	1.61	0.278	-0.177	-0.911	1.62	-1.58	-1.91	0.256	0.761	0.41	-0.43	-0.54	0.328	0.135	0.72	-0.819	-0.956	-0.887	0.593	-0.461	-0.906	1.48	0.111	0.969	1.09	-0.944	-1.09	-0.465	1.15	1.12	0.22	-1.66	0.842	-1.09	0.835	1.15	0.234	-0.806	2.18	-0.549
train_102	1	0	-0.705	0.453	0.332	0.52	-1.36	-1.06	1.97	2.01	0.275	1.56	0.327	0.88	-0.45	1.42	0.72	-0.478	-0.473	-1.12	1.37	0.141	0.52	-2	0.728	1.55	-1.79	-0.342	-0.551	-0.12	-0.753	2.56	-0.412	-0.0355	0.376	-0.476	0.115	-0.762	-0.146	-0.857	-1.45	1.56	-0.0936	0.241	0.287	0.707	0.761	-2.5	-0.639
train_103	1	0	0.552	0.213	0.0966	-0.433	-0.922	0.274	-0.0746	0.998	-0.504	0.996	-0.753	-0.572	-1.67	-0.844	-0.812	-0.0441	-0.559	-0.613	1.14	1.65	0.527	0.55	1.58	-1.59	0.79	0.087	0.844	0.283	1.55	0.941	1.18	-0.0529	-0.145	-0.423	0.469	0.0982	-0.847	-0.816	-0.196	-1.48	-0.356	0.442	0.938	1.52	-0.412	0.131	0.126
train_104	0	1	-0.769	-0.284	1.79	-1.22	0.189	1.49	0.593	0.22	0.438	0.961	-0.164	-1.76	-0.81	1.13	-1.44	-0.109	1.78	0.247	0.053	0.507	1.32	-0.412	0.81	0.391	0.56	-0.324	-0.618	-0.821	-0.231	-2.06	0.621	-0.317	-1.61	-0.527	0.39	0.0369	-0.0851	-0.512	-0.428	-0.195	0.423	0.229	-0.034	1.15	0.085	0.625	1.1
train_105	1	1	-0.175	-0.487	0.182	1.32	-0.662	0.572	0.434	0.224	0.0672	-1.18	0.00127	-0.167	0.428	0.13	0.155	1.6	-0.191	0.763	-0.359	0.243	0.774	0.163	1.64	0.881	0.535	0.165	1.07	-0.114	2.64	-0.14	-0.479	0.538	0.215	-0.534	0.0838	0.864	-1.54	0.621	0.218	0.157	2.19	0.739	0.863	0.759	-0.276	-0.835	-1
train_106	0	0	0.916	-0.0894	-1.32	-0.286	-1.6	-1.07	1.67	-0.733	-1.43	0.793	-3.15	0.966	0.191	-0.631	-1.14	0.732	1.94	-0.276	1.05	0.369	0.775	-0.812	0.305	-0.731	-2.05	-1.04	-0.572	1.86	1.82	1.9	-1.57	-2	0.514	1.12	0.458	1.97	-0.072	-1.32	0.164	-0.377	1.04	-1.57	0.447	-1.48	-1.61	-1.59	-1.21
train_107	1	1	-1.64	-0.95	-0.271	0.474	0.552	0.949	0.59	-1.7	0.468	0.792	0.276	-1.19	2.34	-1.82	1.88	0.115	-1.12	-1.29	-0.385	-1.41	-0.749	-0.643	1.15	0.933	1.38	-0.69	1.4	1.22	-0.535	-1.84	0.428	1.6	-1.41	0.432	0.858	1.85	0.215	1.52	0.0816	0.415	-1.4	0.798	-1.89	-0.979	0.607	0.85	-0.262
train_108	1	1	0.179	0.432	0.134	0.0363	-0.464	1.37	0.573	1.1	0.159	0.739	-1.28	-1.37	0.826	-0.543	1.5	0.607	0.915	-1.98	-0.0955	0.13	1.09	-0.191	1.31	-0.371	0.368	1.83	0.363	-0.466	-0.0181	-1.57	-0.176	1.24	-1.34	0.312	1.31	1.13	-1.6	0.817	-1.16	-0.0759	0.0493	1.7	-1.56	0.355	-0.342	0.588	0.59
train_109	0	1	-0.271	1.05	0.00303	2.71	-0.214	-1.77	1.77	0.292	-0.681	-0.276	-0.171	0.469	-1.11	0.854	-1.62	-0.74	1.53	0.0496	0.3	1.93	-0.433	1.96	0.587	0.615	-0.49	0.476	-0.278	0.204	2.11	-0.118	0.176	0.723	1.02	0.0726	-0.274	-0.139	0.919	1.27	0.0619	0.828	2.26	-0.518	1.25	1.05	0.316	-0.748	0.687
train_110	1	1	-0.433	-0.995	-0.64	0.285	-0.559	0.479	-0.191	0.489	0.479	-1.13	1.75	0.126	1.53	0.929	0.00101	0.64	-0.762	-0.0983	-0.39	-0.926	0.468	-0.29	-0.931	1.29	0.965	-0.718	0.146	-0.843	-0.495	-0.377	-0.178	-0.241	0.635	0.193	1.51	-0.531	0.186	0.103	-1.42	0.197	0.176	-0.733	-1.15	-0.582	0.563	0.749	2
train_111	0	0	0.769	2.65	-0.961	-0.00105	-0.615	-0.524	0.784	0.304	0.12	-0.206	-1.19	-0.822	-0.696	0.563	0.931	-0.301	-0.442	-1.61	1.36	1	0.15	-0.956	1.04	-0.741	0.167	-0.342	-0.418	-1.38	-0.107	0.818	1.04	-1.64	-0.44	1.42	0.0328	-1.62	-0.458	-0.115	1.3	-1.67	0.632	1.07	0.891	1.75	-1.07	-1.97	-0.984
train_112	0	1	0.438	-1.96	0.669	-1.19	1.28	0.45	-0.884	0.737	0.0318	-0.513	1.19	-0.163	2.58	-0.479	0.275	-0.576	0.561	-1.07	-1.17	-0.17	0.0247	-0.935	-1.07	0.938	0.449	1.89	-0.861	0.517	-0.969	1.1	0.985	1.45	-0.0455	-1.86	-0.173	-0.104	1.57	0.173	1.4	0.421	-2.04	0.688	-0.19	-2.16	0.399	2.37	-0.323
train_113	1	0	0.88	0.669	-0.154	-2.06	0.0876	0.105	-0.0587	-0.0219	-0.376	0.665	-0.821	-2.2	-0.27	-1.03	-0.826	-1.05	0.78	0.244	1.27	1.49	0.875	-1.23	-0.618	-0.0928	-0.834	1.4	0.468	1.57	-0.343	1.4	-0.491	-0.281	0.845	-1.26	-1.05	0.93	-0.0465	-0.937	-0.097	-0.524	1.14	-1.02	0.625	0.378	-0.0463	-0.777	0.533
train_114	0	1	-1.28	-0.028	0.897	-0.619	0.468	0.617	0.0207	-0.85	0.161	0.033	-0.271	-1.99	0.494	2.41	1.79	0.138	0.802	0.0609	-0.564	-0.665	-1.46	-0.746	-0.384	0.0224	0.0634	0.896	0.145	0.886	-2.12	-0.314	0.914	1.51	0.797	-0.168	0.671	1.04	-0.0558	-0.184	1.01	0.609	-0.973	-1.09	0.424	-0.254	0.702	1.1	-0.483
train_115	1	1	0.528	-0.281	1.11	-0.454	1.01	0.7	0.633	2.02	-0.223	-0.973	0.545	-1.45	0.564	2.65	0.0721	0.826	-1.32	-1.25	-0.402	-0.105	0.653	0.174	1.29	0.715	-0.195	2.21	1.34	0.972	-0.13	0.166	-0.723	0.369	-0.594	0.351	0.214	1.09	-0.45	0.151	0.161	-0.81	1.31	0.666	0.743	-0.827	1.45	0.183	0.0983
train_116	1	1	-2.54	-0.632	2.06	-0.563	1.11	-1.88	0.922	1.14	0.561	-1.56	0.809	-0.5	0.758	-0.379	0.26	1.72	-1.84	-0.989	-0.615	-0.838	-0.743	-0.614	-0.374	0.796	0.0943	1.23	1.94	-0.059	-2.41	0.906	-1.02	0.538	-2.2	-0.0493	0.789	-0.323	1.07	0.831	-2.01	1.3	-0.356	0.304	2.7	-1.14	0.314	2	0.576
train_117	1	1	0.704	-2.61	0.704	-1.33	-1.28	-0.919	-0.812	1.59	0.861	-1.72	0.235	0.51	0.227	1	0.601	-0.137	0.445	0.827	-1.21	1.05	0.848	1.09	-0.348	0.0242	0.324	1.23	0.863	1.25	-0.347	0.152	-0.877	0.585	-0.423	0.927	1.27	-0.365	-1.95	1.77	-1.23	0.827	-0.492	0.863	-0.286	-1.79	-0.337	-0.643	0.127
train_118	1	0	0.672	0.918	-0.957	-1.11	-0.195	-1.24	0.366	-1.85	-1.7	0.428	-0.63	-0.86	-0.31	-1.2	-1.49	-0.437	0.431	0.795	1.07	-1.21	0.214	-0.787	-1.76	0.739	-0.051	-1.33	-0.764	0.825	-1.25	-0.696	1.7	-0.802	-0.637	0.619	-0.304	-1.45	0.307	0.398	1.27	-1.01	-0.926	1.11	-0.0694	1.45	1.38	0.799	-1.39
train_119	1	0	1.53	1.39	-1.96	-0.689	0.161	-0.775	1.29	0.0718	-1.37	-1.3	-0.568	1.76	-1.29	-0.798	-0.609	-0.143	0.333	0.0825	0.264	-0.899	-0.777	-0.811	-0.87	-0.684	-1.31	-1.25	0.109	0.861	-0.66	1.6	0.846	-0.974	0.913	1.17	0.0787	-0.101	-1.24	-0.185	0.706	0.125	-0.888	1.02	0.859	-1.26	0.0377	-0.134	-0.985
train_120	0	1	-0.0667	0.687	0.83	0.24	-0.107	-0.152	-0.651	-1.14	1.54	-0.599	-0.442	1.04	0.904	-2.28	0.965	-0.0543	0.324	1.41	-0.0515	1.01	-0.202	-0.65	2.01	0.648	0.311	-1.87	0.33	0.212	-0.248	-1.71	0.897	1.74	-3.66	-0.126	0.734	0.122	-1.06	0.0895	0.753	1.45	-0.316	-1.54	-0.196	-0.938	-0.0479	0.0576	0.348
train_121	1	1	-0.276	0.297	-0.259	0.116	0.263	1.77	-0.171	-1.75	0.403	-0.093	0.342	0.699	1.21	2.47	1.21	0.312	-0.83	0.815	1.03	0.22	0.736	-0.519	0.576	2.07	-1.57	1.05	-0.663	0.176	1.29	0.0165	1.63	0.803	1.5	-0.0157	1.85	1.59	1.19	-2.01	0.0746	-0.875	-1.05	0.542	-0.0781	-0.287	0.546	-0.645	0.105
train_122	0	0	1.53	1.88	-1.62	-0.688	0.215	0.841	1.58	0.369	-1.38	0.419	-0.42	-0.441	-0.572	-0.815	-0.136	0.975	-1.43	-1.48	1.14	-0.881	-0.0696	-0.264	0.679	-1.87	-0.198	0.563	-1.23	0.27	0.213	0.874	-0.353	-1.29	-0.184	0.331	0.345	-0.118	-0.324	0.597	-1.55	-2.01	-0.823	0.52	-0.228	0.359	1.53	-0.388	-0.869
train_123	1	1	-0.0764	1.21	0.659	0.273	1.01	-0.511	-0.181	-0.299	0.424	-1.2	-0.739	0.402	0.827	-1.94	-0.359	0.446	0.513	-0.115	-0.0643	0.432	1.07	-0.886	1.19	0.79	-0.567	0.273	-1.11	1.22	0.61	-0.853	0.633	0.627	-2.14	0.336	-0.209	0.296	0.103	1.34	0.331	1.41	-0.861	1.1	-2.58	-0.141	1.29	0.308	0.593
train_124	0	0	1.03	-0.397	-1.03	0.12	0.641	0.606	0.333	-1.01	-1.29	1.03	-0.142	-0.477	-1.29	-0.284	0.704	0.574	1.56	0.851	1.03	-1.66	-1.13	0.561	-0.29	0.491	-0.152	0.795	-2.32	-1.19	0.274	0.158	1	0.846	-0.0615	0.324	1.11	-1.14	0.831	-0.897	1.64	-1.43	-0.00525	-1.07	-0.676	2.69	-1.66	-1.25	-1.13
train_125	1	1	-2.82	-0.787	0.354	-0.727	-1.47	-1.07	0.31	-0.482	-0.126	-0.876	-2.08	-0.165	0.232	-0.376	-0.279	0.196	0.5	0.769	-1.46	0.229	1.75	-0.499	-0.946	0.626	2.39	-1.55	1.56	-0.548	0.951	-1.6	-1.14	0.172	-0.523	-0.262	1.25	0.112	-1.46	1.85	-0.722	1.45	1.98	1.68	-1.97	0.414	2.25	0.382	-0.669
train_126	1	1	0.738	1.12	0.502	0.557	-0.0288	0.196	-1.52	0.45	1.23	-0.986	0.43	-1.34	0.483	0.372	2.51	0.79	-0.521	0.653	-0.0826	0.226	0.048	1.29	0.816	0.78	-0.907	0.0521	0.431	0.044	-0.218	0.676	0.731	-0.244	-0.195	1.26	0.523	0.548	-1.62	1.08	-0.258	1.21	0.65	2.02	1.52	-1.09	0.231	0.308	-0.0783
train_127	0	1	-1.34	-0.382	-0.52	-1.99	-0.667	-0.488	0.00953	1.39	-0.519	-1.1	-0.122	1.2	-0.251	0.115	1.76	0.211	0.576	0.452	-0.302	0.694	1.18	-0.124	-1.09	0.979	-0.257	-0.693	0.184	0.769	-0.583	-1.41	0.648	1.55	1.29	-1.09	-0.308	-0.948	0.791	1.4	1.88	0.0282	0.841	-1.51	-0.37	-0.498	0.0232	0.509	-0.0549
train_128	0	1	-1.23	-0.263	0.872	-1.25	-0.314	1	-0.985	1.11	0.485	0.482	1.34	-0.38	1.04	-1.53	-0.118	1.42	0.623	0.871	-0.367	-0.499	-0.889	-0.352	1.04	-0.805	-0.459	-0.104	0.193	-1.22	-0.019	1.3	1.96	0.0894	-0.381	-1.88	-0.638	-0.627	-1.54	-0.65	-0.902	2.76	-0.183	0.183	-1.03	-0.454	0.605	0.267	-0.261
train_129	1	1	-0.502	0.865	0.381	1.56	-0.769	-2.08	0.889	-1.39	1.41	-0.462	1.17	2.42	0.274	-0.0426	-0.56	-0.246	-2.37	0.0945	-0.816	0.228	1.03	-0.0256	-2.13	-1.25	-1.99	-1.32	-1.07	0.742	-0.785	-1.45	0.504	1.62	-0.401	-0.0692	0.78	-0.109	-1.04	0.633	0.0926	0.564	-2.3	-1.38	-0.651	-0.431	0.452	0.761	0.208
train_130	0	1	0.775	-1.88	0.984	0.453	0.897	-1.1	0.179	0.8	1.59	-0.025	0.334	-0.0719	-0.261	0.345	0.502	-1.13	2.11	0.321	-1.32	1.52	0.164	-0.0995	1.58	1.79	-0.616	-0.796	0.54	-0.139	-0.774	0.996	-0.407	0.00396	0.853	0.315	-1.72	-0.121	-1.35	1.72	-0.965	-0.316	-0.718	0.37	-0.0865	-0.577	-0.493	0.731	1.16
train_131	1	1	-0.0599	-0.713	0.942	1.18	-0.305	0.185	0.613	-0.959	1.04	-0.675	-0.106	-2.14	2.51	0.593	0.0282	-0.176	-0.173	-1.53	1.16	0.755	0.0209	-0.485	1.6	1.39	0.88	-0.184	1.74	1.91	1.3	0.553	-1.75	0.961	0.708	-0.722	1.15	3.04	-1.47	0.81	-1.42	0.213	1.82	-0.258	-1.47	-0.616	0.438	0.293	0.337
train_132	0	0	-1.72	1.92	0.666	1.56	1.38	0.841	0.808	-0.472	0.629	0.111	-0.473	-0.0573	-0.575	0.443	-1.1	1.16	-0.291	0.285	1.7	0.0476	-0.772	-0.642	0.0373	-0.233	-1.09	-1.65	0.585	-0.0609	-1.09	0.965	-0.477	-0.988	0.595	0.726	1.9	0.544	1.27	-1.33	-1.29	-1.01	-0.87	-0.899	0.119	0.601	-0.715	-2.7	1.43
train_133	1	1	-0.899	0.207	0.785	0.0673	-0.19	2.14	0.86	0.0197	0.173	-1.17	0.29	0.839	1.1	0.00449	0.636	1.65	-0.582	-2.77	1.75	-0.767	2.29	-0.486	-0.0465	1.11	-1.17	1.1	0.693	0.501	0.881	-1.1	-1.57	1.6	0.272	0.522	1.58	1.96	-1.11	1.13	-0.872	0.492	1.47	0.937	-2.28	0.497	0.0214	-0.622	-2.06
train_134	1	0	-0.24	0.931	-0.68	0.324	-2.06	-2.16	0.355	-1.02	-0.173	-1.23	-0.832	1.54	-1.72	-0.198	-0.99	-0.332	-0.281	1.4	0.833	0.635	-0.998	-0.191	0.31	-0.313	2.04	-0.624	0.136	0.191	0.152	-0.477	1.61	-0.383	-0.367	-1.48	-0.804	1.16	1.29	0.494	-1.47	0.677	0.163	-0.645	1.88	0.0338	0.272	0.000373	-0.258
train_135	0	1	0.707	-0.234	0.508	-1.07	0.465	0.395	0.169	0.833	-0.516	1.53	-0.901	-2.18	-0.453	1.97	0.737	-0.984	1.22	-1.28	-1.9	-1.06	-0.837	-0.717	-0.269	-0.443	-1.14	-1.24	-1.15	-0.651	-0.135	-1.65	-0.181	0.473	-1.41	0.961	0.632	-1.32	0.546	0.0717	0.271	-0.19	-0.339	-1.33	-0.431	0.5	-0.0149	1.06	-0.478
train_136	0	1	-1.47	-0.206	0.00489	0.624	1.95	-1.21	-0.393	-0.133	1	-0.00961	1.36	0.676	0.404	-0.47	0.358	-0.0973	-0.0215	-1.06	-0.756	0.133	-1.09	-0.357	-1.32	-0.142	0.567	-0.775	-0.207	1.16	-0.958	-0.817	-0.921	-0.00686	-0.304	0.383	-0.883	0.345	0.0646	-0.895	1.42	0.99	-0.982	-1.67	0.0613	-1.15	0.971	1.5	-0.163
train_137	1	0	0.0746	-2.38	-0.506	-0.00495	-0.767	2.25	-1.1	-1.05	1.47	-1.46	0.284	0.744	-0.329	0.786	-0.94	-1.57	-0.528	0.678	-0.725	0.842	0.293	0.106	-0.87	-1.44	-1.12	-1.72	-0.709	-0.906	0.0236	-0.406	1.19	1.09	0.129	-0.678	-0.665	-0.425	1.36	0.847	0.203	-0.354	-0.0389	0.485	-0.624	1.36	0.907	-1.51	-0.109
train_138	1	1	-0.903	1.15	-0.534	-0.461	2.29	0.483	-0.562	0.606	1.06	-0.513	1.42	-1.18	0.86	-0.569	0.571	0.0221	-1.73	-0.712	-0.223	0.827	0.631	1.72	0.00617	0.795	0.368	-1.7	-1.29	-0.229	0.252	-0.115	0.678	2.09	1.42	-1.48	0.347	-0.905	-0.313	0.68	0.832	1.41	-0.37	0.439	-1.34	0.405	0.0911	0.421	2.22
train_139	1	1	-1.55	-0.0643	0.695	-0.0462	1.73	2.06	-1.67	-0.46	-0.622	-1.47	2.41	0.0628	0.278	-1.36	0.762	-0.62	0.00184	2.74	-0.633	0.749	1.09	0.411	0.503	-0.0252	0.897	0.977	0.0642	-0.477	1.66	-0.527	-0.203	0.18	-1.22	-1.86	0.141	-0.391	-0.441	0.176	-0.163	-0.98	-0.156	2.2	0.446	-0.744	-0.309	2.5	-0.696
train_140	1	1	1.32	0.138	-1.03	1.06	1.02	2.09	0.424	0.877	-0.906	-1.1	-0.609	1.29	-0.286	-0.286	0.0725	2.97	0.827	-0.872	1.01	-1.38	0.475	-0.204	-1.55	0.703	-1.4	-2.26	-0.528	1.53	0.312	0.666	1.06	1.69	0.438	0.396	2.89	0.508	0.653	-0.598	0.489	1.72	-0.028	-0.914	-1.65	1.58	0.658	-1.11	-0.98
train_141	1	1	0.365	-0.763	2.18	-0.612	0.132	-1.15	-0.607	-0.75	-0.0346	-2.06	-0.0161	0.505	-0.155	0.827	0.196	-1.25	-0.64	0.444	-0.0453	0.967	-2.24	-0.365	0.374	-0.884	0.301	0.258	-0.729	0.816	1.49	0.525	-0.621	0.356	0.445	1.37	-0.497	0.277	-0.77	-1.17	-0.34	2.03	0.952	0.107	-1.18	0.0249	0.561	1.06	0.0685
train_142	1	1	-0.987	-0.722	0.45	1.28	2.52	-0.662	1.17	-1.33	-1.54	-1.01	-0.819	1.27	-0.424	1.18	1.38	0.964	-0.478	0.558	-0.0223	-1.12	-1.15	0.731	0.68	0.176	-0.628	0.137	-1.82	0.749	1.23	-1.51	-1.68	-0.937	-1.63	0.534	0.92	1.07	1.28	0.437	-1.22	-1.5	-0.919	-0.354	0.304	1.76	-1.73	-0.778	1.09
train_143	0	1	0.237	-1.84	-0.355	0.742	0.767	-1.39	-0.42	-0.555	1.44	0.353	-0.629	-0.775	0.27	-2.32	0.711	-0.845	1.09	1.69	-0.923	1.19	-0.869	0.44	-0.329	1.67	-2.65	0.366	0.65	0.497	-1.63	-0.47	0.0693	1.25	0.287	1.59	-0.447	-1.23	1.26	-1.43	1.09	-0.229	-1.18	-2.53	-0.559	-1.65	-0.0618	-0.235	0.0955
train_144	0	1	0.499	-1.03	1.09	1.35	1.63	-0.368	-1.03	1.08	-0.205	-0.312	-1.41	0.641	-0.542	0.16	0.676	0.234	1.42	0.692	-2.07	1.08	-0.592	1.54	0.551	-0.32	-0.438	1.17	1.09	1.25	-1.1	0.763	-1.07	-1.8	1.55	1.63	-1.14	0.763	0.557	0.345	0.955	-0.559	-0.0569	-1.14	0.813	0.667	-1.47	1.16	1.06
train_145	1	1	0.0407	0.504	0.037	0.746	0.989	1.24	1.81	-0.238	-0.0238	-0.366	0.715	1.56	0.278	0.137	-0.531	0.225	0.373	-0.325	-0.23	-0.401	-0.679	-0.135	-0.626	0.302	-1.35	-0.329	-0.749	-1.1	-1.5	-0.833	0.856	1.85	-0.42	0.581	1.21	-1.21	-0.325	1.4	-0.899	-0.516	-0.525	-0.276	-1.75	-0.0795	-0.557	0.683	0.394
train_146	0	0	-0.342	-0.996	1.13	2.27	0.123	-0.939	-0.887	-0.36	0.833	-0.236	-0.373	0.166	1.37	0.71	-0.674	0.986	-0.0463	1.02	-0.831	2.03	-1.29	-0.0922	-1.69	1.17	-0.499	1.63	-0.742	0.816	-0.622	1.69	-0.766	0.278	0.273	-0.0611	0.708	0.2	1.33	-0.71	-0.158	0.5	-2.08	-2.29	-1.17	-0.341	-1.29	-1.06	0.0303
train_147	0	1	-1.52	-1.82	0.242	-0.477	-1.52	-0.658	0.775	0.187	0.0672	0.256	-0.839	-1.28	0.312	0.77	-0.11	0.85	0.262	0.402	-0.468	-0.108	-0.213	0.379	-1.22	0.838	0.785	0.239	0.379	0.061	0.0655	0.177	1.4	-0.0292	1.19	1.31	0.701	2.51	-1.18	-1.23	-0.376	-0.0257	-1.32	-0.394	-0.0775	-0.375	0.559	0.678	0.406
train_148	1	0	0.731	-0.246	-1.41	-3.2	0.282	-1.92	-0.398	-0.12	-0.348	-1.14	-1.68	-1.37	0.351	0.307	-1.93	-0.202	0.987	0.582	0.02	1.01	0.408	1.34	-0.125	-0.475	1.71	0.353	0.599	0.792	0.262	-0.358	-2.02	-0.998	-0.754	-0.354	-0.624	0.0319	-0.0597	1.31	-1.03	0.283	-0.602	0.873	0.39	0.334	0.638	-0.929	0.494
train_149	0	1	0.309	-0.62	1.33	1.54	1.86	0.764	1.5	1.72	0.986	-0.666	-1.57	0.745	1.23	-0.719	-0.604	0.765	1.61	-0.583	0.327	-0.799	1.29	-1.47	-0.85	0.412	-0.0972	0.283	-1.57	-1.3	-1.15	0.826	-0.777	0.556	1.91	1.24	0.917	-0.577	1.95	0.676	-0.773	1.59	1.41	-0.248	-0.781	0.681	-1.45	0.482	-0.413
train_150	0	0	0.956	1.28	-0.138	0.316	0.149	-0.804	1.46	0.104	-0.691	-2.19	1.19	0.538	-0.275	2.03	-0.873	-1.05	-0.873	-0.0603	0.0925	0.0783	-1.62	-1.57	-0.47	-1.82	0.144	-0.658	1.47	-1.51	-1.41	1.21	-1.09	0.238	0.64	1.08	-1.11	-1.4	1.8	-0.307	-1.85	-1.28	-0.0813	0.275	1.9	0.0479	0.142	0.138	1.64
train_151	0	0	0.611	1.46	-0.245	1.13	-0.749	-0.632	-0.2	-1.16	1.2	-1.06	-0.634	-0.404	-1.1	-0.886	-1.7	0.162	1.38	1.11	2.55	-0.0494	0.356	1.52	-1.69	-1.04	0.627	-0.475	-1.5	0.809	1.89	1.29	-0.497	0.0781	0.748	1.05	0.794	0.542	0.404	-0.0358	-1.75	-2.26	-0.328	-0.871	1.88	1.16	-0.959	-2.23	0.553
train_152	0	1	-1.4	-0.598	1.23	-1.45	1.5	-0.665	1.54	1.62	0.0334	-2.02	1.07	-1.09	0.152	2.14	-1.09	1.43	-0.374	-0.902	-1.22	-0.251	1.58	-0.543	-0.725	0.0125	0.237	-0.654	0.494	-0.129	1.05	-1.63	-0.213	0.0372	0.0558	0.378	-0.597	-2.02	0.063	0.00301	1.13	2.2	0.894	0.933	-0.34	-0.673	-0.37	-0.0768	-1.81
train_153	0	0	-0.314	-0.603	-0.673	0.0793	-1.44	0.282	-1.24	1.63	-0.403	2.32	0.947	0.903	-1.27	-0.222	0.657	-2.87	-0.181	-0.586	0.0377	1.36	-0.24	-0.0715	0.926	0.127	2.27	0.0966	0.427	-0.205	-0.0727	0.515	0.663	-0.0748	-0.212	-0.00142	-1.13	-1.85	1.06	0.273	-0.552	-1.71	0.327	1.1	0.574	-0.137	-2.13	1.15	2.14
train_154	0	0	2.02	-1.64	-1.96	0.641	-1.91	-0.0752	-2.01	0.947	-0.46	0.352	0.721	0.988	-0.609	1.75	0.335	-1.74	1.32	1.71	0.0558	1.13	-0.435	-1.09	0.0958	-0.19	0.286	0.662	1.32	0.362	0.748	1.27	0.239	-1.21	0.278	0.717	0.0214	-0.208	-0.349	0.434	-0.0535	-1.86	0.67	-0.00684	-0.797	1.21	-0.523	1.01	0.996
train_155	1	1	-0.452	0.668	1.82	0.39	0.0302	-2.05	-0.713	0.56	-0.165	-0.275	-1.08	-0.0189	-2.13	-0.31	-0.879	-0.418	-0.315	-0.939	0.243	1.65	-1.41	-1.1	1.5	1.33	-1.62	-0.075	1.47	-1.18	-0.42	-0.0392	1.42	-0.0959	-0.34	0.0654	-1.51	0.284	-0.722	0.892	-0.00523	1.96	0.255	-0.744	-0.938	-0.145	0.323	-1.37	0.505
train_156	1	0	1.56	0.128	-1.45	0.438	-0.192	-2.23	0.56	-1.14	-1.34	1.1	-1.15	-0.0111	0.0874	-0.114	0.0978	0.589	-0.937	1.39	-0.873	0.868	-1.7	0.838	0.53	-0.932	1.24	-1.33	0.302	0.677	-1.66	0.0946	1.61	0.118	-1.24	0.00453	0.265	0.838	0.394	0.243	0.16	-1.11	-0.895	-0.83	0.279	0.924	-1.01	0.287	-0.0155
train_157	1	0	0.768	1.11	-1.68	-1.61	-0.0446	-0.506	0.928	0.204	-0.15	1.53	-1.9	-1.51	0.12	-0.087	-1.81	0.524	0.433	-1.69	1.21	0.398	-0.756	-0.917	-1.41	-0.616	-0.66	-0.633	-0.494	1.23	-1.23	0.0829	0.682	-0.683	1.31	0.857	0.841	-0.118	-0.568	-0.931	-0.909	-1.11	-0.32	-1.67	0.583	-0.634	1.81	1.06	0.524
train_158	1	0	-1.19	1.17	-0.294	-0.215	-0.504	-0.762	1.55	-1.07	-0.407	0.398	-0.432	-0.439	0.268	1.03	-1.16	1.19	-0.702	-0.404	0.814	-0.151	0.392	-1.16	-0.0231	-0.94	-0.802	-0.746	-0.0602	-1.23	0.148	0.78	0.896	-0.709	0.924	-1.76	-1.05	0.216	-1.47	-0.0725	-0.976	0.668	-1.01	0.878	0.296	-0.378	0.455	-1.78	0.262
train_159	0	0	1.99	-0.351	-0.192	0.185	-0.968	0.339	0.951	-0.967	-0.132	0.167	-0.292	1.22	-0.895	-0.454	1.24	-0.0814	-0.22	1.66	-0.802	-0.415	0.272	-0.0662	1.68	0.394	-0.428	0.00898	-2.46	0.806	0.142	1.11	0.499	-0.194	-0.155	-0.176	1.25	-1.05	-0.923	-0.729	0.417	0.355	-1.26	1.38	-0.179	-2.33	-0.0205	0.69	0.513
train_160	0	1	-0.309	-0.107	-0.0565	0.366	0.669	-0.783	-0.577	1.08	-1.05	-0.754	0.87	0.283	0.295	0.348	0.0842	-0.0576	-0.851	0.306	-0.532	0.197	-0.206	-1.03	-0.879	0.013	-0.422	-0.012	-0.93	0.813	1.35	0.47	0.748	0.538	-0.217	-0.905	0.321	0.411	0.815	-1.32	1.32	0.614	1.34	-1	1.2	-0.784	-0.189	0.872	-0.587
train_161	1	0	2.02	0.355	-1.94	-0.212	1.17	-1.4	-0.194	1.1	-0.372	0.535	-0.451	-0.967	0.422	0.0859	-0.845	-1.06	2.11	-0.892	0.701	0.784	0.219	0.396	-1.59	0.764	-1.15	-0.0706	-0.355	1.88	0.0922	-1.36	-1.8	-0.734	-0.204	2.76	1.32	0.398	1.15	-1.62	-0.862	-0.808	0.842	-0.0304	0.0584	1.37	0.348	-1.25	0.0387
train_162	0	0	-0.965	-0.11	-0.25	-1.36	0.859	-2.3	-1.52	-0.24	0.234	0.229	0.0484	-1.43	-0.74	-0.244	0.0658	-2.02	0.977	-0.0571	1.69	0.116	-1.36	-1.35	0.15	1.34	1.72	-0.203	0.0257	0.377	2.13	-0.164	0.928	0.479	0.838	1.13	0.916	-0.105	0.843	-0.0407	0.407	-0.468	-1.01	-1.04	0.863	0.351	-0.982	-1.27	0.151
train_163	0	1	-2.48	-0.0564	-0.0949	1.62	-0.626	0.79	0.215	-0.399	3.35	-1.97	0.194	-0.193	2.43	-0.669	-0.385	0.875	-2.46	1.23	0.427	-0.113	0.915	0.66	1.96	0.691	2.66	1.39	0.877	-2.05	-0.176	-1.5	0.693	0.858	-1.01	1.26	1.06	-0.798	0.0435	2.04	-0.587	0.329	0.565	0.0424	-0.721	0.175	-1.46	-0.0956	0.119
train_164	0	0	1.36	1.55	0.0485	0.417	-0.531	1.48	-1.42	-0.724	0.0227	1.34	-0.397	-0.437	-0.751	-1.73	0.742	-0.521	-0.0548	0.943	1.08	-2.02	-0.014	-0.455	-2.65	0.983	-0.523	0.313	-0.713	-0.178	-0.13	1.2	0.188	-0.994	0.00508	-0.175	-1.08	-1.47	-0.544	0.0681	-0.0282	0.0836	-2.53	1.01	0.187	-0.346	-2.34	-0.984	-1.17
train_165	1	1	-1.23	-0.668	1.92	0.28	0.4	-0.72	-0.202	-1.5	0.0861	1.14	0.796	-0.913	-0.233	-0.919	0.0175	-1.81	-0.547	0.974	1.31	-1.29	-2.13	0.79	-0.428	0.926	0.456	-1.62	-0.75	-0.696	-2.02	-2.03	0.945	1.13	-1.71	-1.46	0.418	0.362	0.796	1.71	0.574	0.782	-0.602	-0.711	-0.746	1.18	0.271	0.482	0.124
train_166	0	0	0.279	1.08	-0.52	0.423	0.572	0.0205	-0.46	-0.502	0.00981	-1.94	0.261	0.752	-0.105	-0.861	-0.846	2.46	-0.844	0.159	1.15	-0.597	1.24	0.245	0.883	-0.529	0.03	1.42	-0.572	0.447	1.13	1.08	-0.724	-0.493	-1.21	0.669	1.01	0.193	-1.7	-1.56	-1.5	0.736	0.188	0.113	-0.196	1.65	-0.186	-1.32	0.0172
train_167	0	1	0.482	0.0536	0.0821	-0.0194	1.09	1.33	-0.917	0.117	1.96	-0.141	0.785	0.243	-0.267	-0.0628	-0.313	0.623	-0.244	-0.197	1.17	-1.03	0.0251	-0.621	0.385	1.92	-2.85	1.21	1.24	0.191	-1.24	-0.382	-0.41	1.09	0.672	-1.39	0.487	1.16	-0.566	0.131	0.884	-0.776	-1.81	-0.0287	0.448	-0.478	1.2	-0.933	0.407
train_168	0	0	-0.322	-0.092	-2.19	1.75	-1.96	2.32	-0.471	-0.609	1.09	0.272	-0.763	0.25	0.0193	0.809	0.283	-0.635	1.01	1.64	-1.29	0.976	0.777	0.778	-0.479	-1.75	0.463	-0.951	-0.299	-1.13	1.44	0.242	-0.121	0.131	-0.259	-0.513	-0.635	0.414	-1.29	1.18	1.76	-1.99	-0.305	-0.0486	-0.424	-0.177	-0.741	-1.41	-1.37
train_169	0	1	0.138	-1.22	0.000667	1.06	-2.39	0.744	-1.63	0.936	1.26	0.231	0.211	0.217	0.164	0.736	1.31	0.267	-0.69	-0.891	-1.99	1.63	-1.42	0.0197	-0.294	-1.22	-0.589	0.727	-0.588	-0.922	1.13	0.355	0.572	1.91	1.35	-0.0528	-0.26	1.02	-0.399	-2.61	0.395	0.859	0.732	0.373	-1.41	1.18	-0.754	-0.257	-1.07
train_170	0	1	1	-0.118	0.693	0.168	1.03	1.27	-2.16	-0.117	0.0756	-0.645	-0.145	-0.643	0.389	1.46	1.49	0.767	-1.71	-0.519	0.0548	1.09	-1.58	1.06	0.438	0.713	-0.109	1.56	2.01	-1.08	-0.451	0.00658	-1.66	0.0499	0.192	0.497	-0.503	1.13	0.685	-1.6	-0.085	-2	1.53	-1.16	-0.112	1.66	-1.02	0.84	-0.609
train_171	1	1	0.651	-2.29	-0.656	-2.67	-0.362	0.849	0.667	0.718	0.673	-0.281	-0.307	-0.13	0.654	0.494	1.46	0.243	0.411	0.513	-0.00347	-3.11	0.866	-0.566	1.89	-0.357	-1.63	-0.255	-0.0988	1.94	0.644	0.141	-0.695	-0.437	-0.668	-0.526	-0.0581	-0.574	-0.224	0.935	-0.987	1.41	0.18	0.5	-0.953	-0.59	-0.3	0.97	1.58
train_172	0	1	0.3	0.241	-1.97	-1.91	-2.11	1.18	-1.92	0.637	-1.14	-0.233	0.688	-0.158	1.01	0.783	0.346	-1.24	0.0652	1.5	-0.685	0.881	0.636	0.371	0.0475	-1.68	-0.188	1.49	-0.994	-0.0106	0.322	-1.17	-0.224	-0.719	0.982	-1.02	-1.44	-1.98	-0.479	0.489	0.646	-0.874	1.06	1.49	-1.37	-0.686	-1.31	0.287	-0.194
train_173	0	0	1.83	0.403	-1.98	-1.95	0.979	2.41	0.551	1.29	-1.79	0.0745	-0.485	-0.15	-1.88	1.97	-0.553	-1.62	-0.0471	1.26	0.913	0.126	-1.64	-0.194	-0.139	-2.32	-0.177	-0.286	-1.31	-0.145	-1.23	1.38	-0.944	0.299	0.132	-1.27	-0.337	-1.6	0.386	-0.147	-0.0312	-1.01	-0.092	-0.976	0.899	-0.148	-0.513	-0.196	1.79
train_174	1	0	-0.979	0.00522	-0.693	0.259	-0.272	2.63	-1.02	0.617	-1.38	0.235	1.12	-0.76	-1.03	-0.118	0.28	1.63	-0.293	1.72	0.267	-0.0759	1.62	1.26	-0.973	0.0765	-0.886	-0.507	1.01	-1.56	1.1	0.47	0.142	-0.757	-1.75	0.654	-0.746	-2.64	1.99	0.569	-1.16	-0.725	0.816	1.92	-0.35	1.89	-0.694	-0.566	0.082
train_175	0	1	-0.295	0.625	0.313	0.652	1.3	-0.796	-0.788	-1.56	0.323	1.12	-0.728	-1.21	-1.3	-0.45	0.177	0.535	0.608	0.838	0.206	0.0606	-1.9	0.5	-0.523	-0.0287	-0.98	1.01	2.31	0.893	1.18	-0.566	-0.604	0.703	-0.475	1.17	-1.1	1.37	-0.383	-0.852	0.463	0.00195	-0.448	-0.0275	-0.687	0.908	1.85	0.626	-1.58
train_176	0	1	0.203	-1.37	1.04	-1.01	0.583	1.07	-1.62	-1.49	1.39	0.984	1.38	-1.44	-0.255	1.33	-1.31	-1.38	0.503	1.15	-0.538	0.859	-1.44	0.125	0.25	0.554	-0.145	-0.757	0.0612	-0.186	-0.821	-0.669	0.478	0.609	-0.298	-1.82	-2.01	0.899	1.22	-0.863	0.991	0.433	0.0687	-2.23	0.303	0.873	2.17	1.41	1
train_177	1	0	0.976	-0.109	0.842	-1.41	-1.51	-0.293	1.04	0.107	-0.119	-0.272	0.61	0.302	-0.09	0.367	0.0327	-2.1	-1.1	0.221	0.371	-0.104	1.6	-0.643	-1.47	-0.0799	-0.0565	-1.28	-0.55	0.108	1.47	0.73	0.823	-0.449	-0.888	-0.691	0.0693	-1.12	-1.54	1.82	-1.75	-0.798	-1.01	-0.0897	-0.621	-1.89	-1.09	-0.253	-0.341
train_178	0	1	1.35	-1.54	-0.871	0.00278	0.582	-1.17	-0.537	1.15	0.717	1.16	-1.68	-0.0791	0.248	1.39	1.7	1.26	0.0895	-2	-1.27	-0.712	0.928	-0.625	-1.19	1.29	-1.01	1.84	-1.39	1.14	-0.357	0.447	-1.89	-0.0729	1.99	1.73	0.146	-0.293	-0.928	-0.753	2.05	0.239	1.19	-0.371	0.533	0.0898	-0.434	1.59	0.503
train_179	1	1	-0.456	-1.42	0.0497	0.182	0.892	-0.748	0.0528	1.19	1.1	-0.183	0.698	-0.0816	-0.877	0.249	0.561	-0.591	-1.29	-0.419	-1.72	1.9	0.95	-1.69	1.21	0.615	1.51	-0.0305	0.525	-0.847	0.364	-1.43	2.19	0.803	-0.78	0.562	-0.139	0.169	-0.654	1.17	0.183	0.381	0.226	1.36	-0.225	-0.327	0.769	2.03	0.843
train_180	1	0	0.0922	1.23	-1.91	-0.703	-1.37	-1.31	1.49	-0.541	-1.2	-1.21	-0.0789	1.4	-0.135	0.105	-1.14	-0.689	1.77	0.536	0.543	0.0333	-0.677	-0.708	1.71	-0.285	1.64	0.245	-0.221	-0.602	-0.536	0.507	0.0508	-0.262	0.214	1.14	-1.88	0.504	-0.435	0.872	0.298	-1.45	0.837	0.678	1.34	-0.676	0.872	-0.323	0.324
train_181	0	0	1.23	0.993	-0.249	-1.68	0.604	0.446	0.128	-0.396	-0.965	2.05	-0.821	-1.84	-0.623	-1.72	1	-1.43	1.08	0.385	1.25	1.12	-0.00481	-0.589	-0.156	-1.37	0.131	-0.059	-0.996	1.46	-0.0353	0.19	0.363	-0.538	-1.18	-0.731	-0.278	-0.296	-2.02	-0.658	0.831	-0.167	1.3	0.687	-0.138	1.1	-0.751	0.339	0.0106
train_182	1	1	0.588	-1.69	-0.741	2.24	0.124	-0.826	0.77	0.377	1.17	-1.4	-1.43	-1.04	0.287	0.108	-0.227	1.88	-0.342	0.0355	0.149	0.849	0.0264	0.573	1.55	0.965	2.17	1.99	0.965	0.025	1.09	-0.842	0.179	0.928	-0.426	0.782	2.56	1.69	2.77	0.329	-0.153	-1.11	1.11	-0.82	0.526	-1.04	0.516	0.307	-0.835
train_183	0	0	0.784	-1.07	-0.428	-0.493	-0.623	0.686	-0.513	0.982	-0.553	1.09	-0.256	-1.65	-0.149	1	0.406	0.562	0.399	1.3	-0.569	-0.412	0.116	-1.41	-1.01	-2.01	0.817	1.35	0.0517	-1.46	1.44	0.416	0.93	0.291	1.06	0.533	-0.394	-0.724	-1.62	0.294	-1.48	0.156	0.977	0.522	0.919	-0.19	-0.253	0.777	0.57
train_184	1	0	1.45	0.915	-0.428	-0.0227	0.201	-2.72	2.69	0.944	-0.697	0.545	-0.211	0.0658	-0.112	0.27	0.591	-0.835	0.512	0.137	1.35	0.916	1.49	0.0806	0.265	0.404	-1.04	0.744	0.335	0.0693	-0.364	0.364	-0.659	-0.601	-0.547	0.109	-1.4	-1.55	-1.68	0.302	-2.81	0.0504	-0.0652	1.26	1.62	0.75	-0.311	0.391	0.929
train_185	0	1	0.115	0.52	-0.000825	-0.634	-0.695	-0.251	-0.477	-0.273	0.326	-0.562	1.69	-0.168	2.07	0.229	1.03	-1.06	0.467	1.33	-0.0779	0.873	-0.841	0.279	0.585	-0.28	-0.697	-0.539	-0.447	-0.718	0.707	0.446	0.285	0.859	-0.721	-0.242	0.0448	0.388	-0.518	-0.959	0.414	1.57	-1.54	0.545	0.288	0.783	0.629	-2.38	-0.331
train_186	0	1	1.5	0.621	0.691	-0.0461	1.17	-0.153	-0.27	1.8	-0.119	0.35	0.343	-0.914	-0.0737	-0.0191	0.534	-0.862	-0.0156	-0.812	-1.52	0.0453	0.134	0.869	1.31	0.406	-0.00864	0.884	-0.16	-0.911	-0.498	-0.774	-0.262	1.25	0.631	-0.478	-0.253	0.626	-0.758	0.0224	-0.208	-1.14	-0.123	1.56	-0.145	-0.826	0.0218	0.465	-0.0668
train_187	1	0	1.53	0.879	-1.09	-1.15	-1.66	-0.127	1.02	-1.41	-0.333	-1.23	-1.12	-0.958	1.08	-0.115	-1.1	0.21	0.124	-0.229	1.16	-0.898	0.264	-1.31	-1.13	-0.221	0.271	-2.03	-0.596	-0.251	-0.482	0.0201	-1.47	2.44	-0.6	-0.339	0.909	-1.48	-0.285	-0.466	-1.04	0.486	0.581	0.334	0.336	0.807	-1.12	-0.352	0.371
train_188	0	1	-0.186	-0.972	1.89	0.512	-0.831	0.0338	0.347	-0.385	0.567	1.08	0.306	0.352	1.15	0.312	-0.313	-0.875	-0.0755	-0.492	0.386	-1.22	-0.541	-0.0497	-1.09	1.09	-0.236	1.15	-0.6	1.51	0.0799	-0.613	-0.0789	-0.0677	1.18	1.3	-0.307	0.0743	1.22	-0.429	1.58	1.45	-1.15	-0.777	0.342	-0.513	-0.956	0.822	0.119
train_189	1	0	-0.513	0.214	0.163	-0.934	-1.21	0.463	-1.97	-2.01	-0.198	0.275	0.592	0.0445	0.272	-0.382	-1.03	-1.1	-0.227	-0.0147	1.67	-0.49	-1.79	0.107	-0.902	-1.63	1.14	-1.43	0.354	0.179	-0.587	1.25	-0.21	-2.91	-1.78	-0.194	0.0168	-0.577	-1.18	0.138	0.669	0.774	0.0753	1.35	0.62	-0.323	1.04	0.859	-1.12
train_190	1	0	0.855	-0.433	-0.544	-0.671	-0.858	-0.941	0.581	-0.16	-1.19	0.324	-1.05	1.05	-0.782	1.11	-1.61	1.33	0.537	-0.371	0.218	-1.32	0.189	2.12	0.64	-1.32	-0.818	-0.463	-1.23	1.42	-0.479	0.333	-2.37	-2.03	0.294	-2.01	0.452	0.653	-2.07	0.283	0.0739	0.289	-0.885	-0.947	0.124	-0.83	-0.66	-2.01	0.843
train_191	0	1	-1.94	-0.753	1.43	0.195	1.75	0.0419	-0.0193	0.69	0.212	0.202	1.18	-0.829	-0.332	0.395	0.473	-0.271	-0.437	-0.97	-1.18	-0.245	0.403	0.333	1.05	1.5	0.604	1.41	0.895	0.644	-1.43	0.351	-1.59	-1.45	1.68	-0.842	-0.694	0.957	0.431	-0.113	1.13	1.12	-0.469	-1.16	0.902	-1.19	0.35	-0.458	1.11
train_192	1	0	-0.0379	-1.66	-1.81	-1.75	0.806	-0.844	0.12	0.205	-0.221	1.17	-1.01	-0.945	-0.183	-0.754	-0.768	1.63	-0.133	0.0269	0.263	0.566	0.463	-1.32	0.22	0.872	1.1	0.387	-0.727	2.75	-0.347	1.41	-0.842	0.269	-0.987	-1.67	1.23	0.132	0.299	-1.32	-1.28	0.422	-1.28	0.124	0.925	-1.15	1.49	0.195	1.39
train_193	0	0	0.179	0.758	-0.787	-0.144	0.699	0.706	1.8	0.991	0.602	-0.451	1.2	-0.765	-0.874	0.868	0.101	-1.32	1.29	1.47	0.154	-0.947	1.57	-2.94	-0.0997	-0.595	1.44	-0.494	0.227	-0.797	-0.0415	2.69	1.34	-0.707	1.68	1.03	-0.878	-1.2	-0.861	0.656	-0.448	-2.06	-0.537	0.773	0.885	0.357	-0.0138	-0.582	0.0733
train_194	0	0	1.93	0.611	-1.87	-1.4	-0.432	0.28	2.14	1.57	-0.893	2.18	-1.14	-1.13	-0.548	1.17	1.29	0.547	1.89	-0.25	1.11	-1.04	1.23	-1.59	0.326	0.516	-0.304	0.836	-1.21	1.94	0.186	2.36	0.409	-0.113	-1.06	0.664	2.46	-0.807	1.78	-1.27	-0.259	-1.48	-0.621	0.146	1.14	0.901	-2.57	-0.985	-0.683
train_195	1	0	-0.461	1.26	-1.62	-1.07	0.915	-0.33	-0.545	-0.33	-0.492	-1.81	-0.542	2.84	-1.17	-1.18	1.36	0.24	-0.589	0.436	1.2	-0.61	-0.237	0.392	0.0505	0.354	0.422	-1.03	-0.173	-1.42	0.522	-0.312	-0.842	-0.162	-0.177	-2.25	-1.82	-0.582	1.06	-0.11	1.5	-0.0397	0.893	1.29	0.757	1.09	1.11	-1.67	-1.32
train_196	0	0	-1.15	-0.176	-0.582	0.21	-0.211	0.862	-1.27	-1.29	0.0301	1.27	0.394	1.61	-0.192	1.07	-1.93	0.0368	-1.03	0.715	-0.299	1.72	-0.537	0.154	-1.51	-1.3	-0.0658	1.61	-1.78	0.32	0.575	-0.269	1.2	-1.33	0.436	0.704	-2.35	-0.582	0.687	-1.94	0.903	-0.449	0.289	0.676	-0.697	1.25	-0.262	-0.297	0.796
train_197	1	1	0.683	1.03	0.957	-0.779	-0.0726	1.86	0.226	-0.737	1.17	1.75	-0.33	0.615	-0.43	-1.09	0.888	-1.52	-1.47	-0.776	1.4	-0.0674	-0.345	1.08	0.923	-0.629	-1.12	-1.07	-0.696	-0.787	-0.373	-0.97	-0.848	0.91	0.465	-0.947	-0.34	-1.09	-1.16	2.01	-0.452	0.326	0.764	1.54	-1.99	-0.183	1.05	0.254	0.223
train_198	0	1	1.52	-0.941	-0.212	-2.89	-1.58	1.32	-1.5	1.93	0.722	1.45	1.16	-0.492	1.78	-0.0326	0.849	-0.231	0.325	-1.14	-1.52	0.746	0.909	0.0706	1.28	0.171	1.03	2.19	0.0424	0.406	0.319	0.416	0.415	2.28	-0.143	-1.22	-0.724	0.163	0.97	-0.385	0.0712	1.33	0.0971	1.18	0.0799	-0.084	-2.07	1.6	-0.0099
train_199	1	0	-0.989	0.385	0.364	0.188	1.55	-1.34	-0.884	-0.747	-0.539	0.759	-0.491	0.205	-0.391	-1	-0.881	1.41	-2.36	1.1	0.866	-2.5	-0.3	-1.42	0.275	0.554	1.15	-0.0925	0.0967	-2.25	0.294	0.508	0.446	-0.169	-0.457	0.747	-1.02	1.9	1.01	-0.841	-1.24	0.828	-0.955	-0.535	0.695	0.283	-0.639	-1.25	0.369
train_200	1	1	0.407	-1.77	0.329	-0.169	-0.683	-1.81	1.7	-1.79	0.682	0.000837	-0.632	0.507	-0.755	0.167	-0.749	-0.669	0.0812	-0.396	0.956	-1.17	-0.046	-0.701	0.737	-0.367	0.025	-0.219	0.708	1.74	0.806	0.712	0.505	-1.64	0.433	0.248	-0.921	1.13	-0.177	1.25	-1.32	0.0286	1.7	1.13	0.000761	-0.756	1.13	0.835	0.0296
train_201	0	1	0.346	0.302	0.456	0.502	-1.07	-1.38	0.885	0.81	-0.183	-0.881	0.142	0.822	-0.293	-0.0429	0.287	0.372	0.684	1.42	-2.65	0.694	-0.816	0.816	0.684	-0.319	-2.24	0.275	1.45	-1.03	-2.07	1.53	-0.299	-0.244	0.00154	0.928	1.07	-0.0462	-0.248	0.797	-0.704	1.56	0.249	-1.51	-0.495	-1.38	0.183	-0.22	-0.656
train_202	0	1	-0.654	-1.39	0.406	0.858	0.0164	0.0477	-1.38	0.823	-0.488	0.369	1.19	0.977	-0.134	0.305	-0.58	-0.513	-0.391	0.75	-0.235	-0.0244	1.41	-1.06	0.68	0.833	-1.49	2.3	-0.0709	-0.222	1.17	-1.67	-1.45	-0.36	-0.267	-1.3	-1.06	0.228	1.06	-0.805	0.225	-0.343	0.852	-0.0809	1.78	1.78	-1.82	0.574	0.706
train_203	1	0	0.255	1.13	-0.085	-0.98	1.59	0.0969	0.767	-0.48	-0.727	-0.212	0.324	-1.17	1.18	-1.53	-0.81	1.97	0.679	-0.355	-0.0229	-0.322	1.04	-0.243	0.936	-0.661	0.881	-1.04	1.21	2.38	0.0433	1.65	-1.15	-0.968	-1.58	0.292	-0.141	0.552	-0.469	-0.833	-0.518	-0.645	-0.0906	1.26	-0.319	-1.53	-0.424	-0.502	-0.375
train_204	0	0	1.55	1.47	-0.855	-0.797	0.649	-0.263	-0.0926	-1.65	-1.01	0.212	-0.495	-0.583	-0.286	0.183	-0.525	-1.43	1.69	2.73	-0.0753	-0.615	-1.07	-1.01	-1.75	-0.846	-1	-0.754	-1.48	0.924	1.01	1.54	0.0619	-1.71	-0.704	1.12	-1.29	-1.09	0.294	-0.0203	1.83	-0.972	1.26	-0.805	2.05	-0.561	0.0806	-0.472	-0.728
train_205	0	1	-0.956	0.0343	0.854	0.657	0.978	0.864	-1.43	1.08	-0.299	0.0721	-0.172	1.14	-0.0145	-0.865	0.152	0.388	-1.01	-1.77	-0.744	0.769	1.5	1.27	0.713	-1.06	-0.453	-0.122	0.483	-0.345	-0.183	-0.903	-1.59	0.122	2.33	-1.33	-0.62	-0.748	-0.572	-0.495	1.19	-0.604	0.822	-0.31	-1.02	-0.17	-0.205	0.614	-1.53
train_206	0	1	-0.765	-0.525	2.78	0.8	1.41	0.906	-0.87	-0.0596	-0.864	1.82	-0.482	0.12	-1.27	-0.721	0.339	0.726	-1.06	-0.245	1.63	-0.398	-1.06	1.03	-0.708	0.724	-0.292	-0.0273	-1.45	-0.667	0.463	-1.5	-0.188	0.0874	0.429	-1.24	-0.503	0.42	1.42	-2.31	0.933	-0.868	0.213	-0.885	-1.75	1.28	-0.607	0.621	-1.49
train_207	1	0	1.07	-0.387	0.0519	1.56	-0.631	0.97	0.345	-1.05	0.146	-0.385	0.287	1.17	1.17	-0.353	-0.374	1.39	-0.253	1.26	-0.498	0.636	0.77	-1.57	-0.197	0.0892	-0.695	0.195	0.69	-0.254	-0.275	-0.288	1.29	-0.0782	0.271	1.44	0.79	-0.146	0.447	0.981	0.0978	-0.886	-0.0621	-0.156	0.324	0.311	-0.64	-0.372	-0.0259
train_208	1	1	-0.933	-0.688	0.379	0.0166	0.0587	0.481	-0.0291	0.917	0.775	0.539	0.398	1.15	1.08	-0.6	1.1	0.499	0.989	-1.83	-1.19	0.317	1.64	-1.16	0.489	0.141	-1.34	0.673	0.389	0.11	-0.161	-1.23	-0.812	0.506	-0.561	0.633	-1.11	1.39	-1.08	-0.959	0.693	0.575	0.483	1.44	-0.252	-1.23	0.413	0.89	0.851
train_209	1	1	-2.28	-0.941	1.65	0.778	-1.29	1.96	-0.708	-0.932	-0.019	-0.0762	0.093	2.91	1.16	-0.0263	0.358	0.509	-1.23	0.0662	-0.583	0.0689	-0.0202	0.771	-1.41	0.593	-1.43	0.452	1.81	0.787	-0.958	-1.16	-0.135	1.29	-1.59	0.355	-0.408	-0.357	-0.038	0.424	-0.933	-0.987	-0.951	0.0854	0.6	-1.54	0.518	1.19	-0.157
train_210	0	0	1.07	0.344	-0.83	-0.0477	0.973	-0.674	-0.0618	0.0844	-0.135	-0.331	-1.45	-0.611	-1.34	-0.31	-1.58	-0.0313	-0.371	-0.978	-0.416	0.906	1.11	0.216	-0.591	-1.06	0.382	-1.76	-2.19	-0.574	-0.5	0.889	-0.729	0.456	0.794	-1.88	-0.495	-0.199	-0.349	-1.46	-0.531	-0.0963	-0.315	-1.46	-0.531	0.724	-1.16	-0.737	1.49
train_211	1	0	1.06	1.14	-0.0382	0.388	-0.0287	0.115	1.86	-0.132	1.16	-1.08	-0.844	0.00763	-1.1	-0.424	-1.51	0.0671	-0.842	-0.451	-0.448	1.97	-0.262	-0.256	0.00951	-2.11	0.0336	0.112	1.19	1.16	-0.0635	0.425	0.594	-1.45	-0.59	0.685	-1.08	-1.08	-0.327	0.727	-0.348	-1.56	1.18	-0.481	1.11	2.1	-0.682	-2.16	-0.397
train_212	1	1	1.63	-0.375	-0.0544	0.775	0.953	0.212	0.196	-0.887	1.23	-1.33	0.568	-0.264	0.828	0.13	0.935	-0.424	0.686	0.511	-0.0304	0.586	-0.483	0.423	0.541	1.32	-1.15	-0.449	2.04	-0.522	-1.2	0.926	-0.721	0.776	-0.547	0.979	-0.192	-0.446	-1.72	-0.0229	0.189	2.09	0.924	-0.627	-2.2	-0.931	2.06	0.482	-0.0426
train_213	1	1	-1.45	0.385	0.834	-1.66	-0.335	0.136	-0.0784	1.9	1.3	-1.41	0.96	1.7	1.65	-0.631	0.843	1.34	-1.32	-0.362	-1.26	-0.584	0.239	1.62	0.324	0.0464	-0.962	0.245	0.0479	-1.54	-1.29	-0.927	-2.02	0.667	-1.2	0.348	-1.7	-0.899	-0.918	2.01	-1.57	0.128	-0.729	1.16	-1.14	-0.916	0.082	0.476	1.22
train_214	1	1	0.666	-0.357	0.345	-0.366	-0.295	-1.19	0.801	0.61	-0.501	0.041	0.752	1.39	-1.29	-0.382	-0.011	-0.164	0.268	-0.536	-0.828	-0.0566	0.619	0.82	0.106	-0.519	0.762	-1.07	-0.305	-0.729	-0.0969	-0.292	-0.12	1.29	-1.58	-0.0242	-0.854	-1.06	-0.0539	0.502	0.94	-0.192	1.15	1.58	1.4	-0.318	2.07	0.486	-1.31
train_215	1	1	-0.931	-0.415	2.3	-0.0413	0.662	0.808	-1.75	0.14	-0.119	-0.734	0.424	-0.73	0.473	-0.814	1.58	0.401	-1.94	1.32	-1.41	-0.103	-0.663	0.392	-0.233	-0.722	-0.355	0.149	1.23	-1.49	-1.01	-0.122	0.916	0.771	0.212	-0.388	-1.29	1.08	0.243	1.16	-0.0925	-0.871	-0.759	0.79	0.523	0.0847	2.6	1.86	-1.63
train_216	1	1	1.25	-0.5	1.98	0.32	0.587	0.687	1.99	1.32	0.242	-0.054	1.12	-0.668	0.707	1.63	1.49	-0.832	-1.26	0.794	0.267	-1.04	-0.78	-0.642	-1.22	0.222	0.268	0.413	-0.0225	1.05	-0.915	0.141	0.627	1.24	1.83	1.67	0.452	-0.69	0.484	1.03	2.25	0.286	0.645	0.142	-0.862	1.33	-1.16	0.716	-2.04
train_217	0	1	2.07	0.549	0.91	-0.502	1.65	1.71	0.138	-0.276	-2.46	1.36	0.00131	-0.695	0.35	1.06	1.79	0.129	-0.625	-1.66	0.237	-2.09	-1.95	0.139	1.38	1.19	-1.61	1.36	0.062	0.867	-1.44	0.492	-0.732	-0.673	0.115	1.79	-0.556	-1.43	0.0396	-0.057	-0.415	0.188	-0.176	-0.175	-1.34	-1.37	-0.163	0.417	0.321
train_218	1	1	-0.801	-0.865	-0.729	0.894	-1.22	1.98	-1.64	-0.244	1.22	-0.0593	0.515	0.831	0.929	0.305	-0.209	0.0295	-0.637	-1.73	-0.447	-1.45	0.282	1.93	0.126	-0.962	0.493	-0.673	-0.18	0.502	-1.15	-0.946	0.106	-0.96	-0.929	-1.51	0.489	-0.0387	-0.978	1.82	-0.17	0.605	-2.21	1.38	-1.45	-1.08	0.893	-0.161	1.66
train_219	0	1	2	-0.674	0.114	0.482	-0.342	0.445	-0.468	1.98	1.45	-2.04	-1.18	0.308	-0.588	0.497	-0.769	0.976	0.952	-1.55	-1.07	0.472	2.96	0.321	0.0862	0.529	-1.32	-0.411	0.895	-1.63	0.063	-0.718	-2.62	-0.254	1.92	1.25	0.879	-1.02	1.75	0.457	-0.381	-0.215	2.1	-2	1.19	-0.332	1.6	0.243	0.312
train_220	1	0	0.947	-0.203	-0.562	-1.29	-0.591	0.088	1.6	0.257	-1.63	1.13	-1.41	-0.734	-1.99	0.44	-0.654	-0.25	0.167	-1.06	1.11	0.374	0.297	-1.6	0.286	-0.618	1.59	-0.86	-0.596	1.68	0.512	0.428	1.09	-1.16	-0.68	-0.101	-0.65	-0.358	2.21	-0.0928	-1.05	0.928	0.292	-0.984	0.485	1.31	-0.227	1.39	-1
train_221	1	0	-0.392	0.181	-0.938	0.0421	-0.314	0.195	-0.0941	-1.03	1.75	0.618	-0.668	-0.84	0.886	-2.18	0.0861	-0.601	0.656	0.354	0.849	-0.504	-0.848	-0.383	1.24	-0.574	1.23	-0.106	0.76	1.63	-1.14	0.867	0.976	-1.47	0.412	1.4	-0.936	1.51	-0.735	0.804	-0.491	0.171	-0.783	0.446	-0.33	-0.418	-0.862	0.178	0.317
train_222	0	1	0.674	1.22	0.447	0.0562	0.963	-0.838	0.498	1.38	-1.49	0.334	0.94	-0.861	-0.192	0.632	1.65	-0.845	-2.18	-1.23	1.03	-0.521	0.227	-0.297	-0.612	-0.26	-0.761	0.688	0.27	-0.274	-0.355	0.666	-1.2	-0.93	1.85	-0.464	-0.239	0.891	-0.262	-0.372	-0.249	0.219	0.0334	0.0234	1.14	-0.686	-1.68	1.83	-0.487
train_223	1	1	-1.18	0.465	1.7	0.158	0.157	-0.193	0.0977	-0.455	-0.235	-1.19	1.54	-0.0934	0.263	1.35	-0.797	1.26	-0.852	-0.46	-1.43	0.593	-0.582	-1.07	-0.777	-1.3	1.01	0.567	-0.0166	-0.441	-0.881	0.158	0.0208	0.324	0.255	-0.799	-0.527	-1.59	0.311	-0.832	-0.552	0.516	-0.806	-0.682	-0.442	-0.447	-0.122	1.65	0.459
train_224	1	1	1.19	1.2	1.91	0.0334	0.401	-0.724	-0.8	-0.73	-0.642	-1.07	-0.423	-0.0551	1.16	-0.727	-1.46	1.03	-0.44	-0.487	1.12	-0.446	0.716	0.478	-1.21	-0.859	-1.1	1.44	-0.289	-1.3	1.22	-1.11	-0.101	0.00766	-0.84	-1.2	-0.748	-0.545	0.855	-0.388	0.32	-0.2	-1.03	0.65	0.465	0.332	0.652	-0.275	-0.965
train_225	0	1	0.685	0.592	-0.0155	-0.646	-0.154	-1.32	1.53	0.356	-0.299	2.12	0.162	1.21	-0.663	0.965	1.63	-1.59	0.0197	-2.34	-0.208	-1.68	-0.803	-0.918	0.68	0.32	-0.932	0.141	-0.932	0.465	-0.747	1.13	2.06	0.828	1.36	0.524	-0.226	0.735	0.522	0.311	-0.472	-0.127	-0.588	0.374	-0.101	0.562	0.64	1.77	0.939
train_226	1	0	-0.66	-0.426	-0.873	-0.785	-1.66	-1.28	-0.218	-0.415	1.94	-0.495	-1.88	-1.18	-0.676	0.254	-0.513	-0.211	1.57	1.71	1.11	-1.17	-0.058	-0.378	-1.82	-1.05	0.0381	-1.01	0.258	1.52	0.791	1.01	0.188	-1.27	0.103	1.12	0.861	-0.075	0.354	-0.96	0.0575	0.43	-0.206	0.26	1.96	0.402	-1.69	-0.582	-0.495
train_227	1	1	0.281	-0.9	0.395	0.682	-0.432	0.584	-0.622	-0.471	0.316	0.75	0.88	-0.798	1.54	-1.16	-1.32	0.421	-0.924	-1.13	-0.772	0.412	-0.515	0.0253	1.11	1.23	0.815	0.946	0.0157	-1.15	-1.17	-2.19	0.696	-0.124	0.336	-0.149	1.36	1.45	-0.0245	0.655	-0.0155	2.02	0.58	0.373	-0.981	-0.123	1.51	0.917	1.67
train_228	1	0	-0.792	-0.224	0.711	-0.442	0.136	-0.796	-0.452	1.47	1.35	-0.171	1.52	-1.9	-0.29	0.257	-0.217	-0.239	1.4	0.48	-0.392	1.66	1.5	-0.198	-0.749	-0.986	0.634	0.816	1.63	1.52	1.59	0.0436	-1.01	0.0734	-1.07	-0.294	-0.555	0.518	-0.192	0.493	0.392	0.568	1.7	0.703	0.176	0.71	-0.479	0.849	-0.0945
train_229	0	1	-1.56	-0.803	-0.22	0.274	-0.454	2.04	-0.579	-0.746	-0.822	1.15	0.236	-1	1.35	0.809	0.532	-0.374	-1.48	0.385	-0.129	0.812	-1.69	0.948	0.54	0.359	-0.716	2.23	0.891	1.25	-0.222	-0.906	-0.15	0.29	-0.757	-1.68	-0.379	-0.558	1.1	0.419	-0.376	0.626	1.5	-0.303	-2.21	-0.917	-0.602	0.689	1.79
train_230	0	1	-0.446	1.13	-0.975	-0.0195	-1.94	0.911	-0.0363	-0.61	-0.306	0.542	1.65	1.65	1.53	0.281	1.06	-1.28	-0.265	0.371	0.625	-2.88	-1.34	0.736	0.765	-0.724	0.306	-1.57	-0.403	-1.22	2.33	-0.868	-0.401	1.75	0.213	2.42	-0.697	1.62	-1.17	0.0863	-0.42	-1.04	1.25	-0.577	-0.983	-0.771	1.09	-0.479	0.272
train_231	0	0	-0.744	1.41	-1.76	-1.82	-1.73	-0.425	-0.303	0.404	-1.8	0.322	0.524	0.457	-1.14	1.42	0.904	0.321	0.114	0.728	1.31	-0.662	-1.7	-0.308	0.891	-0.573	-0.0786	-0.176	-1.86	-1.54	1.32	1.52	1	-1.32	-0.422	0.57	-1.29	0.00315	0.37	-1.95	-0.148	1.18	1.06	0.995	-0.339	-0.17	-0.548	-1.29	0.631
train_232	1	0	-1.7	-0.155	0.827	1.09	-0.376	-0.892	-1.48	0.916	-1.23	0.666	-0.593	0.866	-1.17	-0.628	-2.52	-0.0918	0.867	-0.507	1.11	-0.959	0.324	1.07	-1.8	-0.886	-0.538	-0.785	-1.55	-0.688	0.963	1.33	0.0875	-0.75	0.487	-2.84	-0.024	1	0.358	-0.677	-1.84	-0.447	-0.58	0.719	1.88	1.03	-0.452	-1.53	-0.958
train_233	0	1	0.958	-1.63	-0.207	0.51	0.834	1.18	0.0701	1.51	-0.91	1.67	0.955	-0.191	0.23	0.896	-0.192	-0.084	-0.884	-0.406	-0.269	-0.0321	-1.17	0.617	1.81	0.52	-0.595	-0.223	0.695	1.25	-0.721	-1.81	-0.352	-1.13	0.973	0.343	1.88	0.276	1.67	-1.22	1.36	-0.0541	0.246	-0.337	-1.58	-0.813	0.0324	-0.947	0.8
train_234	1	1	-1.55	0.355	-0.126	-0.31	0.22	-0.0634	0.2	0.581	1.08	-0.788	1.71	-1.44	1.8	1.05	1.03	-1.37	-1.96	1.35	-0.762	1.45	-0.567	-0.227	-0.132	0.54	1.62	-1.09	2.43	-0.367	-1.6	-0.695	0.607	1.28	-1.18	-0.851	1.91	0.202	-0.635	1.74	-0.341	-0.466	-0.994	-0.382	1.66	-0.107	1.09	1.53	0.173
train_235	0	1	0.556	0.11	1.97	0.0168	-0.59	0.465	0.74	2.28	-1.21	0.692	-0.995	0.0815	0.894	0.875	0.827	-0.658	1.2	-1.14	-0.694	0.86	-1.16	-1.79	0.459	1.14	-0.0241	0.0796	0.362	0.202	-1.84	2.21	0.265	1.19	0.317	0.48	-1.62	0.552	1.12	0.351	0.55	0.67	2.26	-1.16	1.39	1.05	0.918	0.27	-0.273
train_236	1	0	0.668	0.622	0.118	0.00576	0.79	1.47	-0.194	0.125	1.21	-0.443	-0.768	0.113	-1.08	1.31	-0.74	-1.66	0.342	-0.179	0.538	0.785	0.905	-1.33	1.2	1.21	0.553	0.604	0.375	-0.185	-0.418	0.664	-0.0663	-0.721	0.36	-0.207	-1.07	0.14	-1.19	2.3	-0.0163	-1.04	1.35	0.129	0.185	-0.708	0.283	-1.72	-0.364
train_237	0	1	-2.63	0.0342	-0.264	0.167	-0.0687	0.191	0.442	0.425	-0.753	-1.05	1.56	2.09	-0.476	0.385	-0.919	1.49	1.06	-1.05	-0.971	-0.749	1.15	-1.89	0.633	-1.08	-1.39	-0.174	-0.317	-0.704	0.74	1.14	-1.22	-0.307	1.14	-2.12	0.714	0.331	-0.855	-0.83	-0.707	-0.0417	0.00105	0.164	0.256	0.94	-0.414	-0.757	-0.766
train_238	1	1	-1.15	0.0298	1.84	1.8	1.02	0.665	0.483	-1.12	0.681	-0.442	-0.501	-0.203	-1.32	-0.108	-0.281	0.712	-1.08	-1.83	0.336	-1.33	1.19	1.8	0.74	-0.00465	0.273	1.12	1.18	1.95	-0.417	-1.65	-0.753	-1.19	-1.48	-0.702	0.828	0.735	0.607	1.49	-0.878	-0.868	-0.476	0.954	0.0352	-1.17	-0.238	0.151	-0.409
train_239	0	1	1.38	-0.44	-0.169	0.988	-0.231	-0.616	0.0923	0.0479	0.578	0.519	-2.62	-0.671	-0.526	1.04	0.0827	0.324	0.18	-0.229	0.911	-1.94	0.856	1.38	-0.427	1.46	-0.00943	-0.0515	0.739	0.626	-0.271	-0.92	-0.359	-0.458	0.612	-0.536	0.314	1.17	-0.469	0.563	1.15	-0.94	-0.236	0.647	-1.24	0.993	0.113	0.109	-0.476
train_240	1	1	-1.25	-1.71	0.875	-0.141	-0.889	0.515	0.265	-1.13	-0.87	-0.352	1.63	0.172	1.58	-1.38	0.878	1.09	-1.71	-0.36	-0.389	-0.513	0.207	-2.17	0.0408	0.647	-0.735	1.79	0.0422	0.487	0.314	-1.23	0.0777	1.13	-1.46	-0.744	-0.315	0.931	-0.439	-1.02	-0.128	2.11	-0.633	1.95	-0.201	-0.104	-0.234	-0.11	-0.357
train_241	0	0	-0.893	1.52	-1.42	1.71	-1.11	-0.956	1.12	-1.44	0.3	-0.702	0.662	1.6	0.748	-0.24	-0.823	0.0856	0.332	-0.0211	0.674	-1.11	0.624	-1.6	-1.03	1.41	0.216	-0.439	-0.506	-0.397	0.211	0.799	1.83	0.801	-1.18	0.406	1.05	-0.898	-0.519	-1.29	0.264	0.627	-1.03	-0.262	0.798	1.15	0.25	-1.45	0.284
train_242	0	1	0.419	0.321	0.859	1.63	-1.23	-0.145	0.78	-1.11	-0.287	-0.979	1.04	-1.09	0.971	0.456	0.0963	-1.72	-0.554	1.75	-1.2	-0.969	-0.904	-2.14	0.0695	1.49	1.12	-0.00726	0.489	-0.695	-1	-1.66	0.881	0.08	1.19	-0.0127	0.0698	0.256	0.279	-1.03	1.63	1.96	0.00143	-1.03	-1.63	-0.539	-1.54	0.964	-0.0749
train_243	1	0	-1.02	-0.63	-0.264	1.27	0.536	-0.839	-1.76	-1.3	-0.853	2.33	0.729	0.871	0.112	-0.399	-1.03	-0.938	0.055	0.617	-1.25	0.594	-0.0525	0.676	0.158	-0.53	-0.0482	-1.15	-1.41	0.843	-1.92	1.24	-0.883	-0.88	-0.652	0.12	-0.494	0.634	-0.603	-2.1	-1.05	-1.29	-1.46	-1.31	-0.435	-0.412	0.584	-1.48	1.44
[truncated: 721 more columns]
