# Supplementary material for: A multimodal ConvNeXt-Tiny deep learning model for simultaneous prediction of IDH mutation and Ki-67 expression in gliomas
Source: PLoS One. 2026 Jun 26;21(6):e0351757. doi: 10.1371/journal.pone.0351757 (PMC13308780; doi:10.1371/journal.pone.0351757)
Supplement: S1 File — This file contains the de-identified tabular data underlying the findings of this study, including cohort assignments, clinical variables, molecular labels, extracted radiomics features, deep learning features, model prediction signatures, and numerical data used to generate the figures and tables. (ZIP) [file pone.0351757.s012.zip › DL_train_Ki67__single__T1CE_train_raw.csv]

sample_id	y_idh	y_ki67	DL1_T1CE	DL2_T1CE	DL3_T1CE	DL4_T1CE	DL5_T1CE	DL6_T1CE	DL7_T1CE	DL8_T1CE	DL9_T1CE	DL10_T1CE	DL11_T1CE	DL12_T1CE	DL13_T1CE	DL14_T1CE	DL15_T1CE	DL16_T1CE	DL17_T1CE	DL18_T1CE	DL19_T1CE	DL20_T1CE	DL21_T1CE	DL22_T1CE	DL23_T1CE	DL24_T1CE	DL25_T1CE	DL26_T1CE	DL27_T1CE	DL28_T1CE	DL29_T1CE	DL30_T1CE	DL31_T1CE	DL32_T1CE	DL33_T1CE	DL34_T1CE	DL35_T1CE	DL36_T1CE	DL37_T1CE	DL38_T1CE	DL39_T1CE	DL40_T1CE	DL41_T1CE	DL42_T1CE	DL43_T1CE	DL44_T1CE	DL45_T1CE	DL46_T1CE	DL47_T1CE
train_001	0	1	0.755	1.98	2.21	0.961	0.439	-1.58	-0.27	-1.98	1.57	-0.795	-0.441	1.01	-1.35	-0.918	0.384	-1.49	0.395	1.39	-1.34	-0.366	0.31	0.631	-0.0685	-1.04	1.02	-1.09	0.16	-0.34	0.336	-1.19	0.182	-0.532	-0.848	-0.0393	-0.602	-0.866	0.236	-0.488	0.99	1.47	1.27	-1.31	2.08	-0.85	0.539	-1.09	-0.125
train_002	0	1	2.18	-0.49	0.531	-0.48	0.697	-1.44	1.83	-0.876	2.3	-0.56	-0.138	0.0363	-0.748	-0.481	0.745	-0.6	0.646	-0.109	-0.124	0.575	-0.239	0.945	-0.373	-0.275	-0.025	-0.368	-0.293	1.55	-0.221	-0.405	0.0759	0.312	-0.116	-0.588	-0.0713	0.137	-1.38	1.8	0.657	0.0618	-0.0385	0.534	-0.903	0.632	-1.58	-1.22	1.05
train_003	0	1	-0.151	0.333	-0.0391	1.41	-0.958	1.16	-0.237	0.727	0.0592	-1.9	-0.101	1.49	-0.72	0.0504	-1	-0.195	-0.763	-0.599	-0.554	0.959	0.129	-2.3	0.466	1.4	0.102	0.214	-0.115	1.64	-0.118	0.0733	-1.58	-0.175	-0.479	-0.00708	-0.199	1.04	-1.08	0.668	-0.352	0.805	1.67	0.168	-0.108	2.22	-1.65	-0.712	-0.871
train_004	1	0	1.27	-0.276	-1.71	0.309	-0.31	0.594	-0.0775	0.743	0.391	-0.771	-0.375	-0.865	0.432	-0.423	0.637	-1.17	1.51	0.296	1.6	0.461	0.0871	0.906	-0.934	0.525	0.681	0.281	-0.468	-1.03	-2.62	0.0467	0.719	-0.871	0.909	0.897	-0.729	-1.56	-0.018	0.455	-0.917	0.222	-0.775	0.321	0.93	0.575	1.18	0.373	-0.363
train_005	0	1	0.382	-1.47	0.0632	-1.21	-0.886	-2.42	0.229	-1.47	0.0909	0.603	0.102	0.101	-0.409	-1.29	0.785	0.341	-0.342	-1.59	-2.53	0.282	-2.1	1.74	0.574	1.16	-0.237	-0.605	-0.0473	-0.811	0.624	-0.953	0.202	0.213	0.676	-0.951	-1	1.54	-0.196	0.222	-1.16	-0.505	0.206	-0.529	-0.606	-1.15	0.714	-0.891	1.13
train_006	0	0	0.947	-0.94	-1.05	0.323	-1.67	-0.104	-1.75	-0.0582	0.525	-1.12	-0.584	-0.617	0.109	0.285	1.37	-0.565	0.674	-1.84	-0.179	1.72	1.8	-1.07	0.245	0.383	-0.577	0.168	-0.57	-0.295	-1.02	0.0187	-0.533	1.3	1.53	0.564	-0.432	-1.03	0.536	-0.447	-1.12	-1.97	1.29	-0.0038	-1.7	1.28	-0.569	0.0188	-0.719
train_007	0	0	-1.1	0.486	0.467	-0.459	0.696	-2.03	1.44	-1.36	1.64	0.484	0.938	0.989	0.382	-0.478	0.0828	-0.448	0.647	0.393	0.702	-0.419	1.82	0.667	-1.17	-0.541	1.64	-0.512	-1.39	0.16	-1.14	-0.514	0.141	1.4	1.32	-0.375	0.391	0.204	1.4	-2.05	-0.735	-1.98	-1.04	-2.67	-1.28	-1.18	-0.0543	1.11	-0.00197
train_008	0	0	-1.77	0.254	1.36	-0.493	-1.42	-0.828	1.38	1.56	0.0359	-1.78	1.56	-1.22	1.46	1.81	-0.854	-0.139	0.393	-0.0785	0.616	0.198	0.968	1.73	-2.12	-0.807	2.89	-0.792	-1.21	-0.879	-2.29	-0.273	1.07	0.163	-1.59	1.3	0.691	-1.99	1.6	-1.11	-1.54	-1.29	0.428	-1.43	-0.585	-1.6	-0.784	-0.108	0.113
train_009	0	0	1.4	-0.0818	-0.612	0.15	-1.06	-0.685	0.00957	-0.45	-0.28	0.38	0.203	-0.323	-0.379	1.62	0.107	-0.245	-0.218	-0.941	-1.08	0.98	0.716	-0.537	-0.799	0.582	-0.943	-1.17	-1.66	-1.71	0.147	-0.999	-0.0831	-0.848	-0.101	1.91	1.45	2.1	1.29	-0.564	-1.2	-0.287	0.311	1.15	-0.719	0.518	1.3	0.481	1.79
train_010	0	1	-0.39	0.00427	1.09	-1.26	1.65	-1.92	1.63	0.295	1.51	-0.435	0.779	0.738	0.834	0.273	-0.284	2.49	0.547	0.287	1.13	-0.686	0.769	-1.53	-0.234	1.41	-0.926	0.387	1.33	-1.81	-0.137	-1.31	0.163	0.439	-0.563	-1.07	-0.783	1.08	-0.131	-0.818	1.53	0.107	1.01	-0.749	-0.067	-0.82	-0.0476	1.03	-0.11
train_011	1	0	1.05	-1.72	-0.276	-0.966	-0.813	-2.3	-0.625	-0.56	-0.38	-0.745	0.416	1.52	-1.03	-1.07	0.779	0.467	0.603	1.68	-1.59	-0.12	0.558	-0.793	-0.622	-0.372	-1.34	-0.272	-0.312	0.227	-1.18	0.37	1.68	1.44	-1.14	0.242	1.51	-0.823	-0.251	-0.615	0.971	0.176	-0.408	0.711	0.409	-0.818	0.906	-0.00016	-0.612
train_012	0	1	1.04	-1.54	-0.705	0.553	-0.482	-0.489	-0.387	-1.52	0.54	0.274	0.552	-0.939	-0.827	0.989	-0.732	-0.0124	-0.588	0.895	-0.557	-0.375	0.0863	-1.14	0.864	-0.489	-1.13	-0.646	1.16	-0.593	-0.459	-0.869	0.414	-0.292	-1.78	0.514	0.328	-0.227	-1.07	0.394	-0.356	1.14	0.294	1.08	-0.49	1	-1.17	1.4	-0.53
train_013	0	1	1.14	-0.511	-0.682	-1.32	-0.682	-0.0691	-2.83	-0.673	-1.39	1.64	-1.1	-0.725	0.561	-0.643	-0.446	1.56	-1.94	-1.63	0.807	-0.264	-1.18	-1.36	-0.176	0.326	1.53	-0.66	1.17	-0.448	-0.0336	0.81	1.26	-0.185	-2.5	-0.816	-1.52	-0.00773	0.437	-0.625	0.604	0.235	0.175	1.6	-0.387	2.27	0.294	-0.541	-1.78
train_014	0	1	-0.261	-0.566	0.501	-0.507	-0.34	0.224	0.287	0.51	-0.717	0.849	0.482	0.306	-0.0114	1.14	-0.851	0.859	-1.92	-0.281	0.55	-0.19	1.46	-1.34	1.66	-0.116	1.55	-2.21	2.31	0.496	0.918	1.16	-0.168	0.131	-1.28	0.816	0.501	-0.0101	-0.255	-0.975	1.05	0.256	1.05	-0.719	1.52	0.507	-0.497	-0.49	-0.54
train_015	1	0	-0.948	-0.333	-0.679	0.0671	-0.571	-0.587	0.374	-0.00362	-2.49	0.249	0.554	-1.04	1.55	0.208	-0.334	0.318	-2.02	1.41	-1.11	1.19	-0.872	-0.585	-0.959	-1.22	-1.57	-0.451	-1.07	-0.459	0.133	-0.221	1.18	-1.84	1.69	-0.458	-0.679	1.29	1.9	-1.45	-0.875	0.271	-2.72	0.562	-0.986	-0.731	0.199	-0.269	-0.308
train_016	0	0	-0.604	-0.184	-2.79	-0.397	-1.37	-0.0238	-0.456	-0.0826	-2.24	-2.27	1.11	-1.37	1.43	1.35	-1.61	-1.8	-0.0177	1.16	-0.412	0.215	0.255	0.638	-1.63	0.587	0.458	-0.00686	-0.938	-1.32	-1.07	0.494	1.2	-1.43	0.167	1.35	-1.48	-0.733	0.497	-0.835	-1.35	-2.34	0.309	-0.626	-1.53	-1.04	2.61	0.686	-1.74
train_017	0	1	-1.43	0.175	-1.33	-2.5	-0.408	0.662	0.481	0.696	-0.366	0.733	0.915	-0.978	1.63	0.133	0.128	0.949	0.948	-0.562	0.0756	0.00583	0.186	0.187	-0.701	-1.11	1.19	-0.193	-1.9	1.1	0.852	1.23	-0.102	-0.652	0.869	-0.0622	0.942	0.196	0.0963	1.66	1.16	0.651	0.205	0.954	-0.483	-0.269	-0.992	-0.643	-1.48
train_018	1	1	0.0894	1.66	0.127	0.13	0.455	0.32	0.267	-1.04	1.45	1.25	-0.232	0.0331	0.124	0.907	1.91	1.27	-0.192	-1.44	-0.961	-0.593	-0.473	-0.537	1.07	-0.764	0.0535	-1.71	1.79	-0.251	0.939	-0.464	-0.707	0.477	0.313	0.598	2.54	-0.0351	0.556	1.02	0.353	0.151	-1.03	0.226	0.124	-0.281	0.0122	0.743	0.452
train_019	0	1	0.962	-0.355	1.6	-1.54	0.505	-1.03	2.24	0.0334	-0.095	-0.892	-0.252	2.17	0.669	-0.198	-0.189	0.559	0.573	1.92	0.771	-0.371	-1.53	0.193	-1.12	0.836	0.299	-1.29	-0.851	0.537	0.597	-1.85	-0.157	0.289	0.35	-0.668	0.0869	-0.116	-1.35	-0.175	0.417	-0.53	0.309	-0.466	-1.24	-0.244	0.462	-0.225	0.143
train_020	0	1	0.791	-2.14	-0.157	0.328	-2.53	-0.35	-0.527	1.49	0.268	0.792	-0.95	-0.0974	-1.15	0.487	-0.783	0.635	-2.35	-0.884	0.157	1.98	0.0602	1.96	0.972	0.909	0.588	-0.609	0.516	-0.615	2.05	0.132	1.13	0.862	-0.51	-0.0116	0.298	-0.0804	0.127	-0.778	0.27	0.12	0.726	1.37	-0.869	1.18	-0.436	-1.41	-1.71
train_021	1	1	2.19	-1.25	1.63	-1.24	-0.145	-0.389	1.64	1.42	-0.891	0.0903	1.35	0.115	0.0632	0.409	-0.117	-0.264	-1.5	1.09	0.00154	0.203	0.292	-0.137	-0.403	0.772	0.866	-0.551	-0.673	0.0831	0.908	-0.448	0.601	-2.33	-0.867	0.402	-0.938	1.42	-0.997	-0.443	-0.622	1.54	-1.62	1.02	1.22	-0.392	0.614	-0.0623	-0.859
train_022	1	1	0.585	-1.05	0.2	-0.902	0.654	-0.321	0.313	0.618	-0.599	0.482	-0.643	0.617	0.735	0.705	1.21	0.123	0.901	-0.365	0.684	-0.354	-1.74	-0.878	-0.963	-1.07	0.387	-1.3	1.19	0.436	0.399	0.891	-0.0273	-0.376	1.18	0.25	0.202	-0.61	1.17	-0.952	1.12	1.01	1.68	-1.04	0.543	-0.5	0.71	-0.95	-0.261
train_023	0	0	-0.513	-0.285	-0.35	-1.05	-0.83	-1.26	0.0334	0.65	-0.716	-1.14	-1.02	2.05	1.02	2.99	0.0292	-1.19	2.24	-1.08	-1.67	0.298	-0.491	-0.643	-1.12	-1.35	1.46	1.83	-1.03	2.04	-0.678	-1.13	-1.44	0.954	1.11	0.027	-0.435	1.06	0.0395	1.56	-1.44	-1.25	-1.76	-0.957	0.773	-0.556	-0.276	-0.73	0.697
train_024	0	1	1.1	0.0912	1.99	-0.141	-0.707	0.924	-0.299	-0.0627	0.263	-1.23	-1.44	1.17	-0.148	0.0444	-1.81	1.62	-0.732	0.656	0.446	0.59	-1.15	-2.09	1.95	-0.628	-0.684	-1.61	0.0972	1.28	0.875	0.81	-0.237	-0.953	-0.277	0.207	-0.446	0.241	-0.052	0.399	0.239	0.696	0.126	-1.84	1.43	0.466	-0.863	-1.07	0.121
train_025	0	1	-1.12	1.81	0.36	-0.707	0.897	-0.671	-0.679	1.43	-1.23	-0.998	0.409	-0.296	-2.05	1.6	0.916	-0.251	0.237	-0.521	-0.0284	-0.164	-0.611	0.291	0.958	-0.485	-0.583	1.29	0.826	1.05	0.8	0.00478	0.727	0.531	-1.12	1.55	0.636	0.588	-2.06	-0.676	-0.0768	-0.289	-0.727	2.28	-0.945	-0.682	0.861	1.99	-0.913
train_026	1	1	1.09	-1.71	-1.42	-0.441	1.49	0.441	0.114	-0.784	-0.211	-0.515	0.09	0.313	1.26	-1.31	1.03	0.0463	0.383	-0.52	0.454	0.149	-2.34	1.36	1.26	-0.838	1.04	-0.863	0.896	-1.41	-0.283	-0.77	-0.73	0.669	-1.15	0.411	0.509	-0.988	0.272	-0.847	0.618	0.899	1.62	1.33	-0.45	0.986	1.12	-2.33	0.262
train_027	0	1	1.3	-2.17	-0.951	-1.01	-2.24	-0.995	1.56	-0.856	-0.759	0.125	-0.0722	0.533	0.385	0.147	-0.0905	-0.484	-0.5	0.0676	-0.192	-0.199	-0.692	-1.34	-0.00623	0.613	1.2	-0.347	0.906	0.244	0.936	0.502	-1.24	0.449	0.0948	1.18	-0.654	-1.6	-0.289	0.242	-0.632	1.45	0.959	1.11	-0.543	0.253	-0.592	-1.21	0.0279
train_028	0	0	-0.532	-0.614	-0.964	1.09	-0.434	0.14	-0.972	0.303	0.0538	-1.82	2.08	0.994	-1.23	-0.402	1.12	-2	0.283	-0.622	-1.9	1.43	0.751	-0.627	-1.11	-0.774	0.373	0.675	0.835	-0.379	-0.911	-0.432	-0.466	-1.41	-0.513	0.494	0.692	0.17	-0.319	-1.62	0.895	-0.843	-1.24	-0.398	1.66	0.533	0.385	-0.099	-0.937
train_029	1	1	-0.0254	0.52	-0.636	-0.396	1.04	-0.33	-1.33	-0.524	-1.81	-0.251	0.27	-0.308	1.07	-0.772	1.05	0.207	-0.491	-0.83	-0.285	-1.14	-1.33	1.27	1.01	-1.18	1.65	-1.82	0.367	0.244	-1.23	-1.12	0.191	2.41	0.789	0.326	0.515	0.013	0.869	-1.36	0.372	0.311	0.88	-0.328	-0.219	-1.24	0.044	-0.982	-1.81
train_030	0	0	0.104	-0.462	0.4	1.18	-0.998	-0.127	0.914	-0.476	0.0279	-0.255	1.32	-0.995	-0.396	2.81	-2.22	-0.875	0.764	0.881	-1.01	-0.687	1.38	-1.81	-1.44	-1.31	-0.572	-0.431	0.25	1.27	-1.2	-0.597	0.37	1.44	2.67	0.527	-0.578	2.43	-0.204	-0.717	-1.29	-1.68	-0.268	-1.36	-1.45	1.87	-0.777	1.62	0.00134
train_031	1	1	0.646	2.86	0.937	0.375	0.569	0.49	0.834	-1.48	-2.22	0.583	-1.23	-0.702	-0.252	0.677	-0.0627	-1.14	-0.958	-2.33	1.07	0.831	-0.968	1.55	0.264	0.818	-1.47	-1.47	0.822	-0.494	1.68	-0.614	-0.208	0.0935	-1.19	-1.28	1.34	0.054	-1.56	0.00141	-0.328	0.226	-0.848	-0.896	-0.185	-1.99	0.103	0.734	-1.81
train_032	0	0	-1.94	1.1	0.353	-0.129	-0.67	-0.649	-0.936	-0.328	0.374	1.02	0.812	0.858	-0.448	0.0776	1.55	-0.253	0.677	-1.13	1.48	-0.183	1.51	-0.751	-0.351	1.17	0.846	1.3	0.654	2.16	-0.803	-0.0195	0.295	0.254	0.119	2.18	-0.562	-0.672	0.697	-2.68	0.189	-2.1	-0.256	-0.503	0.706	-0.0521	0.263	-0.384	0.38
train_033	0	1	-1.51	0.96	0.656	0.293	-1.74	0.649	1.97	1.08	-1.03	-1.06	-1.02	0.86	1.5	0.0183	-1.25	1.67	-0.899	1.5	0.617	-0.0988	0.544	-1.8	0.472	-0.153	-1.72	0.179	0.594	-0.961	-0.0869	-0.408	1.42	0.0108	-0.377	-0.589	0.843	-1.25	-0.0862	-0.316	0.802	0.267	0.101	0.909	-0.32	-0.0135	0.288	-0.601	-1.86
train_034	1	0	-0.495	0.428	-0.411	0.408	0.097	0.823	-1.39	-0.0281	-0.843	1.54	0.195	-0.989	-0.579	-0.7	-0.794	-1.44	0.545	-1.75	0.105	0.79	-1.58	-0.161	-0.79	0.345	0.32	-0.111	-0.15	0.396	-0.897	0.38	-0.682	-1.08	-0.245	0.619	-0.427	-1.04	-0.054	0.413	0.0635	-0.204	0.359	0.875	1.48	-0.87	1.1	1.56	-1.17
train_035	1	0	0.332	0.544	0.562	-0.288	0.39	-1.48	-0.654	-0.544	0.778	0.0757	-1.14	-1.39	-1.75	-0.374	0.839	0.572	-1.48	-0.86	0.177	0.201	-0.352	0.701	-0.203	-0.506	-0.234	-1.4	1.86	-0.0584	-0.921	0.482	2.13	0.856	0.342	-0.447	-0.472	0.485	0.177	-1.58	0.0338	-0.851	0.902	-0.362	0.769	-1.09	-1.69	-1.19	0.584
train_036	0	1	-0.00595	1.25	0.54	1.41	-0.487	-0.502	0.15	-0.447	-1.56	0.458	-2.01	-0.0399	-0.72	0.0295	-0.556	0.746	-2.26	1	0.406	-0.12	1.6	-0.83	-2.12	0.417	-2.19	0.166	0.578	-1.33	0.226	0.754	-0.067	-1.62	-1.42	0.184	-0.326	-0.936	-1.41	0.158	0.668	2.04	-0.457	0.0887	1.36	0.37	-0.437	-1.17	0.101
train_037	0	1	1.61	-0.406	-0.0609	1.28	-0.428	-1.46	1.22	-0.215	0.0903	-1.1	-1.58	0.729	0.359	0.438	0.304	0.9	0.533	0.961	0.784	-0.329	1.8	-1.35	-0.0499	-0.00449	0.654	-1.8	-1.08	-1.33	0.563	-0.572	-0.82	1.91	-1.77	0.941	-0.822	-0.478	0.151	0.341	0.301	-0.43	1.51	-0.91	1.71	-0.263	1.68	-1.33	-0.509
train_038	1	0	-0.119	-0.101	0.416	1.72	0.931	-0.523	1.78	-0.232	-0.814	-0.349	1.59	-0.22	-0.322	-0.388	0.702	-0.561	0.241	1.88	-1.69	-0.639	1.99	-0.341	0.0953	-0.845	0.969	0.161	-0.705	0.843	-1.01	-1.7	-0.636	-1.28	1.92	0.447	-1.74	1.09	0.505	-0.859	-0.305	-0.578	-0.521	1.58	0.147	-0.713	-0.275	-0.811	0.0614
train_039	0	1	1.62	0.0911	1.71	0.847	1.51	1.27	0.393	-0.264	0.969	-0.99	0.373	0.404	-1.06	-0.0966	-0.938	0.615	-1.05	0.93	-0.122	-1.98	0.206	-0.995	1.22	-0.41	-0.458	-0.0624	1.07	-0.683	1.46	-0.925	-0.0711	-0.607	-1.69	-0.315	-0.0139	0.733	-0.257	-0.453	0.944	1.04	1.01	-0.108	1.31	-0.859	-0.357	0.579	0.0719
train_040	0	0	-0.823	-1.1	0.417	-0.588	-0.645	-0.24	-0.763	-0.672	0.865	0.214	0.13	0.495	-0.429	1.03	-0.084	-1.94	0.657	-0.432	0.0716	-2.18	0.125	1.12	-1.44	-0.0833	-0.35	-0.532	0.412	0.314	-1.9	-0.894	-0.255	-0.894	-1.56	0.647	-0.0128	-0.554	-0.773	-0.557	-0.3	-1.51	-1.04	0.0221	0.218	-1.57	-2.67	0.396	1.04
train_041	1	0	-0.5	-1.02	-0.904	1.43	0.496	0.987	-0.13	-0.914	-1.26	2.88	0.139	-1.09	0.0665	1.58	1.27	-1.69	0.0197	-0.771	-1.17	-1.15	0.673	-0.773	0.796	-1.88	0.424	-1.42	1.44	-0.658	-1.95	-1.75	-0.0684	0.728	2.04	-1.42	0.158	0.919	1.09	0.371	-0.22	-1.45	-1.22	0.697	-2.09	0.327	-0.916	0.112	-0.793
train_042	0	0	-1.47	-1.03	-1.59	-0.659	-0.0176	-0.553	-0.636	1.3	1.56	0.627	0.549	-2.06	0.177	-0.272	-0.736	-1.15	1.96	-1.56	-0.669	-1.21	-1.21	1.79	-1.08	0.255	1.1	0.745	-0.108	2.72	0.00343	0.218	0.634	-0.186	0.204	-2.17	0.878	-1.66	1.22	0.917	-1.13	-1.35	-0.582	0.36	-1.52	0.84	0.362	0.532	1.15
train_043	0	0	-1.49	-1	-1.34	2.21	-1.11	-1.51	-0.242	0.306	0.0195	-0.981	0.752	-1.1	-1.99	0.868	-1.84	-0.332	0.186	-1.08	-1.2	0.403	1.61	-1.21	-0.0944	-0.781	0.799	-0.992	-1.24	0.558	0.988	-1.69	0.537	-0.637	0.479	-0.531	-0.415	-2.5	1.38	-2.19	-0.34	-1.75	-0.559	0.748	0.639	-1.16	1.01	0.612	-0.666
train_044	1	0	-1.07	1.19	-0.541	1.8	0.904	1.41	-1.69	1.4	-0.506	0.325	-1.31	-0.329	-1.59	1.12	0.00854	-1.6	0.321	-1.55	-0.497	-0.314	0.311	0.72	0.385	-0.851	-1.16	1.04	-0.836	0.825	-0.366	0.798	-0.445	0.165	1.74	-0.584	-0.723	0.492	0.223	-0.152	0.368	-1.83	-1.24	0.277	1.74	-0.411	1.1	0.919	-0.0657
train_045	0	0	-1.47	-0.85	-0.717	-0.836	-3.07	-0.138	0.335	0.344	-0.0764	-0.318	0.773	-0.093	-1.11	-0.195	0.278	-1.34	0.959	-0.0815	-0.559	0.738	0.569	0.949	0.0509	0.625	0.737	0.137	-0.962	-0.925	-0.527	-0.284	1.44	-0.43	0.459	0.0635	-0.757	-1.97	-0.192	-0.11	-0.441	-0.796	-0.307	0.689	-1.16	-0.893	0.672	-0.652	1.08
train_046	0	0	0.943	-0.47	-0.86	0.938	0.0363	-0.116	-1.5	-0.545	0.169	0.212	0.0544	-2.03	1.01	1.14	-0.357	-0.943	0.833	-0.858	0.0158	-0.321	-0.0437	0.251	-1.06	-0.497	0.256	-0.68	0.946	1.07	-1.59	0.217	0.732	0.00332	0.642	0.828	0.815	-0.83	1.5	0.379	-1.1	-1.23	-0.755	-0.936	-0.42	-0.69	0.151	0.158	-0.135
train_047	0	0	-1.09	1.16	0.0425	0.582	0.0844	1.28	-0.391	-1.58	-0.934	-0.0061	-0.205	-0.952	-0.0113	0.562	0.2	-0.977	-0.15	-0.498	0.306	1.83	0.482	0.464	-0.165	0.773	-0.434	1.41	0.852	-1.06	-1.67	0.996	0.764	0.385	-0.287	-0.221	0.806	0.51	-0.0389	0.687	-3.61	-0.92	0.355	-1.59	-1.11	0.967	-1.5	-0.0971	-0.245
train_048	0	0	-1.34	-0.137	0.0711	0.803	1.88	-1.14	-0.623	-1.18	-1.26	-0.722	2.07	-0.354	-1.55	-0.345	1.76	-0.739	0.978	1.22	0.307	-0.431	2.48	-1.03	-0.443	2.17	-0.127	-0.36	-0.0942	-1.32	-1.05	1.13	-0.17	2.53	1	0.0195	-0.43	0.539	0.404	-2.05	-0.52	-1.23	0.229	-1.62	-1.45	-0.412	0.697	0.291	0.125
train_049	1	1	-0.227	-0.958	0.0154	0.887	1.94	1.63	1.82	0.0688	-0.542	-0.0199	-0.312	-0.195	2.03	-0.644	-0.296	0.544	-1.01	0.326	-1.11	-0.467	-0.501	-1.72	0.654	-0.156	0.289	0.0341	-0.467	-0.264	0.815	-2	-0.00406	-0.529	-0.884	0.69	-0.995	-0.186	1.54	-0.0809	-0.146	1.02	-0.0776	-0.293	0.826	-2.13	-0.462	-0.716	0.351
train_050	1	1	-0.817	0.361	-0.219	-1.97	-0.891	0.213	-0.215	-1.27	0.146	-1.48	1.28	0.97	-0.685	-1.43	-1.01	1.04	-0.965	1.07	1.09	2.13	1.36	-1.37	1.01	0.21	1.24	1.29	-0.598	-0.729	0.59	-0.611	0.484	2.12	1.42	0.202	-1.06	-0.909	0.935	-0.607	1.07	1.17	1.75	-0.431	1.31	0.599	0.0304	-0.552	-0.618
train_051	1	0	-0.73	-0.0782	0.192	-0.215	-1.2	0.417	0.173	2.36	0.196	1.38	-0.205	-0.952	-1.08	0.528	-0.525	-1.05	-0.137	-0.82	1.42	0.0772	0.0351	-0.764	-0.996	1.08	-1.15	-0.377	0.404	0.816	-1.15	1.91	-0.466	-1.28	1.11	1.05	-0.0548	-0.543	0.808	-0.289	-0.977	-0.576	-1.42	-0.164	0.611	1.29	0.652	1.16	-1.96
train_052	1	1	-0.144	-0.397	-1.05	1.59	-1.63	1.61	0.409	1.63	0.149	0.305	-0.0424	0.314	0.354	0.859	0.428	-1.59	1.06	-0.757	-0.31	-0.707	1.3	-0.418	1.18	0.199	-0.784	2.07	-1.06	-0.987	0.769	0.498	0.402	0.539	0.197	1.44	-0.143	-0.654	0.335	-1.48	0.826	0.586	-0.0508	-0.756	-0.486	1.14	-0.0174	0.101	1.37
train_053	1	0	0.241	0.379	-1.76	0.274	-0.0759	-0.523	0.24	0.647	1.33	1.19	-0.688	-1.31	1.33	-1.21	-0.123	-0.308	-0.533	-0.349	0.89	1.83	1.32	0.834	-0.0673	1.05	0.63	-0.462	-1.2	0.302	0.118	1.68	1.22	0.964	0.736	0.193	1.26	-1.14	0.0721	-0.76	0.502	-0.673	-0.634	0.948	-0.826	0.151	0.0602	-0.738	-1.06
train_054	0	1	0.201	-0.575	-0.0865	-0.462	-0.00826	1.02	-0.0879	0.148	1.91	-1.36	-0.978	1.21	-1.11	-0.945	0.361	0.853	-0.0477	-1.09	-0.748	-0.854	-1.69	1.48	1.09	-0.436	-0.299	-0.484	1.18	-1.23	-0.447	1.14	1.09	-1.24	-1.42	-1.4	-0.0519	-1.78	0.0173	0.303	-0.352	0.428	-0.88	-0.329	-0.452	0.879	-0.97	-1.72	0.993
train_055	1	0	-0.561	-0.388	-1.09	-1.31	-1.93	-0.652	-2.07	-0.375	-1.24	-0.196	-0.331	-2.33	1.22	1.12	1	-0.35	0.178	-2.19	1.42	1	-0.693	1.48	0.349	1.83	1.42	-0.278	-1.79	0.0351	-1.26	-0.341	-0.308	-0.155	-0.609	0.855	0.356	1.1	0.539	0.95	-1.19	-2.01	0.535	0.394	-0.688	-0.646	0.141	0.48	0.56
train_056	1	1	-1.47	1.32	1.32	1.82	1.14	0.656	0.907	0.709	0.595	0.153	-1.88	0.928	-0.0429	-0.25	-0.0637	1.29	1.47	1.5	0.286	-1.7	-0.247	0.394	0.982	-0.00513	-0.387	0.387	-0.398	1.31	-0.726	0.556	-1.27	0.017	0.276	-0.19	-0.177	0.642	-0.401	-0.198	1.08	1.81	-1.09	-0.135	0.355	1.66	0.559	-0.704	0.409
train_057	1	1	0.706	1.69	1.39	-0.935	1.28	-0.229	-1.07	1.05	-0.385	1.04	-0.189	0.799	0.7	-0.345	0.528	0.47	-0.788	-0.256	0.912	0.751	0.0717	1.4	0.89	-1.02	0.45	0.228	-1.73	-0.502	0.591	-1.94	-0.663	-0.736	-0.137	-0.822	2.33	-0.263	-1.11	0.947	-0.147	1.04	-0.731	-0.289	-0.794	-0.871	1.54	1.27	-1.87
train_058	0	0	-0.744	-0.561	-0.567	0.763	-0.152	-0.274	1.36	1.44	-1.03	0.751	0.632	-0.699	-0.237	0.513	0.203	-0.779	0.312	-0.178	-1.21	-0.614	1.21	-0.519	-1.25	-1.04	1.9	-0.418	-0.896	-0.403	-0.995	-1.24	-0.315	-0.437	-0.913	-1.2	-0.272	-0.0803	-0.0305	-0.801	-0.373	-0.721	-1.36	0.521	0.338	0.572	0.274	2.21	-0.957
train_059	1	1	0.731	0.491	1.25	0.0575	-0.538	-1.41	0.233	1.33	0.196	-1.2	0.743	-1.13	-0.393	-1.1	1.46	1.95	0.863	0.693	-1.3	-0.0281	-0.774	-0.255	0.855	-1.39	0.785	-0.682	-1.29	-0.244	1.57	-0.094	-0.562	0.904	-0.818	0.517	0.985	0.579	-0.169	-0.179	0.397	1.17	0.253	0.311	0.732	-2.09	0.901	-1.61	0.809
train_060	0	1	-0.325	0.433	1.36	-0.514	0.686	0.472	-0.465	-0.238	0.549	-1.05	-0.272	0.613	-0.802	0.813	0.417	0.579	0.631	1.69	-0.161	-1.07	0.85	0.462	1.11	0.0452	1.59	-0.361	1.43	-1.75	-0.879	-1.12	-1.22	1.32	-0.0276	0.908	0.61	1.13	0.858	-1.58	-0.771	1.27	2.32	-1.26	-1.05	-0.729	-1.35	-1.75	1.78
train_061	1	1	0.442	1.27	1.05	0.595	-2.77	0.444	0.462	0.879	-1.49	-0.227	-0.226	1.69	-0.633	0.365	-0.256	-0.612	0.449	0.615	-1.51	-0.844	0.304	-0.89	0.516	-0.6	-0.932	0.316	0.546	0.267	0.934	-2.17	-0.515	-0.0961	-0.436	0.824	-1.46	0.0279	-0.527	1.16	-0.96	0.498	-0.0588	0.202	0.802	-1.55	-0.751	0.712	0.151
train_062	1	1	-0.819	0.599	1.15	0.843	-0.243	2.97	-0.154	1.23	-0.063	-0.158	-0.741	-0.773	1.39	-0.985	-1.46	0.299	-0.0945	0.205	2.6	0.336	0.0513	-0.232	0.616	1.15	-0.112	1.43	-0.387	0.22	-0.134	0.215	-1.31	-0.365	-0.0959	-0.64	0.591	0.248	-1.24	1.25	0.762	1.54	0.195	-0.435	0.0675	1.78	-1.02	0.454	0.393
train_063	1	1	0.974	-1.74	0.301	0.522	-0.0604	1.33	1.15	-0.0873	-0.334	0.722	0.298	-0.16	2.22	-1.46	-0.245	0.0176	0.0734	-1.03	0.976	0.33	-0.662	0.153	0.958	-2.22	0.51	-1.14	-1.72	0.713	0.972	-0.775	0.284	-0.332	0.382	-0.729	1.8	-1.02	1.05	-0.615	1.39	0.944	0.971	-0.218	1.85	1.39	0.00263	0.0891	-0.827
train_064	0	1	1.08	-0.839	1.29	-0.197	0.469	-0.731	-0.387	1.32	-0.251	0.328	-1.16	1.37	-0.79	1.26	-2.09	0.939	-1.16	0.078	0.277	1.21	-0.386	0.826	0.62	-1.46	0.29	-0.675	-0.0143	1.37	-1.12	-0.493	-0.759	-2.13	-1.34	-0.582	-1.19	-0.517	0.295	-0.433	0.0152	1.35	-0.276	-0.447	3.13	0.97	-1.14	0.704	-0.596
train_065	1	1	1.88	1.19	0.905	-0.375	1.35	-1.07	-0.237	-1.05	1.35	-1.36	1.58	0.951	0.0608	0.052	0.958	0.211	0.62	1.83	0.341	-0.675	-1.29	-0.187	-0.61	-0.751	-1.59	-0.3	1.11	-0.607	0.901	0.98	-0.671	-0.427	-1.32	-0.0712	0.406	0.878	-1.3	1.74	1.02	0.674	1.07	1.56	0.117	0.126	1.41	0.254	0.198
train_066	1	1	-2.25	1.21	0.946	1.04	1.63	-0.158	-0.0255	0.329	0.576	-2.37	-0.158	0.058	-0.375	1.88	0.888	0.208	-0.261	0.79	-0.623	-0.814	0.872	-0.645	2.14	1.38	0.473	-0.437	0.184	0.22	0.229	1.83	-0.127	1.43	-0.672	0.876	2.56	-0.502	0.81	-1.42	0.153	0.686	1.5	-1.66	-0.792	0.159	-0.548	-0.642	-0.354
train_067	0	1	0.401	0.0515	-1.07	0.32	1.7	0.859	-0.832	-2.25	-1.38	-0.447	-2.42	1.64	1.58	-0.938	2.66	0.841	-0.0206	-0.23	2.82	-0.834	-0.735	-0.205	0.539	0.016	-1.41	-0.494	-0.194	-0.867	0.508	-0.906	0.521	0.797	-0.482	-0.191	0.147	-2.22	-0.86	1.79	0.859	-0.0187	1.6	0.485	-0.874	0.505	0.938	-1.62	1.14
train_068	1	0	2.08	1.18	-0.239	-0.477	0.27	0.911	-1.52	-0.347	-0.643	-0.383	-0.934	-0.732	0.531	-0.275	-0.966	0.15	0.322	-1.47	2.51	0.651	-0.408	0.812	-0.667	-0.133	1.21	0.789	-1.52	-0.0238	0.244	-0.138	0.269	0.985	-0.0718	0.282	1.5	-0.0501	-0.129	0.77	-0.936	-1.45	-0.301	-0.583	-0.036	0.896	1.25	0.772	-0.00773
train_069	1	0	2.08	0.785	-1.04	2.32	0.169	-2.08	-0.921	-0.0972	1.58	1.05	0.92	-1.77	0.252	1.84	-2.02	-0.416	1.86	-0.709	-0.721	0.0358	-0.165	1.1	-1.5	-0.319	-0.356	-0.0726	-1.37	0.847	-2.17	-1.07	-0.508	-1.45	0.697	1.46	0.99	1.25	1.63	0.722	0.023	-0.72	-0.982	-0.205	1.77	-0.00487	-0.98	2.39	-0.801
train_070	0	1	0.162	-0.266	-0.545	-1.01	0.913	-0.956	-0.768	-0.726	0.198	0.173	-0.0367	0.648	1.11	0.486	-0.168	1.46	0.501	0.548	-0.5	-1.4	-0.795	0.848	1.35	-0.797	0.723	-1.69	0.295	-0.583	-0.159	-0.24	-1.26	1.16	-0.336	-1.39	-0.482	0.0963	-0.395	-0.586	-1.5	-0.182	2.31	-1.27	-0.0789	0.641	-0.572	-1.37	2.12
train_071	0	0	-0.792	0.555	0.537	1.42	-0.612	0.0983	0.805	2.21	0.309	-0.405	1.2	-1.22	0.563	0.801	-1.18	-1.58	0.634	0.178	-0.154	0.848	2.65	0.787	-1.59	-0.23	0.668	0.256	-0.932	0.976	1	-0.369	-0.238	-1.07	1.51	0.465	-1.32	-1.17	1.88	-0.375	-0.0758	-1.14	-0.513	-0.0843	0.0822	-2.08	-0.157	0.649	0.643
train_072	0	1	1.29	0.294	-0.804	-1.3	-0.0303	-1.5	-1.2	-0.916	0.549	-0.0648	0.312	0.264	-0.636	0.268	-0.297	-0.194	-0.424	0.471	-0.303	0.715	0.2	1.04	0.275	-0.452	-1.25	-0.0646	0.384	-0.661	0.328	0.521	0.312	-1.14	-0.45	-1.6	1.38	1.07	-0.531	1.15	0.297	0.945	0.274	1.39	-0.0898	0.747	-0.3	0.836	-1.57
train_073	1	0	0.0426	0.549	1.19	0.0629	-0.757	-0.316	0.0687	0.902	1.26	0.775	-1.73	-0.247	-0.799	-1.63	-0.638	-1.1	-0.702	0.55	0.566	0.597	-0.758	-0.355	-0.346	-0.612	0.252	0.836	1.3	0.818	-1.48	1.64	-0.0309	-1.26	0.995	-0.436	-1.52	-0.268	0.249	0.266	0.878	0.0961	-1.6	-1.4	1.26	0.132	1.25	0.286	-0.419
train_074	0	0	0.428	-0.154	-0.839	0.645	-0.205	0.0427	-0.961	-0.383	-0.962	-1.05	-0.561	0.643	1.03	0.666	-0.614	-1.59	-1.02	0.506	-0.965	1.36	0.143	-0.287	-1.49	0.431	0.688	1.62	-1.1	-0.254	-1.13	-0.887	-0.484	-0.834	0.564	0.664	-0.657	0.419	1.36	-1.38	-1.46	-0.289	-0.986	-0.56	0.526	0.854	1.4	0.772	-1.09
train_075	0	1	-0.256	-1.13	-0.684	1.76	-1.22	0.863	0.34	-0.0331	0.62	0.8	-1.3	-0.682	0.813	0.989	-0.813	0.448	1.68	-1.79	2.39	0.402	-1.34	-0.0464	1.39	1.04	0.72	0.306	0.248	0.551	-0.406	0.524	-1.4	-1.09	0.252	-0.327	0.0392	0.455	0.546	0.0881	-0.0526	0.0497	0.0793	-0.794	0.677	1.18	0.171	0.862	0.471
train_076	1	0	-1.5	-1.42	-0.736	-1.69	1.12	1.89	-1.82	0.845	-0.534	1.51	-0.385	0.616	-0.817	-0.44	-0.588	-2.05	-0.148	0.788	-0.261	-0.153	-0.00686	0.622	0.131	1.22	-0.475	0.655	-0.81	1.29	0.165	1.72	0.724	0.231	1.56	0.749	-1.64	-0.518	-0.809	2.38	-0.871	-0.225	1.28	-0.798	0.934	-0.729	-0.443	0.757	0.862
train_077	1	0	-0.0804	0.779	-0.111	1.19	0.949	-1.09	-1.59	0.7	0.324	1.44	0.798	-0.878	-0.557	0.94	0.595	-1.23	0.603	-0.142	0.402	0.99	1.66	1.61	0.362	1.21	0.0166	2.15	-0.346	1.2	-0.175	-0.155	-0.352	0.255	-0.347	0.62	-0.547	-0.38	-1.16	0.859	0.184	-0.243	-0.166	0.699	-0.295	2.61	-0.658	-0.174	-0.201
train_078	1	1	0.284	-0.801	0.244	-0.702	-0.8	2.14	1.34	1.01	0.364	0.686	0.415	-0.27	2.21	-0.991	-1.1	0.353	1.44	0.205	1.32	-1.41	-1.24	0.33	1.54	0.435	0.483	1.53	-0.171	0.245	0.217	-0.965	1.46	0.46	0.59	-1.01	-0.106	-1.5	-1.36	1.02	0.972	0.508	-0.912	0.326	-1.46	1.35	0.646	-0.835	0.121
train_079	1	0	0.846	-1.76	-0.606	-1.01	-0.309	-0.775	1.24	0.824	1.05	0.465	-0.176	0.666	1.21	-1.51	0.309	-2.11	1.68	-0.962	-1.36	0.538	1.16	-0.491	-2.16	0.455	2.22	1.39	-0.194	1.76	0.0222	0.434	-1.7	0.685	1.2	-0.135	-0.8	0.354	-0.47	0.108	0.357	-0.814	0.442	0.394	0.414	-0.21	1.1	1.14	-1.53
train_080	1	1	1.83	0.546	0.335	-0.0874	1.03	-0.727	-0.382	-0.296	1.67	-0.724	-2.44	0.643	-0.302	-0.907	1.24	1.97	0.819	0.124	0.825	0.161	-1.18	-0.75	2.31	0.223	-0.236	0.542	0.815	0.058	-0.474	0.6	-0.673	0.448	-1.12	0.277	-0.652	0.499	-1.26	-0.117	2.06	0.63	1.31	0.233	0.898	0.903	0.995	0.24	-0.384
train_081	1	1	-1.48	0.635	-1.17	-0.297	2.66	1.57	0.42	-0.45	-1.34	1.34	-0.758	-1.2	2.4	-1.1	2.59	-0.407	0.0357	-0.812	-0.867	-2.15	0.343	-1.52	0.477	0.251	1.25	1.35	0.604	-1.9	0.119	-1.86	-0.659	1.06	-0.313	1.9	-1.14	0.249	-0.119	-0.22	1.02	1.04	1.05	1.06	-0.374	-0.669	0.924	0.542	-0.591
train_082	1	1	0.157	-0.195	2.15	-1.81	0.204	0.638	1.06	-0.873	-0.482	-1.07	-0.0403	-0.643	1.46	-1.05	-1.57	-0.281	-1.96	0.51	-0.0976	0.392	0.147	-0.16	-0.839	1.29	0.991	-1.52	-0.252	-1.15	1.16	-2.1	1.29	-0.583	-0.488	-1.73	-1.48	0.0797	-0.925	-0.213	-0.225	1.77	1.07	1.14	-1.53	-1.64	-0.424	-0.787	-0.333
train_083	0	0	0.209	1.6	-0.738	-0.137	0.943	-1.67	-1.47	-0.876	-1.27	-0.942	1.6	-0.674	0.157	0.274	0.51	-0.492	-0.406	1.38	0.613	2.25	-0.976	0.0944	-1.54	2.57	0.308	0.608	-0.419	0.738	-1.77	0.0364	1.12	-0.27	-0.565	2.02	0.824	-0.58	-0.376	-1.34	-0.457	-0.711	1.37	0.653	1.06	0.366	2.22	0.276	-1.54
train_084	1	1	-0.249	-0.597	0.308	1.16	1.34	1.41	0.344	1.07	-1.43	0.561	0.288	0.667	-1.1	-0.0837	1.13	1.26	0.284	1.14	0.277	-0.872	1.45	-0.499	0.854	-0.884	-1.1	0.255	1.1	0.551	-0.169	0.602	-0.515	0.977	-0.446	1.36	-0.0184	1.71	0.463	-1.39	-0.718	-0.219	-0.846	-0.615	-0.292	0.121	-1.61	-1.2	0.507
train_085	0	0	0.0687	-0.452	1.63	1.06	1.11	-1.39	-1.18	-0.925	0.949	-1.23	0.642	0.0638	-1.02	2.19	-0.221	0.701	1.19	-0.339	-0.866	2.03	0.197	-0.617	-1.54	1.52	-0.22	0.541	-0.0423	-0.0602	-0.113	0.347	1.39	0.508	-1.26	0.917	-0.795	-0.0875	0.437	-1.56	-1.31	0.36	-0.681	0.283	-0.501	-0.0987	-0.939	-0.259	1.39
train_086	1	1	0.318	0.869	0.148	-1.95	0.964	0.52	-2.72	-2.4	-0.472	0.965	-1.95	-0.553	0.531	-0.906	0.883	0.503	-2.08	0.812	1.2	1.39	0.536	-0.922	-0.491	0.453	-0.457	0.643	-0.457	-0.695	1.76	0.537	1.1	1.48	-1.31	-1.73	1.67	0.782	-2.54	-0.0763	0.51	0.21	1.55	-0.786	-0.489	1.08	0.234	-1.51	0.781
train_087	0	0	-0.143	0.0597	-0.146	0.0376	0.0352	-0.0853	-0.123	-1.38	-0.664	0.607	1.1	-0.704	0.551	0.468	-0.475	-1.22	0.861	-0.994	0.766	0.0615	-0.919	-0.0731	-1.03	0.43	-1.52	-1.52	-1.06	0.212	-1.26	-0.702	0.905	-1.37	-0.545	1.54	0.308	0.164	1.48	-0.972	-1.18	-0.906	-1.19	-0.188	-0.0481	-0.887	2.17	1.79	0.452
train_088	1	0	0.154	-1.33	-0.601	-1.17	-0.602	-0.389	-0.168	1.24	0.384	0.375	-0.459	0.141	0.62	-0.247	0.701	-1.1	0.957	-1.85	-2.61	2.82	-1.5	0.69	-1.18	0.761	-0.582	0.606	-1.12	0.977	0.157	0.313	-0.332	0.595	1.89	-0.858	0.228	2.38	0.725	1.93	0.483	0.188	-1.79	1.34	1.04	-0.617	0.149	0.448	1.44
train_089	1	0	0.661	-1.89	0.214	-0.291	0.908	0.0247	-0.287	1.75	-2.02	1.33	-0.909	-1.32	1.73	-1.17	2.25	0.414	1.56	0.172	-0.85	0.68	-1.19	0.578	-0.134	-0.488	0.779	-0.319	-1.22	-0.0191	-1.25	0.276	-1.02	-0.804	0.251	-0.288	-2.01	1.71	1.14	0.445	-0.978	-0.375	-0.723	-1.38	-0.346	0.868	0.812	0.23	0.613
train_090	1	1	-1.33	1.27	0.837	-0.477	1.12	1.56	0.184	2.28	-1.06	0.458	-0.246	-1.58	-0.916	0.0289	0.275	-0.752	-0.673	-0.7	0.61	-1.01	-1.25	1.39	-0.297	-0.527	1.01	-0.511	2.1	-0.589	0.184	1.39	-0.223	0.636	0.0421	-0.262	0.167	-0.788	-0.0164	0.389	0.718	1.41	-1.32	-0.376	-0.373	1.43	-1.89	0.574	-1.21
train_091	0	1	0.557	2.76	-0.687	0.455	0.812	0.538	-0.538	-0.0347	0.655	-0.78	-1.85	-1.61	0.154	-0.853	0.324	0.73	-0.113	-0.343	1.79	0.378	0.75	0.303	1.52	0.0977	0.899	0.229	-1.68	-1.28	1.12	1.38	0.411	0.539	-0.248	0.797	-2.12	-2.23	-1.02	0.116	-0.304	0.265	1.36	0.294	-0.517	0.499	1.39	0.606	-0.803
train_092	1	0	0.81	1.05	1.2	1.3	-0.335	-0.634	0.567	-0.399	-0.429	-0.584	1.41	-0.279	1.34	-1.29	1.77	-1.03	0.427	0.571	-0.319	-0.589	0.226	-0.683	-1.78	-0.633	1.79	0.522	-0.983	-1.1	-0.493	1.07	-2.58	-0.25	-0.963	0.908	0.866	0.454	0.731	1.4	0.553	0.0407	-0.545	-0.101	0.651	-1.04	3.07	0.157	-0.812
train_093	1	1	0.183	0.236	0.335	-0.763	-0.394	0.703	0.487	1.02	1.2	-1.63	-0.453	2.13	-0.427	0.283	-0.944	0.506	1.03	0.176	0.645	-0.596	-1.26	0.661	3.09	-2.36	0.866	0.575	-0.63	0.904	-0.48	1.43	-1.14	0.602	0.264	0.721	0.205	-1.26	0.197	1.97	-1.15	0.446	0.695	-0.176	-0.42	1.09	-1.37	-2.63	0.131
train_094	1	1	1.98	0.303	1.44	0.236	0.324	0.0801	-0.564	0.177	-0.408	-0.784	0.0329	1	-0.107	-1.31	1.58	1.31	0.422	-0.226	0.77	-0.257	1.03	-0.662	0.35	-1.4	-0.388	0.159	-0.0732	0.822	1.54	-1.12	-0.446	-1.1	-0.575	0.735	0.449	-0.954	-1.12	1.75	1.36	0.17	0.679	0.416	1.5	-1.26	0.496	-1.78	-0.11
train_095	0	0	0.88	-1.78	-0.888	-0.0656	0.812	0.388	-0.139	-0.829	-0.0786	-0.578	-0.524	-1.01	-0.151	1.01	-0.222	-0.191	1.07	-0.32	-1.12	1.41	-0.299	-0.911	0.333	1.59	-1.35	-0.407	-0.268	1.04	-1.06	0.498	-1.2	1.03	-0.192	0.569	1.11	0.614	0.838	1.02	-1.08	-0.366	-0.466	-0.756	-0.461	1.9	-1.34	-1.15	0.21
train_096	0	0	0.273	-0.373	0.596	-1.19	-1.65	-1.37	-0.765	-1.87	-1.16	1.39	0.896	-0.00512	-1.08	-0.344	-0.588	-0.78	-0.0952	0.111	0.215	1.42	0.106	0.856	-1.11	2.11	-0.581	0.437	-0.343	0.446	-0.846	1.31	0.973	0.444	-0.113	0.0415	-0.161	-0.463	1.19	-1.04	-0.211	-0.959	-0.0196	-1.44	1.45	-2.59	0.286	-0.152	1.32
train_097	1	0	-0.19	-0.41	-1.35	-0.697	0.0886	0.431	-0.45	0.345	0.5	-0.267	1.32	-0.0204	-1.37	-0.118	-0.208	-0.732	1.26	1.51	-0.216	0.328	-0.627	1.4	0.377	0.649	0.586	1	-0.413	-1.26	-2.27	1.27	0.562	-0.379	0.294	0.743	-0.149	-1.61	1.77	-0.946	-1.87	-0.286	0.0698	0.603	-1.05	1.76	-1.37	0.713	0.0481
train_098	0	1	0.723	-0.643	-1.72	0.0143	0.5	1.36	-0.264	-0.118	0.141	0.172	-0.18	-0.465	-1	0.511	1.58	0.0334	0.117	0.133	-0.687	0.699	1.53	0.921	0.433	-0.336	-1.13	0.939	0.424	-0.816	0.927	-0.357	-0.0767	-1.79	-0.482	-0.41	2.5	0.278	-0.0496	0.643	0.126	0.854	-0.705	1.12	1.01	-1.01	-2.31	0.321	1.85
train_099	1	1	0.915	-0.881	0.451	0.347	-0.341	0.854	1.52	-0.1	-0.313	-0.675	-0.207	-0.198	2.38	-1.42	1.23	-0.558	-0.00274	0.353	-0.0992	-0.676	-1.57	0.704	-0.903	-0.184	1.31	0.697	2.26	-0.0436	1.25	0.984	0.452	-0.103	-1.7	-2.35	-0.948	0.198	-1.01	0.907	0.206	1.54	0.245	0.0507	-2.21	0.0776	-0.556	0.746	1.08
train_100	0	0	0.0711	0.876	-0.69	1.47	-0.69	-0.347	-0.841	-1.27	-0.92	-0.0159	0.99	-0.811	-1.14	0.547	0.316	-1.29	1.06	0.187	-0.58	-0.559	1.02	1.55	0.261	-0.308	-1.52	-1.11	-0.748	-2.62	-1.41	-0.43	0.94	0.294	0.386	-0.955	1.44	-0.902	0.213	1.05	-0.986	-1.39	0.128	-0.793	-0.791	-2.26	-1.17	0.851	0.763
train_101	1	1	-0.604	0.311	0.938	1.24	-0.996	0.754	-0.182	-0.0488	-0.428	-2.49	-0.653	2.86	-0.232	0.825	-1.29	-0.908	-1.13	0.0384	0.964	-0.282	-0.243	-1.44	1.06	0.457	-0.811	-0.702	0.236	0.886	-0.149	-0.188	1.14	0.769	-0.744	1.33	0.0108	0.828	-1.26	0.408	0.769	1.34	1.89	0.636	0.444	0.668	1.08	0.648	1.11
train_102	1	0	0.227	-0.554	-1.31	1.3	0.685	-0.0619	-1.7	0.216	1.45	1.71	0.115	-0.2	-0.403	0.0781	0.972	0.252	0.421	-0.0538	0.764	0.087	-0.489	-0.524	-0.867	0.196	-2.15	0.792	-0.593	0.571	0.497	0.867	0.533	0.885	1.45	-0.932	0.582	1.02	-1.48	-1.04	-1.02	-1.16	0.0585	0.433	-0.807	1.28	1.13	0.299	1.6
train_103	1	0	-0.614	0.292	0.0704	1.99	-0.335	0.21	0.227	-0.0944	-0.265	0.225	1.31	0.196	-0.059	-0.853	0.397	-1.24	2	0.64	0.332	-0.233	-0.103	-0.0585	-0.491	-0.171	-0.427	0.562	-0.18	0.598	-1.66	0.527	-1.83	-0.459	1.37	0.485	-0.938	0.266	-0.355	-0.204	-0.45	-0.282	-0.991	-1.06	0.0446	0.916	0.103	0.859	0.67
train_104	0	1	1.67	-0.81	1.34	0.444	-0.708	0.317	1.07	0.111	-0.492	-1.38	0.463	1.46	-0.862	-0.875	0.105	1.29	1.17	0.496	1.47	0.453	1.68	0.499	1.41	0.888	0.218	-0.395	-1.88	-1.38	0.658	-1.66	1.11	0.0646	0.495	0.0892	-0.161	-0.823	-1.32	-0.924	0.329	-0.33	1.83	-0.659	-1.09	-2.08	0.364	-1.12	-0.0696
train_105	1	1	0.094	0.236	-0.724	0.0166	0.905	0.325	0.244	1.37	0.789	2.2	-1.88	0.954	0.172	-1.36	-0.21	1.07	-1.02	1.33	1.31	-0.234	-1.48	1.44	0.9	0.542	0.756	-0.467	0.308	0.621	1.21	-0.113	-1.28	-1.49	0.0873	-0.409	-1.4	-1.59	-1.22	0.325	1.16	0.796	1.73	0.559	1.94	0.369	1.09	0.733	0.668
train_106	0	0	-0.919	1.11	1.02	-0.424	-0.465	-1.84	-0.845	2.12	-1.56	0.074	1.4	-0.724	-0.422	1.1	-1.39	0.246	1	-0.704	0.103	-0.337	-0.454	0.383	-0.856	-1.21	1.66	0.746	-1.47	1.32	-1.54	-1.38	0.041	0.389	0.182	0.146	-0.281	-0.145	0.84	-1.3	-2.2	-1.51	-0.442	-0.85	-1.04	-1.9	-0.981	-0.705	-0.0609
train_107	1	1	-0.11	2.08	1.2	1.54	1.83	0.996	0.893	2.21	0.248	-0.348	-0.351	0.531	0.0614	0.884	0.632	1.52	0.59	1.82	-1.03	-1.15	0.435	0.57	1.61	-1.35	-0.415	-0.255	0.015	0.687	0.24	1.79	-2.65	0.635	0.00893	-0.0428	0.646	1.5	-0.594	-0.757	1.76	1.76	-1.75	0.843	0.947	0.754	0.65	2.09	-0.849
train_108	1	1	0.752	1.21	0.901	0.64	0.542	-0.501	2.02	0.9	-0.228	-0.675	-2.38	1.28	-0.921	0.521	-0.743	1.49	1.53	0.0309	-0.948	-1.54	1.19	0.575	-0.149	1.75	-0.373	1.48	0.287	-0.449	0.106	0.556	0.945	0.634	0.287	-1.39	-1.85	-1.14	-0.296	0.542	1.04	1.29	-0.914	-1.8	-0.561	-1.87	-0.451	-1.54	1.49
train_109	0	1	0.413	-0.273	-0.303	-0.498	0.313	-0.324	0.00633	0.96	-0.0564	-0.497	1.27	1.29	-1.92	0.0212	0.163	0.574	-0.339	1.17	-0.984	-0.873	1.18	0.722	0.0296	-0.112	-1.61	0.605	1.2	0.8	0.496	-1.18	1.36	-0.143	-1.19	1.07	0.514	1.15	0.223	-0.104	-0.488	0.306	-0.465	1.27	1.13	1.15	-1.8	0.113	1.83
train_110	1	1	0.677	-1.1	-0.327	0.409	-0.287	1.5	0.717	-0.0531	1.29	-0.00941	-0.371	0.568	-1.03	0.519	0.128	0.583	-1.04	1.27	0.0614	0.652	1.01	-0.0855	1.23	1.14	0.132	-0.979	1	-0.815	-0.229	1.49	-1.46	1.31	1.03	-0.412	0.547	0.336	0.465	0.475	1.73	1.54	-0.186	-1.5	2.09	0.318	-0.796	-0.901	1.01
train_111	0	0	-0.497	-0.469	-0.107	-0.842	-2.56	-0.965	-1.25	-0.694	-0.276	-0.0602	-0.284	0.502	0.477	0.985	1.86	-0.273	-0.143	-1.37	-0.155	2.35	0.6	2.08	-2.25	1.81	0.558	-0.408	1.28	-1.95	-0.564	0.307	-0.405	-0.542	0.819	-0.801	0.198	-0.208	0.912	-0.0637	-2.16	-1.15	0.408	-1.7	0.385	0.235	-0.648	0.652	0.758
train_112	0	1	0.558	-0.631	-0.519	0.404	-0.474	0.762	-0.7	0.866	-0.23	0.466	0.0718	-1.07	-1	1.64	-1.24	-1.24	-0.941	1.03	0.318	0.0969	-0.568	0.282	0.114	-0.186	-0.728	0.67	1.03	1.22	0.898	1.2	-0.221	1.58	0.864	1.58	0.413	-0.765	1.1	0.151	0.961	0.301	1.12	1.05	-2.05	2.16	-1.63	-0.171	-0.0285
train_113	1	0	-1.33	-0.334	1.28	0.425	0.27	-0.153	0.644	-0.587	-1.35	-0.422	0.529	0.288	-0.231	-0.356	0.238	0.323	-0.499	2	-1.4	-0.212	-0.217	0.341	0.0487	1.3	1.82	-1.18	-0.97	0.363	-0.18	1.46	-2.35	0.0307	-0.269	2.22	-0.463	0.831	1.92	-2.64	0.0715	-0.905	0.906	0.639	0.991	-0.53	0.941	-0.0945	0.186
train_114	0	1	1.43	-0.457	-0.0912	-0.248	0.801	-0.452	-0.776	-0.941	-0.179	-0.948	-0.668	-0.735	-0.119	1.44	-0.679	-0.0529	-0.729	-0.85	-0.0636	-0.0316	-0.964	-0.612	0.229	-0.156	-0.0357	0.394	-0.843	-0.269	0.799	1.27	-0.181	2.04	-0.47	-0.916	0.133	0.924	1.15	0.902	0.513	0.68	-0.0648	-1.46	-0.583	-0.379	-1.93	0.196	0.74
train_115	1	1	-0.965	-0.244	-0.969	1.11	1.58	1.65	-0.472	-0.322	2.35	2.13	0.345	0.843	0.386	-0.471	-0.418	0.757	-0.492	-0.938	0.654	0.978	-0.764	-1.39	1.84	1.47	-1.51	2.34	0.0803	0.679	1.08	0.281	1.43	0.0298	0.559	0.926	1.76	1.73	-1.23	-1.21	0.8	0.474	-0.926	-0.168	-0.111	0.961	-0.553	-0.563	1.25
train_116	1	1	-1.38	-1	1.48	-2.48	1.03	-0.0239	1.38	0.907	0.345	0.248	-0.87	-0.977	3.17	-3.31	0.529	1.02	-0.83	1.32	2.08	-0.283	1.11	0.38	1.26	-1.74	0.503	1.26	1.44	-1.28	1.41	0.556	1.14	0.996	0.0106	-0.522	-1.15	-0.944	-0.953	0.461	2.12	1.52	1.43	-0.436	0.55	0.974	0.632	0.964	-1.02
train_117	1	1	1.14	0.464	-1.17	-0.548	-1.09	-0.837	-2.55	0.597	-0.258	1.21	-1.07	-0.462	2.49	0.119	-0.508	1.64	-1.42	-0.688	1.45	0.967	-0.168	0.149	-0.307	-0.0895	-0.953	1.26	-1.91	-1.16	0.105	0.343	1.17	-2.46	0.344	0.152	1.41	-0.876	-0.832	0.000758	1.06	0.828	1.11	1.02	1.48	0.383	2.7	-0.0529	-2.54
train_118	1	0	-1.88	-0.656	0.704	1.04	0.586	-0.00588	-0.691	0.281	0.323	0.124	1.44	-0.181	-0.853	-0.22	-1.13	-0.541	-1.77	0.402	-2.23	0.99	0.171	-0.573	-0.839	-0.773	-0.697	0.464	0.491	0.749	-0.103	-0.774	-0.00594	-0.435	1.47	-1.86	0.405	0.946	0.844	-1.46	-0.359	-0.424	-1.61	-0.808	-2.03	-0.882	-1.1	-0.591	-0.754
train_119	1	0	-0.9	-0.244	0.294	-0.151	-0.581	0.471	0.557	-0.119	0.601	-1.41	0.806	-0.453	1.05	0.213	-0.0116	-2.34	0.89	-0.734	-0.289	-0.553	-1.86	-1.01	0.27	0.566	2.59	0.694	-0.292	0.895	-0.586	0.945	-0.0921	0.417	-0.96	-0.125	0.993	-1.7	-1.44	-0.309	-0.0156	-1.5	-2	-0.3	-0.8	1.66	1.8	0.529	-0.565
train_120	0	1	-1.72	0.159	0.222	-0.402	-0.509	1.13	-0.618	0.741	0.873	-0.293	2.05	-0.734	-0.202	-0.827	-1.6	-0.355	-0.648	-0.74	-0.497	-1.07	-0.092	-1.75	-1.08	-0.151	-1.14	1.22	0.853	0.776	-0.0716	0.924	-1.74	-0.953	0.638	-0.761	-0.26	1.98	-0.0937	0.606	1.7	0.137	-0.622	1.64	-0.643	1.17	0.037	1.53	-0.812
train_121	1	1	1.4	-0.4	2.43	-1.46	0.806	-1.23	0.564	-0.153	-0.404	-0.139	1.66	1.76	0.345	0.708	2.73	0.629	0.00526	-0.465	0.417	-0.386	-0.781	0.674	0.0144	0.822	0.0547	0.209	1.69	0.892	0.503	0.107	-0.844	0.188	-0.292	-1.53	1.27	0.796	-1.35	1.01	0.048	1.2	-1.08	-0.258	0.00517	0.154	-0.541	0.114	1.65
train_122	0	0	-1.02	0.292	-0.654	0.438	-1.73	2.73	0.742	-1.71	-1.78	0.641	-0.046	-0.525	0.254	0.0442	-0.609	-1.25	0.34	-0.521	-0.41	1.05	0.276	2.31	-0.407	-0.107	-0.771	-1.82	-1.58	0.348	0.734	1.37	2.56	-0.278	0.311	-0.424	0.856	0.765	2.12	-0.142	-1.95	-0.966	-2.07	-1.29	-0.706	-1.39	-1.43	0.364	1.58
train_123	1	1	0.2	0.626	0.713	0.868	0.394	0.64	1.51	-0.439	0.415	-1	0.282	1.33	0.332	-1.6	0.896	-0.307	1.01	1.7	-0.419	-1.02	-0.662	-0.973	0.126	-1.17	0.845	-0.529	1.56	-0.0263	0.164	0.294	-0.421	1.35	-0.673	-1.08	-0.0359	-0.152	-1.33	1.66	1.54	1.93	-0.00404	-1.13	-0.238	0.286	-0.476	-1.03	0.341
train_124	0	0	-1.73	0.611	-0.175	-0.557	-1.78	-0.591	-1.42	1.62	0.731	1.71	0.593	-1.51	-1.71	-0.168	-2.16	-0.737	0.451	-0.617	0.436	1.43	0.00194	2.41	-0.545	0.237	-0.777	1.04	-0.0269	-0.0316	1.04	0.555	-0.382	-1.86	1.26	-0.568	-0.311	0.122	-0.765	0.784	-2.13	-0.366	0.0834	1.93	0.638	-0.777	0.674	0.464	-1.13
train_125	1	1	0.725	-0.0976	2.05	-0.833	0.205	1.13	0.593	-0.394	0.674	0.354	0.356	1.03	1.56	-0.905	-0.383	-0.853	1.25	0.706	0.608	1.79	-1.37	0.582	-0.859	-0.639	-0.459	0.961	1.12	0.688	-0.152	-0.0463	0.678	0.844	1.65	-1.18	0.646	-0.267	-1.12	0.649	1.8	1.34	-1.68	-0.254	-0.411	1.4	0.934	-0.0892	-0.129
train_126	1	1	-0.748	0.0565	-0.0988	0.35	0.639	1.17	0.183	1.59	-0.214	-0.797	1	0.341	1.08	-1.28	-0.512	0.439	0.405	1.38	-0.0306	-2.44	-0.0864	-0.0331	-0.802	0.464	-0.916	0.242	0.234	1.09	0.515	-0.779	-0.144	0.674	1.08	0.0811	0.582	1.72	-0.635	1.52	0.956	1.1	0.907	1.39	-0.633	-0.461	0.265	0.879	0.773
train_127	0	1	0.838	0.845	0.14	-0.625	-0.0621	-0.612	-1.07	0.0652	0.817	0.874	0.583	-0.561	-0.455	0.526	-1.61	1.36	-1.02	0.153	0.358	-0.967	0.982	-0.315	2.14	0.337	-0.887	-1.18	1.21	-1.2	-0.522	2.35	1.5	1.29	-0.639	0.779	-0.965	-1.25	-0.755	-0.856	-0.461	0.542	1.44	-0.123	0.625	0.00511	-0.475	-0.792	-0.92
train_128	0	1	-1.25	-0.273	-0.667	0.886	-1.18	0.655	-0.96	0.00951	-1.12	-0.802	-0.567	-0.356	0.0847	-1.52	-1.56	0.368	-0.417	-0.78	0.164	-0.483	0.754	-0.377	1.03	-0.847	-1.2	0.962	0.464	-1.7	0.865	-0.48	0.295	0.694	-0.369	-1.45	-1.63	1.5	0.864	0.265	0.998	0.226	-0.261	0.764	-2.88	-0.253	-0.545	-0.083	0.22
train_129	1	1	1.37	0.049	0.238	-0.489	-0.544	1.78	-0.648	-0.729	0.606	-1.21	-0.111	1.27	0.551	-1.17	0.177	1.02	-0.371	1.46	-0.774	0.729	0.604	-2.24	0.327	-1.6	0.451	0.264	-0.971	0.54	1.47	-2.07	0.0664	2.72	-0.118	0.996	-0.0439	-1.06	1.71	-1.26	2.75	0.257	0.896	-0.274	-0.917	1.06	-0.779	-1.68	0.882
train_130	0	1	0.0588	-0.843	1.51	0.496	-1.06	-1.33	1.38	-1.45	1.83	-0.451	-0.72	1.74	-0.484	0.682	-0.813	0.553	-0.604	0.113	0.902	0.471	-0.535	-0.186	-0.611	-0.472	-1.59	0.0259	1.35	1.84	-0.0742	-0.345	-0.748	0.789	0.196	-0.0453	1.77	1.13	-0.926	-0.714	2.28	0.828	-1.64	0.803	-0.831	0.621	-1.53	0.987	-0.573
train_131	1	1	1.33	-1.66	-0.185	-1.38	0.963	0.837	0.0684	1.53	-0.139	-0.174	-0.0701	0.483	-1.15	-1.14	0.299	0.752	0.465	-0.783	0.0881	-0.282	0.457	0.0461	1.22	-0.86	-0.211	0.3	-0.264	-0.122	1.13	-0.494	-0.23	0.315	-0.831	-0.848	0.311	0.0915	-1.1	-0.344	0.0324	1.01	1.13	0.601	0.707	0.159	-1.19	-1.05	0.791
train_132	0	0	0.679	-1.85	-0.235	-1.71	-1.59	0.0106	-0.473	-1.56	-0.301	-0.509	-0.19	1.27	0.93	-0.962	-0.0533	0.211	0.66	-0.353	1.88	2.02	-1.05	-0.41	-0.801	0.605	0.622	-1.11	-2.44	0.324	-0.46	0.432	-1.52	1.27	2.31	2.38	-1.37	0.484	2.18	-0.666	-1.39	-1.88	1.18	-1.23	-1.81	0.895	-0.468	-1.71	-0.342
train_133	1	1	-2.4	1.85	-0.839	-0.113	-0.326	1.06	-0.405	0.976	-0.45	-0.404	-0.761	0.247	-1.26	-0.361	0.178	0.974	-1.08	-0.462	1.79	-0.551	-0.0439	-0.0866	0.785	1.71	0.888	-0.458	0.511	-0.926	0.476	0.213	-0.378	0.194	-0.857	0.538	1.03	0.427	-1.39	-2.09	0.279	-1	1.08	0.857	0.518	0.356	1.33	0.193	-1.34
train_134	1	0	-1.21	0.31	0.101	0.206	0.657	0.352	-0.427	1.64	3.21	1.93	-0.801	0.758	-0.391	-0.0515	0.583	-1.58	-0.133	-0.749	0.717	-1.62	0.377	-0.362	0.276	1.06	-0.211	2.35	-1.52	0.685	-0.37	-0.926	-1.54	0.327	1.59	0.984	1.62	-0.114	-0.771	0.429	-0.0455	-0.0756	0.0955	0.513	-0.824	0.103	2.12	0.741	-0.136
train_135	0	1	-0.909	1.65	1.67	1.03	-0.477	0.266	1.22	0.681	0.622	-2.2	-0.673	0.616	-0.896	0.585	-0.654	0.944	-2.11	0.627	1.17	1.01	0.475	-0.979	-0.049	0.0238	-0.12	-1.54	1.51	-0.422	0.747	0.744	1.34	0.098	-2.01	-1.38	-0.865	-0.913	0.152	-1.75	-0.361	0.281	0.306	-0.151	-1.93	0.16	0.235	-0.374	-0.916
train_136	0	1	-0.331	-1.2	-1.05	-1.09	0.0131	0.257	-1.16	0.861	0.996	-0.2	-0.455	0.273	-1.27	0.64	0.131	-0.754	0.217	-0.419	0.207	0.043	0.00436	0.503	0.149	-0.319	-0.876	0.399	0.653	1.07	0.0383	0.371	2.84	0.62	-0.00777	0.29	-0.253	0.271	1.21	0.821	1.36	-0.396	-1.61	-0.497	-0.0646	-0.171	-0.106	-0.823	-0.0223
train_137	1	0	-0.688	-1.37	0.404	-0.811	1.35	-0.686	-0.0437	-0.74	-0.0079	1.3	0.938	-0.336	0.94	-0.488	0.646	-0.82	-1.1	0.576	-2.12	-1.43	0.372	0.113	-1.18	-0.955	0.601	-0.727	-0.0178	-0.46	0.601	-0.528	1.01	0.581	0.644	-1.21	-0.754	2.09	-0.655	0.665	0.786	-0.318	-0.586	1.77	0.92	-0.98	-0.183	1.48	2.22
train_138	1	1	-0.604	0.792	1.18	1.31	0.242	1.44	0.564	1.47	-0.134	0.819	-1.11	0.957	0.189	1.45	-0.668	1.57	0.671	-0.121	-1.14	-2.6	1.47	1.26	0.217	0.401	-0.12	1.53	0.458	1.1	0.645	-0.766	0.336	-0.745	-1.02	-1.03	0.51	0.822	-0.994	0.648	0.728	0.753	0.255	-0.574	0.69	-0.509	-0.945	0.993	1.2
train_139	1	1	0.235	1.06	-0.821	0.16	1.42	0.86	-0.0217	1.34	0.787	1.16	1.13	0.222	1.48	-0.0265	0.114	0.112	0.29	0.903	0.264	-1.24	-0.408	1.17	1.12	-1.19	0.437	-0.527	1.21	-0.0488	-1.74	-0.336	1.97	0.797	-0.459	0.451	0.062	-0.272	0.49	0.709	1.19	0.657	-0.812	0.894	0.924	0.941	0.206	0.91	-0.416
train_140	1	1	1.82	-0.38	1.81	-0.8	0.762	-1.22	0.654	0.727	1.06	0.0821	-0.152	0.573	-0.419	1.74	-1.45	0.245	-1.26	-0.24	-1.3	-0.447	0.467	-0.732	0.462	0.0217	-1.18	0.0584	0.289	-2.2	1.91	-2.07	0.671	0.507	-1.55	-0.396	-0.129	0.076	-1.46	0.373	-0.336	1.72	0.493	-1.75	0.924	-0.726	0.0711	0.209	-1.27
train_141	1	1	1.73	0.677	0.643	1.15	0.392	-1.12	1.25	-0.426	1.03	2.3	-0.477	-0.78	0.38	0.066	-0.282	0.899	0.703	0.904	-0.845	-0.00159	1.06	0.731	-1.31	0.433	-1.42	1.92	0.378	-0.734	0.588	0.484	0.48	-1.07	-1.34	-0.719	-1.18	0.361	-1.16	0.447	0.37	0.79	0.5	-0.965	1.54	0.835	-1.47	1.56	0.141
train_142	1	1	-0.483	1.53	-1.02	-0.975	0.79	-0.0772	0.048	-0.969	0.13	-0.312	-0.185	0.872	-0.123	-0.277	1.69	0.232	0.715	1.8	0.835	-1.51	-0.0313	-0.527	1.28	0.496	1.53	-0.199	0.102	-0.305	-1.06	-0.426	0.936	1.62	0.49	0.3	0.303	-0.601	-0.847	1.5	1.19	0.416	0.864	-0.0643	-0.75	0.117	-0.631	-0.921	-0.527
train_143	0	1	0.893	-1.65	-0.931	-2.83	-0.319	0.107	1.54	-0.8	-0.934	1.22	0.0846	-0.0109	0.55	-0.751	0.064	1.34	-0.914	1.39	-0.48	0.45	-1.56	0.306	0.982	1.1	1.14	-0.661	0.959	-0.747	0.971	0.747	2.4	1.85	0.436	-0.962	-1.58	0.269	0.924	-0.119	0.847	0.693	1	0.315	-1.55	1.68	-0.387	-1.89	1.05
train_144	0	1	-0.646	1.27	-1.2	1.53	-1.52	0.203	0.427	-0.33	-1.2	0.278	1.18	1.4	1.05	-0.465	-0.386	-1.01	0.983	1.04	1.56	1.52	-0.374	-0.202	0.714	-0.704	-0.153	-0.585	-1.98	0.856	-0.671	-1.25	-1.01	-2.1	-1.33	1.68	-0.702	-0.853	-0.0829	-1.48	-1.08	0.336	-1.12	1.11	1.38	1.07	-0.531	1.11	-0.98
train_145	1	1	-0.0677	2.54	2.12	-0.245	-0.348	0.675	-1.16	-0.0778	0.356	-1.07	1.08	0.98	-1.12	2.3	0.0387	0.377	0.388	0.394	2.02	-1.2	-0.992	-0.11	0.212	0.307	-0.306	-0.167	0.381	0.411	-0.364	0.994	-0.064	0.633	-0.465	-0.214	1.42	1.81	-2.81	0.641	-0.6	0.759	0.525	1.33	1.17	0.507	-0.572	0.993	-0.309
train_146	0	0	-0.534	-0.396	0.837	1.02	-0.724	-0.374	-1.11	0.511	-1.3	-0.266	-0.0496	-0.671	-1.43	-0.0645	0.785	-0.262	1.08	-1.07	-0.245	1.21	1.31	0.743	0.17	-0.742	-0.899	-1.52	0.0686	-0.712	0.309	-0.877	0.902	0.544	-0.559	0.361	0.0636	-0.0201	0.88	-0.969	-0.768	-2.07	-1.85	-2.69	-0.186	-0.35	0.424	-0.697	-0.98
train_147	0	1	0.198	-0.979	-1.18	-0.541	-0.26	-1.51	0.567	-0.95	-0.459	0.254	1.51	0.811	0.708	-0.418	-0.629	0.806	0.813	0.665	0.688	-1.53	-0.42	-0.395	0.595	-1.36	1.76	0.451	-0.115	1.25	0.0444	-1.24	2.56	2.39	1.53	-2.52	0.0332	-0.526	-0.45	-1.76	0.0123	-0.621	-0.31	0.771	-1.8	-0.245	-0.216	-1.27	0.429
train_148	1	0	-0.195	-1.77	-1.92	0.61	-0.112	0.629	2.02	2.01	1.74	0.395	0.057	-1.58	0.232	1.47	1.11	-1.34	0.14	-1.01	0.265	1.22	1.05	-0.111	-0.588	-1.34	0.67	1.91	0.979	-1.29	0.154	-0.638	-0.87	-0.211	1.58	-0.384	-0.652	-0.808	0.323	1.03	-0.847	0.299	-0.403	0.204	0.547	0.831	0.194	-0.745	-0.847
train_149	0	1	-0.481	1.08	-0.0228	1.32	-0.659	-1.29	-0.101	-1.75	-0.965	0.341	-0.307	-0.754	-0.248	-2.14	0.0842	1.21	-0.146	-0.537	0.402	-0.128	0.973	0.2	0.255	1.05	-0.259	-0.55	1.09	0.897	1.39	0.47	0.204	1.14	-0.128	-1.63	1.15	0.119	-1.22	-1.3	1.43	1.03	1.91	-0.408	-1.39	-0.777	-0.997	-1.02	0.484
train_150	0	0	0.94	0.442	0.243	-0.751	1.35	-1.85	0.193	-0.669	0.511	-1.19	2.5	0.0186	-0.366	2.15	0.874	-1.39	-0.409	1.34	-0.592	1.23	0.512	-0.879	-1.84	-0.176	-0.108	-1.69	-1.01	1.24	-1.03	-0.541	-0.0969	-0.225	-0.0651	0.875	-0.425	0.344	1.08	-1.95	-1.82	-1.53	-1.3	0.0289	0.632	-0.527	-0.336	0.253	-0.212
train_151	0	0	0.546	-1.84	-0.156	0.405	0.614	0.0027	-0.0269	0.0912	0.224	-0.189	1.38	-0.261	-0.329	0.546	0.332	0.373	0.082	1.54	-0.712	1.35	-0.226	2.24	-1.95	-0.7	0.791	-2.13	-0.462	-1	0.107	1.38	1.1	2.05	2.06	0.0848	0.498	-0.295	0.264	-1.09	-0.551	-1.43	0.94	-0.351	0.192	-0.574	-0.575	-1.72	1.18
train_152	0	1	-0.0417	0.08	1.26	0.312	1.93	1.14	-0.61	-0.145	-0.469	-0.0839	-0.859	-0.634	-0.409	0.918	-0.526	0.33	-1.5	-0.0175	0.79	0.91	-0.105	-0.9	0.478	-1.67	-0.545	-0.0553	-0.111	1.23	0.818	0.139	0.988	0.962	-1.47	-0.0381	1.87	1.65	0.25	-0.841	0.43	1.11	-1.66	-0.0724	0.614	0.388	-1.14	-0.11	0.381
train_153	0	0	-0.125	-1.55	-1.17	0.632	-1.88	0.187	-0.282	-1.26	-1.24	-0.331	1.48	0.0585	-0.08	1	-0.467	-0.16	-0.0527	0.699	0.481	0.9	1.58	-0.431	-1.08	0.87	-0.00152	-1.43	-1.31	-0.369	0.795	0.0786	0.511	-0.0154	1.99	-0.588	0.778	1.08	0.671	-0.0752	-1.21	-1.86	-0.313	0.0546	-0.658	-0.517	-0.633	0.193	-0.67
train_154	0	0	-0.844	-0.351	0.718	0.0891	0.935	-0.785	-0.983	-0.021	0.841	0.537	1.85	0.966	-0.134	0.518	-1.04	-1.2	2.61	-0.837	0.475	-0.252	0.308	0.0848	-0.656	1.16	0.342	1.92	-1.4	0.765	-1.17	-0.23	-1.29	0.0794	1.25	1.8	0.481	1.09	-0.399	-1.36	-0.355	-0.713	-1.06	-0.996	0.287	-1.21	0.833	0.0806	0.7
train_155	1	1	0.664	2.34	0.868	-0.9	0.186	-1.23	-0.948	-1.52	1.01	0.364	-0.176	2.06	0.579	-1.98	0.836	1.18	0.978	0.482	-0.0963	0.639	1.35	1.03	-0.641	-1	-0.933	-0.227	-0.542	-1.34	0.105	-0.493	-0.814	-1.05	1.89	1.28	-0.96	-1.15	0.554	0.508	1.17	0.761	0.745	0.453	0.935	-0.102	-0.0267	-0.63	0.969
train_156	1	0	0.716	0.275	-0.646	0.646	-1.17	0.589	-2.38	-0.286	-1.65	0.441	0.0744	-1.18	-1.36	-1.15	1.44	-1.51	-0.974	0.221	-0.406	0.34	-0.0567	0.435	-0.374	-0.951	-1.22	0.326	-1.12	-0.448	-0.429	0.35	0.746	-0.832	-1.43	0.458	0.0287	0.247	1.43	-0.586	1.24	-0.981	-0.557	0.949	-0.625	-1.02	0.89	-1.18	-0.295
train_157	1	0	0.524	-0.088	2	-0.505	-0.652	0.186	0.934	0.101	-0.577	-1.01	-0.907	1.25	1.05	-1.34	0.701	-0.762	-0.559	-1.76	-0.0388	1.34	0.579	-0.317	0.0551	-1.01	-1.02	-0.442	-2.13	0.883	-0.18	-0.817	-0.00389	-0.135	0.0565	-0.726	-0.813	1.39	0.108	0.136	-1.64	-1.13	-0.22	-1.14	-0.558	0.728	-0.331	-1.46	-1.62
train_158	1	0	-0.174	0.935	-0.574	0.169	-0.0453	0.894	-0.182	0.621	-0.452	0.881	0.417	-1.9	-0.239	-1.09	-0.405	-0.93	0.335	-0.752	-0.244	0.545	-2.09	0.359	-1.49	1.98	-0.884	-0.312	-0.824	1.28	0.0404	-0.184	-0.503	-0.715	1.18	0.491	1.05	-2.31	0.0814	-0.545	0.492	-0.899	-1.58	0.21	0.508	-0.21	0.602	-0.366	0.215
train_159	0	0	-0.77	0.0921	-2.01	0.851	-0.144	-0.885	-1.01	-0.196	-1.35	-0.48	1.69	-0.958	1.71	1.15	-0.275	-0.814	1.56	-0.196	0.213	1.35	0.552	-0.617	-0.38	-1.15	1.71	-0.102	-0.235	-1.67	-0.763	-0.682	-1.4	-0.409	-0.316	0.547	-1.7	-0.859	0.667	-1.96	-1.35	-0.293	-0.395	-0.81	-0.453	0.336	1.44	1.23	-0.141
train_160	0	1	1.71	0.503	1.62	-1.15	-0.804	-0.141	0.389	0.168	-0.642	-0.809	0.977	2.19	-1.4	0.633	0.119	0.00523	0.26	0.94	-1.06	-2.76	1.48	0.23	0.566	-1.21	-1.49	-0.561	-0.325	0.185	0.709	-0.456	-0.623	0.156	-0.841	0.161	-0.64	1.19	-0.791	1.36	-0.983	-0.656	0.518	-1.4	-0.224	0.797	-0.47	-0.0638	1.31
train_161	1	0	0.795	-0.973	-1.09	-0.401	0.724	-1.52	-2.52	-1.06	0.947	0.779	0.583	-1.08	-0.585	-2.22	-0.454	-0.263	0.734	-2.31	-0.284	-0.431	1.23	1.21	-0.368	-1.62	-0.403	-0.245	-0.138	0.536	-0.0361	-0.29	0.627	0.244	0.274	-0.221	-0.424	1.44	1.42	0.444	-2.13	-1.77	1.1	-1.73	-0.111	-0.795	-1.8	-1.32	1.76
train_162	0	0	-0.623	0.41	-0.796	1.55	-0.71	-0.989	-0.124	-1.72	0.158	0.267	0.078	-0.0731	-1.38	-0.224	-1.26	-1.17	-0.943	-1.79	-0.622	-0.841	-0.02	-0.664	-0.237	-1.42	1.67	-0.285	-0.507	-0.208	1.11	-1.91	-0.922	0.0283	1.7	-1.13	-1.65	0.469	-0.382	0.929	-2.18	-1.15	-1.18	-0.646	-1.89	-0.921	0.0634	0.594	1.28
train_163	0	1	0.468	-0.442	-0.716	0.242	1.13	0.0761	1.5	-1.4	-1.11	-1.5	1.58	-0.411	0.936	0.0054	1.41	0.519	0.643	1.62	0.724	-0.458	-1.84	1.11	-0.0502	0.451	2.08	-0.0584	-0.505	-0.65	1.13	-0.788	0.204	-0.341	-0.807	0.553	1.14	1.36	-0.143	0.908	-0.23	0.462	0.591	2.32	-0.0861	0.715	0.394	-0.35	0.135
train_164	0	0	0.0431	-0.0297	-0.00865	0.526	0.0249	0.356	-0.369	-1.24	0.77	1.2	-0.18	-0.737	-0.828	0.853	-0.952	-1.6	0.0727	-0.0115	1.07	-0.685	-0.848	-0.268	-0.081	-0.986	-0.0821	1.22	-1.96	2.04	-1.07	-0.898	-0.443	0.43	1.25	0.999	1.47	0.402	-0.241	0.629	-0.586	-1.04	-1.36	-0.14	-0.345	-0.483	1.61	1.81	0.573
train_165	1	1	0.431	0.0495	-0.755	-0.0461	-1.7	0.0704	0.955	0.785	0.461	0.239	-0.607	1.26	0.904	-0.232	-1.13	0.526	0.0687	1.98	0.48	-2.62	0.0482	-1.14	0.646	0.879	0.494	-0.000779	-0.0865	-0.0233	-0.925	-0.813	0.132	-0.738	-1.1	0.191	-1.79	-0.534	-0.652	1.4	-0.562	0.676	1.2	0.805	1.91	0.195	0.649	1.33	-0.48
train_166	0	0	0.421	-0.359	-1.38	-0.935	-2.59	-1.67	-0.758	0.168	-1.15	0.653	-1.41	-1.44	-0.255	-0.803	-1.27	-1.42	1.08	0.284	-1.56	-0.799	0.636	0.132	-1.18	0.649	-0.209	-1.12	-1	-0.912	-0.501	1.82	1.02	0.649	-0.742	-1.44	-0.6	2.02	0.155	-1.04	-0.00435	-0.731	-1.31	0.0739	-1.64	0.0773	1.48	0.705	-1.17
train_167	0	1	-0.46	-1.28	-0.205	1.47	0.603	0.118	1.33	0.286	-0.582	-0.82	0.318	1.38	-1.44	-0.0168	-0.373	0.328	-0.198	0.0594	-0.465	0.117	1.92	-1.9	1.52	-0.939	-1.33	0.854	-0.924	0.849	1.83	-0.833	-0.382	-0.591	-0.15	-0.726	0.0158	-0.173	0.253	-0.446	1.38	-0.655	0.328	-0.439	0.508	-1.27	-1.67	-0.646	0.676
train_168	0	0	-1.16	0.973	-0.634	0.19	0.664	0.663	-1.12	1.24	0.538	0.181	0.498	0.463	0.351	0.849	-0.136	-2.24	0.225	-0.558	0.88	-0.435	2.38	-0.822	-1.09	0.207	-0.44	-0.771	0.487	0.839	-0.0531	-0.896	0.904	-0.436	1.41	0.675	0.52	-1.68	-1.81	-0.825	-0.842	-1.03	-1.2	-0.128	0.0333	0.0627	0.234	1.36	-2.12
train_169	0	1	0.00102	1.1	-0.922	-0.742	0.796	0.811	-0.143	-0.212	0.00736	-0.971	1.24	0.623	-0.718	-1.2	0.659	-0.354	0.348	-1.09	-0.882	-1.84	-1.78	-0.65	-0.0083	0.445	-0.212	-0.369	1.7	0.0701	-0.436	-0.268	-0.332	0.0398	0.521	-1.82	-1.57	0.199	-0.298	-0.051	-0.278	0.0348	0.389	0.12	-0.321	-0.288	-0.985	-0.138	0.845
train_170	0	1	-0.0279	-0.363	-0.272	1.25	-0.951	0.605	0.599	0.0878	-0.638	0.827	-0.713	-0.509	-1.64	-1.04	-0.926	0.768	-1.59	-0.642	-0.386	-0.307	0.0136	0.117	1.07	0.555	-1.8	-0.566	1.67	0.0832	0.321	0.876	0.887	-0.634	-1.16	-0.609	-0.765	-0.783	-0.1	0.657	0.055	1.19	0.287	0.344	-0.966	0.716	-1.49	-0.507	1.05
train_171	1	1	0.264	-1.07	-0.0731	-1.43	0.536	0.913	1.23	0.114	-1.45	0.513	-0.221	0.451	1.52	0.585	0.483	0.646	-0.213	-0.575	-0.876	0.659	-1.65	-0.507	-0.299	-1.61	0.963	-0.901	1.5	-0.558	0.921	0.268	-0.655	-0.49	-0.9	-0.326	0.533	-0.606	0.407	0.791	0.74	1.78	-0.361	0.402	0.502	-0.195	0.998	0.905	-0.166
train_172	0	1	-1.37	-0.146	-1.47	-0.798	-1.49	0.697	0.297	-1.02	1.82	0.548	0.771	-0.969	-1.43	-0.911	0.943	0.732	0.781	-0.21	-0.435	0.204	-0.835	1.54	-0.804	1.44	-1.38	-0.224	2.46	-1.77	0.851	1.39	1.37	0.228	2.6	-0.814	2.01	1.11	-0.207	1.73	1.27	0.89	0.302	2.03	-1.26	0.101	-1.02	1.12	0.596
train_173	0	0	0.966	-0.236	0.583	0.744	0.00663	-1.07	-0.025	0.416	0.585	-0.573	-0.324	-0.383	-0.783	1.71	-2.5	-1.19	0.172	-1.67	-0.451	-0.898	-0.141	-0.991	-0.0128	1.14	0.105	-0.241	0.19	-0.288	-1.79	-0.189	0.825	-1.35	-1.59	-0.31	0.315	0.501	-0.34	0.365	-0.439	-0.495	-1.96	-0.632	-0.427	-0.0366	0.0602	2.06	-0.126
train_174	1	0	1.58	-0.724	-1.68	-0.0431	-0.0892	0.498	-0.38	-1.29	-0.708	0.554	0.145	-2.25	1.6	-0.494	-0.627	-0.172	-1.28	-0.392	-0.737	0.434	-0.792	-0.583	-0.673	-1.16	-1.03	-0.702	-1.36	0.954	-1.52	-0.492	-0.158	-0.324	-0.107	2.06	0.233	-0.535	1.29	0.273	0.708	-0.041	-1.37	2.43	0.193	0.249	1.13	0.75	0.144
train_175	0	1	-1.93	-0.514	-0.159	-0.464	0.514	-0.084	-0.174	-0.621	-1.73	1.32	1.9	3.02	-1.15	0.0417	0.509	0.335	-0.55	1.09	-1.24	-0.671	1.11	0.229	-0.493	-1.45	-1.02	0.78	1.29	-1.55	0.697	0.447	1.74	-0.325	1.41	-2.45	1.5	1.79	-0.0537	-0.139	-0.656	0.394	0.0905	-1.17	-1.29	-0.777	-1.02	-0.931	0.735
train_176	0	1	0.0514	-0.375	2.83	0.133	-0.74	0.51	0.778	1.08	-1.12	-1	-2.04	1.66	-0.812	0.399	-2.53	0.59	-1.33	-0.636	-0.856	-2.27	-1.11	-1.54	-0.0136	1.3	-1.36	-0.24	0.425	2.33	-0.734	-0.468	-0.451	-2.07	-0.296	-0.51	-1.49	0.00931	-1.67	-1.09	0.635	0.32	-0.459	-0.601	1.04	-0.475	0.441	0.596	-1.01
train_177	1	0	1.92	-0.123	0.266	1.34	-0.204	0.0403	0.347	-2.12	0.163	-0.466	-1.59	0.337	1.79	-1.84	-0.172	-0.0381	1.16	0.621	-0.98	-0.58	1.43	-1.21	-2.01	-0.88	0.315	1.75	-1.36	2.5	0.363	-1.25	-1.73	1.67	1.1	0.731	-0.964	0.809	0.923	-0.159	0.85	0.306	-0.664	-1.38	0.0153	-0.201	1.2	-1.2	1.26
train_178	0	1	-0.474	-1.33	1.52	-1.33	0.219	-2.05	0.169	0.176	0.171	-0.702	-0.57	1.22	-0.0721	0.0206	-0.608	1.25	-0.797	-0.448	-1.41	-0.25	-0.106	-0.962	-1.13	0.22	-0.991	-0.606	0.801	1.13	0.0542	-0.773	-1.22	-0.833	-0.295	-3.11	-1.29	-0.338	-1.52	-0.327	-0.699	-0.338	0.00759	-1.11	-0.597	-1.22	0.0724	-1.02	0.674
train_179	1	1	1.99	0.103	0.498	-0.604	0.928	-1.39	-0.888	0.766	2.73	0.9	-0.766	-1.38	0.712	-0.875	-0.554	0.287	-0.828	0.856	-1.31	-0.348	0.481	0.515	-0.296	-2.07	-1.56	0.15	0.919	-0.385	1.23	0.852	0.253	-0.836	1.61	-0.847	0.0868	0.64	-0.888	2.15	2.03	1.47	-1.3	1.05	0.664	0.47	-0.452	1.19	1.31
train_180	1	0	-1.93	0.134	0.386	0.758	0.604	0.849	0.428	0.0569	1.16	1.86	-0.58	0.162	-0.484	-0.382	-0.459	-1.08	1.18	1.05	0.137	0.131	0.627	-0.474	-0.0933	1.7	-0.951	2.04	-1.55	0.282	-0.474	1.39	-1.27	-1.26	0.324	0.279	-1.23	0.508	-0.922	-0.358	-1.2	-0.232	0.0552	-1.38	-0.532	1.69	0.484	1.43	0.566
train_181	0	0	-1.33	0.715	-1.63	0.902	-0.327	-0.0527	-2.56	0.0367	0.561	-0.259	-1.51	-2.49	-0.678	0.649	0.479	-1.09	-0.0383	-2.23	0.283	0.56	1.01	1.37	-0.859	-0.357	-0.825	0.198	0.265	-1.15	0.448	2.08	0.624	-1.23	0.649	-0.678	1.17	0.00855	0.756	0.608	-0.582	-0.384	-0.113	0.214	-0.399	-0.482	0.883	0.91	0.229
train_182	1	1	1.58	0.515	1.28	0.457	-0.456	0.941	0.172	0.0684	-1.17	-1.48	-0.866	0.468	0.0421	-0.899	-0.0192	1.42	-0.758	-0.55	0.174	-0.0391	1.01	-0.673	0.75	0.453	-1.17	1.17	0.0555	-1.82	1.39	0.928	0.732	-1.07	-0.604	-2.05	-0.48	-0.797	0.0651	1.39	1.1	0.863	-0.635	-0.535	-0.481	-0.623	0.292	-0.522	0.354
train_183	0	0	-0.15	-1.74	-0.875	1.04	-0.474	-1.55	0.236	0.567	0.792	1.77	-1.75	-0.0556	1.5	-0.395	-0.318	-0.231	1.53	-0.889	-0.421	-0.205	0.97	1.44	-0.693	0.207	0.509	-0.585	-1.16	-0.774	-1.08	0.2	-1.15	-0.929	0.883	-0.5	-0.281	0.723	-0.532	0.209	-0.281	-1.04	-1.3	-0.914	0.194	0.638	1.72	0.649	0.133
train_184	1	0	-1.06	-0.656	-0.239	0.492	0.121	-0.0436	0.929	0.757	0.884	0.72	-0.311	0.172	-1.22	0.501	-0.0167	-1.21	0.024	0.762	-0.171	0.656	2.67	-0.786	-0.0218	2.47	-1.2	0.994	0.536	-1.23	-1.23	1.92	-1.23	0.211	0.241	0.997	-0.469	-1.11	0.477	1.17	0.172	-0.294	-0.582	-0.386	1.03	0.355	-0.357	1.24	-1.41
train_185	0	1	-0.134	1.32	1.01	-1.58	-0.294	0.382	0.517	-0.882	0.514	-0.893	-0.924	-0.0637	0.285	0.0643	-2.29	1.65	-2.59	0.852	-2.07	0.559	-0.259	0.223	0.144	-0.825	-1.18	-0.0666	-0.524	0.0543	1.59	0.829	0.312	-0.131	0.76	-0.882	-0.907	0.92	1.32	0.554	-0.248	0.147	-0.499	0.766	-0.607	-2.47	0.178	0.306	-0.348
train_186	0	1	0.68	-0.271	0.21	-0.89	-0.218	-1.59	1.24	-0.697	0.359	-0.175	0.602	-0.753	0.223	1.22	-0.732	1.23	-0.39	0.687	0.424	0.963	-0.904	-0.0888	0.311	0.0917	-0.88	-0.291	1.61	0.5	0.297	1.62	0.476	-0.62	-0.102	-0.493	-0.529	-0.153	-0.78	1.5	-0.68	0.897	0.0267	1.43	-0.206	0.0362	-1.03	-0.408	0.779
train_187	1	0	-0.994	-0.679	-0.629	2.21	1.07	1.74	-0.283	0.859	-1.61	-0.00796	-0.286	-0.256	0.406	-0.854	1.08	-0.54	0.36	-1.21	-1.24	0.0757	-0.339	0.378	-0.663	1.96	0.995	1.52	0.398	0.332	0.0704	-0.279	-0.3	-0.869	0.438	2.38	-1.13	-1.85	1.22	0.0636	0.551	-0.937	0.905	0.384	0.0959	-0.155	1.43	-0.234	-0.0572
train_188	0	1	-1.11	0.504	-0.769	-0.166	-0.923	1.25	-1.6	-0.333	-2.06	-1.69	-0.16	0.272	0.53	0.439	0.207	1.5	-1.11	-0.751	-0.898	0.0211	-0.751	0.369	-0.00653	-0.202	-1.42	-0.914	1.19	-1.57	-0.219	-0.99	0.69	-0.232	0.214	0.466	-0.337	-0.286	0.561	-1.58	-0.138	-0.608	0.666	-1.57	0.95	-0.992	-0.631	-0.19	0.257
train_189	1	0	1.43	0.119	0.382	0.729	-0.668	-0.0368	-0.0336	-1.61	-0.858	0.952	1.74	-0.346	-1.38	-1.12	1.46	0.427	-0.691	-0.789	0.217	-0.91	1.14	-0.279	-0.533	1.83	0.521	-1.27	0.811	-0.48	-1.08	-0.21	-0.0374	0.277	-0.567	-0.621	-0.859	-1.85	-0.135	1.67	-1.15	-1.39	0.809	-0.554	-0.277	-1.19	-0.764	0.0544	0.807
train_190	1	0	-0.0203	0.903	-0.489	-0.38	0.155	-1.03	-0.904	-0.382	0.703	0.706	0.237	0.109	-0.467	-0.305	-1.05	0.115	0.268	0.652	0.276	0.396	-0.826	1.27	0.462	-0.0357	0.675	1.16	-0.421	-0.414	-0.946	0.65	0.402	-1.33	0.43	-2.07	-0.693	-1.29	0.95	-0.0441	-1.27	-1.31	-0.0361	-1.81	1.75	0.0852	-0.928	-0.492	1.49
train_191	0	1	0.196	-0.142	-0.0896	-2.64	-1.54	-0.581	1.39	-0.73	1.44	-0.649	-2.08	0.0301	0.277	-0.213	-1.94	1.19	-0.875	0.595	1.62	0.449	-0.864	-0.682	0.234	0.493	0.889	0.796	-0.232	-1.09	0.435	2.14	0.219	-0.542	-0.629	0.0706	-2.2	-0.38	-0.405	0.891	-0.716	1.11	0.681	1.28	-1.5	1.27	0.552	-1.38	-1.38
train_192	1	0	-1.27	-0.762	-0.326	-0.531	0.0496	-2.14	0.0237	0.437	0.841	-1.47	-0.977	-0.109	0.698	0.249	0.951	0.633	-0.135	0.759	-1.99	0.806	-1.35	-0.346	-0.455	-0.125	-0.744	0.468	1.32	-0.0536	-1.46	1.18	0.392	0.662	-0.419	-0.971	-0.677	-0.267	0.715	-1.49	-0.896	-1.27	0.598	0.537	0.346	0.172	1.11	-0.0656	0.156
train_193	0	0	-2.32	-0.646	-0.266	1.39	0.00891	-1.01	1.05	-0.502	1.76	-0.433	-0.508	1.77	-2.41	2.16	-0.789	-1.34	0.5	-0.732	0.39	1.25	0.13	-1.09	-0.158	-0.365	-0.889	1.81	-0.368	0.905	-0.475	0.823	-1.48	-0.377	0.247	-1.14	2.01	-0.387	0.474	-0.144	-0.812	-0.732	-0.745	-1.64	0.898	-0.122	-0.898	1.18	-0.874
train_194	0	0	-1.87	0.126	-1.97	-0.212	-0.665	-0.558	-0.939	1.5	0.963	0.138	1.35	-1.41	-0.155	0.95	0.615	-0.923	1.93	-1.55	0.779	0.294	1.38	0.549	-2.16	-0.239	0.197	1.23	-1.02	0.288	-1.35	-0.476	0.233	-0.811	1.82	0.492	1.25	-0.541	-0.296	0.609	-0.741	-1.16	-0.945	-0.932	-0.896	-0.652	1.8	-0.34	0.546
train_195	1	0	0.644	1.3	-1.23	0.0457	0.971	-0.628	-0.317	-0.911	-0.621	0.452	-0.718	-0.812	-0.0672	-1.12	0.44	-0.936	0.854	1.03	-1.16	-0.138	-1.26	1.35	-0.608	-0.123	0.398	0.438	0.272	1.23	-0.964	0.579	0.854	0.15	1	0.536	-1.44	0.578	1.32	-0.869	-0.322	-1.33	0.251	0.732	-0.189	-0.443	0.356	0.872	-0.692
train_196	0	0	-0.265	-0.42	0.733	0.0513	0.0629	0.485	0.304	-0.568	-0.558	-0.521	0.00273	1.17	-0.566	0.548	0.158	0.493	-1.53	-0.911	0.156	1.97	-0.61	-0.672	1.6	-1.27	-0.705	0.38	-1.23	-0.0425	0.639	1.08	-0.903	-2.14	-1.06	0.888	-0.809	-0.237	0.0153	-0.129	-0.36	-1.1	-0.406	0.275	0.211	-0.779	0.376	-0.679	0.259
train_197	1	1	0.354	0.191	-0.872	-0.375	-0.281	-0.203	-0.521	-0.0892	1.29	0.493	-0.98	0.709	0.647	0.555	1.8	-0.231	-0.493	0.25	1.22	-0.416	-0.228	1.63	0.85	0.663	0.0374	-0.0456	0.293	0.139	0.58	-0.309	0.162	-0.102	-0.442	0.761	1.47	-1.96	-0.912	1.83	-0.138	0.466	0.651	1.1	-1.01	0.774	0.725	-0.219	-1.55
train_198	0	1	-0.62	1.57	0.429	-0.712	0.856	0.311	0.607	0.301	0.571	-0.258	-0.00211	-1.16	0.387	-0.396	-0.947	1.48	-0.371	-0.0182	0.909	-1.62	-0.711	-0.643	0.508	-1.23	-0.0139	-0.97	0.57	0.0555	0.958	0.318	0.993	-1.75	0.175	-0.649	-0.33	0.163	0.119	-0.711	0.197	0.272	0.771	0.806	0.11	-0.621	0.84	0.932	-0.264
train_199	1	0	-1.24	-0.137	-1.3	-0.457	-0.648	-0.252	0.595	-0.665	0.172	0.26	1.13	-0.0252	0.63	-0.384	-0.275	-0.332	1.74	0.0749	1.42	0.521	-1.08	3.51	-0.93	1.04	0.893	-0.32	-0.329	-0.85	-2.07	0.96	0.711	-1.35	1.37	-0.132	0.968	-0.614	0.295	0.933	-0.637	-0.748	0.214	-2.12	-1.99	0.651	0.707	0.626	0.799
train_200	1	1	1.68	0.368	0.517	-1.24	0.414	0.0646	0.474	0.061	-1.06	-1.63	-2.67	-0.259	0.713	-0.399	0.821	-0.136	1.45	-0.934	0.0209	0.185	-1.62	2.63	0.842	-1.27	0.905	0.126	-1.74	-0.042	1.84	-1.84	0.257	-0.149	0.701	-0.65	-0.414	-0.777	-0.525	0.351	0.528	0.652	0.21	1.53	0.558	-0.167	1.95	-0.672	-2.07
train_201	0	1	0.198	-0.502	-0.787	-1.28	-0.365	1.02	-0.731	0.59	0.0548	0.971	-0.202	0.115	0.501	0.00842	-0.617	-0.813	0.626	-0.253	-0.556	-0.553	0.0536	0.416	0.905	-1.76	-1.7	0.523	0.501	-0.429	0.816	-0.79	1.59	-1.6	-0.219	-0.249	0.268	1.55	-1.27	0.95	0.448	-0.265	0.841	-1.03	1.72	0.00196	-0.307	0.296	-0.00838
train_202	0	1	0.754	1.05	-0.447	-0.51	-0.536	-0.905	-0.583	-1.34	0.587	0.492	-0.951	-0.48	1.63	-1.02	0.272	0.653	0.158	0.075	1.36	-0.896	-1.34	-0.781	0.794	0.577	-0.183	-0.133	-1.01	-0.0453	0.954	-0.263	-0.917	-0.482	-0.847	0.0601	0.762	-1.32	-0.597	1.5	-0.926	0.611	-0.27	2.4	-0.749	0.173	-1.38	0.613	0.635
train_203	1	0	-1.24	-0.776	1.57	-0.853	1.44	0.447	1.31	0.88	0.563	1.84	-0.279	-0.461	-1.51	0.126	0.48	-0.0963	1.42	-0.338	-2.07	-1.01	-0.579	-0.107	-1.02	1.34	-0.251	-0.386	1	1.29	-2.29	1.24	-0.773	0.759	-0.186	-1.82	-1.51	0.367	0.409	-1.61	-0.59	-1.21	-3.15	-1.24	0.371	-1.19	-1.16	1.88	0.605
train_204	0	0	-0.0339	-0.402	-0.214	-0.771	-1.21	-0.653	0.185	-1.68	-0.649	-1.55	1.61	-0.185	-0.435	0.183	-0.539	-1.09	-0.904	-0.516	0.479	1.69	0.00587	0.119	-0.516	-1.08	1.86	-1.31	-1.17	-0.937	0.781	0.108	0.341	-1.36	1.48	1.49	-0.625	-0.168	1.27	-0.226	-0.45	-1.04	0.14	-0.0831	-1.53	-1.94	0.451	0.0183	-1.31
train_205	0	1	0.821	0.0111	0.0695	-1.32	-0.96	-1.21	-0.875	-1.03	0.378	-1.48	-0.755	1.34	-0.488	0.0885	-0.17	0.76	-0.314	0.48	0.809	-1.93	-1.05	-0.535	-1.64	-2.05	0.492	-1.32	-0.192	-0.445	1.62	-2.29	0.601	1.14	-0.279	-0.211	1.52	-1.17	-1.75	-0.251	1.76	0.504	1.84	0.0872	-0.479	-0.449	1.37	-0.939	0.509
train_206	0	1	0.322	0.439	-1.07	-0.0878	-0.151	0.5	-0.0514	0.391	1.14	0.375	0.502	-1.4	0.518	0.811	-0.905	0.247	-0.181	0.364	0.364	-0.702	-1.21	-1.24	-1.36	-0.45	-0.252	-0.472	0.197	0.375	-1.11	0.475	1.59	-1.45	-0.804	-0.298	2.36	0.228	-2.08	0.224	0.98	0.241	0.412	1.56	-0.0273	1.45	0.903	1.74	-1.61
train_207	1	0	-1.04	-0.745	-0.998	-0.142	0.43	1.17	0.0657	0.512	0.133	1.11	0.326	-1.34	0.176	-0.0181	0.482	-0.522	-0.398	-0.497	0.458	-0.633	-0.692	-0.161	1.32	0.763	1.25	-0.344	0.442	0.489	-2.59	1.44	-1.44	-1.65	-0.185	1.53	-0.708	0.974	1.63	-0.0107	0.158	-0.977	0.184	0.683	1.45	1.69	-0.344	0.827	-2.17
train_208	1	1	-1.17	1.8	-0.561	0.477	2.29	-0.249	1.03	-0.847	1.2	3.03	-0.66	-1.13	-0.169	-0.858	0.947	0.0463	-1.16	0.502	0.505	-1.56	1.3	-0.48	0.549	0.271	-0.223	1.1	1.93	0.776	1.57	0.875	-1.14	-0.923	-0.319	0.688	0.212	-1.29	-1.36	0.812	0.214	1.56	0.867	0.289	1.71	-1.69	-0.594	1.22	0.52
train_209	1	1	-0.703	1.06	1.01	1.66	1.4	-0.689	-0.345	-1.29	0.382	0.728	-1.22	-0.135	-0.315	-0.175	-0.992	1.94	-1.08	1.29	-0.352	1.25	0.784	-0.0191	1.94	-0.309	-0.257	-1.76	1.38	0.425	-0.128	0.425	-0.773	-0.421	-0.542	-0.0955	1.7	0.47	-0.297	-0.254	1.14	0.928	0.842	1	0.593	-0.533	-0.95	-0.418	-0.408
train_210	0	0	-0.646	0.7	-0.0664	1.07	-0.44	0.803	-1.16	0.122	-2.08	-0.299	0.121	-0.488	-0.0618	2.55	0.352	-1.52	0.0534	-0.286	-0.912	-0.233	0.363	0.1	-1.31	-1.4	-1	-0.174	-0.961	-2.12	-0.525	0.583	1.09	0.146	-0.791	0.286	-1.19	0.279	1.29	0.564	-1.97	-1.96	-1.83	-0.136	-1.49	0.848	0.801	-0.411	0.0994
train_211	1	0	-0.708	0.443	0.62	0.111	0.507	-0.194	0.6	0.915	2.21	0.457	-0.874	0.313	-0.752	0.189	0.844	0.279	0.716	-2.08	1.03	1.67	0.553	2.2	-1.32	2.76	1.72	1.13	-0.151	-0.758	0.111	-0.767	-0.844	-0.687	0.14	-1.64	-0.293	0.584	0.403	0.558	-1.58	-0.622	0.173	-0.292	-0.673	0.197	-0.337	1.11	0.79
train_212	1	1	0.651	1.16	-0.253	0.697	-0.0306	-1.25	0.246	-1.12	-0.542	0.374	0.26	-0.292	0.357	-2.88	1.22	-0.0757	-0.843	2.47	-0.717	-1.05	-0.767	0.881	-0.454	-1.08	0.515	-2.07	1.74	-0.901	1.04	0.936	0.615	0.601	-2.04	-0.396	0.977	-0.986	-0.901	-0.627	0.331	1.39	2.13	0.717	0.674	-0.365	-0.0754	-0.538	-0.253
train_213	1	1	-0.421	-0.36	-0.0236	0.236	0.997	2.42	2.06	0.813	0.457	-0.178	-0.634	0.248	-0.884	-1.05	0.284	1.25	-0.317	-0.393	-0.367	0.639	1.05	0.53	0.979	1.05	0.184	-0.084	0.71	-1.7	1.01	1.4	0.615	0.673	0.197	0.417	0.295	0.757	1.29	0.227	0.633	0.883	-1.04	0.299	1.5	-0.953	-1.49	-0.719	-0.822
train_214	1	1	0.761	0.00936	-0.516	-0.627	0.13	-0.422	-0.454	-0.564	-0.996	0.0954	-0.676	1.03	0.0892	0.289	-0.987	1.82	-0.921	0.245	0.436	0.545	-0.151	-0.558	1.54	-0.164	0.25	-0.00861	0.731	-0.794	-0.755	0.606	0.0785	0.55	-0.702	0.788	0.207	-1.53	0.815	-0.783	1.36	-0.0632	1.7	-1.7	0.951	-0.528	1.63	-0.498	-2.36
train_215	1	1	-0.194	-0.615	-0.939	-0.835	0.685	0.611	1.3	2.29	-0.815	1.66	-0.928	-0.249	1.68	-0.287	1.09	0.789	1.39	0.647	-0.795	-0.442	1.08	0.731	0.745	-0.31	0.689	2.23	1.03	1.68	0.348	-1.31	-0.0753	0.0944	-0.165	0.139	-0.144	-0.357	-1.54	-0.229	1	0.81	0.908	1.75	-0.0693	1.19	0.323	-0.318	0.536
train_216	1	1	0.378	0.532	1.67	-0.132	0.0404	-0.213	1.88	0.541	0.466	0.637	-1.28	0.0376	-0.324	-0.108	-0.204	2.01	-0.893	0.41	-1.23	0.00184	0.345	0.992	-0.106	0.656	-0.51	-0.0266	1.03	-1.09	1.11	0.53	-1.22	0.284	-0.0502	-0.639	-1.18	1.18	0.105	0.284	-0.725	0.288	0.771	0.632	0.254	-0.939	-0.996	-0.394	0.246
train_217	0	1	-0.372	-0.723	-0.381	1.19	-0.0431	1.23	-1.06	0.195	0.00262	0.057	1.13	-1.22	0.873	-1.25	-0.423	-1.09	-1.25	-0.351	0.916	-0.247	-0.229	-0.865	-0.0382	-0.0876	-0.542	-0.433	0.632	-0.551	0.53	-0.379	0.436	-1.56	-1.58	-0.202	0.648	0.188	-0.919	0.385	0.803	1.5	-0.585	0.895	-0.093	1.5	-0.0288	-0.331	0.0351
train_218	1	1	0.65	-2.43	0.0307	0.668	0.186	0.122	0.224	-0.632	0.431	-0.518	0.281	1.24	-0.175	-0.43	1.35	1.1	-1.24	0.655	-0.186	-0.999	-1	0.0364	2.56	-0.256	0.0845	-1.13	1.03	-1.97	0.676	-1.2	-2.8	-0.667	-0.853	-1.19	0.105	0.581	0.0133	0.213	-0.113	1.51	1.35	0.551	1	-0.547	-0.75	-3.43	0.0256
train_219	0	1	-0.778	-0.479	-0.16	0.261	-1.19	0.329	1.73	0.532	0.129	0.82	1.45	0.399	0.647	0.813	0.661	0.954	-2.15	1.41	-0.598	-0.742	0.00557	-0.843	-0.972	-0.0404	0.486	0.373	-0.569	-0.0897	2.07	-1.54	1.33	-1.06	-1.48	1.7	-0.0286	-0.119	-1.74	-0.69	0.0119	1.1	0.326	3.17	0.806	0.948	0.375	1.13	-1.23
train_220	1	0	-0.839	-1.48	-1.29	0.165	-1.02	1.8	0.192	2.2	-1.16	-0.828	0.498	0.855	-0.267	-0.184	0.36	-1.91	0.967	-0.782	-0.856	-0.18	-0.806	0.518	-0.138	0.121	0.578	-0.0175	-1.37	0.119	-0.779	-0.541	-1.94	-1.24	1.28	1.85	-0.371	-0.103	0.936	0.468	-1.28	-0.358	0.411	0.0534	0.0648	-0.11	1.1	0.237	-2.49
train_221	1	0	0.408	-0.491	-0.0869	-0.499	0.632	-0.401	1.45	-0.064	-0.521	-2.1	0.179	0.917	0.142	1.19	1.42	0.236	2.26	0.0161	-1.86	0.201	-0.579	-2.04	-0.768	1.48	1.08	1.43	-0.606	-0.824	-1.47	0.189	-0.516	0.206	-1.01	1.17	0.497	-0.207	1.75	-0.29	0.193	0.632	-1	0.321	0.992	0.828	0.0493	-0.027	0.889
train_222	0	1	-0.656	0.806	-1.09	-0.811	0.221	-0.214	0.177	-1.03	-1.25	-0.513	0.247	-1.39	1.71	1.4	-0.92	0.287	-0.574	-0.239	0.44	0.316	-0.441	0.815	-0.43	0.562	0.895	-1	0.543	0.58	-0.519	0.0851	1.07	0.565	-0.24	0.0215	0.776	-1.28	0.296	0.0752	-0.603	0.168	-0.0336	0.277	0.325	-0.552	-0.963	-1.66	0.804
train_223	1	1	-1.34	1.41	1.28	-1.23	1.36	-0.394	-1.04	0.333	0.39	-0.737	0.532	0.356	0.697	-0.277	1.02	0.904	-0.328	1.02	-0.822	0.859	-0.159	-0.181	0.705	0.991	0.189	1.88	0.413	0.0567	0.0468	0.881	-2.38	0.632	-0.574	-0.745	-0.234	1.16	-0.429	-0.3	0.95	0.514	1.11	-0.792	1.29	-1.03	-0.385	-0.875	0.867
train_224	1	1	0.45	0.604	0.322	-1.36	0.138	1.31	1.17	2.05	1.03	1.41	0.396	-0.878	-0.901	-1.48	0.429	-0.0437	0.778	-1.12	1.91	0.265	-1.71	0.315	0.0375	1.09	0.937	-0.913	-0.16	1.54	0.706	0.61	0.388	0.316	-1.37	1.02	0.641	-1.74	-1.46	1.64	0.722	0.54	0.317	1	1.11	2.04	0.721	0.936	0.13
train_225	0	1	-1.27	-0.134	0.411	-0.328	0.0244	-0.14	0.548	0.302	0.319	-0.298	-0.676	-0.214	0.652	0.674	-1.12	-0.165	-0.78	0.0873	0.465	-1.05	-0.334	-1.45	0.491	0.939	0.755	-1.8	-0.21	-0.0858	-0.455	-0.217	-0.0447	-0.135	-1.03	0.425	-1.05	-0.0814	0.0424	0.557	-0.11	0.43	0.83	0.0737	-0.667	-0.663	0.354	0.926	-0.0638
train_226	1	0	-0.341	-0.89	0.349	2.32	0.607	-0.491	1.62	0.735	-0.985	-0.468	0.883	-0.169	-1.02	-1.21	0.0691	-0.79	1.36	-0.669	0.404	0.0362	1.22	-0.927	0.317	-0.904	0.507	-1.05	0.958	1.15	0.401	-1.23	-1.22	-0.221	-0.0413	-0.87	-0.173	0.524	0.266	-1.09	0.148	-1.72	0.234	-1.01	-1.27	-1.01	0.581	1.45	0.558
train_227	1	1	1.03	-0.334	-0.117	-1.12	1.96	1.29	0.5	1.17	-0.486	-1.27	0.699	1.33	0.168	0.863	3.16	0.394	-1.6	0.965	-1.14	0.493	-0.264	-1.56	-0.201	-0.687	-0.95	1.92	0.152	-0.733	1.09	-1.99	0.223	-1.15	-0.328	0.86	0.327	0.201	-1.43	1.54	0.171	2.15	0.148	1.58	0.0759	0.783	0.657	-0.4	0.0127
train_228	1	0	-0.26	2.49	0.758	-0.525	0.624	-0.289	-0.793	-1.4	-2.34	-0.699	-0.879	0.0891	1.92	0.491	1.5	0.265	0.229	0.759	0.64	-1.15	-1.25	1.33	-1.37	-0.0445	0.627	-1.48	-1.15	-0.678	-0.295	-0.586	-1.45	0.47	-1.22	0.852	-1.05	-1.01	0.964	-0.521	-0.505	-0.287	0.565	0.425	-0.272	-0.447	0.455	-0.401	1.8
train_229	0	1	0.44	-0.86	-0.00541	-0.293	0.292	-1.09	0.378	0.304	0.767	-0.222	0.847	-0.765	0.223	-1.39	-1.34	1.6	-0.102	1.17	-0.293	0.687	-0.872	-0.459	0.839	-0.432	-0.46	1.66	1.47	0.225	0.292	1.2	-0.811	-1.01	-1.55	-1.88	1.57	-0.274	-1.88	0.715	0.688	1.01	0.457	-0.407	0.435	1.1	0.978	-0.0205	-1.57
train_230	0	1	0.362	0.194	1.28	-1.01	-0.519	-0.365	1.6	-1.13	0.693	-1.15	0.939	0.384	-0.0934	-0.15	-0.205	1.49	-0.543	-0.956	1.14	-0.771	-0.729	0.736	-0.436	-0.525	-0.257	-2.73	0.916	1.21	0.348	-0.554	1.2	0.149	-1.32	-0.0238	-0.227	-0.498	-0.881	-0.102	0.0129	0.389	-0.339	0.42	0.102	0.142	-0.859	1.42	1.45
train_231	0	0	0.865	-0.45	-2.15	0.287	-0.3	-1.13	-1.4	0.491	0.294	0.19	1.55	-2.19	0.699	0.487	0.0349	-1.26	2.04	-2.02	1.55	0.0715	-0.334	-0.0164	-0.191	-1.98	0.566	1.28	0.127	0.297	-1.3	0.732	-0.166	-0.817	0.426	-0.338	1.49	-0.782	1.85	1.09	0.143	-1.18	-1.97	-0.6	0.217	-0.692	-1.45	0.208	-0.803
train_232	1	0	-1.77	1.7	-0.724	-0.154	-0.279	1.14	-1.56	0.337	-0.0317	1.97	-0.215	0.277	-1.74	-0.405	0.297	-0.927	0.675	-1.38	1.48	-1.01	0.733	1.21	0.361	0.979	0.673	1.63	0.883	-0.00566	-0.623	1.44	0.157	-0.49	0.727	-0.841	-0.0514	0.236	-1.11	1.38	-1.57	-1.43	0.439	-0.0457	-1.64	0.587	-0.348	0.345	0.754
train_233	0	1	1.27	-1.81	1.3	1.77	1.87	-0.679	1.7	-0.903	1.83	-0.636	-0.00869	0.978	-0.354	-0.118	1.23	0.544	-1.44	0.609	0.88	-0.337	-0.446	-1.03	-0.853	-0.58	-1.72	-1.23	-0.158	-0.881	1.5	-1.94	0.53	0.524	-1.08	0.795	-0.247	1.26	1.4	-0.796	1.42	1.13	0.531	-0.683	-1.05	-1.62	-1.07	-1.71	1.83
train_234	1	1	-0.251	-0.126	0.979	1.21	0.494	0.625	-0.601	0.0407	1.4	1.2	-1.55	1.34	-2.08	-1.64	-0.362	1.71	0.713	-0.0567	0.175	-0.65	0.062	0.607	1.3	0.513	-0.977	1.53	-0.876	-1.27	-0.247	-0.00914	-1.23	1.24	0.925	0.0675	-0.542	1.83	1.03	1.7	0.803	1.35	0.214	0.257	-0.708	0.169	-1.3	-0.571	2.62
train_235	0	1	0.96	2.03	1.9	-2.46	-0.771	-0.609	-0.158	-0.24	-0.0825	-0.699	-1.62	1.21	-0.677	0.608	0.461	1.78	0.122	-0.262	1.37	1.47	0.221	-0.149	0.89	0.262	-0.242	-0.151	-0.627	-0.964	0.359	0.88	-0.282	1.94	0.171	0.235	1.55	1.2	0.794	-0.917	1.73	-0.311	0.575	-0.946	0.627	0.435	-0.295	-0.854	-1.65
train_236	1	0	1.08	-0.959	-0.699	0.936	-1	1.66	0.901	1.5	0.856	2.17	0.302	-1.74	0.00728	-0.252	-1.2	-1.02	1.19	-2.06	0.0488	1.38	-0.621	-0.317	1.61	0.0826	-0.56	0.509	-1.09	2.35	-0.465	1.23	-1.84	0.525	2.09	0.502	-0.381	-0.0815	1.29	0.577	0.0568	-1.03	-0.453	-0.901	0.173	1.96	-0.0409	1.99	-0.327
train_237	0	1	-0.591	0.756	-0.619	-0.0682	-1.5	1.64	0.335	0.632	-1.49	-0.152	1.13	-0.248	-1.11	0.685	-1.13	-0.16	-1.51	-0.58	0.83	-0.771	-0.523	-0.329	0.623	-1.36	0.635	-0.943	0.269	0.67	2.01	0.227	0.67	0.24	-0.551	0.952	0.446	-1.31	1.92	0.214	0.676	-0.921	0.688	0.937	1.35	-1.13	-0.0532	-0.784	-1.86
train_238	1	1	-0.409	0.283	-0.0504	-0.545	0.907	1.38	0.259	0.257	-0.235	2.17	-0.861	-0.0476	-0.0704	0.446	-0.491	1.15	-1.06	1.45	0.665	-0.792	-0.726	-0.202	1.39	-0.524	0.696	-0.102	-0.626	0.259	-0.0935	0.214	-0.349	1.93	1.23	1.15	0.691	-0.616	1.31	0.313	1.06	0.854	0.401	-0.197	0.332	-0.361	-0.148	-0.861	-0.158
train_239	0	1	1.03	0.725	-1.73	-0.98	-0.169	-0.217	-0.117	-1.62	0.181	-0.638	1.04	0.0249	-1.49	-0.452	1.76	0.46	-1.5	-0.103	-0.678	1.03	0.058	-0.504	0.774	1.1	-2	-0.0869	1.24	-0.978	2.85	0.0265	0.604	1.32	-0.796	0.545	0.307	0.267	-0.38	2.29	-1.29	0.536	0.127	0.892	1.5	-1.77	-1.56	-1.57	1.2
train_240	1	1	0.95	1.17	-1.22	1.07	2.21	1.26	-0.958	-2.42	0.139	-0.18	0.0847	-1.21	0.586	-0.57	-0.468	-0.00626	-1.33	-1.4	0.684	-0.0451	-1.74	-1.91	2.28	0.518	-2.34	0.972	0.706	0.268	0.379	-0.175	-0.136	0.359	0.0737	-0.402	0.0787	0.773	0.648	0.36	1.26	0.634	0.434	0.202	0.0914	0.584	0.477	1.39	0.963
train_241	0	0	-0.871	-0.962	-0.128	0.341	1.24	0.275	0.577	-0.79	0.312	-0.373	2.29	-1.39	1.35	-0.349	-0.756	-0.916	-1.06	2.42	-2.47	1.4	1.41	-0.894	-0.955	-0.257	1.39	0.3	-0.734	-0.0639	0.6	-0.626	-1.19	-1.05	-0.095	-1.26	0.214	2.17	0.892	-0.525	0.716	-0.233	-0.743	1.25	-0.0515	0.945	-0.893	0.651	-0.753
train_242	0	1	-1.07	-0.701	0.115	1.29	-1.26	0.742	-0.683	-1.06	-0.2	-0.825	-1.35	-0.134	-0.966	0.666	-1.03	0.247	-1.8	0.143	-0.55	-0.626	0.586	-1.86	0.417	0.935	-1.12	-0.397	-0.5	2.28	0.643	-2.85	0.671	1.89	-0.4	-0.175	-0.123	0.182	-1.87	-1.02	0.512	-0.374	-0.343	-0.0578	-0.643	0.0848	-1.09	-2.08	-0.905
train_243	1	0	0.17	1.21	1.08	-1.18	1.38	-1.13	-1.31	-0.16	0.0447	0.3	-1.06	0.27	0.466	1.77	0.534	0.351	-0.278	-0.458	-1.32	-0.264	-0.394	0.791	-0.638	1.51	1.11	-0.353	0.0844	0.188	-1.27	0.202	-1.74	1.29	-0.139	1.42	-2.97	-0.868	0.469	0.141	-1.39	-0.78	-0.174	-1.3	-0.0172	-0.0883	1.12	0.6	1.06
[truncated: 721 more columns]
