# Supplementary material for: A multimodal ConvNeXt-Tiny deep learning model for simultaneous prediction of IDH mutation and Ki-67 expression in gliomas
Source: PLoS One. 2026 Jun 26;21(6):e0351757. doi: 10.1371/journal.pone.0351757 (PMC13308780; doi:10.1371/journal.pone.0351757)
Supplement: S1 File — This file contains the de-identified tabular data underlying the findings of this study, including cohort assignments, clinical variables, molecular labels, extracted radiomics features, deep learning features, model prediction signatures, and numerical data used to generate the figures and tables. (ZIP) [file pone.0351757.s012.zip › DL_train_Ki67__single__T2-FLAIR_train_raw.csv]

sample_id	y_idh	y_ki67	DL1_T2-FLAIR	DL2_T2-FLAIR	DL3_T2-FLAIR	DL4_T2-FLAIR	DL5_T2-FLAIR	DL6_T2-FLAIR	DL7_T2-FLAIR	DL8_T2-FLAIR	DL9_T2-FLAIR	DL10_T2-FLAIR	DL11_T2-FLAIR	DL12_T2-FLAIR	DL13_T2-FLAIR	DL14_T2-FLAIR	DL15_T2-FLAIR	DL16_T2-FLAIR	DL17_T2-FLAIR	DL18_T2-FLAIR	DL19_T2-FLAIR	DL20_T2-FLAIR	DL21_T2-FLAIR	DL22_T2-FLAIR	DL23_T2-FLAIR	DL24_T2-FLAIR	DL25_T2-FLAIR	DL26_T2-FLAIR	DL27_T2-FLAIR	DL28_T2-FLAIR	DL29_T2-FLAIR	DL30_T2-FLAIR	DL31_T2-FLAIR	DL32_T2-FLAIR	DL33_T2-FLAIR	DL34_T2-FLAIR	DL35_T2-FLAIR	DL36_T2-FLAIR	DL37_T2-FLAIR	DL38_T2-FLAIR	DL39_T2-FLAIR	DL40_T2-FLAIR	DL41_T2-FLAIR	DL42_T2-FLAIR	DL43_T2-FLAIR	DL44_T2-FLAIR	DL45_T2-FLAIR	DL46_T2-FLAIR	DL47_T2-FLAIR
train_001	0	1	0.353	0.275	-0.254	1.49	-0.837	0.305	0.058	1.27	1.64	-0.796	-0.329	1.64	-0.774	-0.199	1.07	-0.956	0.137	-0.355	0.723	1.02	0.642	0.101	1.01	-1.75	0.912	0.811	0.699	-0.623	0.853	1.34	-0.287	-0.507	-0.299	-0.173	0.178	1.36	-1.09	0.598	1.03	-0.56	0.635	-0.908	0.177	-2.26	1.13	1.1	0.578
train_002	0	1	1.29	-1.22	-0.976	0.709	-1.14	-0.437	-0.585	0.468	1.03	0.332	0.888	-0.00239	-0.262	0.941	0.437	-0.0235	0.298	-0.595	0.186	-0.612	-0.369	-0.45	0.539	-0.475	-0.388	1.29	0.0669	-1.57	0.167	0.84	0.376	-1.36	1.42	0.0626	0.811	-0.758	0.656	-1.1	-0.0637	-1.47	0.695	0.167	-0.332	-1.06	-1.25	1.06	1.57
train_003	0	1	-0.664	-0.335	-0.00914	0.0897	-0.0112	-1.19	0.761	0.722	0.951	0.0744	-2.56	0.903	-0.518	0.846	-0.374	-1.6	-0.454	0.0466	-2.49	0.497	-0.242	-1.02	0.773	-1.04	1.14	0.69	0.635	-0.722	-1.13	-1.59	-1.38	-1.03	-0.188	2.78	-0.0932	1.03	0.703	1.17	0.0675	0.299	0.396	-0.988	0.435	0.255	-0.456	1.29	0.272
train_004	1	0	-0.568	0.463	0.165	-0.636	0.7	0.564	-0.564	-0.608	-0.076	0.315	0.283	-1.05	1.32	0.262	0.164	0.118	0.343	-0.94	1.06	1.9	1.7	0.253	-1.3	-0.155	2.13	-0.57	2.35	0.918	1.15	1.04	-0.104	0.0522	0.333	0.534	1.11	-0.487	1.22	-1.95	-0.964	0.857	-1.32	1.06	0.0698	-0.49	-1.75	-0.0206	0.0694
train_005	0	1	-0.114	0.0992	-0.439	1.43	0.23	-0.826	-1.09	-0.0326	2.38	-1.55	-0.174	0.345	0.022	-0.8	-0.489	-0.417	0.279	1.03	-1.28	0.664	0.489	0.151	-0.333	-0.432	-0.564	1.11	-1.34	1.01	-1.7	0.747	-0.423	-0.491	-0.0908	-0.47	-1.17	-2.12	-0.585	-0.348	-1.35	-1.47	-0.244	-0.69	-0.933	-0.028	-1.22	-0.372	1.24
train_006	0	0	0.168	1.7	-0.359	-0.0748	-0.602	-1.63	0.458	-0.796	-1.04	0.619	0.64	0.419	0.831	-0.875	-1.62	0.529	-1.14	-1.16	0.497	-2.59	0.497	-0.648	-1.26	0.622	0.819	-1.29	-1.5	-0.327	0.561	1.31	-0.384	0.146	1.51	-1.67	0.828	-0.758	0.656	-0.346	-1.02	0.399	0.397	0.694	1.75	-0.894	-1.47	0.946	1.04
train_007	0	0	0.708	-0.0933	1.29	-0.41	0.659	0.226	-0.577	-1.34	0.05	0.823	0.824	-0.66	2.24	1.35	-0.891	-0.797	-0.469	-1.2	-1.56	-1.11	0.0135	1.53	1.17	-1.08	0.738	-0.457	-1.69	0.738	0.788	1.05	0.201	-0.516	0.684	-0.258	0.481	1.38	0.615	1.18	-0.739	-0.0794	0.763	0.946	-1.5	-0.166	0.224	0.715	-1.03
train_008	0	0	-1.96	-1.71	0.352	1.13	0.38	-0.0327	-1.07	-1.25	1.34	0.488	1.13	-0.702	1.01	-0.159	0.403	0.503	0.417	0.969	0.835	-0.0717	1.53	-0.551	0.391	1.51	-0.309	-1.38	0.697	1	0.545	0.418	1.53	-0.0839	-1.08	-1.85	-0.503	0.457	0.306	-1.41	-2.67	-0.221	-1.86	-0.0923	-0.157	-1.4	-1.99	-1.41	-0.283
train_009	0	0	-0.9	-1.03	-0.666	-0.374	0.446	-0.0473	0.251	-2.43	-0.527	0.823	0.167	-0.19	0.29	0.715	0.381	1.15	0.632	0.317	0.2	1.19	1.52	0.787	1.13	0.833	1.09	-0.347	-0.838	0.15	-0.145	1.16	0.598	0.105	-1.59	-1.48	-0.54	1.5	0.558	-0.0867	-0.435	0.75	-1.4	0.789	-1.02	0.0415	-0.97	0.723	0.186
train_010	0	1	1.05	0.901	-0.324	1.71	-1.62	0.816	0.913	-2.14	0.308	1.65	1.27	-1.45	-0.342	0.443	-0.00609	-0.542	-0.611	-1.56	-0.0396	0.402	-0.136	0.113	1.79	0.339	-0.844	0.773	0.163	-0.015	-0.651	0.526	0.521	0.498	0.94	0.798	0.195	1.13	0.947	0.734	-0.0139	-1.06	1.1	1.17	-1.22	0.687	-0.924	0.325	-0.514
train_011	1	0	-0.854	-0.168	-0.0532	-0.468	0.0318	0.55	0.0945	0.958	-1.99	-0.61	-0.823	0.766	-0.596	1.22	-1.6	0.794	-0.741	1.23	-0.571	-0.0344	0.584	-2.09	-1.65	0.0735	0.233	-1.38	0.833	0.158	0.909	-1.33	0.985	1.36	-1.03	1.58	-0.199	-0.207	0.0966	-1.08	1.27	0.657	-0.625	-0.838	-0.117	1.32	0.46	1.69	1.09
train_012	0	1	-0.486	-0.204	-1.06	-0.757	-0.298	-1.11	0.899	0.646	-1.5	-0.345	0.822	0.335	-0.746	0.577	-0.411	1.82	1.96	2.21	-0.974	-0.176	1.47	-0.691	-0.59	-0.533	0.405	-0.156	-0.3	0.279	-0.84	-1.69	1.36	1.93	-1.88	0.33	-1.33	-0.701	-0.825	-0.938	0.663	0.537	0.104	-0.405	0.895	1.65	0.896	1.14	-0.334
train_013	0	1	0.871	-1.3	-1.81	-0.197	0.686	0.494	-0.434	-0.485	-0.194	0.16	0.595	-0.656	-0.789	1.29	1.59	-0.102	1.49	-1.04	0.704	1.51	0.7	-1.55	-0.185	-1.73	-0.696	-0.415	-1.18	0.447	-0.299	-1.94	-0.853	-0.101	0.632	2.06	1.08	1.05	-0.982	-2.13	1.14	0.647	0.103	2.08	-0.506	-0.367	-0.556	0.494	0.523
train_014	0	1	-1.01	0.228	1.18	0.297	-2.38	-0.0989	-0.723	0.466	-0.0872	0.0567	0.83	-2.12	-0.894	1.68	0.355	-0.514	0.481	0.984	0.992	-0.638	1.02	-0.752	1.4	-0.0693	-0.638	0.0984	0.802	0.0853	0.02	-0.186	0.886	-1.25	0.714	-0.919	-1.43	0.947	-1.18	0.345	0.0591	0.489	0.926	-0.768	1.36	-0.278	-1.54	-1.02	-1.28
train_015	1	0	-0.792	-1.02	2.95	0.488	0.0985	1.1	1.02	1.55	-0.646	-0.821	-1.11	-0.0402	1.79	-0.345	-0.765	0.368	-0.402	-1.27	0.215	-0.0667	1.96	-0.0646	1.03	-1.27	0.0293	-0.371	0.325	-1.23	1.35	1.81	1.43	0.254	-2.2	-1.9	0.582	-1.16	0.234	0.168	-1.27	1.29	-1.76	-1.78	-2.45	-1.18	0.242	0.0205	-0.799
train_016	0	0	-0.285	-1.35	-0.908	0.988	-0.648	-0.315	-2.08	0.694	0.339	-0.651	0.00681	1.2	1.8	0.758	0.184	-1.02	1.43	-0.537	-1.04	1.44	1.76	-2.29	-0.289	1.41	0.544	0.41	-0.069	1.49	-0.219	0.793	0.613	-1.66	-0.824	-0.767	-0.0695	-1.17	0.51	0.578	-1.67	0.113	-2.48	-1.07	-0.842	0.797	-2.14	0.79	-0.931
train_017	0	1	1.08	-0.685	0.218	0.526	-1.14	-0.0717	0.744	0.87	0.0174	-0.145	1.49	-0.858	-0.754	-0.368	0.605	-0.287	-0.181	-0.151	-1.31	0.468	0.205	0.236	1.57	-0.0123	-0.447	1.16	0.0549	0.721	0.188	-0.0244	0.957	-1.12	1.38	-0.638	-0.393	-1.48	-1.03	1.98	0.131	-0.431	-0.402	-0.666	0.1	0.424	0.835	0.448	-0.503
train_018	1	1	0.286	1.01	0.299	0.425	-0.571	-0.725	0.386	-0.855	-0.642	0.833	0.737	-1.25	-0.32	0.178	0.656	0.422	0.385	0.656	0.474	-0.464	-0.886	-0.528	0.159	1.13	-1.54	1.09	1.9	0.0135	1.31	0.157	-1.03	1.83	-1.04	0.415	-0.714	0.475	-0.125	-0.268	0.865	0.791	0.75	0.072	0.293	1.11	0.855	1.27	-0.403
train_019	0	1	0.252	-0.0213	-1.06	2.09	0.259	0.241	0.0695	-0.263	-0.279	0.249	0.41	-2.27	0.785	0.866	1.23	1.07	1.97	-0.677	0.0376	-0.0352	1.86	0.374	0.339	0.0715	1.13	-1.06	-0.379	-0.624	0.471	-1.59	0.986	0.289	-0.469	0.879	-0.127	1.58	-1.79	-1.88	-1.25	-0.434	-1.48	1.86	-0.0436	-0.387	-1.42	-0.29	-0.599
train_020	0	1	0.404	-0.81	-0.00576	0.537	0.426	0.558	-0.808	-1.15	-0.919	-1.53	1.4	1.1	-0.658	1.69	0.672	-1.05	0.368	-0.105	0.3	-0.625	-2.5	0.034	0.35	1.53	-1.79	0.879	0.662	1.84	-0.0182	-1.36	-2.24	-0.107	0.755	1.47	-0.208	0.841	1.56	0.894	-0.512	-0.289	-0.0501	-0.224	-0.165	0.784	0.0888	0.312	-0.28
train_021	1	1	0.905	1.02	0.182	-1.94	-0.877	-2.38	1.76	-1	0.834	-0.136	0.539	-1.99	-0.209	-0.245	-0.633	-0.916	0.502	0.164	-0.0954	0.106	-0.326	-0.885	0.984	0.949	-2.45	-0.866	-0.182	-1.54	-0.651	0.227	1.79	1.61	0.824	0.795	-0.902	0.285	-1.58	-1.27	-0.593	-0.264	1.65	-0.456	0.714	-0.434	0.653	-0.24	0.753
train_022	1	1	1.29	-1.53	-1.22	0.452	-0.509	0.559	-0.555	1.69	-0.765	-2.61	0.525	0.901	2.09	-0.824	-0.132	-1.11	-0.279	0.297	0.0381	-0.386	0.23	0.288	-0.148	-0.41	-0.639	0.237	-0.744	1.61	-1.45	-0.624	-0.906	0.196	-0.393	0.443	-1.42	-1.78	0.698	-0.6	0.0686	-0.0723	-0.697	-0.644	-0.772	0.774	-1.43	-0.845	-0.342
train_023	0	0	0.15	0.173	-0.643	-0.896	0.712	0.262	-0.376	-1.46	0.0848	0.635	-0.338	0.385	-0.625	0.252	-1.81	2.45	1.65	0.477	2.29	0.237	0.893	0.87	-0.767	-0.967	0.583	-0.129	1.12	0.775	1.37	-0.51	-0.0885	0.601	0.163	0.152	-2.12	-0.941	-1.16	-0.273	-0.43	-0.19	-0.425	0.843	-0.321	-1.16	0.238	1.59	1.53
train_024	0	1	-0.88	-0.439	-0.175	-0.147	1.07	0.381	-0.515	-0.872	0.104	0.75	-0.923	0.177	-0.951	-0.183	0.318	-0.358	-0.196	-1.19	0.168	2.51	1.58	-1.44	1.63	0.744	0.342	1.02	-1.36	-1.94	-0.74	-0.408	-1.51	-0.531	1.16	0.772	-0.541	0.179	0.2	-0.372	0.902	-0.0226	-1.6	0.728	0.536	1.45	-1.24	0.534	-1.03
train_025	0	1	0.0851	-0.33	1.24	-0.744	0.133	-2.01	0.118	0.148	1.31	-0.73	0.292	-0.614	-0.47	-1.3	1.72	-0.91	-2.07	-1.03	-0.127	0.635	-0.198	-0.0869	1.57	0.0997	-0.928	-0.59	0.00727	1.39	-1.16	-0.671	1.39	-0.116	0.363	-0.0374	0.784	-0.388	-0.95	-0.827	-0.276	-0.852	-0.194	0.781	-0.183	0.788	-0.383	-1.81	-0.392
train_026	1	1	-0.768	-0.427	0.114	1.46	-1.36	-0.694	-0.752	-0.119	-0.499	-0.648	0.98	1.6	-0.786	0.604	1.41	-0.628	-0.181	0.608	-0.0252	0.922	1.69	-1.57	0.515	0.0142	-1.02	0.846	0.355	0.875	-0.284	0.585	-1.53	1.45	-1.63	-1.3	0.533	1.08	0.744	1.02	0.977	-0.159	-0.26	-0.342	0.652	-0.273	-0.662	-1.37	-0.71
train_027	0	1	0.0693	-0.517	-0.936	1.11	0.0453	-0.683	0.484	0.434	0.357	-1.17	0.37	-0.504	-0.821	0.354	1.21	-0.26	0.88	-0.54	-0.13	0.705	-0.256	-0.666	1.04	-1.43	0.226	0.706	2.02	0.593	-0.00446	-0.837	-1.39	-1.38	0.799	0.582	0.0405	0.408	-1.33	-0.862	1.54	1.45	1.31	-0.176	0.234	-0.172	-3.17	-0.0856	1.12
train_028	0	0	-0.475	0.224	0.837	-1.29	0.414	-2.07	0.794	0.248	-0.0769	1.47	-0.307	0.182	1	1.24	0.15	1.01	-0.343	-1.26	-0.79	0.139	0.325	-0.698	0.22	1.75	-0.966	0.556	-1.86	-0.33	0.619	0.941	-0.318	1.57	-0.685	-0.907	-0.504	-1.63	0.189	-0.29	0.241	-0.506	0.145	-0.124	-1.84	1.65	0.206	1.13	-1.14
train_029	1	1	2.2	-0.521	-1.58	1.15	0.239	-0.0445	-0.99	0.405	1.86	-0.82	1.46	-0.459	-1.65	0.844	0.353	-0.368	-1.12	-1.69	0.252	1.1	-0.562	0.241	-0.239	-1.03	0.399	0.854	-1.11	-0.625	2.03	1.5	0.0261	1.22	0.393	-0.836	1.91	0.785	-0.482	0.436	-0.422	-2.12	0.085	-0.661	-0.993	-1.36	1.74	1.48	1.74
train_030	0	0	1.85	-1.97	-0.97	0.688	-0.607	0.802	0.194	-0.816	0.647	1.18	0.0524	0.599	-1.94	0.808	-0.241	-2.05	0.127	-0.008	-1.15	0.724	0.398	-0.968	1.89	-0.359	-0.201	-0.153	-1.45	0.0717	-1.01	-0.712	-1.81	-0.0587	0.665	1.53	-0.528	-0.156	-0.408	0.925	-0.53	-1.32	-0.597	-0.0456	-1.82	0.23	-1.1	1.54	1.84
train_031	1	1	-0.424	-1.16	-2.04	2.3	-0.346	1.46	0.645	-1.27	-0.0578	-0.396	-0.614	-1.45	0.437	-2.21	-0.211	-1.11	0.847	-0.0626	0.109	1.6	-0.153	-0.55	1.67	-0.0413	-0.474	1.59	-1.94	-1.11	-1.45	-0.492	-1.66	-2.03	-0.745	0.261	-0.775	-0.387	-0.536	1.12	0.872	-0.0371	-0.285	-0.257	-1.24e-05	0.674	-1.57	0.664	-1.78
train_032	0	0	-1.88	-0.0101	-0.705	1.42	0.453	0.382	1.03	-0.0788	-2.08	1.67	-0.387	1.61	-0.49	-0.783	0.535	-0.172	-1.22	-0.574	0.488	-1.13	1.63	-1.84	0.628	1.2	-0.0123	-1.73	-1.38	-0.116	0.232	-0.357	-0.274	0.414	-1.58	-1.26	0.856	2.4	0.747	-1.71	-0.723	0.909	-0.535	1.08	0.686	0.371	-0.25	0.871	1.78
train_033	0	1	-0.95	0.51	-0.657	1.27	0.592	0.812	1.6	-0.268	2.47	-1.41	-0.388	0.0833	1.32	-1.33	1.01	1.09	0.195	-0.708	0.481	1.3	0.383	-0.178	-0.538	-0.103	-0.469	0.464	0.159	1.05	1.72	-0.13	1.24	-0.742	-0.69	-0.514	0.261	0.277	-1.35	0.262	0.529	-0.314	0.922	-0.375	0.411	-1.58	0.764	-0.0757	0.595
train_034	1	0	-0.118	-0.765	0.977	-0.186	-0.0453	-0.75	-0.105	0.201	-1.08	1.17	0.656	-0.452	0.128	1.92	0.322	0.518	0.797	0.222	0.673	-1.78	0.485	-0.396	0.296	0.0148	1.23	-1.51	0.0582	-0.322	1.25	1.02	1.72	1.33	1	-0.708	0.781	-1.72	0.0465	-1.27	-1.3	-1.46	-0.926	0.0392	1.33	-1.08	0.213	0.0996	0.703
train_035	1	0	-1.95	-0.674	-1.24	0.849	0.476	0.0526	0.00638	-1.28	0.308	0.69	-0.377	1.13	-1.86	1.07	2.17	0.665	0.885	-0.882	0.274	-0.535	-0.609	0.854	-0.328	0.0534	-0.282	-0.851	-0.186	-1.05	1.21	-0.281	-1.07	-0.162	-0.886	-1.09	0.835	-0.707	-0.165	-0.856	-0.168	-0.0757	0.468	-0.407	-0.212	0.482	0.368	1.05	0.974
train_036	0	1	1.22	0.219	-0.907	-1.24	-0.526	-0.619	-0.141	-0.885	0.0682	-0.734	1.74	1.21	-0.183	-1.22	-0.494	-0.165	0.0425	0.234	-0.335	1.07	-0.472	-0.184	-0.123	-0.593	0.116	0.351	-0.835	0.904	0.909	-0.194	1.12	0.493	0.896	0.308	-0.449	0.653	-0.194	-0.275	-0.595	-0.235	-1.26	0.473	0.697	-1.89	-1.15	-0.0869	0.263
train_037	0	1	0.000101	-0.763	0.194	-0.45	-2.05	0.364	-0.52	3.36	0.792	-0.974	-0.651	0.979	-0.183	-2	1.61	0.777	-1.71	-0.154	0.566	-0.358	0.868	-0.344	-1.4	-0.0545	-0.231	0.522	0.0901	0.873	0.179	-0.424	-0.68	-0.554	-0.513	-1.13	1.69	-1.65	0.185	-0.496	0.513	-0.66	-0.693	0.313	0.301	-0.403	-0.0494	-1.63	0.647
train_038	1	0	0.81	0.297	0.397	0.222	1.26	-0.111	0.622	-0.575	-0.377	-0.61	-0.51	1.43	-1.17	0.613	-1.09	-0.248	-0.287	-0.87	-0.833	0.0637	-0.145	0.495	0.409	0.763	0.0508	-0.126	-0.0116	0.872	-0.0455	0.261	0.194	0.152	-0.557	0.0346	-0.748	0.981	0.0623	0.448	-0.538	1.14	-0.517	-0.46	-1.54	1.28	0.613	0.0978	-0.478
train_039	0	1	-0.314	-0.0794	0.421	0.807	0.454	0.0991	-1.48	-0.88	-1.03	0.00732	-0.46	0.743	-0.201	-0.812	-0.598	1.37	-1.78	-0.196	0.951	-0.905	0.271	-0.937	0.36	-0.0933	-0.139	0.432	0.707	-0.63	1.25	-0.943	-1.04	-1.09	-0.11	0.518	-0.467	0.15	0.142	0.536	-0.184	0.368	0.441	-0.763	-1.29	-1.57	-0.864	0.813	0.72
train_040	0	0	-1.96	-1.08	-0.0945	-1.46	-1.87	0.0821	0.754	-1.3	0.739	1.54	0.18	-1.41	0.598	-0.0422	0.022	2.05	0.721	0.703	-0.61	-0.373	0.754	1.08	-0.202	0.879	0.255	-0.218	-0.78	-0.938	0.0801	-0.575	0.752	1.89	-0.447	-1.14	-1.14	1.32	-0.439	-0.155	-0.436	0.63	-0.818	0.389	1.14	0.481	-1.74	1.32	0.959
train_041	1	0	0.217	-0.439	-0.337	-0.667	-1.87	-1.55	0.942	0.0249	0.641	0.197	-1.47	-0.501	-0.52	-0.89	-1.28	0.791	-0.542	0.659	-2.24	-1.42	-0.862	0.039	0.755	-0.663	0.0735	-0.442	-1.6	0.212	-0.678	0.96	-0.738	1.03	-1.07	-0.312	-0.272	0.613	-0.292	-0.215	-0.967	-0.77	-1.38	-0.358	0.182	1.23	0.628	2.94	1.55
train_042	0	0	-0.807	-0.602	1.84	-1.99	-0.239	-0.485	1.12	-1.55	0.254	0.0147	0.0392	1.69	0.948	0.0431	-0.917	0.948	-1.48	0.212	1	0.565	-1.42	0.981	0.0489	0.327	-0.0213	1.72	-1.43	1.67	1.75	1.31	-0.318	-0.246	1.6	-1.89	-2.24	0.662	1.59	2.01	-0.644	0.514	-1.39	-1.17	0.718	-1.58	0.904	-1.49	-0.272
train_043	0	0	-0.593	-0.811	-0.0424	-0.64	1.08	-1.37	0.286	-1.62	-1.52	1.68	-0.0624	2.61	-0.699	1.93	-0.754	2.11	1.79	-0.5	-0.124	-0.549	0.58	-0.379	-0.551	1.73	-1.44	0.116	0.754	-0.493	1.36	-0.537	2.11	1.17	-0.272	0.881	0.392	1.79	-0.272	-0.774	-0.439	1.21	0.234	0.831	0.334	-0.686	0.717	0.966	1.32
train_044	1	0	1.23	-0.85	1.59	-0.933	-1.57	0.811	-1.07	0.878	0.349	0.236	-1.15	1.57	-0.000932	0.151	-1.12	-1.08	-1.12	1.29	-1.59	-1.02	-1.57	0.969	-0.559	-1.47	-1.07	0.0673	-1.11	-0.52	0.387	0.282	-1.81	-0.0667	-0.866	0.41	0.489	-0.742	2.59	0.483	-1.76	-1.53	-0.653	0.859	-0.269	-0.00928	1.89	0.709	-0.466
train_045	0	0	-1.67	1.19	0.949	-0.736	2.01	-0.0323	0.849	-0.923	-1.36	2.16	-1.73	0.692	0.351	-1.22	-0.159	-0.657	-0.843	-1.28	-0.558	0.919	0.223	-1.14	-0.825	2.01	1.13	-1.43	1.1	0.0616	-0.0928	-0.889	-0.417	-1.07	-0.131	0.72	-0.85	0.768	1.82	-0.219	-1.23	0.374	1.74	2.62	1.46	0.0647	-0.655	-0.414	-0.766
train_046	0	0	0.562	-0.117	1.78	-0.924	1.28	0.141	1.8	-0.618	-0.437	-0.442	-1.84	0.641	-0.797	-0.685	-0.372	-1.61	-2.78	-0.393	-0.339	-0.967	0.567	0.0299	1.1	0.343	-0.73	-0.0104	-0.796	0.999	-2.44	0.482	-0.847	-0.749	0.881	0.397	0.223	-0.249	0.216	1.83	-0.277	0.403	-0.281	0.24	-0.684	1.64	0.442	-0.899	-1.44
train_047	0	0	-1.25	2.04	-0.321	-0.774	-1.07	-0.966	0.0846	-0.929	-0.874	1.3	-0.27	0.49	1.39	1.01	-0.72	0.308	-0.13	1.47	-1.21	-0.523	0.584	-0.596	0.0351	0.904	0.0285	-1.26	-1.35	0.549	-1.51	-0.287	1.39	1.35	-1.39	-0.315	-2.14	0.951	1.17	1.09	-0.44	0.0593	0.475	1.72	0.472	-1.39	-0.866	0.882	-0.743
train_048	0	0	0.127	-0.132	0.0788	-0.724	2.5	0.15	-0.00431	-0.307	-2.3	1.46	-0.275	1.19	-1.27	0.446	0.583	-0.48	0.248	-1.8	-0.506	0.849	1.87	0.81	0.551	1.35	1.13	-1.69	-0.58	1.64	1.05	-1.31	-1.09	0.471	1.17	-0.72	1.46	0.72	-0.0865	0.538	-0.0287	0.543	-1.04	0.268	-2.63	0.748	0.0917	-0.951	-0.543
train_049	1	1	0.801	-0.182	-0.919	-1.05	1.76	0.935	-1.02	0.913	-1.32	-0.861	1.22	-0.917	0.613	-0.277	1.9	0.513	1.05	-0.281	0.966	2.09	0.462	0.15	0.919	-0.465	-0.597	-0.438	-0.106	-0.191	-0.396	0.303	2.13	-1.07	-1.14	-1.01	0.202	-0.383	-1.04	-0.853	0.549	0.522	-0.728	-0.0336	-0.986	0.617	0.518	-1.36	-2.05
train_050	1	1	-0.391	-0.00129	0.427	1.12	-0.295	0.388	-1.23	2.05	0.87	1.09	-0.0182	0.445	-0.556	-0.11	-0.312	1.03	0.0849	-0.852	-0.763	-0.67	0.581	-1.04	0.27	-0.427	0.499	0.833	0.0449	-0.741	0.892	0.382	-1.92	-0.858	0.264	0.466	0.958	-0.728	-0.584	1.68	1.44	-0.916	0.69	-1.17	0.0757	0.25	1.26	0.321	1.29
train_051	1	0	-1.89	-1.47	-1.5	0.593	0.574	0.47	0.995	-0.758	-0.469	-0.892	-1.05	1.45	-0.772	1.49	-0.422	-0.873	0.21	-0.571	-0.294	0.0334	0.143	-0.765	-1.14	0.922	2.39	0.368	-0.572	1.47	-0.186	-0.483	-1.38	-1.38	-1.05	-0.0214	-0.0652	0.222	-1.02	1.94	-0.938	-0.723	0.316	-0.247	-0.466	0.268	-0.0917	1.53	-1.29
train_052	1	1	-1.18	-1.43	-1.73	0.781	-1.31	0.0651	0.833	0.274	0.0629	-1.76	-1.13	-0.229	0.178	0.63	1.14	-0.674	-0.214	0.4	1.12	0.533	-0.24	-0.111	-0.162	-1.64	0.873	1.63	1.42	-0.775	-0.0144	-1.29	-0.23	0.35	0.178	-0.154	0.469	0.185	-2.06	0.756	0.971	-0.656	-0.562	-0.256	1.33	0.181	-0.875	-0.534	-1.99
train_053	1	0	0.05	1.31	0.31	-0.693	0.443	-2.22	0.35	0.863	-1.25	0.575	-2.54	0.247	0.229	-1.47	-0.272	-1.03	-1.01	-0.0842	0.299	1.26	-0.216	-0.278	0.786	1.41	-0.492	0.0679	1.14	-0.13	-0.0831	1.13	2.15	-1.22	-0.251	-0.835	-0.407	0.232	-0.966	0.137	-0.00429	0.227	-0.669	0.913	0.141	-0.39	-0.553	0.154	-1.02
train_054	0	1	0.53	1.19	0.501	0.833	-0.831	-1.23	-1.42	-0.405	0.898	0.356	1.12	-0.592	1.16	1.23	2.74	0.525	-2.87	-0.39	0.0216	-1.24	-0.9	-0.0258	0.353	-0.852	-1.03	-0.805	-0.395	0.37	1	-0.918	-0.218	0.737	0.775	-0.323	0.0505	-1.31	0.564	-0.556	-0.795	-1.55	0.378	1.35	-0.101	-1.15	-0.384	-0.997	-1.23
train_055	1	0	-0.975	-0.46	1.33	-0.458	-0.771	-0.545	-0.909	0.0503	1.01	-0.462	0.375	0.151	-0.0345	1.23	-0.143	-0.12	-1.37	0.757	-0.49	-1.66	0.611	0.141	0.943	0.478	0.496	-0.836	0.285	1.37	-0.62	1.92	0.821	-0.0149	-1.07	0.201	-0.147	1.22	1.81	-0.166	-1.71	1.11	-0.248	0.295	-0.133	1	0.71	-0.272	-0.73
train_056	1	1	0.221	0.0793	1.19	0.684	-0.932	-0.198	-0.694	1.84	-0.309	-0.42	-1.18	-0.116	-0.283	-0.163	1.34	-1.01	-1.16	0.152	0.794	0.515	0.621	0.417	-0.814	1.09	-0.534	0.921	0.00864	-1.01	-0.588	-1.52	-0.268	2.02	0.331	-0.227	1.33	-1.21	-1.41	1.12	1.35	-1.79	0.413	-0.107	1.19	-0.14	1.3	-0.415	-1.08
train_057	1	1	-0.763	1.45	-0.0202	0.258	-1.92	-1.61	1.58	-0.544	1.13	1.2	-0.0277	-1.02	-1.06	0.335	-0.488	-0.358	1.11	1.92	0.0298	1.65	-1.3	1.61	0.0629	-0.377	0.932	0.262	0.684	-0.86	-0.835	-0.0189	0.295	1.07	-0.026	1.26	-0.607	-0.0475	0.508	0.55	0.0406	0.891	0.919	-0.97	1.24	-0.578	1.15	-0.722	1.39
train_058	0	0	-0.964	0.181	1.58	-0.31	0.0183	0.0903	0.776	-2.54	-0.29	-0.646	-1.08	-0.135	-0.274	-2.02	-1.69	-1.15	0.0684	1.25	1.62	1.23	0.538	-0.417	0.182	1.77	-0.691	1.86	1.81	0.766	-2.54	0.471	-0.61	-0.187	-1.24	0.0297	-1.75	-0.354	0.107	1.31	-0.534	0.644	-0.785	0.438	-0.785	1.73	0.434	-1.09	-0.0495
train_059	1	1	1.62	-0.159	0.878	1.4	-0.803	-0.471	-1.13	0.941	0.473	-0.023	-0.0502	-1.2	-1.66	0.159	-1.26	-1.71	0.736	0.354	0.172	0.743	0.461	1.11	-0.0139	-1.65	0.27	0.905	-1.22	-2.33	-1.69	0.728	0.149	-0.938	-0.289	0.0424	0.811	-0.338	-0.929	0.259	1.65	1.48	0.796	-1.35	-0.753	1.36	0.324	-1.79	-0.00364
train_060	0	1	0.3	-0.0414	-0.196	-3.01	0.927	-0.816	1.81	0.775	0.175	0.611	-1.16	1.74	-0.064	-0.934	-0.0256	-0.101	1.73	1.35	-1.35	-0.159	-1.19	-0.597	0.144	-0.24	0.468	0.327	0.111	1.29	-1.4	-1.54	-0.756	0.288	0.213	1.26	-1.62	1.09	-0.8	0.926	-0.458	0.535	-1.32	1.38	1.48	0.57	0.724	-1.05	-1.05
train_061	1	1	1.29	-0.953	-1.55	0.233	0.731	-0.193	0.142	0.114	-1.12	0.739	-0.433	0.0703	-2.1	-0.393	-1.05	-0.657	1.19	-0.76	1.32	-1.74	-1.55	1.48	-0.472	-0.0876	1.4	1.2	0.914	-1.4	-0.547	2.29	1.68	-0.0637	1.82	-0.55	3.16	-0.517	-0.828	-0.867	1.18	-0.486	0.1	-0.737	-0.182	0.625	-0.482	-1.81	1
train_062	1	1	0.256	-0.667	-0.747	-0.00779	0.177	0.624	0.0691	0.187	0.912	-1.73	-2.08	1.4	-1.04	0.738	1.6	-1.38	-0.401	-0.221	1.74	-0.539	-0.965	0.0276	-2.62	-0.96	1.26	0.907	0.89	0.0186	-1.05	-0.53	-0.667	-1.25	-0.23	-0.495	1.27	-0.86	-0.857	0.176	1.57	-0.515	0.695	-2.3	0.256	1.47	0.439	-1.8	-0.914
train_063	1	1	-0.543	0.156	1.4	0.412	-0.199	-1.04	-2.18	0.0259	-1.33	0.0845	-1.46	-1.07	-0.0339	-0.809	-0.262	-0.113	-1.28	-0.0647	1.97	2	0.499	0.572	0.655	-0.713	-0.0846	2.28	-1.07	-0.933	0.858	0.605	0.725	-1.09	-0.0157	-0.642	0.17	-2.09	-1.38	-1.81	2.25	0.725	0.00605	-0.3	-1.21	0.989	-1.06	-0.297	0.248
train_064	0	1	0.542	0.594	1.06	-0.724	0.827	-0.988	1.25	0.94	-1	1.69	-0.143	-0.139	-1.29	-0.594	-0.683	0.929	-1.65	0.117	0.0619	-0.692	0.638	-0.278	-0.759	-0.192	0.564	-0.111	1.33	0.23	1.92	0.63	0.153	1.31	0.574	0.584	0.0133	-0.647	1.01	-0.622	0.0517	-0.982	-0.609	0.514	-0.76	-0.821	1.38	1.25	0.421
train_065	1	1	-0.604	0.00691	-1.33	1.01	-0.346	-0.727	1.16	1.03	0.853	-1.45	-0.31	-0.705	-0.0934	-2.7	0.33	1.09	1.35	0.396	-0.994	1.17	-0.661	0.61	0.9	-0.508	1.49	0.068	0.216	-0.939	-0.29	0.799	0.975	-0.482	-0.852	0.307	1.26	1.66	-0.0394	0.349	0.182	0.141	-1.56	-0.378	0.365	-1.02	-0.28	-0.812	-0.636
train_066	1	1	0.195	1.72	0.73	-0.577	0.751	-0.411	0.784	-0.258	2.08	0.453	-0.148	-1.13	-0.316	-0.643	-1.6	-0.486	0.293	-1.12	-0.815	0.687	0.745	-0.555	-1.25	0.088	1.35	1.91	-0.325	-0.715	-0.556	0.291	-0.177	0.632	-0.201	1.13	-1.11	0.309	1.51	-0.426	0.45	0.708	1.42	0.473	-1.39	0.555	1.57	0.481	-1.06
train_067	0	1	-0.0282	-0.484	-1.03	0.933	-0.0659	-1.35	0.301	1.52	0.829	-0.583	0.609	-0.577	0.479	2.03	1.19	-0.712	1.36	-1.36	-1.88	-1.57	0.434	-0.744	-0.333	0.321	0.374	0.274	0.453	1.44	2.43	-1.54	-0.69	0.406	0.596	0.642	0.822	-0.115	-0.489	-0.566	-0.121	-1.51	-1.83	-0.407	-0.491	-0.824	1	1.35	0.648
train_068	1	0	2.17	1.33	1.53	0.255	1.22	0.685	-0.771	0.0981	-0.187	0.55	2.29	-0.0844	-0.445	0.151	-0.284	-0.605	-0.306	-0.817	-1.41	-0.658	-0.285	1.09	0.0882	-0.504	-0.631	-1	0.409	0.962	0.517	1.28	-0.239	-0.608	0.416	-0.187	1.22	0.558	0.322	0.384	-0.579	0.334	1.61	-0.0234	-1.1	0.309	1.43	0.408	-0.323
train_069	1	0	0.471	-0.21	1.55	0.961	0.879	1.97	-0.203	0.868	0.752	-0.68	0.215	0.606	0.77	-1.44	-1.57	0.65	-2.13	-0.837	1.57	-1.71	-0.0606	-1.99	-1.36	-0.871	-0.917	-0.168	-0.592	-0.872	1.06	0.785	-1.33	-0.605	-0.772	-0.835	0.411	-1.18	0.584	0.927	-0.132	0.941	0.38	0.223	0.519	-0.741	-0.373	0.519	1.05
train_070	0	1	0.512	-0.651	-1.17	0.828	0.496	-1.7	-0.732	-0.215	0.142	0.874	0.06	-1.5	0.961	0.349	-0.0143	-1.21	0.629	-0.638	-0.173	0.453	-0.169	2.23	0.648	0.293	-0.127	1.06	-0.64	-0.92	0.535	-1.95	0.213	0.605	-0.103	0.203	-1.1	-0.286	-1.05	-0.115	0.189	0.6	-1.5	-1.09	0.422	-0.469	-0.911	-0.0986	0.886
train_071	0	0	-1.7	0.529	-0.766	0.281	-0.443	1.59	-0.182	-0.787	0.62	1.43	-1.46	-0.773	0.376	0.0489	0.0308	1.34	-0.191	0.882	-0.736	-0.99	0.403	-0.709	-0.755	-0.13	2.74	-1.2	-0.127	-0.0769	0.251	0.0798	-1.1	0.175	-1.43	0.318	0.293	0.47	2.09	-1.78	-1.37	0.386	0.761	0.669	-1.18	-0.285	0.189	1.99	2.52
train_072	0	1	-0.854	-1.12	-1.48	0.103	-0.28	-1.79	0.123	0.672	1.23	-0.646	0.224	-0.0536	0.602	0.0678	2.25	0.101	-1.56	-0.366	0.741	0.33	0.771	-0.251	-0.947	2.19	-0.156	0.148	-1.07	1.2	1.56	-0.965	0.0298	0.735	1.62	0.587	1.58	-0.437	0.0759	-0.959	0.812	-0.736	0.701	0.85	1.28	-1.75	0.471	0.512	-0.766
train_073	1	0	0.514	0.651	-1.37	-0.662	2.41	0.489	1.21	0.361	0.657	1.22	-0.978	0.24	-0.0991	-0.883	-0.848	-0.185	0.672	1.29	-0.454	1.69	0.391	1.32	-2.18	-0.0468	1.9	0.275	0.978	1.46	-1.51	0.992	-0.584	-1.21	0.141	-1.41	-0.567	0.925	0.361	0.654	0.246	-1.29	-1.9	0.413	0.711	1.87	-1.36	-0.675	-1.15
train_074	0	0	-1.8	-0.232	1.13	-1.79	1.02	-0.594	-1.74	-0.341	-0.932	0.993	-1.64	1.23	-1.34	0.688	0.989	0.0599	0.00242	1.81	0.337	-0.877	1.8	0.703	1.67	-0.456	0.632	0.614	1.73	0.944	1.12	1.3	-0.29	-1.25	-0.273	-2.15	-0.396	-1.04	0.648	-0.196	-1.34	-0.257	-0.892	0.681	0.803	-1.87	-1.46	0.614	-0.628
train_075	0	1	-0.72	-1.24	1.5	0.859	0.333	-0.598	-0.261	-1.47	-0.928	-0.301	-0.0248	0.16	-0.963	0.625	-0.08	0.092	-0.371	-1.05	0.923	0.956	0.649	-0.615	2.1	-0.323	-1.1	0.77	0.499	1.32	-0.132	-1.7	0.814	-1.86	0.45	0.676	-1.65	0.393	0.103	-1.54	0.171	1.35	0.494	0.745	-1.47	0.562	-1.32	1.06	0.595
train_076	1	0	1.79	-0.939	-0.417	-0.592	0.482	0.459	-2.16	-0.248	0.349	-0.437	-2.13	2.31	-0.647	0.365	-1.7	-0.247	-0.147	-0.444	-0.646	1.28	-1.3	-0.0548	-2.12	-1.73	1.65	0.892	0.293	0.353	1.06	-0.223	-1.09	-3.42	-0.729	-0.136	-1.14	-1.4	0.206	1.34	0.61	-0.369	0.275	0.127	-1.68	-1.19	0.988	0.213	1.13
train_077	1	0	0.874	0.921	0.875	1.79	0.925	0.114	-1.07	-0.16	0.62	-0.00959	-0.227	0.245	-1.14	0.807	-1.39	0.994	-0.57	1.96	-2.6	0.699	0.826	0.152	0.263	-2	1.95	-1.07	0.323	-0.0661	0.867	2.54	-0.854	-0.699	-1.49	-1.43	0.251	0.899	2.26	-0.166	-1.37	0.769	1.54	-0.177	-1.27	0.713	0.121	0.981	-0.719
train_078	1	1	1.06	0.78	0.519	0.0302	0.26	1.6	-1.66	1.75	0.908	0.427	-0.224	-2.17	-2.42	-0.399	-0.524	0.52	1.68	2.23	1.56	0.9	-0.108	2.28	-0.751	0.413	-0.589	-0.127	1.12	-2.18	-0.402	0.819	-0.969	0.884	-0.143	-0.642	1.38	0.0656	0.0165	0.195	0.0778	0.273	1.6	-1.09	0.433	0.144	0.688	-0.428	-0.268
train_079	1	0	-0.838	0.253	-0.675	-1.05	1.62	1.03	0.175	0.523	-1.21	-1.43	-0.281	-0.463	0.559	-1.17	1.17	1.48	-0.288	0.456	-0.963	0.397	0.37	-0.722	-0.636	0.704	1.03	-1.2	1.04	0.463	0.463	-0.539	-0.467	-0.104	0.371	-0.182	1.25	-0.553	-0.815	0.241	0.337	-0.38	-1.72	0.427	0.672	1.38	-0.56	0.291	0.18
train_080	1	1	1.35	-0.487	-2.31	-0.393	-1.16	-1.17	0.393	-0.46	-1.4	-1.31	-0.182	0.914	0.868	0.678	0.251	-0.516	2.22	0.951	-0.159	0.135	-1.21	-0.0393	0.137	-0.317	-0.91	0.461	0.321	-0.933	-0.959	-1.02	0.737	1.12	0.925	0.45	-0.648	-0.759	-1.91	-0.457	1.05	-0.794	-0.792	-2.46	0.666	0.715	-0.124	-0.288	0.501
train_081	1	1	0.114	0.806	-1.01	-1.59	1.54	-0.229	-1.32	-1.33	-0.807	1.68	-1.49	-0.71	0.747	-0.144	0.382	0.637	1.06	1.38	1.35	0.178	-1.92	0.902	-1.61	-0.133	1.18	1.28	0.577	-1.19	-1.08	-1.56	-0.885	1.1	-0.408	0.689	-0.314	-0.903	-0.483	-1.13	0.794	-0.343	-0.193	-0.678	-0.389	0.474	-1.23	-0.995	-0.508
train_082	1	1	1.5	1.88	-0.076	0.0563	0.656	0.947	-0.404	0.0423	1.17	-0.22	0.152	0.323	-0.691	1.57	1.11	-1.27	-0.351	0.424	1.13	-1.37	-1.73	0.519	-0.449	-0.992	-0.61	-1.88	-1.1	0.651	-0.0498	0.00887	0.368	0.704	1.51	-0.782	1.27	-0.587	-0.984	0.361	-0.381	-1.75	-0.0406	0.678	0.0739	-0.15	1.9	-1.98	1.21
train_083	0	0	-0.23	1.27	0.878	-1.11	1.17	0.522	2.12	-1.88	-1.18	1.5	-0.438	1.21	-1.15	2.07	-1.27	0.795	-0.681	-1.5	0.0696	0.974	-0.188	-1.51	0.623	-0.0959	-0.125	-1.04	0.111	1.52	-0.524	-1.22	1.69	-1.17	0.273	0.619	-1.57	0.246	-1.02	0.439	-0.839	1.79	0.737	0.0538	-1.3	-0.615	0.823	1.67	0.945
train_084	1	1	0.535	0.302	-1.41	1.5	-0.769	-0.429	1.32	0.607	-0.265	-1.03	0.497	-0.686	-0.418	0.542	-1.31	-0.204	1.2	0.09	-0.0735	-0.17	0.769	0.041	-0.479	-1.19	0.868	0.906	0.0698	-0.389	-0.165	1.46	2.12	-1.05	0.0295	-1.72	0.211	-0.169	-0.425	0.511	1.34	-1.26	-0.286	-0.033	-0.386	-0.804	-0.0866	-0.236	0.51
train_085	0	0	-0.955	-0.41	-0.701	0.195	-0.0105	0.772	0.977	0.315	0.00998	0.553	-1.33	0.773	1.11	-0.748	-0.0386	1.8	-0.915	0.129	-1.29	-1.95	-0.958	-0.378	-0.0156	-0.531	1.06	-1.89	-0.328	0.661	1.73	-0.35	0.747	-0.635	-0.694	0.00142	1.15	1.73	1.13	-0.635	-1.37	-0.5	-0.121	1.03	-0.862	-1.86	0.849	0.0626	-0.821
train_086	1	1	-0.0238	2.21	1.6	-0.936	0.451	0.601	-0.231	-0.664	0.955	0.244	0.307	-1.48	1.69	-1.66	-0.22	0.946	-0.579	-1.65	0.768	-0.297	-0.469	-0.857	0.539	-0.409	-1.15	0.0773	-0.618	-1.03	0.585	-0.759	0.359	-0.678	1.74	-0.0552	-0.927	1.28	-0.928	1.72	0.755	0.0703	1.74	1.26	0.643	-0.786	-0.804	-0.404	-1.65
train_087	0	0	-0.648	-1.7	0.62	-1.05	-0.763	0.0249	-1.02	0.119	0.0511	0.651	-1.52	0.94	1.22	-1	-1.73	0.233	-0.355	0.283	0.332	-1.25	-0.263	0.287	-0.646	0.821	1.17	-0.716	0.0256	0.963	0.157	1.03	-0.128	-0.0657	-0.76	0.0548	-1.52	-0.447	2.26	-0.42	-0.87	-0.683	-1.46	0.47	0.413	-0.0909	0.0575	0.673	-0.223
train_088	1	0	-1.36	-1.84	-0.57	1.49	-0.293	-0.0952	0.379	0.688	2.04	-1.01	-1.43	-0.44	0.0457	-0.555	-0.0322	0.436	-1.38	-0.778	-0.321	-0.547	-0.95	-1.46	-0.35	-0.0786	0.953	1.43	0.198	0.657	-0.0036	0.38	0.128	-0.631	-1.26	-0.34	-0.39	-0.272	0.194	0.229	-0.248	-1.66	1.32	-0.531	-1.26	0.576	1.45	1.15	0.152
train_089	1	0	0.481	-1.02	0.634	-1.13	-0.579	0.696	-1.1	0.693	0.202	1.43	0.0886	-0.595	-0.956	0.198	-0.595	1.4	-0.968	-0.865	-0.951	0.257	0.625	0.208	-0.357	-0.763	1.37	-0.392	0.718	0.323	2.71	-0.125	0.497	-0.717	-1.26	-0.776	-0.281	1.01	-0.193	1.22	-1.25	-0.0417	0.211	-0.847	-2.12	-1.06	2.54	1.33	-1.05
train_090	1	1	2.19	1.08	-0.808	-0.0115	0.345	0.0233	0.562	-0.377	-1.03	0.367	-1.89	0.0677	-1.26	-0.981	0.353	0.222	0.595	-0.792	0.173	1.34	0.271	1.75	-0.521	-0.0378	0.477	-0.0907	1.14	-1.09	-0.719	-0.738	0.0889	0.0938	0.264	1.97	0.812	1	-1.2	-0.448	1.66	-0.128	0.892	0.252	-0.946	1.35	0.199	-0.875	0.116
train_091	0	1	1.24	0.269	-0.584	0.112	-1.16	-0.813	0.321	-1.17	-1.31	0.755	0.49	-0.396	-1.06	1.03	-0.473	-1	-0.978	-0.154	0.264	1.04	0.0381	-0.848	-0.622	0.483	-1.41	-1.45	0.383	1.25	0.744	-1.45	-1.34	-0.961	0.193	-0.263	-0.238	0.907	0.459	0.422	0.624	0.501	1.91	-0.483	1.23	0.148	-1.07	0.291	-0.367
train_092	1	0	1.23	0.821	-0.756	-1.64	0.771	0.422	0.133	-1.81	-1.29	1.11	0.489	1.26	-0.291	-0.486	-1.65	1.18	0.631	0.241	0.913	0.625	-1.77	2.05	0.429	0.878	-0.372	-0.663	0.135	-0.954	0.685	1.17	1.17	-1.5	0.878	-0.464	-0.632	1.44	-1.23	0.24	0.639	1	1.07	-0.365	-0.0279	-0.898	-0.21	-0.927	0.739
train_093	1	1	0.0607	0.436	0.21	-0.255	-0.19	-1.26	-1.06	-1.06	-0.265	0.716	1.18	-0.664	-1.01	1.71	1.09	-1.54	-0.236	0.625	0.484	-0.183	1.17	0.911	0.314	1.17	-1.41	0.573	1.04	0.554	-0.736	0.737	1.18	0.0991	-0.254	-0.751	-0.485	-0.773	-1.11	-0.462	1.2	0.413	0.368	1.31	1.21	0.72	-1.16	-0.313	-0.606
train_094	1	1	-0.666	0.194	0.294	1.15	-1.37	-0.597	0.0201	0.979	0.571	0.375	1.34	-1.62	0.544	0.27	1.24	-0.0867	0.734	0.584	-0.47	0.138	0.449	0.649	0.564	-0.982	-0.373	0.728	2.14	1.28	-1.08	0.201	-1.03	1.29	0.561	-1.57	-0.897	0.178	0.196	0.967	0.606	-1.25	-0.606	-0.201	1.1	-0.0748	-0.349	-0.934	0.326
train_095	0	0	-0.0243	-0.467	-0.536	0.21	-0.0968	0.492	0.0125	-2.11	-1.33	1.18	2.66	0.231	-0.527	0.824	-0.534	0.851	0.219	2.25	-0.201	0.674	-1.18	2.09	0.514	2.23	-1.12	-0.847	0.0578	-0.368	-0.189	0.75	-0.351	2.04	1.04	2.44	-0.776	3.03	-0.255	0.00835	-0.832	0.699	0.714	0.997	1.05	0.373	0.128	0.861	0.761
train_096	0	0	-0.546	-1.86	-0.656	-1.26	-0.646	0.0516	2.06	0.5	0.969	0.122	-0.882	0.359	0.263	0.414	-0.895	-1.12	-1.08	-1.49	-0.745	-1.2	0.0834	-0.386	-0.873	-1.61	1.49	0.656	0.204	1.02	0.734	0.102	2.15	-0.408	0.681	0.624	-0.436	-0.863	0.338	2.02	-0.00277	-0.616	0.423	0.855	0.608	-1.06	-0.243	-0.563	-0.974
train_097	1	0	-0.667	0.832	2.19	-0.287	-0.274	1.75	1.96	0.93	0.905	1.09	-0.151	0.114	-0.215	1.55	0.0565	-0.157	-0.294	-1.34	-1.39	-0.295	0.748	-0.132	0.914	-1.92	-0.666	-1.16	0.922	1.85	0.589	1.07	-0.449	-0.962	0.556	0.273	-1.3	-2.16	1.11	-0.728	0.466	0.369	-0.84	0.794	-2.38	-0.605	-0.119	1.07	1.6
train_098	0	1	0.779	-0.135	-1.05	-1.22	1.11	-0.281	-0.841	-1.57	-1.16	1.13	0.121	0.41	1.42	0.142	1.23	0.719	-0.965	-1.69	0.394	1.25	0.5	-0.673	-0.159	0.968	-0.523	0.0317	-1.96	0.524	0.948	-0.652	-0.935	0.306	1.87	1.24	0.0918	-0.0344	0.802	-0.811	-0.0166	-0.498	1.23	0.847	0.0374	0.202	-0.231	0.602	-0.489
train_099	1	1	-0.931	-1.23	-0.404	2.71	-0.0484	1.23	1.01	1.55	0.446	-2.23	1.22	-0.0381	0.746	-0.502	1.82	0.414	0.614	-1.54	0.433	0.323	0.676	0.144	1.19	-1.47	-0.318	0.498	-0.256	-2.21	0.289	0.781	-1.21	0.45	0.805	1.69	0.368	-0.105	-1.63	0.415	0.253	0.571	1.14	-1.72	1.51	-1.7	-0.823	1.58	1.13
train_100	0	0	-1.3	-0.523	-0.231	0.564	-0.779	0.955	-0.652	-0.301	0.338	2.02	0.348	1.08	-2.53	1.65	0.0508	-0.512	0.283	-0.227	0.747	0.715	1.78	-2.73	0.282	2.11	-0.274	-1.08	0.26	1.5	0.55	-2.03	0.988	0.431	-0.267	1.69	-1.8	0.0857	-0.802	-1.03	-0.604	1.03	-0.881	0.379	-1.6	0.555	1.23	0.729	1.5
train_101	1	1	0.925	-0.822	-0.00291	-0.756	0.123	-2.09	-1.58	1.7	-0.738	-0.641	-0.577	1.16	0.338	-0.0944	-1.23	-1.08	0.642	-0.134	-1.99	0.576	0.111	-0.406	-0.843	0.095	0.889	0.794	-0.674	0.807	-0.594	0.336	-1.79	-0.673	-0.0574	0.262	-0.28	-1.7	1.21	1.33	0.745	-0.427	-0.518	-1.72	0.827	0.297	-0.91	-0.363	-0.509
train_102	1	0	0.0243	-1.04	1.03	-2.09	1.77	-0.199	-0.771	-0.784	-2.72	-0.599	-1.28	0.669	-1.13	0.241	2.29	-1.82	-0.748	-0.678	1.4	0.84	-0.535	0.91	0.954	2.7	-0.439	0.32	1.94	1.76	-1.02	-1.09	-2.71	-0.723	1.08	1.62	-0.373	-0.61	0.585	0.133	1.83	0.978	-0.444	1.19	0.737	1.35	-0.467	0.123	-1.39
train_103	1	0	-0.691	-1.45	1.36	-2.11	-0.623	0.847	1.72	0.671	-0.276	0.627	0.385	-0.12	0.931	0.884	-2.15	0.595	1.29	-1.24	0.794	-0.25	-0.062	1.77	0.00381	-1.73	1.04	-1.64	0.57	-0.503	-0.279	1.97	1.27	-1.95	-0.101	-1.37	-0.0653	-0.784	-0.692	0.612	-0.237	1.92	0.374	-1.32	0.236	-0.875	-0.314	-1.73	0.769
train_104	0	1	-0.437	0.176	0.511	0.268	-1.92	-1.37	-0.633	0.325	0.908	-0.868	2.11	-1.16	-1.17	0.151	1.67	-0.782	-0.821	-0.441	-0.821	0.605	0.551	0.38	1.13	1.59	-0.271	-0.737	-0.571	0.189	0.867	-2.04	-0.158	0.545	-0.859	0.853	-1.14	0.108	-0.561	0.103	0.87	0.0242	0.691	1.31	-0.608	1.48	0.32	0.916	-0.269
train_105	1	1	1.51	-0.346	-2.04	0.467	-0.579	0.0298	-0.597	0.0812	0.12	-0.976	1.6	-0.974	-1.23	-0.888	0.0817	-1.26	0.756	0.594	0.875	-0.0287	-0.41	0.114	-1.65	0.144	-1.14	1.64	-0.927	-1.19	1.19	-0.925	-0.211	0.282	-1.5	1.27	0.463	0.883	-0.588	-0.0248	1.17	0.819	1.27	0.305	0.537	0.813	1.19	1.09	0.227
train_106	0	0	-2.44	-1.19	0.787	-0.0719	0.00434	1.66	1.45	-0.0187	3.57	-1.41	0.841	0.0179	-0.519	-0.746	-0.722	1.4	-0.678	0.401	0.704	-1.18	0.0573	-2.37	-1.93	-0.177	0.2	-1.06	-0.111	-0.701	0.146	-0.334	2.09	-0.373	-1.61	-0.774	-0.681	-0.855	0.436	-0.747	-0.95	1.77	-0.188	-0.571	0.488	-0.76	-0.408	-0.253	1.41
train_107	1	1	0.13	0.706	-0.26	0.32	0.127	0.147	0.715	0.652	-0.626	-2.06	-0.659	-0.28	0.887	-0.944	1.16	-1.21	-0.562	0.658	-0.352	-0.161	-1.6	0.544	1.73	-1.41	-1.02	-0.851	0.389	0.47	-1.46	0.364	-1.44	-0.846	0.444	-0.579	-0.175	-1.36	-0.533	2.52	0.616	-1.12	0.983	-1.72	0.956	-0.327	-0.695	-1.71	-1.55
train_108	1	1	0.97	0.999	0.801	-0.746	0.782	-1.44	-0.902	0.102	1.76	1.4	-1.69	-0.441	-2.74	1.15	0.215	0.824	-2.05	0.131	0.527	-1.03	-0.356	0.257	1.67	-0.931	1.06	0.117	0.947	-1.79	0.756	-0.103	0.127	-0.303	-0.215	0.341	-0.64	-0.395	-1.17	-0.639	0.566	-0.562	1.86	-0.156	-0.662	0.717	1.15	0.701	0.727
train_109	0	1	1.12	2.38	-0.595	-0.187	-0.427	0.496	1.07	0.408	-0.643	1.63	0.0884	-2.37	0.4	0.85	-0.157	0.644	0.272	-0.162	1.03	0.187	1.21	1.3	-0.804	-0.0903	0.648	-0.964	0.38	-0.95	-0.95	-1.15	-0.574	2.02	0.412	0.789	-0.265	1.42	-0.593	-0.84	0.857	0.0292	1.58	1.03	-0.46	-0.572	0.513	-0.0857	-0.209
train_110	1	1	0.778	-0.279	-0.24	0.148	-0.513	-1.22	0.0946	0.807	0.64	-0.0521	-2.08	0.909	-0.474	-1.39	0.0153	-0.836	-0.185	0.562	0.222	-0.673	0.467	1.71	-0.567	-0.799	1.43	1.19	0.26	-0.302	-1.22	0.973	0.209	-0.00642	-0.721	-0.796	-0.268	-1.47	0.681	-0.0352	1.88	0.465	0.136	-2.55	1.12	1.22	0.812	-1.6	-0.317
train_111	0	0	-0.737	-1.31	0.187	0.56	-0.506	-0.711	-0.000566	-1.11	1.03	-0.586	0.937	0.0831	-0.168	0.813	0.662	0.368	0.197	0.232	-1.16	-0.888	0.815	1.57	-0.0831	1.45	-1.53	-1.36	-0.128	1.19	1.71	0.126	-0.624	0.686	0.0739	-2.08	0.883	0.176	0.507	-0.241	-0.608	-0.155	-1.41	0.933	0.903	0.981	-0.894	0.508	-0.558
train_112	0	1	-0.151	-0.198	0.817	0.0446	-0.67	-0.0184	-0.441	-0.287	0.556	-1.41	0.218	2.06	0.177	0.617	1.92	-0.709	-0.383	-1.79	0.697	0.917	-0.737	-0.931	0.124	-0.0385	-1.59	0.27	-1.05	1.48	-0.3	0.235	0.0508	0.0771	-0.0162	-0.634	0.111	-0.0868	-0.676	1.42	-0.386	-0.719	1.14	-0.669	0.536	-0.937	1.29	-0.439	-0.0878
train_113	1	0	-1.82	-0.00551	-0.999	0.176	1.82	-0.236	-0.566	0.68	0.143	-0.476	0.0784	0.264	-0.512	0.699	0.1	0.236	-0.535	0.284	-1.54	-0.146	-0.192	-1.15	-1.33	1.13	1.33	0.602	1.46	-0.204	2.27	0.638	-0.403	0.674	0.161	1.08	-0.812	0.184	1.43	-1.67	1.18	-0.512	-2.06	0.136	-0.215	1.01	1.2	2.04	0.33
train_114	0	1	-0.362	0.394	-0.316	-0.868	0.934	1.17	-0.325	0.372	0.386	1.11	-1.62	-1.15	-0.191	0.184	0.683	-1.26	0.792	0.825	0.672	-1.06	0.971	-0.0298	-0.171	1.28	0.593	-1.23	-0.212	0.117	0.448	-1.15	-0.82	0.666	1.1	-0.185	1.65	-1.23	1.55	-2.19	-0.869	0.627	-1.43	0.641	-0.0924	0.99	1.51	1	-0.183
train_115	1	1	0.471	1.18	-0.0596	-0.38	0.0743	0.474	-0.83	2.34	-1.62	-1.88	0.959	0.319	0.0589	1.5	0.114	1.32	2.68	2.21	0.376	-1.94	1.11	-0.0757	1.02	-1.76	-0.636	-2.39	1.12	0.0773	-2.22	-0.0172	1.06	1.78	0.911	0.347	0.845	-1.29	0.46	-1.49	0.165	0.806	0.118	-0.891	-0.335	-1.44	0.251	-1.24	1.31
train_116	1	1	1.18	1.24	0.646	-1.75	-0.764	-1.61	-1.89	1.08	0.174	1.1	-0.46	-1.01	-0.319	-0.235	1.14	0.676	-0.245	-0.402	-1.22	-0.225	-0.142	-0.312	0.609	-0.924	-0.054	-0.551	-0.403	-0.629	-0.448	1.61	1.41	1.79	1.86	-0.645	0.592	-2.37	-1.45	-1.86	0.614	-0.0065	0.18	0.124	1.37	0.187	0.968	0.0285	0.518
train_117	1	1	0.0572	1.79	0.218	-0.721	0.584	3.41	-0.281	-0.57	0.00667	-0.638	0.544	-0.677	-0.736	-0.701	-0.0739	-0.766	0.813	-0.31	2.78	1.48	0.34	1.1	-1.98	0.376	-1.47	1.16	-0.186	-2.15	-0.566	0.732	-0.806	1.1	0.897	0.984	0.735	1.36	-1.85	0.835	2.42	-0.739	1.36	1.54	-0.188	-0.824	0.882	1.94	-0.215
train_118	1	0	0.988	-0.956	-0.24	1.15	-0.07	0.242	2.1	0.327	-0.605	-1.15	0.644	-0.139	0.631	0.244	-0.946	-1.05	0.156	-1.21	-0.277	-0.0753	-0.127	-0.878	0.556	-1.3	-1.37	-0.234	-0.678	0.177	-0.353	0.222	-1.76	-1.71	-1.42	1.23	-0.363	-0.179	-0.196	0.73	0.825	0.67	1.65	-0.616	-0.924	0.805	-0.888	0.426	-0.386
train_119	1	0	-0.94	-1.02	0.96	-0.403	-1.17	0.0255	1.61	0.266	0.824	0.577	-0.734	1.08	0.262	-1.28	-1.44	-0.98	-1.48	-1.78	-0.887	-0.14	-0.206	1.31	1.64	0.605	-0.336	-0.41	-1.18	-2.28	-0.773	1.52	0.611	0.442	-0.661	-1.5	1.75	0.594	0.0881	1.03	-1.1	1.08	0.933	-1.26	-0.86	0.558	0.145	-1.84	-1.84
train_120	0	1	0.723	-0.0425	0.418	-0.204	-1.69	-0.708	-1.1	-0.00958	0.0681	-1.18	1.08	-0.405	-0.459	-0.331	-0.629	-0.424	-0.727	-0.535	0.231	-0.68	0.203	-0.293	-0.419	1.01	-1.51	1.03	0.454	-1.38	-0.89	0.044	0.224	1.78	1.07	1.51	-1.12	-0.575	-1.61	-0.105	2.36	2.17	1.23	-0.577	0.927	0.734	-1.49	0.531	0.814
train_121	1	1	0.0542	1.62	-1.52	-0.377	-0.0945	1.06	1.08	1.1	-1.98	0.21	0.0574	0.345	1.21	-1.67	-0.0999	1.8	0.402	1.57	-0.108	0.999	0.0713	0.728	-0.67	0.141	2.28	1.17	1.04	0.645	0.705	0.54	0.118	0.924	1.63	0.499	-0.0889	0.653	0.675	0.615	-0.351	-0.385	-1.92	-1.06	1.42	0.217	1.56	-1.3	-1.21
train_122	0	0	-0.375	0.571	1.41	0.737	-0.395	-2.27	-2	-0.955	-0.441	0.534	0.183	-1.55	-0.048	1.85	-1.28	0.656	1.1	1.48	-0.0387	-1.04	0.67	-1	2.06	-0.0954	-1.44	-0.189	-0.373	0.949	0.019	-0.166	-0.529	1.25	-1.12	-0.521	-1.12	0.181	0.103	-0.793	-1.98	0.221	-0.613	0.542	-0.967	0.431	-0.934	1.29	2.12
train_123	1	1	0.122	0.251	-0.939	0.00101	-1.09	1.11	-0.0766	1.94	-1.01	-0.471	-0.167	0.234	0.523	1.22	-0.433	-1.17	1.63	1.17	-0.631	-0.62	-0.246	1.8	-1.2	-1.04	0.817	-0.498	1.15	-1.86	-0.972	-0.805	-0.393	-1	-0.229	0.803	1.71	1.75	-0.928	0.537	2.16	2.92	0.214	-0.933	1.48	0.0486	0.534	-0.504	0.432
train_124	0	0	-1.44	-0.73	-1.88	0.183	-0.527	0.775	1.46	-0.457	0.0953	-1.64	0.759	-1.42	-1.25	0.383	1.31	-0.613	1.29	-0.498	1.77	-0.793	-0.0712	-1.07	-1.03	1.61	0.0215	-0.485	-0.967	-0.0579	-0.0815	-1.57	0.823	1.27	0.974	1.74	2.07	1.35	-2.03	-0.558	0.25	0.164	-0.45	2.24	0.627	0.696	0.842	1.08	0.744
train_125	1	1	1.5	1.75	-1.1	1.37	-1.12	1.53	0.642	1.12	-0.141	1.7	0.397	-1.08	-1.56	-1.37	0.0317	1.37	0.825	-0.932	0.765	1.12	1.73	1.58	0.0451	-1.57	-1.7	0.0952	1.47	-2.58	-0.86	-0.143	-1.28	0.195	-1.29	-0.883	-0.739	0.52	-1.88	2.12	0.818	0.603	1.7	-2.08	-0.679	0.675	0.449	-1.93	-0.597
train_126	1	1	-1.28	0.193	1.71	0.276	0.248	0.825	-2.28	2.37	-0.202	0.609	0.545	-2.35	0.281	1.68	1.61	-1.02	0.991	0.709	0.164	-0.935	0.471	0.423	0.952	0.0538	-1.33	-1.44	1.07	-0.014	0.335	-1.22	-1.21	1.25	0.287	-1.24	-0.417	-0.944	1.64	-1.52	-0.00646	-1.52	0.0496	-1.39	1.24	0.92	0.806	0.00281	-0.669
train_127	0	1	-0.0226	0.159	-0.546	1.47	-0.0264	0.489	1.04	0.0428	0.986	-0.877	1.93	-0.331	1.32	-0.296	0.695	-0.682	-0.0364	-1.62	-0.831	-0.733	2	-0.923	0.559	-0.951	-0.0108	-0.23	-0.97	0.663	1.12	1.45	0.706	-0.143	0.0207	-1.1	1.03	-0.339	0.651	-0.579	-0.858	-0.232	-0.412	-0.0818	-0.615	-2.35	-1.35	-1.03	-0.0607
train_128	0	1	-2.56	-0.524	1.19	-1.66	0.246	0.242	-1.29	-0.8	1.13	-0.0563	0.875	1.21	0.0956	0.0292	-0.848	-0.19	-1.52	1.42	0.589	0.461	-2.2	-0.751	-0.986	2.82	-1.1	1.68	-0.306	0.122	-0.0444	-0.918	0.639	-0.0177	-1.55	0.986	-0.0266	0.797	-1.22	1.62	-1.26	-0.0279	0.276	-0.276	0.0762	1.56	1.05	-0.249	-1.22
train_129	1	1	-0.0328	-0.674	-1.16	1.71	-1.79	0.746	0.8	0.217	0.894	-0.462	0.96	-0.346	0.986	-1.05	-0.305	1.37	-0.176	0.383	-0.502	-0.313	-0.188	0.286	-0.898	-0.83	1.01	0.163	0.874	-1.18	-0.525	0.39	-1.14	0.908	-1.3	-1.31	-0.34	0.715	-0.327	0.679	-0.484	-0.00567	-0.344	-0.772	0.253	-0.622	-1.39	0.621	0.76
train_130	0	1	0.101	-1.04	-0.252	-0.195	0.551	-0.565	0.21	0.563	-0.974	-0.933	0.878	-0.431	1.51	0.386	0.791	0.548	0.141	-0.673	-0.351	-1.64	0.186	-1.36	0.0668	-0.583	0.395	-0.249	-0.86	0.544	-0.778	-1.97	-0.0594	-1.88	1.2	1.85	0.651	-1.18	0.615	-1.42	-0.905	1.54	1.15	0.22	0.203	0.644	-0.869	-0.838	-0.556
train_131	1	1	0.625	0.681	0.657	0.0573	-0.224	1.74	-1.51	0.135	1.06	0.304	-0.951	-0.0869	0.957	0.769	-0.609	0.516	0.006	1.42	0.956	-1.3	-0.935	-0.192	-1.74	-1.07	1.1	0.463	2.48	-1.42	-0.0878	0.355	-0.329	-0.0256	-0.873	1.56	0.205	0.692	1.04	-1.39	0.174	0.217	1.05	1	1.24	1.33	0.994	0.825	0.845
train_132	0	0	-1.16	-1.17	0.979	-0.872	0.284	0.987	-0.491	-1.15	1.59	-0.29	0.523	-0.587	-0.37	0.942	-1.02	-0.662	-0.603	2.11	0.49	-0.311	0.729	0.102	-0.6	-0.972	-0.475	-2.11	-1.04	0.438	0.396	-0.844	2.02	0.095	-1.32	0.0556	-0.101	-0.354	0.499	-0.26	-2.43	0.0952	-1.4	1.43	0.0872	-0.309	0.289	0.931	-0.25
train_133	1	1	1.26	-0.469	0.96	-1.47	-0.435	-0.408	0.0944	0.806	-0.488	0.359	-0.375	0.452	0.506	-0.904	-0.554	-0.454	-0.219	0.706	-1.4	0.333	0.84	-1.02	-0.938	0.166	0.913	0.138	-1.19	-1.01	-1.3	0.707	1.21	0.854	-0.512	0.954	0.322	0.192	1.55	-1.72	-1.06	1.78	-0.981	0.967	0.047	1.33	1.11	-0.594	-0.878
train_134	1	0	-0.875	-0.522	0.888	-1.12	-0.993	-0.496	-0.121	-0.118	-1.95	0.347	-1.75	1.51	0.664	2.21	-0.353	-2.04	0.273	-0.138	-1.57	-1.3	1.17	-0.208	-0.0995	0.486	-1.08	-1.04	1.43	-0.584	-0.551	-1.23	1.42	1.19	1.18	1.61	-0.519	1.2	0.867	-0.903	-0.102	-0.0803	-0.764	0.798	0.289	0.825	0.393	0.618	-1.63
train_135	0	1	-1.65	-0.516	-1.71	-0.0366	0.815	0.808	0.605	-0.654	0.428	-0.271	-0.135	1.42	0.254	0.0765	0.928	0.605	-0.636	-1.09	0.0327	2.5	-0.35	-1.38	1.39	-0.194	1.91	1.72	-0.802	0.581	0.789	-0.0325	1.22	-1.15	-0.78	0.944	-1.11	0.144	0.903	0.901	-0.342	0.0771	0.384	-0.79	-2.44	-2.31	0.587	-0.629	-0.356
train_136	0	1	-0.526	-0.548	0.288	2.14	-0.817	-0.268	1.09	-1.74	1.24	-0.942	0.431	0.266	0.69	-0.0564	0.18	0.671	0.537	0.63	-0.951	0.629	-0.509	-0.619	-0.68	-0.265	-1.43	0.992	0.292	-1.33	-0.9	0.403	0.721	0.459	0.0801	-0.394	-1.45	0.764	-0.206	-0.592	0.568	0.669	0.334	-0.434	0.386	0.765	-1.17	-1.14	0.699
train_137	1	0	0.186	2.3	-0.35	-0.883	0.643	1.49	-0.338	-0.522	-0.811	1.97	-0.556	-0.0163	-0.0913	0.665	-0.286	1.6	0.843	0.552	0.973	0.716	-1.27	0.0986	-0.181	-0.345	-0.461	0.47	1.76	-1.65	0.829	-0.146	-0.248	-0.409	0.129	1.75	-1.58	0.131	-1.28	0.112	-0.744	0.547	1.01	0.521	-1.31	-0.51	0.696	0.937	-0.672
train_138	1	1	1.2	-0.843	0.205	-1.69	-0.76	-0.125	-0.604	0.651	1.06	-0.979	1.41	-2.22	-0.0123	0.587	-0.186	-0.279	0.511	1.42	-0.819	-0.703	-0.707	0.261	1.35	-0.698	-0.293	-1.11	-0.886	0.959	-1.51	-0.943	-0.32	0.0235	-0.205	1.03	-0.353	1.08	0.859	-0.788	0.469	-0.659	-0.539	0.438	1.39	1.65	0.25	0.888	-0.504
train_139	1	1	1.39	-0.238	1.22	-0.711	-0.617	-1.05	0.33	0.34	-0.626	-1.29	0.477	0.913	1.33	1.32	-0.0259	-1.63	-0.591	0.242	0.0322	0.331	0.166	0.884	-1.02	-2.25	-0.899	1.41	-1.28	-0.41	-0.308	0.527	-1	-0.375	1.11	-0.549	-0.402	-1.41	0.877	1.99	0.865	0.00563	0.227	-0.675	0.815	-0.343	-0.252	-2.53	-2.33
train_140	1	1	0.236	1.14	-1.04	1.17	-1.15	-0.612	-1.37	0.594	-0.705	-1.4	-0.226	-0.281	0.541	1.76	-0.638	-1.15	1.39	0.749	-1.59	-0.718	0.748	-0.323	1.53	0.808	0.563	-0.923	0.531	-1.04	-0.106	-0.1	-0.1	1.93	-0.665	1.54	1.12	0.696	-0.617	0.786	0.673	0.322	-0.0548	-0.734	0.337	0.376	-0.566	0.894	0.253
train_141	1	1	1.33	-0.38	-0.638	-0.28	-0.737	-1.8	0.628	-0.765	0.277	-0.18	1.16	-1.01	-0.924	1.23	0.235	-1.81	-1.41	-0.00766	-0.91	-0.321	-1.51	1.27	0.888	-0.746	-0.596	1.42	0.594	-0.419	-0.74	0.463	-1.12	0.214	1.1	-0.0388	1.43	1.07	-0.0939	2.87	1.5	0.366	2.18	-1.69	-0.013	0.186	1.52	-1.23	-0.987
train_142	1	1	-1.32	0.769	0.0102	-0.596	0.661	-0.285	-0.835	0.931	0.785	0.183	0.585	-0.302	0.947	-0.197	0.101	0.796	1.05	-0.854	0.767	0.299	-1.55	1.65	-1.99	0.948	0.608	-0.0693	-2.43	-0.162	0.554	-0.601	1.39	1.03	1.92	-0.422	1.1	0.171	-1.67	-0.54	0.998	-1.24	-0.979	0.32	-0.323	0.0719	0.927	-0.325	-0.108
train_143	0	1	1.1	-0.341	-1.36	0.85	-0.428	-1.09	1.79	-1.24	-0.069	1.62	0.892	-0.317	1.41	-0.748	-1.79	0.18	-1.32	-1.11	-1.31	1.5	-0.797	-1.02	-0.017	0.239	0.0338	1.44	-1.66	0.0273	-1.16	0.993	-0.705	0.193	1.41	0.427	-1.64	0.696	0.688	0.495	-1.06	-0.723	-1.2	0.22	-0.815	0.113	-1.66	-1.2	0.502
train_144	0	1	-0.788	-1.11	-0.305	-0.378	1.39	-0.025	-1.12	-1.69	-0.913	0.312	-0.378	1.97	0.475	-0.169	0.298	0.0135	-0.0531	-1.43	1.1	-0.548	0.51	-1.94	-1.27	1.66	0.639	0.0804	-0.474	-0.202	1.7	0.194	2.41	-0.573	1.53	0.481	0.469	0.683	-0.422	-2.35	-0.928	1.19	-0.0216	0.343	-1.18	-0.622	-1.62	0.163	0.614
train_145	1	1	1.31	1.26	-0.811	-0.3	-0.991	0.286	-0.452	-0.174	-0.961	0.558	0.438	-0.64	2.24	-0.777	0.0662	1.08	0.852	0.1	-0.188	0.243	-0.206	-0.0655	-0.454	-0.0151	-0.342	-0.0581	1.62	-0.761	-1.14	-0.0957	0.385	1.01	2.1	1.51	0.417	1.58	0.514	0.112	-0.529	-0.83	-0.0789	1.66	0.911	0.0759	-0.261	0.0837	-1.01
train_146	0	0	-0.593	-1.01	1.05	-0.429	1.14	1.46	-0.199	-0.689	-1.44	-1.45	0.954	1.02	-0.691	0.606	0.812	0.537	-0.0117	0.106	0.274	-0.0985	1.41	0.855	1.75	-0.968	0.313	-1.58	-0.911	0.296	-1.11	0.185	0.49	-1.17	-1.31	-0.0991	1.2	1.12	-0.156	-0.595	-0.734	2.86	-1.05	1.41	0.00572	0.47	0.518	0.783	-0.511
train_147	0	1	-0.897	-1.39	-0.0116	0.33	-1.1	-1.51	-1	-1.17	-0.224	0.519	0.0345	1.51	-0.926	0.883	1.07	0.403	1.26	-0.397	0.37	0.913	0.354	-0.572	0.719	-0.132	-0.39	2.46	0.958	0.39	0.508	0.724	1.37	0.437	1.02	0.436	0.0378	-1.92	-1.58	-0.557	0.61	0.793	0.0114	-0.81	0.201	-0.462	-1.25	-1.71	1.23
train_148	1	0	0.366	1.22	0.447	-1.41	0.00331	0.732	-0.388	-1.69	-1.32	1.74	0.199	-0.042	-0.206	1	-0.994	-0.133	0.865	1.04	1.92	0.269	0.396	0.345	-1.16	1.84	-1.27	-1.16	1.01	0.166	-0.254	1.36	0.81	1.3	0.276	0.571	-1.93	1.26	0.947	-1.11	-0.969	0.991	-0.689	0.564	0.888	-0.0945	1.96	0.101	1.44
train_149	0	1	-0.642	-0.0505	-0.102	1.28	-1.15	0.672	0.697	0.316	0.843	0.682	0.67	-0.241	0.126	-1.95	0.464	-0.0595	0.142	-0.159	-0.136	1.2	-0.185	-0.171	-1.32	-1.21	-0.938	-0.135	0.232	-0.243	0.423	-1.37	-0.167	0.992	-1.64	-0.138	1.01	0.0285	0.338	0.71	-0.987	0.467	0.685	1.09	1.09	-1.47	-0.219	-2.24	0.153
train_150	0	0	-0.419	-0.743	-0.933	1.18	2.18	1.71	-0.943	0.53	1.74	-0.861	-0.0119	0.746	1.29	0.221	1.49	1.24	-0.408	-0.659	-0.0569	-0.775	-0.516	1.46	-0.414	-1.06	0.768	-0.653	-1.9	-0.139	0.751	0.388	0.401	-1.42	0.225	-0.212	2.33	-0.596	-0.581	-0.466	0.477	-1.55	-0.0845	1.45	0.609	-0.862	-0.288	-1	-0.34
train_151	0	0	-1.89	0.137	1.18	0.51	2.15	1.76	1.1	0.0276	0.854	1.43	0.575	0.925	-0.729	0.733	0.689	0.798	-0.739	-1.21	2.09	1.08	-0.231	-0.555	-0.835	1.39	0.742	-2.41	-1	1.76	0.0499	0.164	0.239	-0.00724	0.427	-1.06	2.03	1.34	0.448	-1.61	-0.709	-0.772	0.166	0.895	0.667	-0.773	-0.0199	-1.18	-0.33
train_152	0	1	0.371	0.899	1.2	0.896	0.978	0.14	-0.625	-0.237	0.44	-0.682	-1.07	-0.098	1.14	-2.02	-0.204	0.172	-1.2	-1.07	0.581	0.0415	0.55	0.262	0.947	-0.681	1.26	-0.321	-0.746	1.27	0.46	0.139	-0.498	-1.96	1.18	-1.04	1.06	-0.655	0.00734	0.0392	0.771	0.523	-1.06	-0.557	-0.378	0.23	-0.766	-0.325	-0.779
train_153	0	0	-0.323	1.01	1.08	0.683	1.06	-0.917	-0.542	-0.638	-0.574	-0.591	-1.1	0.201	0.723	0.408	0.0706	0.439	0.151	0.647	-0.764	-2.55	-0.17	0.502	0.195	-0.61	0.499	-1.61	0.0518	0.272	-0.637	-1.52	-1.61	-0.526	0.401	0.723	1.5	0.372	-0.533	-0.4	-1.15	0.0565	0.238	1.47	0.439	-0.938	-1.09	0.852	1.78
train_154	0	0	-1.08	0.523	0.997	1.59	0.231	0.104	0.393	0.561	-0.274	-0.972	0.539	2.18	-1.17	-0.502	-0.793	-0.126	-0.591	-1.16	-1.89	-0.0632	-0.00711	-0.886	0.0753	-0.191	-0.897	0.387	0.589	0.294	-0.125	0.0448	-1.07	-0.484	-1.05	-0.975	-0.854	-1.89	0.115	1.53	-0.639	0.528	0.867	-0.316	0.0947	-0.554	-1.33	0.0223	2.31
train_155	1	1	1.56	0.71	-1.57	0.453	-0.102	1.41	-0.835	1.51	1.62	-1.13	1.47	-0.786	0.269	0.434	0.789	0.0298	-0.245	1.61	1.17	-0.923	-1.4	0.644	-1.83	-1.56	-0.248	0.667	0.845	-1.33	-0.382	0.684	-1.27	1.25	-0.726	-0.338	0.942	-0.399	-2.12	0.794	1.82	-2.23	0.458	-2.26	-0.573	-0.914	0.855	0.354	1.04
train_156	1	0	-0.246	-1.54	1.12	-2.32	-1.25	-1.51	0.147	0.96	-0.659	0.0715	-0.597	-1.61	-1.21	-2.51	0.156	0.835	1.14	-0.449	-0.562	-0.0486	0.808	0.978	0.905	0.413	0.549	-0.96	0.549	0.116	-0.355	0.0614	-0.36	-0.744	-0.932	-2.07	0.32	-0.672	1.54	-0.00907	-0.434	1.1	0.0559	-1.1	0.583	-0.593	-0.614	-1.19	-0.696
train_157	1	0	-0.599	-0.429	1.2	1.1	-0.00783	2.1	-1.17	1.99	1.46	-1.32	-1	0.279	0.229	-0.0856	-0.486	0.18	-0.979	-0.222	-0.729	-2.62	-0.819	0.161	-0.804	-0.801	0.649	-0.317	0.788	0.15	-0.705	1.45	-0.516	-2.13	0.945	-1.64	0.291	-1.18	1.15	1.71	0.219	-1.4	0.439	-2.76	-0.66	-0.66	1.14	-0.34	0.97
train_158	1	0	0.126	1.2	1.15	0.367	-0.217	1.32	0.621	0.327	0.75	-0.186	-0.948	-1.47	1.59	0.00378	-1.03	0.793	-0.704	1.08	-1.08	-1.66	-0.193	-0.287	0.466	0.448	-1.55	-1.28	-1.18	-0.806	0.69	-1.13	0.221	0.995	-1.05	1.56	-0.181	-1.24	0.484	-0.918	-1.38	-0.509	-1.06	1.57	-0.292	0.596	0.117	1.66	0.0978
train_159	0	0	1.1	-2.2	1.71	0.00219	-0.131	0.31	1.03	0.442	0.685	-0.0316	0.81	-0.413	-0.344	0.895	0.0607	-0.164	-1.66	-0.954	0.153	0.344	1.35	-0.372	0.766	0.524	-0.723	-1.21	2.12	0.99	-0.392	-0.32	1.43	-0.655	-0.629	0.544	-0.382	0.182	-0.0639	-0.676	-1.3	1.85	0.69	1.32	0.185	1.57	0.72	0.848	-0.622
train_160	0	1	-0.0482	0.0724	-0.0901	0.011	0.983	-0.117	1.43	0.136	-2.17	-1.24	-0.767	0.354	-1.59	1.94	0.917	-2.2	-0.348	-0.354	1.89	0.337	1.38	-2.09	1.73	0.592	0.288	-0.332	0.495	1.42	-1.06	-2.01	0.104	0.185	1.48	1.61	1.01	1.94	-1.06	0.873	1.1	0.783	-0.064	1.21	0.312	-2.31	-0.808	-0.738	-1.05
train_161	1	0	-0.878	-0.599	-1.53	-0.411	-1.04	-1.08	1.56	-1.12	-0.692	0.829	0.0354	-0.658	-0.653	0.906	-0.419	2.64	1.78	0.421	-0.408	0.163	0.907	0.9	-0.242	-0.674	1.05	-0.992	0.628	-1.06	0.677	0.859	0.879	2.29	0.652	-0.926	-1.34	-0.0486	-1.69	-1.77	-0.609	-1.33	-0.153	0.0343	2.6	-1.88	-0.941	2.41	0.608
train_162	0	0	0.38	-1.12	-0.398	-1.22	1.71	0.798	-1.57	0.458	-0.608	-0.305	-0.255	1.71	1.86	-0.0795	-0.648	0.685	-0.0663	-0.804	-0.584	-0.413	1.25	-0.884	-1.58	-0.0429	0.304	-0.681	0.452	1.73	-0.557	0.0804	-1.73	-0.142	0.213	-0.395	-1.76	-0.749	0.377	-0.215	-0.207	0.656	-0.512	-0.335	-0.652	-0.423	-1.5	-0.275	-0.0967
train_163	0	1	-1.21	-1.24	0.346	-1.29	-1.29	-1.1	-0.755	-0.436	0.148	-1.82	1.13	-0.576	-0.696	1.29	0.588	0.495	1.12	0.77	0.0252	0.458	-0.15	0.401	1.21	-1.51	-0.475	1.05	-0.962	-0.867	0.225	0.926	1.15	1.59	0.148	-1.33	0.719	0.891	-0.804	1.03	-0.45	0.481	-0.629	-1.58	0.508	-1.52	1.09	0.665	0.547
train_164	0	0	0.436	0.383	0.195	-0.942	0.156	-0.517	1.56	-1.35	0.859	1.31	-2.76	0.539	0.172	0.832	-1.47	0.591	-0.535	-0.539	-1.1	-0.154	-0.407	-0.44	-2.18	0.5	0.544	-0.352	-0.71	-1.18	-0.426	-1.7	1.21	-0.757	-0.152	1.17	-0.0466	1.45	-1.84	-0.045	0.526	-0.376	2.26	0.961	-0.023	1.48	-0.827	1.55	-1.74
train_165	1	1	0.947	1.89	0.176	-0.201	0.0414	-1.04	-1	1.09	-1.55	-0.273	-0.299	0.711	0.0809	0.336	1.3	-1.55	-0.638	0.219	0.916	-0.406	0.0781	-0.61	-1.11	0.989	-1.03	1.48	0.314	-0.491	-0.16	-0.126	-0.481	0.286	1.91	-0.26	0.064	-0.398	-1.06	-0.0683	1.39	-0.207	1.06	-0.205	-0.417	0.482	-0.464	-1.56	-0.981
train_166	0	0	-0.416	0.333	0.137	-0.408	0.263	-0.608	0.423	0.0667	-0.969	-2.06	-1.56	1.32	1.02	0.209	-0.136	-2.3	-0.867	0.759	-1.34	-2.33	-0.0756	0.424	-0.539	0.129	-0.813	-0.34	-0.817	1.91	1.3	-1.64	0.0548	-0.923	0.129	1.68	-0.583	-1.1	1.36	-0.565	1.25	-1.45	-1.02	2.15	0.0136	-0.312	-0.213	0.351	0.708
train_167	0	1	1.54	0.477	-0.282	-0.645	1	0.298	-0.396	0.115	0.948	1.31	-1.51	-1.83	-0.816	-0.854	-1.92	1.26	0.811	1.98	-0.804	-0.949	-1.42	2.64	-0.919	-1.78	0.385	0.378	-0.166	-1.45	0.799	-0.749	0.3	0.364	-0.0628	0.93	-0.613	-0.426	-0.355	-0.639	-0.808	-0.572	-0.73	1.1	0.206	0.797	0.772	0.328	-1.19
train_168	0	0	-0.68	0.186	0.572	0.904	0.0788	-0.519	1.68	-0.105	0.0616	0.0796	0.0775	-0.95	0.769	-1.1	-1.14	0.108	0.106	-0.56	0.776	0.856	-1.01	-0.694	0.886	-0.0307	0.363	1.37	1.02	1.46	-0.283	2.48	0.426	-1.08	1.24	-1.25	-2.35	-1.74	0.197	1.46	-0.3	-1.5	-0.776	-1.41	-0.569	-1.71	-1.69	-0.567	0.922
train_169	0	1	0.405	-0.526	-1.52	0.499	0.266	-0.882	-0.0731	-0.982	0.327	0.868	-0.707	-0.054	-2.37	0.323	-0.12	-2.05	-0.328	-0.181	0.473	1.58	-1.3	-0.261	0.513	1.28	0.949	0.704	-2.04	-1.59	-1.47	-1.48	-0.564	-0.747	-0.912	0.268	1.47	0.718	-0.184	0.376	-0.939	0.518	1.85	-0.0928	-0.82	0.578	0.522	-0.218	0.0966
train_170	0	1	1.77	-0.518	0.00418	-0.362	-0.137	0.542	-0.922	0.514	0.0894	0.957	-0.725	0.616	-1.46	-0.212	-1.19	-0.818	0.527	1.68	1.75	0.45	1	-0.0684	0.182	-0.11	0.268	-0.49	0.538	-0.104	-2.61	-0.808	-0.00742	0.622	0.738	1.37	-1.45	0.00417	-1.02	0.0267	0.453	0.733	-1.21	0.17	0.457	0.595	0.397	-0.518	1.57
train_171	1	1	0.107	1.43	-0.0151	-0.97	1.63	2.13	-0.255	-0.672	-0.459	0.827	-0.73	0.552	-0.696	-1.7	1.9	0.259	-0.85	-0.633	3.03	0.902	0.698	0.338	-0.551	2.25	0.485	0.569	1.33	-0.722	0.541	0.089	0.417	-0.582	-0.105	0.434	-1.03	1.23	0.0404	-1.32	0.806	0.833	-0.361	-0.809	-0.658	0.675	1.21	-0.543	-1.2
train_172	0	1	0.273	0.581	-0.824	-1.36	-0.706	-2.68	1.09	-0.282	-0.663	0.982	-0.825	1.41	-0.562	0.877	-0.556	0.907	0.919	1.11	-1.45	-0.458	-0.369	-0.443	0.182	0.293	-0.558	-0.125	-0.528	-1.47	-0.0929	-1.76	1.75	0.0837	1.05	1.3	-0.461	0.229	-0.829	-1.95	-1.06	0.857	0.453	0.621	-0.905	-1.95	-1.58	-0.155	0.278
train_173	0	0	-1.58	-0.736	0.305	0.00544	-0.903	-0.719	1.41	0.907	0.35	0.811	0.57	-0.31	0.783	0.334	0.0874	-1.21	-0.553	-0.725	-1.66	-0.673	-0.162	0.138	-0.857	1.11	1.43	1.34	-1.52	0.61	1.61	0.0285	0.343	0.508	-0.0834	0.813	-0.546	-1.34	2.89	-0.819	-1.71	-1.53	-1.37	1.49	-0.521	0.481	0.231	1.13	-0.991
train_174	1	0	0.609	-0.0599	0.649	1.41	-0.0622	-0.362	-0.144	0.439	-1.39	-0.614	-1.73	-0.0916	1.11	0.526	-0.601	-2.61	-1.35	-0.0352	-0.703	-0.257	1.91	-0.868	-0.265	0.372	0.0451	0.122	-0.254	0.169	0.735	0.251	-0.651	0.4	-1.31	0.254	0.176	-0.638	2.27	0.585	1.05	0.0603	-2.41	0.469	0.0296	0.83	-0.396	0.962	-0.645
train_175	0	1	-2.26	0.287	-0.882	2.71	-1.85	-1.06	-1.28	-1.05	0.885	-0.493	1.23	0.14	0.517	0.583	0.254	0.497	0.934	2.12	-1.9	1.3	1.86	-0.962	0.256	0.138	-2.48	0.775	-0.164	-1.35	-0.603	-2.55	-0.834	-0.301	0.658	-0.0227	-1.69	0.284	0.637	1.21	1.7	0.497	0.497	0.749	1.4	0.898	-1.75	-1.55	-1.85
train_176	0	1	-0.64	-0.528	0.265	1.96	0.371	-1.4	-0.811	0.284	0.241	-0.309	0.109	0.0295	-0.0953	0.45	0.551	0.0559	-0.0989	-0.447	-0.961	0.817	0.62	-1.65	1.16	0.908	-0.344	-0.0945	-1.41	0.26	-0.0996	-0.851	-0.732	1.44	-0.896	0.57	1.03	-0.524	0.744	-1.22	-0.779	1.3	0.776	1.41	-1.21	0.875	-0.713	-1.38	0.364
train_177	1	0	1.23	-1.07	0.852	0.482	0.766	-0.74	1.33	-0.223	-0.321	-0.344	-0.353	-0.97	0.863	0.38	-0.416	-0.00463	0.923	0.916	-0.1	0.808	-2.65	1.84	0.806	0.262	-0.453	-1.39	1.65	1.48	2.1	2.16	-0.359	-0.646	-0.892	-1.01	1.48	-0.659	0.453	-0.178	-1.67	-1.5	-0.628	0.617	0.663	-0.711	1.34	2.15	-0.36
train_178	0	1	-0.77	-1.41	-1.02	0.0173	0.843	-0.847	-0.226	0.414	1.01	0.136	0.22	0.617	-0.712	0.0462	-1.64	0.119	1.59	1.21	0.164	0.452	0.254	-0.0595	-1.64	0.929	0.884	-0.946	-1.55	0.902	-1.88	0.0312	0.6	0.828	-0.194	-0.149	1.28	1.64	-0.0684	-0.694	-0.387	0.201	0.626	0.209	-0.175	0.978	-0.424	0.515	0.56
train_179	1	1	1.44	0.847	0.114	0.876	0.374	0.646	0.663	0.675	0.119	-1.63	1.67	0.107	2.64	-0.563	-0.368	-0.202	0.0492	0.0994	0.559	0.932	-2.14	1.26	-0.533	0.131	0.343	-1.06	-0.687	0.0022	-0.394	1.24	0.847	-0.776	-1.65	-0.0662	1.22	0.763	-0.176	-0.981	0.0395	0.829	0.168	0.793	0.6	-0.615	0.404	-0.648	-0.561
train_180	1	0	0.157	1.08	-1.12	-2.07	-0.331	-0.835	2.88	1.29	-0.309	-0.66	-0.47	-0.345	0.52	-1.83	-0.296	1.6	0.437	-0.91	-1.68	-0.581	-0.00195	0.238	0.324	0.536	1.23	-0.372	-0.538	-0.0611	-1.33	0.71	1.04	-0.656	-0.136	0.638	-0.761	-0.973	-1.07	0.987	-1.01	0.306	0.279	-0.947	-1.15	0.374	0.932	-0.825	-0.446
train_181	0	0	-1.25	-2.62	1.73	-0.513	-0.258	-0.773	0.209	-0.654	1.39	0.364	-0.517	0.986	-1.16	0.537	0.612	2.19	-1.75	-1.2	-1.95	-1.29	1.51	0.164	1.85	-0.785	-0.947	-2.7	-1.15	-0.255	0.258	0.572	1.28	-0.819	-0.906	-1.27	-0.471	-0.364	0.163	-0.733	-0.934	0.834	1.04	-0.922	-1.79	-0.136	-0.335	0.951	0.519
train_182	1	1	0.537	1.71	-2.35	1.18	-0.298	-0.865	0.688	-0.493	0.521	-0.799	2.12	-1.22	0.0864	-0.492	0.341	-0.484	0.708	1.84	0.233	-0.703	-3.26	1.54	-2.75	0.0972	-0.463	0.578	-0.651	-0.758	-1.35	-0.0967	-0.042	1.62	1.33	0.14	2.25	1.71	-1.21	0.545	0.896	-1.63	1.8	0.569	2.97	0.761	1.32	-0.767	1.29
train_183	0	0	-0.216	-1.33	0.347	-0.627	-1.11	0.492	-0.347	-0.6	0.768	1.09	0.59	-0.173	-0.349	0.687	0.0353	-0.848	0.631	-1.13	0.707	0.68	0.17	0.342	1.16	-0.312	0.857	-0.496	-1.54	1.36	-0.184	2.19	-0.0525	0.108	0.104	-1.5	1.34	0.301	0.102	0.902	-1.3	-0.136	-0.923	-0.884	0.691	0.223	-0.0198	0.784	0.0545
train_184	1	0	0.234	-1.06	0.209	0.458	0.243	0.759	1.57	1.1	-0.54	-2.83	0.289	1.14	1.43	0.881	0.653	-0.376	-0.946	-0.112	-0.828	-1.04	-0.747	-0.909	-0.659	-0.675	0.602	-0.337	0.411	1.53	-1.02	1.5	-0.907	-0.601	0.201	0.269	0.908	-1.09	0.105	0.353	0.749	-0.73	1.32	-0.209	1.09	-0.0123	-0.099	1.08	-0.499
train_185	0	1	-1.47	0.326	0.503	-0.47	-0.28	-0.216	-0.177	0.00755	0.799	-1.24	0.657	-0.0248	-0.272	-0.207	0.98	0.166	-0.791	-0.0625	-0.427	-0.524	-0.547	0.0807	1.47	-0.146	0.824	0.14	-0.211	0.155	-0.949	1.14	0.279	-0.938	0.28	-0.173	0.603	-0.765	0.185	1.61	0.335	-0.321	0.5	-1.31	0.732	0.0426	-1.05	-0.438	-0.65
train_186	0	1	-0.703	2.01	0.704	0.262	1.42	1.17	-0.59	-0.257	0.176	1.11	-0.16	-1.38	1.8	-0.451	0.587	0.178	1.05	-1.06	0.87	-0.693	-0.513	0.208	-0.525	1.34	1.29	-0.333	0.725	-0.202	0.414	0.0983	-0.0292	0.255	-0.604	-1.01	0.436	0.983	0.817	-1.51	0.699	-1.57	-0.933	0.528	0.26	-0.204	-1.12	0.00954	-0.752
train_187	1	0	0.909	0.385	-0.099	0.828	-0.427	-1.5	-0.759	0.337	-0.539	0.466	0.501	-0.43	0.557	-2.08	-0.305	0.725	0.242	1.54	-1.75	0.881	-1.15	-0.124	0.357	0.943	-0.279	-0.137	-0.489	-0.257	-0.295	0.234	0.0785	-1.33	-2.05	0.592	-0.0294	0.64	2.24	-1.34	-0.377	-0.0809	0.926	2.69	0.156	1.56	-0.845	-0.357	-1.43
train_188	0	1	1.48	0.654	2.4	0.608	1.03	0.0447	-2.5	-0.476	1.72	0.694	-0.0822	-0.303	1.26	1.06	-0.159	-0.784	-0.302	-0.571	1.45	-1.37	0.477	1.7	1.27	-0.113	0.498	-0.298	-0.805	-0.507	0.427	0.524	0.269	-0.261	1.12	0.241	1.32	0.911	-2.11	-0.717	0.587	0.8	0.91	-0.0797	0.625	0.997	1.02	-0.401	1.03
train_189	1	0	0.367	-0.476	0.614	-0.308	-0.616	1.24	-0.0281	-0.000963	-0.719	-0.467	1.57	-0.551	0.215	-0.839	0.448	1.04	-0.804	-0.585	-0.314	-0.451	0.507	1.12	-0.381	0.274	-0.661	-1.75	0.224	0.184	1.72	-0.927	1.63	-0.507	-1.35	-0.0121	-0.112	0.108	0.595	-0.0844	1.35	1.45	0.105	0.377	0.374	1.86	0.556	0.515	-1.75
train_190	1	0	-1.14	-0.0251	-2.15	0.649	-1.75	-0.945	2.18	0.025	0.897	0.408	-0.486	0.554	0.0453	-0.0499	1.36	0.753	-0.476	0.253	-0.836	-1.12	-1.32	1.69	-1.35	0.746	0.891	-0.606	1.4	0.192	-0.152	-0.945	0.374	-0.266	0.601	-1.18	0.344	-1.42	-0.579	-0.528	1.13	-1.38	-0.226	0.149	0.963	1.19	-0.308	-1.19	0.475
train_191	0	1	1	-2.37	-1.62	1.48	-0.937	0.796	-0.426	0.381	-0.617	-1.03	1.03	0.75	-0.344	0.143	-0.752	0.181	0.462	-0.0598	0.194	0.409	0.148	0.372	0.278	-1.23	-0.234	-0.103	-0.184	-0.228	-0.378	0.3	-1.15	1.13	1.08	-0.938	0.151	-0.521	0.342	0.152	-0.275	-0.873	-0.108	-1.89	0.251	-1.75	-2.55	-0.274	1.55
train_192	1	0	1.25	0.245	1.33	0.192	1.22	1.34	1.27	0.0558	-0.779	0.793	-1.94	1.59	-0.639	0.553	-0.378	0.834	-0.117	0.236	0.252	1.17	-1.19	0.0144	-0.942	-0.957	-1.12	-1.02	1.04	-0.989	-0.267	-0.359	-0.744	-1.48	-1.78	-0.584	-1.54	0.119	-0.744	1.29	-0.515	0.962	0.661	-1.21	-1.2	1.71	-0.378	-0.373	0.816
train_193	0	0	0.29	-0.309	0.194	-0.552	-1.32	0.845	-0.624	1.23	0.123	-0.875	0.208	0.46	0.0613	1.31	0.105	1.13	-0.877	0.449	-1.47	-1.17	1.3	-0.571	0.391	-2.43	-0.839	-2.03	-0.391	-0.46	0.0649	0.117	1.44	2.22	-1.97	-0.214	-1.14	-0.354	0.461	0.243	-1.61	-0.874	-1.65	-1.33	-1.37	0.375	2.15	1.71	1.19
train_194	0	0	-1.41	0.296	0.47	1.01	0.907	1.71	-1.28	-1.11	1.71	1.56	0.537	-0.326	-0.962	1.93	0.677	0.599	-1.79	-1.44	1.58	-1.07	1.75	-1.38	-1.37	1.17	0.507	-1.65	1.58	0.818	0.301	-0.377	0.271	0.861	0.62	-1.33	1.44	0.565	-1.14	-0.887	-1.41	-1.63	-0.382	1.65	-0.473	2.23	1.09	1.12	2.1
train_195	1	0	-1.23	-0.378	1.06	-0.131	-0.863	-0.127	-0.651	1.81	-2.25	0.21	-0.213	1.17	0.141	-1.83	-1.75	-1.18	-0.501	0.928	-0.299	-1.27	0.531	-0.622	0.431	0.197	0.101	0.222	0.91	-0.333	-0.457	0.638	-0.642	-1.57	-0.596	0.79	0.328	0.608	1.03	-0.0077	1.64	2.87	-0.227	0.816	1.78	-0.0467	-2.04	0.0516	-0.189
train_196	0	0	0.495	-0.534	1.08	-0.602	0.0923	-1.3	-0.137	-0.227	-0.308	0.545	-0.122	-0.336	0.966	1.06	-0.404	0.473	-0.345	-0.745	0.857	-1.21	-0.785	-1.45	0.219	0.726	0.682	-0.208	-0.0277	-0.244	2.04	-0.385	0.888	1.61	0.28	1	-0.144	0.562	0.14	-0.428	-1.8	0.557	-0.7	-0.8	0.779	1.42	1.38	0.63	-1.01
train_197	1	1	0.555	0.157	-1.65	0.631	-1.1	-0.937	-0.671	-1.02	-1.19	-0.283	-0.958	0.651	-1.12	-0.98	0.228	0.939	0.644	0.86	0.466	1.05	0.639	-1.47	0.633	0.666	-0.151	-0.0367	-0.54	-0.431	0.19	0.267	0.245	-0.131	-1.24	-1.28	0.219	-1.09	0.164	-2.13	1.03	-0.0956	0.658	-0.488	-0.536	-0.628	0.141	0.816	0.389
train_198	0	1	-1.11	0.0188	-0.314	1.4	1.82	0.685	-0.616	0.109	0.291	-0.524	-0.167	-0.000774	0.421	0.834	0.441	2.03	1.38	0.839	1.82	1.5	1.46	-0.953	0.164	-0.99	0.494	0.577	-0.891	0.223	1.35	0.0676	1.04	-0.984	-0.253	-2.19	0.215	0.287	-0.751	-0.469	1.12	0.223	-1.66	-2.35	0.167	-0.672	-1.19	0.289	-0.374
train_199	1	0	-1.18	-1.67	0.283	-0.613	-0.887	2.38	1.25	-1.44	-0.225	-0.134	0.246	-1.28	1.21	0.0914	-0.155	-1.74	0.121	-1.36	1.58	0.463	-2.17	0.76	-0.836	-0.89	-0.0665	-0.622	1.11	0.988	-0.235	-0.119	-0.578	0.585	-1.15	-0.691	1.75	0.406	-0.239	0.542	-1.71	-0.214	1.24	-0.387	-0.394	-0.772	-0.515	-0.719	0.17
train_200	1	1	0.518	1.81	0.619	0.241	0.0958	0.521	-0.246	2.25	0.255	-1.24	-0.209	-1.39	0.715	-1.42	0.324	1.14	-1.53	1.2	0.795	0.34	-1.92	0.399	0.226	-0.964	-1.06	0.994	0.0695	-0.676	-0.898	0.0492	-0.759	0.224	-0.423	-1.11	0.836	-1.7	-1.28	0.989	1.2	-1.13	-0.63	-1.32	-0.262	1	1.11	-1.95	0.762
train_201	0	1	-0.197	-0.62	-1.12	-0.423	-1.31	0.0894	-0.531	-0.327	-1.29	-0.654	-0.103	0.75	-0.526	-0.0724	2.36	0.289	0.561	1.57	0.367	0.297	0.12	-1.45	0.724	-0.552	-0.826	0.828	-0.418	0.158	-1.02	-0.383	-0.245	-0.0334	-0.302	-1.23	0.00377	-1.78	0.752	-0.378	0.663	-0.601	-1.8	-0.384	1.63	0.769	-0.522	-1.32	-1.06
train_202	0	1	0.235	-0.684	-0.208	1.02	-1.13	-0.455	-0.252	-0.432	0.417	-0.587	0.0141	-1.21	-0.383	-0.465	2.33	-0.748	-0.974	-0.665	0.89	-0.127	0.0337	1.11	1.25	-0.121	-0.916	1.54	1.34	1.41	-0.839	-0.446	-0.933	-0.0223	-0.0969	-0.701	-1.46	-0.415	0.215	0.398	1.72	-1.52	0.827	-0.0112	0.0142	0.854	-0.766	-0.488	0.788
train_203	1	0	-0.355	-0.676	-1.07	-1.05	0.354	1.18	1.28	0.533	0.735	-0.0499	-1.61	-1.75	1.1	-1.5	0.225	1.04	1.98	0.527	0.872	-0.569	-0.727	-0.83	-1.94	-1.53	1.67	-0.68	3.04	1.24	-0.563	0.12	-0.632	0.357	1.31	0.941	0.133	-1.15	0.376	-0.047	-0.313	0.746	0.504	1.02	1.15	-0.084	1.4	-0.555	1.21
train_204	0	0	-0.131	0.704	0.539	-0.839	0.886	-1.02	1.44	-1.83	-1.58	0.337	0.358	0.591	-0.989	0.548	0.772	0.273	0.0629	0.451	-0.347	1.11	-0.917	-1.41	0.342	1.14	-1.58	-0.675	0.777	0.263	0.405	-1.18	-0.476	1.17	0.0943	2.33	-0.812	-0.0348	-0.0721	-0.496	-0.422	2.34	2.12	1.09	-0.227	-1.42	-0.34	-0.265	1.37
train_205	0	1	0.00801	-0.103	0.773	-0.932	-0.0203	0.575	0.604	-1.4	0.78	0.219	-1.69	-0.817	-0.0334	-0.628	0.317	-0.702	0.164	-0.587	0.86	0.997	0.854	-1.11	1.13	0.614	-0.67	0.209	-0.73	0.309	-0.834	-0.62	1.85	-1	2.05	-0.48	-0.832	-1.33	-2.12	-0.749	-0.0551	-0.705	-2.17	0.767	-1.27	1.24	-0.341	0.363	-1.91
train_206	0	1	-1.41	1.07	1.13	-0.77	-1.08	0.887	0.662	-1.58	0.275	0.644	1.52	-0.385	0.756	-0.845	-1.56	0.165	0.158	-1.21	0.521	-0.38	0.602	0.53	-0.0876	0.559	0.104	0.859	-1.79	-2.64	0.718	-0.0205	0.679	0.292	-0.442	0.122	-1.51	0.559	-0.219	0.893	-0.232	1.37	1.4	-0.944	-0.26	-0.315	0.157	-0.108	-1.99
train_207	1	0	-0.165	2.12	-0.891	-0.649	-0.0881	0.872	0.336	-1.57	-1.03	0.835	0.613	-1.41	0.0286	-1.67	0.654	0.992	0.565	0.457	0.735	0.696	-0.279	1.24	1.73	0.174	-1.97	-1.33	-0.163	0.532	-1.08	0.197	-1.92	-0.822	-2.11	-1.89	-1.6	1.36	0.48	-0.506	-1.32	0.628	0.548	-0.162	0.23	0.0307	-0.373	0.294	-0.526
train_208	1	1	-1.14	0.701	0.205	1.23	-1.01	-0.488	0.509	1.31	0.22	-1.2	1.45	0.72	0.926	0.408	0.442	-1.89	-0.886	0.517	-0.106	-0.445	0.659	-0.6	-1.08	0.586	-2.93	0.648	-1.22	-0.905	-0.248	1.2	-0.699	0.847	-1.61	0.864	-0.758	-0.0289	2.37	-0.373	1.14	-0.757	-0.219	1.35	1.87	0.279	-0.753	0.396	-0.199
train_209	1	1	1.53	-0.26	-2.03	-0.782	-0.0208	0.942	0.798	1.68	0.889	-0.193	-0.208	1.32	0.839	-1.85	-0.876	-1.35	-0.546	-0.714	0.115	0.793	-2.46	0.547	-0.598	-0.66	-1.73	-1.65	0.0107	-0.768	-1.22	-0.15	0.753	-0.761	-0.818	-0.753	-0.463	0.65	-0.979	1.8	-0.219	-1.5	-1.19	-1.2	0.718	-0.336	1.03	0.615	-0.285
train_210	0	0	-2.19	-0.0912	-0.582	-0.761	-0.659	0.883	0.974	1.22	-1.88	0.629	1.88	0.659	0.937	-0.318	1.36	0.766	-1.04	-0.0595	0.0114	-1.15	1.16	-1.58	-0.901	2.09	0.981	-1.57	-1.58	0.761	0.789	0.799	-0.99	1.88	-0.503	-1.02	1.61	-1.38	1.73	-1.4	-1.42	-0.256	-0.935	1.26	1.52	-0.234	-0.656	-0.293	1.65
train_211	1	0	-0.792	1.62	-0.197	0.668	0.544	0.673	-0.387	-2.1	0.258	1.56	-1.24	-0.265	0.263	0.0581	-1.69	1.03	1.14	1.87	-1.38	-0.323	0.585	1.86	1.15	-0.192	0.528	-0.399	0.231	-0.0477	0.771	-0.21	-0.49	-1.81	-3.04	0.266	-0.425	-0.245	0.736	0.496	-0.879	2.51	0.684	-0.118	-2.84	0.332	-0.466	-0.37	0.127
train_212	1	1	0.272	0.985	-0.904	-1.65	0.297	-0.473	-0.191	-0.475	-0.519	0.789	-0.121	0.798	-1.87	-0.115	-0.765	0.621	2.18	1.46	-0.127	0.44	-0.97	-0.264	0.618	-0.303	-1.63	1.1	0.313	-0.735	-1.47	-0.0308	0.269	-0.219	-0.00146	0.291	-0.913	0.293	-0.92	-0.0406	0.583	0.947	1.3	0.117	-0.422	0.326	1.36	-0.391	1.13
train_213	1	1	0.132	-0.349	-1.15	1.21	-0.0499	-0.925	-0.287	-0.663	0.798	-0.266	0.438	1.09	0.16	-0.199	0.719	-0.379	-1.12	-1.29	-1.12	1.37	0.0217	-0.173	1.31	-0.627	-0.344	1.36	0.43	-0.597	1.09	1.13	0.606	-1.13	0.794	-0.329	0.294	0.682	-0.204	0.765	0.878	-1.07	-0.842	-0.813	-0.168	0.044	0.05	0.747	-1.11
train_214	1	1	0.517	0.273	0.13	-1.04	0.261	0.0808	-0.0489	0.188	-0.535	-0.0775	1.62	-0.82	0.99	-0.604	1.35	-0.387	-0.337	-1.68	-0.187	1.22	-1.32	-0.274	-0.464	0.689	1.16	0.961	-0.692	0.384	1.65	-1	-0.703	0.721	0.0135	0.0332	0.696	1.68	-0.114	0.52	0.71	-1.08	1.13	0.405	-0.328	-1.9	-0.301	-0.562	-1.2
train_215	1	1	-0.0564	0.876	-0.583	0.324	-1.29	0.899	0.326	0.433	-0.558	0.539	-0.071	0.544	0.499	0.424	0.198	-0.564	-0.762	1.04	1.13	-0.312	-1.57	-0.912	-1.86	-0.751	-0.856	0.956	1.91	0.944	-0.226	0.253	1.21	0.0651	-0.00209	-1.07	0.426	-1.23	0.68	0.603	0.682	-1.1	0.407	-0.502	0.596	-0.442	-0.754	-0.922	1.25
train_216	1	1	-0.307	-0.667	0.109	0.453	-1.12	0.454	-1.27	3.04	0.969	-2.54	-1.13	0.107	0.0961	-0.682	1.51	-1.37	-0.121	-0.271	-1.2	-1.88	-0.0148	-0.701	1.63	-1.29	-1.01	0.232	-0.451	1.52	0.485	0.567	-1.68	0.151	1.03	-1.42	0.242	-0.576	0.397	1.49	0.345	-3.78	-1.58	-0.302	-0.123	-1.54	1.78	1.04	1.15
train_217	0	1	-0.869	0.388	-1.4	0.855	1.63	1.17	-0.267	-0.775	0.821	-1.05	1.01	-0.0751	-0.165	1.07	1.91	0.0833	0.829	-0.519	0.0652	0.701	0.495	-1.6	-0.011	-0.181	0.143	0.542	-0.462	0.976	-0.193	0.0259	-1.09	-1.52	-0.277	0.233	-0.604	-0.235	0.855	-0.736	1.39	-0.175	0.573	-0.66	-1.18	0.502	0.122	0.4	0.319
train_218	1	1	1.56	1.64	-0.592	1.38	0.176	0.593	0.923	1.36	0.351	0.512	0.44	-0.589	-0.723	0.235	1.83	-2.16	-2.66	-1.95	-1.29	1.64	-0.864	1.75	-1.45	1.05	-1.59	0.716	0.0975	-0.566	-0.11	-1.41	0.679	-0.555	-0.441	0.926	-0.795	0.838	-0.257	1.78	3.17	-0.49	1.72	-0.333	-1.32	1.83	0.655	-1.73	-1.45
train_219	0	1	-0.403	1.81	0.832	0.106	-0.505	-0.0443	-1.42	1.21	-1.6	1.12	2.13	-0.533	-0.619	-0.391	-1.35	1.09	1.68	0.35	-0.536	0.104	0.462	0.77	0.845	1.48	-0.937	1.04	-1.28	-0.977	-0.113	-0.246	-1.08	1.51	0.919	0.052	0.733	-0.858	-0.233	0.589	-0.311	0.342	-0.255	-1.93	0.354	-0.625	0.799	-0.154	0.554
train_220	1	0	-0.836	0.917	1.43	1.12	-0.0496	0.537	-0.269	-0.365	-0.977	-1.23	2.27	-0.77	1.87	-1.12	-0.72	-0.113	0.546	1.18	0.732	-1.39	0.505	1.05	0.461	-0.215	0.505	0.4	0.154	-0.136	1.06	-0.485	-0.281	0.275	-1.38	-0.683	-1.29	-0.377	1.68	0.529	-0.843	1.26	-0.611	-0.111	1.2	-0.905	-0.0322	-1.56	-1.11
train_221	1	0	1.23	1.36	0.181	0.208	2.71	1.09	0.663	-0.667	2.09	0.733	0.199	-0.147	-0.73	-0.33	0.0465	0.25	0.0235	0.0444	0.353	-0.252	-0.552	0.814	-0.43	0.1	0.698	-1.66	1.14	0.495	0.58	-0.225	0.672	-1.2	-0.919	-0.842	-0.0373	1.04	-0.223	-0.0852	0.183	0.311	-0.172	-0.0631	-1.06	1.59	1.01	-0.484	-1.48
train_222	0	1	-0.548	0.317	0.661	-0.543	-0.19	-1.66	0.0667	1.13	0.588	-1.55	0.821	-0.611	1.69	-1.23	-2.65	1.94	1.53	1.14	0.148	-1.74	0.298	-1.88	-0.769	-1.19	2.05	1.69	-1.17	0.226	-0.641	1.23	0.768	1.25	0.438	0.337	0.0591	-1.09	0.724	-0.0691	-0.725	0.998	-0.91	-0.563	2.34	-0.801	-0.975	-0.75	-0.0294
train_223	1	1	1.04	-1.18	-0.498	0.00408	-1.58	-1.04	-0.0319	0.781	1.1	-0.579	0.135	-0.85	0.603	-1.02	0.0551	-1.53	1.7	-0.598	0.335	-0.223	1.57	0.0463	-0.0165	0.396	-0.491	-0.0295	1	0.47	-2.38	1.4	1.04	-0.235	0.148	-0.714	-0.746	-0.106	-0.115	0.242	0.431	-0.00227	0.502	-0.0735	-0.581	0.337	-0.582	-1.51	0.944
train_224	1	1	-0.382	1.1	-0.561	0.816	-2.22	-1.37	0.372	0.109	-0.577	-0.603	0.262	-0.404	1.9	-0.912	0.0032	-0.00152	1.15	1.88	-1.69	-0.0325	0.0224	1.93	1.18	-0.761	1.07	1.84	1.98	-0.382	1.28	1.65	-0.795	0.306	1.02	1.06	-0.051	1.05	1.08	-0.636	1.26	1.07	-1.2	-0.249	2.06	-1.19	-1.67	-0.971	-1.13
train_225	0	1	1.17	-1.58	0.377	-0.349	1.96	-0.284	0.0802	-0.222	-0.673	-0.121	0.856	0.251	-0.144	-0.633	-1.64	0.389	-0.384	-1.21	1.17	1.4	-0.288	1.02	-0.0891	0.593	0.22	1.04	-0.877	0.127	1.27	-0.719	-0.189	-0.311	0.242	0.693	1.11	1.16	1.44	-0.202	-0.271	0.138	-1.15	1.16	-1.57	-1.7	1.25	0.244	-0.477
train_226	1	0	0.234	-0.576	0.21	-0.211	0.0998	0.425	0.307	0.131	1.81	-0.514	-0.805	-1.39	0.544	-1.34	-0.825	-0.499	-0.981	-1.03	-1.27	-1.05	-0.728	1.46	-1.91	-0.525	-0.7	-0.342	-1.26	-0.135	-0.588	-0.0932	-1.49	0.39	-1.11	-1.25	0.486	-1.47	-0.252	2.09	-1.19	-0.888	1.51	-0.365	-0.969	-0.669	0.795	-0.464	0.107
train_227	1	1	1.34	1.87	-1.88	0.607	0.278	0.0809	0.855	-0.204	0.093	-0.607	-0.844	-2.28	-0.27	-1.33	0.067	-1.44	0.97	0.866	0.72	1.34	-0.684	0.757	-0.202	0.234	0.819	1.48	0.671	-0.408	-0.884	-1.41	-0.507	-0.243	0.58	2	1.44	-0.217	-0.852	0.627	1.2	-0.272	0.405	-0.783	0.106	1.39	1.13	-0.183	-1.62
train_228	1	0	0.811	-0.988	-0.242	0.0349	1.67	0.54	-1.33	0.773	-0.601	-1.7	-1.75	0.368	-0.963	-1.63	1.04	0.0443	1.09	1.1	1.03	0.255	-0.838	-0.28	-0.917	-0.442	1.67	0.957	-0.207	-0.597	-1.57	0.00386	-1.41	-1.15	-1.63	-0.11	1.42	0.148	1.2	-0.74	-0.356	0.116	-0.0331	-0.482	0.239	0.882	0.592	-0.175	1.64
train_229	0	1	0.0161	0.727	0.749	-0.312	-1	-0.726	-0.391	0.928	-0.173	0.256	0.365	0.215	0.185	-0.454	0.524	-0.517	0.214	0.541	-1.14	-0.697	-0.612	-0.852	0.732	1.05	-1.72	0.766	-0.22	-1.31	-1.05	-0.155	-1.08	0.577	-0.133	0.453	0.0573	-0.106	0.967	0.332	0.926	0.702	1.32	-0.306	1.19	0.192	-0.365	-0.53	-1.62
train_230	0	1	0.82	-1.58	-0.613	0.462	0.148	0.451	0.218	0.335	-0.312	0.823	-0.554	0.225	-1.75	0.324	-0.902	0.469	1.54	1.85	0.189	-1.38	0.543	0.178	0.842	-0.39	0.415	1.41	0.62	-2.17	1.61	-0.388	-0.922	0.321	1.06	1.15	-0.663	1.75	0.585	-0.734	-0.311	-0.0924	-0.767	1.31	-0.308	-1.49	-0.998	1.59	0.48
train_231	0	0	1.14	-0.425	-0.811	-1.56	2.04	0.688	0.38	0.488	-1.2	0.192	-0.264	1.51	0.0926	-1.89	0.237	2.05	-2.06	-1.08	0.101	-0.559	0.295	0.369	0.475	-0.287	0.568	-0.696	-1.67	0.316	1.75	1.54	1.69	-1.41	-0.129	-1.27	0.207	-0.749	1.05	-0.531	-1	-1.04	-1.62	-0.371	-0.312	-1.23	0.51	1.08	-0.132
train_232	1	0	1.79	-0.296	0.693	-1.88	0.433	-0.595	-0.0505	0.015	0.436	-0.264	0.453	-1.37	0.475	-0.0203	-0.577	0.797	-0.0178	-0.351	0.938	-1.84	-1.54	1.01	0.0554	-1.62	0.576	-0.171	-0.304	-0.0911	-0.948	-0.197	-0.356	0.973	0.283	0.507	0.908	-0.249	0.385	0.242	-1.28	0.793	-0.755	0.0923	-0.392	-0.646	0.398	0.643	-0.172
train_233	0	1	0.193	1.47	-1.32	0.0641	-0.661	-1.41	0.2	-1.25	-1.36	-0.46	-0.402	1.72	1.11	-1.81	-1.57	-0.378	-0.0249	0.733	-0.273	-1.41	-0.748	-1.27	-1.52	1.99	-0.938	-0.219	-0.825	-0.616	0.298	-1.13	-0.179	0.323	1.07	0.317	1.35	1.42	-0.321	0.336	0.0098	0.885	0.45	1.23	3.04	-1.17	-1.04	-0.543	0.56
train_234	1	1	-0.741	1.93	1.37	-1.41	-0.0984	0.881	-2.28	0.587	0.837	0.23	0.255	0.359	-0.583	-0.885	-0.111	0.514	-0.89	1.12	0.843	-1.32	-1.87	0.795	0.0301	-0.888	1.4	1.53	-0.4	0.0712	-0.226	2.15	0.132	-0.00482	1	-1.56	0.761	-1.12	1.97	1.28	-0.704	-2.27	-0.135	-0.213	-0.789	0.111	1.05	-1.57	-0.827
train_235	0	1	0.251	-0.773	0.755	-0.436	2.16	0.582	-0.471	0.0872	-0.451	-1.04	0.183	2.03	-1.67	0.1	0.827	-1.49	-0.778	-1.85	1.79	0.738	0.72	-0.357	0.367	0.776	1.56	0.867	0.0778	2.4	-0.135	-1.25	-0.661	-0.386	0.416	0.475	-0.25	1.54	0.177	0.463	-0.00124	-0.773	-0.0549	-0.536	-1.59	-1.08	0.855	-0.91	-1.29
train_236	1	0	-0.76	0.161	1.64	-0.751	1.07	-0.18	-0.578	0.171	0.617	1.09	-0.271	-0.284	2.07	0.399	-0.104	0.447	-1.07	-1.41	-1.05	1.69	-2.42	-1.13	-0.77	0.179	0.519	0.262	-0.744	0.109	0.416	-0.724	0.0494	-1.3	0.594	-0.0953	-0.538	-0.623	-0.388	0.603	0.0728	0.265	0.899	-0.0163	-1.66	1.04	0.504	-0.529	-0.373
train_237	0	1	0.426	-0.205	0.118	1.71	0.102	1.38	-1.47	-0.95	0.995	0.938	1.01	-1.7	-0.728	-0.513	-1.81	-0.256	0.264	1.65	0.942	-0.484	-1.68	1.54	-1.13	-1.22	-1.21	0.758	0.0304	-0.894	2.49	-1.75	-0.553	0.346	-0.924	-0.489	-1.1	-0.21	-0.499	0.25	-0.386	-0.757	1.01	1.23	-0.345	-2.21	0.929	-0.274	0.601
train_238	1	1	2.61	-0.16	-0.0582	-1.11	0.86	0.201	-0.406	0.308	-0.717	1.43	-1.46	-1.77	-2.81	-0.723	0.0504	-0.181	0.854	-0.198	0.904	1.07	0.216	0.79	0.161	0.21	-1.96	-0.647	0.0603	0.971	-1.35	0.0069	0.243	-0.456	2.33	-1.29	1.32	-1.45	-1.68	-1.56	1.33	0.543	0.0921	-1.35	-0.679	1.41	0.789	0.192	1.67
train_239	0	1	0.0908	1.96	0.797	0.57	3.48	1.93	1.34	0.0422	-0.715	0.897	-0.154	0.801	0.622	0.425	0.386	1.38	-0.296	-0.704	0.671	0.255	0.233	-0.967	-0.189	0.0713	-0.384	-1.43	1.98	0.783	-0.0987	0.541	0.882	0.464	2.18	0.429	-0.582	1.05	0.356	0.224	-0.461	-1.87	-0.857	-0.681	-1.6	-1.01	1.61	-0.267	1.47
train_240	1	1	1.03	0.233	0.903	0.656	0.339	-0.583	-1.56	-0.656	-1	0.659	-0.556	-0.11	0.279	1.25	0.132	-0.676	1.08	-0.613	0.316	0.609	0.139	0.457	1.16	1.81	-0.127	-0.435	-0.491	-1.41	0.753	-0.0219	1.1	0.33	1.8	1.38	0.465	0.316	-0.556	-1.13	0.691	-0.323	0.368	-0.453	-0.286	0.408	1.45	0.682	0.386
train_241	0	0	-0.831	-0.0768	1.02	-0.713	-0.082	-1.19	1.2	-1.59	-0.809	1.21	0.41	0.177	1.33	-1.03	-2.21	0.474	1.25	-0.825	-0.603	1.16	0.414	-0.485	0.626	0.971	-0.0301	0.188	-0.316	1.97	-1.43	2.09	0.881	-0.555	-0.92	-0.258	-1.33	-0.45	0.846	-0.0598	-2.26	-0.1	-1.13	1.97	-0.121	-0.823	-0.378	-0.434	0.769
train_242	0	1	0.0287	0.341	-0.322	0.928	-1.23	-0.447	-0.828	0.413	0.361	-0.59	2.26	-0.0722	1.45	-0.585	-1.11	-0.684	0.337	0.0707	-0.953	-0.00386	-0.865	0.776	0.671	-0.0261	0.726	1.44	-0.778	-1.11	-0.487	-0.308	-0.384	0.319	1.45	0.703	-1.08	-0.934	-0.267	1.62	0.665	-0.0136	1.22	-1.29	1.43	-0.191	-0.182	-1.21	0.0856
train_243	1	0	0.815	1.45	1.49	-1.35	1	1.18	-1.45	0.0778	0.2	0.929	0.64	1.29	-1.15	0.261	-0.423	-0.701	-1.19	-0.727	0.149	0.582	-1.78	1.12	1.05	-0.401	-0.997	-0.335	-0.577	0.36	0.993	1.11	-0.441	-1.98	-0.439	-0.501	-0.957	-1.16	0.397	0.57	0.129	-0.209	0.149	-0.653	-0.748	0.25	0.425	1.15	1.97
[truncated: 721 more columns]
