# Supplementary material for: A multimodal ConvNeXt-Tiny deep learning model for simultaneous prediction of IDH mutation and Ki-67 expression in gliomas
Source: PLoS One. 2026 Jun 26;21(6):e0351757. doi: 10.1371/journal.pone.0351757 (PMC13308780; doi:10.1371/journal.pone.0351757)
Supplement: S1 File — This file contains the de-identified tabular data underlying the findings of this study, including cohort assignments, clinical variables, molecular labels, extracted radiomics features, deep learning features, model prediction signatures, and numerical data used to generate the figures and tables. (ZIP) [file pone.0351757.s012.zip › DL_train_Ki67__single__T2WI_train_raw.csv]

sample_id	y_idh	y_ki67	DL1_T2WI	DL2_T2WI	DL3_T2WI	DL4_T2WI	DL5_T2WI	DL6_T2WI	DL7_T2WI	DL8_T2WI	DL9_T2WI	DL10_T2WI	DL11_T2WI	DL12_T2WI	DL13_T2WI	DL14_T2WI	DL15_T2WI	DL16_T2WI	DL17_T2WI	DL18_T2WI	DL19_T2WI	DL20_T2WI	DL21_T2WI	DL22_T2WI	DL23_T2WI	DL24_T2WI	DL25_T2WI	DL26_T2WI	DL27_T2WI	DL28_T2WI	DL29_T2WI	DL30_T2WI	DL31_T2WI	DL32_T2WI	DL33_T2WI	DL34_T2WI	DL35_T2WI	DL36_T2WI	DL37_T2WI	DL38_T2WI	DL39_T2WI	DL40_T2WI	DL41_T2WI	DL42_T2WI	DL43_T2WI	DL44_T2WI	DL45_T2WI	DL46_T2WI	DL47_T2WI
train_001	0	1	-0.703	0.833	0.494	-0.608	-0.869	-0.259	-2.29	-0.0488	1.27	-0.21	1.25	-0.994	-0.253	-0.12	-0.948	-1.25	-2.82	0.0519	1.65	-1.28	-0.181	-0.562	-0.561	0.754	-0.639	-0.291	-0.533	0.593	0.521	-0.0608	2.28	0.242	-1.08	-1.15	-1.09	0.857	-1.37	0.633	-1.63	-0.128	0.0681	0.21	-0.000408	-1.17	-1.76	-1.23	1.64
train_002	0	1	-0.991	1	2.16	0.989	-0.000959	-0.0984	-0.796	1.26	-0.353	-0.159	1.22	-0.924	0.181	-0.525	0.168	0.799	-0.661	-1.4	1.21	0.446	0.558	0.82	0.327	0.808	-0.174	-1.21	-1.87	0.528	0.64	0.155	-1.3	-0.983	0.268	0.837	0.496	1.47	-0.29	1.31	0.451	0.206	-0.228	0.547	0.36	-0.208	-0.859	-1.05	0.414
train_003	0	1	0.6	-1.21	-0.0048	-0.795	-0.863	1.4	-0.755	1.42	-0.512	1.84	0.923	-0.026	-0.688	0.552	-0.378	1.74	0.707	-1.33	-2.51	-0.491	-0.279	0.116	0.654	0.371	-1.13	1.47	-0.693	0.112	0.126	-0.576	-1.28	-0.686	-0.422	-0.471	0.156	-0.371	-0.222	-1.74	0.202	1.81	1.54	-0.261	0.197	1.82	1.33	1.03	0.0949
train_004	1	0	1.39	0.168	-1.1	0.823	-0.476	-0.77	1.19	-0.154	-1.15	-0.327	-0.115	2.02	0.799	-0.695	2.32	-1.43	2.09	0.535	-1.2	0.472	-0.751	1.29	0.125	-0.973	0.14	-0.4	0.979	-0.619	-2.01	-1.04	-0.429	-1.15	0.302	-0.68	1.17	1.48	-0.852	-2.1	0.322	-1.28	1.3	0.902	-0.0909	-2.04	1.5	0.0873	-0.326
train_005	0	1	0.15	1.06	-1.95	-0.303	-0.159	-0.285	0.389	-0.319	1.43	0.802	1.08	0.574	-1.25	-0.00953	0.258	-1.61	0.475	-1.04	-0.697	-0.249	0.221	0.378	0.156	-0.834	-1.41	-1.07	-1.45	1.34	0.811	-0.466	1.18	0.908	-0.895	0.859	0.19	-1.44	0.534	1.37	-0.0391	1.2	-0.911	-1.49	-0.208	1.3	0.335	0.0602	0.319
train_006	0	0	-0.672	-0.996	1.44	0.953	-0.552	-1.51	0.758	-0.186	-0.347	0.778	1.28	-1.85	0.722	-0.339	-0.978	0.649	-0.8	-0.627	1.4	0.338	0.254	0.0797	0.567	0.656	-1.26	1.09	-0.864	-0.59	1.67	-0.599	0.26	0.387	-1.3	0.245	0.462	-0.209	0.333	1.4	0.408	-0.508	0.405	0.0435	0.183	0.685	-0.845	0.55	-0.676
train_007	0	0	0.803	0.163	-0.0948	1.23	-1.2	0.664	-2.68	-0.238	-1.19	0.213	-1.18	-1.6	1.35	1.12	-1.08	-1.6	0.453	1.36	0.0326	-1.6	1.47	0.997	0.845	0.651	-1.07	0.777	1.21	0.434	0.811	1.19	-0.565	-2.24	-0.382	-0.391	-1.28	1.41	0.96	0.541	1.18	-0.343	-0.547	-0.492	-0.583	-0.462	-0.0126	-1.15	-1.13
train_008	0	0	-0.221	-0.078	0.259	-1.7	-1	-0.88	-0.115	-0.226	0.555	0.138	-0.669	0.147	0.279	-0.00545	1.39	-1.31	0.735	-0.114	-0.0323	-0.449	2.75	-0.666	-0.00272	1.42	2	1.16	0.255	-0.372	2.56	-1.17	-0.411	0.268	-1.27	1.66	0.172	-1.55	-1.2	-0.521	-0.00105	1.14	1.37	0.315	1.17	-1.27	-0.945	-2.36	-0.928
train_009	0	0	-0.427	0.738	-0.437	1.29	-0.307	-0.774	0.602	0.847	0.469	-1.79	1.69	0.865	-0.854	1.5	-1.5	-1.48	-0.55	1.1	-0.668	0.896	0.314	0.356	0.711	1.62	-0.501	-1.41	1.31	0.0935	1.46	0.993	0.933	0.0312	-2.33	-0.558	-0.916	-0.789	0.248	0.422	-0.328	-0.517	0.829	-1.04	0.71	-0.118	-0.658	0.456	-1.41
train_010	0	1	-0.361	0.736	0.313	0.188	0.316	-0.496	1.2	0.225	0.911	0.538	-0.58	-0.169	0.4	-0.548	0.346	0.58	-0.752	-0.58	0.0877	-1.47	0.902	-0.644	-0.194	0.253	0.117	-0.168	0.551	0.872	-0.406	-0.698	0.972	1.28	0.279	0.981	-0.147	1.5	-0.989	0.391	-0.896	1.1	0.483	-1.17	-1	1.8	1.19	0.784	0.984
train_011	1	0	0.698	0.283	1.3	1.33	0.193	-1.33	-0.66	3.03	-0.148	1.89	0.8	0.376	1.45	0.371	-0.228	-0.467	0.539	0.413	1.07	0.843	0.362	-1.22	1.42	0.0711	0.128	-0.234	1.38	-0.73	-0.435	0.597	-0.259	1.01	1.4	-0.62	0.313	0.343	1.02	-0.582	-0.624	-2.03	2.62	-0.501	-0.435	-1.56	-0.317	0.577	0.337
train_012	0	1	-0.561	0.575	-0.339	0.517	0.91	-1.45	-0.636	1.63	1.38	-0.493	1.08	-0.695	-0.211	0.718	-0.681	-0.529	1.17	0.263	-0.542	0.948	-0.123	1.84	0.702	-0.131	-0.459	0.462	-1.56	1.59	-0.533	0.663	0.494	0.928	0.089	-0.996	0.465	-2	-0.584	-0.0416	-1.26	0.0199	-1.6	1.7	-1.08	0.354	1.36	1.02	0.403
train_013	0	1	0.659	-0.942	-1.24	-0.512	-0.122	-0.908	0.0334	-0.195	-0.744	0.877	-0.101	0.347	-1.56	0.792	1.21	0.285	-1.17	0.441	-0.177	0.411	-0.791	-0.522	-1.16	-0.885	-0.137	-1.62	-0.231	1.15	0.231	0.0317	-0.614	1.14	-0.671	0.565	-0.401	0.381	-1.52	1.23	-1.81	-0.00644	-0.244	0.118	-1.34	0.566	1.19	0.542	-0.216
train_014	0	1	0.00821	0.0409	-0.564	-0.582	0.87	0.00698	0.0681	-1.25	0.177	-0.267	0.438	1.19	0.726	-0.263	0.817	-0.107	1.28	-0.269	-0.722	0.202	-2.15	1.31	-1.45	-1.34	0.848	-0.451	-1.05	0.984	0.561	0.159	0.88	-0.443	0.139	-1.03	-0.71	-1.62	-0.3	-0.0417	0.42	2.43	-0.488	-1.04	-0.763	-0.358	-0.235	-1.81	0.0373
train_015	1	0	0.734	-0.911	0.967	0.601	-0.703	0.166	0.482	-0.454	0.157	0.874	0.452	-0.0857	-0.421	0.347	-0.366	0.745	0.548	0.104	-2.35	1.62	-0.777	1.12	-0.75	0.431	-1.85	-0.312	0.688	-0.447	-0.411	1.47	-0.2	-0.621	-0.907	-2.45	0.917	1.25	-0.32	-0.406	1.3	0.147	-0.127	0.444	2.04	0.67	-0.228	0.604	0.667
train_016	0	0	-0.235	-0.836	-0.346	-1.49	-0.78	-0.892	-1.05	-0.0326	1.13	-0.698	-0.702	-1.41	-0.0621	0.75	-0.252	0.0989	-1.16	0.0893	-1.41	-0.642	1.49	-1.23	-0.734	1.14	1.1	-0.175	0.518	-1.19	1.15	0.206	-0.72	0.0273	-0.843	-0.662	-0.684	0.831	1.15	0.434	0.89	0.462	0.884	-0.493	-0.821	0.0409	0.344	-1.22	0.46
train_017	0	1	-1.68	-0.71	1.27	-1.02	-0.625	1.29	0.564	0.382	-0.373	-0.601	1.9	-1.97	0.529	-0.746	-0.787	-0.791	-0.907	-2.46	-0.173	-1.33	-0.583	0.242	1.04	0.646	-1.13	1.65	-0.688	0.788	0.382	-1.4	-1.44	1.7	0.886	-0.658	-0.185	-0.832	-1.75	-0.365	-0.959	1.05	-0.118	0.124	0.803	1.57	1.49	-0.0977	0.542
train_018	1	1	-1.91	-0.991	1.23	-0.997	-0.0815	1.56	-0.101	-1.52	0.351	-0.922	1.11	-0.69	-0.289	0.666	-1.69	0.0299	-1.79	-0.319	0.264	1.01	-1.4	-1.73	-1.82	-1.65	-0.774	-0.862	-0.667	0.431	0.254	1.79	1.02	-0.432	0.0102	-0.845	-1.15	-0.0673	0.463	0.235	1.89	2.1	0.546	-1.62	1.79	-0.169	0.28	0.172	1.76
train_019	0	1	-1.43	-0.551	-0.476	-0.317	-0.174	0.992	0.849	-1.61	-0.866	0.854	0.134	1.23	0.405	0.0164	-0.757	-0.724	-0.461	1.01	-1.33	-0.864	1.46	-1.09	-0.0269	1.49	0.898	-1.35	0.77	1.55	0.815	-1.48	-0.451	0.00289	0.959	1.31	0.0778	-0.949	-0.0838	0.103	0.529	-0.11	-0.174	0.848	0.24	-0.0835	-0.0451	-1.59	1.1
train_020	0	1	-1.76	-0.875	1.18	-0.875	-0.857	-1.6	0.134	-0.406	-0.817	0.711	-0.358	0.485	0.177	-0.89	-0.299	0.379	-0.459	0.69	0.0902	0.498	2.11	-1.04	-0.124	0.281	0.184	0.0674	-1.02	-0.282	-0.0205	-0.91	-1.71	0.201	-0.229	0.062	0.894	0.389	-0.713	0.753	-3.22	0.601	-1.38	0.943	1.27	-0.121	-0.465	1.31	0.262
train_021	1	1	-0.504	1.19	0.111	-0.927	-0.222	0.325	-0.571	-1.25	-0.334	-0.824	-0.369	-0.427	0.85	-1.1	-0.037	0.184	-0.623	-0.247	0.708	1.97	-1.56	1	-1.53	-0.496	-0.302	0.947	-0.754	-0.238	0.331	0.954	-0.555	-1.26	0.64	-0.3	1.29	0.312	1.03	1.04	0.2	1	-1.08	-0.507	0.447	0.286	-0.337	0.357	1.22
train_022	1	1	1.45	1.44	0.672	-0.422	-0.568	-0.404	-1.36	0.366	-1.17	2.86	-0.883	-1.32	0.885	-1.04	0.177	-0.181	-0.896	-1.49	-0.594	0.109	0.446	1.26	0.00576	-0.399	-0.141	1.46	0.262	2.26	-0.628	-0.0956	0.732	1.23	-0.185	-0.311	1.77	0.843	1.54	-1.59	0.788	-0.41	-1.66	1.36	-0.0872	-0.304	0.129	1.92	0.502
train_023	0	0	-1.4	-0.394	-0.94	0.325	0.873	-0.738	0.306	1.84	1.28	0.183	0.669	1.9	-0.856	0.58	-0.239	2.01	-0.133	-0.168	1.09	-0.554	0.636	-0.347	1.02	-0.0208	0.397	0.42	0.789	-0.169	-0.109	0.166	0.574	0.904	-1.9	0.255	-0.407	-1.3	-0.323	1.95	-0.903	0.293	-0.748	-0.92	-1.74	2.47	-1.97	1.49	-0.282
train_024	0	1	0.971	-0.784	-1.8	0.403	-0.533	0.889	-0.0181	-0.589	1.14	0.788	-0.355	-0.662	-0.252	0.868	-1.03	0.254	0.33	0.799	-2.49	1.07	-0.51	0.153	-0.658	1.18	1.5	-0.0581	1.73	0.111	0.751	-0.812	0.223	0.659	0.00181	0.609	-1.26	-1.1	0.917	-0.379	0.158	-0.255	0.448	0.966	-0.926	-0.219	0.918	-1.42	0.665
train_025	0	1	0.728	2.11	0.494	1.02	0.782	0.934	0.427	0.948	0.181	0.541	-0.487	0.494	-1.58	-0.293	-0.216	-0.573	0.197	-0.802	0.232	0.121	1.45	0.106	-0.333	0.776	1.27	-1.26	0.137	1.12	-0.505	0.754	-0.84	-0.0641	0.187	0.75	-0.607	-1.16	1.72	0.805	0.021	-0.334	-0.454	-0.942	-0.0556	-1.77	-1.15	0.245	0.838
train_026	1	1	-0.00485	1.3	0.0249	-1.47	0.533	0.541	-0.191	-0.149	0.428	1.96	-0.361	-0.816	-0.103	0.281	0.291	-0.0892	1.08	-0.722	0.665	-0.657	-1.38	0.465	-1.78	-1.57	0.334	-0.708	-0.599	1.08	-1.74	1.02	0.0323	-0.559	1.65	-2.57	0.567	-0.14	-0.432	0.442	-0.435	0.833	1.45	-0.819	-1.28	-1.21	1.68	1.14	0.19
train_027	0	1	0.389	-0.404	-0.441	0.105	-0.648	1.82	-0.794	-0.00568	0.764	1.22	-1.72	0.272	-0.734	0.315	-0.486	0.275	1.1	-1.33	1.27	-0.85	-0.328	1.03	0.572	-0.16	0.352	-0.309	0.373	0.0486	-2.61	-0.628	0.323	0.38	-0.277	0.693	0.444	0.325	-0.33	-0.476	1.2	0.539	-0.733	0.509	-0.761	0.124	0.381	2.16	0.292
train_028	0	0	-0.612	0.181	-0.145	-1.36	-1.17	-1.14	0.375	-0.811	0.0922	-1.12	-0.259	0.389	0.766	-1.41	-0.0742	-1.39	0.1	-0.458	-0.253	0.655	0.104	1.41	0.409	-0.917	0.209	0.384	-0.705	-0.38	-1.01	0.545	0.495	0.218	0.0563	0.476	-1.08	-0.321	-0.342	-1.59	-0.538	-0.98	-0.411	-0.356	0.961	0.11	0.476	-1.05	-1.13
train_029	1	1	-0.962	-0.386	-0.126	-0.0195	-1.31	-0.0258	-0.0403	-2.19	-0.588	1.17	0.622	0.969	0.382	-1.76	0.0716	-0.985	0.683	0.618	-0.812	-1.61	-0.41	-1.33	-0.0132	-0.593	-0.483	0.939	0.447	-0.371	-0.715	0.542	0.548	-1.99	0.21	0.711	0.562	-1.34	0.045	-0.261	0.56	0.251	-0.756	-0.386	0.844	0.749	-1.21	0.389	1.84
train_030	0	0	-0.506	-0.714	-0.599	0.315	-0.542	-1.18	-0.234	0.223	-1.03	-1.89	0.152	0.443	-0.733	0.869	0.363	0.749	-0.724	1.08	0.333	-0.385	0.416	-0.317	0.894	1.08	-0.135	0.857	1.92	0.0312	1.69	1.52	-0.0356	0.309	-1.51	0.165	-1.06	1.3	0.261	1.61	-1.53	-0.00117	-2.03	-1.69	-1.18	0.284	-1.08	-0.57	-1.17
train_031	1	1	0.141	0.0947	-0.647	-0.582	0.592	-0.903	0.9	-2.41	-0.825	2.4	-0.337	0.175	1.43	1.44	-0.581	-1.66	1.9	-1.01	1.03	-0.919	-0.12	0.393	-0.582	-0.586	-0.311	0.332	-0.0244	-0.102	-0.573	-0.185	-1.26	-1.05	1.53	-0.724	0.2	-0.826	-0.49	-0.437	1.12	0.837	0.632	1.26	-1.04	-1.33	-1.48	-2.67	0.693
train_032	0	0	0.0273	-0.65	0.832	0.0128	-2.11	0.797	-1.55	-0.851	-0.491	0.638	0.29	0.478	-0.94	1.05	-1.44	-0.288	-1.01	-1.07	0.199	0.485	0.299	1	0.567	0.355	-0.977	-1.09	0.398	-0.82	0.464	0.447	-0.706	-0.643	-2.22	0.00649	-1.16	-2.09	0.258	-0.991	0.353	1.24	0.0792	-1.17	0.452	0.804	-0.496	-0.277	-0.241
train_033	0	1	0.234	-2.55	-0.448	2.3	-1.13	1.04	-0.188	-1.91	0.458	0.912	-1.9	-0.657	-0.0125	-0.659	-1.14	1	-0.935	-0.465	0.513	-1.94	0.692	1.49	0.838	1.2	-0.87	0.447	2.04	0.0652	0.348	-1.81	-0.0595	-0.836	-0.656	-0.465	1.13	-0.323	-2.53	0.0705	-0.123	-0.885	0.184	0.0854	-0.956	-0.696	-1.01	-1.25	0.613
train_034	1	0	-0.0631	-0.42	0.621	0.622	-0.649	1.13	-0.822	0.374	-0.118	-0.542	-0.861	-0.498	-0.726	-0.0931	0.109	0.181	1	0.186	-0.11	0.0526	-0.447	0.384	1.25	-0.363	-1.04	-0.535	0.998	0.431	-1.23	-0.91	0.184	0.408	0.626	-0.878	2.86	1.63	0.316	0.382	-0.538	-1.26	-1.04	0.151	0.151	-1.96	1.88	0.435	1.54
train_035	1	0	-0.0893	0.0756	2.05	0.277	0.592	-0.766	-1.28	0.854	-1.3	-1.08	-2.84	0.282	0.383	0.422	-0.554	-1.05	-0.718	1.53	0.706	-0.439	1.27	-1.12	-0.000578	0.103	0.176	-1.57	0.369	-0.49	0.845	0.757	-0.864	-0.983	-1.34	0.671	-0.0214	0.325	0.26	1.27	0.968	0.111	-0.903	1.33	-0.0405	-0.0204	-1.01	-2	-0.71
train_036	0	1	-1.33	-0.172	1.39	0.793	0.104	1.09	2.1	0.92	-0.369	-0.222	0.34	-0.176	0.333	-2.46	-0.676	2.07	2.05	-1.94	-0.226	-0.135	-1.57	1.39	0.862	-1.18	-2.05	-1.23	-0.571	1.39	0.255	1.05	-0.823	-1.7	-0.0565	-0.944	1.09	1.29	0.206	1.42	-0.0662	0.77	-1.24	-1.99	-0.284	0.353	0.86	1.49	-0.721
train_037	0	1	1.09	0.644	0.0651	-0.511	1.3	0.814	-1.04	2.31	1.14	0.382	2.29	-0.298	-0.579	0.777	0.303	0.103	0.479	-0.691	-1.8	0.0435	0.724	-1.31	1.74	0.0047	-0.281	1.75	-0.0963	-1.1	0.803	2.1	2	-0.566	1.15	0.355	-0.388	-0.764	2.7	-0.192	-0.66	-0.513	0.199	0.0393	0.105	-0.269	0.488	-0.0802	-0.832
train_038	1	0	0.291	-0.235	-0.939	0.457	-0.383	0.958	0.242	0.608	-0.0601	0.139	0.235	1.77	-1.45	1.41	-1.07	-2.23	1.05	0.76	0.102	-0.908	0.633	-0.567	-0.489	0.551	-0.75	-1.07	1.13	-1.87	-1.12	0.892	-1.46	-0.0353	-0.782	-0.19	0.239	-1.59	-0.515	-1.08	1.03	1.31	0.243	1.34	1.72	-0.235	-0.615	1.56	0.422
train_039	0	1	0.527	0.759	1.17	-0.16	1.54	-0.889	0.759	0.334	-0.221	-1.77	1.54	0.793	1.01	0.955	-1.02	1.28	0.352	-0.567	0.278	1.19	0.196	0.481	-0.213	-1.25	-1.15	0.767	-1.88	-0.153	-0.664	1.02	-1.12	-0.916	1.66	-0.406	-1.68	0.257	0.331	1.32	-0.563	1.52	-0.136	-0.108	0.567	1.02	0.926	-0.428	-0.995
train_040	0	0	-1.73	-0.693	0.327	1.13	0.858	-1.16	1.46	-1.16	1.03	-0.638	1.11	0.163	1.6	-1.22	1.08	1.55	0.634	-0.727	0.698	0.877	-0.221	-1.07	0.0224	-1.09	0.263	1.15	0.61	-2.03	1.44	-0.891	-0.0655	0.96	0.481	0.841	-1.28	1.53	-0.192	0.477	0.774	-0.493	1.93	-3.21	1.05	-0.676	-0.611	0.641	-1.7
train_041	1	0	0.081	-2.2	-0.0559	0.868	0.551	0.0556	1.1	-1.31	-0.879	-2.38	1.5	-0.979	0.939	-1.33	-0.953	-0.165	-0.984	0.101	0.0887	-1.71	-1.73	-0.0669	0.631	0.378	-0.276	-0.409	-0.694	-0.18	0.835	-0.751	-0.0663	-0.327	-0.714	1.29	1.07	-0.318	-1.02	0.414	-1.34	-0.121	-1.22	0.253	-0.647	0.301	0.499	-1.32	-0.34
train_042	0	0	-0.789	-1.67	-1.03	1.4	-0.964	-0.428	-0.372	-0.833	-0.0948	1.64	1.11	0.54	1.11	-0.354	0.84	-0.727	0.621	0.15	0.102	-0.865	-0.941	0.818	1.23	0.831	0.386	-1.42	0.855	0.262	1.22	0.212	0.181	-1.81	-0.547	1.83	0.997	0.489	-0.0392	-0.693	-0.441	-0.301	0.987	-1.13	-0.894	0.95	-0.55	-0.504	-0.479
train_043	0	0	-0.476	0.138	-0.569	0.337	0.47	-0.457	-1.28	-1.83	0.893	-1.01	-1.15	-0.823	0.869	-0.565	-2.21	0.446	-0.444	1.19	0.458	-0.261	0.127	-0.833	-1.68	1.21	0.843	0.795	0.88	-1.07	0.497	1.26	0.971	-1.17	-0.735	0.56	-0.197	-0.557	-1.03	1.06	0.793	-1.21	-0.662	-0.119	0.61	-0.927	-3.04	-0.966	0.697
train_044	1	0	-0.649	-1.74	-1.01	-0.693	-1.48	-2.25	-0.361	0.292	0.173	1.43	0.318	-0.196	-0.221	-0.408	-0.275	-2.04	-0.0975	-0.136	0.716	0.46	-0.898	-1.45	-0.831	-0.166	1.41	-1.04	-0.686	-0.636	0.244	1.96	-0.593	1.5	-0.502	-0.902	-0.0792	1.08	1.02	0.283	1.26	0.663	1.4	0.819	-0.216	-1.05	0.599	-0.0268	-0.867
train_045	0	0	2	-0.0431	-0.202	-0.084	-1.03	-0.68	-0.209	0.056	-1.47	-0.413	-1.27	1.1	0.518	-0.17	-1.16	0.217	1.37	1.21	0.697	0.234	1.87	0.183	1.3	0.757	0.835	0.595	0.771	1.3	0.624	-0.642	0.36	-1.81	-0.979	0.384	0.22	-0.0938	0.817	-0.526	0.26	-0.63	-0.342	1.27	-0.401	-2.53	0.719	-0.793	-2.51
train_046	0	0	-0.00533	0.508	-0.771	-0.0859	-0.909	-0.335	-1.86	0.975	-0.742	-1.31	0.383	0.794	0.62	1.61	0.527	-0.776	1.35	-0.214	0.562	0.0197	0.219	-0.0498	1.06	-0.904	-1.34	0.401	-0.176	-0.575	-0.409	-1.62	-0.787	0.529	1.02	-1.26	0.444	0.943	-1.01	-0.217	-0.403	-1.05	-0.45	-0.931	-0.288	-0.0504	1.02	0.0694	0.853
train_047	0	0	0.112	0.634	-0.958	0.502	-2.21	0.711	-2.3	1.41	-0.363	-1.02	-0.877	-0.256	-0.299	-1.41	1.26	0.516	0.00224	0.474	-0.486	-0.0191	-0.666	0.254	2.26	1.89	0.134	-0.153	-0.753	1.04	1.36	-1.41	-1.86	0.0946	0.448	-0.794	1.29	1.79	0.0748	0.562	-1.16	-2.48	-1.1	-0.608	-0.304	1	-0.792	-1.11	-0.275
train_048	0	0	1.05	1.74	-2.54	0.571	-0.296	-0.295	-1.9	-0.73	0.402	-0.742	-1.94	1.06	-0.319	0.89	-0.877	0.0889	-0.997	1.41	1.45	-1.81	1.87	1.65	-0.854	0.334	0.705	0.343	2.12	1.38	-1.91	-0.594	1.22	-0.163	-2.21	1.56	-0.691	0.0437	-0.0981	1.83	-0.0449	1.24	0.602	-0.424	-0.892	-0.212	-0.363	-0.655	-0.926
train_049	1	1	-1.1	-1.4	1.71	-0.946	1.07	2.37	-0.277	-0.709	-0.906	-2.61	1.06	-0.356	-0.385	-0.407	0.61	1.68	-0.464	0.889	1.44	0.6	0.61	-0.24	0.771	-0.929	-0.02	0.168	-0.171	-1.18	-0.976	-0.61	-1.54	-2.12	1.53	-1.1	1.16	2.16	-0.76	0.663	0.847	0.979	0.766	0.414	-0.92	-0.833	-0.511	-0.694	0.522
train_050	1	1	-0.568	1.11	-0.457	0.857	-1.4	1.82	-0.835	0.475	1.56	-0.019	-0.807	0.0679	0.332	-1.21	0.748	0.966	0.203	-1.5	1.22	-0.383	0.699	0.894	0.708	-1.06	-2.34	-0.325	-1.01	-1.92	-2	-1.78	0.406	0.562	1.53	-0.427	-0.424	1.3	-0.643	-0.188	0.113	-0.401	-0.316	-0.899	-0.0175	-0.342	0.714	-0.47	0.316
train_051	1	0	-0.595	0.491	0.262	0.0247	-1.05	-1.12	0.676	-0.578	0.688	0.325	0.773	-0.256	-1.18	-0.358	-0.168	-1.56	-0.505	0.781	0.0536	0.471	0.459	1.05	1.08	-1.4	-0.251	-0.0703	-0.716	0.298	-1.45	-0.455	0.235	1.27	0.138	0.607	-1.67	0.0354	0.88	-0.56	1.26	0.42	1.14	-0.189	1.59	-1.21	0.205	1.06	0.447
train_052	1	1	2.04	-0.725	0.386	-0.43	-1.74	0.637	0.265	-0.967	-0.159	1.43	-0.435	0.263	0.485	-2.9	-0.408	1.41	2.21	0.166	-1.8	0.628	0.747	1.11	1.32	-0.763	1.12	-0.177	0.719	-0.346	-1.96	1.61	1.51	-1.6	1.74	0.25	1.33	1.58	2.17	-0.25	1.85	-0.976	-0.625	-0.315	-0.222	-1.19	-0.64	1.06	0.84
train_053	1	0	-0.931	-0.577	1.75	-0.298	0.276	-1.1	2.02	-0.453	-0.305	-1.72	0.435	-0.212	1.42	1.83	-0.707	-0.358	-0.21	0.963	0.933	1.82	0.207	-0.739	-1.34	0.797	1.22	-1.65	-2.59	-2.7	-0.00928	1.06	-0.411	0.761	0.496	2.32	-0.378	0.833	1.63	-0.589	1.81	0.49	-0.638	-0.542	1.89	-0.588	-0.5	0.052	-1.09
train_054	0	1	-0.88	1.15	-1.11	-1.01	1.48	-1.38	-0.721	1.29	1.12	0.0274	-0.6	-1.32	-0.888	0.673	-0.0681	-0.885	-1.22	-0.626	-0.715	0.876	-0.42	0.308	-1.79	-1.01	0.78	-0.0293	-0.116	1.08	1.93	0.456	-1.95	0.655	1.34	-0.214	0.64	-0.586	0.415	0.995	0.196	1.25	0.552	0.221	-1.29	-0.384	-0.479	1.08	0.966
train_055	1	0	1.36	1.28	0.33	-0.376	-0.165	-0.246	0.00926	0.494	-0.727	-0.0487	-1.25	-0.726	0.958	-0.391	-0.0657	1.53	0.988	2.05	0.00486	-0.43	2.03	-0.151	-0.311	0.903	1.91	0.683	2.7	-2.68	0.776	0.0691	-1.81	-1.49	-1.56	-0.824	-2.28	-0.264	-1.5	-0.668	-1.71	1.07	0.331	-0.658	0.314	0.888	-0.495	-1.88	-0.588
train_056	1	1	-0.616	-0.511	-0.601	-0.626	0.764	1	1.67	0.0637	0.989	0.746	-0.438	-0.169	-0.195	-0.5	-0.00594	1.23	0.61	-1.86	0.113	0.149	-1.62	0.238	0.000441	0.11	-0.359	0.229	-0.966	0.349	0.518	-0.278	0.458	-0.469	-0.455	-0.692	1.79	-0.105	1.73	-0.00483	0.994	1.6	-1.34	1.29	0.645	-0.402	-0.0245	0.676	-0.188
train_057	1	1	0.729	-0.627	0.608	-0.628	0.873	0.856	0.854	-0.285	2	1.26	0.796	1.76	-0.53	-0.129	0.813	0.949	0.031	-0.681	0.893	-0.152	-0.786	-0.44	-0.787	-0.458	0.719	0.0179	-0.775	-0.153	-1.01	0.653	0.268	-0.22	0.584	-1.36	-0.671	-0.455	2.54	-0.306	0.00682	1.21	0.701	0.657	0.478	0.443	1.21	-0.422	-0.0778
train_058	0	0	-1.03	-0.0441	-0.0405	0.896	0.588	-0.918	1.08	0.511	-0.448	-0.519	1.46	1.15	0.395	0.593	-0.0738	1.46	0.859	-0.941	-0.429	-0.899	-0.151	0.0104	-1.47	0.627	0.838	-0.774	-0.241	-0.685	0.633	0.65	1.24	1.11	0.275	0.141	-0.492	-0.135	-1.31	0.656	-0.53	0.13	0.924	-2.54	0.939	0.153	-0.627	-0.0532	0.72
train_059	1	1	0.061	0.45	0.575	0.917	1.03	-0.199	1.04	0.156	-2.26	1.52	0.361	-0.284	-1.19	-0.595	0.59	0.129	0.529	-0.345	0.0974	-0.505	-0.793	0.691	-0.152	-0.000937	-0.556	0.345	0.13	-0.172	-0.282	0.636	-0.0694	-0.941	-2.41	-0.823	0.529	-0.611	-1.66	-0.0321	-0.181	0.03	-0.232	1.33	0.784	0.355	-0.885	0.988	-0.281
train_060	0	1	-0.38	-0.778	-0.78	-1.42	0.0518	0.0459	-2.24	-1.38	0.24	-1.42	-1.12	-0.449	-0.177	1.23	-0.756	-1.1	-2.09	-0.0487	0.65	-1.58	-0.147	0.00337	-0.833	-0.284	-0.429	-0.147	-0.905	-0.493	0.494	-0.441	-0.469	0.561	-1.21	-1.25	-0.607	-1.55	-0.453	-0.213	-0.894	0.622	0.665	-0.294	-1.31	-0.564	1.62	-1.1	0.936
train_061	1	1	0.339	0.42	-1.42	0.626	0.736	-0.071	-0.716	-1.06	-0.243	-0.291	-0.556	-1.81	-0.985	0.282	-0.177	-0.0202	-0.728	0.928	1.58	-0.207	0.98	-0.216	-0.519	1.19	-0.112	-0.0306	0.291	-1.57	-0.216	0.817	-1.18	-0.143	-0.458	-0.213	1.44	0.445	-0.186	1.81	-1.38	-1.6	-1.73	-0.225	-0.884	-0.725	-0.65	-0.618	-0.107
train_062	1	1	-0.695	-0.0918	0.319	0.329	2.35	1.8	2.62	-1.23	-0.647	1.69	-1.44	1.6	0.126	0.192	0.183	0.96	1.13	0.542	1.2	0.371	-0.61	0.733	-1.12	-2.36	1.02	1.17	0.0251	1.04	-1.83	1.2	1.29	-0.805	-1.65	-0.0717	0.615	-3	0.901	-0.674	1.07	1.46	-1.21	0.815	0.315	0.179	-0.399	0.699	-1.17
train_063	1	1	0.522	-0.407	1.67	0.348	0.857	0.745	0.601	1.52	0.202	0.674	0.857	0.649	-0.626	-1.13	0.933	0.762	0.853	-1.1	0.553	-0.0105	0.0826	-0.144	-1.04	-1.51	0.484	-2.07	-1.18	-0.965	0.0661	1.57	1.08	0.457	0.0991	-0.925	0.415	0.541	0.972	-0.556	1.45	-0.905	-0.812	0.702	0.469	-0.997	-0.0165	0.531	-0.482
train_064	0	1	0.153	1.11	1.23	-2.76	-0.316	-0.714	0.416	-0.621	0.0116	1.04	0.964	-3.33	0.0175	-0.192	0.0688	0.558	-0.729	-1.08	-0.745	-0.401	-1.18	0.202	-1.29	-0.85	0.543	-0.657	-0.293	0.637	0.276	0.0169	-1.37	-0.68	0.593	-1.17	-1.01	0.0348	-1.18	0.857	-1.05	1.16	-0.82	-3	0.129	0.892	-1.09	-0.323	1.95
train_065	1	1	-0.432	0.637	0.233	-0.997	-0.818	-1.04	-1.34	-0.167	-1.05	0.689	-0.414	1.04	0.796	-0.833	2.25	-1.63	0.0257	0.217	0.214	-0.531	0.314	-0.274	-2.13	1.36	-1.12	-1.26	-2.59	-0.462	-1.98	-0.451	0.274	0.0582	0.544	-0.504	0.266	0.327	-1.62	-2.07	0.178	0.0288	-0.137	0.167	0.398	-0.208	0.856	0.865	0.551
train_066	1	1	0.27	-1.36	-1.9	-1.43	-0.608	1.44	-0.0635	-0.0528	0.758	1.14	-0.42	0.628	0.661	-1.35	0.77	-0.73	-0.917	-0.81	-2.3	-1.37	-0.238	-0.512	-0.246	0.46	0.152	0.372	0.464	0.763	-0.035	0.819	-0.455	1.19	-1.38	0.011	0.443	-0.817	0.911	-0.743	1.52	0.678	0.218	1.19	-0.809	-0.985	-0.74	0.0184	0.771
train_067	0	1	-0.104	-0.725	-0.842	-2	-1.48	0.223	-1.13	-0.445	-0.818	1.1	-0.194	-0.544	0.541	0.71	-0.784	-0.113	0.221	-1.53	-0.385	-1.04	0.241	0.0461	0.382	0.322	0.682	-0.853	-0.719	0.68	-0.472	1.45	0.228	-0.345	-1.04	1.07	-0.641	0.39	-0.542	0.853	-0.772	0.675	-1.54	0.678	0.136	-0.233	0.975	1.1	0.36
train_068	1	0	0.421	-1.31	0.94	-0.466	0.199	0.563	0.383	-0.655	-1.54	0.243	0.513	0.255	0.378	0.547	-1.04	1.15	1.07	0.847	0.541	0.55	-1.2	0.824	0.233	0.163	-0.464	-0.704	0.461	-1.62	-0.739	-1.3	-0.417	-1.71	1.54	-1.23	0.611	1.09	0.24	-0.555	-0.925	-1.29	1.4	-0.382	0.0581	0.619	-1.89	-0.223	-0.653
train_069	1	0	1.04	0.461	-0.132	0.742	0.355	-0.694	0.126	0.084	-0.776	0.774	1.63	-0.145	0.176	0.526	-0.548	0.159	0.023	-0.548	0.568	0.391	0.478	0.221	-0.348	-0.374	-1.07	-0.11	0.736	0.894	-1.02	-0.504	1.47	-0.0324	-0.647	-0.084	-0.211	0.881	1.8	0.623	0.471	-0.868	-1.31	1.02	0.238	-0.593	-1.2	2.21	-0.556
train_070	0	1	-0.216	0.116	-1.02	-0.682	-0.085	-0.598	-0.488	0.0859	0.239	0.334	-1.06	-0.465	1.44	-0.0104	1.58	-1.13	1.36	-1.42	-0.843	0.00351	-0.164	-1.5	-0.607	0.83	1.25	0.207	0.577	1.78	-0.431	-0.563	0.339	0.817	1.4	1.18	0.436	1.38	-0.565	-0.816	0.641	0.202	-0.571	-1.57	-0.0687	-0.817	-0.408	0.669	-1.03
train_071	0	0	-1.11	-0.708	-0.0482	1.27	-2.52	-0.0187	-1.27	0.0695	-1.24	-0.65	0.222	-1.24	1.29	-0.306	-0.876	-0.523	1.29	-0.842	-1.21	-0.726	1.4	0.817	1.79	2.34	-1.68	-0.902	0.435	1.43	0.0092	1.08	0.482	0.789	-0.0703	-0.124	1.81	1.9	-1.51	-0.098	0.594	-0.824	-2.59	-0.718	0.226	-1.76	-0.00212	0.0679	-0.384
train_072	0	1	-0.869	-0.714	0.41	0.0985	1.04	0.767	-0.00261	-1.19	1.08	-1.09	0.249	-1.89	-0.722	0.162	-0.851	0.429	-0.99	-0.998	0.474	0.459	-1.38	-0.85	-1.69	-0.532	0.312	-0.988	0.225	0.538	1.03	-0.949	-1.07	0.312	-0.397	-0.587	-0.103	1.26	-0.538	1.35	1.06	1.01	-0.601	-0.781	0.257	-0.576	-1.3	0.071	0.089
train_073	1	0	-1.21	-0.395	2.22	0.826	1.97	0.105	1.73	0.0898	0.307	0.747	-1.41	0.931	0.949	0.472	-0.319	-0.146	1.41	1.35	2.3	1.25	-0.148	-1.21	-0.267	-0.278	1.7	0.536	0.779	-0.437	0.225	0.574	-0.0404	-1.36	1.14	-0.0915	0.25	-0.708	-0.132	-2.61	1.05	-0.891	1.6	-0.0951	2.05	0.21	-1.33	-1.22	-2.11
train_074	0	0	-1.79	-1.49	-2.06	0.0688	0.872	-1.06	0.472	0.417	-1.04	-0.136	-0.486	-0.618	-0.609	0.908	-1.67	0.759	0.00217	0.479	-1.16	0.18	-1.31	-1.11	-0.235	1.14	0.538	-1.67	1.32	0.826	1.05	0.574	1.61	-0.187	-0.641	-0.115	-0.869	1.1	0.342	-0.312	0.813	-1.54	-0.406	-0.532	-0.62	-0.773	-0.624	0.162	0.135
train_075	0	1	-0.451	-1.64	0.528	0.112	-1.02	1.8	1.65	-0.536	1.01	-1	0.651	-1.04	-0.698	-0.411	0.292	0.844	-1.49	-1.3	-1.29	1.82	-1.12	-1.48	-0.0423	-0.859	1.59	0.498	-1.2	-1.7	0.195	0.0665	-1.6	-0.629	0.503	0.739	-2.16	-1.25	-0.0572	1.97	0.0251	0.775	0.0698	-1.12	-0.351	2.19	-0.972	0.139	1.05
train_076	1	0	-0.413	-0.377	-0.216	-2.44	-0.498	0.343	-0.597	0.306	-0.553	0.523	-0.951	0.797	1.35	0.519	-0.975	-0.407	-0.109	2.25	-0.151	0.224	-0.403	-0.189	0.215	0.0618	0.424	0.609	0.88	-0.388	0.95	-0.329	-1.33	-0.522	-0.124	0.0787	-0.385	-1	-0.615	-1.04	-0.743	-1.57	1.16	0.867	0.523	-0.316	1.05	-0.0237	-0.265
train_077	1	0	0.306	1.24	-0.574	0.643	-1.55	1.49	-0.281	0.841	-1.74	1.42	-0.282	1.3	-0.567	0.386	0.39	0.326	1.49	-0.481	1.15	-1.09	0.423	-0.943	1.63	0.0971	0.129	0.718	0.724	-0.724	-0.751	-0.771	0.446	-0.126	0.526	-2.25	-0.00259	-0.941	0.971	-0.504	-0.614	-1.16	0.962	-0.573	0.49	-0.305	-1.28	1.38	0.175
train_078	1	1	1.4	-0.0984	0.619	-0.215	1.19	-0.967	1.03	0.401	-1.33	1.56	0.0987	0.176	1.78	-2.13	1.13	0.511	0.999	0.0142	-1.03	-0.75	-1.28	-0.845	-0.573	-1.04	-0.889	0.675	-0.841	1.18	-0.666	-0.438	-0.408	1.15	0.437	0.292	1.16	0.0177	1.06	-0.261	1.22	-0.757	0.258	2.02	0.0482	-0.193	-0.334	0.939	1.55
train_079	1	0	-1.16	-0.136	-0.415	1.17	1.26	0.542	1.8	-0.708	0.897	0.868	-1.7	-2.68	1.03	-0.421	2.1	-0.024	-0.426	0.448	-0.139	1.29	0.138	0.876	-0.636	-1	1.16	-0.316	0.3	-0.0793	0.353	2.3	-0.294	0.222	1.21	2.08	0.787	0.472	0.821	-0.869	1.17	0.579	-0.484	-2.67	-0.384	-0.718	-2.28	-0.254	-0.421
train_080	1	1	0.364	0.261	-0.775	-1.68	-0.553	-0.255	-0.73	-0.915	0.589	0.376	0.44	0.233	0.702	-0.771	0.906	0.0865	-0.219	-1.19	0.173	-0.0753	-1.57	-0.195	-1.21	-0.717	0.854	-0.0634	-0.921	0.707	-1.75	-0.627	0.922	-0.954	0.335	1.21	0.509	1.06	-0.637	-0.952	-1.32	0.0729	0.73	0.238	-1.43	0.475	1.74	1.55	0.185
train_081	1	1	1.1	-1.01	-0.549	0.388	0.597	0.826	0.845	0.557	0.879	-0.368	-0.086	0.373	1.53	-1.71	1.73	-1.06	0.567	1.16	-0.0124	-0.794	-0.899	-1.21	-1.52	-0.73	0.407	1.26	0.406	-1.29	-1.74	-2.36	-0.0939	1.69	1.08	-1.03	-0.145	0.552	-1.17	-0.42	1.69	-1.91	0.52	-0.243	-1.37	0.0266	0.604	1.42	1.29
train_082	1	1	0.856	0.527	-0.219	0.938	0.884	0.703	-0.612	0.91	0.0753	1.57	-0.831	1.11	-0.235	-0.938	-1.3	-0.967	1.53	-0.309	-0.336	-1.25	0.595	-0.139	0.163	0.0397	-0.251	1.31	0.402	0.786	-0.05	0.274	-0.28	0.704	-1.47	0.772	0.231	-1.97	-1.38	-1.79	1.11	-0.0975	-0.344	2.3	2.05	-1.04	-0.344	1.56	0.639
train_083	0	0	0.716	-1.83	0.546	-0.719	-0.0146	-1.08	0.319	0.213	-1.81	-1.94	0.174	0.176	1.02	-0.877	-0.876	0.436	-1.04	0.729	0.118	0.68	0.7	-0.137	1.21	0.952	0.434	-0.875	-0.4	0.0595	0.942	-0.774	0.194	0.513	-2.27	0.513	1.22	-0.361	-0.0413	0.787	0.21	1.23	1.45	1.28	0.126	0.71	-0.174	-1.17	0.131
train_084	1	1	1.65	0.745	0.34	0.359	0.0943	-0.516	0.43	0.55	0.41	-0.789	-0.0619	0.78	0.284	-0.897	0.597	0.221	-0.53	-0.577	-1.71	-0.563	0.756	-1.04	0.649	-0.635	-0.609	-0.14	0.336	0.827	-0.625	-1.08	0.423	0.689	-0.844	-0.329	0.429	1.39	0.974	0.66	-0.394	-0.701	-0.165	0.964	0.112	-0.102	1.06	0.858	1
train_085	0	0	-0.385	0.51	-0.609	-0.841	-1.6	-2.6	-0.958	-1.42	-0.728	0.25	2.18	-0.0895	0.117	-0.3	-0.307	-2.87	-2.18	0.622	1.14	-1.79	1.52	-0.996	-0.684	0.547	0.703	-0.879	0.0473	0.42	-0.944	-0.234	0.443	1.23	-0.926	1.72	-1.15	-0.388	-1.47	0.0834	-2.11	0.129	1.09	-1.92	0.957	1.27	-0.117	-0.0662	0.891
train_086	1	1	0.222	-1.23	1.58	-0.455	0.548	-0.368	-1.02	1.17	-0.936	1.05	1.3	-0.663	-0.771	-0.0401	0.0348	0.41	-1.32	0.196	-1.56	0.429	0.635	-1.85	-1.53	1.34	-0.0845	-1.52	0.557	0.646	1.72	1.05	-0.497	1.29	0.178	-0.11	-0.742	2.14	0.495	-1.05	0.598	-0.388	0.304	-0.971	-1.29	0.894	-1.15	0.56	1.57
train_087	0	0	1.47	-1.51	-2.16	-1.04	-0.527	1.14	0.131	1.96	0.124	-0.433	-1.21	0.509	0.459	-0.313	-0.29	1.37	1.35	0.725	-0.374	1.42	1.14	-1.51	1.33	0.714	1.39	-1.2	1.99	-1.67	-1.18	-0.694	0.327	-1.85	-0.227	0.314	2.85	0.594	0.261	-0.265	-1.56	-1.57	1.12	-1.42	-1.21	-0.805	0.913	0.504	-1.73
train_088	1	0	-0.0659	1.39	-0.263	1.45	0.913	1.77	1.26	-0.0851	-0.0925	0.401	-0.754	-0.661	1.07	0.983	-1.61	1.41	2.8	-0.937	0.303	-0.889	0.299	0.966	-0.524	-0.412	0.484	2.38	1.53	-1.64	-1.06	1.9	0.0894	0.548	0.456	-1.83	-0.751	-0.463	-0.264	-0.0454	1.08	-0.454	-2.82	-1.51	1.9	0.488	-1.39	0.45	-1.89
train_089	1	0	-1.82	0.779	1.63	0.123	-1.19	0.812	0.228	0.602	-0.723	-1.52	0.91	0.17	-0.73	-0.737	0.591	-2.19	-0.408	1.52	0.697	0.675	-0.368	-0.819	0.408	0.188	0.271	-0.917	-0.709	0.667	2.49	0.245	-0.749	-0.945	0.0938	-0.664	-0.524	-0.774	0.724	-0.914	0.0542	-1.6	0.118	0.115	0.9	-0.404	-1.55	0.372	0.0682
train_090	1	1	1.75	0.749	-1.53	1.46	1.02	2.27	-0.798	0.928	-1.09	-0.414	0.976	-0.432	-2.12	-0.478	0.0901	0.748	2.12	-1.09	-2.3	-1.64	1.53	-0.59	0.542	0.174	-1.54	2.19	1.61	1.2	-0.238	1.7	-1.23	-1.25	1.38	-2.17	0.105	-0.613	-0.275	1.27	2.21	0.995	-1.07	0.147	-0.533	0.00404	0.246	-1.54	0.0654
train_091	0	1	-0.132	0.0754	-0.79	1.59	0.382	0.739	0.558	0.142	1.11	0.884	1.5	0.352	0.973	-0.0401	-0.134	0.643	0.544	0.0357	-0.444	-0.339	-1.65	0.299	2.23	0.194	-0.872	-1.03	-1.19	-0.147	-0.393	0.618	1.67	-0.484	1.19	-0.133	-0.507	1	-0.215	0.226	-2.24	-0.24	-0.907	0.983	-1.85	1.83	2.29	-0.0983	-0.711
train_092	1	0	1.09	-0.311	0.297	0.526	-0.625	1.58	-0.86	-0.318	-1.56	-0.253	-0.295	1.71	-1.66	-1.77	0.899	0.574	0.71	0.257	-0.0945	0.0587	1.55	1.04	2.82	-1.2	0.253	-0.042	0.968	0.474	0.236	-0.145	0.302	-0.544	1.19	-0.208	1.12	-0.35	0.454	-0.731	0.793	-1.74	-1.36	3.41	0.0583	0.766	-0.623	0.296	-0.797
train_093	1	1	-0.471	-0.574	1.84	0.394	0.16	0.193	-0.908	-0.696	-1.51	0.321	-1.85	-0.0468	0.7	-0.0814	0.0473	0.415	1.98	0.367	-0.659	-0.756	-0.233	0.261	0.00807	-0.228	-0.171	0.82	-0.77	0.219	-1.87	-0.941	-0.0569	-0.439	0.436	0.755	0.6	0.19	0.76	0.652	1.35	-0.0191	1	0.966	-0.169	0.0396	1.78	1.31	0.421
train_094	1	1	-0.815	-0.992	0.322	-0.452	-0.61	0.886	0.864	0.913	-1.18	-0.301	-0.44	0.0787	-0.302	0.229	2.32	-0.821	-0.459	0.69	-0.745	1.63	-2.16	-0.732	-1.58	-0.624	1.36	0.702	-0.459	-1.05	1.4	6.84e-05	-1.32	0.264	-1.09	-1.49	-1.65	-1.15	-0.383	-0.233	-0.183	-0.259	0.217	-1.08	-0.698	0.207	0.469	-1.37	0.0106
train_095	0	0	0.234	0.167	-0.604	1.04	0.114	-1.65	-1.2	-1.34	0.647	-0.344	-0.0695	-0.316	1.04	0.979	-0.755	-1.45	-0.454	1.17	0.52	-0.716	1.02	-0.374	0.546	1.6	-0.474	-1.49	0.824	-0.475	0.297	-0.325	1.91	-0.76	0.145	1.31	1.02	0.781	0.982	0.623	0.0572	-1.31	-0.0756	0.175	-0.538	-0.0295	0.69	-1.67	-0.541
train_096	0	0	1.62	-0.246	0.631	0.584	-0.583	-0.425	-0.304	0.189	-0.516	0.268	0.21	-0.639	0.593	0.349	-2.37	0.913	0.173	0.978	1.29	-0.164	0.544	1.01	-0.478	0.675	-0.229	0.409	1.69	-0.742	-0.594	-0.302	-0.0878	-1.19	-2.52	-0.898	-0.166	-0.775	-1.44	1.27	0.577	-1.25	0.586	0.368	0.0223	-0.298	-1.17	1.56	0.901
train_097	1	0	1.66	-0.191	-0.386	-0.473	-0.685	0.0449	-0.27	-1.64	-0.0439	-0.686	-0.906	0.462	-0.456	-0.334	-0.4	-0.299	-0.528	1.59	-0.254	-1.24	-0.463	-0.653	-1.27	-0.983	0.36	-0.486	0.628	0.58	-0.0441	-0.0585	-0.297	-1.44	-1.25	-0.955	-1.28	0.571	-0.417	0.252	1.46	1.97	-0.463	-0.347	-0.921	0.365	-1.16	-0.96	-0.858
train_098	0	1	0.439	-0.229	-0.703	-1.29	0.31	0.578	-1.06	-0.839	-0.649	-0.213	0.552	0.811	1.23	1.53	-0.425	0.721	0.0706	-0.426	0.462	0.856	-0.317	0.854	-1.66	-0.754	-2.14	0.814	0.162	0.266	0.254	0.637	-1.67	0.65	0.42	-1.29	0.395	1.14	1.42	1.9	1.36	-0.502	-1.18	0.232	-1.06	-1.8	-1.52	0.948	-0.761
train_099	1	1	-1.12	0.486	0.695	-0.464	0.00179	0.278	0.775	-1.03	-2.38	0.241	0.149	-1.75	1.28	1.74	-1.07	-0.455	0.704	-0.201	-0.718	-0.674	2.22	-1.72	-0.266	1.44	1.06	0.259	1.5	-1.25	-0.879	1.77	-1.86	-0.253	-2.09	-0.801	-0.591	-1.15	-0.418	1.04	1.09	0.685	1.39	0.418	1.19	-0.981	-0.762	-0.788	1.15
train_100	0	0	-0.842	-0.728	0.202	1.16	-1.13	-0.478	-1.41	0.42	-0.563	-1.11	-0.00856	1.11	-1.92	1.04	-0.564	-1.23	-1.03	1.28	0.198	0.922	0.23	1.58	0.332	0.81	-1.55	-0.566	1.04	1.31	1.31	0.461	-0.0982	-1.03	-1.19	1.35	-1.25	0.37	-1.03	-2.09	-1.36	0.572	0.703	0.863	1.3	-1.29	-0.399	-0.525	0.791
train_101	1	1	-0.894	1.95	-1.13	-1.23	1.37	0.576	2.14	-1.29	0.74	-0.3	-0.688	0.834	-1.58	0.881	1.51	-0.375	0.398	0.488	-0.207	0.775	-0.234	-0.262	-1.44	-0.7	0.0242	2.24	-0.842	0.14	0.15	-1.14	-0.715	0.599	0.21	-0.942	0.371	-1.41	-0.557	-0.186	0.0213	0.631	-0.717	-0.915	-1.29	1.61	0.171	0.793	-0.128
train_102	1	0	-0.182	0.335	-0.488	0.834	1.25	-0.598	0.393	0.244	-2.21	-1.27	0.831	1.38	-0.704	-0.771	-1.2	0.216	-0.11	1.66	-0.111	0.00114	1.21	-1.66	-0.67	1.1	1.24	1.3	-0.73	-0.187	0.329	1.03	-1.16	0.0947	-0.204	-0.352	0.142	0.518	-0.56	-1.03	0.292	-1.45	-1.78	2.13	0.853	-0.144	-1.12	1.02	-1.66
train_103	1	0	-1.55	-2.34	1.82	0.979	-1.49	-1.02	0.602	-0.537	-0.453	0.784	-0.354	1.38	-1.1	0.157	0.654	0.195	0.539	1.91	-0.65	-0.141	-0.633	0.783	0.5	-0.167	1.45	-0.15	0.759	-0.187	0.202	0.609	0.301	-0.389	-1	0.254	-0.801	0.389	-0.786	-0.131	0.852	1.17	0.483	0.38	-0.787	0.11	0.309	1.78	-0.893
train_104	0	1	1.25	1.6	0.739	0.869	0.643	0.618	0.853	0.735	0.182	0.765	-0.709	-0.0439	-1.03	-0.797	-0.697	-1.31	-0.649	0.876	-0.93	0.0207	-0.409	0.833	1.35	0.447	0.293	-1.29	-0.258	1.68	-0.181	1.71	-0.142	-2.08	-1.37	0.582	-1	-0.946	1.78	-1.12	-0.979	-0.0738	-0.809	0.363	0.515	0.868	1.83	-1.6	-0.65
train_105	1	1	-0.382	1.45	0.517	0.0971	1.37	-0.541	-0.772	-0.248	-0.527	-0.848	1.18	-0.779	-0.942	1.41	-0.167	0.41	-1.23	0.674	0.112	0.532	0.213	-0.195	-0.0944	0.574	-0.0125	-0.425	-1.27	-1.35	-1.98	0.217	2.18	-0.932	1.45	-0.472	-0.725	0.564	0.858	1.22	0.509	0.0474	0.0809	0.352	0.317	-0.581	-1.51	0.247	0.673
train_106	0	0	-1.26	0.236	-1.78	0.361	-0.669	-0.618	0.209	0.501	0.834	-1.55	-0.104	-1.29	-0.917	-1.43	0.23	-0.852	-0.754	0.269	0.62	1.41	0.667	-0.828	1.01	1.53	0.723	-1.26	1.15	0.66	1.5	0.109	-0.597	1.06	-1.53	0.146	1.45	-0.0602	-1.65	0.271	-0.712	-0.105	-1.85	-0.318	-1.42	-0.952	0.677	-0.84	-0.859
train_107	1	1	0.829	0.979	-0.0143	-0.202	0.864	0.781	0.173	0.5	1.91	1.16	-0.158	0.217	0.606	-1.44	1.85	0.377	1.7	-1.79	0.844	0.369	-1.51	1.04	1.24	-1.99	-1.23	0.706	-1.77	0.0984	-0.508	-1.15	0.245	0.229	0.775	-0.557	2.24	0.877	1.57	-0.473	0.515	-0.908	-0.712	0.596	-1.43	-0.727	-0.708	1.5	-0.647
train_108	1	1	-0.135	0.838	0.358	0.508	-2.03	-0.964	0.0887	1.27	-0.225	0.565	-1.42	1.37	-0.147	-0.225	0.0961	-1.18	0.283	-0.214	-0.168	-1.95	3.74	-3.24	-1.86	1.08	0.582	-0.0807	0.775	-1.24	-0.689	-0.593	-1.29	1.06	0.371	-1.64	-0.0428	-0.494	-0.193	-0.0983	0.9	-0.282	1.88	0.265	-0.215	-1.25	0.379	-0.31	1.97
train_109	0	1	-0.721	1.67	-0.522	-0.697	-0.711	-1.64	-0.849	0.0089	-1.15	-0.478	0.952	2.53	0.164	2.33	1.26	-0.342	1.25	0.238	-1.01	-1.15	0.473	0.0697	0.643	1.12	-1.85	1.07	-1.04	1.69	-0.019	-0.527	0.126	-0.288	0.88	-0.769	-1.6	0.403	-0.967	0.237	-1.47	0.952	0.291	0.0131	-1.39	1.55	1.06	-1.03	-0.00176
train_110	1	1	1.91	1.13	-1.22	-0.395	0.427	1.11	1.65	0.315	0.343	-0.383	1.56	-0.891	0.251	-1.37	1.03	1.22	-0.429	-1.02	0.0228	0.647	-1.68	-0.046	0.965	-1.56	-0.313	-0.23	0.701	1.08	0.0623	-1.16	-0.986	-1.58	1.3	-0.134	-0.527	0.345	1.24	0.684	-0.522	-0.601	-2.03	-1.34	-0.155	-0.166	-0.683	-0.453	-0.0862
train_111	0	0	0.233	-0.676	-1.64	-1.05	-0.432	-0.359	-0.585	-0.306	-0.497	-1.54	-0.59	-0.364	-0.81	-0.511	0.38	1.95	-0.546	-0.306	0.00914	-0.0105	-0.268	2.44	0.243	1.38	-0.664	-0.521	-0.789	1.01	1.93	-0.429	-1.22	0.479	-0.122	-0.126	1.78	0.883	-0.0282	1.73	-0.467	-0.404	-0.000185	-0.172	-1.36	0.462	1.4	-0.756	-0.125
train_112	0	1	-0.7	0.0898	0.582	0.744	-1.49	1.12	-0.809	-0.172	-0.293	-0.334	-0.25	-0.291	-0.0925	-0.453	0.481	-0.558	-1.57	-1.32	-0.803	-0.515	1.35	0.5	0.107	-1.1	-0.39	-0.279	-0.0648	0.981	0.355	-0.101	0.458	1.06	-1.7	-0.648	-1.23	0.877	0.0302	1.4	-0.232	0.457	-1.6	0.478	-1.07	0.561	0.374	-0.067	0.771
train_113	1	0	0.222	-1.08	0.702	-0.382	-0.359	-0.0258	0.407	-1.68	0.592	1.23	0.303	-1.2	1.55	0.381	-0.673	-2.08	0.213	1.44	0.135	0.788	0.301	-0.0216	0.582	-0.382	1.66	0.555	-0.558	0.075	0.582	-0.129	-0.216	2.15	1.62	0.702	0.181	-1.29	-0.768	-1.36	-0.583	-1	-0.0835	0.225	-0.0239	0.411	-0.425	-0.4	-0.88
train_114	0	1	-0.586	0.115	0.962	-0.0819	-0.485	-0.208	-0.0229	0.741	0.056	0.262	-0.731	0.963	-0.709	1.29	0.598	0.0994	-0.243	0.364	-0.17	0.581	-0.181	0.573	0.0805	-0.222	0.907	1.53	0.994	0.00359	0.243	0.213	0.802	-1.05	0.406	0.833	-1.67	-0.778	-0.423	-0.162	-0.865	1.68	0.307	-1.15	-0.457	0.956	-0.403	0.289	-1.09
train_115	1	1	-0.0685	0.597	0.852	-1.7	1.01	2.2	-0.72	0.876	1.48	0.931	0.455	-0.694	0.0578	1.23	0.65	-0.497	1.77	-0.808	-1.28	-0.313	-1.06	1.1	-0.211	-0.178	0.813	-0.122	0.576	-0.292	-1.28	-0.416	-0.334	-0.991	0.024	0.122	0.104	-0.676	0.916	0.225	-0.86	-0.736	-0.982	1.19	0.785	-0.201	0.457	0.991	0.616
train_116	1	1	-0.14	-0.0173	0.615	-1.77	0.293	0.755	1.6	-0.118	-0.371	1.31	-0.461	1.05	2.21	-1.12	0.0586	-1.06	-1.25	-1.97	1.25	-0.689	-0.996	-3.2	-0.556	-1.13	-0.663	-0.821	-1.34	-0.315	1.05	-0.555	-0.936	-0.207	1.25	-1.19	1.24	-0.0368	1.21	-1.15	-0.213	-1.15	-0.412	2.34	1.5	1.01	-0.107	0.304	1.59
train_117	1	1	0.599	0.994	0.522	-0.83	0.935	1.6	1.92	0.0963	0.371	0.62	1.73	1.03	0.267	-1.44	1.67	0.478	0.68	-1.42	-2.24	0.231	0.393	-0.088	-0.562	-0.472	0.871	0.993	0.046	-0.0713	-1.01	0.89	1.73	0.13	0.0759	-0.759	1.46	-0.447	0.18	1.44	1.42	-1.9	-0.901	-0.706	-1.01	0.772	0.78	1.58	2.32
train_118	1	0	0.152	0.208	0.673	0.497	-0.247	0.451	-0.545	0.662	-2.1	-0.14	0.245	-0.817	-0.985	-0.671	1.01	-0.585	-0.153	2.01	-1.16	-0.397	0.899	-0.707	1.02	-0.533	-0.275	0.494	1.93	0.721	-0.55	-1.37	-2.11	-0.0123	0.828	-1.2	0.0282	2.54	-0.584	-0.0789	-1.04	-1.69	-0.624	0.941	0.231	-0.297	-0.781	-0.687	1.87
train_119	1	0	1.03	0.276	-0.174	-0.414	-0.543	-1.14	-0.0441	-1.11	-1.48	0.0908	-0.674	0.646	0.578	1.13	-0.924	-0.022	2.24	0.562	-0.115	0.884	0.988	-0.229	-0.188	1.72	1.7	1.57	1.69	-1.21	1.35	-1.21	0.222	-1.67	0.0455	0.761	-0.0836	-0.257	-0.501	-0.73	0.437	-0.278	1.4	0.846	1.27	-0.962	-0.265	-1.82	-1.02
train_120	0	1	0.0753	0.797	0.896	-0.488	-0.896	-0.173	-0.921	1.45	0.805	1.35	0.395	-0.969	-0.247	-0.228	1.46	0.207	-1.61	-1.28	0.829	-0.985	-1.25	1.36	-1.27	-2	-0.233	0.717	-0.93	1.02	-0.458	0.228	2.13	2	1.25	-1.08	-0.121	1.69	-0.0891	0.987	-0.661	0.58	0.388	-1.32	-2.34	0.597	0.342	-0.229	-0.287
train_121	1	1	1.37	-1.3	-0.144	1.23	0.446	-0.0666	-0.472	-0.16	1.07	0.0137	-0.0557	-0.544	1.09	-0.501	-0.39	0.501	0.111	0.412	2.04	0.794	-0.769	-0.00334	1.46	-0.162	-0.234	2.11	-1.38	-0.909	-0.0589	-0.799	0.938	1.35	0.567	0.471	1.1	-0.95	-0.105	0.491	-0.036	0.268	0.408	0.384	-1.53	0.823	1.1	1.28	-1
train_122	0	0	-1.43	-0.934	0.427	2.48	-1.39	0.835	-0.503	-0.142	-2.1	-0.952	-1.71	1.39	-1.91	0.422	-0.648	1.01	0.945	1.48	-0.262	1.18	0.593	-1.07	1.02	3.03	-0.488	-1.79	1.37	1.71	-0.459	-2.08	0.063	0.0901	-0.76	2.21	-0.197	0.323	-1.66	-0.828	-0.824	0.161	1.16	0.215	-0.0396	-1.19	1.04	0.217	0.424
train_123	1	1	-0.255	-0.692	1.47	-0.617	2.18	0.893	-0.0667	0.481	1.7	1.24	0.38	0.268	-0.875	-0.896	0.616	-0.327	-0.506	-1.24	0.536	-1.22	-1.86	-0.802	-2.61	-1.65	-0.0463	0.124	-0.396	-0.829	1.59	0.0305	-1.42	-1.21	0.905	0.326	-0.596	0.492	0.236	-0.037	1.89	0.65	-0.739	-0.146	0.59	-0.312	-0.607	-0.327	1.43
train_124	0	0	0.361	0.621	1.08	3.13	-0.559	0.146	-0.503	0.724	-2.29	1.36	-1.69	1.35	-0.715	-0.352	-0.963	0.0623	-0.467	2.33	-0.0455	-1.06	0.74	-0.586	1.89	0.805	-0.282	-1.6	1.04	0.957	1.05	1.01	-0.966	1.05	0.0998	1.16	-0.654	0.511	1.11	-1.31	-0.728	-1.39	1.56	0.685	0.736	0.641	0.902	1.3	-0.849
train_125	1	1	0.0286	0.749	1.07	-1.35	1.55	2.65	0.459	0.283	0.428	-0.396	0.725	-1.43	-1.23	-0.969	1.74	1.28	-1.16	-1.13	0.0461	-1.43	-0.79	1.46	-1.81	-1.85	0.671	2.24	-1.87	1.38	-0.684	0.18	0.105	1.08	1.89	-0.293	1.68	0.326	-0.349	-0.114	1.29	2.08	-0.861	-1.11	-0.703	0.396	1.06	-0.791	0.687
train_126	1	1	-0.0799	1.36	0.863	-0.0533	1.32	-0.654	-0.00843	-0.584	-0.719	0.4	1.1	0.103	-0.339	0.768	-0.198	-0.0573	0.373	0.945	0.758	-0.423	-0.396	1.14	-1.4	-2.06	0.595	0.769	-0.697	0.632	-0.537	2.09	1.5	-0.735	0.536	-1.49	-1.07	0.136	-0.513	0.392	0.809	1.04	-0.886	0.647	0.517	0.656	-0.384	-0.0185	0.0675
train_127	0	1	2.1	0.475	0.702	0.28	-0.632	-0.29	-0.0987	0.449	0.0557	1.07	2.7	0.661	0.346	0.87	-1.35	-0.745	0.473	-0.948	0.752	-0.0143	1.67	-2.32	-0.318	1.03	1.17	-0.8	-0.491	-1.62	-0.333	-0.302	-1.16	0.585	2.01	0.65	-0.673	0.621	2.52	1.62	-1.12	-0.868	0.862	0.527	0.768	-1.32	0.506	-0.89	0.459
train_128	0	1	-1.1	1	2.02	0.648	0.874	0.135	0.165	0.506	-0.19	-0.987	1.09	0.679	-1.45	0.106	0.481	-0.661	-0.568	0.275	1.23	-1.03	-0.866	-1.58	-0.855	-0.245	0.518	-0.713	-1.43	-0.111	0.171	-1.63	-0.337	0.0547	1.45	-0.955	-0.529	0.875	-0.0971	0.783	-0.205	0.604	1.59	-0.244	0.233	0.0112	1.67	-0.975	0.746
train_129	1	1	0.712	1.81	1.08	0.779	1.65	0.0229	1.52	-0.621	-1.08	-1.84	0.0183	-0.1	2.49	-0.34	-0.397	0.794	0.618	0.827	0.931	0.317	-1.13	-0.0648	-0.536	-0.2	0.98	-0.393	-0.289	0.732	-0.846	0.514	-0.278	0.828	0.0554	-0.345	-0.745	-0.0823	-0.126	1.52	0.658	0.526	1.17	-0.623	-0.428	0.61	1.54	-0.79	0.195
train_130	0	1	-1.86	-0.521	1.08	0.804	0.77	-0.892	0.101	-0.843	0.14	-0.667	0.766	-0.719	0.301	-0.902	1	1.15	-1.12	-0.883	0.721	0.139	-1.87	1.33	0.432	-0.0885	-1.97	0.0226	-1.43	0.707	0.633	-0.924	0.178	0.666	0.861	0.798	0.438	2.02	-1.34	0.869	-0.243	-0.546	0.536	-1.65	-0.477	2.15	0.977	0.651	-0.118
train_131	1	1	-0.138	0.359	-1	-1.13	-1.11	0.115	1.97	0.122	-0.539	0.0713	1.59	1.07	0.799	0.577	0.187	-0.321	1.42	-0.161	-0.647	0.743	0.143	-0.682	0.24	0.217	1.24	-0.0829	-1.39	-0.71	-0.82	0.971	-0.204	1.28	0.658	0.906	0.212	-2.1	0.628	-0.764	-1	0.147	-0.163	0.787	0.625	-0.246	-0.458	2.67	-1.23
train_132	0	0	-0.835	-2.03	-1.65	0.534	-2.34	-0.0656	-0.951	0.566	-0.177	1.27	-0.668	0.275	1.58	-0.674	0.416	-0.637	-0.356	0.205	-1.02	-1.19	0.0687	-1.16	1.99	1	0.433	-0.686	0.967	-1.31	-0.423	1.27	-1.77	1.21	-0.978	0.603	-0.418	0.715	-0.66	-0.438	-2.02	-0.39	1.43	-0.000864	1.04	1.36	0.888	0.734	-0.349
train_133	1	1	0.968	2.53	0.566	0.17	-0.829	-0.0679	0.581	1.9	-1.19	-0.408	1.21	0.155	-1.23	-0.0484	1.21	-0.858	0.714	-2.04	0.442	0.146	0.712	1.33	2.27	1.48	0.185	-2.04	-1.34	-0.331	1.09	-0.99	0.433	0.528	2.09	1.68	1.3	-0.63	1.83	-1.17	-0.614	-0.799	0.82	0.688	0.427	-0.14	-0.439	0.673	0.0544
train_134	1	0	-1.08	0.503	0.558	1.28	-0.431	0.278	-0.192	0.964	-0.286	0.88	-0.298	-1.4	0.131	-0.128	-1.81	-0.108	0.508	1.46	1.48	2.64	0.43	-1.47	1.35	1.5	1.71	-0.737	1.55	-1.63	-0.411	2.29	0.612	-0.777	0.59	0.706	0.552	0.249	1.44	0.981	0.49	-1.08	0.742	-0.73	-0.0331	-1.42	-1.46	0.336	-0.38
train_135	0	1	-0.8	0.629	-0.361	-0.641	-0.163	-0.0342	-0.123	-0.356	0.0176	0.92	-0.775	0.637	-0.866	0.726	-0.951	0.515	0.226	-2.81	0.0436	-2.8	2.68	-0.694	0.547	-0.0229	0.352	-1.08	0.542	0.458	-0.126	1.57	1.45	0.415	0.633	-0.0403	0.72	-1.1	-0.405	-0.235	-1.52	0.628	0.617	-1.61	-0.299	0.297	-0.444	-0.67	0.167
train_136	0	1	0.0827	2.15	-1.66	-1.14	1.92	-0.865	0.111	-0.155	0.548	-0.142	-0.082	-1.07	-0.561	-1.38	2.38	1.45	0.347	0.455	-0.196	-1.78	0.109	-1.1	-0.24	-0.601	0.516	-0.128	1.64	2.39	-0.097	-2.04	0.426	-0.782	0.438	1.69	2.03	2.12	0.292	1.39	-0.218	-0.292	-0.4	-0.41	-1.35	0.905	0.015	-1.43	0.0851
train_137	1	0	1.05	0.417	1.85	1.28	0.26	0.0858	0.447	2.39	-0.154	-0.114	0.39	-0.206	0.236	1.12	-0.277	0.176	-0.301	-0.244	0.642	-0.28	-0.128	0.0591	1.72	0.227	-0.12	-1.22	0.0833	-0.524	0.684	1.17	0.642	-0.665	-0.892	0.174	-0.163	-0.524	-0.385	0.31	-0.314	-0.8	0.421	0.878	0.393	0.364	0.708	-1.04	-1.31
train_138	1	1	-0.468	-0.701	0.784	-0.671	1.17	2.02	0.712	2.18	2.35	-0.00803	0.0262	1.05	0.115	-1.58	0.233	-0.733	0.51	-0.729	0.0286	-1.3	-0.0414	1.16	0.0823	-0.0917	-0.267	0.488	-1.07	-1.93	0.87	1.12	-0.821	0.175	0.468	-0.949	1.04	-2.49	-0.765	-2.05	-0.973	1.84	-0.466	0.172	1.05	0.606	0.398	-0.0574	-0.9
train_139	1	1	0.942	0.545	0.268	-1.62	1.88	0.339	0.55	1.45	1.87	0.741	2.08	0.826	1.58	-0.338	-0.464	0.0575	0.106	0.077	0.988	0.958	-0.876	-0.754	-0.0267	-0.958	-0.0372	1.54	-0.326	-1.25	0.519	0.586	-1.04	1.46	1.05	-2.05	1.2	-0.905	1.8	-0.726	1.17	-0.219	0.0802	0.93	0.682	-0.897	-1.83	0.0102	-0.000608
train_140	1	1	1.39	-1.94	0.682	-0.274	-1.94	0.214	-0.914	-0.591	1.4	-0.882	-0.491	-0.957	-1.5	-0.683	-1.05	1.82	-0.311	-0.0351	-0.425	0.919	-0.904	-0.321	0.314	0.039	-1.55	0.625	-0.697	-1.85	1.17	0.258	-0.511	1.16	0.239	-1.66	2.18	0.562	-1.3	-0.00541	-1.24	1.44	-1.02	0.363	0.714	-1.04	0.914	0.516	1.69
train_141	1	1	-1.3	-1.88	0.941	-1.34	1.28	0.638	0.23	1.45	2.2	1.32	0.593	0.00712	2.69	-0.272	-0.233	-0.2	-1.5	-1.2	0.986	0.00129	-1.04	-1.44	-0.287	-1.33	0.324	0.771	-0.582	-1.99	0.561	0.0117	0.00507	-0.386	1.48	0.923	0.441	-1.74	1.42	-0.629	-1.13	-0.297	1.4	0.645	-0.552	0.451	0.281	0.126	1.88
train_142	1	1	-0.519	0.316	1.63	0.412	0.669	1.33	-0.406	1.23	0.319	1.26	0.448	0.777	-1.25	1.19	0.312	1.09	0.238	-1.18	1.16	0.301	-0.81	0.297	0.703	-0.84	-1.82	-0.162	2.03	1.01	-0.237	0.675	0.944	-0.227	2.11	0.15	2.24	0.793	0.843	-0.616	-0.32	-2.46	-0.133	1.23	-0.167	-0.338	1.17	0.791	1.36
train_143	0	1	-0.213	1.08	-0.346	-1.5	1.18	1.24	0.625	-0.145	-0.958	0.0403	1.02	0.532	0.919	0.448	0.851	1.78	-0.915	0.154	-0.443	-0.419	-0.496	-0.29	-0.701	-0.212	0.748	1.08	0.254	1.93	1.14	-0.00467	1.5	-1.31	-0.794	-0.0685	-0.888	0.988	0.872	1.79	-0.415	-0.102	0.315	-0.509	-2.91	1.8	0.474	-0.52	-0.543
train_144	0	1	0.384	-1.54	0.944	0.507	0.344	0.546	-1.3	-0.19	0.411	0.522	-1.96	-0.946	-0.0562	0.762	-1.55	1.04	1.42	0.763	0.333	0.278	-0.67	-0.163	0.0314	0.635	1.49	0.245	1.66	-1.66	-0.49	-1.21	1.48	-1.85	-0.302	-0.238	-1.28	0.23	-0.511	0.298	0.446	-0.975	0.237	-0.631	-0.804	-0.489	-0.796	-0.844	2.46
train_145	1	1	-0.733	1	0.138	0.659	0.891	0.292	0.602	-1.25	-0.592	-0.49	0.0277	-1.39	0.737	0.613	-1.23	0.0471	-1.56	0.928	0.897	0.577	-0.0471	0.734	-0.00638	-0.316	0.563	1.38	-0.893	0.393	0.991	1.09	1.18	1.71	0.503	0.637	-1.29	-0.991	0.981	-0.962	0.157	0.108	-2.02	1.44	-0.13	0.262	-0.69	0.531	-1.48
train_146	0	0	-1.13	0.0588	-0.225	2.83	-0.601	-0.235	0.444	1.57	-0.463	-1.52	0.13	0.674	-2.08	0.879	-0.31	-0.487	1.39	0.0918	-1.57	1.71	1.13	-0.124	1.93	1.84	-0.71	-1.28	-0.676	-1.2	0.501	-1.31	0.866	0.912	0.193	0.966	0.827	-0.00287	-1.15	0.865	-0.163	-0.629	0.618	-0.828	-1.21	0.756	0.0815	1.29	-0.292
train_147	0	1	0.678	0.818	1.57	0.171	0.275	-0.125	-0.0474	-1.68	-2.59	0.113	-1.36	-2.02	0.403	-0.712	-0.954	1.32	2.2	0.194	1.09	-1.12	0.213	0.618	-1.22	-0.15	0.405	0.00194	-0.959	1.89	-0.432	1.21	-1.25	-1.04	0.056	-0.708	0.88	0.928	-0.999	0.502	0.427	0.618	-0.776	-0.132	0.0875	-0.436	0.749	0.317	-0.231
train_148	1	0	-0.729	0.831	-1.21	-1.13	-0.705	0.254	-0.0147	1.03	1.09	-0.497	0.165	0.661	-0.148	-0.38	0.833	-0.513	-0.809	0.944	-0.475	0.301	-0.862	0.393	-0.0534	-0.497	0.451	0.851	-0.139	-1.02	-0.833	0.657	-1.33	-0.14	-0.508	0.804	-0.854	-1.38	-0.0901	-0.44	0.0802	-0.429	-0.754	-0.0626	-0.333	1.11	-0.348	0.286	0.104
train_149	0	1	0.33	-0.631	0.42	-0.493	-1.82	-0.586	-0.867	1.09	1.12	-1.8	-1.54	1.27	-0.731	1.81	1.09	0.905	0.497	-0.00893	-1.35	-0.445	-1.46	-0.353	-0.797	0.96	1.82	1.16	-0.968	-0.588	0.971	-1.06	-0.202	0.405	0.429	-1.94	-1.5	1.7	0.0999	0.274	-1.77	1.25	-0.353	-0.261	-1.76	-0.797	1.38	-0.766	0.0091
train_150	0	0	-0.437	-0.659	-0.358	-1.29	-1.49	-0.271	-0.272	0.409	1.31	-1.94	0.00159	-0.251	-1.51	-0.164	-0.703	-1.65	-1.05	0.941	-0.582	1.78	-1.32	0.112	1.34	1.29	0.123	-0.616	-0.656	-0.424	1.78	0.0372	-1.12	-0.702	1.14	-0.159	-0.595	-0.753	0.161	-1.86	-1.59	0.358	1.22	-0.405	1.71	-1.35	-0.864	-1.07	-0.333
train_151	0	0	0.364	0.25	-2.14	-0.376	-0.455	-1.7	-0.418	1.27	0.0811	-0.373	-0.665	-0.425	-1.3	0.0124	0.516	-0.449	0.31	-0.137	-2.47	1.45	-0.479	0.774	1.09	0.622	0.834	0.5	0.61	1.42	0.267	-0.771	-0.45	-0.567	0.229	0.782	-0.105	-0.877	-0.0345	-1.09	-1.63	-1.26	0.724	-0.193	0.193	-0.148	0.36	0.49	-0.878
train_152	0	1	0.779	0.44	1.08	-1.58	-0.639	-1.18	0.568	-1.27	2.05	0.376	0.702	-0.988	-0.574	-0.26	0.685	0.0493	-0.197	-0.678	-1.21	-0.543	-0.663	1.19	-0.111	0.151	-2.37	-0.448	-0.425	0.811	-0.132	0.102	-0.324	0.58	0.887	-0.911	-0.417	0.24	-0.0656	-0.743	0.423	1.89	-0.466	-0.97	0.677	0.808	1.3	-0.0371	0.317
train_153	0	0	-2.02	0.303	-0.817	1.12	0.843	0.446	-0.00434	-0.85	1.09	1.11	-0.54	-0.0863	-1.27	2.25	-2.24	-2.24	0.245	0.037	0.857	0.203	-0.916	1.78	0.229	0.705	-0.968	-1.98	1.67	1.16	-0.556	-1.28	1.24	-2.25	-1.59	0.409	-0.951	-0.625	-0.275	-0.2	-0.54	0.658	-0.286	0.518	-0.44	-0.0731	-1.26	-2.19	0.4
train_154	0	0	-1.13	-0.168	-0.241	0.594	-1.11	-1.16	1.83	0.178	2.01	0.173	0.353	0.384	-1.31	-1.24	1.74	-2.83	-1.4	-0.491	0.0698	0.472	-0.125	-0.473	-0.0315	0.96	0.916	-1.89	0.266	0.377	0.176	-1.85	-0.657	1.08	-1.08	2.58	-0.662	-0.79	0.601	-1.6	-0.627	0.0585	0.982	-0.229	1.68	-1.21	-1.08	-1.41	0.116
train_155	1	1	1.46	0.659	-0.199	0.12	0.758	0.0504	-0.532	1.03	-1.08	1.69	-0.446	0.428	0.301	-1.5	0.683	0.268	-0.831	0.0671	0.228	-0.373	0.394	-0.234	-1.14	-2.21	1.32	1.05	-1.37	1.36	-2.12	-0.473	1.58	-0.199	0.245	-0.924	1.17	-1.36	1.84	-1.19	2.57	0.235	-0.501	1.38	0.893	0.05	0.412	0.613	-0.0911
train_156	1	0	-0.365	0.223	1.06	1.4	-1.54	-0.778	-1.18	2.39	-0.625	-0.824	-1.33	-0.801	-0.664	-0.515	0.853	-0.168	-0.217	0.555	-0.0394	0.791	1.59	1.45	0.598	-0.619	-1.98	0.916	1.46	-1.03	-0.463	-0.941	1.37	-0.707	-1.96	-0.295	0.99	1.9	-2.29	0.00385	-0.0575	-1.28	-1.23	2.37	0.0901	0.202	-1.41	-1.02	-0.632
train_157	1	0	-2.25	1.06	0.259	0.265	-0.125	-0.883	0.0609	0.142	0.045	-0.143	1.04	0.47	0.937	0.438	-0.421	-1.23	-0.297	-0.0464	-0.0742	0.519	1.01	-1.38	-0.0017	1.68	-0.242	-0.563	1	-0.562	-0.605	0.27	1.24	-0.225	-1.79	0.296	-0.597	-0.133	0.302	0.955	0.19	-1.21	-0.843	1.37	0.302	-1.22	-0.485	-0.384	0.67
train_158	1	0	0.672	0.564	0.529	-0.946	-2.48	-1.61	-0.674	1.09	-0.601	-1.06	-0.203	0.144	0.187	-1.4	1.01	-0.482	1.4	1.68	-1.24	2.55	-0.431	0.446	2.33	0.00809	0.0559	0.999	0.424	-1.37	0.965	1.3	-2.04	-0.0697	-0.912	0.4	-1.29	0.111	0.117	-2.29	-0.57	-0.671	-1.63	0.642	1.13	-0.569	0.291	0.411	-2.33
train_159	0	0	0.942	-1.05	-2.05	0.0594	1.26	-0.632	0.385	0.746	-0.795	-1.72	-0.558	2.4	-0.827	0.5	1.6	0.859	1	1.98	-2.22	-0.8	-1.45	-0.248	-0.83	2.22	2.26	-0.307	-0.307	-1.09	-0.531	-0.159	-0.594	2.34	-0.303	0.458	-0.068	-0.799	0.196	-0.402	-0.573	-1.03	-0.0748	-0.497	-2.21	0.41	1.68	1.6	0.402
train_160	0	1	0.475	-0.563	0.699	-1.29	-0.506	-1.29	0.705	-0.879	0.141	0.969	1.7	0.138	1.39	-0.726	1	-0.8	-1.35	-1.07	-0.9	-0.832	-0.204	-0.876	-1.15	-0.0619	0.193	0.186	-0.511	-0.445	-0.242	-1.06	0.548	0.141	-0.463	-0.301	0.176	-0.227	-0.752	-0.159	0.0804	1.17	0.793	-0.619	-1.03	-0.443	1.89	1.12	1.26
train_161	1	0	0.543	1.86	-0.0383	0.556	0.825	-0.315	0.534	-0.477	-0.472	-1.51	1.09	-0.991	-0.868	2.73	-0.815	2.09	1.02	0.105	1.9	0.747	0.083	1.43	0.608	1.43	-0.482	0.626	-1.06	-0.183	0.434	0.206	1.54	1.26	0.764	-0.539	0.0487	-0.186	0.0773	0.583	-0.522	-0.534	2.3	-1.28	-1.03	-0.22	0.313	-0.766	-1.91
train_162	0	0	-0.857	0.525	0.705	-0.869	0.846	-0.569	-0.778	-0.831	-1.15	-2.78	-1.13	0.0685	-1.21	1.09	-0.469	0.71	-0.61	0.187	1.6	0.505	1.23	0.822	-0.946	0.219	-0.0409	-0.402	-0.977	-0.562	0.736	1.01	-0.392	0.561	-0.394	0.646	-0.944	-0.774	-0.429	0.333	0.396	-0.58	1.46	-0.955	0.154	0.584	-1.52	-0.997	0.0323
train_163	0	1	-0.664	-2.14	-0.694	0.727	-1.08	0.304	-1.99	-0.737	0.323	-0.687	0.793	-0.966	0.0821	1.57	0.795	-0.474	-0.553	1.07	-1.79	1.07	-0.26	-0.366	-0.702	-0.194	-1.34	-0.365	-1.01	0.286	1.7	-0.633	-1.37	1.07	1.39	-1.26	-1.64	0.71	-2.04	0.855	-0.45	-1.14	-0.0451	0.272	-2.65	-0.499	0.794	-1.11	0.9
train_164	0	0	1.66	-1.81	-0.274	1.55	0.361	-0.368	-0.39	1.09	1.34	-0.188	1.06	0.307	-1.18	0.513	-0.281	1.1	0.143	1.21	-0.393	0.619	-0.473	-1.98	-0.768	0.327	-0.117	-0.263	-0.826	-1.16	1.55	1.51	0.885	-0.713	-1.82	0.0548	-0.884	0.379	-1.53	1.63	0.822	0.731	-0.141	-0.598	1.15	1.24	0.913	1.3	-0.235
train_165	1	1	0.867	0.459	-0.426	0.221	-0.276	-0.0286	0.853	0.814	-1.3	0.369	1.28	0.6	-0.966	-2.25	1.57	-0.562	-1.51	-0.87	0.241	-1.08	-0.857	-0.605	-0.31	-1.4	-1.39	-0.116	-0.819	-0.204	0.962	0.12	-1.45	1.45	1.08	-1.49	-0.579	-0.416	0.706	-0.164	0.867	0.113	-0.638	0.835	-0.583	-1.15	0.46	1.27	-0.596
train_166	0	0	0.493	0.453	0.569	1.66	-1.72	-1.26	-1.62	0.98	-0.81	-0.165	0.642	0.103	-0.41	-1.79	1.12	-0.0267	0.116	-0.845	-0.674	0.17	1.21	-0.799	1.79	0.028	-0.272	-0.841	-1.1	1.31	1.23	1.15	1.41	1.05	0.134	0.474	-0.437	0.775	0.525	-0.633	0.426	-0.621	0.63	0.303	-0.146	-0.281	1.13	1.73	-1.35
train_167	0	1	-0.457	-0.95	-0.558	-0.276	0.233	1.26	1.25	-1.03	0.323	-0.032	2.49	0.206	-0.121	-0.881	0.00702	-0.29	0.392	-1.86	-1.12	-0.875	-0.307	-1.8	-0.405	1.34	0.626	-0.433	-0.187	-0.206	1.2	-1.2	1.52	-0.457	0.789	1.19	0.141	-0.92	-1.53	0.788	0.0887	0.524	0.415	0.783	-0.574	2.19	0.512	-1.1	1.49
train_168	0	0	1.45	-0.116	-0.575	1.06	-1.23	-0.0971	-0.114	-0.608	2.63	-0.579	-1.97	1.82	0.894	-1.87	-0.0909	0.422	0.721	1.09	0.858	1.98	1.08	-0.503	-0.625	-0.0263	0.466	-3.68	0.767	-1.43	-0.466	0.471	-0.417	0.345	0.141	1.45	0.6	-0.433	-0.244	0.927	-0.104	-0.168	1.53	-2.62	0.418	-0.95	1.28	0.364	0.612
train_169	0	1	0.83	0.418	0.61	0.226	-0.338	-0.668	-1.3	0.55	-0.455	0.354	-1.22	2.06	0.835	-0.229	1.3	0.417	0.299	-0.836	1.54	-0.254	1.83	0.806	-0.261	-1.15	0.215	0.501	0.0579	-0.87	-0.975	1.03	-0.184	0.863	0.324	0.189	0.541	0.552	-0.336	1.39	0.329	1.03	0.025	-0.555	0.12	0.707	0.655	0.131	-0.449
train_170	0	1	0.371	-0.448	-2.79	0.761	-1.5	-0.926	-0.872	-0.757	-0.557	-0.226	-0.095	1.02	0.524	-0.524	-0.671	-0.464	-0.203	1.48	-1.47	0.857	1.4	0.222	-0.201	-0.046	1.69	-0.609	1.19	-1.14	-0.328	0.286	-1.91	-1.08	0.0287	-0.303	-0.859	-1.2	0.641	-0.282	-0.153	0.155	-0.388	-1.35	0.0566	0.312	-0.41	0.984	0.798
train_171	1	1	1.21	-0.957	0.614	0.241	1.38	-0.712	-0.622	0.433	1.09	0.592	-0.0105	2.02	0.937	1.66	0.0474	-0.577	1.28	-0.33	1.39	1.56	0.188	1.76	-0.328	-0.576	-0.189	-2.05	-0.0466	-0.915	-0.742	0.541	1.01	1.16	1.9	0.369	1.19	-0.419	1.29	-0.591	0.276	-0.142	1.5	1.42	-0.614	-0.479	0.124	-0.233	0.31
train_172	0	1	-0.833	-0.576	-0.315	0.788	-0.118	-0.807	-0.543	-2.15	1.07	-0.379	0.535	-2.12	0.217	-0.55	-0.824	-0.332	-0.298	-0.558	-1.41	-0.918	0.0775	0.509	-0.935	-0.248	-0.139	1.11	-1.1	1.41	0.311	0.151	1.39	-0.0663	-1.29	0.271	-0.485	0.00571	-0.812	0.852	0.635	1.09	-0.69	-1.14	-0.512	-1.63	0.744	-1.22	1.35
train_173	0	0	-0.463	-0.749	-0.195	-0.67	-0.642	-2.78	-0.626	-0.639	-0.609	-0.583	0.111	-0.012	0.583	1.16	-2	-1.96	-0.5	-0.477	1.02	-1.79	0.677	-1.48	-0.382	1.13	0.442	0.173	-0.238	-1.24	1.23	1.54	-0.68	-0.419	-0.417	1.75	-1.13	-0.401	-0.0204	-1.11	-0.0364	1.12	0.0848	0.547	0.456	-0.79	-1.08	0.576	0.48
train_174	1	0	-0.133	-1.42	0.2	-1.6	-0.884	-1.26	-0.814	-0.0808	-0.907	0.263	-1.43	1.13	1.3	-0.433	0.465	-0.203	-0.452	-1.73	0.977	-1.74	-0.202	0.633	-0.067	-1.64	0.173	-0.72	-1.7	-0.568	-0.0169	0.424	-1.01	1.7	0.584	0.988	0.736	0.137	1.52	-1.31	1.05	0.657	0.844	0.6	-0.509	1.8	-1.24	0.632	-0.935
train_175	0	1	-0.0652	-0.12	-1.88	-0.709	-0.78	0.471	-2.19	0.629	-0.731	0.407	-0.65	-0.13	-0.0595	0.39	-0.52	-0.761	-1.03	-0.453	1.55	0.275	1.71	-0.158	-0.139	-0.462	-0.719	0.25	-1.2	-0.585	-0.902	-0.298	-0.313	0.569	0.155	-0.012	-0.685	-0.664	-0.622	0.192	-0.119	1.32	-1.19	0.354	0.0963	-0.405	1.16	-0.293	-0.551
train_176	0	1	-0.847	-0.0299	-0.353	-1.89	0.156	-0.47	-1.49	-1.67	0.684	-0.755	-2.13	1.32	2.04	0.05	-1.22	-1.2	-0.58	1.01	0.686	-1.56	1.18	-1.52	-0.878	0.671	-0.366	1.83	-0.00768	-0.902	-0.767	-1.87	-1.08	-1.47	-0.909	-0.303	-0.353	-0.779	-1.04	-0.937	0.727	1.08	0.42	0.0998	1.49	0.136	-0.262	0.0696	0.261
train_177	1	0	1.42	1.49	-0.178	1.68	1.63	1.22	1.5	0.149	-0.468	-0.0557	-0.476	0.732	1.22	0.23	-0.0962	1.21	2.47	-0.333	-0.165	0.0724	1.19	-0.25	-1.56	-0.837	-0.677	-0.803	0.258	1.22	-1.21	0.345	-0.343	-0.809	0.77	0.362	0.709	-1.1	-0.944	0.278	-0.26	-1.04	-0.215	0.782	-0.801	-0.549	-1.06	0.836	-1.91
train_178	0	1	-2.01	-1.28	1.08	0.304	0.0223	-1.22	0.377	0.523	1.75	-1.05	-2.03	0.339	1.02	-1.3	-1.5	0.746	-1.73	-0.956	-0.383	-1.7	-0.345	0.214	-1.45	-0.713	0.935	2.54	-1.21	1.72	1.11	1.38	-0.542	1.07	-1.51	-1.85	-1.31	1.01	-0.135	0.485	2.35	0.622	-0.781	0.519	1.08	2.28	1.26	0.606	-1.19
train_179	1	1	-0.833	0.605	-0.244	0.0721	0.731	1.22	2.24	-0.452	0.839	-0.0798	1.3	1.74	0.552	-0.442	0.261	1.04	-0.263	-0.264	0.133	0.448	-1.91	1.04	-0.633	-0.522	-0.831	-0.562	-1.41	-0.83	-0.239	-1.13	1.78	1.03	1.64	-0.74	-0.203	-0.557	0.0966	-0.149	0.643	-0.67	-1.46	1.15	-0.899	-0.132	-0.876	1.21	-0.651
train_180	1	0	0.21	-1.58	0.514	0.785	0.205	1.04	1.45	-0.86	1.21	-0.461	0.265	-0.879	0.151	0.478	-0.192	1.82	-0.135	0.328	-0.264	0.927	-1.37	-0.055	1.11	1.5	-0.518	-1.9	1.5	-0.411	0.0903	-0.495	2	0.479	-0.911	1.9	0.147	0.778	-1.28	-0.898	-1.42	-0.899	0.603	-1.32	-1.14	-0.0539	-0.384	-0.83	-0.209
train_181	0	0	-1.3	-1.34	-1.65	-1.4	-1.39	-0.257	-0.528	-1.49	-0.49	-0.445	-0.67	-0.745	-1.12	1.45	0.028	-1.2	0.1	1.05	-1.51	-1.44	0.554	1.19	-1.19	0.277	-0.898	-0.335	1.09	1.2	1.25	0.874	0.246	-0.652	-0.214	-1.32	-0.0687	-1.11	-0.972	1.07	-0.276	-0.792	0.859	-1.8	-1.53	0.00922	-0.422	-1.3	2.18
train_182	1	1	-1.44	0.4	0.539	0.845	0.688	-0.0433	1.12	1.25	-0.0972	-0.309	1.25	0.851	-0.297	0.379	-1.55	0.813	-0.706	0.659	0.578	-0.283	-1.36	-0.628	-0.0351	1.51	0.289	1.06	-1.8	0.688	-0.926	-0.871	-0.0116	-0.308	-1.52	-0.304	-1.23	-1.62	0.13	-0.542	0.723	0.45	1.96	1.14	1.39	0.632	0.978	0.487	1.65
train_183	0	0	2.13	-0.556	-1.67	1.47	-0.388	-1.11	-0.00986	-0.316	-0.981	1.26	-0.948	-0.118	0.633	-0.0669	1.38	0.332	1.42	1.39	0.688	0.825	1.17	-0.43	1.2	1.37	0.891	-0.198	1.24	0.402	-0.629	-2.05	-0.553	0.654	-0.836	1.63	1.13	-1.47	-1.33	0.923	-2.66	-1.02	1.19	-0.0139	-2.04	-1.3	0.711	-0.856	-1.15
train_184	1	0	-1.65	0.601	-1.15	-0.0363	1.61	0.848	-0.0534	-0.943	-0.378	-1.12	-1.24	-0.168	-2.88	1.61	-0.0299	0.442	-0.567	0.0227	-0.153	0.00209	-0.177	0.72	1.69	0.886	-2.55	-1.21	1.27	0.599	1.39	1.01	1.19	-0.0843	-0.324	-0.805	-0.41	1.18	-0.153	-0.0373	-1.16	-0.495	-1.2	0.547	0.603	-1.28	-0.688	-1.86	-0.843
train_185	0	1	1.24	-0.457	1.17	-0.391	-0.0663	0.548	0.833	1.3	-1.86	-0.112	0.309	0.0357	-0.28	-0.641	-0.0658	-0.0464	-0.414	-0.917	0.0396	0.491	0.852	-1.59	0.349	0.301	1.17	0.327	-0.709	1.06	0.8	-0.37	-0.326	1.67	1.88	0.0124	-0.0552	-0.316	1.87	-0.758	-0.717	-0.393	0.503	0.488	-0.857	-0.866	-0.403	-0.33	0.708
train_186	0	1	-0.206	-0.474	-1.59	-0.915	0.723	-0.167	-0.661	0.415	1.34	-1.12	0.912	-0.0509	-0.235	-1.89	0.79	1.1	-1.99	-1.45	-0.891	-0.14	0.282	0.00402	-1.63	-1.98	1.27	0.375	-0.0152	-1.31	0.994	-0.29	0.338	0.669	-0.0105	-0.056	-0.344	-0.944	-0.722	0.0532	0.678	1.17	-0.0247	-0.169	-0.0209	1.75	0.812	-0.852	1.96
train_187	1	0	0.397	-0.366	0.833	-0.883	0.242	-1.02	1.75	-1.58	-1.18	-0.0104	0.169	-0.794	-0.35	0.263	1.97	0.435	1.21	0.425	1.2	1.94	-0.349	-0.672	-0.49	-0.177	0.211	-0.0466	-0.88	0.15	-1.25	-0.2	-1.08	-0.584	-0.909	-0.493	2.14	-1.01	-1.37	0.54	-1.73	0.556	0.562	-0.214	0.434	0.772	-0.0421	-0.0936	-0.991
train_188	0	1	0.0584	-1.85	-0.547	-0.807	-0.536	1.6	1.01	0.511	1.11	0.793	1.18	-0.326	-1.53	-0.852	-1.32	1.11	-0.806	-1	-0.816	0.231	-0.699	0.823	0.693	1.11	-0.748	-1.12	0.929	0.562	0.474	-1.27	0.227	-0.383	-0.392	1.96	1.46	-1.13	-0.691	0.685	-0.689	-0.031	0.196	0.0299	-0.323	0.673	-0.151	1.04	1.33
train_189	1	0	-0.142	-0.124	-0.264	0.364	1.32	-0.012	1.33	-1.44	0.171	1.05	0.764	-2.19	2.58	0.997	-1.78	-1.46	0.769	0.907	0.851	-0.627	-0.105	-0.677	-1.2	0.161	-0.611	-1.23	0.0325	0.832	-0.0326	1.43	0.77	-0.633	-1.14	1.49	0.312	-0.521	-1.19	-1.25	0.68	-1.96	0.298	0.293	0.799	-1.35	-0.433	-0.479	-0.367
train_190	1	0	0.112	1.49	0.248	0.905	-0.767	-0.0365	0.181	-0.0969	0.0623	-0.317	0.449	-0.649	-0.0679	-0.757	0.338	-0.486	0.446	0.0351	1.64	0.761	-1.68	0.899	1.71	1.04	-1.16	0.487	-0.26	-0.476	0.342	-1.11	-0.00149	-1.55	0.571	1.08	0.259	-0.266	0.56	-2.72	-1.99	0.064	0.839	-0.835	2.23	-0.176	-0.534	0.964	-2.08
train_191	0	1	-0.273	0.414	-0.893	-0.498	0.516	-0.415	-1.48	0.641	0.205	-0.611	0.526	0.363	-0.532	1.48	0.386	-0.568	-0.751	-1.48	1.07	-1.93	0.853	-0.625	-0.79	1.24	-1.04	-0.382	-1.51	-0.879	-0.151	-1.71	0.708	1.6	-0.197	-0.562	-0.257	0.0722	-1.78	1.2	-0.509	0.359	0.0595	-0.0545	-1.49	-0.985	0.807	-1.35	2.03
train_192	1	0	0.983	-0.671	1.38	1.63	1.02	1.56	-0.59	1.22	1.3	1.08	-1.16	-0.571	-0.853	-0.184	1.06	-0.234	0.668	0.857	-0.448	-0.341	-0.0571	0.511	0.325	-0.379	0.241	-0.479	1.45	0.569	-2.63	-0.754	0.833	-1.72	-0.104	-0.678	0.289	1.51	0.0502	-1.04	1.86	-0.177	0.856	0.319	1.15	-0.667	0.224	-0.0778	-0.298
train_193	0	0	-1.41	0.206	0.764	-1.66	-0.383	-1.24	-0.0743	0.871	-0.857	0.405	0.179	-0.178	-1.81	-0.0831	1.17	-0.663	0.996	-0.916	0.481	-1.24	0.412	-1.86	0.00781	-0.387	1.46	-2.08	-0.771	-1.4	0.0167	0.374	-0.77	-1.12	-0.407	0.817	-1.14	1.29	0.829	1.81	-0.846	0.615	0.624	-1.32	-0.326	-0.261	-1.06	0.187	0.448
train_194	0	0	0.489	-0.265	-0.668	-0.905	0.368	0.722	-0.438	-0.796	-0.275	-2.02	-1.18	-0.385	-0.00848	1.42	-0.834	0.877	0.274	1.48	-0.277	-0.408	-1.31	0.342	-1.16	0.0173	0.688	0.569	0.0923	1.11	0.566	0.877	-1.23	-1.87	0.264	-0.209	-1.23	-0.105	1.38	0.879	1.36	0.0364	2.29	-0.939	0.233	0.461	-0.385	-1.42	-0.664
train_195	1	0	0.953	1.58	0.546	1.1	1.16	1.03	2.04	-0.461	-0.51	0.538	2.47	-2	-1.93	1.15	-0.937	-0.65	0.798	0.681	-0.00561	1.47	0.151	-0.113	-0.139	0.445	-0.21	-0.98	0.76	0.937	-0.826	-0.268	0.917	-1.83	-0.0481	1.27	0.667	-0.812	1.79	1.56	0.417	-0.961	-1.39	0.485	2.69	-1.34	-2.02	-0.22	-0.754
train_196	0	0	-0.157	-0.34	-0.162	-0.771	-0.172	-1.2	-0.659	0.075	-0.764	0.928	-1.69	0.737	-0.0127	0.602	-0.963	0.25	0.00829	0.404	0.0339	-0.00373	0.589	0.309	1.14	-0.311	-1.3	-1.84	0.0886	0.971	0.184	-0.687	1.57	-0.324	0.0936	-0.233	0.424	0.451	0.444	0.205	0.128	-1.75	-0.846	0.617	0.363	0.0798	-0.958	0.113	0.712
train_197	1	1	1.3	1.12	-1.81	0.254	0.0463	0.419	-1.52	-0.748	1.03	-0.593	-1.23	0.704	-0.472	1.14	0.862	-1.17	0.505	0.792	1.26	-0.377	0.222	0.953	-0.747	0.142	-0.487	1.57	-0.485	-0.73	-1.68	0.665	-1.57	-0.0737	0.00943	1.09	-0.344	-0.324	-0.711	-0.529	-0.479	1.74	-0.806	1.27	0.655	-1.71	0.105	-0.609	-2.01
train_198	0	1	1.15	0.891	-0.29	0.62	-0.0223	-0.831	-1.55	0.618	0.499	0.457	-0.343	1.63	0.183	1.61	-0.102	1.13	0.43	-0.47	-2.33	-1.23	-0.377	0.747	-0.66	-0.557	-0.717	0.157	-0.152	1.48	-0.641	1.41	1.34	0.399	0.51	0.276	-1.65	1.52	-0.363	0.411	-0.117	0.797	1.15	0.118	-1.32	-0.407	1.11	0.695	1.39
train_199	1	0	0.521	-0.729	-1.19	-0.269	0.992	1.19	0.115	-0.394	0.309	1.53	-1.17	-0.315	0.805	-0.788	0.0821	0.993	-0.0302	0.788	0.969	2.35	-0.838	1.49	0.414	-0.893	0.838	0.0526	0.848	-0.8	0.199	-0.7	-0.289	-0.258	0.487	-0.578	0.712	0.571	0.978	-2.58	0.118	-1.86	-0.0585	-0.0472	-1.04	-1.52	-1.83	0.492	-1.9
train_200	1	1	1.3	0.9	1.52	-0.523	3.04	1.13	2.7	0.31	-0.497	-0.634	0.405	0.00727	0.612	-0.997	1.44	0.00112	0.624	-1.5	-0.471	0.376	0.979	-1.06	-1.47	-1.08	1.21	-0.067	-1.29	-0.238	-0.709	0.492	0.101	1.44	0.323	-0.671	1.73	-0.653	0.756	0.819	0.0395	-0.631	-2.25	1.98	0.817	1.15	-0.992	-0.388	-0.553
train_201	0	1	-0.24	0.42	-0.12	-0.742	-0.542	1.37	-0.959	-1.26	-0.871	0.313	-0.748	-0.443	0.601	2.16	-0.957	0.519	0.543	-0.451	-0.147	1.81	-0.899	2.88	0.278	-1.2	-1.73	0.965	-0.301	0.674	-0.0623	0.11	-1.27	-0.785	0.166	-1.55	-1.47	0.3	0.292	-0.0612	-0.238	-0.149	-1.1	-0.145	-0.856	-1.46	-0.407	-0.301	-0.0948
train_202	0	1	1.78	-0.444	-1.08	-0.843	0.777	-1.28	-0.968	-0.236	-0.456	-0.996	0.0726	-0.0594	-0.57	0.638	1.04	0.883	-0.396	0.296	-1.83	0.684	0.906	0.943	1.38	-0.00493	-0.952	1.57	-0.00256	1.04	0.618	-1.65	0.691	0.196	0.935	-0.0868	-0.352	1.18	-1.03	-0.139	-0.313	1.47	-0.687	1.45	-0.436	1.19	0.339	-2.13	0.94
train_203	1	0	-0.224	0.766	0.899	1.08	1.5	-0.571	0.971	2	0.0942	-1.04	0.285	-0.225	-0.0902	1.63	0.236	1.85	-0.258	-0.356	0.448	1.61	-1.25	0.198	1.21	-0.75	-1.28	0.416	-0.218	0.374	0.917	0.824	-0.327	1.7	0.259	0.183	-1.37	-0.301	1.2	0.213	0.277	-0.51	-1.52	0.605	-0.0916	-0.857	-1.39	0.0338	-1.51
train_204	0	0	-0.614	-0.392	-1.04	-1.11	-1.22	-1.31	-1.41	1.09	0.154	-2.42	0.799	0.739	0.391	1.03	0.561	0.283	-1.17	-0.773	-1.91	0.227	1.2	-1.74	-0.52	1.48	0.848	-0.2	-0.175	0.237	2.29	-0.605	-0.279	1.48	-1.71	3.63	-0.338	1.39	0.871	1.29	-1.46	-0.943	0.496	-0.245	-0.486	1.06	1.63	-0.104	-0.377
train_205	0	1	-0.262	0.187	0.277	-0.19	0.739	0.132	0.825	0.518	0.607	-1	0.34	-0.767	0.756	0.865	0.302	0.369	0.913	-0.0507	-0.234	-0.653	-0.168	-0.367	-0.579	0.522	-1.81	-0.773	-0.141	-1.7	-0.254	-0.936	-1.19	1.36	-0.647	0.102	0.0045	1.19	-1.18	0.735	-0.7	-1.09	-1.02	-0.209	0.265	-0.423	1.99	0.457	0.266
train_206	0	1	0.972	-0.328	1.04	0.439	-0.567	-0.25	-0.151	1.34	-0.0499	1.12	-0.699	-0.285	-0.902	0.116	-0.622	0.441	0.613	0.0371	-0.283	0.504	-0.777	0.0608	0.589	-0.229	0.599	0.288	0.954	0.399	-0.0141	-0.114	-0.287	-0.509	-0.241	-0.97	-0.989	-0.918	-0.00803	1.28	-2.32	-0.391	0.12	-0.905	-2.08	-0.307	1.22	-0.159	1.11
train_207	1	0	1.17	-0.0987	-0.282	0.487	0.0897	-0.484	1.44	0.285	-0.677	0.562	0.683	-0.475	0.633	-0.495	-1.88	-0.257	0.397	1.92	-0.214	1.62	1.41	-0.794	2.34	0.689	0.944	-0.356	2.06	0.267	-1.02	0.309	1.4	0.337	-0.138	-0.152	-0.814	1.54	1.18	-1.96	0.873	-1.06	-0.255	1.01	1.24	-2.06	-2.48	0.531	-0.94
train_208	1	1	0.078	-2.29	-0.317	-0.469	-0.336	0.986	-0.396	0.906	1.76	0.217	-0.948	1.11	-0.999	-1.96	1.5	0.175	-1.73	0.253	-0.358	1.94	-1.73	1.19	0.917	-1.91	-2.42	-0.148	0.575	-1.3	-1.52	-0.0141	-0.463	0.274	0.346	-0.59	1.99	0.994	-1.13	-1.34	-0.316	1.69	1.82	0.0284	0.692	0.821	0.662	1.49	0.407
train_209	1	1	0.493	-1.17	0.0873	-0.192	-0.406	1.75	-0.576	-1.27	0.271	1.62	-0.719	-1.13	-0.818	-0.213	0.358	-0.368	-0.294	-0.0391	1.48	-0.867	-0.225	0.277	-0.3	-1.89	-1.01	1.26	0.156	-0.326	-2.09	-0.957	0.5	0.222	-0.486	-0.00103	-0.458	-0.321	-1.9	-1.41	0.545	1.08	-0.432	-0.535	0.0835	0.813	-0.917	0.687	-0.387
train_210	0	0	-0.667	-1.67	-2.13	1.45	-1.36	-2.18	-0.509	-1.31	-0.617	-0.425	-1.8	-0.641	0.806	-0.616	-0.237	-0.436	-0.423	0.0865	-1.87	0.234	1.18	0.471	0.642	-0.216	1.33	0.199	-0.0289	1.24	0.727	0.675	0.717	-1.03	-0.829	1.92	-0.377	0.679	0.774	1.35	0.69	0.777	-1.46	0.466	-0.221	0.0325	0.127	-0.476	-0.712
train_211	1	0	-0.495	1.83	1.51	0.101	0.885	-0.618	0.852	-0.207	-0.884	0.867	0.289	0.309	-0.265	2.16	-1.13	-0.735	0.42	0.135	1.22	-0.947	1.63	0.427	0.934	1.49	-1.16	0.71	1.13	0.505	0.798	1.13	0.713	-0.116	-0.311	-0.0211	-0.392	-0.187	-0.268	-0.277	0.947	0.271	0.957	-0.546	2.12	1.64	-1.06	-0.431	-0.491
train_212	1	1	-0.277	1.47	0.0696	0.561	-0.507	1.51	-0.0109	1.22	-0.173	-0.623	-0.271	-0.807	-1.32	-0.352	0.69	0.149	-0.208	-0.413	0.101	1.29	0.536	-0.728	-1.23	-1.36	1.08	1.15	0.54	0.568	-0.843	1.5	-1.45	-1.02	-0.321	-0.0646	-0.972	-1.34	-0.439	-0.00348	0.74	1.04	-0.323	-0.512	0.838	-0.7	-0.89	1.55	-1.21
train_213	1	1	2.47	-0.238	-0.566	-2.44	1.38	0.436	0.386	0.29	0.491	0.359	-1.22	-1.84	2.11	0.357	0.28	3.18	0.832	0.861	0.591	1.29	-0.611	0.0416	-1.45	-0.442	1.52	1.72	1.45	-0.238	-1.26	-0.915	0.654	0.88	0.936	-1.5	1.54	0.936	-0.574	1.58	-0.157	-1.01	0.777	0.12	-0.789	-1.93	-0.831	-1.33	0.498
train_214	1	1	-0.271	1.21	1.51	-0.183	0.714	0.0969	0.864	0.0977	-0.518	-1.68	0.976	-0.962	-2.23	-0.293	-0.0023	0.828	-1.06	-2.42	-1.06	1.19	-0.0352	0.97	0.137	-0.614	-1.24	0.278	-1.79	-0.326	0.544	0.165	0.174	-1.18	1.18	-0.242	-0.478	-0.455	2.1	1.33	0.677	1.62	-0.521	0.24	1.48	0.396	-0.448	-0.578	-0.148
train_215	1	1	-1.43	1.25	1.09	-0.824	0.667	0.521	-0.803	-2.12	-0.941	0.0434	-0.332	0.755	-0.886	-0.142	0.601	0.702	-0.801	-0.119	1.92	-0.515	1.09	1.27	-0.523	-1.06	0.15	0.931	-1.22	0.907	-0.705	-0.39	-0.808	2.21	0.404	-0.542	0.188	-0.273	1.27	-0.154	0.943	-0.224	-1.84	1.32	0.428	2.15	-0.466	1.35	-0.192
train_216	1	1	-0.298	0.341	0.215	-0.792	1.09	1.13	-0.733	0.741	1.69	-0.0367	0.531	0.244	-1.46	1.79	0.231	0.786	-1.69	-0.332	-0.245	-0.827	-0.475	0.833	-0.624	-0.277	-0.564	0.829	-1.04	-1.6	0.65	0.446	0.0135	0.544	0.858	-0.909	-0.761	-0.155	0.598	-0.126	0.237	-0.273	1.51	-0.361	1.17	1.27	0.813	0.202	0.388
train_217	0	1	-1.79	1.39	-1.26	0.0876	0.383	-0.378	0.122	-0.337	1.86	2.58	-0.872	0.0531	-0.0144	0.77	-0.162	-2.86	-0.561	-1.03	0.112	-0.527	0.91	-0.744	0.396	-0.334	-0.547	0.154	0.103	0.622	-1.75	0.221	1.54	-0.255	-0.922	0.886	-0.798	-1.04	-0.784	-0.5	1.14	1.3	-0.504	0.0459	0.376	2.25	-0.328	1.11	1.08
train_218	1	1	1.81	0.589	0.0907	-0.662	1.29	1.46	1.54	-0.225	2.16	-0.214	1.6	-0.667	-0.45	-0.916	-0.461	0.258	0.797	-1.02	0.531	-1.25	-0.152	0.783	1.69	-1.19	0.331	0.192	-0.44	-1.16	-1.39	1.08	0.772	1.18	1.4	0.813	0.545	0.591	1.71	-0.314	-0.0194	-1.49	-1.69	1.52	1.24	-0.113	2.35	-0.225	-1.34
train_219	0	1	-0.34	-0.0688	1.26	-0.151	-2.35	-1.53	-1.1	-0.4	-0.175	0.724	-0.474	-0.862	1.47	-0.977	-0.0866	-0.984	-2.44	-0.424	-0.269	-0.923	1.33	-1.34	-0.0111	-0.606	1.52	0.498	-0.293	0.16	-1.28	1.61	0.686	1.86	-1.05	0.409	-2.12	0.388	-0.535	0.49	0.992	1.98	0.491	-1.37	2.06	2.61	-0.229	1.86	1.64
train_220	1	0	-1.83	-1.56	0.232	2.25	-0.315	-0.805	1.03	-0.709	-0.341	-0.0865	0.663	-1.61	0.346	0.824	-3.14	-1.19	-1.08	-0.507	0.00871	0.206	-0.78	1.5	0.76	1.71	-0.102	-0.453	1.23	0.263	0.756	-0.000604	0.0736	0.825	-2.13	1.61	-1.8	-0.917	1.1	-0.677	0.701	1.19	-0.819	1.01	1.33	-1.58	-0.726	-0.252	0.128
train_221	1	0	-1.33	-0.0816	-1.22	-1.31	-0.613	0.612	0.238	0.905	-0.457	-0.363	-0.109	1.41	-0.0577	1.06	1.04	-1.26	-0.304	1.59	2.43	1.3	0.869	-0.28	0.682	0.228	1.09	0.939	0.731	-2.2	0.585	-0.705	-2.45	-1.78	-0.308	0.209	0.504	-1.07	1.58	-1.79	-0.729	-0.48	0.108	-0.438	0.00581	-1.68	-0.566	-0.48	-2.91
train_222	0	1	1.67	0.75	-0.00393	0.761	0.524	0.106	-0.113	-0.708	-0.326	0.971	1.12	-2.17	1.15	-2.17	-0.623	0.364	-0.637	-1.16	1.35	0.136	-0.234	0.861	-0.518	-1.35	0.104	1.66	0.286	1.26	0.493	-0.834	-0.584	-0.85	-0.701	-0.57	0.255	0.92	0.0286	-0.29	-0.358	0.278	0.234	0.349	-1.05	-0.21	-0.283	-1.15	-0.296
train_223	1	1	-0.29	-0.414	1.23	1.71	2.15	0.228	-0.597	0.0457	0.854	-0.569	-0.649	-0.74	0.471	-0.949	1.12	0.37	-0.48	0.928	-0.227	0.503	-0.781	-0.593	0.827	-1.43	0.364	-0.701	-1.19	-0.336	-0.362	-1.77	1.22	-0.349	1.14	-0.633	-0.7	1.46	-0.745	-1.69	0.832	-0.16	0.0118	1.55	0.367	1.24	1.06	-1.11	-1.05
train_224	1	1	-1.37	1.45	0.344	-0.0514	0.978	0.952	2.12	-2.1	-1.4	0.648	0.712	-0.16	-0.231	-1.38	-0.395	0.424	0.938	-0.436	-0.247	-0.788	-1.73	0.645	1.12	-3.15	-1.91	0.123	-1.11	1.57	0.621	0.701	-0.0624	-1.26	1.19	-0.0941	-0.24	-0.576	-0.463	-0.761	-1.67	-0.221	1.41	-1.03	0.718	2.76	0.915	2.08	0.0647
train_225	0	1	1.15	-1.77	0.15	0.122	1.12	0.744	1.8	-0.793	-1.01	0.424	-0.806	0.992	-0.12	0.549	1.82	2.34	-0.804	1.8	-1	2.18	-0.0856	-0.854	-1.02	-0.844	0.77	0.129	0.274	1.36	0.463	-2.12	-0.521	0.983	0.486	0.295	1.1	-0.0814	-1.32	0.871	-1.94	1.59	1.85	-0.282	-1.05	-0.946	0.936	-1.54	0.0441
train_226	1	0	-0.0915	-0.505	-1.82	0.376	-0.638	-0.279	0.366	-1.64	-0.61	-1.4	-1.24	-0.0927	0.915	-0.998	-0.587	-0.168	0.00904	1.17	0.12	-0.497	-1.02	-0.212	-0.487	1.04	-0.997	-0.768	0.233	0.193	0.0466	-1.26	1.34	-0.969	-0.529	-1.38	2.31	-0.114	-0.136	-1	-0.442	-1.61	-1.19	0.827	-1.06	-1.41	-0.617	-0.097	-0.0124
train_227	1	1	0.763	0.689	0.677	-0.663	0.155	0.356	0.369	-0.679	0.606	-1.09	0.112	-0.592	-1.71	0.36	0.00447	0.783	0.213	-1.55	1.5	1.26	-0.13	2.24	0.17	-0.646	-1.25	-0.491	-0.529	-0.839	-1.89	0.304	-0.114	-0.523	0.783	-1.11	0.417	-0.985	0.909	-0.484	2.29	1.99	-0.42	-0.258	1.16	-0.423	0.218	0.852	0.679
train_228	1	0	-0.0928	0.73	0.748	0.147	1.11	-0.668	0.481	1.35	0.957	-0.839	-0.217	1.96	-1.65	1.26	0.276	-0.702	-0.999	1.8	1.6	0.715	0.703	-0.657	0.247	0.13	-1.15	0.117	1.97	-0.172	-0.157	-0.663	-0.00353	0.0367	-0.0418	-0.823	0.0581	-0.159	-0.694	-1.32	-1.37	-1.21	0.625	1.24	0.34	0.453	-1	-0.254	-1.47
train_229	0	1	1.73	0.75	-1.61	1.14	-0.362	0.285	-1.96	-0.56	0.406	0.717	-0.658	0.973	-0.0709	0.161	2.78	0.136	1.85	-0.841	0.769	0.855	-1.15	-0.289	-0.464	0.171	-0.702	-0.823	-0.0234	-0.734	-0.4	-1.71	-0.139	1.25	0.798	-0.0507	2.02	0.982	0.394	0.826	1.11	0.998	-1.37	-1.63	1.23	0.905	0.164	-0.0861	0.527
train_230	0	1	0.5	-0.668	-0.473	-1.45	0.318	1.7	-0.857	-0.254	0.876	-1.08	0.635	1.67	0.717	0.315	-1.77	-1.35	-0.463	1.21	-0.203	0.479	-0.0117	0.813	0.562	-0.271	0.119	0.481	-1.24	-0.0967	0.0252	-0.328	0.0507	-1.51	0.375	0.863	-0.917	-0.604	-0.875	-1	-0.386	-0.655	0.674	1.61	0.508	0.277	0.488	0.519	-1.79
train_231	0	0	-1.69	-0.73	1.07	0.68	0.625	-1.29	-0.222	-1.43	1.44	0.173	-0.578	-1.54	0.909	-0.817	-1.81	-0.815	-0.92	-0.0836	-0.445	0.203	-0.548	0.531	-0.691	0.174	-0.289	-0.689	0.0137	1.04	2.35	0.273	1.52	-0.167	-0.155	1.54	-1.43	-1.67	-0.0493	-0.729	1.05	0.71	0.352	-1.08	1.08	0.687	-1.49	-1.46	0.892
train_232	1	0	0.448	0.723	-0.552	0.0204	0.828	-1.52	-0.757	0.643	0.0831	0.0808	-0.00623	-1.35	-0.228	-0.326	0.293	-0.54	-1.6	0.104	1.49	-1.53	1.23	0.873	0.25	-1.13	-0.385	1.47	0.957	-0.776	-0.861	0.61	0.23	1.24	-0.531	0.173	-0.695	-1.29	0.99	0.267	0.351	-1.54	0.727	0.829	-0.406	-0.255	-0.861	1.38	-0.292
train_233	0	1	-1.52	-0.855	-1.66	0.517	-1.25	0.585	0.45	-0.984	-1.17	-1.42	-1.32	-0.626	1.78	0.839	0.516	-0.524	-1.43	1.96	-0.799	-0.681	-0.745	1.19	-0.371	0.738	-0.112	-1.12	0.6	0.249	-0.137	-3.02	0.664	-0.444	-2.18	0.0363	-1.46	0.943	-1.49	-0.137	-2.05	-0.35	-0.351	-0.33	-0.754	-0.87	0.91	-1.7	-1.12
train_234	1	1	1.38	0.859	-0.761	-1.23	0.689	1.21	1.01	0.824	0.348	-0.549	0.788	0.404	-1.5	-0.703	0.301	0.748	-1.22	0.15	-0.241	-0.0978	0.0482	-0.278	-0.307	0.0888	-0.181	-0.659	-0.877	0.0683	-0.531	-0.346	-0.708	0.25	0.109	-0.649	0.14	-0.505	0.748	1.9	-0.36	0.586	1.27	-0.758	0.633	1.38	1.91	-0.43	1.14
train_235	0	1	0.921	-1.23	0.223	1.18	-0.351	-1.16	0.286	2.58	0.903	-0.0163	1.11	1.36	-0.905	0.932	0.0458	0.334	-0.122	-0.03	-0.745	-0.739	-0.151	0.969	-0.183	-1.08	-0.397	-0.425	0.281	0.359	-0.567	0.0521	0.657	0.323	0.907	0.192	-0.445	-0.708	-0.468	1.19	-0.852	1.14	1.45	0.739	-0.746	1.07	1.17	1.31	-0.0215
train_236	1	0	0.0259	-0.52	0.0595	2.18	0.79	0.633	0.943	-0.443	0.19	0.037	0.631	-1.96	0.302	0.69	-1.23	0.676	-0.248	0.116	0.708	-1.14	-0.318	1.2	0.451	1.6	0.645	0.967	1.21	0.983	0.0584	-0.0518	2.15	1.25	0.254	0.332	-0.169	0.292	0.651	0.495	1.52	-1.53	0.657	0.162	-1.29	-0.795	0.567	-0.783	-0.653
train_237	0	1	-1.32	-1.58	-0.836	-0.448	0.65	-1.15	-0.875	-0.389	1.64	0.685	0.336	1.56	-0.0347	-0.386	0.276	-0.0017	0.333	0.679	-0.0552	0.062	-0.534	-1.67	-0.688	0.65	0.664	1.48	-0.578	0.352	0.352	0.0924	0.438	1.4	-0.127	-0.165	0.65	-0.998	-0.752	0.677	0.171	-0.335	0.998	-0.83	-1.55	0.618	1.23	0.285	0.234
train_238	1	1	-1.64	-0.504	0.218	1.39	0.221	-0.0243	0.927	-1.97	0.55	-0.728	0.0502	-0.0699	2.14	0.253	-0.0309	0.0696	-0.869	-0.973	-0.87	0.513	-1.36	0.579	0.962	-0.812	-1.74	-0.548	-0.0474	-0.476	0.903	1.25	0.0115	-0.13	0.768	1.87	-0.456	1.67	1.16	0.483	0.929	0.49	-0.0329	-0.73	0.366	1.06	0.242	0.19	0.214
train_239	0	1	-0.531	0.33	0.271	0.459	-0.0721	-1.07	-1.02	0.383	0.364	-1.24	-0.704	-0.229	-1.43	1.4	-0.734	-0.76	-1.87	1.41	-1.11	0.412	-0.374	-0.86	0.158	1.24	-0.764	1.11	-1.3	-0.243	1.97	0.488	-2.21	-0.0832	-1.11	-0.175	-1.47	-1.33	0.597	1.5	-0.451	0.52	0.926	-0.698	1.93	1.58	1.18	-0.616	-0.747
train_240	1	1	0.823	1.27	-0.53	-0.867	-0.0253	0.875	-0.423	-0.305	-0.349	1.15	0.0428	-1.16	-0.713	-0.905	0.566	-0.197	1.33	-0.379	0.818	-0.245	-0.159	-0.831	-1.31	0.548	1.76	1.16	-0.793	0.113	-0.877	-1.15	-0.115	-0.222	-0.369	-1.55	1.15	0.366	-1.55	-0.611	0.405	-0.463	-0.413	0.129	1.11	-0.125	-1.03	1.17	1.11
train_241	0	0	1.86	0.146	0.562	-1.06	0.0877	-1.57	-0.962	1.2	2.2	-0.604	-1.72	-0.177	0.884	0.684	-1.12	0.615	-1.03	-0.327	-1.64	-0.375	-0.579	2.09	-0.713	0.589	-2.29	0.272	0.413	-0.566	0.411	-0.165	0.559	0.334	0.611	-0.0832	-0.209	1.36	1.21	-1.55	0.282	-0.383	-0.282	-0.357	1.94	0.643	0.623	-1.35	1.46
train_242	0	1	-0.957	1.92	-1.79	-1.81	-0.168	-2.03	0.495	-1.62	0.949	-0.937	-1.76	-0.111	1.41	-0.706	1.52	-1.82	0.256	-1.38	-0.958	-2.11	-0.0984	-0.253	-0.795	-0.0884	1.11	-0.484	-0.408	-0.432	1.29	-0.53	-0.34	0.627	0.877	1.84	0.616	-0.106	-0.171	-1.7	0.211	1.4	-0.244	-1.09	-0.26	1.57	1.55	-0.885	1.06
train_243	1	0	2.07	2.24	-0.61	-0.0178	-0.714	-0.509	0.0242	0.163	-0.00396	0.917	0.281	-0.767	0.128	-0.0676	1.57	0.391	0.448	-0.0392	1.02	1.66	-0.0766	0.0692	1.15	-0.317	2.06	1.83	0.867	0.293	-1.92	-0.307	1.65	-1	-0.15	2.01	1.88	-0.38	1.01	0.129	-0.291	-0.621	-0.0641	-0.262	-0.188	-0.564	0.482	-0.647	-1.99
[truncated: 721 more columns]
