# Supplementary material for: A multimodal ConvNeXt-Tiny deep learning model for simultaneous prediction of IDH mutation and Ki-67 expression in gliomas
Source: PLoS One. 2026 Jun 26;21(6):e0351757. doi: 10.1371/journal.pone.0351757 (PMC13308780; doi:10.1371/journal.pone.0351757)
Supplement: S1 File — This file contains the de-identified tabular data underlying the findings of this study, including cohort assignments, clinical variables, molecular labels, extracted radiomics features, deep learning features, model prediction signatures, and numerical data used to generate the figures and tables. (ZIP) [file pone.0351757.s012.zip › Radiomics_test__ADC_test_radiomics.csv]

sample_id	y_idh	y_ki67	ADC_firstorder_Energy	ADC_firstorder_Entropy	ADC_firstorder_Kurtosis	ADC_firstorder_Maximum	ADC_firstorder_Mean	ADC_firstorder_Minimum	ADC_firstorder_Skewness	ADC_firstorder_Variance	ADC_shape_MeshVolume	ADC_shape_VoxelVolume	ADC_shape_SurfaceArea	ADC_shape_SurfaceVolumeRatio	ADC_shape_Maximum3DDiameter	ADC_shape_Maximum2DDiameterSlice	ADC_shape_Maximum2DDiameterColumn	ADC_shape_Maximum2DDiameterRow	ADC_shape_MajorAxisLength	ADC_shape_MinorAxisLength	ADC_shape_LeastAxisLength	ADC_shape_Elongation	ADC_shape_Flatness	ADC_shape_Sphericity	ADC_shape2D_MeshSurface	ADC_shape2D_PixelSurface	ADC_shape2D_Perimeter	ADC_shape2D_PerimeterSurfaceRatio	ADC_glcm_Autocorrelation	ADC_glcm_JointAverage	ADC_glcm_ClusterProminence	ADC_glcm_ClusterShade	ADC_glcm_ClusterTendency	ADC_glcm_Contrast	ADC_glcm_Correlation	ADC_glcm_DifferenceAverage	ADC_glcm_DifferenceEntropy	ADC_glcm_DifferenceVariance	ADC_glcm_JointEnergy	ADC_glcm_JointEntropy	ADC_glcm_Imc1	ADC_glcm_Imc2	ADC_glcm_Idm	ADC_glcm_MCC	ADC_glcm_Idmn	ADC_glcm_Id	ADC_glcm_Idn	ADC_glcm_InverseVariance	ADC_glcm_MaximumProbability
test_001	1	0	-1.48	0.419	0.741	-1.53	-0.75	-0.338	-0.236	-2.47	-0.759	-0.636	-1.3	-0.688	-0.577	0.338	-0.508	-1.7	0.516	-0.25	-0.241	-1.92	0.0025	-0.0703	-1.82	-0.976	0.226	-2.84	-0.443	1.83	-1.15	0.348	-0.326	0.0813	0.108	-2.13	-2.06	0.31	-0.626	-0.436	-0.313	-0.173	-1.31	-2.32	-1.06	0.629	-0.207	-1.42	-1.79
test_002	0	0	0.59	0.606	1.2	-0.699	0.159	-0.45	0.75	0.753	-0.0736	0.156	1.33	-0.696	1.87	1.08	1.5	0.228	1.05	-0.189	0.398	0.672	-0.0175	-0.73	1.21	1.91	2.35	1.12	0.726	1.11	1.79	0.453	0.207	-0.0325	-0.061	0.298	-0.355	0.292	1.03	0.971	1.17	-0.562	1.02	0.888	0.99	2.04	-0.595	-0.559	1.73
test_003	0	1	0.803	0.65	0.683	-0.325	1.3	-1.09	2.31	0.224	-0.144	2.23	-0.0762	0.386	1.44	-0.00374	-0.0284	-0.0246	0.329	2.31	1.15	0.244	-0.0544	2.06	0.0793	0.242	-0.107	0.909	1.44	0.0641	0.491	0.57	2.02	1.22	0.86	0.0839	0.864	1.23	-0.583	-0.0191	-1.08	0.623	-0.291	1.24	0.5	-0.161	1.29	-0.881	0.854
test_004	0	0	1.72	-0.614	1.14	0.457	-0.858	0.91	0.909	0.254	0.98	-2.09	0.672	1.26	-1.51	-0.605	0.603	1.24	1.16	0.972	-0.415	0.984	0.885	-0.583	0.363	-0.0633	2.31	2.04	1.69	0.271	1.15	0.239	-1.26	1.23	-0.382	0.335	0.249	0.439	0.58	-0.0317	0.248	0.598	-0.0427	-0.43	0.519	0.0121	-0.787	-0.699	-1.94
test_005	0	1	0.614	0.506	0.139	-0.72	0.113	1.09	0.301	0.778	-0.271	-0.714	-0.501	-0.182	-0.977	-0.63	-0.2	-1.37	-1.23	-1.6	-0.383	0.2	-0.934	1.26	0.0594	-1.38	1.26	-0.512	0.165	-0.651	-0.583	-0.671	-0.545	-0.375	-2.08	-0.889	-1.45	0.37	0.147	-0.519	-1.97	-1.95	-0.000603	0.224	0.664	0.899	0.0421	-0.426	0.365
test_006	1	1	-0.917	-0.611	-1.3	0.356	-0.0992	-0.232	-0.302	0.232	-2.85	-1.59	-0.744	-0.308	0.0669	-0.899	-1.09	0.0616	0.429	-0.0172	-0.772	-2.12	0.761	-0.458	0.564	0.916	-1.45	0.816	-0.107	0.0769	-1.12	0.976	-1.16	-1.59	-0.373	-1.36	-1.73	-0.0786	-0.548	1.28	-2.64	-1.85	-0.783	0.81	-0.638	-1.2	0.145	-0.61	0.519
test_007	1	0	-1.19	-1.14	0.854	0.554	-0.899	0.407	0.318	1.52	0.98	-0.697	-0.381	-1.53	-0.807	-0.552	-0.96	1.96	-0.0384	1.55	0.554	3.2	-1.68	-1.7	0.625	0.0358	0.63	0.0137	-0.526	0.691	0.4	0.0341	-0.655	-0.142	1.22	-0.803	0.011	-0.0612	0.293	-0.248	0.0752	1.76	-0.277	-1.07	-0.588	-1.25	-0.545	-0.868	-0.162
test_008	0	0	-0.716	0.256	-0.734	1.48	0.508	0.607	-0.498	0.883	0.529	-1.68	0.0734	0.47	-0.156	0.69	-0.298	0.29	1.21	0.077	1.1	1.02	-0.0499	1.28	0.496	0.718	0.216	1.59	0.615	-0.185	1.74	0.157	0.628	1.37	0.613	-0.654	-0.391	1.08	0.754	-0.32	0.354	0.0751	-0.75	0.62	0.214	1.89	-0.324	-1.09	0.296
test_009	1	1	0.572	-0.627	0.545	0.304	1.53	-0.247	-0.219	-0.584	-1.41	-0.479	0.555	0.677	1.98	-1.01	1.07	0.642	0.634	-0.347	-0.497	0.577	-1.26	1.5	0.681	0.641	-1.07	-0.0423	-0.691	0.76	-0.354	0.228	0.531	-0.0887	-1.26	0.547	-0.287	-1.34	0.732	0.513	-0.337	-0.281	-0.048	2.56	-0.655	0.249	0.284	-0.301	0.737
test_010	1	1	-0.643	-0.412	-0.79	1.01	1.21	0.692	0.653	0.062	-0.259	0.368	0.521	-0.114	-0.522	0.152	-0.413	0.494	0.933	-0.26	0.583	-0.187	0.773	-1.07	-0.99	1.15	-1.8	-0.37	0.794	-0.0133	0.275	0.204	-1.34	-0.276	-0.331	0.892	0.554	-0.322	0.102	0.554	-0.376	-0.2	-1.08	0.151	-0.569	-0.488	-0.515	0.545	-0.16
test_011	0	1	0.761	-1.58	-1.23	-0.944	-0.554	0.805	-1.46	0.0189	-1.48	0.837	0.116	1.74	0.979	0.872	-0.49	0.738	-0.143	-0.886	-0.753	0.774	1.53	2.09	1.55	-0.0681	0.876	-0.496	-0.126	-1.05	-0.91	0.122	0.295	-0.559	-0.136	-0.548	0.498	1.71	0.0126	0.0272	-0.3	0.709	1.02	-0.777	0.678	-1.23	-0.295	0.631	-0.75
test_012	1	0	-1.63	0.44	-0.363	-1.91	-2.65	0.124	-0.924	-2.31	-2.3	-0.354	0.142	-1.46	-0.544	-1.15	-1.43	-0.619	-0.104	0.196	-0.543	-0.494	0.853	-1.16	0.814	2.13	-1.76	0.0728	-1.03	0.73	2.35	-0.827	-0.377	-1.47	-0.449	-1.12	0.084	-0.565	0.455	-1.09	0.0358	-1.59	-1.45	0.384	-0.0732	-1.22	-2.15	-0.53	-0.808
test_013	1	0	-0.428	-0.79	-1.43	1.01	-1.46	0.0724	0.337	0.195	1.07	0.665	-0.568	-0.148	0.258	0.372	-0.279	1.49	0.373	-0.924	-0.729	-0.123	0.817	-0.00695	1.62	1.43	0.585	0.971	1.25	1.21	-0.297	-0.269	0.504	1.01	1.14	1.39	1.07	-1.63	0.604	-0.708	0.598	-0.0705	-0.556	1.14	1.09	-0.509	-0.108	-0.0739	-0.684
test_014	0	0	-0.861	0.896	-0.147	0.677	-0.0786	-0.602	0.979	1.24	-0.258	0.785	1.02	0.459	-0.938	-0.773	2.36	0.162	-0.522	-0.875	-0.553	1.63	0.0475	-0.27	0.182	0.412	0.346	0.0417	1.05	1.29	0.245	0.454	0.32	1.06	-1.11	0.428	1.16	-0.0907	-0.169	-1.37	-0.368	2.29	0.121	-0.258	0.704	0.436	-0.0448	0.741	0.35
test_015	1	0	0.702	-1.04	1.43	0.783	0.788	1.32	-0.666	3.34	0.925	-1.07	-0.449	1.89	1.99	1.03	0.657	-0.465	0.5	0.302	0.711	0.217	1.06	-0.906	1.55	0.118	1.66	-0.551	1.51	0.0414	-0.326	0.769	-1.3	-0.0571	-0.309	1.95	0.889	2.16	0.522	0.607	1.8	1.08	-0.0434	0.782	1.27	0.845	-0.215	-0.451	-0.27
test_016	0	0	-0.6	0.488	0.847	0.898	0.747	0.379	-0.927	-0.326	0.385	-0.401	0.543	-0.0984	-0.706	-1.1	0.262	-2.05	0.662	-0.295	0.975	1	0.404	0.425	-0.34	0.835	0.888	0.316	-0.786	-1.11	-0.323	-1.72	-0.302	0.266	0.348	0.949	0.852	-0.309	-1.22	0.249	-0.21	-0.0689	-0.841	0.407	0.916	0.0525	-0.0401	-0.117	0.202
test_017	1	0	-0.53	-1.31	-0.0394	-1.83	0.0714	-1.23	-0.827	0.362	-0.237	-1.04	-0.27	-0.0774	-1.2	-0.789	0.451	-1.42	-1.06	1.58	-0.333	-0.75	-1.54	-0.341	-2.21	-0.0544	0.139	-1.13	-0.288	-0.0469	-1.25	0.372	0.261	-2.05	0.222	-0.181	-1.04	-1.45	-0.542	-0.323	0.988	-0.24	-1.44	0.774	0.896	-1.07	-0.197	-1.08	-1.55
test_018	1	1	-0.0169	-1.99	-0.558	-0.972	0.538	0.811	-0.208	-0.0603	-0.479	-0.682	-0.426	-0.503	-1.69	-0.491	1.03	1.96	-0.903	-0.692	-0.663	-0.481	0.0317	1.77	-0.731	-1.03	0.162	0.958	-0.173	-0.377	0.637	1.01	0.247	0.0825	-0.684	-0.783	0.177	-2.37	-0.0326	1.73	-0.0754	-1.52	-0.069	-0.649	-1.7	-0.781	-0.942	1.31	0.493
test_019	1	1	-1.28	1.26	0.181	-0.892	0.28	-1.04	-2.72	0.104	-0.336	-2.2	-0.255	-1.54	-0.879	-0.343	0.0499	-0.463	-0.196	-0.508	0.814	-3.03	-0.314	0.13	-0.583	-0.805	-0.737	-1.6	0.586	-0.656	-1.94	-0.504	-0.521	1.52	-0.603	-0.573	-0.388	-1.01	-1.79	-1.51	0.677	0.129	-0.0121	-1.58	-0.749	-0.345	-1.65	-0.561	-0.36
test_020	1	0	-1.63	-0.205	-0.19	0.285	-1.34	-3.35	-0.758	0.0999	-2.21	-1.16	-0.946	-1.12	-0.246	-1.64	-2.15	-1.24	-0.139	-0.431	-0.653	1.38	-0.75	-1.57	-2.06	1.93	-1.97	-2.13	-0.238	-1.48	0.0453	-2.55	-0.312	-0.738	-0.0185	-0.119	-0.953	-1.19	-1.91	-0.213	-0.396	-0.0235	-0.902	-1.55	-0.048	-0.241	-1.45	0.0203	0.0247
test_021	1	0	-0.899	-1.28	-0.706	0.0673	-0.344	-0.71	-0.761	0.395	-0.0716	0.578	-0.158	-1.09	-0.496	-0.649	-0.182	0.534	0.795	-1.16	0.87	0.922	0.345	-0.626	0.533	-1.71	-0.196	0.00237	-1.19	-0.47	-0.866	-0.273	0.449	-0.276	0.545	-1.4	0.94	0.717	-0.239	-0.417	0.557	0.152	0.122	0.595	0.33	-0.025	-0.162	-1.43	-1.04
test_022	1	1	-0.968	1.26	-1.37	-1.23	-0.502	-0.677	-1.28	-0.625	1.07	-0.609	1.4	-1.72	0.293	1.17	0.349	-0.608	-2.38	-1.56	-1.06	-1.04	-1.95	-0.125	-1.98	-1.21	0.159	-1.16	0.156	-0.671	-0.427	-1.01	-1.29	-0.373	-1.67	0.488	-1.98	-0.589	0.16	-1.69	-1.26	-0.666	-1.3	-1.73	-1.35	-0.915	-1.67	-1.1	-3.44
test_023	0	1	1.51	-2.66	0.359	-0.854	1.9	0.368	-0.0579	2.27	0.47	1.1	1.39	0.445	2.33	0.76	-0.24	-0.659	1.51	1.03	2.14	0.0977	1.51	2.41	0.649	-0.807	1.14	-0.641	-0.0164	-0.403	0.102	-0.854	-0.069	0.0402	0.576	0.292	-0.55	0.452	-0.505	1.05	-0.509	0.342	-0.204	2.12	-0.686	0.0299	0.759	0.539	2.05
test_024	1	1	0.793	0.419	-0.479	0.57	0.15	0.582	-2.73	1.24	0.482	0.561	-1.29	0.785	0.341	-0.403	-0.0341	0.991	-0.608	0.0469	-0.552	-0.186	-0.0649	0.721	-0.356	0.993	-0.709	-0.0965	-1.93	1.24	1.22	-0.579	1.11	-0.468	1.91	0.562	-1.53	-0.438	-0.824	0.0705	-1.26	-1.63	2.25	-0.255	0.254	0.594	1.12	-0.0135	1.27
test_025	1	1	-0.633	-0.226	0.895	0.0208	0.195	-0.128	0.932	-1.3	0.48	-1.66	1.65	-1.11	-0.0435	1.12	-0.183	0.383	-1.82	-0.946	-0.511	-0.441	-0.882	0.218	-1.14	1.55	-2.35	0.799	-2.12	-0.413	-0.303	-0.744	0.0554	-1.64	-0.00288	0.76	-0.83	-0.296	-0.519	0.3	0.517	-0.852	-1.33	0.173	0.445	0.379	-0.952	0.625	-0.242
test_026	0	1	0.179	0.512	0.293	-1.46	-0.228	0.486	0.528	-0.113	0.2	-1.53	0.93	-0.674	-1.25	-1.22	0.852	-1.62	-1.08	-0.995	-1.16	-0.49	0.533	1.47	-1.2	-0.00739	0.0373	0.193	-0.916	1.29	1.88	0.206	-0.29	0.366	0.98	-0.769	-0.695	1.05	0.856	-0.968	0.161	-0.807	0.357	0.213	0.0801	0.53	0.0873	-1.9	0.522
test_027	0	1	1.36	0.216	-0.292	0.0886	1.5	-1.28	0.876	-0.756	1.98	0.581	1.18	2.28	-0.291	0.686	-0.093	2.28	-0.973	0.116	-0.537	-0.645	0.381	-0.117	-1.2	0.269	0.876	0.361	-1.51	-0.469	0.0889	-0.389	0.108	-1	0.413	0.539	-1.17	-0.0395	1.55	-0.918	1.12	0.62	-0.958	-0.113	-0.0967	1.75	-0.622	0.381	-1.14
test_028	1	0	-0.184	1.73	1.16	-1.27	0.678	0.575	-0.385	0.54	-0.158	1.57	-1.53	0.768	0.785	-1.75	0.416	1.13	-1.23	2.29	-0.439	0.555	1.62	-0.853	-1.69	0.79	-0.781	-0.613	0.137	-0.169	-1.45	0.126	1.27	-0.521	-0.737	0.334	1.26	-0.665	0.22	1.07	1.57	-0.294	0.236	-0.719	-0.0674	0.857	1.44	-0.277	0.0395
test_029	0	0	1.64	-0.68	1.03	0.512	-0.672	0.962	0.94	0.23	1.01	-2.1	0.64	1.26	-1.54	-0.562	0.511	1.38	1.09	1.04	-0.351	0.982	0.896	-0.562	0.427	0.0471	2.42	2.1	1.59	0.323	1.06	0.132	-1.31	1.33	-0.374	0.264	0.172	0.519	0.541	-0.114	0.277	0.636	0.0728	-0.347	0.523	-0.0764	-0.727	-0.796	-1.96
test_030	0	0	-0.721	1.63	-1.24	-1.32	0.983	0.854	-0.339	-0.608	0.627	1	-1.69	0.683	-0.74	-1.08	-0.122	-0.401	0.234	-1.77	0.259	-1.38	-0.0801	-0.0303	0.561	1.17	1.22	-1.1	0.21	0.309	0.0234	-0.351	0.837	0.896	-0.46	0.379	-0.741	-1.31	-1.18	-0.0588	-0.454	-0.543	1.15	-1	-0.838	1.63	-1.05	-0.463	-1.18
test_031	0	1	-0.625	0.647	-0.264	-0.0861	-0.949	-3.29	-0.788	0.234	-2.16	-1.14	-0.945	-1.08	-0.317	-1.2	-2.13	-1.28	-0.0449	-0.731	-0.642	0.936	-0.787	-1.23	-2.08	1.48	-1.45	-2.14	-0.272	-1.51	-0.0299	-2.59	-0.332	-0.64	-0.0179	-0.0228	-0.951	-1.17	-1.8	-0.312	-1.16	-0.395	-0.944	-1.13	0.0236	-0.333	-1.49	-0.289	-0.0034
test_032	0	0	0.566	-1.18	-0.735	1.58	-0.356	-1.03	0.137	0.198	-1.02	-0.915	0.65	0.5	-0.252	-0.0401	-1.04	-0.102	1.24	-1.6	-0.00781	-0.657	0.156	-0.613	-0.16	0.0476	1.27	2.04	-1.31	0.494	-0.0241	1.23	-0.0722	1.12	1.34	-0.144	1.87	1.04	-0.186	-0.259	-0.944	3.23	0.291	0.849	1.1	0.504	-1.67	0.893	0.246
test_033	1	1	0.2	1.6	-0.492	-0.49	1.06	-0.464	-0.17	-0.173	-0.4	0.535	-0.721	-0.931	-1.57	-1.1	-1.35	-0.258	-0.886	1.81	-1.04	0.545	-1.27	-1.33	0.32	1.45	-1.17	-0.875	1.16	-0.273	-0.357	-0.293	-0.144	-0.252	-0.66	-0.788	1.1	-0.732	-0.761	-1.48	-1.31	0.405	-0.747	0.207	-0.606	0.493	0.597	-0.449	-0.0156
test_034	1	0	-1.75	-0.495	-1.26	0.378	-0.525	-0.225	-0.273	0.201	-2.76	-1.64	-0.737	-0.366	0.0637	-1.29	-1.06	0.0596	0.462	-0.0061	-0.784	-1.78	0.763	-0.79	0.524	1.32	-1.5	0.88	-0.0655	0.176	-1.13	0.905	-1.24	-1.53	-0.493	-1.35	-1.85	-0.126	-0.45	1.11	-2.31	-1.3	-0.681	0.446	-0.663	-1.15	0.298	-0.625	0.423
test_035	1	1	1.21	-0.82	0.711	0.0964	-0.165	1.38	1.43	-0.815	0.876	-0.71	-1.76	0.339	0.865	1.79	1.44	0.37	-0.166	1.5	2.77	1.49	1.14	1.27	0.778	-0.000645	-0.0168	1.94	0.946	2.41	1.29	0.254	0.218	1.63	0.376	0.854	1.41	1.51	2.13	0.714	1.39	1.06	-0.839	0.293	1.69	-0.0592	0.0159	1.89	-0.334
test_036	1	0	-0.359	-0.619	0.513	0.312	1.23	-0.151	-0.113	-0.541	-1.34	-0.38	0.495	0.619	1.95	-1.28	1.07	0.795	0.67	-0.406	-0.568	0.878	-1.26	1.12	0.612	0.913	-1.08	0.016	-0.693	0.835	-0.266	0.199	0.408	-0.191	-1.23	0.475	-0.124	-1.46	0.704	0.621	0.117	0.123	0.117	2.28	-0.689	0.246	0.273	-0.178	0.677
test_037	0	0	-1.46	1.9	-2.1	-1.79	-0.744	0.509	-0.541	0.475	0.305	0.652	-1.49	0.739	-1.62	-0.639	-0.703	-0.92	0.702	-1.08	0.592	0.168	-1.32	0.0245	-1.65	-0.57	-0.69	0.0701	-0.118	-2.96	-0.3	1.17	-1.07	-0.739	-2.29	-0.365	0.0603	-0.313	-1.1	-0.836	-0.62	0.283	0.736	-1.52	-0.516	-0.379	-0.0826	-0.248	-1.05
test_038	0	0	-0.686	0.591	1.58	-0.531	-2.7	1.78	-0.053	0.486	-0.408	-1.17	0.458	0.337	-0.514	-1.06	1.48	0.412	-1.12	-0.285	0.392	0.454	-0.27	-0.505	-0.369	-0.0302	-0.932	1.03	0.845	-0.458	-0.244	0.345	1.08	0.425	-0.641	-0.066	0.793	0.164	0.0425	-0.968	-0.964	0.943	0.857	-1.44	0.824	-0.285	-1.22	-0.819	0.765
test_039	1	1	0.842	-0.501	0.731	-0.401	1.64	3.06	1.55	-0.0952	1.65	0.25	-0.0939	1.42	1.51	0.389	1.13	0.731	0.998	-0.643	1.32	0.768	2	0.866	1.74	-0.831	1.28	1.17	1.52	1.48	0.399	0.606	-0.201	2.61	-0.952	0.292	0.72	1.33	0.227	0.564	0.258	-0.294	0.738	-0.384	-0.914	1.24	0.561	0.702	0.754
test_040	0	0	0.766	-1.51	-1.27	0.363	1.56	1.38	0.395	1.5	0.847	0.559	-0.446	1.59	1.57	0.907	0.642	-0.588	2.14	-0.234	0.581	1.24	-0.653	0.0589	1.41	-0.0567	1.74	0.768	0.939	-0.293	0.909	-0.282	-0.578	-0.835	0.505	-0.365	0.433	1.54	1.12	-0.928	-0.39	0.559	0.0231	2.36	1.03	0.202	0.944	1.16	0.539
test_041	0	0	-2.16	1.62	0.138	-1.22	-1.29	-0.245	-1.54	0.811	1.09	-1.36	2	-0.111	-1.45	-1.46	0.654	0.0903	-0.735	-1.54	-2.06	-0.45	0.758	-0.722	-1.97	-1.29	0.738	-0.969	-1.35	0.954	1.02	-0.485	-1.01	-0.965	0.747	-1.01	-0.288	0.83	-0.673	-0.508	-0.984	-0.0504	0.0166	-0.388	-0.381	-0.944	0.708	-0.959	-0.00515
test_042	0	1	0.807	0.633	0.642	-0.364	1.37	-1.13	2.41	0.245	-0.196	2.36	-0.0528	0.374	1.26	-0.105	-0.0392	-0.0164	0.406	2.38	1.06	0.22	-0.0489	2.04	0.0111	0.206	-0.0203	0.958	1.41	0.0102	0.382	0.647	2.04	1.23	0.667	0.0336	0.864	1.21	-0.7	0.111	-1.04	0.624	-0.262	1.26	0.375	-0.226	1.25	-0.876	0.808
test_043	1	1	0.0627	-0.713	-0.47	0.427	0.217	-1.58	-1.21	-0.409	0.856	0.19	0.216	1.94	0.234	0.424	-2.57	0.635	-0.3	0.0483	-0.868	0.116	0.393	0.856	0.591	0.317	0.158	-0.266	1.01	-0.791	0.765	1.04	-1.96	1.51	-0.35	0.151	-0.69	0.809	0.116	0.179	0.0562	-0.622	0.367	-0.4	2.67	-0.346	-1.69	2.07	-1
test_044	1	0	-1.81	-0.697	-1.2	0.36	-0.496	-0.184	-0.284	0.203	-2.8	-1.57	-0.712	-0.375	0.033	-1.36	-1.03	0.0332	0.467	-0.0137	-0.732	-1.8	0.695	-0.872	0.679	1.25	-1.46	0.834	-0.00343	0.0994	-1.03	0.943	-1.31	-1.63	-0.321	-1.29	-1.74	-0.13	-0.523	1.27	-2.27	-1.33	-0.708	0.512	-0.618	-1.2	0.246	-0.673	0.64
test_045	1	1	0.819	-0.968	-0.385	1.03	-0.706	-0.688	-1.24	-1.09	-1.49	-0.558	-0.312	-0.61	-1.77	-0.715	0.212	-0.474	0.379	-1.2	1.5	-0.205	-0.989	-1.72	-1.49	-2.1	0.00846	-1.48	0.00406	-1.69	0.961	1.01	-0.77	-0.361	-1.6	0.206	-0.295	-1.42	-0.333	-0.319	-2.38	-0.466	-1.64	-1.58	-1.13	-1.03	-0.791	-0.343	0.488
test_046	0	1	-0.225	0.76	-0.494	-1.7	0.856	1.15	0.18	-0.926	0.138	-1.34	0.715	-0.609	0.521	0.523	-1.12	0.934	0.444	-1.7	-1.02	-2.23	1.48	0.0147	-0.23	0.45	0.424	1.75	-0.0845	0.695	0.349	2.25	-1.09	-0.697	1.5	2.01	-0.787	-1.96	-0.854	-1.49	0.473	-0.246	0.0474	0.877	1.45	1.23	0.286	-1.47	0.222
test_047	0	0	-0.442	0.376	-0.407	0.863	-0.372	-0.338	-1.67	-0.167	-0.0877	-1.04	-0.472	-2.18	-0.763	-1.38	-0.72	-0.00658	0.466	-0.0448	0.176	-1.39	-0.312	-1.7	-0.541	1.09	-1.94	-0.138	1.09	0.536	0.699	-0.251	-0.737	-0.954	-0.987	0.854	-0.49	-0.803	1.16	-0.486	-1.22	-0.425	0.739	-0.536	0.318	-0.583	-1.43	1.17	0.172
test_048	0	0	-1	-0.43	-0.705	-0.158	-0.369	-0.566	-0.864	0.388	-0.0183	0.462	-0.183	-0.95	-0.535	-0.562	-0.207	0.614	0.763	-1.6	0.987	0.883	0.389	-0.654	0.589	-1.69	0.126	0.02	-1.15	-0.471	-0.827	-0.249	0.374	-0.363	0.547	-1.39	0.94	0.781	-0.24	-0.434	0.274	0.1	0.248	0.556	0.383	-0.114	-0.208	-1.85	-0.992
test_049	0	0	-2.14	1.43	-1.32	-1.55	-0.949	-1.09	-0.93	-0.433	-0.436	-0.439	-0.711	-0.729	-1.64	-0.448	-1.43	-0.0767	-1.47	0.177	1.14	0.137	-0.715	-0.849	-1.11	1.6	-1.11	-1.88	-0.587	0.67	-0.36	-1.63	-0.506	-1.28	-1.85	-0.205	-0.164	-0.408	-1.78	-0.464	-2.37	0.6	-2.61	0.021	-0.214	-1.06	-1.97	-0.344	-0.571
test_050	1	1	0.749	-1.04	-1	-0.382	-1.29	0.282	0.834	0.0496	-0.785	2.53	-1.23	0.661	-0.0975	0.859	2.02	1.22	1.37	-0.69	0.475	0.184	-0.803	-1.39	-0.535	-1.09	-1.07	0.757	1.13	-0.198	-0.404	0.257	0.314	-1.95	0.128	1.47	0.671	1.49	-0.436	0.43	1.28	-0.992	-0.592	-0.136	-0.543	0.912	0.575	-0.679	0.109
test_051	0	1	1.07	0.12	-2.32	1.38	0.937	1.91	0.162	0.068	0.136	0.0503	-1.06	0.195	0.593	0.717	0.707	0.396	0.519	-0.412	-0.932	-1.82	0.445	-0.719	0.0251	-1.22	0.601	-0.693	0.125	-0.109	0.816	0.16	0.26	0.893	-0.985	-0.493	-1.36	-0.0847	0.64	1.21	1.3	-0.621	-0.964	-0.395	-0.764	0.657	-0.161	-0.211	-1.17
test_052	0	1	0.599	-0.0906	-1.26	-0.395	-0.278	1.34	-1.32	1.17	-1.57	-0.112	-0.615	-1.25	-0.556	0.00505	0.469	-0.253	0.0242	0.955	1.06	0.531	-0.0607	0.154	-0.724	-0.406	1.11	0.886	-0.355	-0.752	-1.65	-0.482	-0.479	-0.755	0.429	-1.18	-0.49	-0.84	-0.00232	-0.545	0.501	0.353	0.584	1.5	0.0981	0.372	-0.121	-0.014	-2.11
test_053	1	1	1.58	-3.67	0.384	-0.473	1.89	0.429	-0.0699	2.18	0.405	1.12	1.38	0.395	2.41	0.768	-0.248	-0.746	1.44	1.27	2.11	0.119	1.54	2.37	0.641	-0.91	0.8	-0.618	-0.00856	-0.324	0.0982	-0.832	-0.114	0.0529	0.49	0.283	-0.632	0.495	-0.372	1.05	-0.0792	0.416	-0.108	2.16	-0.625	-0.105	0.853	0.876	2.04
test_054	0	1	-0.509	2.12	-0.0638	1.22	0.733	0.818	-0.586	-0.3	-0.477	0.917	-1.93	-0.849	0.436	-0.107	0.818	0.547	0.564	-0.237	1.14	-1.86	-1.61	-2.39	0.95	1.34	-0.525	1.65	0.532	-0.0132	-1.26	0.123	-3.1	0.937	-2	-0.76	1.31	0.389	-1.54	1.67	-0.691	-1.06	-0.0231	-2.17	-1.82	-1.55	-0.0158	-0.586	-1.42
test_055	1	0	-0.613	-0.298	0.575	-0.672	0.481	0.0619	0.425	-0.0282	0.476	-0.266	0.769	0.405	-1.21	-1.25	-0.656	-1.49	-0.48	1.32	0.598	-0.318	0.324	-0.559	0.744	-0.56	-2.09	-0.275	-1.53	0.443	1.28	1.08	-2.27	1.62	-0.47	0.736	-0.622	-0.876	-1.91	1.49	0.412	0.586	-0.39	0.0351	1.18	-0.775	0.652	2.96	0.539
test_056	1	0	-1.26	-0.543	-0.137	0.946	-0.807	-0.859	0.547	-0.595	-1.69	-0.431	1.67	0.493	-0.417	-1.38	0.693	0.101	0.588	-0.708	1.61	0.267	0.922	-0.302	1.28	1.26	-0.0279	0.526	-1.41	0.153	0.917	0.159	0.709	-0.803	1.41	-0.809	0.0573	-1.42	-2.77	0.352	1.53	0.55	0.175	0.0572	-1.2	-1.01	-0.212	-0.36	-1.6
test_057	1	1	-0.36	1.08	-0.0371	2.27	-1.06	-0.545	1.31	0.903	0.333	-1.35	0.198	0.594	1.67	0.294	1.38	0.335	-1.01	-0.0398	-1.22	0.589	-0.536	-0.385	-0.135	0.231	1.05	-0.976	-0.992	-2.21	-0.869	-0.921	-0.205	-1.31	0.938	-1.57	-0.96	-0.973	-0.381	1.39	-0.957	-1.02	0.485	-1.25	1.17	1.31	-1.28	-0.0759	-0.737
test_058	1	0	-1.66	0.996	-1.17	-2.39	-0.154	0.0805	1.24	-0.822	-0.138	-0.85	-0.401	-0.766	-0.234	0.123	0.747	-0.283	-0.401	0.0635	-0.0511	0.772	0.119	0.104	-0.247	-1.47	-1.02	-0.336	-0.618	0.141	0.122	1.53	1.03	0.829	0.304	-0.683	-0.41	-0.419	0.112	-1.05	0.824	-0.87	0.476	-1.45	0.436	-0.346	0.586	0.0385	-0.337
test_059	1	1	0.093	-0.741	-0.441	0.539	1.36	-0.362	-0.32	0.119	0.327	-1.19	-0.551	-0.562	1.45	-0.106	-0.432	-1.68	-0.108	0.639	0.869	0.984	-0.577	0.038	0.413	0.993	1.23	1.25	-1.44	-1.09	0.198	-0.862	-0.00563	0.138	-0.892	-0.798	0.475	0.899	-0.713	1.6	0.802	0.167	-0.54	-0.658	-1.5	1.78	-0.306	0.864	2.29
test_060	0	1	0.717	0.606	0.144	-0.746	0.0968	1.06	0.39	0.743	-0.231	-0.661	-0.517	-0.258	-1.04	-0.695	-0.0982	-1.24	-1.13	-1.63	-0.381	0.192	-1.04	1.27	-0.0519	-1.35	1.26	-0.5	0.205	-0.62	-0.549	-0.734	-0.525	-0.367	-2.04	-0.966	-1.54	0.424	0.0941	-0.337	-1.96	-1.96	0.011	0.163	0.67	0.87	0.0291	-0.575	0.349
test_061	1	1	1.29	-1.56	0.922	0.825	1.94	0.991	-0.153	-0.761	1.41	0.182	0.0145	0.24	-0.528	-0.336	-0.228	1	1.35	0.174	0.289	0.468	-0.35	0.786	1.22	-0.974	-0.49	0.799	-0.227	0.392	0.141	1.6	0.604	1.02	-0.579	0.933	1.03	0.0678	3.29	-1.36	0.26	1.66	1.19	-0.0692	-0.139	0.0875	2.65	-0.12	0.25
test_062	0	0	-1.29	1	-0.771	-0.248	-0.888	-0.113	-1.3	0.221	-1.09	0.522	0.0297	-0.921	-0.0167	-0.652	0.885	0.0265	-1.71	-1.11	-0.0538	-0.173	-0.961	0.77	0.597	-0.259	-0.335	-1.23	-0.403	-1.22	-0.78	0.0819	0.679	0.447	0.452	-0.755	1.37	0.0185	0.354	-1.54	-0.382	0.673	0.214	-1.42	-0.629	-0.784	0.417	-0.34	-0.379
test_063	1	1	-0.254	-0.906	-0.57	-0.866	-1.79	0.585	-1.66	-0.807	-1.89	0.808	-1.42	-2.04	-1.57	-0.633	-1.23	0.0226	0.857	-0.449	-0.552	-0.938	0.239	-1.25	-0.0456	0.0353	0.144	0.751	-0.693	0.289	-0.842	0.194	-2.11	-0.0453	-0.745	-0.0771	-1.45	-0.712	-1.56	-0.979	0.0466	0.119	0.458	1.36	-0.95	0.24	-0.769	-1.24	-1.05
test_064	1	0	-0.484	0.128	0.958	0.49	-0.172	-0.25	0.595	-0.278	0.552	-0.136	1.48	-0.545	0.02	0.0108	-0.201	1.8	0.252	0.273	-1.86	0.18	1.84	-0.0693	-0.617	0.848	-2.38	-0.766	-0.0714	-0.226	-0.423	1.75	-0.16	-0.666	1.16	2.1	0.00492	0.546	2.09	-1.19	0.622	0.894	0.317	0.312	1.28	2.42	0.253	1	-0.286
test_065	0	1	1.32	-1.21	0.525	2.11	0.803	0.444	0.554	-0.114	0.413	0.921	0.186	0.444	0.269	0.57	-0.00996	-0.487	-0.0027	-0.592	-0.739	-1.61	2.25	1.14	0.5	-0.913	0.991	0.906	1.42	0.663	0.272	1.26	0.0443	0.653	1.21	-0.15	-0.557	2.72	2.42	1.53	-0.191	0.786	0.619	-1.88	0.133	1.73	0.2	-1.05	-0.394
test_066	0	1	2.08	-1.06	0.775	0.477	1.15	1.2	1.31	-0.149	1.73	1.18	0.902	-0.0977	-0.257	-0.101	0.951	0.47	1.65	2.49	1.06	1.12	1.25	-0.129	1.05	-0.0578	1.39	0.169	1.56	2.14	-1.38	1.23	0.849	-0.481	0.86	-0.1	0.97	1.4	1.04	2.68	0.917	1.35	0.935	1.44	0.0522	-0.603	1.31	1.56	0.643
test_067	0	0	0.473	-0.676	1.8	-0.861	1.3	1.17	0.919	-0.65	-0.515	1.79	0.78	-0.42	-0.2	0.453	-2.03	-0.58	-0.233	1.46	0.839	1.73	1.56	1.64	0.556	-1.33	0.938	0.338	2.16	0.773	-2.14	0.801	2.8	1.08	1.12	0.375	0.0685	0.527	-0.597	-0.0316	-0.0868	2.2	-0.132	0.941	-0.12	0.605	-0.0558	-0.471	1.05
test_068	1	0	-0.427	-0.798	1.67	-0.919	0.858	-0.884	-0.757	-1.41	0.503	1.24	-1.78	0.773	0.89	0.0889	-0.942	0.11	-0.0431	1.06	1.57	0.735	1.11	-0.225	-1.33	-1.02	0.897	-1.34	-0.495	0.224	-0.897	-1.63	0.102	-0.38	0.313	0.172	-0.867	0.682	-1.87	-1.35	-0.97	1.39	-0.871	-0.584	-1.04	-0.753	0.543	0.164	0.259
test_069	0	1	-0.193	-0.0545	-0.582	0.786	-1.27	-1.04	-0.175	0.797	-0.309	-0.179	-1.67	-1.27	-0.384	0.274	-0.305	0.538	0.258	0.0723	0.698	0.578	1.03	1.38	1.83	0.729	-0.691	0.0242	-0.352	0.398	0.427	1.38	0.291	0.883	1.28	0.295	-0.0374	1.03	0.527	0.188	0.648	-0.973	0.513	-1.29	-1.25	2.32	-0.717	-0.0343	-0.82
test_070	0	0	-1.75	0.681	-1.15	-0.339	-1.92	-0.0788	-0.523	-1.65	-0.757	1.28	-1.49	0.37	-1.13	-1.06	-2.35	-0.39	-2.29	-0.301	-2.54	-0.366	-0.57	-1.29	-1.01	1.44	-0.00456	-0.796	0.336	-0.274	-1.14	-1.21	-1.44	-0.545	-0.552	-2.24	-0.15	-0.827	-0.205	-0.132	0.459	-0.502	-1.61	-1.17	-0.405	-0.503	0.388	-0.438	-0.588
test_071	1	0	1.21	-1.46	0.417	0.915	0.45	0.181	-0.136	0.794	0.0969	1.47	1.16	-0.234	-0.086	-0.967	0.834	-0.668	0.0681	0.428	-0.66	1.76	-0.757	0.225	1.19	-0.222	0.783	-0.14	-1.08	0.64	1.39	-0.686	-1.57	0.172	1.47	2.33	-0.478	0.868	0.313	0.502	1.93	0.478	1.74	0.622	-1.21	-0.919	0.268	1.13	1.61
test_072	1	1	-0.509	1.15	0.0287	1.45	0.755	0.854	-0.577	-0.215	-0.422	0.872	-1.95	-0.944	0.432	-0.152	0.837	0.599	0.711	0.223	1.26	-1.85	-1.56	-2.44	0.979	1.33	-0.856	1.56	0.448	-0.123	-1.31	0.118	-2.99	1.01	-2.02	-0.669	1.18	0.277	-1.5	1.83	-0.252	-0.979	-0.174	-2.17	-1.88	-1.63	-0.0302	-0.333	-1.32
test_073	1	1	-1.02	1.38	-0.639	-1.2	0.982	-0.801	0.549	-0.535	-0.794	-1.17	0.241	-0.412	-1.97	-2.56	-2.25	-0.28	-0.4	1.53	-0.532	-0.424	-2.11	-0.857	-1.15	-2.02	-1.89	-0.938	0.612	-1.08	-0.643	-0.747	-2.57	-1.48	-2.86	-1.63	-0.795	-1.34	0.387	-0.073	-0.686	0.17	-3.37	-0.335	0.618	-2.2	-0.798	-0.478	0.826
test_074	0	1	0.437	1.13	0.465	0.464	0.314	-1.38	1.29	-0.275	0.0204	0.912	-0.959	-0.76	1.69	-0.372	-0.359	-2.12	-0.00208	-0.0483	2.02	-0.684	0.0953	0.81	-0.465	0.704	-1.49	-0.994	0.0259	-1.9	-0.242	-0.93	-0.291	-0.775	0.767	-0.0379	-1.4	-0.284	0.34	0.345	-0.136	-0.00764	-1.74	-0.979	-1.34	0.0543	-0.313	0.153	1.27
test_075	0	1	-0.524	-0.325	-1.21	-0.771	0.687	1.28	0.5	0.768	0.295	0.573	1.15	-0.188	0.262	-0.313	0.382	-0.396	-0.874	-0.173	-0.402	-0.255	-0.195	1.68	-0.167	-0.0451	0.626	-1.14	0.958	-0.0422	-0.59	0.339	-0.74	-0.739	1.31	-0.415	0.158	-0.0583	-1.2	-0.574	-1.15	-0.488	0.0684	-1.03	-0.549	-0.0539	-0.479	-0.561	0.636
test_076	1	0	-0.338	-0.117	0.323	-0.269	-1.48	-0.768	-0.392	-1.28	-0.845	-0.611	0.73	-0.302	-1.46	0.818	0.754	-0.331	-0.588	0.26	0.524	2.1	-0.995	-1.9	0.407	-0.174	0.299	-0.821	-0.582	2.03	-0.547	-0.146	-0.187	0.433	0.241	-0.329	-0.356	-0.0354	0.00339	-0.283	1.3	-1.41	-1.12	0.816	0.28	0.445	-0.104	-0.331	-0.172
test_077	1	1	0.897	0.862	-0.258	0.596	1.21	-0.189	-0.935	0.675	1.53	-1.15	0.643	-0.503	-1.35	0.522	-2.49	-0.216	0.386	1.03	-0.0649	-0.238	-0.119	-0.889	0.387	-0.915	-0.365	1.01	-0.0762	1.7	0.379	-0.296	0.104	-2.13	-0.605	-0.998	-0.524	-0.688	-1.46	-0.225	-0.402	0.667	0.828	0.256	-0.455	-0.327	0.627	-0.0294	-0.804
test_078	1	0	-0.239	-0.201	0.502	-0.708	-2.04	-0.169	-1.52	-0.0473	1.02	0.416	-0.914	-0.032	-0.13	-0.537	-0.754	0.602	0.219	0.301	0.23	1.09	-0.31	-0.635	-0.873	0.199	-0.424	0.905	0.614	0.608	-1.28	-0.665	0.792	-0.354	-0.118	-0.451	-0.222	-0.791	-0.574	0.394	-1.63	-0.377	-0.49	-0.626	-0.538	0.694	0.348	-0.665	0.662
test_079	1	0	-1.05	0.318	-0.303	-1.2	-1.48	-0.508	-0.191	0.152	-0.0153	-0.173	-1.36	-1.16	1.47	-0.532	-0.501	-1.6	-1.99	0.102	1.09	0.0561	-0.986	0.0936	-1.09	-1.28	-0.364	-2.41	-1.17	0.00537	0.0299	0.493	-0.623	-0.0626	0.057	-0.683	-0.808	-0.571	-1.06	-0.964	-0.0556	-0.644	-0.48	0.0299	-0.0961	0.302	0.719	-0.232	-0.573
test_080	1	0	0.632	-1.55	0.352	1.38	0.93	0.599	0.439	-0.243	0.435	-0.363	0.266	1.69	0.631	-0.583	0.107	0.637	0.271	0.318	0.856	-0.245	0.0687	0.309	0.0678	-0.116	0.857	0.842	0.498	0.012	0.931	1.22	0.0677	0.108	-0.462	0.99	0.524	-0.627	0.52	-0.0776	0.522	0.742	0.649	0.526	0.247	-1.35	0.736	2.26	1.81
test_081	0	0	0.732	-0.537	1.16	2.18	2.27	0.817	0.392	-0.445	0.976	1.02	-0.724	1.21	0.387	0.327	1.47	0.64	2.34	0.708	0.949	-0.287	0.904	-0.153	1.47	0.802	2.1	0.363	1.18	1.21	0.338	-0.00852	0.986	1.18	0.263	-0.432	1.11	-1.05	0.774	2.51	1.93	0.897	1.24	0.704	0.841	0.00602	-0.195	1.59	1.82
test_082	1	0	-0.691	-1.38	0.0532	-1.8	0.135	-1.35	-0.812	0.378	-0.197	-0.999	-0.229	0.0338	-0.986	-0.762	0.493	-1.43	-0.879	1.68	-0.48	-0.767	-1.61	-0.251	-2.16	-0.201	0.0862	-1.17	-0.241	-0.0132	-1.14	0.375	0.244	-2.13	0.297	-0.0562	-1.07	-1.48	-0.598	-0.278	0.82	-0.315	-1.61	0.893	0.849	-1.07	-0.208	-1.2	-1.52
test_083	0	0	-1.05	1.67	-0.0467	0.312	-0.708	0.244	0.0977	-2.3	-0.266	-0.668	0.616	0.481	0.171	-0.384	-0.953	-0.632	1.47	-1.6	0.144	-1.31	0.0505	0.536	1.47	1.03	0.0443	-0.737	-0.622	0.64	-1.32	-0.0923	-0.275	-0.248	-0.0404	1.07	0.413	0.84	-0.0699	-0.322	0.535	1.11	0.336	0.465	-0.417	-1.95	-0.224	-1.45	1.69
test_084	0	0	-1.4	2.18	-1.28	0.0762	-1.79	-1.57	-1.07	-0.528	-0.143	0.361	-1.16	-1.25	0.199	0.404	0.208	-1.58	-2.39	-2.65	-0.669	-0.0797	-2.17	2.08	-1.64	0.15	-0.13	-1.4	0.929	-0.0636	-0.896	-1.46	-0.674	1.54	1.81	-1.4	0.166	0.571	-2.42	0.263	0.995	-0.92	-0.648	-0.709	-0.64	-0.876	-0.316	-0.241	-1.59
test_085	1	1	-0.367	1.12	0.0679	1.59	0.776	0.852	-0.666	-0.391	-0.561	0.835	-1.82	-0.84	0.278	-0.145	0.74	0.594	0.627	0.194	1.21	-1.85	-1.6	-2.43	0.948	1.36	-0.892	1.61	0.515	0.0164	-1.33	0.0517	-3.08	0.985	-2.01	-0.845	1.25	0.333	-1.45	1.75	-0.348	-1.02	-0.0715	-2.24	-1.86	-1.51	0.0862	-0.33	-1.4
test_086	1	1	-0.0138	-2.28	-0.73	-0.0673	0.702	-0.766	-0.0396	-1.44	-1.2	0.535	-0.507	-0.453	0.143	0.529	1.05	0.25	1.99	-1.29	0.644	-0.484	-0.968	1.14	-1.18	1.28	0.42	0.723	-0.37	-0.907	1.4	-1.38	0.581	0.039	0.426	-0.00469	-0.882	-0.794	-0.0634	0.358	-1.79	-0.794	-0.344	-0.381	-0.713	0.0811	2.07	1.31	-0.162
test_087	0	1	0.745	1.09	1.83	0.0432	-0.682	-0.858	-0.293	-0.0705	0.608	-0.0648	-1.32	0.543	0.21	0.167	0.831	0.799	-0.126	0.238	-0.177	0.225	1.5	-0.132	0.217	-0.317	0.11	-0.585	0.00621	-0.344	0.0396	1.39	-0.622	-0.486	-0.461	-2.13	-0.0638	-1.29	0.715	-1.03	-1.46	0.267	-0.367	2.02	-1.34	-1.9	-2.82	0.687	-0.26
test_088	1	1	0.283	0.347	0.281	-0.328	0.49	0.51	1.61	-0.563	1.67	-0.634	1.68	-1.04	-0.278	0.947	1.46	0.037	-1.37	-0.05	0.469	0.135	1.36	0.88	2.87	-0.413	-2.96	-0.904	1.24	-1.33	-0.146	0.0765	0.495	1.32	-1.56	0.944	-0.724	-0.332	0.0397	0.173	1.28	-1.05	-0.325	-0.269	0.959	0.113	-0.623	1.7	0.164
test_089	0	1	1.58	-0.651	1.21	2.22	2.7	0.866	0.485	-0.385	1	1.08	-0.649	1.17	0.392	0.811	1.33	0.681	2.28	0.708	1.06	-0.732	0.926	0.314	1.48	0.555	2.04	0.222	1.23	1.16	0.331	-0.0304	1.06	1.19	0.202	-0.371	1.16	-0.999	0.712	2.46	1.48	0.495	1.18	1.11	0.851	-0.0537	-0.271	1.57	1.69
test_090	0	1	-1.17	-0.667	0.887	-0.229	1.53	0.339	-1.91	0.599	0.725	-0.61	-0.665	0.917	-1.04	-0.285	-1.78	-1.93	1.56	-0.529	-0.374	-0.394	1.12	0.117	-0.671	-1.74	-0.485	-0.884	0.349	-0.325	-0.81	-0.425	0.305	0.565	-1.51	0.845	1.26	-0.69	0.0815	-0.26	-0.614	-1.76	1.9	0.572	2.42	1.06	1.74	-1.59	-0.423
test_091	0	1	0.115	2.58	-0.523	-0.885	1.14	-0.508	-0.164	-0.14	-0.383	0.508	-0.755	-0.88	-1.53	-1.17	-1.32	-0.309	-0.925	1.52	-1.03	0.502	-1.18	-1.33	0.262	1.52	-0.68	-0.857	1.15	-0.199	-0.45	-0.356	-0.177	-0.22	-0.771	-0.805	1.11	-0.81	-0.826	-1.36	-1.86	0.487	-0.733	0.213	-0.552	0.562	0.513	-0.814	0.0553
test_092	1	0	1.19	-1.24	1.29	2.28	2.08	2.73	1.65	0.825	0.173	1.87	0.715	-0.667	2.57	1.44	1.07	0.666	2.15	0.0305	1.43	1.44	1.77	0.902	0.296	0.528	-1.45	1.55	0.198	-0.185	1.01	1.94	1.45	0.855	0.354	3.38	1.03	-0.604	1.43	0.0531	0.241	2.91	0.565	1.16	1.74	0.85	0.191	-0.0182	1.04
test_093	0	0	0.0637	1.18	-2.68	-0.993	0.332	0.209	-0.455	-0.378	0.394	-0.198	0.796	-0.255	-0.0393	-0.233	-0.596	-1.11	-1.19	-0.597	0.194	-0.791	-1.56	2.04	1.11	-0.843	-0.249	0.78	0.83	0.061	-0.0453	-1.39	0.764	0.333	-0.324	-0.872	0.445	-0.0677	1.01	0.774	-0.747	0.857	-0.0573	-1.16	0.336	0.129	-1.09	-0.597	-1.15
test_094	0	1	2.63	-0.572	1.08	0.526	-0.373	1	0.933	0.267	0.916	-2.03	0.658	1.22	-1.45	-0.164	0.53	1.27	1.18	0.973	-0.307	0.569	1.02	-0.14	0.383	-0.357	2.5	2.1	1.55	0.224	1.08	0.197	-1.34	1.27	-0.471	0.397	0.202	0.545	0.553	-0.0959	-0.136	0.214	0.0291	-0.014	0.532	0.00581	-0.748	-0.746	-1.94
test_095	0	1	1.55	-1.27	-0.84	1.57	-0.0688	-0.967	0.186	0.188	-1.04	-0.973	0.634	0.459	-0.235	0.218	-1.09	-0.154	1.22	-1.61	0.0621	-1.02	0.188	-0.064	-0.135	-0.322	1.35	2.09	-1.26	0.543	0.206	1.28	-0.102	1.2	1.39	-0.124	1.94	0.988	-0.223	-0.313	-1.24	2.75	0.229	1.28	1.18	0.444	-1.59	0.986	0.166
test_096	1	0	-0.567	0.972	0.378	0.193	-1.46	-0.91	-1.32	0.712	-0.125	0.653	-0.437	0.713	1.76	1.07	-0.692	0.816	0.436	-0.157	-0.948	0.703	-0.984	0.999	-0.318	0.069	-2.03	0.405	-0.73	1.29	0.0771	-0.234	0.42	0.708	0.276	0.594	-0.365	-0.513	2.01	-0.231	1.13	0.0602	0.0768	0.347	0.464	2.04	0.215	-0.646	-0.583
test_097	1	1	2.11	-1.2	2.4	-0.966	-0.886	1.22	-0.287	-0.428	1.07	-0.308	0.748	2.37	0.693	0.242	0.582	0.494	-0.0897	1.17	0.768	0.221	0.551	-1.12	-0.522	-2.09	0.0434	1.79	0.804	-1.3	1.93	0.2	2.66	3.12	-0.656	0.31	1.49	0.446	1.56	1.08	1.21	1.79	-0.146	0.254	1.06	-0.564	0.281	1.06	1.78
test_098	0	0	-0.511	0.39	-0.624	-1.58	-0.131	-0.631	-0.253	0.0389	-0.0933	0.59	-1.19	-0.456	-0.047	-0.255	-0.841	-1.32	0.525	-0.093	-0.394	-1.01	-1.45	-1.68	0.369	0.441	0.456	-0.777	0.86	-0.114	-0.65	0.591	-0.37	-1.46	1.36	-1.58	-0.303	-1.79	-0.546	0.597	-0.577	-2.13	-1.14	-1.87	0.113	0.198	0.121	-0.21	-1.92
test_099	0	1	-0.108	0.914	0.882	0.81	0.571	-1.42	1.79	0.0618	-0.432	-1.07	0.119	-1.47	1.07	-1.32	0.0469	1.53	0.157	-1.63	-1.36	0.265	-0.836	0.543	-1.18	0.262	0.126	-1.82	-1.79	-1.85	0.662	-0.698	-1.43	0.819	-1.14	0.461	-0.522	-0.962	-1.21	1.99	-0.46	-0.409	-0.782	-0.778	0.255	-0.52	0.693	-1.92	-1.32
test_100	1	0	-0.983	-0.0917	-0.0619	0.381	-0.371	-1.53	0.0632	1.5	0.168	-1.28	0.65	-0.325	-1.65	-0.227	-0.877	1.39	0.291	0.169	0.799	0.0353	-0.34	-0.593	0.396	0.957	0.475	-0.518	0.541	1.15	0.245	-0.667	0.682	-0.908	1.85	-0.908	0.929	-0.38	0.999	-0.2	0.216	1.01	-0.291	-0.319	0.545	0.57	1.81	-0.49	0.681
test_101	1	1	2.03	-1.63	0.485	1.17	1.8	1.07	0.936	0.664	-0.458	1.98	1.92	0.0873	0.573	1.87	-0.924	0.811	0.204	0.997	1.17	0.259	0.622	1.67	0.753	-0.731	1.58	0.567	1.29	3.14	0.0997	1.1	-0.0872	0.112	1.12	1.48	0.786	1.79	1.5	2.51	0.532	1.82	0.873	2.29	-0.304	1.57	-0.525	0.601	0.0526
test_102	1	1	1.93	-1.64	0.39	1.16	1.74	1.17	0.882	0.628	-0.476	2.04	1.92	0.19	0.59	1.91	-0.845	0.851	0.267	0.95	1.1	0.294	0.683	1.72	0.74	-0.709	1.62	0.61	1.35	3.09	0.0143	1.12	-0.0684	0.0849	1	1.5	0.803	1.75	1.46	2.5	0.449	1.95	0.876	2.26	-0.263	1.56	-0.551	0.754	0.124
test_103	1	0	-3.35	0.31	-0.277	-0.831	-0.428	-1.95	-0.424	0.0388	-0.852	-0.16	-0.817	-2.88	-0.869	0.202	-0.178	-0.702	-0.731	-1.19	-3.2	-0.699	-0.434	0.197	0.131	1.68	-0.339	-0.839	-0.418	-0.135	-0.44	-0.143	1.13	-0.0597	0.279	-2.08	-0.412	-1.64	-1.19	-0.411	1.49	0.0522	-1.4	-0.034	-0.185	-0.958	-0.338	0.144	-0.194
test_104	1	1	1.05	0.238	1.71	1.27	-0.964	0.649	0.709	-0.0523	0.482	0.0416	0.926	0.279	1.45	-1.24	-1.52	0.986	-0.234	0.037	0.814	0.878	2.42	0.348	0.893	-1.11	-0.668	0.659	-1.09	-0.953	-0.537	-1.88	0.522	0.86	-0.0191	0.279	-0.529	1.37	-1.35	-0.448	0.6	-0.322	1.24	1.36	0.581	-0.141	-1.63	-1.01	-1.78
test_105	1	0	-2.05	0.902	0.00372	-0.523	-0.846	0.188	-0.631	0.0912	-1.03	-0.292	-1.85	-1.23	0.346	-1.79	-0.397	-1.11	-1.63	-0.258	-0.59	1.29	0.641	-0.221	-0.0998	0.373	-0.761	-1.2	-0.145	-2.21	-0.736	-1.16	-1.15	-0.888	-0.1	-0.611	-1.94	-0.574	-0.823	-0.255	0.548	-0.951	-1.41	-0.625	-0.705	-1.23	-0.477	0.775	0.999
test_106	1	1	0.977	-0.636	-0.264	-0.779	-0.0343	-0.302	0.374	-0.643	0.604	0.499	-0.101	0.0614	0.0922	-1.4	-0.208	-0.367	-0.178	-0.672	0.43	-2.13	-0.623	0.401	0.211	1.35	0.0529	-0.269	-0.0577	-0.629	-0.115	0.14	0.409	-0.753	-1.63	-0.588	-1.31	-0.496	0.334	-0.913	0.266	-0.474	1.64	0.243	-0.723	-0.456	-0.466	0.916	0.79
test_107	0	1	-0.58	2.04	-2.11	-1.78	-0.353	0.618	-0.415	0.487	0.24	0.588	-1.49	0.791	-1.53	-0.365	-0.585	-0.867	0.837	-1.17	0.517	-0.256	-1.38	0.531	-1.72	-0.898	-0.725	-0.0715	-0.0635	-2.99	-0.435	1.12	-1.18	-0.751	-2.35	-0.348	0.0631	-0.24	-1.07	-0.927	-0.994	-0.135	0.874	-1.14	-0.561	-0.302	-0.251	-0.326	-1.1
test_108	0	0	-1.52	0.505	-0.972	-0.978	-3.21	0.52	0.654	1.58	-0.319	-0.508	-1.26	0.735	-0.782	-1.3	-0.675	0.305	0.687	-0.816	-1.23	-1.49	-1.06	-2.08	0.315	1.2	0.573	-0.757	-1.25	-0.512	-1.39	-1.49	-1.7	-0.372	-1.08	-0.028	0.413	-0.647	-0.832	0.818	0.0592	-0.202	-1.1	-0.223	-1.3	1.97	-2.01	-0.25	-1.46
test_109	0	0	1.25	-0.117	1	-0.313	1.56	0.67	0.508	-0.41	-0.305	0.603	0.734	1.1	-0.668	0.274	0.715	-1.33	1.99	1.95	1.77	1.14	1.67	-0.112	-0.545	-0.0645	-0.413	0.391	-0.809	1.73	1.71	1.29	1.04	-0.244	-0.953	-0.692	-0.141	1.83	1.1	-1.18	1.27	0.391	-1.26	0.0668	0.242	0.773	-0.671	-0.789	0.772
test_110	1	0	-2.09	0.98	-0.0667	-0.513	-0.933	0.22	-0.67	0.11	-1.1	-0.35	-1.8	-1.21	0.328	-1.73	-0.315	-1.1	-1.62	-0.324	-0.396	1.27	0.62	-0.068	-0.0563	0.371	-0.792	-1.11	-0.223	-2.35	-0.744	-1.06	-1.15	-0.824	-0.123	-0.59	-1.95	-0.513	-0.767	-0.4	0.542	-0.944	-1.42	-0.597	-0.665	-1.14	-0.419	0.715	1.12
test_111	1	1	1.33	-1.44	0.0804	0.191	-0.468	0.388	-0.938	0.175	-0.314	-0.243	-2.04	2.01	0.753	1.71	2.1	0.0375	3.13	0.998	1.96	0.639	1.01	0.683	-1.31	-0.466	0.432	0.985	-1.61	-0.162	1.46	0.859	0.943	-0.0528	-0.481	0.0522	-0.0853	0.302	1.17	0.331	-0.308	-1.4	-0.157	-0.499	0.0392	-1.29	-0.427	0.35	0.494
test_112	0	1	-0.0381	1.24	-0.237	-0.161	-1.39	-1.35	1.06	0.449	-0.186	0.968	0.185	-0.293	-0.0792	0.0765	0.11	0.486	0.767	0.854	0.502	2.04	-0.25	2.63	0.11	-1.41	-1.41	-0.125	-0.456	0.843	0.976	-0.911	0.026	-0.203	-0.392	-0.213	-0.705	0.071	-0.00411	0.0156	-0.38	0.898	0.584	1.52	-0.59	0.0129	0.392	1.58	-2.19
test_113	1	0	-1.4	-0.454	-0.0959	0.92	-0.828	-0.92	0.607	-0.515	-1.71	-0.493	1.63	0.561	-0.361	-1.36	0.674	0.0209	0.591	-0.684	1.55	0.253	0.873	-0.375	1.28	1.31	-0.0646	0.485	-1.35	0.0475	0.998	0.217	0.663	-0.769	1.47	-0.838	0.123	-1.45	-2.78	0.417	1.52	0.606	0.314	0.0291	-1.23	-1.07	-0.272	-0.416	-1.63
test_114	1	1	-0.267	-0.849	-0.597	-0.852	-1.74	0.538	-1.57	-0.812	-1.87	0.904	-1.42	-1.93	-1.6	-0.495	-1.21	0.196	0.896	-0.52	-0.507	-0.88	0.327	-1.26	-0.0715	0.0209	0.177	0.86	-0.748	0.327	-0.865	0.0608	-2.01	0.05	-0.769	-0.0882	-1.43	-0.837	-1.57	-0.961	0.0706	0.0663	0.445	1.29	-0.927	0.195	-0.622	-1.23	-1.05
test_115	0	1	-0.114	0.611	1.03	0.204	-0.65	1.05	-1.61	-0.0172	-0.435	0.227	-0.996	1.24	1.06	0.552	-0.965	0.0959	0.621	0.527	-0.249	0.119	0.659	-0.259	0.416	0.0895	0.824	-0.469	-1.7	-0.034	-0.158	0.0914	1.22	3.36	-0.15	-0.581	0.698	0.493	1.65	0.095	-0.191	-1.11	-0.294	0.755	-0.837	0.0931	-0.368	-0.864	-0.816
test_116	0	1	-0.325	0.295	-0.447	0.404	0.838	1	0.316	0.00361	0.374	-1.03	-1	-0.429	0.499	-0.594	-0.261	-0.488	0.526	0.392	0.0496	-1.11	1.53	-0.799	-0.733	0.108	0.548	0.639	-0.784	0.77	0.585	-0.217	0.942	-0.656	1.37	-2	-0.969	-0.118	0.189	0.268	-1.6	0.129	1.38	2.77	-1.88	1.19	1.77	0.199	-0.872
test_117	1	0	-0.774	1.56	-0.565	-0.528	0.795	-0.511	-0.0919	-0.101	-0.348	0.431	-0.827	-0.928	-1.48	-1.5	-1.35	-0.222	-0.907	1.89	-1.01	0.97	-1.31	-1.7	0.257	1.79	-1.06	-0.891	1.16	-0.24	-0.291	-0.265	-0.203	-0.234	-0.728	-0.861	1.01	-0.854	-0.819	-1.39	-0.92	0.773	-0.657	-0.201	-0.557	0.557	0.582	-0.359	0.0214
test_118	1	0	0.253	-0.725	-2.3	1.72	0.671	1.84	0.201	-0.0495	0.0894	0.00756	-1.09	0.304	0.726	0.465	0.746	0.276	0.451	-0.15	-1.17	-1.4	0.355	-1.04	0.00604	-0.928	0.137	-0.74	0.109	-0.111	0.871	0.248	0.364	0.97	-0.978	-0.347	-1.39	-0.167	0.642	1.14	2.03	-0.298	-0.917	-0.607	-0.841	0.648	-0.21	0.176	-1.24
test_119	1	1	-0.0319	1.61	-1.81	-1.53	-0.575	-1.56	-1.02	1.7	-0.988	-0.299	-2.85	-0.992	0.472	-1.74	-0.881	-1.84	-2.37	-0.829	-0.0731	-0.773	-1.5	1.1	-0.689	-1.05	-1.39	-2.1	-1.73	-0.835	0.0598	-0.48	0.29	-2.5	0.259	-0.521	-0.801	0.765	0.0675	-1.05	0.161	-0.129	-0.356	0.158	-0.564	-0.586	-0.547	-1.45	0.932
test_120	1	1	0.678	-1.43	1.46	1.04	1.16	-0.0288	0.132	-1.29	-0.724	0.201	0.609	1.34	-1.33	-0.954	0.411	-0.288	-0.162	-0.297	0.188	0.461	-0.787	-1	0.0245	-1.73	0.236	0.0383	-1.59	0.663	0.213	0.942	1.58	1.07	1.04	0.727	1.75	0.404	-0.531	-0.528	-0.0175	-1.19	0.489	0.0602	-0.203	0.257	1	-0.938	0.699
test_121	0	1	2.17	0.194	0.822	-0.167	2.44	0.813	-0.612	-0.116	-1.06	0.109	0.742	1.28	0.399	0.341	1.33	1.38	-1.15	1.82	0.168	0.318	0.933	-0.88	0.399	1.33	1.07	0.781	1.28	2.39	-1.29	-0.435	-0.00344	0.0734	1.72	1.53	2.04	2.63	1.05	-0.436	0.135	0.767	0.524	3.37	0.0957	0.562	0.623	-0.13	-0.0797
test_122	0	0	-0.599	0.786	1.73	-0.0268	-0.877	-0.032	1.19	0.234	0.443	0.466	-0.28	0.389	-1.43	-0.36	-1.31	1.71	-0.222	-0.818	-0.0338	-1.69	-0.0991	0.0405	-1.43	0.435	0.521	-1.2	1.89	0.148	-1.34	-0.888	-0.469	0.766	-0.609	-1.17	-0.331	0.54	0.377	0.748	1.81	0.482	-0.0924	0.0795	0.885	1.45	-0.957	-2.18	0.455
test_123	0	1	0.75	0.648	0.477	-1.08	-1.6	-0.264	-1.56	-0.199	0.896	0.392	-1.01	0.0292	-0.107	-0.0981	-0.83	0.636	0.249	-0.136	0.263	0.834	-0.375	-0.225	-0.889	-0.173	-0.0272	0.959	0.583	0.555	-1.29	-0.677	0.783	-0.264	-0.064	-0.439	-0.189	-0.845	-0.715	0.54	-2.36	-0.577	-0.509	-0.251	-0.589	0.591	0.358	-1.1	0.591
test_124	0	1	0.987	0.201	-0.218	-1.28	0.0621	-0.246	0.315	-0.629	0.587	0.506	-0.0506	0.068	-0.00371	-1.53	-0.289	-0.42	-0.245	-1.02	0.418	-2.13	-0.687	0.386	0.145	1.47	0.418	-0.262	-0.0806	-0.639	-0.0322	0.145	0.435	-0.741	-1.67	-0.529	-1.25	-0.445	0.267	-0.798	-0.0264	-0.516	1.72	0.273	-0.595	-0.612	-0.493	0.378	0.801
test_125	0	0	0.682	-0.643	1.26	2.17	2.26	0.72	0.464	-0.371	0.873	1.03	-0.635	1.17	0.403	0.424	1.4	0.617	2.32	0.758	0.964	-0.352	0.816	-0.105	1.53	0.804	2.05	0.27	1.21	1.17	0.377	0.0494	1.05	1.22	0.15	-0.417	1.07	-1.01	0.777	2.45	1.96	0.878	1.19	0.653	0.765	-0.0643	-0.184	1.56	1.78
test_126	1	0	1.22	-0.75	0.93	0.322	2.05	0.852	-0.602	-0.0906	-1.03	0.0728	0.75	1.35	0.437	0.0909	1.36	1.29	-1.05	2.29	0.21	0.657	1.1	-1.1	0.343	1.73	0.78	0.762	1.11	2.37	-1.21	-0.503	0.0375	0.0605	1.74	1.58	2.02	2.7	1.17	-0.477	0.774	1.12	0.54	2.96	0.104	0.545	0.622	0.217	-0.145
test_127	0	1	0.502	0.973	1.04	0.132	0.192	-0.197	0.517	-0.295	0.48	-0.172	1.5	-0.612	0.0456	0.386	-0.366	1.73	0.135	-0.0137	-1.75	-0.225	1.84	0.298	-0.585	0.351	-2.11	-0.801	0.0411	-0.0849	-0.457	1.78	-0.119	-0.573	1.1	2.11	-0.0776	0.592	2.09	-1.19	-0.17	0.436	0.264	0.775	1.32	2.42	0.192	0.692	-0.39
test_128	1	1	0.891	0.502	0.263	-1	-0.563	1.09	-0.593	-0.26	0.652	-0.628	-0.522	-0.997	-0.751	-2.14	0.0752	-0.625	-0.828	0.664	-0.962	0.4	0.439	0.262	0.0435	0.105	0.867	-1.78	2.67	-1.47	-0.608	-0.353	-0.255	0.101	0.0842	0.148	0.968	-0.168	-0.925	-1.77	-0.268	-0.634	-0.017	0.0199	-1.16	-1.98	0.874	-0.589	-1.83
test_129	0	1	0.815	0.0995	-0.719	0.0904	-1.14	0.543	-0.0901	1.31	-1.79	0.794	-1.71	-0.993	-2.23	-0.0638	0.703	-0.569	0.115	0.0495	0.659	0.343	1.4	0.571	0.526	-1.6	-0.346	0.523	0.59	0.152	-0.159	-0.572	0.36	-0.262	-1.38	-1.54	1.95	-0.597	-2.47	-0.854	-0.926	-0.259	-0.559	0.288	-0.0894	0.403	-0.0574	1.96	0.782
test_130	1	1	1.13	-1.47	-1.81	-0.519	-0.536	-1.53	-0.197	0.552	0.807	-0.63	0.354	0.306	-0.962	0.629	-0.211	0.209	-1.72	-0.405	-1.23	0.898	0.315	-0.425	0.309	-1.64	-1.77	-0.51	-0.3	1.22	-0.953	-0.453	-0.991	-1.67	0.218	0.709	1.12	0.21	-0.519	1.64	-0.0831	-1.07	-1.41	-0.229	0.0323	-0.0398	-0.59	0.25	-0.786
test_131	1	0	-0.8	-0.337	1.55	-0.249	-2.59	1.83	-0.0834	0.477	-0.452	-1.25	0.527	0.321	-0.443	-1.05	1.45	0.506	-1.04	0.253	0.427	0.413	-0.341	-0.482	-0.39	-0.124	-1.23	1.11	0.87	-0.451	-0.324	0.362	1.08	0.514	-0.728	0.191	0.846	0.175	0.118	-0.824	-0.665	1.07	0.962	-1.56	0.786	-0.353	-1.31	-0.456	0.834
test_132	1	1	2.11	-0.686	0.737	0.236	2.38	0.882	-0.663	-0.0797	-1.07	0.0721	0.736	1.23	0.484	0.409	1.3	1.38	-1.03	2.23	0.107	0.282	1.11	-0.73	0.304	1.25	0.732	0.748	1.07	2.43	-1.29	-0.487	0.000487	0.0921	1.68	1.6	1.93	2.57	1.15	-0.55	0.49	0.664	0.515	3.34	0.18	0.524	0.528	0.172	-0.0159
test_133	1	1	0.324	-0.664	-1.35	-1.06	-1.46	-0.672	1.4	-1.52	-0.713	0.608	-0.475	0.281	0.803	1.26	0.868	1.31	0.657	-0.972	-0.586	0.585	0.826	1.25	-0.608	0.362	0.152	1.07	-0.331	0.51	1.19	1.06	0.708	0.133	-0.755	-1.23	0.176	-0.38	0.372	0.276	2.6	-1.01	1.07	-1.13	-1.45	-1.87	-0.296	-0.446	-0.956
test_134	1	1	0.251	0.804	-0.258	-0.121	1.01	0.612	-1.33	0.814	-1.38	0.854	-0.287	0.625	0.0876	1.85	1.14	-1.75	0.531	0.088	1.76	-1.38	0.275	-0.556	-1.17	-0.331	-0.315	-1.26	-0.206	0.311	1.23	-1.44	-1.09	0.00265	0.776	0.943	-0.158	1.44	-0.799	-0.537	0.223	-1.25	-0.763	0.314	0.28	-1.01	-0.561	-0.247	1.03
test_135	0	0	-0.503	0.38	-0.406	0.839	-0.335	-0.435	-1.64	-0.123	-0.123	-1.04	-0.504	-2.24	-0.779	-1.4	-0.714	0.037	0.409	-0.00307	0.191	-1.44	-0.305	-1.63	-0.478	1.21	-1.94	-0.128	0.964	0.492	0.708	-0.249	-0.698	-0.995	-0.921	0.967	-0.444	-0.77	1.19	-0.62	-1.24	-0.457	0.645	-0.425	0.362	-0.646	-1.4	1.24	0.0448
test_136	0	1	1.49	-0.454	1.93	1.26	2.27	0.246	2.23	1.54	-0.537	0.354	-0.536	-0.0856	-0.631	2	0.486	1.79	0.557	-0.859	0.825	-0.166	0.609	1.73	1.06	-0.391	0.212	0.738	0.173	1.31	-2.49	0.472	1.05	0.454	-1.22	1.59	0.701	-0.335	1.72	-0.234	0.665	0.379	0.0299	0.797	0.525	0.891	-0.141	0.954	-0.756
test_137	1	0	-1.83	0.794	-0.618	-0.119	0.382	0.738	1.79	1.25	0.686	0.911	-0.258	-1.14	-1.1	1.19	-0.373	-0.251	0.309	1.27	0.397	-0.0923	-0.265	-0.94	0.991	0.274	-0.606	-0.0652	0.0624	0.561	1.58	1.42	0.145	0.0472	0.365	1.04	0.19	-0.759	0.125	2.44	-1.86	-0.427	0.126	0.494	1.79	-0.441	0.121	1.88	-0.31
test_138	0	1	0.917	0.153	-0.656	0.19	-1.09	0.578	-0.189	1.32	-1.8	0.774	-1.71	-0.997	-2.12	-0.0309	0.791	-0.575	0.079	-0.0803	0.724	0.354	1.36	0.44	0.592	-1.58	-0.339	0.528	0.584	0.0922	-0.138	-0.582	0.311	-0.263	-1.33	-1.61	1.98	-0.64	-2.45	-0.925	-0.86	-0.27	-0.649	0.298	-0.162	0.267	-0.0781	1.93	0.802
test_139	1	1	-0.877	0.486	-0.0242	0.767	-1.11	-1.21	-0.53	-1.64	-1.97	0.133	-1.04	-0.546	-0.525	0.668	-1.52	-2.03	0.0316	0.759	-1	-3	-2.09	0.261	0.423	0.906	0.757	-0.806	-0.0168	-1.28	-1.44	-0.874	-0.439	-1.59	-0.99	-1.13	-1.37	-1.44	-0.867	-1.03	-1.5	-0.254	0.793	-1.84	0.513	-1.38	-0.7	1.13	-0.574
test_140	1	0	-0.566	0.323	0.526	0.86	-0.101	-1.28	1.34	-0.317	0.00807	1.01	-0.954	-0.647	1.71	-0.674	-0.29	-2.01	0.00792	0.376	2.01	-0.308	-0.015	0.491	-0.49	1.09	-1.86	-0.934	0.0172	-1.9	-0.123	-0.848	-0.2	-0.637	0.746	0.0897	-1.33	-0.275	0.309	0.283	0.555	0.379	-1.69	-1.3	-1.26	0.00826	-0.333	0.596	1.36
test_141	1	1	0.394	0.137	-0.182	0.833	-0.161	0.0434	0.612	-2.02	-0.0435	1.92	-0.448	0.569	-0.644	-1.1	0.284	0.0867	0.824	1.67	-1.19	0.706	-0.985	0.602	1.08	-2.82	0.119	-0.0763	-0.374	1.32	1	-1.02	-0.687	-1.04	-0.373	-0.609	-0.39	-0.146	-0.516	0.844	2.55	0.255	-1.13	1	-0.245	-1.46	-1.85	0.149	0.68
test_142	1	1	0.514	-0.527	0.577	0.389	1.5	-0.159	-0.0286	-0.527	-1.43	-0.437	0.583	0.534	1.95	-1.02	1.02	0.628	0.791	-0.359	-0.491	0.588	-1.26	1.48	0.652	0.48	-0.977	0.0418	-0.608	0.805	-0.339	0.21	0.423	-0.21	-1.3	0.457	-0.297	-1.48	0.742	0.557	-0.267	-0.29	0.0981	2.67	-0.77	0.263	0.303	-0.295	0.685
test_143	0	1	0.801	2.6	0.293	1.72	0.581	-1.12	-0.275	-0.592	-1.17	-1.23	0.475	-0.625	0.683	0.0726	0.17	1.21	-1.42	-0.521	-0.444	0.287	0.126	-0.857	0.489	1.63	-0.92	1.44	-1.39	0.0446	1.35	-0.125	-0.14	-0.714	-1.45	0.54	-0.76	0.535	0.546	1.91	-0.14	-1.26	-0.0939	-0.34	-0.157	0.53	0.692	-0.866	1.43
test_144	1	1	0.457	-0.0804	1.71	0.326	-0.496	-0.035	1.26	0.125	0.426	0.531	-0.266	0.424	-1.38	0.0667	-1.27	1.67	-0.0203	-0.488	0.0338	-2.06	-0.103	0.251	-1.44	0.212	0.171	-1.08	1.9	0.118	-1.49	-0.836	-0.566	0.726	-0.694	-1.04	-0.356	0.543	0.384	0.794	1.7	0.125	-0.163	0.388	0.873	1.45	-1.02	-1.83	0.335
test_145	0	1	-0.269	0.0795	-0.654	-1.28	-1.8	0.515	-1.61	-0.836	-1.82	0.908	-1.48	-2.01	-1.6	-0.7	-1.23	0.196	0.853	-0.8	-0.548	-0.957	0.293	-1.27	-0.122	0.133	0.453	0.839	-0.655	0.233	-0.883	0.151	-1.97	-0.0441	-0.655	-0.0357	-1.37	-0.914	-1.61	-0.855	-0.266	0.133	0.54	1.49	-0.931	0.189	-0.82	-1.59	-0.973
test_146	0	0	-0.0724	0.198	1.42	1.27	0.773	0.744	0.839	0.218	0.434	0.863	0.982	1.66	1.04	-0.635	-0.365	-1.25	0.662	-0.896	1.44	3.04	0.597	0.58	0.923	-1	0.571	1.67	-0.718	0.0974	0.842	0.651	-0.0258	0.658	0.0607	0.709	1.85	0.768	0.46	0.653	-0.638	1.33	2.18	-0.75	1.47	2.13	0.528	0.319	1.54
test_147	0	1	-0.0321	0.611	1.13	0.202	-0.607	1.02	-1.64	0.016	-0.402	0.294	-0.851	1.2	1.11	0.573	-0.999	0.0888	0.558	0.622	-0.143	0.0718	0.527	-0.285	0.449	0.0618	0.904	-0.481	-1.56	-0.12	-0.232	0.067	1.26	3.45	-0.15	-0.648	0.611	0.476	1.52	0.142	-0.265	-1.15	-0.301	0.789	-0.885	-0.0256	-0.366	-0.95	-0.845
test_148	0	0	0.927	0.57	0.216	0.636	0.625	-0.147	1.25	2.02	-0.242	0.575	-0.851	0.109	0.582	0.294	-1.12	-0.138	-0.563	0.321	1.15	1.63	-1.07	2.08	-1.08	-1.61	1.14	0.264	1.27	1.48	0.567	-0.0684	0.413	0.0176	0.301	-0.995	0.0177	0.678	0.26	-0.193	1.12	1.19	2.77	-1.45	0.689	0.314	0.157	0.467	0.917
test_149	0	1	0.9	1.3	-0.486	0.314	0.157	0.607	-2.82	1.28	0.444	0.475	-1.29	0.813	0.295	-0.392	-0.102	1.12	-0.453	-0.396	-0.429	-0.178	-0.105	0.582	-0.333	0.906	-0.254	0.0304	-1.98	1.22	1.3	-0.603	1.11	-0.449	1.88	0.618	-1.44	-0.488	-0.883	0.0241	-1.55	-1.64	2.23	-0.185	0.154	0.473	0.978	-0.45	1.17
test_150	0	1	-0.016	-0.49	-0.661	-0.289	0.0481	-0.708	-0.819	0.392	0.0234	0.564	-0.16	-0.978	-0.53	-0.348	-0.218	0.624	0.834	-1.51	0.934	0.527	0.365	-0.28	0.586	-2.04	0.216	-0.0864	-1.21	-0.426	-0.878	-0.266	0.486	-0.197	0.485	-1.42	0.946	0.772	-0.272	-0.54	-0.173	-0.276	0.144	0.99	0.401	-0.101	-0.146	-1.82	-1.12
test_151	0	1	-1.26	2.29	0.276	-1.22	0.295	-1.1	-2.66	0.0861	-0.322	-2.17	-0.275	-1.64	-0.896	-0.304	-0.0207	-0.469	-0.225	-0.928	0.656	-3.05	-0.351	0.224	-0.73	-0.739	-0.378	-1.63	0.496	-0.681	-2	-0.516	-0.454	1.58	-0.724	-0.587	-0.373	-0.876	-1.92	-1.37	0.289	-0.0176	0.166	-1.46	-0.824	-0.479	-1.64	-1.01	-0.268
test_152	0	1	1.45	-1.92	-0.779	0.312	-0.0747	-0.32	1.19	0.00216	0.0218	-0.489	0.0663	-0.541	0.583	0.358	-0.517	0.392	-0.616	0.886	-0.828	0.155	-1.32	0.436	1.05	-0.886	1.39	-1.52	1.08	1.03	-0.038	-0.31	1.51	0.425	-0.275	0.0644	0.433	1.47	0.253	0.713	1.16	0.712	-0.244	0.563	0.251	-0.0243	1.57	0.598	-0.349
test_153	1	1	-0.856	1.05	-0.97	-0.0532	-0.307	-1.82	-0.523	-0.978	-1.1	-0.526	0.25	-0.47	-1.35	1.1	-0.936	-0.739	-1.86	-1.42	-0.605	1.37	0.0931	0.985	-0.0353	-1.38	-0.539	-0.212	-0.875	-1.41	0.266	-0.303	1.34	-0.134	-1.9	0.243	-1.54	1.42	0.894	-0.0355	-0.876	-0.838	-1.44	1.15	-1.18	0.016	-0.813	-0.168	-2.17
test_154	0	1	1.89	-0.146	1.06	-0.911	0.263	1.71	0.317	0.221	-0.814	2.32	0.834	1.53	-0.192	-1.08	0.0894	1.22	0.986	-0.719	1	-1.62	1.43	0.659	1.81	0.973	1.81	1.19	-0.64	0.885	0.351	2.3	0.435	1.21	0.904	1.2	-0.0605	2.64	1.6	-0.0629	1.87	0.291	0.713	-0.32	-0.756	0.875	-0.664	-0.351	2.08
test_155	1	1	1.63	-0.716	1.54	1.45	1.58	-0.232	-0.652	0.0101	-0.000518	-0.807	0.33	0.521	-0.67	0.742	1.34	0.626	-0.715	1.47	1.49	-0.364	1.04	1.77	0.0975	0.975	1.23	0.0453	1.33	0.307	0.229	1.71	-0.498	0.418	2.91	0.378	2.21	-0.0939	0.988	0.0871	-0.692	0.243	2.46	1.5	2.28	0.0248	1.81	0.977	2.1
test_156	0	1	1.45	-1.81	-0.849	0.343	-0.103	-0.364	1.15	-0.0158	0.0715	-0.498	-0.0104	-0.477	0.526	0.379	-0.494	0.472	-0.536	0.803	-0.957	0.131	-1.3	0.356	1.06	-0.888	1.44	-1.52	1.08	1.03	-0.0976	-0.258	1.44	0.339	-0.227	0.184	0.426	1.42	0.283	0.604	1.06	0.724	-0.191	0.622	0.245	-0.11	1.57	0.722	-0.326
test_157	1	1	1.16	-1.51	0.857	0.846	1.83	0.955	-0.0504	-0.746	1.42	0.0641	0.0542	0.225	-0.526	-0.316	-0.372	1.08	1.29	0.273	0.278	0.505	-0.374	0.893	1.22	-0.981	-0.489	0.729	-0.247	0.342	0.0779	1.68	0.555	1.1	-0.504	0.875	1.04	0.177	3.29	-1.35	0.298	1.65	1.22	-0.0994	-0.192	0.159	2.56	-0.067	0.307
test_158	1	1	1.47	-3.62	0.35	-0.487	2.05	0.431	-0.0551	2.2	0.53	1.09	1.37	0.375	2.35	0.837	-0.249	-0.699	1.42	1.26	2.1	0.0792	1.55	2.41	0.68	-0.802	0.758	-0.666	-0.0245	-0.296	0.0916	-0.883	0.0131	0.0401	0.613	0.196	-0.538	0.521	-0.462	1.02	-0.243	0.402	-0.148	2.03	-0.734	-0.044	0.799	0.819	2.01
test_159	1	1	0.799	-1.49	0.475	-0.671	0.297	-0.126	1.9	-0.395	-1.7	1.58	0.921	1.1	-0.783	0.224	0.768	-0.387	0.293	0.687	0.00194	0.317	-1.63	0.119	0.335	-1.75	-0.136	0.879	0.84	-1.03	1.01	-0.2	-1.24	0.502	0.552	-0.214	0.865	-1.04	0.611	0.914	0.59	-0.0831	0.79	0.375	-1.14	-2.2	1.22	-0.0352	-0.892
test_160	1	0	0.934	-1.3	1.38	0.0402	-0.0127	1.59	-0.146	1.2	0.238	0.091	1.38	1.49	0.642	-1.75	-0.597	1.98	-0.414	1.07	-0.151	2.06	1.13	0.874	2.43	-1.89	0.115	0.98	0.173	0.465	-0.728	0.178	0.494	-0.229	2.34	-1.3	0.788	0.173	-0.799	0.136	1.19	0.691	2.16	0.0588	0.731	-0.468	0.543	0.375	1.51
test_161	0	1	1.25	0.128	0.73	-0.302	-0.243	1.37	1.45	-0.813	0.817	-0.664	-1.65	0.332	0.979	1.88	1.52	0.439	-0.174	1.08	2.68	1.54	0.958	1.26	0.809	-0.133	0.426	1.91	0.898	2.41	1.35	0.19	0.243	1.73	0.315	0.728	1.34	1.48	2.18	0.723	1.01	1.25	-0.86	0.332	1.75	-0.0887	-0.0221	1.5	-0.408
test_162	1	0	-0.28	-1.39	1.45	1.12	0.692	0.00451	0.248	-1.19	-0.731	0.184	0.61	1.37	-1.56	-1.3	0.366	-0.229	-0.175	-0.253	0.218	0.871	-0.699	-1.37	-0.0526	-1.35	0.298	0.00228	-1.45	0.651	0.221	1.02	1.65	1.07	1.15	0.702	1.62	0.418	-0.365	-0.485	0.272	-0.831	0.392	-0.377	-0.164	0.269	0.932	-0.864	0.7
test_163	1	0	1.17	-1.58	1.57	2.58	0.701	0.996	0.311	0.132	1.12	0.0765	1.02	1.81	-0.376	1.3	1.16	0.152	0.914	0.837	-0.493	0.982	-0.209	0.842	-0.538	-0.0604	1.43	1.22	-0.422	1.74	-0.594	0.615	1.63	1.7	0.172	0.282	0.84	0.767	-0.0098	0.0731	0.784	-0.863	-0.273	-0.674	1.06	0.684	-0.426	0.0901	1.54
test_164	0	0	-0.916	1.34	-0.122	-0.141	-1.74	-1.31	1.08	0.36	-0.174	1.06	0.19	-0.205	-0.0906	-0.178	0.103	0.545	0.912	0.864	0.644	2.46	-0.219	2.36	0.0906	-1.02	-1.53	-0.167	-0.492	0.739	1.08	-0.917	0.155	-0.198	-0.412	-0.221	-0.637	0.191	0.00603	0.0304	-0.0109	1.12	0.589	1.07	-0.571	-0.0589	0.31	1.64	-2.28
test_165	0	1	-1.21	2.19	0.156	-1.13	0.306	-0.988	-2.68	0.119	-0.329	-2.15	-0.321	-1.53	-0.888	-0.391	-0.00544	-0.426	-0.226	-1	0.778	-3.19	-0.282	0.147	-0.6	-0.799	-0.325	-1.65	0.519	-0.687	-1.93	-0.617	-0.517	1.58	-0.73	-0.669	-0.364	-0.906	-1.81	-1.47	0.245	0.0194	-0.0583	-1.5	-0.854	-0.42	-1.59	-0.94	-0.189
test_166	1	1	0.977	0.234	0.26	-1	-1.07	0.337	0.419	-0.503	0.247	0.0126	0.433	-0.891	-0.614	-0.278	-0.713	-1.14	0.203	0.907	-0.137	0.679	-1.5	-0.501	-0.449	0.309	-1.35	0.65	-0.953	0.586	-0.75	-0.155	-0.298	-0.147	-0.16	-1.7	-0.00373	-0.562	0.251	0.4	-0.954	-0.352	0.834	-0.206	-1.66	-0.779	0.565	0.477	-0.0333
test_167	1	1	0.778	-1.02	-0.414	-0.796	-0.724	1.41	-0.919	-0.172	-1.82	-0.112	0.599	1.42	0.734	-1.83	-2.04	-0.157	0.396	0.0945	-0.467	-0.605	-0.51	-0.319	0.567	0.438	2.29	1.83	0.0207	0.763	-0.119	0.311	-0.799	-0.457	0.0153	0.544	2.54	-0.23	-0.205	-0.22	-0.544	0.0425	1.38	1.21	-1	-0.818	1.47	0.329	1.64
test_168	0	0	0.933	-0.645	-0.673	0.545	0.264	2.92	-1.28	0.171	0.346	0.505	0.449	0.232	0.875	1.82	1.17	-0.0446	0.425	-0.857	0.599	-1.06	0.603	-0.986	0.689	1.29	-0.202	1.58	0.317	0.467	-0.355	0.179	0.266	0.484	0.0117	0.714	0.682	-0.259	0.221	-0.213	1.04	0.125	1.87	0.796	0.529	0.688	-1.14	1.21	-1.86
test_169	1	1	-0.926	-0.00705	-0.524	0.0956	-1.71	-1.81	1.75	1.08	-0.563	0.0611	-0.00893	-1.3	-1.94	-2.12	-0.992	-0.418	0.272	-0.752	-2.54	-1.66	-0.0467	-0.14	-2.16	-1.93	-1.8	-0.641	-1.06	0.56	-1.17	0.378	-1.3	-1.27	-1.31	-1.52	-0.311	-0.688	-1.34	-2.57	0.0442	-1.97	-0.521	-1.21	0.521	0.221	-0.943	1.42	-0.182
test_170	1	0	-1.86	-1.08	-1.69	0.108	-0.962	-1.38	0.431	-1.04	-1.46	-0.722	0.0682	0.632	-1.25	-0.344	-0.381	-0.694	-0.94	-0.844	-2.07	-0.0584	-0.101	-1.18	-0.428	0.689	-0.836	-1.11	-0.889	-0.877	-1.85	-1.74	0.193	-1.04	-0.0977	-1.06	-1.13	-1.39	-0.525	-1.03	0.88	-0.102	-0.0491	-0.936	-1.98	1.66	0.605	-0.427	0.941
test_171	0	0	0.187	-1.61	1.33	-0.27	1.09	-0.139	1.6	2.09	0.923	0.949	2.08	0.771	-0.357	0.815	-0.0563	0.438	2.12	0.0615	2.21	1.69	-1.22	0.373	1.26	0.621	2.21	-0.231	1.94	0.33	-1.38	0.284	-1.23	1.5	-0.339	0.267	-0.519	0.796	1.27	-0.0242	-0.386	2.05	0.469	-0.335	1.78	0.56	0.496	0.702	-0.756
test_172	0	1	-1.36	2.88	-0.522	-2.37	-0.963	-1.91	-0.707	-0.276	-0.263	-0.402	-1.19	-1.27	-0.241	0.72	-1.79	-1.8	-2	-1.13	-1.17	-1.51	0.851	-1.38	-0.667	-0.208	-0.421	0.26	-0.218	-1.79	-2.33	0.667	0.126	-1.67	-0.427	-1.53	-1.01	-0.553	-0.899	1.11	-2.13	-0.478	0.624	-0.9	-1.47	-0.667	-1.03	0.754	-0.0317
test_173	1	0	-1.77	1.03	-1.02	-0.11	-0.654	-1.9	-0.538	-0.991	-1.18	-0.513	0.226	-0.535	-1.34	0.698	-0.841	-0.711	-1.95	-1.27	-0.617	1.68	0.0634	0.58	-0.00275	-0.888	-0.552	-0.221	-0.771	-1.32	0.233	-0.294	1.26	-0.121	-1.95	0.144	-1.57	1.4	0.688	-0.0487	-0.43	-0.487	-1.54	0.784	-1.26	0.108	-0.793	-0.154	-2.18
test_174	0	0	-2.46	0.519	-1.14	0.388	-0.145	-0.93	-0.655	-0.947	2.26	-1.87	-1.47	-0.27	-1.11	-1.59	0.372	-0.299	-1.19	-0.5	0.37	0.371	-1.06	0.907	-2.33	-0.0547	-0.0927	-0.342	-1.13	-1.4	-1.66	-1.39	-0.875	-2.57	-0.701	-0.283	-0.169	-1.29	-0.723	-0.48	-1.84	0.509	0.5	-2.34	-2.01	-0.804	-0.214	-1.77	0.152
test_175	0	1	1.54	-0.387	1.8	1.39	2.23	0.425	2.12	1.54	-0.664	0.309	-0.599	-0.06	-0.639	1.87	0.525	1.84	0.481	-0.911	0.863	-0.193	0.72	1.74	1.13	-0.399	0.344	0.641	0.0187	1.29	-2.57	0.451	1.14	0.306	-1.23	1.67	0.676	-0.186	1.63	-0.326	0.61	0.412	0.0562	0.8	0.524	0.907	-0.19	0.958	-0.776
test_176	0	1	-0.489	0.792	-1.28	-0.516	-0.455	-1.57	-0.103	-1.57	0.473	-1.16	0.0908	-0.772	-0.00811	-0.584	-1.65	-0.44	-1.94	-3.28	-1.52	-2.4	-0.0784	0.267	-1.08	0.75	-0.85	-0.531	-0.689	0.234	0.0951	-1.62	0.14	-1.63	-0.803	0.486	-1.34	-1.55	-2.29	-0.567	-0.0264	-1.07	0.52	-0.254	-1.01	-1.33	-0.367	0.478	-0.774
test_177	0	1	-0.103	0.582	1.09	0.25	-0.641	1.08	-1.66	0.0248	-0.508	0.126	-1.1	1.05	1.01	0.533	-0.963	0.0935	0.663	0.515	-0.241	0.0432	0.666	-0.163	0.454	0.0953	0.9	-0.292	-1.56	0.0119	-0.281	0.134	1.26	3.31	-0.197	-0.624	0.733	0.564	1.54	0.0596	-0.211	-1.05	-0.349	0.81	-0.83	0.118	-0.401	-0.875	-0.845
test_178	1	1	-0.401	-0.648	0.503	0.157	0.645	0.197	0.705	-0.696	1.2	-0.565	0.909	-0.237	0.74	-0.793	-0.575	-0.795	-0.589	0.764	-0.219	0.000387	0.357	-1.42	0.296	-0.15	-1.74	1.23	-0.289	0.573	-0.429	-1.13	0.498	0.00119	1.06	-0.0439	1.13	0.726	-0.557	0.652	0.826	1.46	-0.342	0.28	0.242	1.25	1.51	0.642	-0.436
test_179	1	1	1.68	-0.698	-1.8	0.743	0.0203	0.694	0.78	-0.31	0.102	-0.157	0.225	0.526	1.41	0.768	0.0626	-0.0201	-0.249	0.509	-0.312	-1.37	0.746	-0.372	0.144	0.287	0.46	1.1	1.48	-0.271	0.732	-0.0853	0.376	0.435	0.783	0.634	0.884	-0.171	0.837	1.36	1.54	0.39	1.47	1.2	0.67	-1.04	0.549	1.36	1.41
[truncated: 54 more columns]
