# Supplementary material for: A multimodal ConvNeXt-Tiny deep learning model for simultaneous prediction of IDH mutation and Ki-67 expression in gliomas
Source: PLoS One. 2026 Jun 26;21(6):e0351757. doi: 10.1371/journal.pone.0351757 (PMC13308780; doi:10.1371/journal.pone.0351757)
Supplement: S1 File — This file contains the de-identified tabular data underlying the findings of this study, including cohort assignments, clinical variables, molecular labels, extracted radiomics features, deep learning features, model prediction signatures, and numerical data used to generate the figures and tables. (ZIP) [file pone.0351757.s012.zip › Radiomics_test__CBF_test_radiomics.csv]

sample_id	y_idh	y_ki67	CBF_firstorder_Energy	CBF_firstorder_Entropy	CBF_firstorder_Kurtosis	CBF_firstorder_Maximum	CBF_firstorder_Mean	CBF_firstorder_Minimum	CBF_firstorder_Skewness	CBF_firstorder_Variance	CBF_shape_MeshVolume	CBF_shape_VoxelVolume	CBF_shape_SurfaceArea	CBF_shape_SurfaceVolumeRatio	CBF_shape_Maximum3DDiameter	CBF_shape_Maximum2DDiameterSlice	CBF_shape_Maximum2DDiameterColumn	CBF_shape_Maximum2DDiameterRow	CBF_shape_MajorAxisLength	CBF_shape_MinorAxisLength	CBF_shape_LeastAxisLength	CBF_shape_Elongation	CBF_shape_Flatness	CBF_shape_Sphericity	CBF_shape2D_MeshSurface	CBF_shape2D_PixelSurface	CBF_shape2D_Perimeter	CBF_shape2D_PerimeterSurfaceRatio	CBF_glcm_Autocorrelation	CBF_glcm_JointAverage	CBF_glcm_ClusterProminence	CBF_glcm_ClusterShade	CBF_glcm_ClusterTendency	CBF_glcm_Contrast	CBF_glcm_Correlation	CBF_glcm_DifferenceAverage	CBF_glcm_DifferenceEntropy	CBF_glcm_DifferenceVariance	CBF_glcm_JointEnergy	CBF_glcm_JointEntropy	CBF_glcm_Imc1	CBF_glcm_Imc2	CBF_glcm_Idm	CBF_glcm_MCC	CBF_glcm_Idmn	CBF_glcm_Id	CBF_glcm_Idn	CBF_glcm_InverseVariance	CBF_glcm_MaximumProbability
test_001	1	0	-0.504	0.0524	0.627	1.34	0.483	-0.924	-0.403	1.97	0.229	0.934	-0.331	0.0759	0.201	0.0435	-0.221	-0.68	1.25	-0.623	0.873	1.9	0.627	0.0504	0.407	0.0709	-0.263	-0.0522	0.219	0.683	2.85	-1.77	0.484	0.184	0.842	-0.0112	-0.164	-1.14	0.179	-0.522	-1.45	0.789	-0.944	0.956	0.932	0.131	0.351	0.713	1.23
test_002	0	0	0.153	-1.92	-0.0881	-1.07	0.464	-0.723	0.0677	1.75	1.43	-0.239	3.18	0.556	0.569	-1.14	0.184	-0.256	0.305	-0.433	-1.07	-1.17	-1.52	0.999	1.08	1.4	-0.224	0.785	1.68	0.202	1.07	-0.455	0.767	-0.693	-0.846	-0.316	2.09	-0.215	1.68	0.207	1.05	0.415	-0.786	0.575	-0.061	-0.945	1.71	1.28	-0.84
test_003	0	1	0.459	-0.562	-0.448	-0.0652	1.24	0.635	0.802	0.529	1.45	-0.225	0.949	-0.612	-0.332	-0.516	1.33	-0.074	0.0945	0.426	0.961	0.297	1.22	-0.659	0.446	0.0137	-1.59	-0.726	-1.08	0.521	1.64	-1.02	-0.115	1.11	0.238	-1.54	-0.243	-0.321	-0.0629	-0.149	1.86	0.264	1.09	1.45	0.888	0.696	0.206	0.106	1.7
test_004	0	0	-1.6	-1.25	-0.529	0.264	-0.436	-2.26	0.903	-0.506	-0.555	0.841	-0.472	-1.32	-0.199	-0.924	-0.117	0.281	-0.0331	0.192	-0.51	-0.417	0.242	0.327	0.0497	-0.899	-0.303	0.214	0.00874	1.35	-0.548	1.17	0.359	0.651	1.22	-1.04	0.0766	-0.905	-0.0881	-0.547	0.693	0.878	-1.01	0.973	-2.47	0.0514	0.275	0.622	-2.81
test_005	0	1	-0.677	1.74	-0.638	0.983	-1.12	0.283	0.441	1.21	1.09	0.269	-0.196	-0.74	-1.5	1.33	-0.418	0.633	-0.483	0.0366	1.1	2.3	-0.239	-0.514	1.84	1.32	-0.574	-0.195	0.65	0.464	-0.666	-0.845	0.304	1.67	0.702	-0.279	-0.281	-0.845	-1.47	0.876	-1.27	-0.438	-0.964	-0.88	0.856	0.265	-0.136	-1.18	1.41
test_006	1	1	0.454	1.54	1.94	-0.998	0.359	1.44	1.55	-0.469	1.47	1.14	1.06	-0.216	1.67	0.24	-1.1	1.17	0.344	0.279	0.739	0.725	1.48	2.83	1.75	1.42	0.367	-0.638	0.122	2.16	-0.266	1.08	1.36	0.579	1.11	0.835	2.02	0.499	-0.375	0.474	0.199	1.66	1.46	-0.494	1.55	0.767	0.15	1.7	1.36
test_007	1	0	1.52	-2	0.333	-0.551	0.716	-0.884	0.525	-0.79	-0.0735	1.21	0.336	-0.56	-0.25	0.188	-1.14	2.12	0.172	0.895	-0.23	-1.81	-0.285	-2.03	1.04	-0.469	-1.74	1.46	0.923	-0.0318	-0.698	-0.402	0.682	-0.0215	0.393	-0.0221	1.16	0.761	-0.572	-0.728	-1.06	0.163	-0.0628	1.65	1.32	-0.436	0.728	0.454	0.128
test_008	0	0	0.654	-1.92	0.298	-0.567	0.354	-0.89	0.378	-0.913	-0.101	1.64	0.595	-0.501	-0.164	0.266	-1.3	2.19	0.333	1.01	-0.271	-1.78	-0.314	-1.95	1.03	-0.568	-1.76	1.47	1.04	0.119	-0.697	-0.376	0.64	-0.0197	0.497	-0.0407	1.55	0.689	-0.562	-0.817	-0.711	0.161	-0.0861	1.53	1.74	-0.398	0.595	0.207	0.38
test_009	1	1	-0.744	0.381	-0.55	0.566	0.433	-0.672	-0.89	-0.0629	1.81	-0.914	-0.353	-1.21	-0.673	1.86	0.928	0.136	-0.635	-2.61	-1.59	1.39	-0.457	-0.553	-1.44	0.965	-1.4	-1.52	0.067	0.123	0.232	0.62	0.0609	0.0981	-0.0699	-0.311	-0.906	-0.32	-0.376	-0.389	0.69	-0.372	1.5	-1.7	0.116	-1.23	-0.526	0.743	-0.0527
test_010	1	1	2.25	0.458	0.547	-0.79	0.394	-0.754	0.257	0.11	0.476	-0.174	0.873	0.0956	0.178	0.232	-0.125	1.02	0.69	-0.0774	0.171	-0.382	1.73	1.29	1.03	-0.113	-0.0103	-0.207	-0.244	-0.221	-1.24	-1.07	-0.312	-2.38	0.802	-0.654	0.437	0.0444	0.711	-0.346	1.1	-0.508	-1.94	-0.272	0.0288	-0.732	0.659	0.866	-1.03
test_011	0	1	0.381	1.54	1.46	-1.88	-0.479	0.788	0.602	-0.239	0.714	0.262	0.969	-0.797	1.39	1.33	1.61	0.623	-0.0581	1.19	0.18	0.138	0.333	0.0826	1.4	-0.605	1.3	0.764	1.03	-0.0815	2.03	1.93	1.04	-0.0621	0.214	0.739	-0.504	-0.112	2.19	-0.00782	1.7	0.583	0.195	2.02	-0.0875	-0.486	1.13	0.727	1.05
test_012	1	0	-0.4	0.314	0.317	0.109	1.49	0.716	0.606	-0.579	0.533	-0.238	0.114	1.2	0.58	-0.313	-0.0543	-1.17	0.484	-1.66	0.462	-0.935	-0.955	-0.41	0.512	0.6	-1.53	0.924	-0.969	2.48	0.615	-0.074	0.0706	-0.604	0.344	0.427	0.372	-0.83	0.527	-0.0266	-0.103	-1.87	-2.55	0.645	-0.65	0.934	-0.159	-0.0742	0.178
test_013	1	0	0.203	-0.588	-0.677	1.67	1.18	0.376	-1.11	0.639	-0.478	-0.691	-0.261	1.71	1.09	-0.658	2.01	0.777	0.175	-1.67	-1.5	-0.254	0.18	1.21	-0.244	-0.267	0.788	-1.41	-0.0023	1.21	-0.806	0.123	-0.962	-0.0503	1.15	0.344	-0.42	0.241	-0.0398	-1.14	-0.044	0.432	0.145	0.158	-1.61	-0.798	0.107	-0.449	1.92
test_014	0	0	-0.256	-0.153	0.94	0.344	0.616	2.34	-1.16	0.0986	0.448	0.168	0.834	1.77	-1.62	1.46	-0.846	0.838	-0.673	1.36	0.51	1.14	-1.51	0.0649	-0.0757	0.858	0.56	1.21	0.511	-0.566	1.09	-0.245	-0.936	0.265	0.996	-0.562	1.04	-0.743	1.2	-1.02	-1.51	0.875	-0.827	-0.651	0.473	-0.692	-0.196	0.561	1.33
test_015	1	0	-0.788	-2.11	-0.29	-0.77	2.04	-0.938	0.0109	-1.14	-0.539	-0.879	-0.34	0.373	0.427	-1.69	-1.27	-0.195	-0.0997	-0.0102	-1.01	-0.112	-0.42	-0.224	-0.0609	-1.15	-0.556	-0.273	-0.39	-1.13	-1.43	-0.241	-1.88	0.444	-0.978	0.286	0.476	-1.69	-0.448	0.281	-1.22	-0.165	-0.45	-1.76	-1.66	-1.11	-0.441	-0.21	-2.66
test_016	0	0	-1.54	-0.2	0.247	0.27	-0.104	0.272	0.709	-0.444	1.66	-0.843	-0.524	0.155	-1.36	0.0715	-1.8	-0.255	-0.87	-1.06	-1.23	0.414	0.449	-1.32	-0.126	-0.475	0.358	-1.19	-0.123	-1.1	-0.312	-0.0331	-1.18	0.925	1.8	1.21	0.925	-1.75	-0.0554	-0.819	-0.484	-0.646	0.704	-1.3	-0.634	1.21	2.4	1.43	-0.757
test_017	1	0	-0.473	-0.853	0.64	-0.35	1.11	0.772	0.301	-2.46	-0.875	-0.504	-0.0779	-0.166	0.0253	1.11	0.0164	-1.19	-0.668	-1.29	-0.669	0.443	0.77	-0.787	0.0571	1.15	0.0344	0.355	0.0231	-1.4	-0.101	0.814	0.893	1.29	0.941	0.88	-1.31	-0.117	0.408	1.57	1.12	0.269	-0.898	0.0342	0.992	0.72	1.34	0.836	-0.147
test_018	1	1	-0.327	0.482	-0.942	0.956	0.0889	-1.71	-0.614	0.301	-0.0848	-1.32	0.836	-1.02	-2.38	0.0519	-0.61	-0.0373	-2.46	-1.23	-0.305	-1.33	-0.0188	-1.41	-0.00454	0.512	-0.925	-0.31	-0.0558	0.338	-0.265	-0.102	-1.29	-1.22	-1.24	-0.473	-0.748	-2.17	0.303	-2.43	-1.14	-2.75	0.509	-0.989	-0.893	-0.92	0.177	-0.42	0.271
test_019	1	1	1.32	-0.517	-0.463	-0.197	1.58	0.664	0.824	0.443	1.46	-0.508	0.595	-0.606	-0.423	-0.562	1.42	-0.0449	0.159	0.391	0.966	0.178	1.15	-0.628	0.521	-0.016	-1.45	-0.764	-1.11	0.565	1.74	-1.02	-0.169	1.08	0.172	-1.48	-0.669	-0.459	-0.0666	-0.183	1.55	0.316	1.1	1.36	0.514	0.714	0.191	0.496	1.21
test_020	1	0	0.365	-1.22	-1.17	-0.0573	1.49	0.769	-0.034	0.887	0.037	1.41	0.239	0.398	0.649	-0.99	-0.633	0.233	-0.0933	-0.127	0.833	-2.35	0.077	-0.895	0.458	0.564	-0.306	0.661	-0.174	0.778	0.434	0.533	0.793	0.207	0.367	0.555	-0.548	0.46	-0.645	0.506	-1.99	0.088	-1.1	0.0289	-0.293	0.52	0.322	0.375	-0.911
test_021	1	0	-0.677	-0.765	-0.185	-0.0199	-0.23	-1.84	0.0185	-0.533	0.652	-1.82	-1.13	0.135	-1.62	-1.71	0.165	-0.521	-1.47	-0.963	-2.35	-0.635	-1.55	-1.18	-2.24	-0.446	-2.84	0.632	-0.0526	-0.214	0.373	-0.594	-0.546	-1.39	-3.21	-1.07	-0.136	-0.985	-1.1	-0.572	-0.461	0.131	-1.84	-0.649	-0.718	-1.01	0.2	-0.783	-2.55
test_022	1	1	2.02	0.858	0.111	-2.74	0.837	-0.625	0.0158	0.585	0.197	0.902	0.578	0.669	0.563	0.603	0.788	0.435	1.09	1.39	0.426	1.12	0.296	1.14	2.57	-0.289	1.15	-0.536	-0.0556	-0.479	-0.414	-0.639	0.308	-0.152	-0.708	1.17	0.0281	-0.855	0.898	-0.849	-1.54	1.86	1.45	-0.676	-0.22	-0.577	0.386	-0.61	0.521
test_023	0	1	-1.84	1.67	-0.581	1.54	-1.16	-1.14	-0.614	-0.331	-0.68	-0.65	-0.0465	0.168	-0.264	0.135	-0.466	-0.833	-0.427	-1.25	0.261	0.691	0.367	-0.736	0.343	-0.174	0.381	0.604	-0.634	0.751	0.935	0.389	0.436	0.408	0.57	-0.537	-1.09	1.99	0.185	0.0328	0.113	0.908	-0.167	1.18	1.69	-0.352	0.856	0.323	1.17
test_024	1	1	0.411	0.521	-0.766	0.727	-1.57	-0.125	-0.211	-0.349	0.236	-0.107	-2.15	0.695	1.69	-0.193	0.705	1.43	0.963	-0.264	0.417	-0.351	-0.416	-0.691	1.69	0.0273	-0.336	1.17	-1.06	-1.03	-0.247	-1.1	0.732	0.632	-0.149	1.5	0.637	1.3	0.401	1.31	-1.63	0.933	-0.76	0.452	0.108	0.992	0.733	0.0233	0.348
test_025	1	1	-1.12	0.268	-0.496	1.5	-0.269	-0.848	-1.68	-1.31	-1.63	0.712	-1.29	-0.171	0.78	-0.867	-1.37	-2.35	0.0413	0.369	-0.961	-0.35	-0.667	-0.27	-1.2	-0.953	1.58	0.897	-1.93	-1.05	-0.0519	-0.168	1.1	-1.29	-0.234	-0.666	-0.843	-2.01	-1.22	-0.969	-0.847	-0.481	-0.549	0.181	-0.392	-1.35	-1.11	-0.842	-0.984
test_026	0	1	-1.67	-0.629	-1.69	1.29	-1.11	0.697	-1.87	-0.514	-0.584	-0.26	-0.709	-0.698	0.894	0.251	-1.49	0.503	-0.479	-1.37	-0.874	-0.631	-0.218	-1.17	0.822	-1.39	0.411	-0.75	0.635	0.41	-2.07	-1.8	-0.225	-0.741	-0.703	0.483	-0.257	-1.3	-1.1	0.369	0.663	-3.17	-1.33	-1.02	0.0178	0.964	-1.08	0.552	-0.588
test_027	0	1	-1.16	1.04	0.599	-0.708	-0.998	0.805	-1.39	1.03	0.561	-2.01	1.08	0.563	0.24	-0.744	0.171	0.0784	-0.926	1.44	-1.17	-0.398	0.482	1.09	0.62	0.85	0.243	2.16	-0.612	2.41	-0.369	-0.821	-0.482	-0.993	-1.74	-0.29	-0.509	-0.696	0.327	0.813	1.08	0.0406	-1.18	-0.628	1.16	-0.869	0.296	-1.02	0.975
test_028	1	0	-0.23	0.248	0.655	-0.555	-0.511	0.0587	-0.0121	1.53	-0.916	0.937	0.488	0.691	1.16	-0.462	0.789	0.284	0.135	-0.336	-0.689	-0.554	0.709	0.186	1.73	0.5	0.448	-1	-0.519	0.0671	1.31	0.356	-0.788	1.06	-0.261	-0.986	0.991	-0.366	0.6	-1.67	-0.36	0.45	-0.105	0.793	-0.245	-0.11	-0.0334	0.27	-1.03
test_029	0	0	1.26	-0.434	0.436	-0.773	0.426	-0.764	0.231	0.173	0.442	0.109	1.25	-0.0166	0.287	0.206	-0.137	1.1	0.734	-0.0469	0.268	-0.264	1.68	1.25	0.965	-0.148	0.0486	-0.119	-0.206	-0.378	-1.35	-1.13	-0.267	-2.39	0.827	-0.687	0.846	-0.0229	0.694	-0.322	1.11	-0.596	-2.28	-0.204	0.413	-0.748	0.743	0.309	-0.993
test_030	0	0	0.553	0.737	1.74	-0.617	0.767	-0.467	-0.0918	0.17	2.75	-1.22	-0.744	0.702	0.697	0.432	0.865	0.581	1.6	2.14	0.751	0.352	-0.622	0.761	2.89	-0.298	0.935	0.851	1.47	1.03	0.56	0.557	0.787	-0.146	0.485	-0.244	-0.0645	-0.477	0.976	1.25	0.792	1.16	0.935	2.02	1.91	-0.916	-0.291	0.336	0.326
test_031	0	1	-1.23	0.553	-0.174	2.02	1.23	0.126	0.936	0.86	0.586	2.21	1.43	-0.0132	0.289	0.308	1.85	0.564	-0.496	-0.014	0.822	-0.568	0.943	1.07	0.858	-0.0831	0.229	-0.607	0.161	-0.415	0.154	-0.0481	-1.05	0.407	-0.0511	-0.373	0.338	0.196	-0.349	2.03	1.03	-0.86	0.719	-0.869	0.479	-1.25	-0.199	-1.28	0.518
test_032	0	0	-1.86	-1.91	-0.323	-0.525	-1.48	-0.736	0.293	-1.07	-1.17	-0.205	-0.658	-0.975	-0.73	-0.759	-1.29	-1.06	-0.232	-0.928	-1.55	0.28	-2.12	-1.62	-1.42	-0.278	-0.705	-0.734	0.0909	-1.51	-1.61	-1.7	-0.603	-1.16	-0.801	-0.064	-0.0421	0.848	-1.28	-2.13	0.387	-0.125	-0.247	0.615	-1.11	0.104	-1.35	-0.0505	-1.07
test_033	1	1	-1.18	-0.406	-1.46	-0.707	-1.95	-0.248	-0.739	1.11	-0.898	-0.365	-1.19	-0.696	0.792	0.0352	-1.07	0.199	-1.31	0.393	-0.176	-2.43	-1.09	-0.407	-1.86	-0.806	-1.6	0.376	0.909	-1.2	-0.0644	-0.606	-0.387	0.478	0.51	-0.814	-1.04	-0.0755	0.325	-0.753	-0.668	0.0479	0.41	-0.325	0.0512	-2.19	0.214	-0.0122	0.334
test_034	1	0	0.0354	-0.287	-1.3	0.0927	-0.514	-0.959	0.562	-1.13	-0.325	-0.495	-1.67	-1.12	-1.24	-1.19	-1.26	-0.417	-0.658	0.238	-0.0893	0.771	-0.623	-1.11	-0.275	-0.489	-0.93	0.89	-1.34	0.857	-0.601	-1.37	-0.347	-1.5	0.737	1.55	0.406	-0.336	-0.21	-0.967	-1.79	-0.567	-1.6	-1.78	-0.74	0.115	-0.305	-0.569	-0.496
test_035	1	1	0.184	0.045	0.193	0.0333	-0.243	0.493	1.38	0.753	0.946	-0.363	-0.796	-0.526	1.07	1.68	-0.465	-1.73	-0.547	0.533	1.41	-0.183	-0.364	0.609	0.0981	-0.967	1.27	1.33	0.55	0.274	-0.503	-0.975	0.533	-0.141	0.384	-0.581	-3.21	-0.692	-0.767	1.02	-0.385	-0.568	0.92	-0.718	-0.414	1.51	0.736	1.64	-0.602
test_036	1	0	1.44	-1.15	1.33	-0.159	0.616	0.252	0.377	0.3	-0.786	-1.24	0.124	-0.291	-0.466	-0.392	-0.847	1.16	0.322	0.26	-0.205	-2.18	-0.0173	-1.26	0.67	0.73	0.676	0.0592	-1.29	0.91	0.597	1.38	1.42	0.238	-0.681	1.58	-0.758	0.374	-0.022	0.254	0.301	0.153	0.0236	-0.487	-1.37	-0.128	-1.01	-0.771	1.03
test_037	0	0	-0.502	-1.17	-1.11	-0.0481	1.11	0.828	0.0378	0.874	-0.0893	1.75	0.633	0.306	0.597	-1.02	-0.537	0.269	-0.13	-0.00947	0.834	-2.34	0.0426	-0.838	0.373	0.549	-0.29	0.618	-0.242	0.866	0.448	0.507	0.773	0.283	0.313	0.4	-0.0673	0.438	-0.655	0.399	-1.55	0.135	-1.14	0.0554	0.0584	0.562	0.419	-0.0626	-0.544
test_038	0	0	-1.29	-0.389	-0.324	0.777	-0.446	0.681	-0.63	-0.249	0.166	0.384	-0.362	0.135	-0.391	-6.05e-05	0.29	0.492	1.17	0.339	-0.895	-0.274	0.0531	1.15	-2.42	-0.21	-0.133	0.356	-0.221	-1.57	0.38	1.07	0.0281	-0.685	0.417	-0.986	1.14	1.71	-0.26	0.141	0.151	-0.853	-0.0976	0.726	-0.431	0.204	-1.04	-1.06	-0.25
test_039	1	1	-0.179	-0.519	-1.53	0.864	-1.73	0.141	-0.263	0.203	0.00865	0.723	-0.91	-1.12	0.148	-1.04	0.211	0.592	-0.756	0.603	-2.04	-1.29	-0.844	-0.705	-0.77	-0.473	-0.365	-0.919	0.344	-0.632	1.92	-0.898	-0.773	-0.214	1.17	1.11	-0.374	-1.99	0.719	-0.562	0.683	-1.86	-0.482	-1.18	0.0995	1.68	-0.0652	-0.691	-1.86
test_040	0	0	-0.636	-2.04	0.347	-1.59	-0.409	-0.164	-0.551	-0.88	-0.661	0.375	1.97	0.139	-0.961	0.463	0.964	0.134	0.325	-0.984	-0.75	0.345	-1.71	0.616	-1.09	-0.611	-0.62	0.674	1.22	-0.984	-0.877	-0.86	-0.218	-0.706	0.973	-0.871	0.068	0.591	-1.6	-0.491	-0.178	-0.898	0.584	-0.379	0.534	-0.544	0.257	-1.29	-0.382
test_041	0	0	-1.13	0.107	0.567	-0.697	-0.69	0.828	-1.32	1.1	0.499	-1.91	0.983	0.479	0.283	-0.797	0.092	0.0599	-0.874	1.41	-1.14	-0.508	0.478	0.958	0.673	0.677	0.12	2.15	-0.575	2.45	-0.398	-0.816	-0.557	-0.973	-1.75	-0.297	-0.536	-0.649	0.326	0.797	0.62	0.038	-1.51	-0.563	1.08	-1.02	0.307	-1.15	0.633
test_042	0	1	0.869	0.808	1.8	-0.164	1.5	0.724	0.573	-0.463	0.283	1.61	0.242	-0.077	2.16	0.409	0.737	1.38	-1.62	-0.712	0.81	-0.419	1.21	0.364	0.749	1.16	2.05	-1.29	1.11	1.05	1.6	-0.351	0.889	-0.977	1.56	-0.83	1.08	-0.508	0.11	0.45	0.179	-0.247	-0.595	2.8	3.19	1.1	0.959	1.61	1.31
test_043	1	1	-0.522	-0.101	0.867	0.903	1.98	0.0964	-0.235	-0.503	-0.658	-0.804	-0.778	0.556	0.496	0.385	-0.499	0.158	-0.288	0.323	-0.543	1.17	0.583	0.774	0.568	0.196	1.21	1.04	0.256	-1.1	0.257	0.822	-1.75	-0.635	-0.981	1.89	-0.581	1.26	-0.854	0.0201	1.63	1.36	0.933	-0.058	1.42	-0.753	0.241	0.0463	0.201
test_044	1	0	0.521	0.684	1.96	-1.07	0.769	1.48	1.54	-0.469	1.43	1.1	1.04	-0.292	1.64	0.254	-1.1	1.21	0.306	0.265	0.729	0.763	1.39	2.93	1.71	1.38	0.368	-0.698	0.284	2.13	-0.229	1.17	1.4	0.582	1.19	0.845	1.95	0.625	-0.299	0.586	-0.139	1.63	1.13	-0.593	1.45	0.78	0.0765	1.66	1.03
test_045	1	1	0.104	0.791	-0.361	0.657	0.941	0.544	1.31	0.303	0.567	0.362	-0.656	1.7	0.386	0.756	0.993	-0.179	0.797	1.31	0.594	-0.0137	2.26	-0.362	-0.267	1.12	-0.308	-1.29	1.96	1.57	1.46	1.07	-0.202	1.11	1.33	-0.391	1.04	-0.189	1.7	0.151	-0.108	-0.626	0.0952	0.965	0.394	-1.37	-0.328	0.118	-0.763
test_046	0	1	-1.65	0.722	0.0195	0.436	-0.106	0.444	1.15	-0.616	0.696	1.09	-1.02	0.29	-0.532	0.918	0.165	-0.945	0.0679	0.322	0.786	-1.76	-0.559	0.636	-0.579	0.664	0.828	1.17	2.02	0.505	-0.663	-0.355	-0.747	-0.32	-0.125	0.951	-1.56	0.377	-0.564	-1.12	-0.884	0.32	0.666	0.32	1.33	0.698	-0.785	0.0687	0.471
test_047	0	0	0.191	0.294	0.0621	0.612	2.06	1.84	0.133	0.492	0.666	-1.17	-1.57	-1.43	0.758	1.97	0.257	-1.57	0.768	-0.343	-0.287	-0.0739	0.159	1.46	-1.01	1.21	-1.93	-0.302	-0.0681	0.0792	0.579	0.817	-0.684	0.965	-0.469	1.6	0.913	0.191	-0.597	1.89	-0.907	-0.313	-0.381	-0.291	-0.0654	0.272	-0.19	-0.265	0.806
test_048	0	0	2.09	1.58	0.985	-0.882	-0.585	-3.29	-0.863	-0.521	0.885	-0.137	1.52	2.46	2.15	0.68	-1.14	1.88	1.41	1	-0.4	-1.18	-0.368	-0.351	-1.34	0.658	0.0662	-1.85	-0.0919	0.755	0.0468	0.505	1.14	-0.334	-2.06	0.828	0.562	1.28	1.23	0.917	-0.58	0.157	-0.83	0.999	1.07	0.238	-0.188	1.46	0.609
test_049	0	0	0.903	0.662	-0.116	-0.938	0.98	0.455	0.415	0.162	0.288	0.12	0.792	0.911	-0.247	0.761	-0.115	1.2	-1.36	-0.147	1.12	-0.857	-0.0544	-0.646	-0.0383	0.583	0.332	-1.1	1.48	1.19	0.407	0.188	0.749	2.82	0.313	-0.242	0.2	0.554	-0.271	0.159	-0.0233	-0.777	0.934	1.67	0.482	-0.688	-0.453	-1.86	0.0198
test_050	1	1	-0.763	1.41	-1.14	0.756	0.677	1.38	-0.412	1.04	0.885	-3.47	-0.403	0.604	-1.28	-0.924	0.169	-1.23	-0.88	0.0741	0.527	1.27	1.28	0.753	0.0988	0.57	1.67	-2.16	-1.11	-2.37	0.0192	-0.976	1.22	0.484	0.126	0.406	0.852	0.136	0.417	1	-1.23	0.155	1.05	-0.198	-0.351	-0.85	-1.36	-0.661	-1.15
test_051	0	1	0.186	1.34	1	-0.915	-1.01	0.587	0.43	1.48	-0.294	-0.116	2.01	-0.118	1.43	0.151	1.75	-0.234	-0.171	0.455	1.62	1.4	0.924	2.73	0.721	0.79	1.07	-0.0242	0.676	1.87	0.315	1.07	0.153	0.888	0.284	0.16	0.842	0.117	1.84	-1.19	1.35	-0.32	1.3	0.486	0.628	0.877	0.285	2.29	1.34
test_052	0	1	0.509	0.0335	0.385	0.102	-0.485	-1.08	0.362	1	-0.305	0.0568	0.162	-0.47	0.426	0.756	2.17	-1.7	-0.204	0.675	-0.00886	-1.54	1.02	0.161	-0.637	1.7	-0.175	-0.414	-0.207	-1.19	-0.332	0.777	0.338	0.338	0.621	-0.45	0.0792	1.19	0.349	0.355	1.48	1.96	0.218	0.187	-2.23	-0.00922	-0.844	0.116	-0.26
test_053	1	1	-0.0814	0.953	-0.0507	-1.26	0.56	-0.968	-1.84	0.253	0.0106	0.197	-1.19	1.96	-0.538	-2.14	-0.408	0.00196	-0.491	-0.259	0.492	0.454	0.0555	0.65	0.0867	-0.531	-0.0178	0.0757	-0.319	-0.889	-0.756	-0.0184	-2.33	-1.8	0.069	-1.25	-1.69	0.621	0.382	-1.14	0.0309	-1.44	0.0258	0.25	-0.825	-0.0505	-1.43	-1.95	-0.913
test_054	0	1	-1.52	-0.26	-0.538	0.224	-0.764	-2.16	0.874	-0.433	-0.496	0.832	-0.45	-1.31	-0.269	-0.891	-0.104	0.236	0.0014	0.246	-0.511	-0.329	0.196	0.374	0.127	-0.931	-0.423	0.146	-0.0367	1.25	-0.526	1.07	0.414	0.599	1.06	-0.999	0.0761	-0.966	-0.075	-0.539	0.99	0.947	-0.562	0.843	-2.45	0.0685	0.318	0.594	-2.56
test_055	1	0	2.19	1.54	1.08	-0.306	0.331	0.996	0.959	-0.943	1.33	0.161	0.0699	-0.0789	0.149	1.46	1.34	-0.737	0.886	0.722	1.34	1.58	0.641	0.123	-1.48	-0.0926	1.96	-0.976	-0.0277	1.63	1.27	1.39	0.354	1.52	-0.446	2.06	0.672	0.159	1.11	0.259	0.384	0.721	0.089	2.93	0.154	2.53	1.12	-0.557	0.137
test_056	1	0	0.932	0.177	0.33	0.301	-0.559	-0.443	-0.544	0.263	0.24	-2.23	0.145	1.5	-0.56	-1.15	0.565	-0.233	-1.32	0.646	0.749	0.63	-1.28	-1.71	-0.416	-0.297	0.545	0.691	1.01	-2.53	1.51	0.397	-1.26	0.308	-0.721	-0.493	0.413	0.713	1.67	-0.748	1.02	0.521	-1.13	1.32	0.434	1.22	1.39	1.56	-1.45
test_057	1	1	-0.884	-1.6	-1.81	1.28	-0.0685	0.246	-0.41	-1.46	-0.15	-0.457	-0.779	-1.37	-0.371	-0.302	1.31	0.513	-0.658	0.694	-0.0781	-0.0822	-1.08	-1.01	-1.51	-1.96	-0.0538	1.52	0.786	-0.0687	1.17	-0.00551	-1.17	0.221	-0.569	-0.449	-0.519	-0.744	1.53	-0.912	-0.284	0.107	-0.875	-1.36	-0.569	-1.77	-1.16	0.657	-0.624
test_058	1	0	-0.365	-0.434	-0.465	0.359	-0.882	-1.1	-0.0297	1.15	-0.63	-0.534	0.182	-0.933	-0.304	1.67	0.0269	-0.35	-0.558	0.18	-1.52	0.934	-1.24	1.62	0.757	-0.225	1.24	-1.46	0.402	-0.925	-1.44	-0.417	1.93	-1.41	-1.26	-0.447	0.978	1.64	-0.293	0.756	-1.22	0.479	0.995	-0.224	-1.91	0.966	-2.06	0.474	-0.896
test_059	1	1	0.958	0.39	-0.178	0.583	1.98	0.0692	-0.819	-0.938	0.069	0.00838	0.581	-0.94	-0.579	1.41	1.39	-1.9	0.499	1.35	-0.0484	0.418	-0.567	1.92	-0.546	-1.51	-0.942	0.941	-1.19	-0.204	-1.25	-0.634	-0.753	0.11	0.804	0.936	-0.33	-1.57	-0.537	-0.656	-0.237	-0.387	0.436	0.376	-0.324	-0.681	0.7	-1.69	1.58
test_060	0	1	0.805	1.79	1.75	-1.18	0.312	1.77	1.99	-0.563	0.129	0.931	0.291	0.824	0.178	1.12	0.174	0.54	0.851	0.138	1.63	1.6	-0.0918	0.62	0.943	1.57	1.08	-0.209	0.82	1.71	0.0978	1.01	-0.47	0.437	0.108	-0.416	2	-0.639	0.234	-0.0438	-0.443	-0.676	1.38	1.8	-0.0692	-1.29	1.43	0.649	1.22
test_061	1	1	0.996	0.784	-0.315	0.733	-0.0236	-0.345	1.5	0.621	-0.152	-1.57	1.72	-1.01	-1.72	-0.478	-1.19	1.03	0.101	-0.0569	-0.435	0.345	-0.08	-0.867	-1.28	0.27	0.725	-0.597	-0.0597	-0.905	0.345	-0.53	-0.849	-0.0727	0.998	-0.507	-0.958	-0.361	1.38	-0.801	0.344	0.203	-1.69	-0.417	-1.83	0.773	-0.523	1.2	0.497
test_062	0	0	-0.398	-1.04	0.23	0.0464	-0.846	-0.948	-0.179	-0.671	-0.197	1.48	-1.61	-0.982	-0.809	0.48	0.0208	-1.16	0.446	-0.302	-1.05	-0.0907	-1.1	-0.0516	-1.23	-0.181	0.0455	-0.603	-0.503	0.743	0.407	0.448	-0.382	-0.148	-1.2	0.318	-0.817	-0.225	-1.02	0.18	0.852	-0.42	-0.316	1.22	-0.0508	0.482	-0.578	-0.392	0.421
test_063	1	1	0.2	-0.0347	-0.569	0.327	-0.192	0.176	-0.481	-1.34	-1.53	-4.5	-1.49	-0.629	-1.61	-0.543	-0.998	-0.667	-0.123	-2.32	-0.167	0.631	0.681	0.613	0.295	-1.41	-0.0833	-1.64	-0.848	-0.923	-0.535	-0.37	0.348	0.66	-1.51	1.59	-0.224	-1.17	-0.244	-1.59	0.771	0.323	0.665	1.04	-0.663	-1.88	0.401	-0.259	0.278
test_064	1	0	-0.669	-0.153	-0.368	1.15	0.923	-1.59	-0.42	-0.36	-1.7	1.21	0.0968	-0.543	2	-0.118	-1.21	1.09	0.542	3.52	0.483	-0.503	-0.205	0.246	0.423	1.33	-0.167	0.492	-0.675	-0.932	-0.852	0.58	-1.35	1.4	-1.76	0.0798	0.621	-0.264	-0.11	0.113	-0.686	-0.783	-1.39	-0.684	0.0382	0.961	0.818	0.288	-0.584
test_065	0	1	-1.72	-0.684	-1.17	1.26	-1.11	-0.385	-1.47	-0.102	-0.992	-0.306	-1.32	-0.376	1.73	-2.27	-0.625	-0.666	-0.408	0.342	-0.523	-0.159	-0.0912	0.14	0.161	-0.025	-0.513	-3.1	-1.22	-1.52	0.814	0.226	-1.16	-2.22	-0.479	-1.09	-0.29	-1.31	-0.126	-0.255	-1.82	-1.01	-0.82	-0.914	-1.11	-1.73	-1.19	-1.3	-0.287
test_066	0	1	0.161	0.613	0.843	0.2	-1.68	0.762	1.57	-0.823	-1.34	1.2	0.593	0.629	-0.192	-0.95	-0.462	1.08	-0.0944	-0.385	-0.393	0.736	-1.04	-0.664	-0.465	-1.69	-0.558	-0.862	-0.225	-0.0219	-0.146	-0.414	0.275	-0.0323	0.421	0.747	-0.00113	1.27	-0.0228	-1.91	0.354	0.389	-0.964	1.11	-0.326	1.33	0.29	-1.82	1.2
test_067	0	0	-1.04	-0.652	-1.36	0.485	-0.0811	-0.482	-0.0344	-0.347	0.28	-0.43	1.11	1.57	0.817	-1.45	-0.724	0.529	-0.0896	-1.29	1.58	-0.215	1.15	-1.35	-0.355	-1.7	-0.7	-0.00282	-0.981	-0.0587	0.661	-0.772	0.849	-1.09	0.0533	-1.13	1.5	-0.0464	-0.886	0.305	-0.959	-1.27	-1.21	-0.403	-1.79	0.143	0.191	0.0143	0.228
test_068	1	0	1.9	0.495	1.82	-1.13	3.08	0.425	1.21	0.973	0.646	0.487	1.05	0.406	1.04	1.14	-0.543	1.34	1.12	1.15	0.0249	0.174	-0.0643	1.21	0.101	1.42	-0.109	0.459	1.56	0.194	0.628	0.119	1.04	1.83	-0.473	0.6	1.54	0.122	1.94	1.57	0.686	-0.278	-0.555	0.839	-0.579	-0.406	-0.0956	0.477	0.0246
test_069	0	1	-0.71	0.729	0.471	0.138	-1.7	-0.651	-1.01	0.112	0.0939	-1.1	-1.26	-0.159	0.616	0.661	0.011	-0.35	-1.39	0.885	-0.942	-1.61	0.0305	0.404	-0.217	-0.909	-1.21	1.07	-0.18	0.156	-0.766	0.165	-1.66	2.05	-0.0916	0.77	-0.192	-0.355	1.15	0.222	0.698	0.716	-0.944	-1.55	-0.375	0.278	0.371	-0.287	-0.0324
test_070	0	0	-0.333	-0.0784	-1.23	1.23	1.41	1.46	0.87	-0.123	0.7	-0.584	0.829	1.38	1.35	-0.24	0.288	-0.22	-0.689	-1.17	0.282	1.42	0.774	-0.521	0.828	-0.858	-1.01	0.46	-1.87	0.334	-1.18	0.346	0.642	-0.519	-0.0861	0.438	0.193	-0.106	0.605	-1.17	-1.03	-0.0588	-0.0406	0.534	1.16	-0.504	1.12	-0.159	-0.374
test_071	1	0	-0.696	0.448	-1.18	0.797	1.08	1.35	-0.467	1.22	0.871	-3.65	-0.275	0.604	-1.34	-0.85	0.114	-1.33	-0.905	0.047	0.489	1.25	1.24	0.783	0.0586	0.667	1.69	-2.23	-1.1	-2.36	-0.00525	-1.04	1.24	0.334	0.0314	0.471	0.938	0.0518	0.267	1.06	-1.59	0.125	0.647	-0.221	-0.396	-0.68	-1.26	-0.75	-1.45
test_072	1	1	1.32	-0.794	0.32	-1.78	-0.0353	-2.44	-0.514	1.13	-1.05	0.206	-0.808	0.136	0.12	0.0127	-1.31	-0.827	-0.517	-1.97	-0.279	-0.0731	0.588	-1.49	0.747	0.0379	0.464	-0.235	-0.479	-0.387	-1.73	-0.329	-1.23	0.195	0.651	1.67	-0.97	-0.542	-0.253	0.475	-0.605	-0.193	-1.07	1.38	-0.242	-0.484	-0.00826	0.42	1.06
test_073	1	1	1.79	-0.933	-0.00807	-1.05	-0.407	0.369	0.702	0.57	-0.348	-0.988	0.35	0.54	-0.714	2.38	0.34	-1.09	-0.0249	-1.57	0.329	0.844	-1.05	0.422	-2.59	0.597	-0.158	0.346	0.25	1.75	0.285	-0.361	-1.35	0.2	0.808	1.49	0.18	0.422	0.192	0.365	-0.724	-0.16	1.71	0.956	-0.126	0.202	-0.8	0.797	0.521
test_074	0	1	1.52	1.17	1.89	-2.15	-0.741	0.301	0.697	-0.163	1.35	0.824	0.959	-1.27	-0.897	-0.506	1.82	-0.26	0.763	0.587	1.2	-0.884	-1.91	-0.732	-0.679	1.08	0.688	-0.368	1.19	0.136	0.415	1.45	0.889	1.01	0.0379	-0.304	-0.513	0.865	0.369	1.06	2.26	-0.0789	0.217	0.245	0.193	-0.623	-1.66	1.99	1.55
test_075	0	1	0.81	-0.917	-0.0454	-1.06	-0.847	0.425	0.711	0.689	-0.355	-0.649	0.606	0.707	-0.792	2.43	0.364	-1.07	0.0958	-1.69	0.305	0.753	-1.01	0.406	-2.46	0.703	-0.125	0.474	0.378	1.68	0.38	-0.3	-1.41	0.222	0.77	1.42	0.543	0.455	0.151	0.393	-0.332	-0.149	1.7	1.2	0.247	0.201	-0.954	0.281	0.928
test_076	1	0	0.0969	0.458	-0.325	1.24	2.36	-0.912	-1.08	-1.06	1.36	-0.0909	0.594	0.224	-0.288	-0.603	0.695	0.822	-0.142	0.0238	0.78	0.714	0.119	-0.302	1.16	0.527	-0.807	-0.731	0.154	0.0823	2.03	0.202	1.01	-1.18	-0.738	0.00603	-0.167	0.27	0.707	-1.11	-0.515	-1.16	-1.45	-1.29	-0.124	2.02	-0.768	-0.987	-1.23
test_077	1	1	0.586	-0.0282	-0.752	-1.26	-0.19	2.95	0.264	0.0357	-2.18	1.17	-0.784	0.949	-0.213	0.731	1.21	-0.695	0.164	1.33	0.223	1.28	0.156	0.389	0.275	-1.46	-0.215	0.526	-0.301	0.864	-0.431	-1.97	0.712	1.17	-1.34	-0.489	-1.4	-0.362	-0.69	0.898	-0.301	1.45	1.81	-0.295	0.484	-0.124	-0.541	-0.272	0.973
test_078	1	0	-0.752	-0.021	0.243	1.39	0.296	-0.817	0.76	-2.48	0.126	-1.09	0.408	-0.444	0.237	-0.371	0.525	0.661	1.64	-0.488	-0.0253	0.65	0.383	-0.648	0.0503	-0.489	-1.67	0.756	0.738	-0.153	-0.806	-0.297	-0.597	0.742	-0.128	-0.0465	0.808	0.42	-0.874	0.713	-0.768	-1.11	-0.343	0.259	1.73	-0.582	-0.306	-0.0721	-0.734
test_079	1	0	0.41	-0.499	0.634	0.571	0.963	-0.00355	-0.0635	-0.524	0.0394	0.702	-0.492	-0.105	0.583	0.164	0.652	-0.759	0.0224	1.34	0.881	0.497	-0.252	-0.217	0.0238	2.03	0.501	-0.0491	-0.416	1.47	0.268	-0.26	-0.0709	-1.09	-0.193	-2.72	0.299	0.411	0.0272	-0.244	-0.365	-1.05	0.93	0.989	-0.6	0.00547	-0.0321	0.57	-0.126
test_080	1	0	0.558	-0.342	-0.422	-0.431	-2.55	-0.767	-1	-2.14	-0.382	-0.0608	-0.273	-0.0509	-0.937	0.0958	-0.438	0.0633	0.106	-0.422	-0.15	-0.365	-0.373	-0.668	-1.64	-1.45	-2.16	1.11	-1.2	-0.168	0.744	-0.438	0.295	-1.1	0.692	-0.217	-0.4	0.444	0.549	0.186	-0.128	-0.498	0.654	-0.109	-1.2	0.000483	0.702	-0.103	-0.208
test_081	0	0	-0.325	-2.03	-0.438	-0.553	0.108	0.758	1.01	-1.13	0.333	0.771	-1.26	-1.68	0.0827	-0.788	-0.693	1.47	0.63	0.321	1.26	1.04	0.267	2.09	-0.904	-0.43	-0.879	0.314	1.13	0.505	0.00395	-0.454	-0.413	-0.237	2.41	-0.364	0.502	-0.484	-1.25	-2.06	-0.984	0.025	-0.419	-0.621	-0.379	-1.44	1.04	-0.275	1
test_082	1	0	0.782	0.331	1.09	-0.748	-0.159	-0.199	1.42	1.98	1.48	1.35	1.45	3.03	0.39	-0.523	-0.854	0.845	-0.383	-0.518	0.854	-0.448	-0.157	1.3	-0.163	-0.293	0.423	-0.234	1.37	1.7	1.45	1.7	0.336	0.497	-0.166	1.91	0.459	0.585	-0.214	0.721	1.47	1.68	0.0732	-0.0226	-0.529	1.9	-0.198	0.105	-0.152
test_083	0	0	0.536	-1.11	1.1	0.915	-0.945	1.24	-0.765	0.282	0.571	-0.0775	0.106	-0.256	-0.822	-1.54	0.193	1.33	-0.704	-1.16	-0.406	0.139	0.484	0.456	1.33	0.136	-0.129	1.43	0.473	-1.06	-0.107	-0.233	-1.45	1.17	0.107	-0.398	0.563	-1.07	0.612	2.82	-1.04	-0.821	-0.104	-0.5	1.05	-0.721	0.989	-0.561	0.7
test_084	0	0	-2.38	-1.33	-2.4	1.15	-1.45	-0.445	-0.708	-0.222	-1.85	-0.979	0.0928	-0.695	0.26	-1.28	-0.286	0.171	-2	-0.919	-0.985	-1.19	-0.551	-0.399	-0.861	0.163	2.1	-2.28	-1.34	-1.26	-1.39	0.112	1.15	0.0902	-0.541	0.901	-1.26	-0.294	-2.11	0.671	-0.119	0.704	-0.362	-0.294	-0.279	-0.981	-1.52	-0.69	-0.815
test_085	1	1	1.35	0.00568	0.391	0.0238	-0.211	-1.09	0.362	0.854	-0.254	-0.501	0.00378	-0.361	0.325	0.717	2.11	-1.7	-0.249	0.637	0.0224	-1.54	1.04	0.0531	-0.576	1.62	-0.111	-0.356	-0.307	-1.1	-0.379	0.812	0.421	0.312	0.529	-0.46	-0.15	1.18	0.377	0.416	1.1	1.83	0.186	0.165	-2.58	0.035	-0.839	0.452	-0.676
test_086	1	1	-0.0909	0.697	-0.262	0.808	-1.37	-0.0339	0.225	-0.719	0.0239	0.0758	-0.998	1.85	-1.33	-0.269	-0.562	-1.51	0.281	1.1	0.415	0.847	-0.432	0.339	-0.976	0.437	0.135	-0.486	-0.541	-0.642	-0.183	0.0151	-0.379	0.703	-0.0918	-1.96	-0.394	-1.64	0.992	1.15	-1.52	-0.767	0.13	-1.42	-0.707	0.363	0.851	-1.53	0.0161
test_087	0	1	-0.881	0.836	-0.365	0.729	0.554	0.508	1.22	0.303	0.597	0.724	-0.319	1.78	0.488	0.81	1.03	-0.242	0.815	1.41	0.479	-0.0865	2.25	-0.306	-0.271	1.16	-0.335	-1.3	1.97	1.53	1.55	1.07	-0.176	1.08	1.36	-0.214	1.5	-0.22	1.68	0.131	0.202	-0.542	0.149	1.02	0.716	-1.57	-0.375	-0.235	-0.174
test_088	1	1	2.14	0.903	0.111	-2.78	0.808	-0.542	-0.0795	0.675	0.229	0.993	0.593	0.632	0.552	0.592	0.864	0.404	1.08	1.29	0.414	1.09	0.269	1.09	2.52	-0.314	1.18	-0.515	-0.116	-0.439	-0.345	-0.666	0.207	-0.114	-0.614	1.22	0.0833	-0.782	0.97	-0.831	-1.55	1.84	1.35	-0.729	-0.32	-0.586	0.431	-0.62	0.664
test_089	0	1	-1.23	0.354	1.2	-0.249	-0.823	1.64	0.867	0.161	-0.0743	2.22	0.61	-1.19	1.33	-0.415	-0.00336	-0.171	-1.3	0.648	-1.54	2.04	-1.17	-0.0798	3.16	-1.04	0.553	-0.618	-0.237	-0.629	-0.114	-0.726	1.22	0.067	-0.618	0.167	-0.431	0.357	0.242	0.115	1.34	1.02	1.95	-1.6	-0.393	-1.46	2.38	-2.65	-0.174
test_090	0	1	-2	-0.419	-1.54	-0.766	-2.31	-0.365	-0.751	1.07	-0.79	0.06	-0.845	-0.701	0.771	0.0173	-1.04	0.128	-1.24	0.317	-0.181	-2.51	-0.935	-0.317	-1.82	-0.879	-1.68	0.53	0.934	-1.12	0.0433	-0.672	-0.367	0.541	0.514	-0.795	-0.633	0.0173	0.378	-0.799	-0.254	0.0334	0.402	-0.323	0.6	-2.17	0.162	-0.555	0.659
test_091	0	1	1.4	1.17	1.96	-2.17	-0.674	0.231	0.812	-0.231	1.3	0.693	0.994	-1.25	-0.969	-0.472	1.76	-0.296	0.774	0.489	1.17	-0.919	-1.92	-0.735	-0.712	1.11	0.614	-0.305	1.18	0.0375	0.559	1.52	0.849	0.883	0.187	-0.311	-0.608	0.862	0.281	0.968	2.3	0.0156	0.194	0.312	0.194	-0.587	-1.67	2.04	1.59
test_092	1	0	0.523	-0.0978	-1.2	1.25	1.88	1.43	0.869	0.0234	0.749	-0.839	0.386	1.17	1.4	-0.349	0.236	-0.287	-0.614	-0.972	0.22	1.49	0.734	-0.563	0.837	-0.875	-0.927	0.472	-1.88	0.234	-1.22	0.371	0.769	-0.593	-0.108	0.427	-0.171	-0.102	0.606	-1.3	-1.34	-0.14	-0.0134	0.378	0.86	-0.506	1.15	0.221	-0.691
test_093	0	0	-1.12	-0.719	-1.28	0.59	-0.182	-0.634	0.106	-0.396	0.305	-0.42	1.09	1.48	0.774	-1.44	-0.668	0.503	0.00826	-1.31	1.59	-0.262	0.973	-1.34	-0.392	-1.79	-0.693	0.068	-0.931	0.00458	0.694	-0.772	0.772	-1.06	0.0379	-1.13	1.41	-0.0461	-0.853	0.425	-1.04	-1.33	-1.09	-0.358	-1.67	0.142	0.178	-0.0324	0.266
test_094	0	1	-1.02	-1.6	-2.09	0.429	-0.841	-0.911	-2.72	-0.519	0.176	-0.77	-1.1	-0.871	-0.406	-0.124	0.827	0.826	-1.6	-0.857	-2.58	-0.505	-2.19	-0.685	0.904	-1.36	-1.39	1.04	-0.975	-1.86	0.398	-0.375	-0.807	-1.53	-1.17	-0.132	0.248	-3.12	-1.12	0.232	0.279	-0.545	2.31	-0.562	0.108	0.00304	0.0829	-0.179	0.594
test_095	0	1	-1.58	-0.564	-2.58	0.11	-0.818	-1.62	-0.807	-0.937	-2.39	-0.0931	0.981	0.795	0.213	-1.69	-1.15	-1.29	1.23	-1.5	-1.01	-0.806	-1.8	0.105	-1.66	0.354	0.249	1.56	0.918	-0.941	-2.89	0.536	0.615	-0.596	-0.527	-0.615	-0.931	-0.114	-0.76	-0.182	-0.163	-0.751	-0.449	-1.31	0.885	0.237	-1.28	-2.08	-0.00475
test_096	1	0	0.177	0.581	-0.981	1.37	0.594	1.02	1.12	0.36	0.457	-0.977	-0.489	2.27	0.381	0.511	-0.791	-1.26	-1.82	0.8	-0.426	0.382	-1.14	-0.788	-0.179	-0.656	0.453	0.535	-0.81	-0.0958	1.52	-0.824	0.046	-0.29	-0.594	-0.208	-0.311	-0.834	0.388	-0.695	-1.5	0.597	-0.156	0.539	0.346	-1.82	-1.27	0.22	-0.463
test_097	1	1	-0.518	0.94	0.581	1.41	0.0815	-0.897	-0.497	1.97	0.306	0.902	-0.217	-0.0534	0.221	0.0595	-0.249	-0.559	1.28	-0.795	0.99	1.87	0.592	-0.0538	0.286	0.15	-0.18	-0.0228	0.204	0.73	2.86	-1.74	0.526	0.0479	0.846	-0.0656	-0.0263	-1.21	0.0896	-0.496	-1.03	0.874	-0.643	1.04	0.961	0.167	0.304	0.655	1.65
test_098	0	0	0.964	0.455	0.0967	-1.42	0.403	-0.0654	0.0155	-0.0557	-0.368	0.523	0.554	1.11	-0.646	-0.576	-1.17	0.189	0.871	0.149	0.729	0.426	-0.263	0.546	-0.676	-0.269	0.0634	-0.119	2.45	1.32	-1.24	-2.13	0.922	0.38	1.12	1.26	1.63	0.888	0.958	0.299	0.198	-0.24	0.825	1.29	-0.585	-0.191	-0.029	1.83	0.524
test_099	0	1	0.513	-0.82	0.929	-0.289	-1.9	0.43	-1.47	0.057	0.519	-0.944	-0.144	-1.13	-0.259	0.47	-1.37	-0.812	1.15	0.919	-1.08	-1.07	-0.683	1.62	-0.101	-0.564	-0.25	-1.11	0.0653	-0.997	0.974	-0.759	-0.401	0.175	-0.21	-0.403	0.753	-0.301	0.879	-0.0152	0.48	-1.8	-0.566	0.0953	0.683	1.66	-1.16	-0.818	1.04
test_100	1	0	0.698	-0.334	0.206	0.646	1.31	-0.275	-0.642	-0.485	1.31	0.0236	0.944	0.605	0.28	1.64	0.346	0.577	0.457	1.82	0.434	0.116	1.33	2.38	1.47	1.49	-1.1	-1.8	0.566	0.987	-0.0892	0.439	2.21	-0.317	1.48	0.822	1.13	2.23	0.222	1.24	-0.643	0.626	0.21	-0.136	0.967	1.69	1.02	1.1	0.0512
test_101	1	1	-1.13	-0.304	-1.35	-0.864	-1.99	-0.324	-0.838	1.24	-0.758	-0.326	-1.23	-0.662	0.713	-0.025	-1.02	0.188	-1.26	0.341	-0.0759	-2.41	-1.07	-0.339	-1.82	-0.856	-1.64	0.459	0.971	-1.22	0.0121	-0.646	-0.271	0.552	0.521	-0.802	-0.893	-0.155	0.376	-0.825	-0.751	0.00284	0.293	-0.334	0.052	-2.11	0.0671	-0.111	0.342
test_102	1	1	0.5	1.57	1.9	-1.07	0.346	1.5	1.51	-0.379	1.36	1.22	0.945	-0.244	1.73	0.224	-1.18	1.21	0.324	0.316	0.755	0.743	1.51	2.9	1.79	1.34	0.331	-0.637	0.269	2.22	-0.225	1.04	1.38	0.601	1.15	0.822	1.97	0.595	-0.316	0.562	0.182	1.63	1.41	-0.412	1.56	0.752	0.251	1.7	1.4
test_103	1	0	1	-0.507	-0.208	0.449	2.26	0.126	-0.803	-1.03	0.0307	0.00738	0.463	-0.861	-0.584	1.39	1.4	-1.92	0.565	1.37	-0.0327	0.365	-0.426	1.94	-0.552	-1.6	-0.849	0.992	-1.19	-0.242	-1.19	-0.67	-0.742	0.113	0.837	1.02	-0.263	-1.53	-0.609	-0.67	-0.427	-0.428	-0.0236	0.369	-0.34	-0.642	0.685	-1.69	1.24
test_104	1	1	1.42	2.08	0.443	-1.8	0.957	-1.08	-0.0701	-0.469	0.0657	0.31	1.02	0.725	2.21	1.64	0.344	-0.253	2.88	0.427	1.26	0.711	-0.178	-0.506	0.0872	1.01	0.397	1.14	1.7	1.13	-0.371	0.844	1.39	0.932	1.35	1.67	2.35	0.625	-0.521	1.24	2.35	-0.399	2.14	0.187	0.392	0.958	-0.146	0.763	1.4
test_105	1	0	0.281	-0.231	0.265	0.123	-0.94	-0.745	-0.985	0.122	0.202	-1.58	-1.69	-0.1	0.702	0.735	0.172	-0.387	-1.46	0.785	-1.01	-1.67	0.0634	0.341	-0.259	-0.984	-1.19	1.01	-0.289	0.289	-0.826	0.223	-1.63	2.01	-0.102	0.643	-0.598	-0.322	1.22	0.3	0.00777	0.789	-1.27	-1.55	-0.752	0.405	0.455	0.0594	-0.694
test_106	1	1	-0.725	-0.522	-2.62	0.237	-0.519	-1.46	-0.922	-0.9	-2.44	-0.461	0.559	0.66	0.17	-1.57	-1.11	-1.26	1.28	-1.51	-1	-0.765	-1.87	0.122	-1.65	0.444	0.256	1.53	0.879	-0.95	-2.82	0.533	0.663	-0.532	-0.701	-0.672	-1.3	-0.115	-0.549	-0.186	-0.477	-0.779	-0.43	-1.14	0.572	0.244	-1.24	-1.71	-0.366
test_107	0	1	-1.69	-0.78	-1.83	0.333	-2.07	-0.485	0.215	-1.02	0.394	-0.743	-1.64	-0.64	-2.13	0.75	0.0484	-1.19	-0.839	-1.26	-1.28	-1.18	-0.939	0.732	-1.1	-1.36	-1.49	-0.586	0.485	-2.36	-0.801	-0.581	-1.05	-0.657	0.18	-1.87	-0.726	-2.11	-1.17	0.116	-0.0687	-1.26	-0.198	-0.532	-0.935	-1.61	-1.45	-1.95	-1.26
test_108	0	0	0.708	-1.9	0.28	-0.552	0.507	-0.898	0.438	-0.815	-0.15	1.49	0.691	-0.612	-0.239	0.149	-1.22	2.15	0.253	0.987	-0.171	-1.81	-0.316	-1.84	1.09	-0.517	-1.73	1.49	0.985	0.0364	-0.65	-0.367	0.672	0.0113	0.415	0.0784	1.51	0.677	-0.601	-0.887	-0.566	0.079	-0.115	1.61	1.59	-0.343	0.681	0.25	0.566
test_109	0	0	-1.03	-1.83	-1.13	2.78	-1.06	-0.571	-0.878	0.568	-0.491	0.128	0.317	-2.23	-0.108	0.578	-0.301	-0.402	-1.48	0.52	-1.79	-1.83	-1.99	-1.18	0.263	0.413	-2.65	-0.363	1.61	-1.29	-1.49	-1.45	-1.6	0.247	-0.243	-1.17	-0.563	-1.66	-1.37	0.502	-1.36	1.13	-1.57	0.145	-0.0527	1.13	-0.193	-1.22	-0.177
test_110	1	0	-1.2	-0.695	-0.495	1.49	0.23	-0.815	-1.62	-1.37	-1.55	0.607	-1.1	-0.143	0.819	-0.786	-1.36	-2.33	0.0427	0.346	-0.933	-0.3	-0.677	-0.285	-1.29	-0.834	1.49	0.969	-1.97	-1.08	-0.21	-0.0189	1.21	-1.26	-0.137	-0.702	-0.857	-2.09	-1.36	-0.925	-1.24	-0.454	-0.912	0.117	-0.464	-1.37	-1.03	-0.696	-1.19
test_111	1	1	-0.0732	-0.638	0.721	-0.368	0.922	1.3	-0.89	-0.045	1.97	-0.468	-0.984	-0.242	0.223	-0.917	-0.733	-0.0273	-3.64	0.453	-0.271	2.14	0.426	-0.262	0.937	-0.571	-0.828	-0.844	0.704	0.0268	0.567	-0.00313	-0.367	-0.324	0.116	-0.91	0.302	-0.596	-0.428	-0.563	0.00547	-1.54	-1.87	-0.771	0.715	-1.22	0.652	0.129	-0.115
test_112	0	1	-0.64	0.434	-1.2	-0.346	-1.62	-1.05	-1.03	0.58	-1.72	-0.176	0.414	-0.306	-0.281	0.168	0.296	0.115	1.44	0.117	-2.23	-0.104	-0.365	-1.73	-0.251	-0.657	-0.0487	0.116	-0.624	0.348	-0.454	0.466	1.43	0.0333	-1.47	-0.158	0.883	-0.637	0.648	-0.899	0.935	0.642	-0.843	-0.218	1.04	-0.512	0.208	-0.562	-0.586
test_113	1	0	2.65	-0.127	0.0111	-0.783	1.03	0.00782	1.43	0.0754	1.07	-0.692	-0.525	-0.0228	-1.67	1.92	-1.59	1.61	0.625	0.136	-0.548	0.452	2.11	0.374	1.3	1.33	0.213	-1.13	-0.18	2.61	-0.338	0.107	2.43	2.01	0.93	0.542	0.204	0.31	-0.757	-0.627	0.712	0.902	1.08	1.12	-0.141	0.901	2.21	-0.292	0.814
test_114	1	1	1.4	0.632	1.3	0.042	0.648	-1.1	-0.56	2.57	0.834	0.0747	-0.187	0.0838	-0.0124	-0.44	-0.912	0.911	1.3	2.51	-0.708	0.981	0.244	0.773	1.38	0.824	0.695	-0.348	1.29	1.02	0.462	-0.0155	-0.0371	1.01	-0.0436	0.15	1.56	0.129	-1.13	-0.0245	0.319	-0.431	-0.174	1.59	-0.35	1.2	-0.258	1.09	1.5
test_115	0	1	-0.696	-0.529	0.129	-0.158	-0.854	0.653	0.00169	-0.0453	-1.05	-0.632	-0.969	-0.835	2.52	-0.452	2.19	0.571	0.0729	0.194	-0.18	-0.245	-0.163	1.71	1.26	0.0104	-0.192	1.85	0.0745	0.419	-0.562	1.25	-0.29	-1.15	0.305	-0.0539	-0.615	0.933	-1.4	0.392	1.49	0.955	0.0146	0.464	1.91	0.186	-0.721	-0.503	0.738
test_116	0	1	-0.833	-0.0624	-0.587	0.322	-0.466	0.173	-0.511	-1.43	-1.64	-4.19	-0.951	-0.592	-1.51	-0.502	-0.927	-0.604	-0.102	-2.37	-0.225	0.68	0.697	0.557	0.267	-1.42	-0.107	-1.6	-0.724	-0.812	-0.486	-0.367	0.337	0.671	-1.45	1.56	0.179	-1.16	-0.209	-1.57	0.989	0.426	0.652	0.995	-0.307	-1.74	0.397	-0.57	0.599
test_117	1	0	0.865	1.04	1.08	-0.208	0.417	0.333	0.278	1.74	0.0322	1.02	-0.0887	-1.81	0.999	0.634	-0.073	1.11	-1	-0.218	0.432	1.34	0.919	1.21	2.24	2.44	-0.332	0.179	0.783	-0.365	-0.528	1.53	0.462	0.888	1.54	1.15	-0.0218	-0.476	0.908	1.17	0.487	-0.163	0.67	0.347	1.67	1.29	0.908	1.01	0.538
test_118	1	0	-0.649	-0.114	-0.464	1.1	1.08	-1.58	-0.445	-0.245	-1.76	1.27	0.00391	-0.713	2.06	0.0361	-1.25	1.09	0.645	3.57	0.472	-0.603	-0.215	0.32	0.455	1.32	-0.0807	0.496	-0.48	-1.06	-0.785	0.429	-1.41	1.42	-1.79	0.0955	0.651	-0.336	-0.00259	0.0741	-0.716	-0.763	-1.34	-0.601	-0.0336	0.984	0.875	0.271	-0.543
test_119	1	1	1.57	0.491	0.664	-0.286	2.67	0.36	0.607	1.43	-1.41	1.49	0.791	0.403	0.378	1.47	0.0943	0.356	-0.117	0.494	-0.00572	0.295	1.4	0.164	0.175	0.252	0.937	1.2	0.0174	0.171	1.15	0.317	-0.439	1.17	0.272	0.439	0.631	1.03	-0.39	1.27	2.69	1.83	1.67	0.877	-0.891	-0.0562	-0.73	0.0284	1.95
test_120	1	1	-0.0555	-0.184	0.139	0.179	-1.8	-0.305	-0.627	-2.72	0.651	0.717	0.409	0.612	0.861	-1.26	-0.492	0.866	0.939	1.21	0.173	-0.0817	-0.625	0.0261	-0.938	1.25	0.896	1.52	-1.27	-1.23	-0.234	0.438	0.41	-1.45	-0.247	0.329	-0.581	0.127	-0.298	-0.00209	-0.31	0.227	1.68	-1.01	-1.19	-0.0141	0.723	-1.21	1.01
test_121	0	1	-0.723	1.23	0.237	-0.131	0.299	-0.204	2.02	-0.129	-0.691	0.366	-0.888	0.678	0.0674	-0.305	-1.03	-1.39	0.419	-0.454	-0.303	0.277	-0.0789	-0.648	-0.341	0.417	0.61	-0.518	-1.18	-1.16	0.304	-0.657	-0.321	-0.76	0.226	-1	-0.758	1.04	-0.97	-0.716	-1.2	-0.959	-0.354	-0.555	0.11	0.272	1.13	-0.834	-0.223
test_122	0	0	-1.71	0.557	-0.677	0.702	-1.97	-0.461	0.87	-0.129	0.143	0.446	0.763	-0.169	-0.338	-1.94	-0.235	-1.01	0.0811	1.4	-0.0335	-2.22	1.26	0.936	-1.28	0.517	0.709	1.13	-0.5	1.4	-0.0737	1.66	0.185	-0.5	-0.14	-0.25	0.262	-0.424	1.52	0.943	0.628	0.77	-1.02	-0.785	0.724	0.102	-2.41	-0.647	-0.575
test_123	0	1	-1.53	-0.369	-2.65	0.119	-0.912	-1.51	-0.926	-0.878	-2.47	-0.243	0.929	0.795	0.184	-1.59	-1.04	-1.24	1.21	-1.55	-0.966	-0.745	-1.8	0.045	-1.79	0.425	0.346	1.56	0.899	-0.884	-2.79	0.488	0.547	-0.639	-0.57	-0.685	-0.921	-0.0302	-0.584	-0.0924	-0.111	-0.72	-0.429	-1.23	1.02	0.0975	-1.33	-2.04	-0.0338
test_124	0	1	0.239	0.972	0.637	-1.14	-1.02	1.33	0.272	0.8	0.746	2.18	0.249	-0.187	-0.104	-0.547	-0.78	2.73	0.399	0.889	0.994	1.03	1.07	0.368	0.168	0.248	1.01	0.934	-0.35	0.587	-0.156	0.899	1.06	-0.827	-0.436	0.127	1.67	-1.35	1.72	0.255	2.16	0.188	-0.148	-0.419	1.91	0.39	1.34	-1.23	0.0854
test_125	0	0	2.04	1.59	0.956	-0.916	-0.569	-3.31	-0.918	-0.483	0.954	-0.0764	1.55	2.35	2.21	0.713	-1.17	2.11	1.46	0.88	-0.424	-1.25	-0.307	-0.205	-1.46	0.727	0.0894	-1.9	-0.181	0.697	0.032	0.506	1.08	-0.328	-2.06	0.761	0.482	1.32	1.24	0.835	-0.515	0.0823	-0.828	0.904	1.13	0.232	-0.204	1.52	0.742
test_126	1	0	2.34	0.26	1.86	-2.15	0.102	0.323	0.76	-0.206	1.36	0.408	0.644	-1.25	-0.886	-0.576	1.8	-0.335	0.723	0.558	1.26	-0.86	-1.88	-0.731	-0.694	1.21	0.755	-0.328	1.17	0.015	0.479	1.46	0.882	0.896	0.077	-0.274	-0.961	0.807	0.255	0.998	1.56	-0.0417	-0.191	0.198	-0.252	-0.612	-1.55	2.41	0.925
test_127	0	1	-0.166	0.504	0.449	-1.56	1.17	1.76	-0.334	-0.641	0.825	1.67	-0.204	0.7	0.615	-0.57	1.14	1.19	-0.245	0.188	-1.02	-1.06	0.279	-0.438	-0.163	-1.27	0.706	0.746	2.18	-0.0908	-1.61	-1.11	1.34	-0.223	0.717	-0.581	0.898	-0.56	0.246	-0.0196	0.218	0.56	0.19	-0.228	-0.331	1.31	0.613	0.459	0.574
test_128	1	1	0.658	0.472	-0.504	-0.522	-2.76	-0.603	-1.09	-2.15	-0.315	-0.0298	-0.209	-0.147	-0.966	0.0166	-0.409	0.00119	0.122	-0.443	-0.157	-0.474	-0.413	-0.723	-1.67	-1.41	-2.24	1.09	-1.29	-0.234	0.761	-0.456	0.36	-1.12	0.67	-0.082	-0.475	0.587	0.475	0.262	0.132	-0.442	1.01	-0.108	-1.29	0.00655	0.762	-0.143	0.122
test_129	0	1	0.138	1.15	0.688	-1.08	-0.944	1.21	0.315	0.862	0.691	2.27	0.205	-0.17	-0.13	-0.564	-0.785	2.69	0.294	0.87	0.946	0.987	1.19	0.292	0.24	0.185	1.05	0.914	-0.375	0.544	-0.0775	0.783	1.03	-0.897	-0.474	0.188	1.65	-1.33	1.66	0.237	2.13	0.239	-0.103	-0.346	1.93	0.508	1.41	-1.05	0.00655
test_130	1	1	0.0665	-0.0854	-1.55	1.63	-0.0807	0.965	-1.3	-1.23	-1.28	-0.367	-1.36	-1.01	-0.633	0.779	-0.27	-2.11	0.109	0.954	0.653	-0.134	0.412	-0.883	-0.989	-1.29	0.0966	1.54	0.142	-0.5	-1.28	-0.544	-1.65	-0.791	-0.785	-0.538	-0.619	-0.254	-0.198	1.04	-1.24	-1.79	-0.59	-1.09	0.598	-0.971	-0.218	-1.28	1.58
test_131	1	0	-0.293	-2.14	-1.66	0.741	0.406	-1.34	-0.509	-1.49	0.848	-0.125	-0.438	-0.486	-2.08	-0.482	-1.27	-0.684	0.755	-2.54	-1.88	-0.724	-0.708	-0.935	0.653	-1.12	-0.749	-0.896	-0.534	-1.75	0.666	0.375	-0.875	1.31	1.01	0.0337	-0.656	-0.73	-0.0207	0.0498	-2.21	-1.15	-0.271	0.921	0.254	-0.656	-1.09	0.894	-1.58
test_132	1	1	2.12	-0.791	0.69	-0.0345	-1.55	1.8	-0.661	0.902	-0.342	0.236	0.107	1.19	0.797	0.223	-0.14	0.338	0.285	0.0253	-0.536	1.1	-0.676	-0.842	-0.925	-0.855	0.368	2.92	0.245	-0.76	0.619	1.9	-0.257	0.00237	-0.122	-0.603	-0.363	0.106	0.855	-0.778	-0.506	1.27	0.785	0.533	-0.521	1	-1.35	1.22	-1.18
test_133	1	1	2.07	2.12	0.0166	0.091	-0.0619	1.7	0.678	1.67	-1.26	-0.042	2.35	-0.246	1.3	-0.558	0.0358	0.37	-1.08	0.0375	0.388	1.43	1.84	0.131	0.262	0.479	-0.172	1.5	1.36	1.17	-0.0798	-0.299	0.965	-1.1	0.632	0.142	0.242	0.462	-0.508	0.168	0.724	1.33	1.2	0.648	1.13	0.609	0.919	-0.747	-1.11
test_134	1	1	-0.263	-0.622	-1.54	0.921	-1.67	0.101	-0.271	0.173	0.113	0.716	-0.912	-1.1	0.166	-1.13	0.258	0.606	-0.712	0.601	-2.01	-1.26	-0.925	-0.698	-0.888	-0.341	-0.373	-0.908	0.323	-0.63	1.89	-0.907	-0.841	-0.211	1.13	1.02	-0.323	-2.04	0.745	-0.54	0.708	-1.82	-0.407	-1.17	0.0377	1.7	-0.0648	-0.765	-1.83
test_135	0	0	-1.19	0.0331	0.64	-0.75	-0.532	0.893	-1.39	1.13	0.522	-1.92	1.07	0.395	0.306	-0.843	0.248	0.0467	-0.814	1.37	-1.13	-0.528	0.587	0.992	0.571	0.833	0.243	2.15	-0.506	2.36	-0.503	-0.857	-0.581	-0.929	-1.7	-0.268	-0.463	-0.753	0.324	0.798	0.672	0.063	-1.75	-0.598	1.01	-0.937	0.361	-1.07	0.664
test_136	0	1	-0.504	-0.537	-0.0234	0.942	-1.24	-2.29	-0.56	-0.649	0.182	0.901	-0.309	1.23	-0.771	-0.387	-0.0075	1.23	1.15	-0.909	0.426	-2.57	-0.0315	-0.624	-0.68	-1.72	0.798	0.251	-0.252	0.309	-0.058	0.0361	-0.46	-0.438	-0.75	1.63	0.98	-1.44	-1.05	-0.229	2.22	-0.891	0.344	-0.563	0.00909	0.647	-1.22	-0.824	-1.28
test_137	1	0	0.219	-1.42	0.201	-0.181	-0.0603	0.638	0.107	-0.0195	-1.04	-1	-1.23	-0.823	2.38	-0.47	2.24	0.594	0.0831	0.327	-0.212	-0.239	-0.222	1.68	1.31	0.065	-0.182	1.95	0.163	0.434	-0.55	1.27	-0.221	-1.15	0.289	-0.0712	-0.861	0.968	-1.46	0.469	0.886	1.01	-0.333	0.484	1.46	0.145	-0.751	-0.126	0.102
test_138	0	1	-1.27	0.444	-0.818	1.03	-0.275	-1.79	-0.5	0.339	-0.179	-0.993	1.2	-0.959	-2.32	0.0578	-0.513	-0.138	-2.48	-1.17	-0.318	-1.27	0.0786	-1.41	-0.126	0.543	-1.06	-0.245	-0.0611	0.35	-0.344	0.00537	-1.27	-1.14	-1.27	-0.419	-0.466	-2.18	0.25	-2.36	-0.731	-2.83	0.434	-1.09	-0.467	-0.949	0.155	-0.743	0.641
test_139	1	1	2.06	0.877	0.162	-2.66	0.855	-0.551	0.0324	0.647	0.121	1.1	0.587	0.521	0.563	0.615	0.773	0.469	1.09	1.28	0.5	1.1	0.156	1.12	2.6	-0.201	1.21	-0.565	-0.0366	-0.476	-0.437	-0.629	0.183	-0.169	-0.728	1.21	0.0334	-0.788	1.01	-0.816	-1.6	1.86	1.33	-0.613	-0.159	-0.714	0.403	-0.609	0.618
test_140	1	0	0.257	-0.397	0.178	-0.987	2.01	1.58	-0.334	-1.29	-0.749	-0.134	-0.699	0.719	0.105	0.322	0.683	1.48	0.354	1.63	0.441	-1.09	0.968	0.312	0.667	1.55	-1.23	0.195	0.369	-1.28	-0.415	-0.496	1.2	0.063	-1.05	0.642	0.921	0.829	0.522	-0.66	-1.67	0.561	1.17	-0.134	0.126	-0.845	-0.386	0.653	0.285
test_141	1	1	0.342	-0.353	-1.22	-0.112	1.2	0.701	0.0235	0.884	-0.139	1.33	0.103	0.343	0.576	-0.961	-0.568	0.211	-0.186	-0.141	0.841	-2.36	-0.0311	-0.912	0.494	0.542	-0.225	0.541	-0.266	0.849	0.44	0.487	0.73	0.242	0.35	0.49	-0.49	0.371	-0.676	0.458	-1.56	0.0554	-0.864	-0.0159	-0.302	0.459	0.381	0.269	-0.537
test_142	1	1	0.497	0.706	-0.00216	0.614	1.3	-0.51	0.372	-1.81	0.29	-1.72	0.273	0.347	1.08	0.711	0.0898	0.897	-1.91	-1.28	0.101	-0.43	1.01	-0.697	-0.307	-0.957	0.893	2.18	-0.288	1.69	0.289	-0.41	0.209	-0.834	-1.27	-1.16	0.115	-0.183	-2.33	-0.597	0.34	-0.899	0.973	0.451	-0.584	1.27	0.347	0.955	1.26
test_143	0	1	-2.94	-1.45	-0.968	1.9	-3.44	-1.02	-0.247	0.433	-1.32	1.95	-0.115	-0.215	0.687	-0.216	-0.613	-1.03	-0.645	-0.369	0.76	-0.992	-1.86	0.0648	1.39	-1.66	-0.434	-1.66	-0.336	-1.24	1.03	0.864	-2.86	0.161	-0.739	-1.56	-0.657	-0.25	-0.209	-0.074	-0.616	-0.811	-1.23	0.0055	-0.731	-0.295	-0.554	-0.752	0.229
test_144	1	1	1	1.13	0.195	0.635	1.93	1.89	0.11	0.408	0.625	-1.45	-1.87	-1.37	0.885	1.96	0.241	-1.5	0.776	-0.297	-0.372	0.0206	0.271	1.48	-0.94	1.12	-1.99	-0.226	-0.223	-0.0375	0.475	0.736	-0.67	1.09	-0.541	1.54	0.536	0.188	-0.548	1.86	-1.05	-0.26	-0.098	-0.22	-0.481	0.302	-0.319	0.0743	0.664
test_145	0	1	0.661	0.615	0.755	-0.312	2.37	0.408	0.547	1.45	-1.36	1.77	1.14	0.506	0.314	1.57	0.111	0.381	-0.179	0.437	-0.0609	0.293	1.49	0.0786	0.104	0.237	0.961	1.16	0.0995	0.235	1.14	0.372	-0.585	1.14	0.365	0.573	0.932	1.12	-0.472	1.28	3.1	1.69	1.71	0.949	-0.612	0.00426	-0.638	-0.252	2.39
test_146	0	0	-0.538	0.128	-1.47	1.55	-0.615	-1.54	-0.153	-0.51	-0.521	-0.578	-0.546	0.387	1.25	2.69	-0.147	-1.37	-0.0103	-0.309	-0.0729	-0.691	-0.682	0.369	0.438	-0.838	0.659	0.181	-0.718	-1.12	0.174	0.979	0.607	0.459	0.493	-0.492	-0.416	-0.198	-0.208	0.324	0.895	0.629	-0.473	0.112	0.752	0.699	0.797	0.105	-0.446
test_147	0	1	0.0303	-0.646	0.17	-1.57	1.13	-0.428	-0.84	-0.717	0.468	-0.482	-0.385	1.15	0.232	0.293	0.701	-1	1.3	0.958	0.829	1.28	0.771	-0.0832	-0.191	0.508	0.0352	-0.0302	0.344	-0.874	1.41	0.0388	1.51	-1.06	-0.474	0.732	0.886	0.432	1.05	0.534	-0.599	-0.75	0.295	0.577	0.825	0.697	-0.609	0.0237	0.837
test_148	0	0	0.905	0.975	0.832	-0.751	-0.31	0.314	0.675	0.973	1.93	0.684	0.76	1.42	0.584	1.55	1.33	1.01	0.655	-0.356	0.559	0.794	0.494	1.41	1.05	1.85	0.712	0.588	0.472	1.06	1.12	1.73	0.749	-0.147	0.372	1.58	0.977	0.507	0.071	0.959	0.167	1.41	-0.174	-0.729	0.559	0.0269	0.445	1.27	0.732
test_149	0	1	-0.294	2.03	-0.807	-0.238	-0.418	-0.00182	-0.987	-0.424	0.152	-1.68	0.65	-1.41	0.0844	-0.0677	0.925	-0.648	-0.108	-0.908	2.11	0.116	0.604	-0.861	1.52	0.985	0.137	0.216	-0.0567	0.0363	0.83	0.804	1.03	-2.02	0.797	-1.04	-0.622	1.58	0.629	0.278	0.668	0.0351	-1.12	-0.504	-0.599	0.0991	0.231	-0.159	-0.111
test_150	0	1	0.659	-1.87	1.25	-0.784	0.104	1.05	-0.0316	-0.236	0.904	-0.796	0.884	0.673	0.128	1.48	0.715	1.81	0.532	0.729	-2.02	0.433	0.784	-0.741	-0.913	0.393	0.361	1.2	-0.709	0.331	1.08	-0.607	-0.427	0.357	-0.592	-0.91	0.405	-1.17	-0.911	-0.103	-0.473	0.411	-0.87	-1.36	2.12	-0.253	0.0564	0.804	0.501
test_151	0	1	0.317	1.64	1.4	-1.89	-0.339	0.789	0.521	-0.232	0.671	0.236	1.04	-0.813	1.41	1.14	1.58	0.603	-0.00603	1.24	0.00386	0.137	0.434	0.152	1.37	-0.646	1.41	0.705	1.17	-0.0327	2.12	1.76	1.08	-0.0806	0.272	0.648	-0.505	-0.0675	2.23	-0.123	1.78	0.603	0.284	2.06	-0.0557	-0.482	0.962	0.79	1.09
test_152	0	1	-0.941	-0.581	0.672	-0.459	0.602	1.35	-0.888	-0.0303	1.91	-0.148	-0.587	-0.226	0.202	-0.969	-0.738	0.0941	-3.6	0.367	-0.245	2.13	0.361	-0.219	0.941	-0.508	-0.918	-0.897	0.692	0.133	0.493	-0.063	-0.27	-0.404	0.221	-0.981	0.678	-0.6	-0.424	-0.54	0.348	-1.59	-1.85	-0.703	1.11	-1.14	0.739	-0.268	0.256
test_153	1	1	1.36	-0.622	-0.419	-0.0293	1.52	0.601	0.819	0.482	1.48	-0.478	0.78	-0.583	-0.264	-0.554	1.4	0.0466	0.138	0.36	1.01	0.213	1.15	-0.714	0.392	-0.00114	-1.66	-0.75	-1.06	0.624	1.8	-1.1	-0.105	1.04	0.238	-1.56	-0.695	-0.382	-0.0301	-0.247	1.53	0.277	1.06	1.31	0.445	0.737	0.0883	0.498	1.37
test_154	0	1	-0.602	-1.2	0.271	-1.6	-0.906	-0.268	-0.49	-0.873	-0.628	0.429	1.95	0.17	-0.994	0.489	1.03	0.0489	0.344	-0.95	-0.722	0.307	-1.8	0.563	-1.05	-0.559	-0.7	0.786	1.19	-0.905	-0.896	-0.813	-0.224	-0.743	0.938	-0.843	-0.00575	0.631	-1.6	-0.526	0.174	-0.984	1.03	-0.34	0.598	-0.53	0.311	-1.18	-0.0474
test_155	1	1	-0.303	-0.209	0.236	-0.77	1.02	1.15	-1.01	-1.99	-0.524	-0.684	0.545	-1.16	-1.65	-0.161	-0.509	0.135	-0.0349	-1.18	0.385	0.506	-0.271	-0.116	-0.203	0.365	0.935	0.813	0.365	-0.76	0.252	-0.724	0.431	1.91	0.0108	0.492	1.38	-0.0186	0.668	0.318	1.09	2.18	0.967	1.97	-0.302	-1.41	0.486	-1.35	-1.73
test_156	0	1	1.12	1.43	1.72	-1.06	2.27	0.404	1.3	1.13	0.628	0.772	1.41	0.419	1.02	1.14	-0.532	1.23	1.23	1.17	0.0966	0.182	0.000774	1.25	0.101	1.32	-0.127	0.599	1.6	0.216	0.644	0.0922	1.02	1.81	-0.431	0.615	1.98	0.163	1.95	1.55	1.34	-0.324	-0.158	0.849	-0.23	-0.417	0.0284	0.0325	0.708
test_157	1	1	1.88	0.748	1.9	-0.151	1.93	0.643	0.554	-0.596	0.227	1.16	-0.104	-0.157	1.98	0.344	0.825	1.53	-1.6	-0.696	0.831	-0.411	1.23	0.322	0.694	1.16	2.02	-1.34	1.07	1.05	1.63	-0.387	0.812	-0.908	1.54	-0.885	0.733	-0.603	0.0573	0.488	-0.0984	-0.291	-0.525	2.75	2.85	1.15	0.969	2	0.895
test_158	1	1	-0.156	0.959	0.00961	-1.41	0.477	-0.884	-1.92	0.137	-0.00846	0.193	-1.21	1.94	-0.521	-2	-0.341	-0.0278	-0.503	-0.318	0.511	0.526	0.0177	0.669	0.15	-0.501	0.0383	0.048	-0.354	-0.93	-0.666	0.0162	-2.26	-1.76	0.0895	-1.31	-1.69	0.588	0.301	-1.13	0.0554	-1.46	-0.0366	0.283	-0.862	-0.068	-1.39	-1.95	-0.909
test_159	1	1	-0.0317	-0.527	0.704	-0.412	0.905	1.17	-0.911	-0.0573	1.98	-0.572	-0.969	-0.208	0.368	-0.8	-0.728	0.0612	-3.64	0.42	-0.143	2.16	0.51	-0.253	0.879	-0.501	-0.773	-0.837	0.668	0.154	0.429	0.00201	-0.356	-0.4	0.148	-1.04	0.349	-0.637	-0.414	-0.488	-0.0174	-1.65	-1.95	-0.788	0.741	-1.18	0.686	0.235	-0.0967
test_160	1	0	-0.468	-1.48	-2.54	0.294	-0.75	-0.643	-0.768	-1.42	-2.12	-1.24	-1.06	0.109	-2.65	-0.167	-0.542	-1.38	-2.35	0.13	-0.196	-1.3	-0.618	-1.19	-0.857	-0.667	-2.88	-0.655	0.161	-2.21	-1.7	-0.7	-1.52	-1.52	-2.19	-1.39	-1.34	1.09	-1.87	-0.686	-2.53	-1.16	-1.1	-2.55	-1.36	-1.08	-0.384	-1.52	0.0353
test_161	0	1	-0.821	1.48	-0.0956	-0.826	0.131	0.368	-0.804	0.743	-0.226	-0.283	-0.872	-0.284	-0.252	-0.0853	0.724	0.323	-0.519	-0.203	0.0262	-0.868	-0.558	0.165	-0.96	-0.55	0.49	-0.55	-0.335	-1.04	0.154	-0.377	0.306	0.579	-0.655	-0.301	-0.582	0.668	-1.86	0.078	-0.988	0.67	0.776	-0.331	1.03	-0.00491	-0.957	0.551	0.00831
test_162	1	0	-1.22	-1.24	-1.41	-0.735	-1.6	-0.199	-0.819	1.13	-0.83	-0.382	-1.12	-0.622	0.737	-0.0345	-0.935	0.265	-1.28	0.237	-0.188	-2.46	-0.987	-0.378	-1.87	-0.827	-1.64	0.387	0.986	-1.25	0.023	-0.672	-0.363	0.43	0.47	-0.746	-0.916	-0.153	0.364	-0.768	-1.05	-0.0371	0.0585	-0.288	0.0804	-1.99	0.114	-0.13	-0.116
test_163	1	0	1.8	1.29	2.7	-0.635	-0.09	-0.555	-0.0426	0.783	1.86	-0.24	-0.796	1.67	0.285	-1.14	0.197	1.21	0.278	-0.263	2.68	1.62	0.684	0.879	0.945	-0.396	1.85	-0.886	1.31	-0.623	-1.22	0.153	-0.805	0.922	0.902	1.17	-0.448	0.532	1.51	0.175	0.437	1.6	2.4	1.17	1.15	0.519	2.99	1.25	0.532
test_164	0	0	1.3	-0.0631	1.09	-0.553	0.552	1.47	-0.695	-0.221	0.381	-0.288	0.818	-0.0594	1.02	0.411	-0.583	0.877	1.99	-0.525	-0.244	-0.917	-0.0755	0.0421	0.869	-0.255	0.744	-0.12	0.368	0.172	-0.673	0.951	-0.252	0.236	1.27	0.434	-1.32	-0.931	0.884	-1.11	0.485	0.88	0.426	-1.67	2.01	-0.884	1.73	-1.61	-0.872
test_165	0	1	-1.04	-0.898	-0.995	2.6	-1.49	-0.588	-0.904	0.402	-0.536	0.183	0.28	-2.08	-0.143	0.498	-0.352	-0.395	-1.49	0.548	-1.66	-1.85	-2.05	-1.3	0.276	0.37	-2.58	-0.343	1.6	-1.18	-1.5	-1.52	-1.6	0.229	-0.298	-1.07	-0.447	-1.68	-1.37	0.565	-1.12	1.07	-1.29	0.144	0.101	1.31	-0.233	-1.18	0.323
test_166	1	1	-0.561	0.0753	-0.244	0.0117	-0.543	-1.85	-0.0488	-0.54	0.606	-1.8	-1.15	0.0897	-1.64	-1.71	0.179	-0.398	-1.39	-0.881	-2.41	-0.424	-1.6	-1.17	-2.27	-0.512	-2.78	0.721	-0.218	-0.15	0.381	-0.662	-0.529	-1.32	-3.15	-1.07	-0.13	-1	-1.19	-0.594	-0.155	0.000688	-1.42	-0.651	-0.759	-0.971	0.158	-0.91	-2.23
test_167	1	1	-0.139	0.363	-1.35	0.496	-0.107	-0.519	0.0659	-0.409	0.353	-0.953	0.714	1.49	0.856	-1.55	-0.726	0.433	-0.0735	-1.29	1.69	-0.322	0.975	-1.44	-0.382	-1.74	-0.724	0.0204	-0.876	0.0108	0.753	-0.666	0.822	-1.08	0.0251	-1.1	1.09	-0.127	-0.786	0.389	-1.11	-1.3	-0.761	-0.388	-2.19	0.103	0.301	0.275	0.36
test_168	0	0	-1.53	0.258	-0.725	0.467	-0.24	-1.26	-0.252	-1.48	-1.41	-1.32	0.0275	-0.0389	0.298	-0.00995	-1.13	-0.869	-1.23	-0.152	1.36	0.492	1.78	-1.95	-0.631	-1.42	-0.7	1.92	-0.382	-2.08	-0.214	-0.219	-0.0295	-1.81	-2.21	-0.111	-0.255	-0.46	-0.725	-1.7	-0.264	0.326	0.663	0.498	-1.2	-0.471	-2.01	-0.219	0.0992
test_169	1	1	1.36	0.429	1.28	0.0649	0.635	-1.16	-0.572	2.59	0.747	0.118	-0.101	-0.00835	-0.0241	-0.456	-0.826	0.93	1.26	2.57	-0.615	0.968	0.135	0.826	1.26	0.766	0.667	-0.317	1.33	0.957	0.398	0.0443	0.0197	0.987	-0.0767	0.0376	1.53	0.226	-1.13	0.0697	0.304	-0.319	-0.139	1.59	-0.303	1.13	-0.189	1.11	1.44
test_170	1	0	0.965	0.978	0.923	-0.132	0.344	0.35	0.346	1.71	0.132	1.1	-0.016	-1.74	0.868	0.626	-0.132	1.06	-1.11	-0.0656	0.471	1.4	0.81	1.16	2.18	2.42	-0.356	0.143	0.803	-0.409	-0.584	1.51	0.487	0.88	1.48	1.2	0.00431	-0.445	0.921	1.12	0.466	-0.176	0.7	0.265	1.54	1.3	0.994	1.16	0.579
test_171	0	0	0.528	-0.398	1.27	-0.0393	0.65	-1.13	-0.604	2.62	0.843	0.455	0.162	0.0171	-0.00166	-0.451	-0.993	0.878	1.18	2.63	-0.671	0.94	0.141	0.765	1.37	0.839	0.842	-0.303	1.32	1.17	0.449	0.0659	-0.059	1.14	-0.0765	0.0836	1.86	0.117	-1.11	-0.0209	0.364	-0.439	-0.538	1.59	0.0441	1.15	-0.269	0.728	1.4
test_172	0	1	-0.6	-0.817	-0.577	-0.168	0.83	-1.45	-0.208	0.275	0.167	0.522	0.86	-0.606	0.272	1.58	0.857	-0.248	0.692	-1.49	-0.843	-0.938	-0.972	-0.989	-0.854	-0.058	-0.584	-2.03	-0.067	0.119	-0.675	-1.16	-0.418	-0.92	-0.956	0.332	0.228	0.511	-2.23	0.787	0.148	1.67	0.759	0.58	0.903	0.789	0.488	-0.334	-0.119
test_173	1	0	-1.21	-0.0164	-0.693	0.372	1.53	0.831	0.664	-0.234	1.14	1.23	-0.162	0.668	0.405	0.979	-0.726	-0.756	-1.53	-1.95	0.0571	-1.35	1.34	-0.563	0.821	-0.776	0.692	0.885	-0.349	0.12	-0.398	-0.0292	-1.09	-0.884	0.622	0.13	-0.00362	0.229	-0.507	0.0784	-0.357	0.256	-0.939	2.01	0.766	0.0415	1.1	1.88	-0.315
test_174	0	0	0.342	0.693	1.79	-0.652	0.783	-0.312	-0.0545	0.252	2.76	-1.32	-0.723	0.638	0.692	0.397	0.836	0.538	1.7	2.1	0.758	0.358	-0.618	0.727	2.91	-0.437	0.955	0.814	1.52	1.07	0.628	0.54	0.703	-0.159	0.51	-0.251	-0.0308	-0.365	0.999	1.2	0.761	1.05	1.03	1.97	1.84	-0.931	-0.247	0.368	0.326
test_175	0	1	-1.89	-1.55	-1.77	1.29	-0.451	0.326	-0.503	-1.54	-0.15	-0.161	-0.366	-1.56	-0.28	-0.421	1.29	0.446	-0.75	0.684	-0.0309	-0.0815	-1.06	-1.07	-1.58	-2.03	-0.00699	1.6	0.837	0.0204	1.17	-0.0508	-1.21	0.311	-0.653	-0.414	-0.0468	-0.816	1.5	-0.894	0.0778	0.141	-0.81	-1.44	-0.216	-1.79	-1.17	0.322	-0.23
test_176	0	1	-0.133	0.6	-0.839	-0.482	-2.01	-0.832	-0.37	0.892	-0.947	-0.166	-0.305	-0.205	-0.875	-0.115	-1.07	-1.89	-0.485	0.0616	-0.492	-0.107	-0.653	-1.48	0.133	-0.586	-0.277	1.19	0.422	0.856	-0.167	-0.52	-1.59	-0.339	-0.134	-1.28	-0.632	0.0774	-0.358	1.4	0.187	-0.828	-0.229	-0.0507	-0.669	-0.893	0.372	-0.875	-1.19
test_177	0	1	-1.58	0.697	0.207	0.353	-0.499	0.323	0.771	-0.242	1.55	-0.852	-0.453	0.0925	-1.39	-0.0847	-1.75	-0.207	-0.812	-1.14	-1.25	0.333	0.426	-1.35	-0.117	-0.405	0.27	-1.21	-0.23	-0.942	-0.235	0.0118	-1.24	0.906	1.83	1.27	0.886	-1.84	0.0437	-0.776	-0.0394	-0.642	0.924	-1.24	-0.607	1.36	2.46	1.36	-0.35
test_178	1	1	-0.0123	0.587	-1.2	0.0587	-0.85	-0.991	0.445	-1.13	-0.356	-0.514	-1.69	-1.15	-1.25	-1.16	-1.36	-0.398	-0.683	0.209	-0.174	0.833	-0.603	-1.15	-0.271	-0.478	-0.944	0.939	-1.36	0.812	-0.643	-1.37	-0.237	-1.63	0.804	1.56	0.344	-0.411	-0.0648	-0.87	-1.49	-0.635	-1.2	-1.66	-0.78	0.127	-0.312	-0.582	-0.175
test_179	1	1	-0.186	0.39	-0.76	1.71	-0.786	-0.725	0.0751	1.18	0.25	-2.31	-0.77	-1.62	-0.301	-2.14	1.47	-0.317	-1.05	-0.0952	-1.2	-0.191	-1.01	-0.538	0.501	-0.311	-1.25	-0.736	-1.17	1.45	-1.66	-0.46	-1.11	-1.44	0.672	-1.52	-1.89	0.395	-0.57	-1.98	-1.53	1.34	0.611	-1.08	-0.572	-0.329	-0.613	-1.41	-1.28
[truncated: 54 more columns]
