# Supplementary material for: A multimodal ConvNeXt-Tiny deep learning model for simultaneous prediction of IDH mutation and Ki-67 expression in gliomas
Source: PLoS One. 2026 Jun 26;21(6):e0351757. doi: 10.1371/journal.pone.0351757 (PMC13308780; doi:10.1371/journal.pone.0351757)
Supplement: S1 File — This file contains the de-identified tabular data underlying the findings of this study, including cohort assignments, clinical variables, molecular labels, extracted radiomics features, deep learning features, model prediction signatures, and numerical data used to generate the figures and tables. (ZIP) [file pone.0351757.s012.zip › Radiomics_test__T1CE_test_radiomics.csv]

sample_id	y_idh	y_ki67	T1CE_firstorder_Energy	T1CE_firstorder_Entropy	T1CE_firstorder_Kurtosis	T1CE_firstorder_Maximum	T1CE_firstorder_Mean	T1CE_firstorder_Minimum	T1CE_firstorder_Skewness	T1CE_firstorder_Variance	T1CE_shape_MeshVolume	T1CE_shape_VoxelVolume	T1CE_shape_SurfaceArea	T1CE_shape_SurfaceVolumeRatio	T1CE_shape_Maximum3DDiameter	T1CE_shape_Maximum2DDiameterSlice	T1CE_shape_Maximum2DDiameterColumn	T1CE_shape_Maximum2DDiameterRow	T1CE_shape_MajorAxisLength	T1CE_shape_MinorAxisLength	T1CE_shape_LeastAxisLength	T1CE_shape_Elongation	T1CE_shape_Flatness	T1CE_shape_Sphericity	T1CE_shape2D_MeshSurface	T1CE_shape2D_PixelSurface	T1CE_shape2D_Perimeter	T1CE_shape2D_PerimeterSurfaceRatio	T1CE_glcm_Autocorrelation	T1CE_glcm_JointAverage	T1CE_glcm_ClusterProminence	T1CE_glcm_ClusterShade	T1CE_glcm_ClusterTendency	T1CE_glcm_Contrast	T1CE_glcm_Correlation	T1CE_glcm_DifferenceAverage	T1CE_glcm_DifferenceEntropy	T1CE_glcm_DifferenceVariance	T1CE_glcm_JointEnergy	T1CE_glcm_JointEntropy	T1CE_glcm_Imc1	T1CE_glcm_Imc2	T1CE_glcm_Idm	T1CE_glcm_MCC	T1CE_glcm_Idmn	T1CE_glcm_Id	T1CE_glcm_Idn	T1CE_glcm_InverseVariance	T1CE_glcm_MaximumProbability
test_001	1	0	0.0266	0.512	-0.772	-0.237	-2.14	0.182	0.0884	0.701	-0.337	-1.21	-2.04	-0.484	0.0223	-0.0203	-0.649	0.239	0.278	-0.0607	-1.1	-0.866	0.314	1.56	-1.29	-0.992	-0.988	-1.19	0.479	-0.665	-1.23	0.214	0.654	-0.327	2.11	-0.628	-0.549	-0.356	0.125	0.627	1.02	-0.352	-0.0834	-0.0645	-1.02	0.0934	-0.489	0.129	1.72
test_002	0	0	-0.803	1.02	-0.877	-0.716	0.0781	0.227	0.487	-0.14	1.88	-0.0477	1.34	0.465	-0.891	-1.11	0.147	-0.286	0.0209	0.408	-0.601	-2.2	0.744	0.268	0.647	-0.876	0.543	-0.342	0.563	-0.634	2.22	-0.855	-0.936	0.267	1.93	-1.77	-1.31	1.46	-0.0925	1.73	1.89	-0.202	0.141	-0.0597	-0.735	1.02	-0.0731	-0.462	0.0237
test_003	0	1	-0.607	-0.14	-1.47	-0.446	-0.217	-1.45	0.489	1.28	0.741	-0.365	-0.825	0.0749	-0.105	-1.39	1.34	0.107	-1.27	-1.53	0.333	-1.03	-0.506	-0.0306	0.178	-0.705	2.73	1.17	0.00564	-0.67	-0.754	-0.159	0.722	0.324	-0.0322	0.958	-0.103	0.0246	-1.2	-0.153	-2.29	-1.19	-0.547	-1.44	0.748	0.125	0.454	-0.829	-0.446
test_004	0	0	-1.5	1.16	-1.12	-1.53	0.134	-0.728	-0.865	-0.786	-0.67	-1.19	-0.324	-0.0437	-0.62	-2.31	-0.949	-1.62	-0.297	-1.89	0.384	-0.699	-1.33	-0.997	0.0912	-0.577	-1.53	-0.416	-2.09	0.276	-1.05	-0.478	-0.885	0.0109	-1.11	1.06	-0.81	-0.185	-1.52	-2.04	0.32	-1.3	-1.98	-0.567	-0.734	-1.81	-2.45	-0.0958	-0.193
test_005	0	1	-1.37	-0.0714	-1.55	-0.0616	-0.688	-0.775	-0.277	1.05	0.000101	-0.248	0.178	-1.84	-0.998	-0.833	-1.09	1.91	-0.113	-0.11	0.759	1.07	0.05	-0.935	1.05	0.217	0.318	0.873	0.771	-0.958	0.136	-0.649	1.14	-0.197	-0.88	-1.33	-0.0952	0.413	-1.52	-0.686	1.49	-0.808	-0.731	-1.97	-0.675	-1.1	-0.562	-1.77	-0.712
test_006	1	1	0.84	-0.201	1.1	0.0559	1.32	0.832	-1.08	-1.34	-0.588	-1.47	-0.306	0.161	-1.51	-0.93	-0.647	-0.595	0.329	-0.183	-1.43	0.978	-1.26	0.228	-0.391	-0.789	-1.26	-1.7	-1.22	-1.61	-0.257	0.81	0.125	-0.152	-0.363	0.158	0.947	0.315	0.413	-1.22	0.744	-0.424	-0.462	-0.875	-1.25	0.848	-0.798	-0.0564	0.18
test_007	1	0	-2.12	1.39	0.799	-0.456	-0.908	-0.456	0.718	0.214	-0.124	-0.851	0.0913	-1.44	-1.18	-0.716	-0.718	0.331	-1.63	-1.37	0.0894	-0.451	-1.02	1.11	-0.603	-0.14	1.88	-0.0275	-1.65	-0.041	0.906	-0.0175	-1.09	0.208	-0.669	-1.77	-0.66	1.21	-2.27	-1.31	-0.16	-0.29	-0.61	0.48	-0.422	-0.604	-0.308	0.0643	-0.266
test_008	0	0	-0.254	1.28	-0.425	1.79	1.71	1.67	0.254	0.0248	-0.612	-1.16	0.245	-1.1	0.751	-0.605	0.161	0.127	0.0428	-1.01	-0.605	1.39	0.74	0.467	0.0427	-0.189	-0.255	-0.00538	-1.08	-0.811	0.682	-1.28	0.788	-0.122	0.354	-0.485	-0.729	-2.09	-1.61	-0.417	-0.456	0.173	-0.517	0.978	0.601	-1.05	-0.316	1.46	1.52
test_009	1	1	-0.526	0.3	-0.161	-1.53	0.13	-0.697	-0.829	-0.72	-0.336	-1.1	-0.198	-0.0805	-0.526	-2.24	-0.918	-1.46	-0.333	-1.88	0.373	-0.743	-1.4	-0.369	-0.228	-0.502	-1.55	-0.794	-2.07	0.263	-1.61	-0.205	-0.858	0.0583	-1.59	1.07	-0.809	-0.148	-1.64	-2.41	0.29	-0.917	-1.92	-0.627	-0.722	-1.85	-2.32	0.288	-0.28
test_010	1	1	-0.646	-0.15	-0.415	-0.505	-0.229	-1.37	0.502	1.18	0.592	-0.354	-0.664	0.0961	-0.165	-1.38	1.3	0.144	-1.32	-1.61	0.411	-1.03	-0.587	0.616	-0.218	-0.805	2.73	0.816	0.062	-0.63	-1.17	0.255	0.706	0.228	-0.327	0.98	-0.167	-0.136	-1.24	-0.38	-2.29	-1.29	-0.561	-1.29	0.851	0.147	0.454	-0.538	-0.492
test_011	0	1	-1.75	-0.00619	0.00588	-0.153	-0.819	-1.59	0.28	-1.42	-0.114	-0.33	-0.422	-2.68	-0.322	-0.785	-0.651	1.37	-1.63	-0.341	-1.1	-1.42	-1.15	-1.93	-1.23	-0.171	0.953	-1.98	-0.913	-0.425	-0.204	-2.71	-0.773	0.618	-0.531	-1.67	-0.753	0.458	-1.32	-0.614	0.926	-0.843	-1.55	-1.61	0.625	-0.411	-1.11	-1.08	-0.43
test_012	1	0	-0.51	0.855	-0.268	-0.359	0.228	0.246	-0.958	0.231	-2.2	-0.502	-0.762	-0.0215	-0.117	-0.528	-0.0578	0.911	-0.226	-1.22	0.486	0.488	0.527	-0.898	-0.951	-0.526	-0.0595	0.967	0.684	0.859	0.676	-0.069	-0.686	0.768	-1.49	-0.425	-0.615	-1.6	1.11	-2.09	0.14	0.848	-0.193	0.216	-1.26	0.667	-1.21	-1.29	0.0219
test_013	1	0	1.23	-0.452	0.973	1.03	-0.765	0.85	1.08	0.936	2.66	1.82	0.985	1.78	0.132	0.551	0.11	1.02	-0.484	2.15	1.21	1.79	1.47	2.51	-0.000523	1.41	1.28	-0.358	2.02	-0.499	0.218	2.17	0.854	1.16	1.23	1.92	0.192	2.29	0.707	0.589	0.13	-0.447	1.02	0.505	0.382	0.202	1.24	-0.267	-0.382
test_014	0	0	-0.414	-0.078	0.745	-0.144	0.0684	0.571	-0.667	-0.479	0.479	-0.185	-2.47	-0.986	-0.374	-0.284	-0.51	-1.08	0.611	1.76	0.326	-1.79	0.018	0.639	0.956	-0.569	0.239	-0.102	-0.669	1.86	1.09	0.0374	0.978	0.0228	-0.25	-0.933	-0.237	0.147	1.75	-0.0846	-0.365	-0.758	-0.871	-0.773	-0.174	-0.0509	-1.79	-0.383	-0.0739
test_015	1	0	-0.201	0.463	0.0611	1.75	0.0375	-0.0623	0.0785	0.316	-1.32	0.941	1.02	0.765	0.725	0.662	-0.397	1.06	-0.518	-1.05	0.386	0.605	0.875	-0.123	-0.692	0.979	0.376	1.34	0.952	-1.13	1.92	0.757	-0.497	0.801	0.554	-0.317	-0.973	0.564	-0.782	-1.2	0.35	-0.416	-1.48	-1.09	-0.992	-0.396	0.405	0.387	0.0203
test_016	0	0	-0.467	0.889	-1.15	-0.87	-2.07	-0.823	-1.58	-0.639	0.889	0.803	0.327	-1.5	0.135	-0.564	0.889	-0.946	-0.521	0.95	1.24	-0.909	0.783	-0.612	0.955	0.964	0.0252	0.462	0.459	-0.483	0.128	0.887	1.19	-0.066	-1.15	1.06	0.914	-1.05	-0.873	-1.41	-0.94	-0.676	-0.337	-0.391	0.599	-0.561	0.0512	1.44	-0.32
test_017	1	0	1.79	-1.38	1.92	0.851	0.0218	0.719	0.781	0.684	0.594	2.96	-0.744	0.773	0.369	-0.301	-0.132	1.6	1.15	0.658	0.503	-0.00887	0.378	0.589	-1.29	1.61	0.00528	1.81	0.137	0.149	-0.165	-0.421	-1.04	0.796	-0.545	0.263	1.48	0.667	0.495	0.0551	0.983	-0.255	-0.0461	1.59	1.33	-0.276	-1.45	-1.02	-0.422
test_018	1	1	0.972	-1.59	0.631	1.38	-1.11	-0.518	-0.431	0.467	-0.239	0.523	-0.617	-0.625	-0.552	-0.429	-0.0377	-0.0649	0.884	0.0701	0.135	0.394	0.301	0.734	0.359	1.58	-0.364	0.516	2.05	0.803	1.25	-0.585	0.794	0.675	0.241	-0.416	-0.00222	2.33	0.0505	-0.627	-0.309	2.57	0.566	0.3	-0.0695	1.39	0.00547	0.625	0.762
test_019	1	1	-0.0204	-1.12	-0.174	-1.69	1.32	-0.0229	-1.06	0.243	-1.03	-0.943	0.427	0.24	-0.701	-1.79	0.38	-0.608	-0.506	0.0972	-0.446	0.123	0.0533	-0.103	-1.18	0.119	-0.332	0.52	-0.729	0.564	-1.79	0.726	-1.32	1.08	-1.03	-0.19	-0.524	0.534	0.746	-0.139	-1.32	0.433	-0.857	0.166	2.49	-0.205	1.02	-0.402	0.144
test_020	1	0	-0.3	-0.339	-0.124	-0.87	-1.07	-0.0538	0.743	-0.39	1.13	0.00756	1.04	-0.841	-0.729	0.899	0.858	-0.0956	-1.02	-0.659	0.661	-1.58	-0.0302	1.13	-0.479	-1.05	0.844	-0.825	0.219	-0.478	0.848	-0.639	-1.21	-0.555	-0.592	-0.0107	-0.0952	-0.364	0.637	-1.07	0.252	-0.261	-1.77	0.882	0.982	0.449	0.488	-0.866	-0.616
test_021	1	0	-0.045	-0.214	0.892	0.251	-1.11	-0.0717	1.51	-0.81	-1.09	-0.737	0.15	0.643	1.37	0.189	-0.223	-0.298	-0.0975	-0.616	0.987	0.876	-0.634	-0.875	-0.633	-0.867	-0.674	-0.291	1.1	0.0194	0.632	0.673	0.88	0.448	0.247	0.104	0.348	-1.49	0.951	0.491	-2.15	-0.185	0.431	-2.23	-1.64	1.35	-0.255	0.607	0.753
test_022	1	1	-0.668	-0.86	0.665	0.264	0.443	0.425	-0.334	-1.14	0.815	-1.54	0.162	0.247	-0.513	0.603	0.41	-0.869	-1.11	-0.641	0.371	-1.09	-0.929	0.027	-0.029	-0.964	0.214	-0.878	2.42	1.38	-1.21	0.597	-0.547	0.609	-1.19	1.51	1.71	-1.28	-0.827	0.349	-0.633	1.02	-0.794	1.06	0.0737	-0.0657	0.0795	-0.804	-2.48
test_023	0	1	0.353	-1.3	0.304	-0.0969	-0.444	0.17	0.856	-0.416	-1.13	-0.949	0.0294	0.352	-0.108	-0.403	-0.386	-0.226	0.128	-1.63	1.19	0.712	-0.33	-0.258	0.595	0.63	1.15	0.9	-0.313	0.504	1.15	0.396	0.816	-1.22	1.47	-0.326	-0.512	0.866	-1.03	0.71	-0.961	1.91	-0.725	1.04	-0.397	0.275	1.47	-1.01	0.658
test_024	1	1	1.34	-1.13	2.7	1.04	1.41	1.14	0.398	2.01	-0.841	1.19	0.0539	1.73	-0.657	0.905	0.706	1.24	-0.645	-0.036	-0.438	-0.269	0.583	2.38	-0.62	1.26	0.766	0.887	0.183	2.04	0.359	3.03	-0.375	1.11	1.71	0.0244	1.68	0.403	-0.0186	3.34	0.593	0.834	-0.716	1.19	-1.27	-0.607	0.431	1.64	0.0364
test_025	1	1	2.18	-1.68	1.7	2.01	-0.406	0.771	1.08	1.22	0.0747	1.09	0.933	1.11	2.19	-0.153	0.944	-0.0891	2.53	1.89	2.97	2.57	0.52	1.77	2.43	0.0246	1.57	0.0802	-0.436	2.19	-1.39	1.24	1.79	1.67	-0.0558	1.13	1.26	1.71	-0.0574	2.29	0.404	0.406	-0.0184	1.08	-0.436	1.19	-0.281	0.232	0.293
test_026	0	1	-0.198	-0.233	-1.53	-1.31	0.276	-0.73	-0.777	-0.485	0.193	-0.267	0.126	0.709	0.386	-1.18	0.0895	0.543	0.427	0.945	0.827	0.726	-0.783	-2.15	-0.834	-1.39	-0.71	-1.26	-1.58	0.451	1.6	0.216	0.0741	2.19	0.443	-0.951	0.538	-2.08	0.413	-0.332	-0.482	-0.151	0.652	-0.274	0.52	-0.0583	-0.153	-0.653	-0.754
test_027	0	1	0.463	0.255	-1.36	-0.603	-0.679	-0.927	-0.338	1.24	1.11	-0.509	-1.74	0.281	1.44	-0.0549	-0.734	0.734	0.304	2.34	0.97	2.37	-0.225	-0.924	-0.363	1.31	0.504	-1.11	-2.43	1.09	0.706	0.402	-0.609	-0.066	-1.12	-0.0464	-0.212	-0.605	-0.74	-0.688	-0.752	-0.895	0.456	0.362	-1.46	-0.41	0.424	0.155	0.211
test_028	1	0	1.22	-0.753	2.23	-0.421	0.455	-0.437	0.246	-0.114	1.71	1.17	0.171	-1.2	2.38	0.261	0.956	-0.00279	0.183	0.419	-0.0913	0.0277	0.452	1.66	-0.135	1.4	0.205	0.0918	-0.0494	-0.641	0.9	0.451	-1.89	1.51	-0.336	3.01	1.75	-1.06	-0.354	0.211	0.47	0.564	1.13	-0.182	-0.278	-0.0506	-0.293	-0.228	0.935
test_029	0	0	-0.0961	0.127	-1.06	-0.0526	0.613	-1.27	-0.923	0.665	-0.356	-0.226	-0.916	0.0961	-0.318	0.171	-0.518	0.076	-0.741	0.125	-1.35	-0.275	-2.45	-0.863	0.338	-0.249	-1.3	1.76	-0.363	-0.238	-0.442	-0.731	-0.944	-1.1	0.0922	2.1	-0.132	0.0833	0.966	-0.811	0.904	-1.2	0.812	0.121	0.972	2.25	-0.3	-0.271	0.894
test_030	0	0	-0.883	-0.327	-0.374	-1.28	0.367	0.78	-1.43	1.28	0.598	0.433	-0.0369	0.482	-1.13	2.64	-0.417	0.0353	-1.11	-0.939	-1.64	-0.0893	-0.523	-0.678	0.375	-1.27	1.58	-0.221	-0.644	1.36	-0.406	-0.633	-0.097	-0.146	0.0777	-0.85	-0.594	-0.0396	-0.58	0.831	0.88	0.0413	-0.385	-0.551	-0.975	1.11	0.677	-0.677	1.02
test_031	0	1	-1.75	0.0577	-0.0176	-0.285	-0.792	-1.48	0.254	-1.37	-0.0582	-0.326	-0.409	-2.68	-0.399	-0.89	-0.678	1.37	-1.57	-0.347	-1.04	-1.43	-1.08	-1.7	-1.32	-0.235	0.936	-1.95	-0.839	-0.514	-0.323	-2.7	-0.812	0.603	-0.585	-1.63	-0.761	0.574	-1.29	-0.595	0.859	-0.927	-1.5	-1.64	0.536	-0.329	-1.12	-1.14	-0.461
test_032	0	0	-1.36	1.59	-1.54	-1.16	0.319	-0.481	0.856	-1.39	-2	-0.888	0.142	0.121	-1.89	-0.374	-0.313	-0.0704	-0.724	-2.07	-1.99	-0.768	-1.07	-1.58	-0.502	-1.45	0.127	-0.876	-0.181	-1.56	-2.07	-0.906	-1.57	-0.377	-1.3	-0.481	-1.72	-0.667	-0.409	-0.645	0.582	-2.35	0.638	-2.29	-1.5	-0.525	-1.85	-1.36	0.376
test_033	1	1	1.28	-1.34	1.54	0.8	0.324	0.163	-0.614	0.491	-0.79	-0.0483	0.174	0.96	0.01	0.38	0.533	-0.697	-0.136	1.81	0.704	-0.716	0.595	1.54	0.0839	0.875	-1.81	0.114	1.2	0.434	-0.757	0.315	0.971	0.462	0.436	1.54	1.26	1.9	1.5	3.17	-1.26	0.63	-0.129	-0.149	1.54	-0.28	0.307	-0.728	1.77
test_034	1	0	0.0553	-0.579	0.655	1.41	-1.11	-0.416	-0.491	0.558	-0.633	0.592	-0.66	-0.715	-0.56	-0.544	-0.0374	-0.0684	0.768	0.0252	0.119	0.41	0.31	0.799	0.28	1.57	-0.297	0.388	1.88	0.713	1.23	-0.514	0.812	0.711	0.185	-0.399	0.103	2.3	-0.0692	-0.567	-0.36	2.28	0.671	0.284	-0.016	1.38	-0.063	0.478	0.829
test_035	1	1	-0.802	-0.11	-0.476	-0.459	-0.28	-1.48	0.476	1.24	0.664	-0.418	-0.767	0.178	-0.0976	-1.31	1.34	0.096	-1.35	-1.58	0.36	-1.07	-0.554	0.472	-0.163	-0.668	2.76	0.889	-0.0222	-0.713	-1.06	0.239	0.675	0.353	-0.362	1.03	-0.0668	0.00778	-1.29	-0.397	-2.16	-1.17	-0.438	-1.31	0.717	0.0717	0.44	-0.461	-0.503
test_036	1	0	-2.35	0.626	-1.7	-2.18	-1.25	0.274	-1.59	-1.3	0.0677	-2.23	0.0154	-0.0388	0.0815	0.576	-0.941	0.262	0.0341	-0.504	-1.85	-1.3	0.588	-1.78	-2.69	-1.86	-0.652	-0.489	-0.948	-0.603	0.059	-1.08	0.363	-0.469	0.4	-1.81	-0.664	-0.318	-1.12	-0.0356	-1.14	-3.32	-1.55	-0.571	-0.284	0.198	-0.915	-0.0581	-0.588
test_037	0	0	0.292	1.17	0.977	0.0567	0.621	-1.64	0.00632	-0.808	0.215	-0.344	1.36	-1.17	0.182	0.633	0.705	1.74	-1.06	0.229	-0.0346	0.4	0.275	0.0216	-1.1	0.0938	-0.0685	-1.41	-1.15	0.0462	-0.501	-0.0475	-0.897	2.04	-0.403	-1.46	-0.425	0.529	0.153	-1.03	0.124	2.64	1.47	-0.8	-0.327	0.0453	-1.04	-0.727	0.317
test_038	0	0	-0.962	-0.863	-0.303	-0.534	-1.23	0.128	0.0345	-0.195	-0.534	0.384	-2.11	-1.62	0.0594	-1.19	-0.71	0.342	-0.958	-0.274	-1.36	-0.763	-0.915	-0.266	0.353	-0.333	-0.356	-0.687	-0.416	0.0548	0.242	0.101	-1.17	-1.95	0.427	-0.724	0.137	-1.13	0.465	1.84	0.971	-0.166	-0.611	1.6	1.81	1.45	-0.202	-1.6	-1.38
test_039	1	1	1.12	-0.203	-0.778	0.428	0.457	-0.365	-1.45	-0.632	0.269	0.154	-1.08	0.367	-0.436	0.311	0.23	-1.58	0.536	-0.995	-0.674	0.66	-0.7	-0.315	-1.87	-1.04	-1.27	0.931	-1.06	-0.659	0.371	0.0174	0.831	-1.51	0.163	-0.763	-0.207	0.322	0.37	0.114	-1.32	-0.33	1.76	0.238	-0.2	0.214	0.578	-0.0532	0.285
test_040	0	0	-2.91	1.76	-0.985	-0.36	-2.75	-0.945	-0.541	0.579	-0.965	-2.57	-2.54	-0.524	-0.553	-0.718	-0.543	-1.57	-1.13	-0.26	-1.45	-0.592	-2.4	-1.13	-0.8	0.222	1.08	-0.63	-2.62	-2.14	0.126	-1.21	-0.139	-0.0097	0.226	-0.975	-0.501	-1.2	-2.5	-0.166	-1.47	-1.82	-0.703	-0.839	-0.667	0.548	-0.231	-1.29	-1.26
test_041	0	0	-0.00817	0.256	-2.13	-0.696	0.35	0.549	-0.446	-1.24	-0.516	-1.49	0.7	-0.41	0.474	0.613	-1.35	-0.987	-0.742	1.86	-1.02	0.605	0.294	-0.116	0.482	-1.63	0.73	0.627	-0.278	-0.344	0.641	0.389	0.314	-0.989	1.5	0.519	-0.979	0.627	-0.144	0.555	-0.287	0.361	1.84	0.098	0.222	0.859	0.156	-1.03	-0.8
test_042	0	1	0.134	-0.67	0.118	-0.0444	0.638	-0.406	-0.23	-0.848	0.979	-0.129	-0.341	0.552	0.0511	0.805	-0.925	-0.777	-0.184	-1.46	-0.0579	0.102	0.0309	-0.157	0.583	-1.77	-1.71	1.1	0.553	-0.813	0.101	1.15	-0.24	0.201	0.625	0.664	-1.52	-0.902	2.35	0.978	-0.265	0.341	1.72	-0.316	-0.56	-0.604	1.03	-2.08	1.12
test_043	1	1	0.652	-0.456	0.779	-0.356	0.35	-0.989	-0.383	0.564	-1.01	0.152	0.174	-0.21	-1	0.577	1.31	-0.147	0.0523	0.218	0.108	0.459	-0.765	-0.528	-0.986	1.16	0.119	-0.221	-1.85	-0.367	-1.23	0.539	2.15	-0.847	0.0176	0.108	-1.17	-0.278	1.45	-1.7	-1.08	-1.06	0.585	-1.37	-0.808	0.829	-0.133	-0.524	-1.56
test_044	1	0	0.232	0.623	0.712	-1.94	0.253	-0.0999	1.51	-1.85	0.621	0.295	0.229	-0.385	-1.01	-0.373	-0.452	0.26	0.791	-0.13	0.229	-0.796	0.943	0.694	0.417	-0.706	0.144	0.725	-1.17	1.01	-1.41	0.269	-0.474	0.908	-0.677	0.547	0.203	0.00528	-1.1	-1.3	0.791	0.385	0.849	-0.82	-1.27	-0.766	-1.55	-0.0885	0.206
test_045	1	1	2.41	-1.14	0.469	0.00235	0.698	2.11	1.01	0.263	-0.102	-0.906	-0.07	0.231	-0.42	1.64	0.887	-1.76	-0.487	-1.58	-0.155	-0.608	0.579	0.993	-1.18	1.38	-0.658	1.14	-0.674	0.731	0.691	1.16	0.854	1.18	-0.617	0.231	-0.345	1.67	1.7	0.33	0.858	-0.0283	-0.542	0.554	0.944	2.45	1.5	1.79	0.661
test_046	0	1	-0.0434	0.391	-1.37	-1.62	-0.132	-0.698	0.531	-3.47	-1.6	-0.71	-2.23	-2.07	0.324	-1.01	-1.21	-1.51	-1.84	0.772	-0.699	-0.299	0.178	-1.9	0.105	-1.08	-0.0826	-0.821	-0.519	-3.27	0.363	0.0379	-0.305	-1.42	-0.102	-1.59	-0.382	-0.0199	-3.02	-0.772	-0.641	1.18	-0.975	-0.938	0.116	-0.0366	0.169	-0.86	1.04
test_047	0	0	-0.8	0.372	0.212	0.514	-0.782	0.241	-0.509	-0.273	-1.24	-0.328	-0.809	-0.918	0.612	1.04	0.338	-0.0257	0.377	0.239	-0.632	-0.77	-0.955	-1.69	-0.344	1.53	0.502	1.33	-0.738	-0.369	-0.576	-0.242	0.221	0.857	0.117	-0.126	0.988	-0.0379	0.334	1.49	0.629	-0.859	-0.679	1.18	0.872	0.177	-0.612	-1.08	0.62
test_048	0	0	-1.51	0.513	-0.84	-0.18	-0.0504	0.382	-0.537	-0.616	0.372	-0.261	0.145	0.211	1.32	0.842	-0.457	-2.3	0.182	-0.217	1.46	0.212	1.47	-1.08	1.48	-0.259	0.269	-0.544	-0.702	-1.21	-0.847	0.182	-0.352	0.265	0.335	-1.5	0.109	-0.425	-1.26	0.257	-1.19	-0.237	-1.17	-0.978	2	-2.03	1.19	0.56	-1.39
test_049	0	0	-0.436	-0.563	-0.65	-1.29	-1.68	-1.86	0.807	-1.13	-0.412	1.33	-1.49	-0.104	0.823	-0.326	1.23	0.103	0.534	-0.479	-0.179	0.201	-0.15	-0.769	-0.626	1.23	0.0895	1.26	-0.299	1.97	0.58	-0.195	-1.65	-0.261	-1.75	-1.67	0.1	0.223	1.49	-0.216	0.0218	0.625	-0.0826	0.502	1.11	0.16	1.26	1.46	-0.441
test_050	1	1	-0.272	0.144	0.273	-0.835	-1.03	1.85	-0.491	-0.518	0.984	-0.903	0.0641	0.0199	0.877	0.518	0.331	0.482	-0.196	-0.313	-1.85	-0.383	0.433	-0.884	0.238	-1.66	-0.681	1.37	0.664	0.266	0.515	-2.22	0.658	0.219	0.449	-1.39	0.558	-0.197	-0.00284	-0.756	1	0.666	0.365	-0.936	-0.204	1.9	-0.78	-0.51	-0.273
test_051	0	1	0.959	-1.56	-0.85	-0.995	-0.0569	-0.188	0.514	-0.204	0.602	-2.46	-0.611	1.07	0.259	1.37	-0.541	2.1	1.6	-0.427	0.15	1.54	0.862	-2.03	1.53	-0.668	-0.81	0.069	0.429	-1	-0.122	-1.33	-0.647	0.438	0.732	-0.643	-0.166	0.253	-0.401	0.145	1.25	1.63	0.348	-0.912	-0.632	0.795	-0.111	1.23	-1.73
test_052	0	1	2.7	-2.32	1.13	0.87	0.133	0.686	0.857	0.637	0.935	2.95	-0.821	0.702	0.354	-0.267	-0.218	1.66	1.07	0.593	0.485	0.025	0.521	-0.0516	-0.928	1.67	0.0831	2.19	0.119	0.288	0.234	-0.809	-0.924	0.844	-0.0795	0.262	1.55	0.688	0.511	0.454	1.03	0.0958	-0.0537	1.52	1.3	-0.293	-1.48	-1.28	-0.456
test_053	1	1	1.77	-1.62	1.07	0.365	0.489	2.1	-1.06	2.35	0.751	0.305	2.19	0.551	-1.04	0.609	1.73	-0.644	-0.0731	0.113	-0.68	-0.381	1.08	1.5	1.31	-0.373	0.102	0.784	0.235	-1.15	0.648	-0.262	-0.198	1.25	1.72	1.28	1.75	-0.176	-0.257	0.162	0.166	1.94	1.21	0.422	-0.0831	1.56	0.978	-0.323	1.55
test_054	0	1	0.406	0.0831	-0.797	-0.907	0.65	-1.75	1.08	-0.0519	-0.125	-0.662	-0.031	-0.235	1.25	1.5	0.131	0.823	1.49	-1.12	0.286	1.17	-0.503	-0.131	0.561	0.623	1.2	0.39	-1.26	-0.113	-0.21	-0.463	-0.882	0.626	-1.27	-0.092	0.451	-1.05	1.19	-0.0621	0.102	-0.221	0.765	-0.894	1.1	1.6	0.329	-0.0829	0.583
test_055	1	0	-1.08	0.808	0.502	1.09	0.47	0.495	-0.569	-0.216	-1.81	0.132	1.37	-0.269	0.754	1.3	0.254	-0.151	1.65	-0.284	0.0311	-0.504	0.525	0.926	-1.71	-0.272	-1.25	-1.12	2.41	-2.51	0.0565	1.61	0.327	0.266	0.806	-1.54	-0.877	-0.627	-0.202	0.316	0.232	0.768	-0.134	-1.56	1.34	-0.193	0.196	1.17	0.0108
test_056	1	0	-0.837	0.97	1.14	-0.658	1.73	0.809	0.321	-0.538	-0.46	-0.385	-0.16	-0.217	0.571	0.0576	0.255	-0.826	0.714	1.95	0.458	1.76	0.273	0.0975	-2.14	0.361	-0.462	1.95	-1.27	-0.222	0.00271	0.906	2.01	-0.378	1.48	0.7	-0.115	0.592	0.216	-0.326	0.218	0.641	-0.72	0.428	0.0364	1.29	0.701	-1.07	-0.961
test_057	1	1	0.616	-1.23	-0.107	-0.912	-1.03	0.0396	0.742	-0.255	1.54	-0.0872	0.903	-0.942	-0.857	0.833	0.819	-0.0263	-0.966	-0.752	0.58	-1.73	-0.0939	1.09	-0.453	-1.08	0.797	-0.808	0.268	-0.575	1.01	-0.64	-1.18	-0.516	-0.738	0.0515	-0.0948	-0.324	0.655	-1.22	0.304	0.0991	-1.9	0.857	0.949	0.484	0.518	-0.907	-0.672
test_058	1	0	-0.432	-0.403	1.26	-0.0486	-0.447	0.269	0.917	-0.494	-1.48	-0.883	-0.0224	0.286	-0.0391	-0.413	-0.305	-0.264	0.0912	-1.72	1.17	0.58	-0.323	0.383	0.322	0.538	1.11	0.515	-0.286	0.523	0.757	0.774	0.846	-1.11	1.14	-0.211	-0.478	0.845	-1.02	0.36	-0.912	1.53	-0.832	1.03	-0.444	0.234	1.34	-0.599	0.567
test_059	1	1	-1.23	0.532	0.748	-0.506	-0.997	-0.411	0.745	0.249	0.253	-0.821	-0.0429	-1.39	-1.24	-0.815	-0.825	0.284	-1.65	-1.44	0.197	-0.398	-0.982	1.12	-0.555	-0.181	1.97	0.0493	-1.52	0.00199	0.895	0.00616	-1.04	0.172	-0.717	-1.81	-0.694	1.22	-2.28	-1.5	-0.199	0.166	-0.454	0.515	-0.406	-0.608	-0.271	-0.0405	-0.227
test_060	0	1	-0.279	1.06	-2.57	-0.538	-1.12	-0.766	-1.09	-0.764	-0.873	-1.5	-1.36	-1.42	-0.735	-3.01	-3.04	-1.5	-0.948	-1.22	-1.4	-1.22	0.633	-1.33	0.499	-2.2	-0.122	0.644	1.98	-2.4	0.796	-0.371	-1.51	-1.33	-0.63	0.681	-0.774	-1.38	-0.0665	-0.434	-0.186	1.55	-0.981	-1.35	-0.661	-0.787	-0.856	-0.473	-1.31
test_061	1	1	0.0456	-1.14	-0.129	-1.69	1.39	0.0402	-1.05	0.356	-1	-0.821	0.325	0.316	-0.623	-1.87	0.354	-0.69	-0.482	0.15	-0.524	0.253	0.0647	-0.118	-1.12	0.0933	-0.409	0.661	-0.688	0.673	-1.78	0.793	-1.31	0.981	-0.946	-0.135	-0.613	0.524	0.755	-0.108	-1.34	0.469	-0.744	0.168	2.47	-0.0985	1.01	-0.444	0.0481
test_062	0	0	-1.25	2.38	-1.27	-0.901	0.394	0.858	-0.657	0.687	-2.3	-2.22	0.404	-1.41	-1.43	0.725	-0.686	-1.68	-1.6	-2.18	-1.5	0.839	-1.34	-2.38	-0.227	-1.7	0.635	-2.16	-0.189	-1.17	-1.2	-1.01	-0.979	-1.2	0.167	-0.169	-0.747	-0.85	-0.764	-1.19	-1.35	-2.29	0.479	-1.18	-0.716	-0.158	-0.488	0.0615	-1.64
test_063	1	1	0.651	-0.204	0.18	-0.726	-0.132	-0.393	-0.101	-0.395	-1.26	1.18	-1.17	-0.711	-0.108	0.732	-1.29	0.355	-0.703	1.93	0.33	-1.19	-0.471	0.541	-0.802	-1.25	0.169	-0.178	-1.99	-0.312	-1.77	0.842	1.71	-1.64	0.0268	0.708	-0.327	-0.619	-0.319	0.327	0.172	-0.539	-1.55	0.953	-0.0633	-0.735	0.372	-0.0449	0.455
test_064	1	0	-0.741	0.515	-0.698	-0.395	-0.0366	-0.182	-0.272	-1.25	0.878	0.458	-0.63	-1.67	-0.52	-0.0158	0.728	-2.78	-2.31	1.03	0.668	-1.69	-0.0285	-0.9	0.457	-0.0638	-0.541	-0.947	0.553	0.392	0.13	-0.426	2.01	-0.119	-2.32	-1.55	1.17	-0.949	-1.02	0.301	-0.583	-0.417	-0.75	0.634	0.0986	0.887	0.00336	-0.803	-1.17
test_065	0	1	2.71	-2.21	1.09	0.906	0.0236	0.633	0.742	0.701	0.899	2.94	-0.758	0.765	0.233	-0.356	-0.284	1.58	1.23	0.634	0.533	0.0701	0.51	-0.00655	-0.949	1.58	0.0511	2.13	0.0545	0.364	0.253	-0.828	-0.937	0.785	-0.138	0.303	1.53	0.625	0.458	0.396	1.04	0.0593	-0.0757	1.54	1.24	-0.187	-1.39	-1.37	-0.412
test_066	0	1	-0.347	0.141	-0.613	-0.868	-1	1.95	-0.647	-0.578	0.872	-0.841	0.182	-0.0454	0.827	0.546	0.461	0.59	-0.247	-0.306	-1.84	-0.316	0.487	-1.46	0.431	-1.72	-0.764	1.79	0.682	0.266	0.945	-2.66	0.543	0.185	0.809	-1.33	0.518	-0.11	-0.0541	-0.273	0.881	0.704	0.37	-0.854	-0.245	1.85	-0.747	-0.812	-0.283
test_067	0	0	-1.73	1.89	-1.92	-1.07	-1.16	-1.69	-0.848	-0.474	-0.724	-2.33	-0.564	-2.72	0.0277	-0.896	0.168	-0.598	-0.181	0.161	-1.3	0.687	-0.368	-0.587	-0.869	-1.12	0.0997	0.428	-1.17	-1.76	-2.48	0.143	-1.49	0.767	-1.97	2.45	-1.02	-1.87	-1.38	-1.28	0.483	-1.25	1.4	0.153	-1.19	-0.933	0.953	-2.09	0.195
test_068	1	0	-0.869	1.2	1.04	0.0347	-0.596	0.3	-0.304	0.0756	-1.22	-1.17	-0.346	0.834	2.19	0.182	-0.637	0.798	-0.784	1.23	-0.427	1.13	0.976	-1.62	-0.579	-0.499	-0.264	-0.361	-0.267	0.734	-0.155	0.145	-0.0915	-1.91	0.108	1.47	-1.15	1.41	-0.0402	-1.44	-0.969	0.188	1.2	1.5	0.196	0.357	0.632	1.03	-0.117
test_069	0	1	-0.669	-0.808	-0.174	0.307	0.466	0.348	-0.348	-1.11	0.744	-1.52	0.228	0.18	-0.553	0.593	0.362	-0.767	-0.996	-0.701	0.407	-1.02	-0.871	-0.61	0.381	-0.87	0.26	-0.57	2.47	1.43	-0.845	0.253	-0.503	0.656	-0.88	1.54	1.66	-1.31	-0.955	0.685	-0.7	1.06	-0.826	1.07	0.0306	-0.00325	0.106	-1.23	-2.43
test_070	0	0	-1.38	1.14	-2	-1.85	0.247	-2.53	-1.33	-0.488	-1.3	0.213	1.35	-0.835	-1.72	-1.45	-0.969	-2.5	0.115	-0.541	-1.78	-2.56	-0.343	-1.06	-0.0263	0.446	-0.105	1.19	0.165	-0.919	0.063	0.49	-2	-1.29	0.00106	-0.847	-0.584	0.882	-0.729	-0.397	-1	0.219	-0.599	-1.39	-1.26	-1.92	-1.72	-1.99	-0.999
test_071	1	0	0.773	-0.664	0.965	0.319	0.422	2.03	-1.02	2.29	0.27	0.329	2.1	0.568	-0.953	0.617	1.65	-0.56	-0.108	0.0685	-0.57	-0.397	1.18	1.57	1.4	-0.374	0.0555	0.928	0.155	-1.2	0.593	-0.262	-0.213	1.21	1.69	1.2	1.7	-0.123	-0.261	0.178	0.182	1.57	1.23	0.453	-0.0517	1.34	1.03	-0.48	1.58
test_072	1	1	-1.95	0.878	-0.218	-0.312	-2.82	-0.997	-0.534	0.562	-0.608	-2.63	-2.5	-0.616	-0.635	-0.73	-0.412	-1.53	-1.09	-0.203	-1.4	-0.668	-2.34	-0.456	-1.21	0.229	0.974	-0.956	-2.65	-1.97	-0.358	-0.807	-0.112	0.0637	-0.191	-0.942	-0.661	-1.22	-2.56	-0.559	-1.48	-1.54	-0.717	-0.809	-0.773	0.581	-0.241	-1.02	-1.18
test_073	1	1	-0.101	-1.7	0.521	-0.62	-1.1	0.23	0.066	-0.23	-0.18	0.173	-2.13	-1.72	0.214	-1.13	-0.643	0.308	-1.04	-0.262	-1.44	-0.828	-0.934	0.302	0.0338	-0.257	-0.401	-1.01	-0.503	-0.00341	-0.0798	0.347	-1.19	-1.94	0.0706	-0.756	0.309	-1.18	0.448	1.37	0.938	0.185	-0.623	1.55	1.66	1.49	-0.266	-1.25	-1.35
test_074	0	1	0.584	-1.45	-0.651	-1.27	-1.63	-1.95	0.959	-1.04	0.136	1.33	-1.47	-0.0828	0.779	-0.361	1.31	-0.04	0.496	-0.464	0.00242	0.0979	-0.138	-0.69	-0.627	1.17	0.0613	1.29	-0.293	1.88	0.619	-0.186	-1.55	-0.295	-1.83	-1.64	0.0823	0.341	1.51	-0.222	0.0544	1.04	-0.0432	0.604	1.08	0.0734	1.22	1.44	-0.446
test_075	0	1	0.606	-0.00374	-0.663	0.725	0.417	-0.634	0.525	0.312	0.218	0.277	1.06	-0.423	-1.22	0.218	0.161	-0.302	-0.418	-1.27	0.707	-0.118	-2.09	0.0949	1.09	0.0548	-0.0581	1.13	-0.132	-0.789	0.593	1.39	-0.298	-0.562	-0.052	-0.558	-0.789	-0.584	-0.928	-0.547	-2.23	-0.118	-0.814	-0.0842	0.332	-0.251	1.75	0.198	0.302
test_076	1	0	-1.26	2.44	-0.143	-1.29	-0.845	-1.43	-1.1	-1.32	-0.658	0.283	0.315	-1.11	-0.51	-2.11	-0.467	-1.49	-1.13	-0.431	0.269	-1.17	-0.767	0.49	-2.22	-0.658	-0.0658	-2.96	-1.58	-1.09	0.269	-1.31	-1.43	0.273	-1.12	-1.27	-1.9	-1.54	-1.3	-1.89	-1.57	-1.64	-1.33	-2.51	-0.57	-1.52	-1.35	-1.01	-1.23
test_077	1	1	2.38	-0.711	0.815	0.379	0.131	-0.393	0.546	-0.241	-1.18	2.05	1.08	1.24	2.65	0.749	-0.673	-1.39	-0.734	-0.388	3.16	-0.14	0.415	1.75	0.685	2.51	-1.06	1.73	1.77	1.97	1	0.459	1.17	0.304	0.144	-0.931	-1.11	0.173	0.128	0.138	-0.187	0.879	1.04	-0.0739	1.99	1.84	0.881	1.77	0.059
test_078	1	0	-0.123	-1.75	2.73	1.45	0.227	-0.024	1.23	1.23	1.45	1.78	0.163	1.71	1.23	1.19	0.415	-0.423	0.459	0.35	0.295	0.723	-0.834	2.02	1.21	0.463	0.522	0.232	1.05	0.862	1.11	0.962	0.541	-0.161	2.37	-0.583	0.758	0.0782	0.642	0.346	0.997	-0.379	0.81	0.657	-2.38	-0.196	1.21	-1.41	0.471
test_079	1	0	0.539	-1.03	1.62	-0.0614	1.47	-0.687	0.0776	1.25	0.424	0.747	2.13	-0.431	0.63	0.318	0.75	0.154	1.68	1.43	-0.226	0.331	-0.429	1.39	0.567	0.523	-2.56	0.793	1.04	0.098	1.15	-1.24	0.768	-0.564	0.684	-0.208	-0.0984	0.833	0.96	-1.7	2.08	-0.0383	1.16	0.995	1.74	-0.77	0.673	0.494	0.299
test_080	1	0	-0.605	0.71	0.386	-0.331	0.215	0.636	-1.46	0.92	-0.974	-0.462	-0.173	-0.145	0.725	0.0603	0.0323	0.521	0.175	0.665	-0.256	-0.273	-1.36	0.721	1.09	0.0399	-0.338	-1.38	1.22	1.91	0.299	0.44	0.487	-0.586	-0.47	0.584	0.00719	0.226	-1.03	-0.641	1.4	-0.492	-0.0495	0.337	0.453	0.0834	-1.75	0.192	0.489
test_081	0	0	0.656	-1.19	0.578	0.626	0.131	1.71	-1.39	0.729	-1.71	-1.09	-0.0414	0.243	1.8	0.274	-0.408	0.276	-0.434	-0.494	0.357	0.647	0.503	1.1	0.782	0.945	-1.46	-0.541	0.578	0.85	1.07	1.57	0.948	-0.255	-1.17	-0.848	-0.97	1.47	-0.0849	0.813	1.43	-0.0449	0.567	-1.04	-0.15	0.615	-0.774	0.62	0.439
test_082	1	0	-1.47	1.72	-1.89	-0.563	-1.11	-0.487	0.421	-2.1	-2.41	-2.7	-0.37	-1.08	0.191	-0.667	-1.21	0.389	0.454	-0.485	-1.84	-0.0359	-2.06	-0.655	-2	-0.158	0.216	-1.76	-0.411	0.941	0.0737	-1.09	-0.967	-3.03	-1.34	-1.32	-2.07	-0.736	-1.09	-0.853	-0.878	-1.42	-1.31	0.295	-1.88	-0.875	-1.2	-0.562	-1.16
test_083	0	0	1.06	0.0659	-0.136	0.587	3.21	-0.0834	-0.172	0.341	-0.695	1.18	0.806	0.601	0.794	-0.325	1.8	1.02	1.56	0.231	0.485	0.133	1.51	0.312	1.92	1.21	1.44	1.96	1.07	0.185	0.527	0.621	0.346	0.502	1.86	-0.45	1.18	0.7	1.42	1.44	-0.382	0.544	-0.856	2.15	-0.729	-1.39	1.74	0.287	1.43
test_084	0	0	-0.73	0.22	-0.633	-0.334	1.41	-0.0112	0.25	0.412	0.556	0.953	-0.502	-1.27	1.13	-0.343	-1.41	-0.406	-0.553	-0.332	-1.36	1.01	-0.808	0.0766	-2.34	-1.43	-0.516	-0.185	1.72	0.837	0.716	-1.52	-0.0322	-1.02	-0.854	-1.02	-1.05	-1.37	-0.227	0.576	-0.981	0.409	-1.71	-0.167	-0.368	-1.46	-1.86	-0.351	-0.651
test_085	1	1	-1.4	0.603	-0.786	0.277	0.0602	1.77	1.24	0.399	-1.11	-0.708	1.21	1.48	-0.0416	-0.445	-0.359	-0.43	-0.441	-0.57	-0.801	-0.24	-1.14	-0.747	0.819	-0.132	-0.905	-1.41	-0.651	-0.317	-1.03	-0.96	-1.07	-0.962	0.243	-2.01	-0.522	-0.528	-0.0714	-0.819	0.53	0.43	-0.429	-1.2	-0.695	-0.69	-0.0862	0.267	-3.14
test_086	1	1	1.47	-2.3	1.57	0.165	-1.21	0.0861	0.328	-1.21	-1.34	1.46	0.807	-0.272	1.2	0.437	-0.905	0.469	-1.64	1.42	-0.102	-0.0724	0.646	-0.131	-0.232	0.176	0.0263	0.632	0.757	-0.628	-1.02	0.601	0.609	0.792	-0.379	-0.448	0.854	1.03	0.0852	-1.5	-0.357	-0.981	-0.401	-0.554	-0.364	-0.0222	2.88	0.68	-1.67
test_087	0	1	-0.469	0.897	-2.19	-0.0883	0.184	-0.758	-1.28	-0.845	-1.64	-1.59	-0.761	-0.131	-1.84	-0.0727	0.291	0.688	-0.944	-0.958	-0.707	-0.364	-0.588	-0.852	-0.805	-1.76	-0.0388	-1.2	-0.667	-0.487	0.244	-1.61	-0.812	-0.59	0.671	-1.36	-0.17	-1.85	-0.0488	0.0419	-0.761	0.0496	-0.174	1.06	-0.896	-1.42	-0.168	-1.08	-0.768
test_088	1	1	-0.365	1.56	-0.22	-1.23	-0.923	-1.46	-1.12	-1.34	-0.418	0.186	0.303	-1.14	-0.478	-2.19	-0.382	-1.52	-1.07	-0.42	0.309	-1.24	-0.757	0.453	-2.31	-0.826	-0.0516	-2.95	-1.65	-1.06	0.236	-1.37	-1.46	0.214	-1.05	-1.13	-1.87	-1.5	-1.27	-2.07	-1.59	-1.31	-1.21	-2.58	-0.678	-1.51	-1.42	-1.05	-1.25
test_089	0	1	1.01	0.0424	-0.864	0.604	-0.551	1.61	-0.105	-0.499	0.823	-1.21	-0.211	1.42	-0.0726	0.344	-0.00545	0.0671	-1.02	-1.17	-0.721	-1.59	-0.711	-0.961	-0.00562	-0.959	-1.06	-0.954	0.227	0.0763	-0.788	0.701	0.0479	-0.0489	0.251	-0.387	0.00842	-0.038	-1.03	0.41	1.2	-0.149	0.143	0.18	-0.31	-0.471	-0.0134	-0.161	0.107
test_090	0	1	-0.161	0.54	0.534	0.991	0.57	-1.29	-0.44	0.269	-0.00753	-0.184	0.654	0.164	-0.642	0.283	-0.849	1.57	0.492	1.18	-0.106	1.68	1.32	0.0494	0.383	0.446	-0.814	2.28	0.973	-0.296	1.95	-0.0641	-0.851	-1.37	1.28	0.651	1.41	0.333	-0.886	1.09	1.11	1.04	0.535	-0.16	1.12	-0.371	1.42	-0.991	0.232
test_091	0	1	0.15	-0.525	-0.009	0.59	-0.211	0.787	-1.54	-1.11	1.31	-0.89	-1.42	0.135	0.398	-0.273	-0.991	-0.0863	0.326	-1.81	-0.811	-0.87	-0.0977	-0.52	1.29	-0.197	-0.936	1.58	-0.746	0.79	0.462	-0.0711	1.3	0.93	-0.925	-0.959	0.835	-0.282	0.255	1.6	1.36	-0.811	0.923	-1.28	-0.13	-0.042	-0.471	-1.49	1.35
test_092	1	0	-0.494	0.991	0.0479	-0.857	0.682	-1.82	1.12	-0.151	-0.436	-0.711	-0.0511	-0.148	1.24	1.49	0.21	0.894	1.48	-1.1	0.313	1.16	-0.598	0.526	0.21	0.621	1.18	0.0233	-1.31	-0.27	-0.597	-0.18	-0.894	0.622	-1.6	-0.0689	0.498	-1.21	1.11	-0.396	-0.0374	-0.578	0.859	-0.856	1.11	1.61	0.389	0.273	0.567
test_093	0	0	0.571	-0.123	0.85	2.74	-0.495	0.638	0.297	-0.231	-0.279	-0.331	-0.398	1.34	1.32	0.684	0.188	-0.809	0.694	0.734	1.55	0.31	1.3	-2.35	1.31	1.21	-0.208	0.304	-0.701	-0.444	0.845	-0.998	0.122	0.625	0.414	1.53	2.7	-0.885	0.0257	-0.131	1.03	1.05	0.849	-0.815	0.677	0.92	-0.371	-0.206	2.24
test_094	0	1	2.27	-1.14	1.51	1.17	0.955	-0.0459	0.871	-0.495	0.929	2.52	1.26	1.27	0.303	0.401	-0.454	1.7	1.31	-0.174	-1.28	0.661	0.00813	1.71	1.17	0.681	0.814	-0.511	-0.172	0.688	0.573	0.369	1.63	0.512	1.65	0.968	1.72	0.742	0.378	-0.0132	0.917	1.11	2.15	0.546	-0.386	-0.293	1.74	0.707	0.346
test_095	0	1	-0.105	-0.916	0.315	0.31	1.64	-0.953	-0.993	0.327	0.738	0.124	0.305	-0.276	0.441	-0.975	1.84	0.024	-0.457	0.373	1.02	0.563	-2.12	-0.688	-0.00454	0.385	-0.313	-0.0252	0.408	-0.905	-1.11	-1.73	0.831	-1.16	0.321	0.905	0.228	1.8	-0.152	1.57	-0.269	0.892	1.35	0.427	1.33	-0.0598	0.521	-0.643	-0.679
test_096	1	0	1.29	-0.431	1.58	1.16	0.671	-1.63	-0.363	-1	0.457	1.39	0.648	2.75	0.0762	1.24	0.944	1.68	0.274	1.9	1.1	1.6	-1.46	1.76	0.44	0.67	-0.281	-0.192	0.602	1.16	0.951	0.418	1.69	0.456	1.55	-0.517	0.161	1.45	1.75	0.216	-0.0847	1.72	0.663	0.859	1.44	1.16	0.503	1.24	0.335
test_097	1	1	1.37	-1.84	1.61	0.854	0.408	1.59	1.49	1.58	1.61	1.54	-0.0153	2.19	-0.203	1.05	0.803	0.828	1.29	1.45	1.6	0.476	0.746	1.67	0.845	0.413	-0.191	-0.275	2	0.528	0.65	-0.53	1.6	0.0514	1.08	0.135	1.14	0.166	1.46	1.79	0.329	1.33	-0.152	3.07	1.78	-1.1	1.32	2.45	1.95
test_098	0	0	-2.56	3.16	-0.601	0.47	-2.43	0.417	-0.0168	1.03	-0.158	-1.03	-1.99	-0.338	-1.21	-0.658	-1.43	0.646	-0.832	-0.901	-0.751	0.61	-1.14	0.271	-0.338	-2.47	3.01	0.0878	-0.372	-0.721	0.646	0.00762	-1.07	0.613	1.63	0.266	-1.22	0.746	1.1	-0.216	-0.864	0.323	-0.806	-1.23	-1.33	-0.657	0.241	-2.69	-0.13
test_099	0	1	-0.957	0.0725	-2.34	-2.35	0.156	-1.26	-1	-1.06	0.444	0.162	-0.0727	-1.79	-0.212	-1.82	-1.02	-0.289	-1.34	-1.15	0.672	-0.197	-0.502	-2.12	-0.164	-0.163	-0.741	-0.961	-0.991	-1.03	-2.49	-0.00785	0.165	0.0598	-1.46	-1.28	-1.95	-0.62	-1.52	-0.582	-2.17	-0.844	-2.75	-1.68	-3.15	1.35	-0.853	-1.2	1.44
test_100	1	0	-2.33	1.46	-1.09	0.206	-1.23	-2.42	-1.16	-1.27	-0.962	0.673	0.243	0.0106	-0.466	1.67	-0.888	-0.966	-0.45	-0.966	0.81	-1.34	-0.207	-1.29	-0.107	-2.04	0.171	-1.52	-1.41	-0.0834	-0.257	-0.595	-0.632	-1.63	-3.04	-0.314	-0.808	-0.661	-1.06	-2.07	-0.413	-0.987	0.898	0.0409	-1.85	-1.44	-2.09	-0.534	0.581
test_101	1	1	2.11	-1.54	1.31	0.695	-0.501	-0.179	-0.972	-0.973	-0.193	-0.0612	0.254	0.0334	0.974	1.12	-0.0488	-0.658	0.901	0.674	0.552	-1.27	1.05	1.34	-0.35	1.09	1.48	-1.19	-0.528	-0.77	1.43	-0.705	1.12	1.19	0.0923	-0.397	0.235	-0.78	0.703	-0.882	1.58	0.298	1.01	1.08	0.374	1.58	0.0933	2.07	0.515
test_102	1	1	1.47	-2.57	1.18	1.17	1.51	0.813	-0.253	0.374	1.72	-0.433	0.939	0.39	1.66	0.813	1.55	0.803	-0.094	1.55	0.431	0.919	1.82	0.609	-0.692	0.771	-0.307	0.829	-0.547	0.432	-1.54	0.966	0.576	-0.755	-0.389	1	-0.62	-0.571	3.46	0.799	0.683	1.03	0.487	0.577	1.08	-0.299	1.5	0.398	0.845
test_103	1	0	1.15	-0.947	2.13	0.233	-0.14	-0.762	0.808	0.443	0.787	-0.505	1	0.92	-0.714	-0.77	0.334	1.76	-0.408	0.296	0.918	0.631	2.01	1.71	-1.22	0.332	-0.532	-0.17	1.28	1.3	-0.356	2.98	0.234	0.114	0.45	0.891	-0.37	1.05	0.566	-0.661	-0.0967	1.96	-1.03	-1.27	0.772	0.1	-0.337	1.83	1.33
test_104	1	1	0.706	-0.798	-0.211	-0.142	0.595	-1.31	-0.819	0.754	-0.0497	-0.211	-0.996	0.175	-0.384	0.245	-0.519	-0.042	-0.858	0.187	-1.38	-0.249	-2.5	-0.236	-0.0214	-0.202	-1.29	1.36	-0.253	-0.273	-0.773	-0.371	-0.924	-1.09	-0.31	1.99	-0.0873	0.117	1.1	-1.14	0.91	-0.809	0.716	0.0441	1	2.23	-0.32	-0.0077	0.872
test_105	1	0	-0.498	0.882	-0.181	-0.78	-2.04	-0.692	-1.59	-0.688	0.872	0.622	0.323	-1.44	0.125	-0.681	0.856	-0.93	-0.387	0.902	1.22	-0.95	0.662	0.115	0.545	0.928	0.0282	0.0687	0.371	-0.503	-0.137	1.2	1.22	-0.119	-1.55	1.04	0.969	-0.988	-0.863	-1.78	-0.909	-0.566	-0.317	-0.468	0.644	-0.63	0.11	1.83	-0.274
test_106	1	1	0.202	0.165	0.313	-0.0579	-0.643	0.826	0.36	-0.782	-0.315	-1.65	0.952	0.57	-0.958	-0.548	0.852	1.19	0.551	-0.0475	2.32	0.108	2.11	-0.522	-0.999	0.0342	-0.779	0.0664	-1.36	-0.328	0.518	-0.167	0.346	1.64	-1.14	0.265	1.47	-0.359	0.541	-0.294	0.00266	0.321	-0.417	0.627	-0.18	0.769	1.45	0.429	-0.912
test_107	0	1	1.28	-1.09	1.39	0.894	0.348	0.58	0.997	0.0327	-0.721	-0.236	2.1	2.28	1.93	-0.337	-0.285	-0.374	1.89	0.0444	2.32	0.084	0.818	-0.508	2.77	-0.397	0.0948	1.43	0.215	1.99	1.76	1.54	0.877	1.95	0.459	1.43	0.511	-1.9	0.739	1.12	1.29	1.64	1.23	1.16	1.21	0.537	0.236	0.0308	0.77
test_108	0	0	-0.789	1.58	-1.54	0.201	-0.284	-0.841	-0.0419	0.27	-1.99	1.78	0.123	0.217	-1.46	0.846	-0.167	-0.674	0.942	0.558	0.349	-0.265	1.76	0.709	0.15	0.925	-0.901	-0.518	0.297	-0.331	-0.19	0.717	-0.05	0.19	-0.0667	0.382	-0.618	0.636	0.0925	-0.573	0.0699	-0.769	-1.43	0.758	-1.58	0.896	-0.762	0.333	0.196
test_109	0	0	-0.227	-0.272	0.36	1.34	-0.438	-0.29	0.845	1.86	0.488	0.0889	-0.0616	0.185	-0.778	-0.482	0.541	2.51	-1.01	0.949	-0.0213	-0.885	-1.24	-0.0696	0.884	2.03	-0.195	1.26	0.565	1.89	-0.311	0.313	2.38	1.86	1.66	0.272	1.74	2.56	-0.0147	-0.224	1.31	0.208	0.505	-0.19	1.43	1.59	1.4	0.228	1.11
test_110	1	0	0.616	-0.963	1.19	-1.26	0.0165	-0.00679	0.875	1.94	1.97	1.37	0.55	0.378	-1.25	1.96	1.32	2.37	0.32	-0.172	0.851	-0.475	-0.385	2.02	1.58	2.19	-2.19	-0.369	0.0911	1.52	0.627	1.4	2	-0.226	-0.591	-0.193	0.0609	0.281	0.0233	0.953	0.979	-0.00193	0.668	1.06	-0.612	2.04	1.07	1.01	0.621
test_111	1	1	0.262	1.29	0.143	-0.835	-1.12	-1.5	-0.322	-0.711	-0.392	0.783	-1.29	1.15	0.243	-2.75	0.538	0.127	-0.643	-0.685	0.791	-0.932	-1.28	-0.166	-0.0487	0.103	2.61	-0.847	-0.922	-1.2	-0.731	-0.562	0.588	-0.89	1.06	-0.0602	-0.798	0.141	-1.43	-0.0546	-1.99	-0.0653	-0.342	-0.602	-1.24	-0.802	-0.603	0.572	-0.63
test_112	0	1	0.589	-0.117	-1.1	-0.348	0.407	-0.683	-0.68	0.361	-1.51	0.622	1.06	1.1	-0.254	-0.376	1.23	0.424	-0.148	-0.77	-0.72	0.278	0.218	-1.29	0.273	0.037	0.515	-0.229	0.527	0.237	-0.303	-0.758	0.376	-0.199	0.406	1.13	-0.132	-1.25	1.74	-0.971	-0.154	0.129	-2.03	0.0504	-0.684	0.949	-0.587	1.46	-0.0471
test_113	1	0	0.313	0.864	0.267	0.444	-2.67	0.8	-0.27	1.49	-0.288	0.34	0.279	-1.16	0.623	-0.0829	1	0.102	0.24	-0.998	-0.0787	-0.628	-0.583	-0.374	-1.14	-0.183	0.0929	-3.24	-0.332	-0.505	1.3	-0.829	0.2	1.44	-0.656	-0.316	-0.452	-0.945	-1.49	-1.86	-1.04	-1.07	-1.67	1.15	-0.198	-0.781	0.195	-0.24	1.09
test_114	1	1	-0.627	1.7	-1.12	0.217	-0.307	-1.9	-1.53	-0.247	0.00541	-0.784	-0.822	-1.38	-0.597	-1.01	-0.342	-0.575	-1.6	-0.0452	-2.05	-0.751	-1.05	-0.524	-0.187	-0.0568	-0.271	-0.229	-1.11	-0.676	-0.435	0.706	-0.95	-0.114	-0.892	0.146	0.87	-0.0329	-2.44	-2.02	-1.19	0.0992	-0.14	-0.521	-0.842	-1.21	-0.398	-2.95	-1.17
test_115	0	1	0.175	1.36	-0.71	-0.916	-1.09	-1.49	-0.387	-0.618	-0.382	0.78	-1.4	1.17	0.354	-2.85	0.502	0.21	-0.581	-0.654	0.785	-1.07	-1.25	-0.774	0.372	0.0639	2.75	-0.436	-1.08	-1.17	-0.467	-1.02	0.678	-0.934	1.42	-0.109	-0.727	0.123	-1.3	0.34	-1.99	-0.0858	-0.46	-0.541	-1.21	-0.87	-0.514	0.106	-0.512
test_116	0	1	0.205	0.312	-0.638	0.000978	-0.615	0.899	0.134	-0.829	-0.375	-1.53	1.01	0.655	-0.976	-0.657	0.879	1.15	0.77	-0.187	2.29	0.105	1.99	-1.17	-0.654	0.102	-0.816	0.409	-1.24	-0.383	0.919	-0.538	0.332	1.67	-0.764	0.268	1.39	-0.482	0.624	0.0806	0.0497	0.448	-0.36	0.548	-0.19	0.599	1.49	0.0349	-0.89
test_117	1	0	-1.29	1.47	-1.29	-0.797	-0.635	-0.449	-1.73	-1.96	-1.53	-0.597	-1.07	-1.13	-0.286	0.0946	-0.311	-0.319	-0.209	-1.48	-0.734	-1.41	-1.75	-0.747	-1.74	0.48	-0.055	0.246	-0.692	0.406	-0.838	-1.68	0.866	-1.27	-0.577	-1.13	-0.669	-1.82	-2.72	-1.99	-0.927	-0.165	-0.252	1.07	-1.75	-0.189	-0.478	-0.659	-0.993
test_118	1	0	-1.29	0.226	-0.206	1.43	0.0829	-0.0201	1.39	-0.326	-0.0499	0.146	-0.0608	0.823	1.45	0.113	0.834	-0.129	1.65	-1.04	-0.955	1.11	0.203	0.618	-1.53	1.42	-0.82	-1.13	-0.522	-0.708	0.616	0.868	-1.01	1.67	0.454	0.0378	-0.558	0.127	-0.774	-0.186	1.37	-0.546	-0.224	0.776	-0.291	-0.379	-0.922	1.02	1.16
test_119	1	1	0.52	0.445	1.2	-0.38	0.908	1.64	1.35	0.44	-0.167	-0.407	-0.289	0.683	-0.347	0.604	1.34	-0.808	-1.54	0.164	0.84	-1.33	0.207	0.0057	-0.949	-0.163	1.55	-0.563	-1.02	-1.01	-0.814	1.01	0.232	-0.776	0.0425	-0.366	0.551	-0.243	0.793	-0.461	-0.765	0.0334	0.839	1.36	-0.923	-0.221	0.217	-0.253	-0.928
test_120	1	1	-0.15	-0.707	0.811	-0.186	-0.235	-0.667	1.69	-0.624	0.43	-0.0143	1.23	-0.153	0.178	0.491	1.21	-0.302	1.34	-1.52	0.0791	0.238	-0.248	-1.04	-2.04	1.85	2.19	-0.928	0.473	0.207	0.506	-0.247	-1.04	-0.909	-0.792	0.668	0.707	-0.378	-0.368	-1.32	-0.495	0.463	2.02	-0.0431	-0.28	-0.382	0.526	-1.85	-0.211
test_121	0	1	0.313	-0.62	-0.99	-0.601	0.0449	-1.5	1.02	-0.129	-0.0449	-0.0361	-0.499	0.347	0.24	-0.319	-0.915	0.599	-0.439	0.736	-1.03	-1.54	-1.56	-0.598	-1.95	-0.196	0.172	0.42	0.261	0.271	-0.154	-1.24	-0.661	0.129	-1.1	0.786	0.0751	0.521	0.752	0.6	0.231	0.646	0.228	-0.539	-0.253	-0.879	-0.309	-0.663	-0.0894
test_122	0	0	0.272	1.17	0.936	-0.0284	0.641	-1.48	0.0753	-0.863	0.351	-0.255	1.41	-1.23	0.171	0.77	0.803	1.71	-1.14	0.229	0.0109	0.408	0.305	0.161	-1.08	0.115	0.0353	-1.42	-1.09	-0.0181	-0.416	-0.172	-0.758	2	-0.248	-1.53	-0.522	0.523	0.214	-1.08	0.211	2.64	1.5	-0.869	-0.247	0.032	-0.883	-0.824	0.28
test_123	0	1	-0.524	0.385	-2.02	-1.88	0.21	-2.56	-1.3	-0.359	-0.956	0.173	1.38	-0.792	-1.82	-1.45	-0.985	-2.43	0.0942	-0.528	-1.71	-2.53	-0.223	-0.994	-0.0854	0.412	-0.0925	1.16	0.162	-1.01	0.0466	0.431	-1.94	-1.39	0.0845	-0.924	-0.565	0.98	-0.751	-0.41	-0.946	0.503	-0.506	-1.39	-1.27	-1.9	-1.74	-2	-1.07
test_124	0	1	0.215	-0.374	-0.537	-2.14	0.248	-0.189	1.44	0.924	0.431	0.0304	0.493	-0.604	-1.31	-0.511	-0.801	1.28	-0.426	-2.63	0.139	-1.45	0.786	-0.954	1.5	-1.4	-0.998	-0.437	-0.0227	-0.183	-2.18	0.756	-0.336	-0.0633	-1.28	1.85	0.745	-0.156	-0.836	-1.87	1.12	-0.738	-1.38	0.0747	-1.38	0.602	-1.41	-0.933	-0.155
test_125	0	0	-0.856	1	-0.789	-0.69	0.144	0.373	0.45	-0.0825	1.89	-0.00415	1.18	0.553	-1.03	-1.18	0.182	-0.214	-0.0188	0.385	-0.599	-2.27	0.709	0.23	0.647	-0.935	0.543	-0.254	0.704	-0.585	2.17	-0.914	-0.982	0.295	1.98	-1.78	-1.32	1.44	-0.0267	1.67	1.84	-0.202	0.141	-0.151	-0.763	1.1	-0.0406	-0.426	-0.013
test_126	1	0	-1.82	1.95	-1.19	-0.378	-2.04	1.05	-1.81	1.14	0.051	-0.221	-1.38	-0.759	-0.28	-1.81	-1.24	-0.0811	0.0427	-0.588	-0.0829	-1.28	-0.465	-1.24	0.427	0.072	0.285	-1.52	0.587	-1.64	-2.03	-2.01	-0.597	0.0508	-1.06	-1.59	-1.72	-0.608	0.194	-1.77	-1.57	-2.04	-0.972	0.522	-0.278	-0.0972	-1.12	-0.269	-0.807
test_127	0	1	0.344	-0.565	0.267	-0.283	-0.221	0.144	-1.25	-0.55	-0.175	0.398	-0.128	-0.604	0.277	0.216	0.131	0.742	-0.629	-0.427	-0.145	-1.08	-0.375	-1.21	-0.284	0.467	-0.0149	-1.4	-0.215	0.659	-1.06	0.21	0.827	1.59	0.614	-1.16	0.623	-0.771	1.4	0.359	-0.365	-0.788	1.18	0.0796	2.21	-1.24	-0.361	0.302	1.22
test_128	1	1	0.00736	0.701	-0.628	0.138	-0.246	-0.925	-0.0994	0.174	-1.69	1.78	0.114	0.205	-1.5	0.877	-0.25	-0.696	0.959	0.547	0.337	-0.186	1.78	1.37	-0.187	0.882	-0.937	-0.854	0.297	-0.342	-0.598	1.12	-0.00218	0.0111	-0.44	0.458	-0.579	0.64	-0.0447	-0.905	0.031	-0.322	-1.5	0.817	-1.61	0.976	-0.653	0.722	0.0773
test_129	0	1	1.54	-2.65	0.291	1.18	1.44	0.812	-0.409	0.372	1.72	-0.419	0.992	0.373	1.73	0.785	1.59	0.794	-0.17	1.64	0.396	1	1.8	-0.0418	-0.314	0.772	-0.318	1.22	-0.593	0.436	-1.09	0.669	0.502	-0.77	-0.0825	1.09	-0.543	-0.448	3.43	1.19	0.622	1.1	0.466	0.639	1.04	-0.476	1.55	0.00421	1.04
test_130	1	1	2.67	-2.25	1.91	0.879	0.198	0.648	0.66	0.663	0.919	2.93	-0.752	0.708	0.291	-0.354	-0.23	1.65	1.12	0.66	0.495	-0.0454	0.386	0.637	-1.27	1.68	0.133	1.73	0.161	0.31	-0.216	-0.439	-0.934	0.712	-0.491	0.293	1.5	0.685	0.522	-0.0276	0.904	0.104	-0.0588	1.51	1.3	-0.25	-1.39	-1.02	-0.391
test_131	1	0	-0.671	0.701	0.368	-2.16	0.302	-0.272	1.35	0.955	0.12	0.0876	0.435	-0.66	-1.3	-0.666	-0.785	1.22	-0.264	-2.61	-0.031	-1.5	0.703	-0.323	1.03	-1.44	-0.992	-0.804	-0.0388	-0.17	-2.45	1.12	-0.425	-0.182	-1.59	1.81	0.802	-0.0902	-0.821	-2.31	1.07	-1.09	-1.33	0.145	-1.31	0.659	-1.35	-0.498	-0.193
test_132	1	1	1.22	-0.147	0.236	0.454	-2.67	0.8	-0.321	1.47	0.134	0.307	0.254	-1.17	0.557	-0.126	0.993	0.0768	0.214	-1.03	-0.104	-0.598	-0.615	-0.332	-1.17	-0.246	0.101	-3.1	-0.205	-0.502	1.21	-0.825	0.188	1.53	-0.754	-0.117	-0.442	-0.867	-1.47	-1.81	-1.09	-0.653	-1.67	1.05	-0.218	-0.708	0.15	-0.295	1.02
test_133	1	1	-0.987	1.37	-0.198	-0.603	0.218	-1.02	0.0152	-1.57	-0.0471	-1.29	-0.67	-0.679	-0.831	-2.76	-1.89	-1.08	-1.83	-1.62	-0.542	-0.778	0.0433	0.0971	-2.45	-1.88	-0.105	-0.0404	-1.83	0.234	-2.1	-1.71	0.0296	-1.1	-1.83	-0.294	-0.143	-0.926	-0.993	-0.711	-2.18	0.136	-0.205	-0.617	-0.168	-0.887	1.11	-1.92	-3.22
test_134	1	1	0.451	-0.127	-0.362	-0.861	-2.14	-0.748	-1.6	-0.65	1.2	0.828	0.288	-1.49	0.0999	-0.675	0.869	-0.88	-0.356	0.904	1.26	-0.912	0.783	-0.0189	0.433	0.973	0.0698	0.0829	0.389	-0.404	-0.194	1.27	1.19	-0.0529	-1.5	1.02	1.01	-1.02	-0.848	-1.89	-0.926	-0.223	-0.366	-0.486	0.443	-0.465	0.0323	1.71	-0.278
test_135	0	0	-1.85	0.97	-2.36	-2.38	0.188	-1.3	-0.94	-0.934	0.125	0.176	-0.000834	-1.84	-0.217	-1.73	-1.07	-0.298	-1.45	-1.08	0.621	-0.33	-0.686	-2.07	-0.169	-0.163	-0.729	-1.01	-0.908	-0.957	-2.54	0.0102	0.166	0.0635	-1.5	-1.24	-1.8	-0.83	-1.55	-0.531	-2.18	-1.18	-2.82	-1.59	-2.97	1.4	-0.907	-1.27	1.46
test_136	0	1	0.342	-0.0462	-1.22	-0.352	0.179	0.233	-0.993	0.231	-1.93	-0.421	-0.695	-0.117	-0.00158	-0.421	-0.0311	0.823	-0.3	-1.22	0.479	0.418	0.465	-1.61	-0.528	-0.606	-0.0667	1.27	0.821	0.732	1.04	-0.401	-0.701	0.852	-1.26	-0.464	-0.578	-1.65	1.13	-1.7	0.187	1.27	-0.213	0.257	-1.43	0.69	-1.22	-1.48	0.076
test_137	1	0	-0.293	1.29	1.08	-0.323	0.875	1.6	1.38	0.436	-0.46	-0.354	-0.287	0.577	-0.344	0.637	1.34	-0.781	-1.53	0.283	0.837	-1.4	0.189	-0.0875	-0.944	-0.206	1.5	-0.523	-1.05	-1.08	-0.869	1.06	0.203	-1.03	0.0261	-0.264	0.609	-0.185	0.68	-0.415	-0.667	-0.372	0.955	1.21	-0.863	-0.223	0.306	-0.336	-0.846
test_138	0	1	2.2	-1.59	1.32	-0.299	0.533	-0.461	0.218	-0.0393	2.05	1.04	0.176	-1.29	2.43	0.184	0.959	0.0188	0.131	0.387	-0.0551	0.0282	0.406	0.957	0.0997	1.51	0.266	0.491	-0.081	-0.705	1.32	0.199	-1.88	1.54	-0.0322	3.09	1.71	-1.17	-0.366	0.568	0.466	0.879	1.18	-0.0847	-0.352	-0.0107	-0.0718	-0.605	0.986
test_139	1	1	1.12	-1.42	1.42	0.0428	1.05	0.658	0.0591	0.112	1.5	0.23	2.09	0.688	-0.195	1.54	1.45	-0.34	1.77	0.292	-0.365	0.952	0.781	0.336	0.814	-0.362	-0.536	0.497	-1.1	1.15	0.997	0.763	0.98	-0.736	0.131	-0.777	0.742	-0.545	2.02	1.13	0.543	0.242	-1.1	1.77	1.45	0.853	0.648	-0.0833	0.105
test_140	1	0	-0.292	1.11	0.285	-0.312	-0.507	-1.22	0.504	-0.146	1.79	0.441	1.35	0.645	-0.722	1.12	0.127	0.112	0.033	0.932	-0.469	-0.76	-0.189	0.588	0.574	0.782	-1.2	-0.841	-0.961	-0.254	-0.951	0.354	-1.5	0.583	1.12	0.816	0.0742	0.961	0.816	0.533	-0.548	-0.994	0.316	0.0662	0.627	-1.09	-0.475	1.28	-0.282
test_141	1	1	0.416	-1.5	1.06	0.338	0.169	0.121	0.27	-0.145	0.138	1.62	-0.538	0.154	-0.875	-0.383	0.576	1.7	1.08	-0.505	-0.47	0.712	-0.34	-0.384	-0.459	-0.756	0.931	0.246	0.791	0.956	0.766	0.266	-1.16	0.199	-0.298	0.55	0.104	0.847	0.49	0.344	1.07	1.45	1.07	-1.85	0.908	-1.16	0.211	1.4	0.704
test_142	1	1	1.39	-2.34	2.59	2.11	-1.26	1.47	1.09	-0.129	1.17	1.47	2.17	1.13	0.111	0.395	2.25	0.0954	0.636	1.58	0.24	1.24	1.98	0.0268	-0.78	-0.94	0.921	-1.97	-0.321	0.352	0.568	1.65	-0.726	-0.361	-1.22	-0.271	0.862	0.105	0.918	1.16	1.25	1.18	-0.122	-1.2	0.754	-0.418	0.417	-0.792	0.47
test_143	0	1	1.49	-2.15	0.579	0.597	0.124	1.69	-1.49	0.743	-1.26	-1.15	-0.098	0.274	1.89	0.176	-0.429	0.283	-0.362	-0.49	0.334	0.597	0.401	1.1	0.782	0.935	-1.49	-0.651	0.579	0.744	1.12	1.65	0.896	-0.279	-1.25	-0.924	-0.857	1.46	-0.143	0.753	1.47	0.412	0.423	-1.04	-0.199	0.623	-0.777	0.636	0.43
test_144	1	1	0.863	-1.12	0.72	0.497	1.06	-0.483	1.03	1.32	-0.324	-0.591	1.15	2.06	1.32	1.06	-0.0644	0.491	1.16	0.321	-0.222	1.17	0.493	1.18	0.521	2.2	0.548	1.26	0.305	-1.13	-0.816	0.739	-1.71	-0.755	-0.759	0.536	1.71	0.402	0.824	0.156	0.0686	2.2	-0.419	0.0646	0.837	0.385	0.632	-0.0663	1.3
test_145	0	1	-0.446	0.185	-0.855	-1.72	-0.562	1.04	0.796	0.613	0.0653	0.0862	-0.964	-0.417	-0.33	0.525	-0.593	-0.912	-0.299	1.71	-1.44	0.334	0.153	0.382	1.71	2.04	-1.57	0.659	0.673	0.919	0.909	1.12	-0.46	1.28	0.00961	0.613	2.73	0.379	0.28	0.122	0.106	1.49	-1.13	0.957	0.543	-0.335	0.343	-0.413	1.02
test_146	0	0	-2.67	2.23	-1.56	-0.832	-1.59	0.035	-1.26	-0.326	0.217	0.0771	2.39	-1.16	-0.295	-1.35	-0.132	-1.1	-1.22	0.099	-0.712	-2.5	0.314	-0.154	0.264	0.491	-0.121	-0.667	0.175	-0.0176	0.654	-0.496	0.18	0.255	-0.674	-0.237	-1.59	-0.874	-0.453	-0.629	0.486	-1.35	-0.182	-1.79	-0.608	-0.523	-1.51	-0.684	-1.04
test_147	0	1	0.653	-0.411	-0.865	1.78	-0.0443	-0.0682	-0.0311	0.349	-0.923	0.911	1.01	0.77	0.845	0.633	-0.501	1.08	-0.45	-1.12	0.393	0.485	0.963	-0.748	-0.249	0.924	0.421	1.69	0.99	-1.05	2.37	0.425	-0.542	0.874	0.855	-0.254	-0.879	0.682	-0.771	-0.863	0.316	0.014	-1.43	-1.05	-0.955	-0.387	0.396	-0.036	-0.0248
test_148	0	0	-0.549	0.334	0.278	-0.284	-0.0337	0.00927	-1.31	-0.554	-0.644	0.381	-0.0148	-0.758	0.205	0.141	0.00537	0.771	-0.643	-0.475	-0.0338	-1.01	-0.418	-1.2	-0.275	0.492	-0.0101	-1.42	-0.238	0.81	-1.13	0.236	0.655	1.67	0.617	-1.26	0.68	-0.787	1.39	0.226	-0.38	-1.13	1.18	0.0454	2.02	-1.28	-0.265	0.249	1.16
test_149	0	1	-0.211	0.992	-2.59	-0.581	-1.07	-0.727	-1.02	-0.767	-0.796	-1.52	-1.39	-1.45	-0.759	-3.02	-2.92	-1.52	-0.982	-1.29	-1.35	-1.22	0.599	-1.35	0.484	-2.23	-0.119	0.629	1.89	-2.4	0.803	-0.266	-1.35	-1.26	-0.639	0.765	-0.679	-1.38	-0.00695	-0.532	-0.19	1.5	-1.02	-1.28	-0.626	-0.799	-0.859	-0.489	-1.33
test_150	0	1	-1.44	-0.00492	-1.54	0.00438	-0.682	-0.789	-0.263	1.12	-0.0282	-0.327	0.177	-1.85	-1.03	-0.732	-1.08	1.95	-0.0696	-0.0891	0.689	1.05	0.0973	-0.825	0.993	0.178	0.343	0.94	0.839	-0.943	0.189	-0.644	1.08	-0.178	-0.967	-1.27	-0.0656	0.477	-1.52	-0.656	1.58	-0.796	-0.81	-2.05	-0.628	-1.13	-0.538	-1.7	-0.657
test_151	0	1	1.65	-2.4	-0.416	1.09	0.172	0.78	-0.748	1.69	1.17	0.759	0.0585	0.43	0.884	0.0817	0.0764	-0.538	1.1	-0.0938	1.58	-0.291	0.149	-0.648	1.72	1.57	-0.658	0.26	2.49	1.54	1.17	-0.599	2.54	0.404	0.155	-1.08	0.277	-0.679	-0.298	0.305	0.161	-0.0828	0.829	1.56	0.817	-0.236	0.772	0.0671	1.39
test_152	0	1	0.681	-1.07	0.392	1.32	-0.515	-0.29	0.72	1.84	0.904	0.116	-0.0612	0.0623	-0.847	-0.434	0.48	2.51	-0.991	1.09	-0.133	-1	-1.27	-0.0221	0.922	2.04	-0.3	1.2	0.574	1.78	-0.241	0.276	2.44	1.79	1.62	0.327	1.77	2.59	-0.111	-0.34	1.16	0.698	0.377	-0.142	1.46	1.5	1.35	0.214	0.958
test_153	1	1	0.566	0.479	1.11	-0.311	0.925	1.64	1.47	0.437	-0.0945	-0.401	-0.284	0.661	-0.181	0.624	1.33	-0.86	-1.52	0.23	0.864	-1.41	0.203	0.0422	-0.886	-0.273	1.58	-0.522	-1.08	-1	-0.772	0.982	0.214	-0.89	0.0173	-0.297	0.554	-0.2	0.628	-0.569	-0.754	-0.00948	0.929	1.26	-0.853	-0.159	0.298	-0.341	-0.938
test_154	0	1	1.52	-0.985	0.821	2.73	-0.388	0.552	0.367	-0.309	0.114	-0.344	-0.431	1.33	1.36	0.685	0.171	-0.804	0.866	0.717	1.52	0.191	1.3	-2.29	1.28	1.19	-0.136	0.327	-0.824	-0.314	0.851	-1.12	0.0421	0.615	0.449	1.54	2.68	-0.768	0.0445	-0.0954	0.904	1.38	0.702	-0.761	0.554	0.917	-0.319	-0.137	2.24
test_155	1	1	-0.641	-0.471	0.0388	-0.146	-0.0824	0.432	-0.499	-0.547	0.743	-0.147	0.142	0.415	1.27	0.789	-0.469	-2.28	0.143	-0.355	1.45	0.162	1.41	-0.351	1	-0.294	0.307	-0.812	-0.757	-1.24	-1.27	0.545	-0.298	0.224	-0.103	-1.55	0.138	-0.494	-1.27	-0.127	-1.16	0.12	-1.18	-1.01	1.93	-1.89	1.21	0.947	-1.41
test_156	0	1	1.81	-0.827	0.552	0.968	1.35	-0.595	1.63	0.639	2.59	0.659	0.767	-0.0401	-1.11	1.42	1.27	-0.825	0.301	-0.834	-0.432	0.932	-0.463	0.876	1.61	1.64	-0.995	1.59	1.73	1.51	1	1.22	1.01	0.555	-0.77	1.24	-0.00547	1.43	0.773	-0.284	0.88	1.36	0.204	0.211	1.07	-0.15	-0.0115	2.36	2.59
test_157	1	1	-0.323	1	-1.58	-0.581	-1.05	-0.719	-1.03	-0.825	-0.795	-1.67	-1.54	-1.41	-0.725	-3.04	-3.04	-1.65	-0.934	-1.21	-1.39	-1.29	0.573	-0.781	0.0571	-2.13	-0.2	0.252	2.05	-2.47	0.465	0.143	-1.5	-1.23	-0.951	0.742	-0.779	-1.31	0.00489	-0.814	-0.252	1.59	-0.977	-1.36	-0.663	-0.631	-0.826	-0.156	-1.29
test_158	1	1	0.518	-1.45	1.2	0.331	0.372	0.0575	0.239	-0.247	0.171	1.68	-0.615	0.0793	-0.851	-0.496	0.593	1.54	1.19	-0.622	-0.467	0.612	-0.358	-0.39	-0.484	-0.827	0.989	0.22	0.883	1.04	0.762	0.192	-1.24	0.133	-0.346	0.501	0.153	0.819	0.432	0.508	1.22	1.5	1.16	-1.87	0.991	-1.09	0.234	1.46	0.598
test_159	1	1	1.56	-1.03	1.74	2.67	-0.441	0.618	0.285	-0.227	0.0473	-0.513	-0.455	1.32	1.22	0.636	0.245	-0.792	0.892	0.691	1.5	0.331	1.29	-1.72	1.02	1.18	-0.188	0.0296	-0.77	-0.324	0.505	-0.77	0.149	0.616	0.111	1.52	2.74	-0.759	0.0117	-0.546	0.962	1.35	0.723	-0.771	0.708	0.922	-0.332	0.263	2.15
test_160	1	0	-1.18	1.06	0.271	-0.823	-0.97	1.83	-0.58	-0.543	0.515	-0.82	-0.00826	0.0129	0.835	0.517	0.389	0.521	-0.176	-0.208	-1.83	-0.363	0.431	-0.962	0.129	-1.68	-0.633	1.4	0.666	0.298	0.591	-2.36	0.561	0.136	0.398	-1.34	0.453	-0.076	-0.00127	-0.73	0.868	0.25	0.384	-0.773	-0.282	1.94	-0.828	-0.432	-0.271
test_161	0	1	1.71	-1.64	0.139	0.354	0.478	1.98	-0.985	2.32	0.474	0.303	2.12	0.543	-0.942	0.64	1.71	-0.526	-0.0685	0.143	-0.659	-0.477	1	0.913	1.74	-0.354	0.0683	1.19	0.172	-1.16	1.01	-0.649	-0.0959	1.3	2	1.29	1.67	-0.121	-0.302	0.519	0.249	1.94	1.25	0.327	-0.113	1.48	1.01	-0.699	1.61
test_162	1	0	-0.148	-0.0309	0.375	-0.123	0.75	-0.582	-0.313	-1.71	-0.0186	1.5	-0.875	-1.96	0.158	0.246	0.952	0.000915	1.04	-1.87	1.26	-0.48	-0.215	-0.0486	0.0439	-0.07	0.275	0.507	1.08	-0.601	0.137	-0.267	0.812	0.46	0.0365	-0.891	0.579	-0.952	-1.59	-0.0281	-1.41	-2.56	-1.57	-0.131	-0.185	-0.903	-0.503	-0.354	-0.283
test_163	1	0	-0.323	1.32	0.391	1.76	1.65	1.65	0.222	-0.116	-0.584	-1.19	0.184	-1.05	0.754	-0.641	0.199	0.152	-0.00585	-1	-0.51	1.37	0.816	1.09	-0.223	-0.142	-0.269	-0.437	-0.991	-0.844	0.366	-1.01	0.755	-0.111	0.0742	-0.611	-0.679	-2.21	-1.46	-0.758	-0.455	0.0815	-0.587	0.959	0.58	-0.932	-0.29	1.79	1.4
test_164	0	0	-0.0226	0.723	-0.192	0.536	1.11	0.0903	-1.21	-1.23	0.715	0.538	0.897	-0.467	0.593	-0.135	-1.94	1.37	-0.194	-0.394	-1.79	-0.22	-0.0629	-0.16	-0.164	-0.293	1.23	-0.455	1.85	1.17	-0.459	2.63	-1.07	-0.506	0.693	0.129	1.78	1.73	0.286	-0.98	-0.867	-0.469	0.223	-0.163	1.32	0.444	1.82	0.772	-1.26
test_165	0	1	-0.649	-0.485	-0.893	-0.195	-0.142	0.397	-0.534	-0.575	0.794	-0.199	0.0316	0.313	1.19	0.819	-0.479	-2.32	0.14	-0.304	1.45	0.0696	1.51	-0.992	1.37	-0.295	0.189	-0.462	-0.638	-1.23	-0.885	0.21	-0.271	0.234	0.341	-1.48	0.164	-0.375	-1.38	0.208	-1.18	0.155	-1.16	-1.04	1.84	-2.02	1.11	0.564	-1.43
test_166	1	1	1.37	-1.11	2.76	1.23	1.44	1	0.35	1.99	-0.967	1.21	0.0651	1.75	-0.65	0.989	0.711	1.22	-0.664	-0.0312	-0.547	-0.344	0.504	2.26	-0.604	1.28	0.667	0.933	0.326	2	0.402	2.93	-0.451	1.12	1.78	0.0406	1.62	0.416	-0.146	3.32	0.643	0.977	-0.701	1.14	-1.16	-0.549	0.405	1.64	0.103
test_167	1	1	-0.901	0.567	0.0932	-1.53	-0.455	0.448	0.00309	-1.09	-0.543	-0.648	-0.267	0.5	0.278	0.483	0.792	0.541	-1.78	1.01	-0.99	-0.981	-0.247	0.531	-0.247	-0.715	0.0715	-1.28	0.292	-0.826	-0.207	-1.28	-0.207	0.188	-1.02	-2.11	-1.49	-0.075	-0.214	0.331	-2.41	0.455	-0.411	-0.0384	0.136	-0.0226	-1.42	-0.299	-1.65
test_168	0	0	1.1	-1.05	1.15	0.284	-0.00967	-0.781	0.705	0.439	0.982	-0.521	1.05	0.872	-0.743	-0.865	0.34	1.8	-0.492	0.24	0.89	0.689	2	1.12	-0.824	0.291	-0.508	0.159	1.27	1.27	-0.042	2.52	0.167	0.122	0.732	0.964	-0.458	1.03	0.554	-0.304	-0.208	1.88	-0.988	-1.32	0.67	0.145	-0.225	1.48	1.33
test_169	1	1	-1.41	0.00971	-0.764	0.0276	-0.713	-0.632	-0.33	1.09	-0.0142	-0.381	0.299	-1.86	-1.05	-0.735	-1.07	1.88	-0.0791	-0.079	0.868	1.16	0.155	-0.294	0.694	0.198	0.255	0.6	0.78	-0.956	-0.242	-0.198	1.1	-0.22	-1.39	-1.37	-0.0753	0.49	-1.44	-1.07	1.59	-0.617	-0.852	-2.04	-0.631	-1.11	-0.45	-1.37	-0.689
test_170	1	0	0.205	0.944	0.495	0.0573	-0.502	2.01	1.2	-0.958	-0.364	0.431	-0.738	0.137	1.16	-1.08	0.415	0.0168	-0.119	0.601	-0.276	0.405	-0.63	-1.09	-0.383	-0.642	0.261	0.788	2.71	1.04	-0.0473	0.0348	-0.839	1.62	-0.0518	-0.139	-0.794	-0.195	0.443	-0.368	0.413	0.31	-0.286	-0.228	0.56	1.33	0.313	-1.13	-0.163
test_171	0	0	0.392	0.209	0.725	0.434	-0.349	1.72	-1.46	0.464	1.14	1.36	1.08	0.0264	0.158	-0.239	-0.022	0.516	0.888	0.494	1.81	1.15	0.674	0.173	2.06	0.967	0.271	2.15	0.703	0.503	-1.59	1.37	0.506	0.389	1.89	1.2	1.29	1.4	1.03	0.583	0.093	0.657	0.536	0.247	1.43	-0.282	1.9	0.48	1.25
test_172	0	1	2.79	-1.69	0.881	0.528	0.465	2.99	0.27	0.329	0.185	-0.141	-0.24	0.995	0.622	0.724	1.09	1.04	1.75	-0.859	0.413	0.444	0.228	0.293	1.29	0.604	-1.52	0.545	0.0869	-0.119	0.837	0.616	-0.852	1.48	2.47	0.424	0.392	0.73	2.25	1.73	0.501	1.06	2.18	0.653	-0.0963	0.339	0.806	0.352	0.542
test_173	1	0	-1.44	0.488	1.52	0.425	0.067	0.495	-1.73	0.247	0.118	0.29	-0.347	0.417	0.669	0.265	-0.483	-0.0237	0.11	1.21	0.909	0.815	0.8	0.525	0.173	-0.577	0.921	-0.215	-0.86	0.435	0.933	0.844	-0.265	-0.237	1.01	-0.593	-1.55	-1.32	-1.11	0.0274	-0.0644	0.823	-0.735	0.219	-0.75	-2.51	0.877	-1.06	-0.703
test_174	0	0	-0.683	0.64	-0.653	-2.17	0.275	-0.25	1.32	1.01	0.216	0.141	0.42	-0.643	-1.26	-0.575	-0.795	1.25	-0.325	-2.6	0.0359	-1.59	0.818	-0.91	1.45	-1.38	-1.04	-0.461	0.00906	-0.134	-2.13	0.753	-0.441	-0.00364	-1.33	1.77	0.728	-0.0886	-0.736	-1.83	1.03	-1.09	-1.45	0.223	-1.41	0.653	-1.32	-0.815	-0.205
test_175	0	1	1.79	-0.925	0.792	0.294	-1.69	-0.219	0.489	0.162	1.7	1.37	0.365	0.78	1.47	1.16	1.32	1.28	1.2	-0.272	1.63	1.57	-0.681	0.474	0.625	0.601	0.686	1.29	0.317	1.72	0.07	0.0394	1.08	0.55	0.693	-0.867	1.36	2.12	1.71	1.2	0.621	-0.0437	0.419	0.00475	0.0628	-0.803	1.96	-1.1	1.28
test_176	0	1	1.35	-0.583	0.919	0.356	-0.417	1.73	-1.5	0.459	1.52	1.45	1.14	0.0384	0.144	-0.122	-0.00108	0.615	1.01	0.447	1.83	1.05	0.625	0.157	2.18	1.09	0.193	2.11	0.789	0.455	-1.62	1.41	0.476	0.468	1.9	1.23	1.2	1.32	0.999	0.731	0.0716	0.995	0.513	0.121	1.46	-0.235	2.01	0.529	1.19
test_177	0	1	0.57	-0.291	-0.563	0.92	-0.0765	-0.751	-0.234	-0.39	1.21	-0.0832	-0.138	-0.59	-0.302	1.17	-1.13	0.688	-0.723	0.852	0.743	-2.37	0.842	0.326	1.85	-0.178	-0.377	0.663	-0.553	0.263	-0.518	-0.361	0.823	-0.1	-0.352	0.478	-0.243	-0.871	1.28	-0.237	0.0182	0.792	-0.779	-1.62	1.93	0.682	-1.42	2.35	-0.939
test_178	1	1	1.23	-1.61	2.18	0.553	1.6	-0.411	2.5	0.972	2.03	-0.121	-0.321	0.821	0.462	1.13	-0.358	1.43	1.15	0.425	0.0518	-0.38	-0.035	0.357	0.399	-0.499	0.0998	0.514	0.539	-0.542	0.105	-0.385	-0.0653	0.309	0.211	-0.069	2.66	1.45	1.78	0.562	0.95	0.327	1.34	0.618	-0.577	1.41	-0.788	2.24	1.44
test_179	1	1	0.401	0.0577	0.0618	-0.913	0.636	-1.81	1.09	-0.143	-0.182	-0.688	-0.000109	-0.154	1.3	1.53	0.293	0.874	1.42	-1.11	0.265	1.19	-0.638	0.458	0.163	0.562	1.09	-0.00086	-1.2	-0.224	-0.581	-0.268	-0.838	0.484	-1.61	-0.0656	0.586	-1.13	1.06	-0.31	0.0215	-0.148	0.769	-0.969	1.07	1.57	0.368	0.299	0.602
[truncated: 54 more columns]
