# Supplementary material for: A multimodal ConvNeXt-Tiny deep learning model for simultaneous prediction of IDH mutation and Ki-67 expression in gliomas
Source: PLoS One. 2026 Jun 26;21(6):e0351757. doi: 10.1371/journal.pone.0351757 (PMC13308780; doi:10.1371/journal.pone.0351757)
Supplement: S1 File — This file contains the de-identified tabular data underlying the findings of this study, including cohort assignments, clinical variables, molecular labels, extracted radiomics features, deep learning features, model prediction signatures, and numerical data used to generate the figures and tables. (ZIP) [file pone.0351757.s012.zip › Radiomics_test__T2-FLAIR_test_radiomics.csv]

sample_id	y_idh	y_ki67	T2-FLAIR_firstorder_Energy	T2-FLAIR_firstorder_Entropy	T2-FLAIR_firstorder_Kurtosis	T2-FLAIR_firstorder_Maximum	T2-FLAIR_firstorder_Mean	T2-FLAIR_firstorder_Minimum	T2-FLAIR_firstorder_Skewness	T2-FLAIR_firstorder_Variance	T2-FLAIR_shape_MeshVolume	T2-FLAIR_shape_VoxelVolume	T2-FLAIR_shape_SurfaceArea	T2-FLAIR_shape_SurfaceVolumeRatio	T2-FLAIR_shape_Maximum3DDiameter	T2-FLAIR_shape_Maximum2DDiameterSlice	T2-FLAIR_shape_Maximum2DDiameterColumn	T2-FLAIR_shape_Maximum2DDiameterRow	T2-FLAIR_shape_MajorAxisLength	T2-FLAIR_shape_MinorAxisLength	T2-FLAIR_shape_LeastAxisLength	T2-FLAIR_shape_Elongation	T2-FLAIR_shape_Flatness	T2-FLAIR_shape_Sphericity	T2-FLAIR_shape2D_MeshSurface	T2-FLAIR_shape2D_PixelSurface	T2-FLAIR_shape2D_Perimeter	T2-FLAIR_shape2D_PerimeterSurfaceRatio	T2-FLAIR_glcm_Autocorrelation	T2-FLAIR_glcm_JointAverage	T2-FLAIR_glcm_ClusterProminence	T2-FLAIR_glcm_ClusterShade	T2-FLAIR_glcm_ClusterTendency	T2-FLAIR_glcm_Contrast	T2-FLAIR_glcm_Correlation	T2-FLAIR_glcm_DifferenceAverage	T2-FLAIR_glcm_DifferenceEntropy	T2-FLAIR_glcm_DifferenceVariance	T2-FLAIR_glcm_JointEnergy	T2-FLAIR_glcm_JointEntropy	T2-FLAIR_glcm_Imc1	T2-FLAIR_glcm_Imc2	T2-FLAIR_glcm_Idm	T2-FLAIR_glcm_MCC	T2-FLAIR_glcm_Idmn	T2-FLAIR_glcm_Id	T2-FLAIR_glcm_Idn	T2-FLAIR_glcm_InverseVariance	T2-FLAIR_glcm_MaximumProbability
test_001	1	0	-0.946	-1.36	-0.273	-1.47	0.0259	0.0526	0.211	-1.62	-1.26	0.991	-0.0392	-0.968	-1.34	1.3	-0.95	-1.32	-0.00697	-0.0958	-0.761	-0.428	-0.455	-0.763	-0.845	-0.374	-0.0851	0.159	-0.717	-0.779	0.156	0.73	-0.536	-1.69	0.106	-2.73	-1.77	-2.06	-0.0784	-1.39	-0.17	-0.486	1.51	1.18	-0.824	-0.364	-0.743	-0.19	-0.415
test_002	0	0	-2.4	-0.782	0.811	-0.385	-1.26	-0.686	-0.434	-0.339	-0.107	1.19	-1.15	0.145	0.325	0.991	0.533	0.679	1.3	-0.948	-0.442	0.392	0.587	-0.429	0.444	-0.218	-0.102	0.382	-1.08	1.03	-0.647	-2.37	-0.32	-0.297	0.573	-0.665	0.808	-0.908	0.443	2.34	1.16	-1.53	0.759	-0.76	-1.61	-0.852	1.91	-1.21	-1.47
test_003	0	1	-0.294	0.392	1.14	0.207	0.606	1.54	1.07	1.66	0.529	0.174	1.45	1.39	1.07	0.65	-0.812	0.246	-0.622	0.527	0.894	0.282	0.268	0.671	-0.977	0.635	1.03	-0.249	2.71	1.65	1.96	2.16	1.54	0.891	1.42	1.58	1.72	-0.232	1.34	1.39	1.1	2.36	0.414	1.34	0.384	-0.645	-1.31	0.411	1.4
test_004	0	0	-0.603	0.0118	-0.566	-0.707	-0.124	1.63	-1.03	-0.41	-1.89	-0.707	0.91	1.08	-1.21	-0.994	0.433	0.0388	0.8	0.494	-0.956	-0.111	1.11	0.508	-0.165	0.347	-0.511	-1.74	-0.228	-0.745	0.695	0.683	0.674	0.815	-0.0518	-0.657	-0.173	0.0731	-1.37	-1.17	-0.335	0.253	2.55	-0.738	-0.633	0.454	0.66	0.23	0.478
test_005	0	1	1.38	-0.25	-0.152	-0.992	-0.262	0.545	0.0822	-0.488	0.191	-0.667	0.134	0.386	-1.05	-2.24	2.27	-1.33	-0.294	0.692	0.312	-0.305	-0.164	-0.675	0.361	-1.17	0.0765	0.77	-0.249	-1.59	-0.8	0.0581	1.05	0.0484	1.16	-0.41	-0.64	-0.992	-0.393	0.74	-0.705	-0.0631	1.36	-1.03	0.82	1.15	0.268	-0.548	0.597
test_006	1	1	-1.14	0.477	-1.67	0.467	0.136	-0.0458	0.0707	0.159	1.38	1.07	0.68	0.224	-1.53	1.23	1.65	-1.24	0.858	-0.595	2.85	1.59	-0.217	-0.184	-0.277	0.694	1.49	-0.281	-0.747	1.39	-0.762	0.788	-0.282	-1.63	-0.512	2.1	0.569	-1.14	0.67	0.0883	-0.755	1.16	-0.198	0.0274	0.454	2.5	0.426	0.849	-0.113
test_007	1	0	-0.657	0.787	1.2	-0.661	-0.652	-0.474	-0.44	0.254	1.57	-1.01	-0.799	0.672	-1.46	1.16	-0.317	-0.84	-0.909	0.217	-1.14	0.936	-0.489	-1.46	0.905	0.171	-0.209	-1.33	-0.42	0.246	-1.77	0.796	-0.651	0.537	-1.4	0.402	-1.23	-2.59	1.33	-0.136	1.94	0.645	-1.3	-0.474	-0.577	0.617	2.29	-0.0359	0.795
test_008	0	0	-1.35	0.467	0.465	1.23	-0.565	-0.808	0.794	0.528	0.12	-1.51	-0.816	-0.699	-0.085	-0.738	-0.744	-0.0679	-0.754	-0.769	-0.342	-0.62	-1.18	-0.678	0.757	-1.42	0.266	-2.33	-0.428	1.62	1.24	-0.131	1.1	0.666	-0.588	-0.128	0.953	1.29	-0.788	0.188	-1.37	-0.0919	-0.368	0.591	-0.789	-0.567	0.95	0.552	0.146
test_009	1	1	0.0724	-0.453	0.855	0.98	1.08	0.146	2.11	0.695	0.0464	2.71	2.45	1.03	-0.937	0.787	-0.784	0.883	-0.161	0.905	0.506	1.28	-2.18	0.635	-0.229	0.216	-1.5	-0.484	0.746	1.9	-1.12	1.03	1.3	-0.967	0.772	1.32	-0.383	0.796	0.921	0.469	0.313	0.0818	-0.294	-0.41	1.48	1.35	0.301	-0.673	1.35
test_010	1	1	1.94	0.366	-2.22	1.17	0.326	0.0556	-0.172	-0.58	1.27	-1.18	0.168	-0.555	-1.08	-0.471	-0.954	0.384	0.469	0.127	-0.219	0.635	-0.0197	1.16	-0.27	-0.445	2.7	-0.454	1.59	1.14	-0.0764	1.29	0.56	0.924	-0.535	-0.101	-0.106	0.542	0.43	1.06	0.0204	-0.41	0.451	-0.229	0.971	-2.31	0.625	-2.6	-0.0764
test_011	0	1	2.78	1.06	1.38	1.27	-1.73	1.6	2.02	-0.301	1.39	1.31	-0.701	1.27	1.5	0.429	1.28	1.45	1.17	0.0446	-0.833	-0.45	0.443	0.0747	1.76	-0.936	0.751	0.14	-0.995	1.38	-0.55	0.559	2.03	0.461	1.44	1.93	0.701	-0.363	1.54	-0.503	2.46	1.93	-0.704	1.06	0.036	1.32	-1.84	0.895	1.15
test_012	1	0	-0.758	0.461	-0.645	-0.0895	0.473	-1.32	-0.549	-0.508	-1.4	-0.0714	0.423	0.0493	0.157	1.43	-0.253	-1.17	0.506	-1.25	0.22	0.43	-0.712	1.54	-0.0815	-2.4	-0.351	-0.275	-0.379	0.463	1.4	-0.365	0.489	-1.4	1.24	0.19	-1.18	-1.16	0.603	-0.744	1.08	1.21	-1.01	0.27	0.818	-2.47	1.22	-0.0134	-1.26
test_013	1	0	2.73	1.24	1.38	1.19	-1.73	1.34	2.51	-0.338	1.41	1.34	-0.837	1.23	1.51	0.509	1.61	1.44	1.2	0.193	-0.845	-0.0743	0.449	0.172	1.48	-0.937	0.828	0.516	-1.07	1.03	-0.603	0.632	2.08	0.0861	1.44	1.99	0.37	-0.325	1.53	-0.383	2.52	1.87	-0.734	1.18	0.023	1.29	-1.83	0.839	0.763
test_014	0	0	-0.116	-0.84	1.49	-0.568	1.35	0.717	1.02	0.803	0.00391	0.571	0.0473	2.07	1.86	0.168	1.23	0.835	-1.71	0.793	1.26	-0.49	0.246	1.21	0.477	-0.109	-0.542	0.504	1.73	0.393	0.71	1.5	3.29	0.366	2.68	1.5	1.3	0.659	-0.589	1.13	0.158	1.46	0.151	-0.532	1.37	-1.78	2.88	-0.14	1.09
test_015	1	0	-1.74	-0.733	0.43	0.826	2.11	0.508	0.593	2.26	1.98	0.257	-1.3	0.322	-0.328	1.08	0.238	-0.753	0.46	-0.122	1.42	-0.164	0.0539	-0.654	-0.856	-1.44	-1.23	-0.411	0.887	-0.761	-0.0654	-2	0.454	-0.317	-1.04	-0.741	1.04	0.231	1.51	-1.49	-1	1.06	0.922	-0.871	-1.27	0.0152	-0.119	0.28	0.477
test_016	0	0	-0.826	-1.27	-1.13	0.22	0.444	-0.457	-0.409	-0.533	0.314	-0.716	-0.27	-0.235	-0.812	-0.913	-0.158	-0.831	0.0653	0.0807	-0.97	-1.05	0.437	0.62	-0.804	-0.666	-1.53	-0.782	-1.02	-1.69	-0.185	-1.08	0.227	1.22	-0.388	-0.471	0.672	0.575	0.254	-2.38	0.0596	0.454	0.0648	-0.118	-1.82	-1.84	-0.341	0.833	-0.162
test_017	1	0	0.0607	-0.395	-0.465	-1.55	-1.61	-1.35	0.531	-1.45	0.308	-1.03	-0.733	1.58	1.44	0.305	-0.553	0.173	0.387	-0.138	2.01	-0.0572	-0.512	-0.439	0.562	1.13	0.614	0.274	-1.22	-1.29	0.128	-0.209	-0.949	0.582	-0.0478	1.13	1.38	-0.158	1.54	0.287	0.687	0.392	0.402	0.978	-0.666	-0.151	0.386	-0.874	-0.667
test_018	1	1	-1.91	0.451	0.362	-0.114	-0.901	-1.22	-0.023	0.758	2.02	-1.72	-0.786	-0.44	-2.12	-0.902	-0.0533	-0.088	0.132	1.22	-0.233	-0.141	-1.14	0.406	0.398	-1.5	-0.497	1.15	-0.432	-0.898	-0.775	-1.08	-0.488	0.61	-1.87	0.996	-1.05	0.271	-0.355	-0.526	-0.382	-0.323	-0.808	-1.44	0.173	2.61	0.621	0.445	-2.24
test_019	1	1	0.228	-0.528	0.726	0.147	-0.251	0.756	-0.0117	0.804	-0.862	-1.29	0.291	0.901	-0.438	-0.681	0.874	0.38	-0.0243	0.314	-0.198	-1.45	0.74	1.99	-1.21	-0.255	1	0.212	-0.416	-0.78	0.885	-0.447	-0.377	1.37	1.21	0.0608	-0.164	-0.659	-1.11	0.296	-0.253	1.17	0.0108	-1.39	-1.25	-0.654	-0.103	0.203	0.391
test_020	1	0	-0.689	-0.314	-0.275	-0.0464	-0.428	-1.29	0.437	0.517	0.337	-0.96	0.53	1.26	-0.773	-0.26	1.68	1.97	-1.05	1.66	0.903	-0.561	0.554	-1.14	-0.962	0.177	-0.649	0.803	-0.411	0.657	-0.721	0.489	-0.269	-0.423	0.362	-0.662	0.0478	-0.222	1.2	0.0117	0.417	-1.11	0.51	0.971	-0.315	0.268	-0.374	-0.214	0.811
test_021	1	0	-0.0365	1.48	0.248	-0.588	2.96	1.55	1.37	1.72	-0.538	1.88	0.148	-0.117	2	0.29	-0.774	1.45	0.583	-0.602	1.39	0.62	0.326	-0.627	0.681	0.0617	0.19	0.385	0.597	1.6	-0.147	0.0821	-0.452	-0.368	1.56	0.352	-0.299	-0.17	-0.197	-0.626	-1.29	0.776	-0.0591	0.141	0.369	-1.02	-1.21	-0.184	0.297
test_022	1	1	1.03	-0.823	1.09	-1.79	-1.52	0.0321	-0.0244	0.867	-2.26	-0.0847	0.402	-0.225	1.07	-0.599	-0.403	0.267	0.0379	-0.923	-0.339	-1.81	0.874	0.25	-1.3	0.607	-0.46	0.405	1.03	0.743	0.497	0.874	-1.31	-1.43	-0.151	0.271	1.43	-1.17	-0.151	-1.27	0.708	0.653	-1.17	-0.831	0.653	0.971	-0.359	-0.274	-0.847
test_023	0	1	-0.106	-0.918	-0.401	-0.126	0.699	-0.324	0.096	1.3	-0.982	-1.24	0.338	-0.294	-0.784	-0.703	-0.283	-0.624	1.45	0.429	0.31	0.504	-0.464	1.92	-1.08	-1.02	0.19	-0.473	1.28	-0.707	0.334	-1.87	0.288	-0.68	0.401	-0.841	0.328	2.21	0.508	1.41	-1.07	-1.61	-0.42	-0.317	0.0502	1.35	-0.232	0.929	0.848
test_024	1	1	-0.289	0.81	1.11	0.22	0.54	1.15	1.41	1.73	0.536	0.184	1.52	1.48	1.05	0.7	-0.313	0.363	-0.678	0.469	0.926	0.609	0.214	0.834	-1.44	0.601	0.969	0.0668	2.78	1.55	1.5	2.12	1.67	0.531	1.46	1.6	1.37	-0.102	1.34	1.38	1.1	2.46	0.533	1.33	0.48	-0.522	-1.22	0.415	1.43
test_025	1	1	-0.284	0.783	0.426	0.242	0.853	-0.744	-1.1	0.0973	0.836	-0.717	1.74	-0.101	-0.486	-0.409	-1.92	0.141	1.54	-0.0715	-0.068	0.388	-0.993	0.94	-0.2	0.182	0.0353	0.403	0.705	0.646	-0.346	0.925	0.131	1.03	0.252	-0.948	-0.455	-0.863	-0.271	-0.129	0.0184	1.1	-1.4	1.48	-0.878	-1.52	-0.96	-0.809	0.641
test_026	0	1	-1.5	-2.17	-0.475	-0.507	0.528	-2.09	0.699	-0.98	-0.876	-0.977	1.29	0.365	-1.01	0.863	-0.303	0.487	-0.861	-0.556	0.341	0.265	0.143	-2.75	0.531	-0.763	-0.16	-0.752	0.682	-0.0396	1.34	0.42	-0.456	1.29	-1.45	-1.62	-2.21	2.16	1.12	-1.74	1	0.695	-0.318	0.000725	1.22	-0.0577	-1.35	-0.528	0.614
test_027	0	1	-0.397	-0.182	-0.422	0.237	-0.435	-0.808	-0.403	0.237	-0.965	-0.527	0.289	-1.69	0.429	-0.796	-0.89	-0.698	-0.403	-0.542	1.21	-0.13	0.392	-1.38	0.461	0.667	1.15	-1.26	0.184	0.0468	-2.19	-0.41	0.12	0.64	1.69	-1.08	0.219	-0.655	-0.282	0.647	-1.74	-0.103	-0.796	-0.927	-0.183	-0.552	-1.08	-0.432	2.06
test_028	1	0	-0.63	0.579	-0.679	0.0452	0.486	-1.3	-0.551	-0.54	-1.3	-0.033	0.431	-0.0443	0.212	1.3	-0.208	-1.2	0.474	-1.25	0.272	0.407	-0.735	1.5	-0.205	-2.42	-0.419	-0.235	-0.311	0.426	1.42	-0.384	0.458	-1.38	1.2	0.254	-1.17	-1.19	0.582	-0.692	1.05	1.3	-0.905	0.25	0.806	-2.43	1.29	0.00706	-1.24
test_029	0	0	-0.938	-1.49	-0.0266	-1.33	0.174	-0.357	-2.33	-1.25	0.847	0.151	0.273	-1.01	1.27	-0.345	-1.13	0.349	-0.688	-0.699	0.693	0.81	0.35	0.364	-1.53	-0.302	-0.117	0.673	0.796	0.212	-0.626	-0.561	-1.14	0.797	1.1	-0.0868	0.0584	-0.255	-0.357	-0.194	-0.788	-0.56	-0.146	-1.35	0.819	0.0994	-0.1	3.14	1.06
test_030	0	0	0.396	-0.249	-0.275	0.729	0.516	-0.546	0.53	-0.395	-0.774	-1.2	-0.535	-0.256	1.14	1.3	-0.529	-0.843	0.13	1.76	1.66	1.56	0.991	1.08	1.97	0.644	0.16	-1.02	0.311	1.25	-0.228	-1.12	2.23	-0.535	-0.497	0.113	-0.0661	1.03	0.516	-1.15	1.11	-0.0486	-1.87	0.265	-0.192	-0.703	0.254	-0.11	0.287
test_031	0	1	-0.159	-0.858	-1.57	-1.72	-1.83	1.71	-2	-2.13	-0.571	-1	-2.7	-0.49	-0.956	-0.652	1.54	-0.894	-0.485	-1.4	-2.45	-0.958	-1.77	-0.156	-2.36	-1.09	-1.21	-1.05	-1.42	-0.387	0.0334	-0.915	-1.31	1.11	-0.549	-1.27	-0.102	0.495	-1.98	-1.03	-0.154	-1.11	0.0728	-0.742	-2.43	0.608	-0.941	-0.238	0.645
test_032	0	0	0.652	0.531	-1.2	0.117	1.25	0.0676	-0.306	-0.189	0.864	-1.06	-0.685	0.807	0.625	2.1	-0.11	0.832	0.198	1.95	0.326	-0.784	-0.844	-0.22	-0.6	-0.771	-1.26	1.3	0.079	-2.05	0.15	-0.522	-0.625	-0.22	-1.53	1.04	0.427	0.287	0.74	-0.183	-0.0477	-0.598	0.033	0.223	0.739	0.267	-1.69	-0.382	0.866
test_033	1	1	-0.268	1.07	-0.0671	-0.798	-0.265	-3	-0.85	-0.773	-1.59	0.137	-2.51	-0.417	0.384	0.684	0.388	-1.63	0.72	-1.32	-1.56	-0.113	-0.804	-0.795	-0.249	-1.93	-0.856	-0.644	-0.154	-1.32	-1.65	-1.86	-1.15	-0.476	-0.225	-1.39	-2	0.565	-0.827	2.01	0.143	-1.22	-0.757	-0.297	1.08	0.135	0.195	-0.0895	0.52
test_034	1	0	-0.617	0.513	-0.682	-0.000375	0.434	-1.25	-0.583	-0.46	-1.27	-0.122	0.414	-0.0563	0.186	1.4	-0.359	-1.15	0.417	-1.25	0.208	0.462	-0.689	1.5	-0.149	-2.42	-0.382	-0.272	-0.354	0.438	1.37	-0.398	0.41	-1.42	1.2	0.189	-1.21	-1.16	0.577	-0.773	1	1.2	-0.977	0.209	0.818	-2.53	1.29	-0.105	-1.31
test_035	1	1	0.295	1.75	-0.74	-0.462	1.19	-0.00789	-1.68	0.0593	0.202	0.701	-0.51	-0.617	-0.92	-0.115	0.897	2.65	0.674	2.32	0.987	-0.49	0.0566	-0.0206	-0.514	-0.1	0.244	0.502	0.808	0.373	1.61	1.88	0.446	0.272	-1.12	0.909	0.578	-0.00972	0.421	0.57	0.467	1.11	-1.17	-2.31	0.183	-0.201	-1.08	-0.843	0.00115
test_036	1	0	2.25	0.0659	0.323	0.412	0.583	-1.99	0.382	0.863	1.41	1.64	-0.595	1.08	-0.127	0.538	0.0457	0.0917	0.646	0.61	0.753	0.0958	0.0449	1.74	1.13	1.03	1.18	-0.703	1.8	-0.077	1.32	0.787	-0.111	1.59	-0.348	1.18	0.382	0.654	-0.447	0.624	0.296	1.37	-0.309	0.214	-0.844	-0.215	1.7	-0.722	-0.105
test_037	0	0	-1.2	-0.274	0.463	-0.0256	-0.341	0.986	0.999	-1.44	0.108	1.25	-1	-2.7	0.957	-0.49	0.108	0.156	-0.0806	-1.67	-0.565	-2.35	-0.298	0.24	1.37	0.38	1.41	-1.62	-0.0752	-0.607	0.218	-0.889	-0.19	0.409	1.54	0.343	-0.987	-0.919	0.368	-0.695	-0.0351	0.483	-1.73	1.08	-0.483	-0.814	0.092	1.55	0.683
test_038	0	0	-0.0406	-0.887	0.0359	-0.438	0.0729	0.541	-0.241	0.548	-0.675	0.366	-0.486	0.995	-0.852	0.893	-1.6	-0.115	0.923	0.468	0.377	-1.65	1.81	0.248	0.402	0.762	-0.792	0.574	-0.0562	0.00533	-0.58	0.604	0.149	-0.149	1.51	0.787	-1.23	-0.625	0.978	-1.45	-0.537	1.42	0.872	0.492	-0.401	-0.054	0.763	0.535	-0.283
test_039	1	1	-0.672	0.524	-0.721	-0.0712	0.469	-1.28	-0.604	-0.527	-1.3	-0.049	0.38	-0.0255	0.2	1.34	-0.197	-1.12	0.426	-1.38	0.214	0.573	-0.708	1.51	-0.171	-2.23	-0.441	-0.29	-0.367	0.68	1.05	-0.384	0.514	-1.38	1.09	0.186	-1.2	-1.14	0.64	-0.734	1.09	1.2	-1.07	0.115	0.749	-2.48	1.23	0.00121	-0.757
test_040	0	0	0.0612	-1.12	0.449	1.53	1.11	0.32	0.132	0.0172	1.59	0.253	0.412	-0.3	0.207	1.01	1.28	1.27	1.88	-1.26	-1.29	0.113	1.5	1.79	-0.13	-0.899	-0.236	-0.723	0.536	1.46	-0.646	1.41	1.06	1.36	-0.585	1.37	-0.433	0.631	1.92	1.17	0.649	-1.14	-0.383	-0.13	-0.261	0.76	-0.663	0.618	-0.53
test_041	0	0	0.748	0.963	1.59	0.456	0.0737	-0.925	0.811	2.51	0.919	0.582	0.145	0.947	-0.553	-0.372	-0.373	-0.239	0.921	0.046	-0.572	-0.917	2.89	0.42	0.739	-0.343	-0.963	0.725	-1.16	-0.67	2.42	1.11	2.1	1.83	1.28	-1.07	0.0326	1.07	0.908	-0.924	0.539	0.0784	-0.528	-0.745	-1.34	-1.01	-0.344	1.03	1.17
test_042	0	1	0.401	0.24	-0.309	-0.0123	-0.765	-0.469	-1.49	0.143	-1.32	-0.589	0.767	-1.84	-1.06	-0.198	-1.06	-0.206	-0.164	-0.382	-0.402	1.04	-2.44	-0.605	0.789	-0.475	0.416	-1.34	-0.799	-0.226	-0.0556	-1.17	-0.374	-1.08	-0.95	-1.36	-0.558	-0.782	-1.01	0.903	-1.42	-1.15	-0.725	0.767	-0.229	-1.27	-0.0638	0.178	-1.53
test_043	1	1	1.41	-0.375	-0.165	1.14	-1.28	1.86	1.14	-0.64	0.534	-0.601	0.385	0.877	1.59	1.58	-0.663	-0.597	-0.295	0.759	-0.0335	1.43	0.508	-0.545	0.217	0.381	0.536	-0.21	1.19	-0.136	0.629	0.0634	-0.0436	-0.621	0.884	0.98	-0.194	1.47	0.692	2.12	0.0661	1.66	0.988	0.214	0.165	1.1	1.14	0.806	0.525
test_044	1	0	0.284	-1	-0.115	-0.498	1.13	-0.103	-1.2	-1.92	0.698	-0.417	-0.092	1.74	-0.162	0.763	0.884	-0.909	0.408	0.875	0.583	1.58	-0.277	-0.628	0.214	0.183	1.01	1.15	-2.6	0.306	0.362	0.941	0.0422	1.02	-0.428	-1.26	-0.16	-0.805	-1.46	1.24	0.0363	-0.817	-0.0909	-0.772	-1.1	-0.659	0.213	-1.34	1.97
test_045	1	1	-1.12	0.324	-0.0187	-0.286	-1.14	-1.85	0.558	-0.867	-0.915	0.0439	0.767	-0.291	-0.885	1.33	1.18	0.708	0.941	1.75	0.898	1.19	-0.274	1.01	0.427	0.733	-0.191	-0.484	-0.229	0.697	-0.64	0.574	-0.367	-0.272	0.632	-0.939	0.428	-0.133	0.221	0.786	1.14	0.957	0.82	0.107	1.38	-1.01	1.25	-0.458	-0.0143
test_046	0	1	0.28	1.59	2	0.834	1.86	0.235	-0.124	1.46	-0.237	0.652	1.26	1.19	0.406	1.02	0.168	1.48	1.52	2.47	0.398	-1.31	0.54	0.401	-0.539	-1.07	0.356	0.695	0.499	2.34	-0.806	-0.198	1.71	0.79	1.23	-0.145	0.752	-0.607	0.324	-0.0921	3.01	0.836	1.46	-0.127	-0.978	1.63	1.4	-0.646	-0.16
test_047	0	0	1.9	-0.711	0.928	1.62	0.537	0.468	-0.567	0.825	-1.09	0.864	0.733	0.179	0.341	-0.0502	-0.229	1.16	0.295	1.85	-0.173	0.787	1.72	1.19	-0.176	1.6	0.267	-0.0304	0.687	0.13	0.588	-0.784	-0.0592	0.413	0.267	0.307	0.472	-1.22	0.236	-0.431	-0.803	1.18	0.205	0.496	1.77	1.81	-0.657	-0.49	-0.548
test_048	0	0	0.0568	-1.49	2.03	-0.278	-2.26	-0.416	-0.911	-1.11	-0.181	0.583	-1.55	-1.65	0.511	-0.164	0.203	-2.07	-2.23	0.986	-1.1	-0.26	-0.869	-0.609	0.109	-0.806	-0.673	0.57	-1.02	-1.64	-0.434	-0.969	0.708	-0.0131	-0.215	-0.572	-1.16	0.526	-0.864	-0.455	-1.57	0.864	1.18	0.0179	0.581	-1.31	-0.999	-0.48	-1.26
test_049	0	0	0.806	1.39	1.49	1.05	1.12	0.951	-1.44	-0.281	-1.1	0.513	-1.5	-1.03	0.818	0.392	-1.13	-0.102	1.19	2.13	2.37	0.0773	1.8	-1.39	-0.279	0.269	0.686	0.912	-0.0975	0.538	1.32	1.52	0.363	0.362	2.37	0.841	0.105	2.11	0.261	0.435	-0.24	0.765	1.24	-0.324	1.8	0.227	0.709	0.426	0.0657
test_050	1	1	-1.23	0.443	1.56	-0.607	-0.304	-1.78	0.694	-0.958	-2.01	-1.42	0.307	-0.245	-1.03	-2.06	-0.791	-0.0533	-0.965	-0.667	0.32	-1.02	-1.01	-0.169	-0.833	-0.0671	-1.93	-0.377	-0.16	0.351	-0.626	-1.07	0.534	0.518	-1.46	-0.215	-2.64	-0.815	-1.61	-1.74	0.0506	0.206	0.61	-0.271	-1.58	1.04	-1.03	-0.657	0.424
test_051	0	1	-0.00273	-0.301	-0.136	-1.14	1.38	-0.253	2	-0.307	-0.321	0.801	0.129	-1.2	0.458	1.54	-1.26	0.219	-1.23	0.316	0.013	-1.08	-0.26	-1.79	-0.607	1.77	0.499	1.08	0.746	0.743	1.3	1.1	-0.379	0.88	0.448	-0.663	0.879	-0.359	0.332	1.95	-1.03	-0.308	-0.979	1.42	0.12	0.548	-0.599	-0.532	-0.109
test_052	0	1	2.65	2.06	-0.348	-0.035	0.542	-0.252	0.903	1.04	1.69	1.21	2.68	0.0238	0.113	-0.208	-0.164	-0.172	2.71	0.278	-0.201	1.48	2.11	-0.125	-0.332	-0.485	1.08	-0.458	1.12	2.31	1.22	-1.29	0.151	-0.97	1.03	2.22	1.76	0.612	0.45	0.183	1.45	-0.739	-0.377	0.508	1.36	0.23	0.499	0.634	-0.244
test_053	1	1	-0.343	0.168	-0.377	0.256	-0.322	-1.2	0.0178	0.163	-0.839	-0.555	0.31	-1.55	0.497	-0.776	-0.535	-0.652	-0.432	-0.617	1.31	0.162	0.386	-1.51	0.113	0.665	1.24	-0.935	0.171	0.13	-2.51	-0.363	0.0652	0.347	1.71	-1.14	-0.0555	-0.725	-0.394	0.523	-1.77	-0.0584	-0.79	-0.948	-0.076	-0.539	-1.08	-0.553	2
test_054	0	1	-0.475	-1.1	1.18	1.3	0.212	-0.00323	-0.138	0.0247	0.243	0.2	0.369	-0.133	0.0682	-1.02	-0.973	0.0226	-1.74	0.458	-1.79	-1.1	0.238	-1.93	-0.228	-1.1	0.498	-0.925	-0.362	0.978	0.849	0.734	1.37	-0.488	0.0187	-0.759	-0.0547	0.971	-0.974	-0.655	0.153	-0.957	0.081	-0.754	-0.0238	-0.334	-0.458	-0.475	0.717
test_055	1	0	-0.197	0.601	-0.234	0.812	0.866	-0.107	-0.0365	1.09	-0.352	-0.708	-1	-1.38	0.534	-0.985	-0.0613	0.203	0.473	-0.0718	2.04	0.357	0.308	-0.53	0.0815	0.65	-0.0682	-0.307	0.749	-0.527	-0.429	-0.732	2.78	-1.36	-0.375	0.457	-1.05	0.872	0.406	-0.293	-0.232	0.511	-1.3	-1.32	-0.0225	-0.215	-0.511	0.867	-1.61
test_056	1	0	-0.501	-0.24	0.165	0.107	1.48	-0.908	-0.0508	0.762	0.171	0.0908	0.219	0.119	-0.567	-2.24	0.582	-0.176	-0.634	0.00174	-0.585	2.31	-0.443	0.582	0.117	-1.64	-0.266	-0.361	1.45	-0.0981	0.446	-0.736	0.135	1.22	-0.0927	-0.777	0.245	0.586	0.712	0.713	-1.36	-0.109	0.143	0.0021	-0.504	-0.966	0.632	1.17	-1.06
test_057	1	1	-0.8	-0.966	-1.04	0.205	0.533	-0.688	-0.0138	-0.495	0.244	-0.646	-0.224	-0.387	-0.935	-0.864	0.0684	-0.858	0.0564	-0.00125	-1.04	-0.682	0.41	0.687	-1.26	-0.569	-1.58	-0.46	-1.06	-1.28	-0.901	-1.13	0.339	0.946	-0.321	-0.405	0.217	0.654	0.322	-2.25	-0.0633	0.511	0.142	-0.0833	-1.75	-1.83	-0.453	0.696	0.216
test_058	1	0	0.607	0.587	0.246	-0.521	0.596	0.817	0.681	0.355	1.05	1.11	1.3	1.1	-1.08	-0.323	0.926	0.392	0.941	0.8	-0.206	0.651	-0.00926	-0.00962	0.32	0.229	1.18	1.12	1.02	-0.368	0.164	-0.445	-0.909	-0.166	1.05	-2.28	0.724	-0.312	1.2	-1.17	-0.349	0.608	0.00102	-0.572	-1.09	-0.734	0.766	0.982	-2.03
test_059	1	1	-0.29	0.157	-0.513	0.324	-0.491	-1.15	-0.0594	0.296	-0.899	-0.603	0.32	-1.75	0.454	-0.758	-0.492	-0.729	-0.471	-0.555	1.31	0.228	0.339	-1.42	-0.0553	0.674	1.13	-0.857	0.0916	0.042	-2.5	-0.508	0.0802	0.206	1.7	-1.11	-0.0763	-0.648	-0.241	0.49	-1.76	-0.0651	-0.794	-1.03	-0.168	-0.541	-1.03	-0.487	2.08
test_060	0	1	-0.535	-2.55	-1.03	-0.66	-1.22	-1.22	1.12	-2.24	-2.09	-2.04	1.02	-0.96	-0.792	0.555	0.771	-0.0515	0.213	-0.678	0.0426	0.268	-0.788	0.444	1.58	-0.443	-1.68	0.747	-0.249	-2.35	0.693	-0.463	-0.323	-0.23	-0.201	-0.311	-0.419	-0.633	0.228	-2.36	-1.21	0.178	-0.748	-1.1	-0.304	-0.59	1.75	-1.84	-0.394
test_061	1	1	-1.07	0.56	-1.82	-1.2	-0.75	-0.232	-1.05	0.55	-0.632	-0.284	0.479	-1.37	-0.511	0.226	-1.42	0.848	-0.806	-1.88	-0.646	0.738	-0.688	-0.316	-0.34	-1.38	0.193	-0.197	0.0422	-1.92	-2.91	-0.548	-0.00281	-0.628	-0.248	-0.275	-0.0743	-2.58	-1.71	-0.279	0.456	1.25	-1.06	0.312	-1.37	1.28	-2.04	0.791	0.651
test_062	0	0	-0.599	-0.0652	-0.184	0.739	0.157	0.392	0.394	0.811	0.414	0.0956	0.466	-0.493	-0.742	-0.0986	0.844	0.55	-1.15	-1.16	0.6	-1.09	0.878	1.58	-1.15	-1.21	-0.548	-1.59	0.402	-1.69	0.115	-0.832	-0.73	0.519	-1.24	1.48	0.723	-0.766	-1.36	0.84	-1.21	-0.941	0.539	1.12	1.67	-0.555	-0.801	0.593	0.749
test_063	1	1	-0.709	1.68	0.459	0.0519	1.5	-1.59	-0.121	0.243	-1.1	-0.0356	-0.574	-0.368	0.462	-1.12	-1.2	-0.757	0.152	-0.0897	-0.883	1.15	1.41	-0.307	0.194	-2.06	1.11	0.242	-0.804	0.375	-2.37	-0.472	-0.851	0.0544	1.73	-0.826	-0.774	0.134	-0.365	-0.0352	-1.59	-0.139	-0.204	0.219	-0.527	-0.597	0.578	-1.15	0.683
test_064	1	0	-0.384	1.38	-1.09	0.372	0.871	-0.271	-1.42	-1.72	-0.944	0.00854	-0.689	-1.13	0.463	-1.49	-1.01	-0.735	0.54	-0.298	-0.337	0.214	-1.68	-0.588	-1.04	0.169	0.702	0.415	-0.242	-1.21	-1.79	1.2	-0.443	-0.719	-2.03	-1.12	-1.78	0.623	-0.827	-0.633	1.12	-0.557	0.575	-0.801	0.016	0.454	-0.901	-0.752	-0.281
test_065	0	1	1.3	0.297	1.61	0.18	1.26	1.28	0.77	0.164	0.0973	0.372	0.0294	0.122	0.246	0.104	-0.541	-0.751	1.33	0.606	0.161	1.03	0.554	0.13	1.81	1.25	0.783	0.264	1.68	0.176	1.76	0.0507	0.945	0.0318	0.837	1.22	1.16	0.289	-1.29	-0.937	0.381	0.0629	0.49	0.833	1.77	0.345	1.26	0.232	-0.115
test_066	0	1	1.4	0.48	-0.602	1.03	1.28	0.791	-0.677	-0.435	-0.263	0.0822	1.01	-0.237	1.11	1.12	1.26	1.42	1.93	1.1	0.178	0.689	1.2	-0.118	-0.0515	0.747	-1.36	-0.587	0.737	0.328	1.38	0.475	1.29	1.76	-0.156	2.45	-0.715	1.17	0.047	0.391	0.247	1.29	0.507	-1.32	0.872	0.465	0.751	0.37	2.04
test_067	0	0	-1.18	0.227	-1.86	-1.08	-0.761	0.196	-1.41	0.628	-0.496	-0.243	0.451	-1.36	-0.561	0.227	-1.67	0.802	-0.775	-1.88	-0.508	0.438	-0.577	-0.27	0.0786	-1.46	0.122	-0.606	0.000597	-2.31	-2.16	-0.635	0.0206	-0.482	-0.234	-0.299	0.292	-2.56	-1.72	-0.184	0.421	1.16	-0.996	0.221	-1.23	1.26	-1.92	0.763	0.152
test_068	1	0	1.64	1.65	1.32	-0.209	1.08	-1.06	0.438	0.207	0.234	0.244	3.08	-1.31	1.28	-0.0108	0.213	1.62	1.29	0.0583	0.0513	2.36	-1.23	1.98	-1.4	1.69	1.27	1.2	-0.242	1.06	0.654	-0.109	2.18	-0.696	-0.659	-0.145	0.0409	0.178	1.5	0.705	0.972	-0.416	-0.0208	0.768	0.254	1.15	0.338	-1.97	0.766
test_069	0	1	-1.97	-1.28	-1.34	1.74	-0.0511	1.98	-0.257	-0.34	0.17	1.69	0.0679	-0.644	0.364	0.0373	0.644	0.79	0.528	0.388	0.497	0.648	-0.148	-2.34	1.32	0.568	-1.02	0.636	-0.237	-0.221	1.04	0.488	-1.09	0.76	0.0789	0.308	0.459	1.33	0.166	1.09	-0.19	-1.22	0.413	1.56	-1.08	-0.667	0.974	2.25	-1.19
test_070	0	0	-0.024	-0.921	-1.6	-1.8	-1.83	1.51	-2.03	-2.17	-0.455	-0.946	-2.75	-0.657	-1.05	-0.672	1.53	-0.949	-0.472	-1.35	-2.45	-0.908	-1.76	-0.208	-2.27	-1.1	-1.1	-1.05	-1.32	-0.752	0.286	-0.792	-1.35	1.02	-0.592	-1.2	-0.19	0.547	-1.98	-1.02	-0.0628	-1.15	0.063	-0.721	-2.4	0.569	-0.888	-0.259	0.31
test_071	1	0	-0.0299	-0.541	-1.61	-1.82	-1.89	1.29	-1.66	-2.14	-0.39	-0.982	-2.77	-0.548	-0.986	-0.687	1.89	-0.934	-0.383	-1.39	-2.49	-0.574	-1.73	-0.175	-2.75	-1.02	-1.26	-0.756	-1.4	-0.656	0.038	-0.78	-1.21	0.742	-0.684	-1.19	-0.545	0.541	-2.01	-1.12	-0.235	-1.13	-0.00138	-0.778	-2.42	0.615	-0.935	-0.232	0.25
test_072	1	1	-1.01	0.616	-1.42	0.519	-0.968	-1.75	0.487	0.342	-0.869	-0.954	-1.28	-1.55	0.177	-0.589	-1.07	0.343	-0.658	2.19	-0.186	0.107	-0.0435	-1.87	-1.08	-0.689	1.62	0.327	-0.406	-0.129	-0.938	-0.718	0.358	-0.304	-0.615	0.448	-0.198	-0.241	-1.08	-0.217	-1.3	-0.735	-0.142	0.345	-0.312	0.383	-1.22	0.609	1.27
test_073	1	1	0.344	-0.25	1.04	2.95	0.319	0.107	1.53	0.756	1.67	-0.675	0.543	0.428	-0.886	-0.519	1.15	1.6	2.2	-1.05	-1.6	-0.749	-0.681	0.949	-1.92	2.38	0.0724	0.0957	0.531	1.63	-0.562	1.09	-1.01	-0.717	-0.393	0.289	-1.21	-1.17	1.34	-0.0922	1.62	-0.881	0.489	1.59	-0.743	0.243	1.93	0.481	0.45
test_074	0	1	-1.2	0.0294	0.196	-0.312	-1.48	1.87	-2.56	-0.788	1.64	0.424	-0.274	0.218	1.95	1.02	1.3	-0.405	-0.493	-1.52	-0.109	-0.238	-1.02	-1.25	-0.8	-1.25	0.542	0.0289	0.417	-0.0109	-0.604	-0.439	-0.751	0.507	-0.286	-2.04	2.74	1.04	-1.01	-0.041	1.44	-0.792	-0.186	1.88	0.534	1.28	-0.134	-1.52	-0.0595
test_075	0	1	0.419	0.377	1.07	-0.016	-0.291	-0.0872	-0.0245	-1.57	0.656	-0.114	-1.28	-0.906	-0.173	-2.66	-2.44	1.01	-0.271	-1.03	-0.622	-1.29	-1.46	-0.694	-0.907	-1.23	-0.436	-0.371	-2.27	0.341	-1.99	0.319	-1.18	-1.57	0.404	-0.954	-1.43	-1.21	-2.39	-0.261	-1.19	0.972	-1.5	-0.571	0.234	0.201	-0.637	-1.02	-1.08
test_076	1	0	0.0967	1.46	0.655	-0.162	-0.203	2.46	1.09	1.98	2.49	1.49	1.16	0.701	1.21	0.645	-1.01	1.13	1.13	-0.387	-0.602	0.757	0.409	0.54	2.45	2.54	2.25	0.665	-2.08	-0.00788	-0.147	-0.236	0.0344	0.532	-0.145	0.787	0.712	-0.224	0.259	-0.0981	0.603	0.914	-0.0505	1.91	-0.551	-1.23	-0.829	2.97	0.292
test_077	1	1	1.48	0.896	-0.654	0.993	1.25	0.434	-0.313	-0.326	-0.281	0.0609	1.01	-0.289	1	1.06	1.53	1.42	1.94	0.993	0.152	1.03	1.25	-0.0912	-0.378	0.838	-1.32	-0.172	0.814	0.344	0.997	0.454	1.33	1.35	-0.259	2.49	-1.05	1.12	0.0495	0.478	0.0995	1.43	0.468	-1.43	0.965	0.406	0.646	0.397	2.03
test_078	1	0	-1.07	-0.488	-0.967	0.295	0.791	-0.273	-0.0327	1.19	0.454	-0.493	-0.314	1.29	0.813	-0.31	-0.658	-1.41	-0.934	1.43	0.544	-1.05	-0.552	-1.53	0.859	-1.44	-1.8	0.473	-1.19	-0.548	-0.199	-1.5	0.446	-1.29	-0.492	-0.34	0.412	-0.792	0.925	0.841	-0.135	-1.05	-2.84	0.376	-0.801	-1.12	-0.471	0.461	-1.58
test_079	1	0	-0.6	0.557	0.875	0.0814	0.542	0.352	2.55	0.475	-0.466	0.939	-0.0848	-0.484	-0.246	0.837	1.59	-1.02	-0.686	0.523	0.263	-0.316	0.792	2.13	0.777	-0.542	-2.13	-0.414	-0.156	-0.394	-0.144	0.465	0.441	-0.555	0.325	0.696	-0.682	2.41	-0.416	0.512	-1.07	1.41	1.43	0.333	-0.505	1.03	-1.08	-0.296	-0.952
test_080	1	0	-0.996	-1.28	-0.314	-1.44	0.0374	0.0941	0.165	-1.53	-1.37	1.08	-0.0725	-0.948	-1.29	1.37	-0.946	-1.24	-0.0448	-0.257	-0.735	-0.365	-0.445	-0.658	-0.894	-0.469	-0.0579	0.145	-0.713	-0.81	0.172	0.711	-0.501	-1.59	0.0692	-2.62	-1.8	-2.11	-0.0994	-1.41	-0.129	-0.476	1.45	1.17	-0.743	-0.263	-0.638	-0.121	-0.437
test_081	0	0	-2	-1.23	0.498	-1.15	-2.1	-1.67	-1.83	-1.36	0.351	-0.527	-0.82	0.25	-0.691	-2.1	-3.74	-0.426	0.77	-0.142	-1.46	-2.39	-0.629	-2.89	-0.493	-0.31	-1.16	-1.73	-0.874	-2.52	-0.226	-0.828	-0.0668	-0.552	-0.925	-0.268	-0.409	-1.05	-0.493	0.81	-0.938	-0.062	-0.63	-0.232	-2.43	-1.22	0.795	2.43	-0.974
test_082	1	0	0.0342	1.46	-0.875	-0.743	0.577	1.01	0.0612	-1.2	-0.0523	0.684	1.08	-0.889	0.45	0.294	1.94	0.215	0.803	0.648	-0.575	0.905	-0.198	0.802	-1.52	-2.26	-0.733	1.03	0.269	-2.54	-1.59	1.45	0.755	-1.33	0.484	1.64	-0.791	-0.99	0.508	0.949	-0.409	-0.573	0.558	-0.813	0.899	-0.854	0.0927	0.448	0.389
test_083	0	0	0.495	0.0336	0.496	-0.741	0.0882	-1.75	-1.36	1.88	-0.938	-0.901	-0.861	-0.91	1.01	1.87	-1.5	0.406	0.939	-1.33	-0.0857	0.439	0.108	1.41	-0.81	1.19	0.00912	0.11	0.188	-0.557	-1.62	0.57	0.0972	-0.441	0.929	2.46	1	-0.419	-0.41	-0.102	0.279	0.286	0.942	-1.8	1.5	0.479	0.38	0.272	1.07
test_084	0	0	-0.203	0.584	-1.8	0.868	-0.0811	-0.932	-2.11	0.307	-1.19	-1.63	1.25	-1.71	-0.78	0.372	-0.331	-0.82	-1.28	-0.914	-0.611	-2.59	-1.04	0.118	0.372	-0.097	-1.23	-2.38	-1.25	1.64	-1.3	-0.245	-2.37	-2.07	-1.26	-0.233	0.0592	-1.66	-1.28	-0.552	-0.929	-0.901	-1.74	-0.199	-0.186	-0.805	-1.21	-1.38	-0.436
test_085	1	1	0.345	1.61	-0.343	-1.47	-0.145	-0.854	0.905	0.601	-0.698	-0.665	0.118	1.81	0.98	0.305	-0.951	-0.524	-0.545	-1.15	0.983	1.07	-0.716	0.315	0.428	0.0468	0.522	-0.621	0.896	0.54	1.38	0.802	1.76	1.49	-0.356	1.47	-1	1.3	0.183	-1.28	0.672	-2.49	-1.16	-1.08	-0.507	-0.391	-1.33	2.01	-0.371
test_086	1	1	-0.453	-1.81	-2.93	-0.537	-0.528	-1.5	-1.78	0.627	0.174	-1.87	-1.73	-1.51	-0.692	-0.969	-2.79	-1.88	-1.58	0.271	-0.964	-0.865	-1.53	-0.944	-1.24	0.296	-1.69	-0.85	-1.56	-0.489	-0.835	-2.67	-0.693	-1.5	-1.51	-0.877	-0.369	-0.699	-0.785	-1.67	-2.29	-2.21	-0.0934	-1.17	-1.99	0.684	-1.38	-0.661	-0.645
test_087	0	1	-0.574	-0.119	-0.882	0.167	-0.829	1.56	-0.812	-1.39	-0.128	-0.02	-0.778	-0.388	-0.978	-1.36	-1.06	0.344	1.45	-1.14	-0.925	-0.00193	0.539	-0.904	-0.686	1.24	0.342	-1.16	-1.03	-0.163	1.04	-0.148	1.04	0.165	-0.244	-1.03	0.932	-1.9	0.668	0.111	-1.68	-1.81	-0.391	-1.2	-1.57	2.66	-0.581	0.237	1.17
test_088	1	1	-0.88	-0.596	2.27	0.743	-0.884	-0.719	-0.0356	0.329	-0.288	-0.254	0.445	-0.311	-0.645	0.607	-0.288	-2.51	-0.854	0.128	1.56	1.36	0.472	-0.611	0.708	0.472	-0.486	1.32	1.14	1	0.391	-1.63	0.3	-0.185	-1.17	1.49	-1.34	0.548	0.862	-0.643	0.247	-0.319	2.22	0.713	-1.02	-0.865	0.287	0.763	-1.91
test_089	0	1	0.814	-1.22	-0.24	0.0295	-0.494	-0.904	0.377	-0.023	0.43	1.71	-0.634	2.02	0.965	0.372	0.624	2.85	1.55	-0.299	-0.488	0.12	1.11	1.62	1.06	1.26	0.476	-0.621	0.176	0.0758	-0.633	1.09	1.19	-0.102	0.852	0.732	0.571	0.82	1.01	-1.37	0.315	1.67	-0.137	-0.0924	2.02	2.11	-0.907	-0.235	1.55
test_090	0	1	-1.09	0.308	-1.86	-1.17	-0.677	0.147	-1.36	0.514	-0.534	-0.235	0.496	-1.36	-0.58	0.25	-1.68	0.843	-0.778	-1.77	-0.564	0.373	-0.633	-0.25	0.0183	-1.44	0.201	-0.63	-0.0757	-1.81	-2.39	-0.567	-0.148	-0.304	-0.204	-0.326	0.207	-2.62	-1.69	-0.252	0.429	1.15	-1.09	0.114	-1.31	1.11	-2.04	0.667	0.552
test_091	0	1	0.109	-2.67	-1.44	-0.156	-0.548	1.23	0.607	2.27	0.395	-0.709	-0.112	-0.137	-0.111	-0.174	-1.42	-0.777	-2.02	-0.81	-0.961	-2.58	-0.888	-0.129	-0.865	-1.59	0.297	0.351	-0.234	-0.231	-1.48	0.307	-0.688	-1.12	-0.213	-1.03	0.203	0.0482	-1.64	-0.378	0.689	-0.77	-1.74	-0.108	-0.906	0.298	-0.457	-0.529	0.646
test_092	1	0	-0.931	1.19	0.508	-0.875	0.767	0.6	-0.218	-0.661	1.44	-1.28	-0.606	0.526	0.211	0.755	-0.53	0.199	0.824	-1.1	1.71	0.826	-0.632	-0.372	-0.0829	0.453	1.55	-0.678	-0.984	-1.61	0.372	0.225	1.1	-2.13	0.76	0.746	-0.376	1.05	0.76	-1.12	0.524	0.948	-0.396	0.24	-0.411	1.47	-0.762	-1.61	-1.32
test_093	0	0	0.89	-0.864	-0.704	1.38	-0.0796	1.21	-0.41	0.932	0.344	-1.28	-0.2	1.06	0.251	0.345	-0.675	2.14	1.99	1.16	-0.278	0.17	0.262	0.579	1.04	0.369	-0.957	-0.225	-0.461	1.43	1.22	1.06	-0.541	0.71	0.494	-1.04	-0.823	0.477	0.419	-0.983	1.65	0.493	-0.347	-2.27	0.342	-3.06	0.396	-0.804	0.00891
test_094	0	1	-1.23	-0.874	0.903	-0.787	0.058	0.339	-0.939	0.228	-1.38	0.613	-0.65	0.0201	-0.312	-0.499	1.59	0.479	-0.393	-0.0948	0.522	-0.109	0.295	0.61	-1.65	1.54	-2.45	-0.221	-0.0636	0.207	-1.38	0.452	0.0146	-0.205	-0.65	-0.353	1.89	0.852	0.998	-0.542	-0.601	-0.16	-2.39	0.979	-0.697	0.0719	-0.296	-0.7	-1.22
test_095	0	1	0.0131	0.234	-1.1	1.76	-1.35	1.25	0.0673	-0.314	-0.588	-0.432	-0.262	-0.228	0.653	-0.943	-0.208	0.0136	-1.47	0.582	0.14	0.406	-1.49	0.616	-0.876	-0.747	-0.0493	-0.31	-0.611	-0.565	-0.088	-0.182	-0.716	1.06	0.461	1.35	-0.0414	0.662	-1.71	1.06	0.15	0.235	-0.625	0.476	-2.08	-0.965	0.525	0.0144	-0.674
test_096	1	0	-0.757	-0.519	-1.04	0.519	-0.954	0.385	0.266	-0.849	-0.744	-0.796	-0.989	-0.212	-0.721	-0.0401	-1.61	-2.37	-1.21	-0.756	0.606	-0.564	-1.61	1.02	-1.53	-0.585	-0.0977	0.361	-0.735	-0.767	-0.891	-2.91	-0.693	-1.7	-0.858	-0.382	-0.209	-0.748	-0.0157	-0.724	-0.0793	-1.21	-0.97	1.09	0.0751	-0.252	0.747	-0.76	0.39
test_097	1	1	0.726	2.64	0.272	1.16	2.49	1.51	1.41	1.59	1.64	-0.0668	0.537	1.31	2.15	1.26	-0.185	-0.595	-0.161	1.95	0.859	0.255	2.18	1.14	-0.644	-0.275	-0.782	-0.337	-1.33	1.29	0.378	-0.0551	0.618	0.3	0.653	-0.263	-0.218	0.838	-0.152	1.63	-0.313	-0.797	0.625	1.13	-0.644	-2.02	0.821	3.3	0.264
test_098	0	0	-0.532	-1.62	-0.183	-0.989	-1.19	0.198	-0.903	-2.2	-1.8	-1.62	-0.525	-0.454	-3.17	-1.27	0.674	-1.22	-0.0411	-0.52	-0.0751	-0.462	-1.28	0.0286	0.312	-0.816	-0.284	-0.666	-0.514	-0.425	0.908	-0.412	1.59	0.395	-0.454	-0.26	-0.927	0.32	0.0812	0.372	-1.5	0.00715	-1.69	-2.31	-0.495	1.69	-1.12	-1.19	-0.641
test_099	0	1	-0.835	-0.852	-1.49	-0.271	0.18	-0.748	-1.6	-2.14	-1.44	0.234	-0.898	-1.4	-1.57	-0.579	-1.34	0.0617	-0.147	0.437	-1.33	0.0822	-1.92	0.346	0.595	-0.753	-0.808	-0.962	1.29	0.318	-0.705	-0.809	0.0319	0.458	0.0647	-1.35	-2.06	-0.452	-0.317	-0.892	-0.581	-0.88	-0.992	-2.65	0.0864	0.506	-1.11	-0.506	-0.295
test_100	1	0	-0.823	-0.241	-0.387	1.73	0.181	-0.0655	-0.00243	-2.61	-0.924	-0.416	-0.759	0.484	-0.742	0.271	-0.843	-0.319	-1.59	-0.247	0.0737	-1.61	-2.02	0.206	-1.61	0.358	0.037	0.119	-0.152	0.0853	0.486	-1.21	-1.25	-1.3	-1.81	0.714	-0.736	-1.08	-1.1	0.439	-0.481	-0.733	-1.03	-1.61	-0.649	-0.653	-0.368	-0.0911	-1.01
test_101	1	1	-0.708	0.252	-0.911	0.0892	-0.793	1.2	-0.432	-1.42	-0.116	0.0838	-0.815	-0.413	-0.851	-1.39	-0.603	0.325	1.43	-1.04	-0.866	0.263	0.542	-0.912	-0.964	1.23	0.251	-0.795	-1.06	-0.252	0.753	-0.0804	0.972	-0.0787	-0.195	-1.02	0.626	-1.87	0.733	0.112	-1.69	-1.77	-0.519	-1.14	-1.51	2.59	-0.577	0.234	1.24
test_102	1	1	0.627	-0.494	-1.68	-0.906	-0.429	-1.26	0.0811	-0.825	0.374	0.244	0.623	-0.827	-0.893	-0.503	-0.0534	1.04	-1.08	-1.52	0.709	-0.84	-0.0541	-1.48	0.178	-0.573	-0.816	-0.37	-0.299	-0.833	0.368	-1.44	-1.23	-0.756	-0.0348	1.2	-1.08	0.711	1.25	0.0335	0.492	0.449	-0.151	0.614	-0.236	-0.509	0.867	-0.696	0.282
test_103	1	0	-0.362	-2.13	0.0923	-0.0153	0.878	0.742	1.17	0.191	1.34	1.19	-0.632	0.0402	0.641	0.126	-0.624	-0.219	-0.345	1.36	0.375	-0.0234	0.349	0.134	-1.72	0.411	0.479	-0.943	-0.414	0.459	0.492	0.127	-0.675	-0.432	-1.64	-0.0226	-0.877	-0.224	0.421	-0.43	-0.0357	0.697	1.21	-0.976	-0.417	-0.714	0.42	0.294	-0.998
test_104	1	1	-1.49	-1.33	-0.476	-1.07	-1.25	-3	1.01	-0.0596	-2.16	-0.367	-1.82	-1.11	-0.372	-0.752	0.29	-1.17	-1.69	0.506	0.361	-1.16	-0.394	0.617	-0.549	-1.81	-0.441	-0.533	-0.317	-1.3	0.351	-0.576	-1.94	-2.31	-1.64	-0.524	-0.254	-1.33	-0.94	0.241	1.16	-1.01	-1.39	-0.43	0.401	-0.507	-0.175	-0.996	-1.65
test_105	1	0	-0.0261	0.751	-0.237	-0.245	1.59	0.747	1.36	0.0732	0.659	-0.964	1.55	1.43	0.435	2.31	1.09	1.15	0.72	1.46	-0.042	1.74	-0.677	0.307	-1.49	1.73	0.251	0.53	0.821	0.0825	-1.3	-0.258	-0.324	0.12	2.77	0.556	0.83	0.969	1.17	0.679	2.05	-0.843	-0.122	2.96	1.14	-0.112	0.919	1.9	-0.231
test_106	1	1	-0.859	-1.03	-0.89	-0.031	-1.84	0.305	1.36	-0.0354	0.329	0.502	-2.55	-0.218	0.108	-0.312	-2.33	-1.27	-1.68	0.0723	0.0754	-1.42	-0.676	0.246	-1.9	-1.08	0.262	-0.628	-0.259	0.884	-1.64	1.1	-0.924	0.77	-0.382	-1.67	0.767	-0.0801	-0.145	-0.564	-0.803	1.49	-0.443	-0.327	-0.766	-2.23	0.47	-1.06	-1.47
test_107	0	1	-0.0511	0.254	-1.9	-0.0104	-0.0178	-0.405	-0.946	0.784	0.751	-1.19	1.68	0.356	-0.146	-1.45	0.568	-0.541	0.0408	-0.397	1.83	-0.906	-0.592	-0.791	-0.192	0.555	-0.865	0.495	0.304	-0.278	0.588	-1.07	0.621	0.708	-0.891	0.309	1.82	0.264	-0.00811	0.198	0.641	-1.22	0.238	0.142	0.223	0.95	1.29	1.31	0.288
test_108	0	0	-0.284	0.935	-0.0171	-0.0524	1.35	0.439	1.17	0.0881	1.89	1.16	1.3	1.5	1.6	1.31	1.44	1.64	0.0185	2	0.118	1.64	2.08	0.1	1.5	-0.517	0.7	0.771	1.69	0.807	1.56	1.28	0.971	1.51	1.35	2.38	-0.0564	-0.611	0.154	-0.513	0.377	-0.794	2.73	0.55	1.67	-0.192	-1.15	1.03	-0.313
test_109	0	0	-0.327	-1.05	-0.46	-0.28	0.392	-0.61	-0.434	0.0512	-1.33	0.121	-2.03	-0.106	-0.0569	-0.102	0.942	-1.25	-1.28	-0.27	-1.22	1.22	1.07	0.679	0.324	1.16	-0.504	-0.485	1.17	-1.27	-0.678	-0.788	-0.663	2.01	1.01	-0.381	1.55	1.81	-0.106	-0.173	-0.145	0.28	-1.12	-0.00396	0.108	0.7	-1.19	1.72	-0.539
test_110	1	0	-0.124	-0.119	-0.52	-0.633	-0.339	0.0478	-0.819	-1.87	0.938	-0.802	-0.0266	0.197	1.62	0.408	-0.709	-1.25	0.44	-2.01	-0.225	-1.01	0.135	-0.318	-1.42	-1.14	0.476	0.435	-0.684	-0.791	-0.985	-1.08	-0.373	-1.5	-0.159	-1.13	-2.46	0.361	1.09	-0.924	0.126	-1.12	-0.716	-0.376	-0.927	-0.99	-1.23	-0.204	-0.573
test_111	1	1	0.0757	1.74	-0.314	-1.45	-0.171	-0.76	0.832	0.502	-0.727	-0.614	0.126	1.72	0.974	0.345	-1.06	-0.529	-0.521	-1.13	1.01	1.19	-0.713	0.307	0.426	0.0862	0.472	-0.684	0.82	0.681	1.21	0.754	1.7	1.42	-0.334	1.51	-0.989	1.23	0.165	-1.23	0.652	-2.3	-1.15	-1.08	-0.609	-0.545	-1.29	2.09	-0.357
test_112	0	1	-0.314	-0.494	-0.786	1.42	-0.489	0.328	-0.866	-2.61	-0.184	-1.45	-0.886	-0.559	-1.46	-0.212	-1.19	-1.22	-0.12	-2.26	-1.59	-0.205	-1.29	2.29	-0.769	-1.42	-0.426	-0.98	0.0521	0.704	0.0932	-1.97	-1.37	0.552	-0.448	0.0187	-0.928	-1.96	-0.812	-0.381	-3.81	-0.766	0.765	-1.15	-1.76	0.502	-1.55	-0.868	0.212
test_113	1	0	-0.203	-0.537	-0.648	-0.00886	-0.235	-0.598	0.721	-0.146	-0.608	0.0126	0.343	0.566	0.404	0.323	-1.13	0.0818	-0.425	-0.116	0.167	-0.382	-0.144	0.122	0.542	-0.708	1.37	0.0492	0.172	-0.46	0.0228	-0.0442	0.191	-1.3	-0.531	-0.51	0.837	1.13	0.858	0.814	-1.19	0.0779	0.236	-0.845	0.265	-0.46	-0.895	1.44	-1.08
test_114	1	1	0.915	0.565	-0.39	-0.0353	0.917	-0.636	-0.458	-0.431	-0.403	0.405	0.886	0.896	0.782	1.06	-0.884	1.33	2.16	1.74	2.01	0.758	1.55	0.158	0.448	1.13	0.979	0.647	2.25	1.28	0.872	1.54	-0.184	-1.02	-0.352	1.32	1.44	-0.397	0.72	1.3	0.68	1.77	-1.73	0.536	-1.02	-0.662	0.505	0.398	-0.424
test_115	0	1	0.728	-1.74	0.328	-0.147	1.84	0.546	-0.568	-0.704	0.169	0.96	-0.621	-0.261	0.686	-1.5	-0.723	-0.441	0.284	1.14	1.32	-0.367	0.617	-0.0753	0.812	-0.265	0.012	-1.48	-1.44	-0.198	0.452	1.6	0.412	0.723	-0.865	0.852	-1.34	1.28	0.903	0.807	-0.907	2.9	-0.84	0.362	-1	0.384	-0.49	0.385	-0.431
test_116	0	1	0.418	-1.39	0.501	-0.0673	0.311	0.536	0.77	-0.0803	-0.97	-0.985	0.864	-1.39	0.924	-1.35	-0.25	-1.44	-0.563	-0.598	0.0576	-1.91	-1.56	-0.157	-1.12	-2.12	-1.61	0.312	-0.345	0.329	-1.63	-1.13	-0.893	-1.43	0.684	-1.26	-1.18	-2.27	0.272	-1.38	-0.407	-0.358	-1.77	-0.812	-1.58	0.697	-0.000435	-2.29	-0.566
test_117	1	0	-1.62	-0.475	-0.939	-1.23	-0.332	-1.46	0.789	-0.764	0.272	-0.623	-1.18	1.22	-0.125	-1.83	0.21	-1.32	0.0229	-1.06	-1.6	0.807	-0.0133	-0.721	-0.459	-0.52	-0.569	-1.07	0.528	-1.32	-1.23	-1.12	-1.21	-1.61	-0.705	1.33	-2.06	-1.18	0.741	0.875	0.395	-2.74	-0.21	-1.01	-0.573	-1.32	1.32	-0.67	-0.651
test_118	1	0	2.05	0.354	0.28	-0.161	0.63	0.914	0.683	0.968	0.925	2.93	0.893	-0.0717	-0.129	-0.461	0.672	1.39	-0.881	1.61	0.222	-1.29	1.4	-1.54	-0.531	0.971	-0.586	0.199	0.472	0.125	-0.468	-0.288	0.305	1.59	0.377	-0.101	-0.608	0.903	-0.371	0.147	-1.2	1.34	-0.929	0.393	0.447	0.663	0.213	-1.53	0.218
test_119	1	1	1.21	0.0527	-0.0791	-0.987	-0.315	0.0578	0.331	-0.455	0.273	-0.672	0.0601	0.311	-1.1	-2.31	2.51	-1.45	-0.342	0.75	0.312	0.0823	-0.218	-0.619	0.106	-1.14	0.106	1.08	-0.195	-1.56	-1.17	0.145	0.979	-0.285	1.2	-0.35	-0.891	-0.999	-0.366	0.617	-0.667	-0.175	1.42	-1.02	0.869	1.25	0.303	-0.511	0.61
test_120	1	1	-0.0414	-1.78	-0.648	-1.04	-0.807	-0.689	-1.25	0.0695	-1.04	-0.928	-1.45	-0.788	-2.53	-2.43	0.14	0.167	-1.73	-1.37	-0.444	-2.15	-2.04	1.55	-0.766	0.255	0.901	-1.29	0.584	-1.25	-1.1	-1.62	-1.19	-0.542	0.0113	-1.02	-2.09	-0.0392	-0.53	0.53	0.433	-0.0782	-2.89	0.809	1.3	-0.519	-1	0.568	-1.3
test_121	0	1	-0.438	-1.15	1.03	1.32	0.219	0.0239	-0.12	0.0592	0.373	0.182	0.462	-0.0155	0.243	-0.896	-1	0.0798	-1.84	0.339	-1.69	-1.11	0.285	-1.89	-0.147	-0.94	0.547	-0.822	-0.321	0.945	0.844	0.814	1.44	-0.406	0.115	-0.697	0.0258	1	-1.01	-0.569	0.0878	-1.08	0.181	-0.63	-0.186	-0.386	-0.465	-0.513	0.762
test_122	0	0	0.725	-0.07	2.4	1.02	0.669	0.54	0.709	0.612	-1.69	-0.334	1.16	1.93	0.636	1.14	2.97	0.796	-0.0459	-0.118	2.03	-0.109	0.586	0.376	-0.589	1.48	2.38	1.25	0.0867	-0.749	2.21	0.851	0.598	-0.771	0.628	2.13	0.387	1.28	0.28	1.15	-0.562	0.66	1.03	2.03	0.444	-0.598	-0.29	0.289	0.385
test_123	0	1	-1.74	-0.0936	1.09	0.394	-1.85	1.22	-1.94	-0.0652	0.974	0.536	-0.175	-1.35	1.25	-1.08	-0.653	-1.15	-0.962	-0.305	-0.794	-0.327	-0.8	0.694	1.57	-1.84	0.283	-1.93	-0.727	-1.53	-0.923	-0.779	-0.512	0.0358	-1.62	0.0273	0.208	-0.251	-0.71	1.53	0.297	2.66	1.67	-0.439	-0.508	1.75	-2.77	0.057	-2.13
test_124	0	1	-2.4	-0.65	1.04	-0.313	-1.27	-0.61	-0.476	-0.429	-0.148	1.27	-1.11	0.129	0.238	1.05	0.519	0.621	1.28	-1.01	-0.437	0.24	0.643	-0.42	0.382	-0.212	-0.126	0.344	-0.944	1.49	-1.04	-2.37	-0.346	-0.333	0.454	-0.654	0.721	-0.864	0.411	2.32	1.09	-1.51	0.745	-0.776	-1.4	-0.89	1.79	-1.11	-1.03
test_125	0	0	-1.09	-0.236	-0.933	-1.57	-0.275	0.246	-0.212	-0.786	-1.36	-0.118	1.39	1.91	-2.09	-0.847	-1.18	-0.141	-0.698	-0.117	1.22	0.738	-0.0638	-1.6	-0.347	-0.394	-0.48	-0.2	0.379	0.835	1.12	-1.32	-2.01	0.496	-0.129	-0.604	0.57	0.156	-2.88	-0.577	0.467	-0.31	-0.335	-0.259	-0.133	0.914	0.277	0.109	-1.4
test_126	1	0	-0.678	-0.639	-0.735	-0.257	-0.449	-2.59	0.189	0.958	-1.02	-0.891	0.167	0.18	-0.639	0.608	-0.779	0.215	-1.49	0.375	1.71	-1.14	-0.421	1.42	-1.73	-0.179	-1.39	-0.887	-1.03	0.415	-0.865	-0.0213	-0.262	-1.07	0.541	-1.27	-0.352	-1.92	-2.3	-0.908	0.351	-0.156	-0.276	-0.272	1.58	1.24	0.42	-0.0847	-0.44
test_127	0	1	0.749	-1.65	0.362	-0.122	1.84	0.538	-0.469	-0.747	0.118	0.899	-0.572	-0.309	0.678	-1.4	-0.658	-0.531	0.237	1.19	1.26	-0.391	0.529	-0.00938	0.824	-0.328	-0.0994	-1.56	-1.42	-0.191	0.507	1.49	0.259	0.763	-0.814	0.846	-1.5	1.27	0.874	0.901	-0.862	2.85	-0.875	0.386	-0.903	0.344	-0.585	0.455	-0.338
test_128	1	1	-1.16	0.699	-0.443	-0.311	1.41	0.0792	1.16	1.65	1.15	1.53	0.0409	-0.521	-0.0291	1.63	0.314	1.36	-1.93	1.38	0.763	0.562	0.414	0.186	1.36	0.989	1.54	-0.594	-0.396	0.217	0.433	2.4	1.27	1.68	-1.06	2.18	-1.42	0.378	-0.217	-0.169	0.563	1.48	-0.186	0.646	0.662	-0.519	3.13	0.57	1.45
test_129	0	1	-0.829	-1.36	-0.942	-0.0195	-1.85	0.701	0.949	-0.0486	0.272	0.505	-2.62	-0.204	0.146	-0.328	-2.82	-1.09	-1.63	-0.0164	0.0892	-1.86	-0.611	0.324	-1.41	-1.07	0.263	-1.05	-0.177	0.871	-1.33	1.03	-1.01	1.09	-0.442	-1.63	1.18	-0.175	-0.151	-0.501	-0.77	1.57	-0.468	-0.263	-0.788	-2.27	0.494	-1.14	-1.43
test_130	1	1	-0.333	-1.57	1.3	0.0714	-0.377	-2.36	-2.63	0.212	-0.567	-0.299	-0.694	-2.97	-0.208	0.138	0.295	0.281	-1.47	-0.177	-2.1	0.591	-0.843	-0.789	-1.9	-1.12	-1.33	-0.501	0.63	-0.61	-1.45	-1.89	-1.77	-2.54	-1.69	-1.63	-0.283	0.14	0.768	-0.049	-0.482	-0.148	0.938	-1.79	1.38	0.295	-0.101	-0.347	-0.217
test_131	1	0	-0.897	-0.598	-2.29	-0.618	-2.53	-0.855	0.664	-1.56	-0.122	0.178	0.143	1.43	0.212	-0.883	-1.47	-0.177	-0.381	0.349	-1.16	-0.104	-1.03	-0.135	1	0.879	-0.929	-0.0145	-0.108	1.06	-1.15	1.19	-0.881	-0.0354	-1.19	-0.51	0.607	-0.321	0.459	-0.789	-1.27	-0.0187	1.11	0.0446	-0.00928	-0.768	-0.818	0.172	-0.22
test_132	1	1	-0.726	-1.66	-1.11	-0.0332	-0.152	-0.1	2.07	0.0241	-1.76	-1.44	-0.935	-0.792	0.687	-0.737	-0.595	1.4	-1.35	-0.986	-0.929	-0.242	-0.138	1.09	1.2	-0.725	-1.46	-0.789	-0.528	-1.6	0.547	-1.04	-0.38	0.508	0.778	-0.437	-0.749	-1.83	-3.3	-1.5	-2.16	0.21	-0.712	-1.59	-0.467	-0.847	-2.02	-2.93	-0.685
test_133	1	1	0.33	-0.0516	-1.4	-0.0908	-0.491	-0.707	1.17	-1.54	0.39	0.03	0.612	-0.219	-1.25	0.0954	0.63	-0.816	-0.401	0.527	0.357	0.688	-2.62	0.247	-1.18	1.38	-1.07	2.52	-1.1	0.453	-0.0875	0.667	-0.62	-1.33	-1.38	-0.606	-0.0327	-0.468	-0.902	-0.579	1.04	-0.111	-1.64	-0.0393	0.251	0.833	0.218	0.608	0.457
test_134	1	1	-0.511	0.371	-0.603	-0.668	-0.217	1.31	-0.758	-0.405	-1.89	-0.599	1.02	1.03	-1.37	-0.897	0.917	0.0905	0.752	0.419	-1.08	0.174	1.07	0.574	-0.49	0.363	-0.52	-1.44	-0.158	-0.35	0.082	0.569	0.742	0.411	-0.0929	-0.642	-0.466	0.153	-1.49	-1.07	-0.309	0.299	2.63	-0.816	-0.566	0.446	0.568	0.164	0.807
test_135	0	0	1.01	-0.85	-0.705	1.38	-0.0368	1.14	-0.513	0.979	0.348	-1.26	-0.164	1.13	0.241	0.323	-0.618	2.21	2.03	1.15	-0.324	0.164	0.171	0.622	1.17	0.333	-0.997	-0.153	-0.444	1.4	1.25	1.11	-0.517	0.63	0.521	-1.02	-0.917	0.483	0.317	-1.03	1.68	0.27	-0.375	-2.23	0.318	-3.08	0.466	-0.853	0.0746
test_136	0	1	-1.85	-1.28	0.46	-1.18	-2.07	-1.69	-1.71	-1.4	0.288	-0.562	-0.936	0.139	-0.656	-2.21	-3.7	-0.384	0.757	-0.157	-1.55	-2.36	-0.674	-2.95	-0.369	-0.375	-1.3	-1.61	-0.817	-2.03	-0.643	-0.9	-0.206	-0.511	-0.941	-0.316	-0.226	-1.06	-0.611	0.853	-0.963	-0.272	-0.708	-0.158	-2.38	-1.27	0.813	2.44	-0.606
test_137	1	0	0.12	1.35	0.632	-0.173	-0.242	2.32	1.13	1.97	2.56	1.54	1.12	0.636	1.29	0.536	-1.01	1.09	1.06	-0.476	-0.69	0.746	0.39	0.438	2.48	2.65	2.32	0.667	-1.92	-0.00347	-0.244	-0.176	0.0221	0.551	-0.319	0.689	0.577	-0.183	0.205	-0.156	0.688	0.977	-0.0672	1.91	-0.442	-1.32	-0.862	2.86	0.36
test_138	0	1	1.61	1.24	1.38	-0.229	1.07	-0.544	0.175	0.234	0.315	0.241	3.09	-1.36	1.33	-0.132	-0.0819	1.61	1.34	-0.0195	0.0329	2	-1.28	1.88	-0.978	1.7	1.28	0.797	-0.3	1.46	0.608	-0.15	2.11	-0.335	-0.654	-0.227	0.402	0.167	1.42	0.803	1.04	-0.532	-0.00496	0.719	0.242	1.05	0.322	-2.1	1.03
test_139	1	1	-0.312	-0.849	-0.916	-1.08	-0.683	0.322	0.325	-0.252	-1.13	0.859	-0.223	0.878	1.32	0.975	0.495	-0.991	-0.443	-0.999	-2.07	-1.37	-0.0499	-0.47	1.92	-0.148	-0.995	-1.56	0.713	0.0294	-0.745	0.766	-0.645	-0.626	-0.302	0.38	0.297	0.925	-1.64	-2.09	0.891	-1.06	-0.688	-0.787	-0.618	0.236	-1.74	0.112	0.465
test_140	1	0	-0.27	0.441	-0.997	-0.594	-1.28	-0.304	0.445	0.0696	-1.25	-0.0762	-1.06	0.0439	-1.44	-0.357	-0.936	-1.54	-1.53	-1.58	-0.475	2.75	-0.985	0.579	-0.982	-1.32	-0.177	-0.245	-0.601	-2.04	-0.286	-0.241	0.419	0.0112	0.0635	-0.329	-2.97	0.0597	1.44	0.254	-1.06	-0.175	-0.334	0.168	0.913	-0.929	0.247	-0.161	-1.22
test_141	1	1	-0.332	0.76	0.342	-0.322	0.387	0.0994	-0.947	-1.76	0.153	0.067	-1.15	1.07	-0.903	0.498	0.00387	0.55	-1.03	-0.325	0.528	-0.162	0.791	-0.361	0.349	-0.0024	0.571	-0.0671	0.145	1.07	-0.35	-0.72	0.323	0.343	0.0496	0.0576	-2.2	0.251	-1.73	-2.29	1.61	-0.288	-1.09	0.869	-1.28	-1.96	-0.479	-2.01	0.747
test_142	1	1	0.457	1.92	0.403	0.367	0.646	1.28	-0.0587	-0.291	-1.5	-0.85	-1.15	-0.0147	1.29	1.62	0.416	-0.243	-0.0596	0.579	1.08	0.147	-0.749	0.796	2.49	1.02	1.53	1.88	0.00806	3.03	-1.65	0.879	0.836	1.18	1	0.0847	-0.319	1.01	-0.324	-0.972	1.32	0.27	0.104	0.144	1.34	0.00618	0.364	0.922	1.22
test_143	0	1	-0.931	0.396	0.244	-1.83	0.0447	0.389	-0.561	-0.667	-0.497	0.746	-0.509	0.445	-1.8	0.0897	0.628	-0.982	0.34	0.244	-1.45	-0.665	0.443	-0.915	-1.52	0.789	-1.53	0.0408	-1.24	-0.801	-1.39	1.31	-0.244	-0.502	0.785	0.837	0.454	-0.88	0.148	-0.179	-0.189	-0.26	0.938	-0.67	0.872	-0.77	0.889	-0.0367	0.514
test_144	1	1	0.818	0.382	-0.444	-0.734	-1.22	-1.4	-0.0897	-0.822	1.13	1.02	0.385	-0.311	-0.562	1.27	0.441	0.65	-0.825	0.701	1.1	2.07	1.41	-0.882	1.05	1.28	0.339	-0.59	-0.0849	0.0203	-1.58	-0.704	-0.292	-0.38	0.245	-0.508	-0.697	-1.39	0.831	0.606	-0.0689	1.19	0.855	-0.482	-0.417	-1.33	-1.18	1.18	0.19
test_145	0	1	-0.238	-0.883	-0.484	-0.2	0.725	-0.319	0.0211	1.33	-0.991	-1.26	0.232	-0.327	-0.808	-0.735	-0.269	-0.592	1.53	0.534	0.435	0.47	-0.481	1.99	-1.05	-1.06	0.239	-0.469	1.24	-0.598	0.351	-1.84	0.424	-0.709	0.472	-0.93	0.258	2.2	0.515	1.38	-1	-1.65	-0.409	-0.287	0.106	1.24	-0.234	0.918	0.831
test_146	0	0	-0.59	-0.0192	-0.115	0.656	0.116	0.393	0.415	0.866	0.415	0.0742	0.595	-0.487	-0.785	-0.0604	0.86	0.542	-1.24	-1.16	0.511	-1.17	0.77	1.67	-1.23	-1.18	-0.59	-1.67	0.4	-1.62	0.145	-0.777	-0.725	0.577	-1.33	1.42	0.742	-0.708	-1.45	0.792	-1.27	-0.891	0.59	1.08	1.68	-0.491	-0.699	0.51	0.647
test_147	0	1	-0.736	-0.0727	-0.142	0.66	0.171	0.409	0.469	0.799	0.422	-0.0122	0.468	-0.443	-0.744	-0.085	0.9	0.527	-1.22	-1.25	0.475	-1.18	0.75	1.65	-1.28	-1.35	-0.628	-1.62	0.363	-1.23	-0.281	-0.812	-0.77	0.461	-1.29	1.46	0.69	-0.723	-1.32	0.83	-1.27	-0.938	0.544	1.02	1.73	-0.452	-0.751	0.501	1.11
test_148	0	0	0.194	0.479	1.04	-0.0298	-0.339	-0.111	-0.0786	-1.49	0.562	-0.0883	-1.26	-0.88	-0.241	-2.64	-2.46	1.05	-0.264	-0.943	-0.64	-1.14	-1.47	-0.718	-0.888	-1.35	-0.521	-0.405	-2.35	-0.129	-1.67	0.356	-1.14	-1.52	0.294	-0.998	-1.44	-1.17	-2.46	-0.297	-1.21	1.06	-1.5	-0.655	0.265	0.12	-0.607	-1.09	-1.41
test_149	0	1	-0.926	-1	-2.26	-0.599	-2.48	-0.518	0.309	-1.47	-0.284	0.135	0.091	1.41	0.318	-0.94	-1.77	-0.138	-0.39	0.301	-1.1	-0.453	-1.01	-0.357	1.33	0.867	-0.859	-0.352	-0.0372	1.47	-1.17	1.32	-0.922	0.197	-1.23	-0.568	1.07	-0.316	0.457	-0.752	-1.26	0.00414	1.09	-0.0176	0.0956	-0.725	-0.818	0.192	0.155
test_150	0	1	1.21	-0.805	-0.105	1.08	-1.29	2.22	0.602	-0.554	0.579	-0.612	0.34	0.802	1.5	1.58	-1.01	-0.463	-0.288	0.72	-0.1	1.09	0.415	-0.511	0.662	0.283	0.501	-0.553	1.23	-0.154	1	0.0399	-0.166	-0.341	0.952	1.09	0.0726	1.46	0.678	2.23	0.0222	1.73	1.01	0.179	0.127	1.1	1.28	0.733	0.621
test_151	0	1	2.01	0.0699	0.248	-0.116	0.701	1.28	0.357	1.06	0.932	2.87	0.86	0.113	-0.137	-0.406	0.282	1.26	-0.879	1.63	0.271	-1.64	1.32	-1.58	-0.149	0.907	-0.563	-0.0939	0.533	0.47	-0.388	-0.261	0.407	1.96	0.4	-0.0165	-0.241	1.04	-0.517	0.0626	-1.23	1.27	-0.847	0.365	0.384	0.693	0.329	-1.47	0.476
test_152	0	1	-0.788	-1	0.406	1.17	-1.36	-0.69	-0.0942	1.83	-0.33	-1.63	-0.879	0.26	0.339	0.629	-0.624	-0.43	-0.952	-1.34	0.041	-0.882	0.154	0.226	0.74	-0.274	0.549	0.876	-0.656	-1.52	0.162	0.314	1	0.166	0.643	-0.955	0.525	0.453	-2.01	2.21	0.544	0.443	-0.686	-1.35	0.618	-0.213	-0.401	1.17	-0.31
test_153	1	1	1.02	-0.442	-0.67	1.35	-0.102	0.757	-0.128	0.9	0.242	-1.26	-0.328	1.08	0.286	0.249	-0.223	2.18	2.01	1.21	-0.211	0.513	0.285	0.554	0.798	0.303	-0.901	0.0864	-0.492	1.71	0.57	1.05	-0.516	0.366	0.429	-1.11	-1.19	0.497	0.339	-1.07	1.77	0.281	-0.355	-2.25	0.316	-3.12	0.488	-0.896	0.376
test_154	0	1	-0.0868	0.433	-0.158	-0.278	1.62	1.08	0.953	0.146	0.593	-0.925	1.53	1.4	0.435	2.31	0.854	1.18	0.715	1.46	-0.0121	1.25	-0.677	0.318	-1.06	1.82	0.3	0.255	0.761	0.403	-1.2	-0.208	-0.217	0.44	2.79	0.547	1.24	0.96	1.17	0.611	2.07	-0.827	0.0906	3.05	1.16	0.00181	0.843	1.81	0.217
test_155	1	1	0.212	-0.529	1.54	-0.496	-0.31	-0.269	-0.661	-0.18	-1.62	-0.563	-1.7	-0.797	-0.261	-0.0482	-0.0787	-0.186	-0.386	-0.406	0.12	2.03	-1.04	-1.31	-2.55	-0.283	0.373	-0.462	-1.16	-1.63	-0.104	-0.0751	0.256	1.09	-1.33	0.18	1.88	-0.0833	1.14	-1.77	-1.03	-1.12	0.593	-0.472	-0.52	-0.663	-0.998	-1.68	-0.752
test_156	0	1	1.44	-0.554	-0.0673	-0.42	0.5	0.193	1.62	0.723	1.23	2.27	0.859	0.0218	-0.0295	-1.33	-1.44	-1.34	0.438	0.871	-0.646	0.594	-1.11	0.164	0.317	1.52	-0.285	-0.729	-0.0444	0.793	-0.0905	-0.509	1.37	1.77	1.44	-0.0634	-0.228	-0.795	-0.623	-0.323	0.345	-0.173	0.6	-1.38	-1.38	-0.169	-0.292	-0.993	0.104
test_157	1	1	0.108	-0.584	1.38	-0.591	-0.295	-0.314	-0.655	-0.12	-1.68	-0.476	-1.66	-0.89	-0.289	0.0244	0.00796	-0.185	-0.432	-0.54	0.0811	2.04	-0.898	-1.41	-2.54	-0.328	0.276	-0.451	-1.25	-1.67	-0.0504	-0.13	0.371	1.15	-1.22	0.179	2.06	-0.0943	1.22	-1.85	-0.988	-1.13	0.638	-0.403	-0.608	-0.649	-1.02	-1.69	-0.806
test_158	1	1	-0.218	-0.619	-0.566	-0.285	0.381	-0.852	-0.297	0.0798	-1.24	0.104	-1.92	0.00353	0.0133	-0.0619	1.24	-1.24	-1.32	-0.22	-1.18	1.49	1.12	0.645	-0.197	1.03	-0.46	-0.2	1.24	-0.947	-1.35	-0.669	-0.6	1.63	0.95	-0.253	1.28	1.81	-0.0237	-0.274	-0.212	0.2	-1.17	0.0715	0.151	0.615	-1.24	1.83	-0.263
test_159	1	1	-1.04	1.13	0.459	-0.938	0.757	0.442	-0.279	-0.614	1.44	-1.32	-0.612	0.468	0.266	0.581	-0.573	0.219	0.874	-1.16	1.73	0.843	-0.585	-0.284	-0.149	0.352	1.53	-0.625	-0.938	-1.2	0.00416	0.146	1.17	-2.21	0.683	0.731	-0.423	1.02	0.744	-1.16	0.48	0.974	-0.362	0.133	-0.409	1.28	-0.872	-1.59	-0.954
test_160	1	0	-0.261	-0.818	-0.831	-1.26	-0.78	0.259	0.275	-0.338	-1.26	0.781	-0.114	0.918	1.36	1.02	0.512	-0.958	-0.397	-0.911	-2	-1.5	-0.0791	-0.474	1.86	-0.139	-0.871	-1.59	0.671	-0.305	-0.449	0.706	-0.624	-0.751	-0.258	0.287	0.28	0.903	-1.56	-2.03	0.91	-1.13	-0.758	-0.706	-0.673	0.278	-1.68	0.145	0.189
test_161	0	1	0.184	0.739	-0.413	-1.06	-2.62	0.522	-0.494	-0.425	-0.632	-2.05	0.273	-0.137	-2.71	-0.781	-0.141	-1.8	-0.64	-0.187	-1.26	1.25	-0.0599	-1.2	-0.878	-0.745	-0.813	-1.76	-1.32	0.421	-0.708	-0.453	-0.558	-1.59	-0.61	0.312	0.0585	0.172	0.425	-0.805	-0.419	-0.944	0.128	-1.17	-0.19	-0.686	0.949	-1.54	-0.166
test_162	1	0	-0.803	-0.127	-0.452	0.0398	-1.45	-0.646	0.839	-1.03	-0.747	-1.41	0.595	-0.719	0.646	-1.2	0.162	-0.643	1.62	0.5	-0.274	-0.416	-0.148	0.99	-1.09	1.46	-0.856	1.39	-0.467	-0.827	-1.02	1.58	-1.05	-0.532	-1.46	0.631	1.01	-0.862	-0.0414	-1.89	-0.342	-0.602	0.603	-0.97	0.626	-0.181	0.634	1.17	-1.44
test_163	1	0	0.0958	0.281	1.02	-0.549	0.676	0.64	0.329	0.442	1.22	-1.69	-0.923	-1.06	0.154	0.608	-0.125	-0.791	1.6	-0.509	0.733	0.601	-0.108	-1.31	1.15	0.619	-0.626	1.74	2.7	-0.26	-0.000894	-0.707	-1.34	0.208	0.755	0.103	0.234	0.185	-1.18	-0.139	0.139	-0.92	0.138	-0.158	-2.3	0.121	-1.31	-0.48	1.55
test_164	0	0	0.383	0.449	-0.0971	-0.473	0.426	0.025	-1.64	0.498	-0.2	1.41	-0.19	-0.501	-0.281	-0.13	-1.29	-0.892	0.661	-1.98	-0.752	-1.46	-0.693	1.57	-1.66	0.98	0.181	-1.42	-0.854	-0.8	0.951	-0.0958	-0.497	-0.897	-0.464	-1.13	0.737	-0.657	-1.38	-0.0255	-0.358	0.0891	0.788	-0.715	0.636	-1.44	2.55	-1.32	0.162
test_165	0	1	0.985	-0.412	-1.04	0.565	0.637	-1.06	2.09	-2.1	-1.55	0.238	1.36	-0.0889	0.353	-1.17	-0.168	0.862	0.686	-0.285	0.0394	-2	-0.162	-0.236	-0.0456	-0.457	0.0498	-1.56	1.32	-0.885	0.545	-0.458	0.63	0.0663	-0.429	-0.674	-0.221	2.11	-0.556	0.64	-1.32	1.12	-0.27	-0.311	0.602	0.283	-0.612	-0.389	-0.442
test_166	1	1	-0.268	0.36	1.48	-0.424	-0.325	0.183	-0.0123	0.476	-0.526	0.474	-2.38	-1.7	0.0503	-0.479	0.431	0.757	0.00592	-0.131	-0.482	0.888	0.892	0.104	-0.375	0.77	0.733	0.493	-1.14	-1.01	0.147	-2.07	0.111	-1.74	-0.268	-0.11	0.591	0.21	0.357	-0.495	0.421	1.24	-1.12	0.318	0.406	-1.53	-0.319	1.35	-2.32
test_167	1	1	2.17	2.87	-1.57	0.913	-0.546	-0.0818	-1.84	0.253	0.157	-0.403	0.335	0.161	0.246	-0.205	1.91	0.486	-1.31	0.454	-0.784	-1.57	0.343	-2.95	-0.567	0.552	-1.16	1.47	0.244	-0.821	-0.211	-0.717	0.729	-0.141	0.365	-0.315	-0.355	0.512	-0.204	-1.16	-0.662	-2.32	-0.756	-0.355	-0.286	-2.09	-0.415	0.144	-0.429
test_168	0	0	0.635	-0.863	-1.64	-0.982	-0.547	-0.87	-0.249	-0.866	0.44	0.268	0.67	-0.792	-0.907	-0.573	-0.38	1.08	-1.18	-1.53	0.659	-1.16	-0.0208	-1.49	0.463	-0.559	-0.774	-0.751	-0.346	-1.27	1.01	-1.47	-1.12	-0.447	-0.00854	1.19	-0.697	0.647	1.41	0.0502	0.512	0.439	-0.26	0.803	-0.237	-0.459	0.881	-0.757	-0.0124
test_169	1	1	0.763	1.71	1.42	1.04	1.06	0.501	-1.02	-0.27	-1.16	0.556	-1.57	-1.04	0.745	0.392	-0.762	-0.112	1.21	2.29	2.24	0.366	1.76	-1.43	-0.521	0.268	0.693	1.31	-0.13	0.894	0.461	1.51	0.339	0.0225	2.38	0.846	-0.305	2.08	0.193	0.437	-0.26	0.803	1.38	-0.403	1.85	0.225	0.793	0.293	0.432
test_170	1	0	2.62	1.02	1.26	1.83	2.32	0.906	-0.408	0.385	1.73	-0.716	1.51	-0.527	2.02	0.706	-0.332	0.971	1.02	0.685	0.44	-0.697	-0.415	0.677	1.08	1.27	-1.35	1.83	0.278	2.22	1.21	0.595	0.708	-0.271	-0.777	0.584	0.816	1.79	0.343	0.429	1.81	-1.69	0.407	-0.526	0.659	0.227	0.66	1.8	0.0158
test_171	0	0	0.804	-1.24	0.0612	1.15	0.126	-0.649	-0.461	-1.32	1.25	-2.8	-0.718	-0.00374	-0.0324	-0.123	-0.96	1.21	-0.397	0.169	-0.343	-1.5	1.07	0.424	-0.608	-0.329	-1.09	-2	0.455	0.316	0.466	0.101	0.555	0.341	-0.886	0.375	-0.594	0.842	0.146	-0.4	0.542	0.975	1.22	-1.12	-0.547	1.49	0.903	-0.38	1.32
test_172	0	1	-1.23	1.18	0.805	-0.348	-0.527	-0.379	-1.07	-0.646	0.163	-1.04	0.0281	-0.644	0.0388	-0.953	0.19	-0.341	0.0116	0.0194	1.93	0.0764	2.18	0.371	1.34	-0.37	-0.486	0.77	-1.75	0.252	-1.61	0.11	0.847	1.55	0.748	0.106	-1.72	-0.0277	-0.88	0.541	1.29	1.05	-1.16	-0.241	-0.141	-1.1	0.557	0.113	-0.702
test_173	1	0	-0.0687	-0.268	-1.26	-0.929	-0.495	-0.512	-0.769	1.37	-0.337	-0.126	-1.35	0.438	-1.91	-2.11	-0.865	-1.49	-1.64	-0.278	-0.378	-0.296	-1.46	0.375	-1.14	-0.759	-1.71	0.225	-1.38	-0.0196	-1.52	-0.557	0.306	-0.456	-0.865	-1.34	-0.799	-0.144	-0.797	0.61	0.551	0.911	0.438	-0.94	-0.0002	0.331	0.0468	0.568	-1.71
test_174	0	0	-1.51	-2.07	-0.459	-0.451	0.541	-2.08	0.705	-0.935	-0.94	-1.09	1.31	0.375	-0.971	0.869	-0.289	0.588	-0.693	-0.552	0.265	0.271	0.195	-2.78	0.508	-0.788	-0.119	-0.766	0.721	-0.44	1.72	0.45	-0.453	1.29	-1.37	-1.63	-2.2	2.2	1.11	-1.86	1.03	0.579	-0.278	0.00887	1.18	-0.0579	-1.42	-0.489	0.251
test_175	0	1	0.52	-0.0434	0.46	-0.629	0.0459	-1.85	-1.31	1.86	-0.865	-0.902	-0.899	-0.885	1.05	1.88	-1.54	0.433	0.923	-1.26	-0.141	0.458	0.12	1.4	-0.726	1.31	0.0555	0.0931	0.184	-0.135	-1.94	0.604	-0.0345	-0.441	0.962	2.34	1.07	-0.321	-0.44	-0.076	0.285	0.268	0.918	-1.98	1.62	0.344	0.389	0.231	1.36
test_176	0	1	0.087	-0.615	0.445	0.059	0.0541	0.201	0.348	-0.503	0.277	-0.0296	-1.08	-0.926	0.911	0.825	-0.464	-0.352	0.783	-0.566	-0.654	-0.52	0.0937	-0.0325	-0.202	1.26	-0.572	-1.19	0.0838	0.592	-0.575	-0.149	0.016	-0.0103	-0.69	-0.292	-0.594	2.03	-0.513	0.543	-1.73	0.44	-0.382	0.125	-0.244	-0.171	-0.716	-0.572	2.09
test_177	0	1	1.28	-0.578	-0.13	1.18	-1.28	2.25	0.675	-0.525	0.507	-0.558	0.334	0.848	1.49	1.5	-1	-0.535	-0.225	0.666	-0.0202	1.02	0.423	-0.483	0.604	0.321	0.378	-0.56	1.22	-0.234	0.962	-0.0439	-0.171	-0.391	0.996	0.971	0.142	1.49	0.725	2.15	0.00681	1.65	1.01	0.144	0.105	0.977	1.2	0.73	0.554
test_178	1	1	-0.00236	-1.64	-0.114	-0.518	-0.238	0.912	-0.667	-1.36	1.47	-0.525	0.5	-0.17	-0.742	0.51	0.341	0.557	-0.457	0.527	-0.0161	-0.195	0.317	-1.27	-0.507	0.226	-1.8	0.314	-0.675	-1.23	-1.21	-0.711	0.228	-1.18	0.537	-0.201	1.2	0.531	-0.401	0.528	-0.6	0.632	-0.261	0.656	0.635	1.13	2.04	0.381	1.01
test_179	1	1	-1.04	-1.96	-0.407	-2	-0.275	-1.21	-1.34	0.446	-0.449	-0.662	-2.03	-1.33	-0.82	-0.839	-0.96	0.407	-0.417	-0.303	0.905	-0.372	-0.897	1.07	-1.45	-1.13	-2.08	1.4	-0.938	-0.177	-0.308	-2.15	-2.85	-0.207	0.414	-0.0956	-1.54	-0.601	-0.408	-2.67	0.292	0.354	-1.02	1.6	0.00951	-0.979	-0.529	-0.463	-0.0458
[truncated: 54 more columns]
