# Supplementary material for: A multimodal ConvNeXt-Tiny deep learning model for simultaneous prediction of IDH mutation and Ki-67 expression in gliomas
Source: PLoS One. 2026 Jun 26;21(6):e0351757. doi: 10.1371/journal.pone.0351757 (PMC13308780; doi:10.1371/journal.pone.0351757)
Supplement: S1 File — This file contains the de-identified tabular data underlying the findings of this study, including cohort assignments, clinical variables, molecular labels, extracted radiomics features, deep learning features, model prediction signatures, and numerical data used to generate the figures and tables. (ZIP) [file pone.0351757.s012.zip › Radiomics_test__T2WI_test_radiomics.csv]

sample_id	y_idh	y_ki67	T2WI_firstorder_Energy	T2WI_firstorder_Entropy	T2WI_firstorder_Kurtosis	T2WI_firstorder_Maximum	T2WI_firstorder_Mean	T2WI_firstorder_Minimum	T2WI_firstorder_Skewness	T2WI_firstorder_Variance	T2WI_shape_MeshVolume	T2WI_shape_VoxelVolume	T2WI_shape_SurfaceArea	T2WI_shape_SurfaceVolumeRatio	T2WI_shape_Maximum3DDiameter	T2WI_shape_Maximum2DDiameterSlice	T2WI_shape_Maximum2DDiameterColumn	T2WI_shape_Maximum2DDiameterRow	T2WI_shape_MajorAxisLength	T2WI_shape_MinorAxisLength	T2WI_shape_LeastAxisLength	T2WI_shape_Elongation	T2WI_shape_Flatness	T2WI_shape_Sphericity	T2WI_shape2D_MeshSurface	T2WI_shape2D_PixelSurface	T2WI_shape2D_Perimeter	T2WI_shape2D_PerimeterSurfaceRatio	T2WI_glcm_Autocorrelation	T2WI_glcm_JointAverage	T2WI_glcm_ClusterProminence	T2WI_glcm_ClusterShade	T2WI_glcm_ClusterTendency	T2WI_glcm_Contrast	T2WI_glcm_Correlation	T2WI_glcm_DifferenceAverage	T2WI_glcm_DifferenceEntropy	T2WI_glcm_DifferenceVariance	T2WI_glcm_JointEnergy	T2WI_glcm_JointEntropy	T2WI_glcm_Imc1	T2WI_glcm_Imc2	T2WI_glcm_Idm	T2WI_glcm_MCC	T2WI_glcm_Idmn	T2WI_glcm_Id	T2WI_glcm_Idn	T2WI_glcm_InverseVariance	T2WI_glcm_MaximumProbability
test_001	1	0	-1.59	-0.984	-0.357	-0.699	-1.16	0.15	-0.258	0.7	1.29	-0.789	0.853	-0.0498	0.097	0.143	0.0197	0.889	-0.621	-0.295	-2.12	-0.331	-1.22	0.852	1.21	-0.817	-0.574	0.064	0.12	-0.584	-0.688	-0.32	0.757	0.668	-0.352	0.465	-0.498	-0.917	-0.948	-0.726	0.0211	-0.802	-0.315	1.81	-0.609	-1.5	0.934	0.192	0.308
test_002	0	0	0.393	-0.505	2.37	-0.072	-1.25	-0.215	0.0403	1.22	-0.835	0.36	-0.198	-0.792	0.0262	0.961	0.82	0.516	1.11	-0.584	-0.0271	-0.323	-0.646	0.28	-0.604	-0.22	-1.98	0.443	-0.746	1.27	0.83	-0.289	-0.217	-1.15	0.402	0.0129	-0.198	1.26	1.45	-1.22	-0.508	1.73	1.3	-0.716	1.9	2.76	-0.786	-0.728	1.1
test_003	0	1	-0.388	-0.903	-0.416	0.888	-2.36	-0.862	0.903	0.0911	0.0922	-0.116	-2.31	-0.412	-0.359	0.0109	-1.18	-0.658	-2.35	-0.249	-0.827	0.281	-1.31	0.319	-0.203	0.979	-0.249	-0.87	-0.346	-2.56	-0.619	-0.322	-0.19	-0.104	-1.97	0.0192	-0.807	-1.76	-1.57	0.465	-2.13	-1.51	-0.93	-1.83	-0.608	-0.494	-2.6	0.00796	-2.05
test_004	0	0	-0.117	0.886	0.355	-0.448	-0.333	-1.2	-0.0864	-0.14	-0.335	-1.29	-0.172	0.768	0.454	1.54	-0.68	-1.22	1.55	0.236	-0.346	-0.667	-0.121	-0.721	1.19	0.355	1	0.89	1.52	-0.91	-0.407	0.149	-0.226	-1.11	0.816	-1.91	1.49	-1.56	1.89	1.66	-0.657	-0.339	0.703	-0.4	-0.122	0.933	-1.42	-0.355	-0.126
test_005	0	1	-1.59	0.338	-1.89	-0.659	-0.067	-0.535	-0.48	0.0439	-0.677	0.964	-0.0403	0.173	-0.865	-0.0761	1.71	0.873	-0.611	0.0754	-0.309	-0.145	0.767	-1.04	-0.508	1.24	-0.949	0.864	0.367	-0.731	-2.16	-0.816	0.0289	-0.396	0.433	-0.484	0.175	-1.05	-0.172	-0.479	0.232	-2.35	0.845	-0.9	0.0177	-1.18	-0.609	-1.68	-0.396
test_006	1	1	1.51	-0.54	-0.693	-0.141	-0.326	-0.385	-0.583	-0.365	-0.932	1.31	-0.783	0.911	0.49	-2.16	0.22	-0.873	-0.309	-0.0542	1.58	-0.0301	1.8	-1.12	0.0281	0.406	-0.57	0.618	-1.6	-0.03	1.57	0.743	-0.409	0.203	1.97	0.697	-1.28	0.558	-0.0905	0.941	0.892	0.816	-2.75	-0.00642	1.02	0.00944	-0.715	-0.139	1.44
test_007	1	0	1.2	-0.601	0.526	-0.45	0.134	1.62	0.256	0.911	2.39	1.29	1.15	0.332	-0.288	0.394	2.31	1.71	0.706	1.39	0.903	0.543	0.545	-0.111	0.911	-0.193	0.0829	1.02	1.39	-0.0371	0.85	0.537	0.872	0.578	0.0162	0.956	0.83	0.493	1.63	1.05	0.406	1.13	-0.00172	0.396	1.21	1.17	1.91	1.33	1.01
test_008	0	0	-0.396	0.00426	0.051	1.69	1.4	2.62	1.27	0.393	1	-0.376	-0.185	1.31	0.548	0.0547	1.71	-0.0395	2.08	2.06	0.59	1.52	-0.319	1.17	0.96	-0.751	1.97	0.875	0.0974	0.319	1.73	1.99	-0.981	-0.721	1.38	0.59	1.65	1.75	0.496	1.02	1.3	1.02	-0.7	2.81	1.17	0.0228	-0.885	-0.479	0.72
test_009	1	1	-0.657	-0.2	1.3	0.133	0.0908	0.817	-1.31	-0.589	0.349	-0.146	0.391	0.92	-0.932	-0.0409	0.539	-0.375	0.24	0.0701	0.767	-0.72	-1.02	2.12	0.703	-0.298	-0.834	0.0772	-1.1	-0.777	-2.07	0.747	-1	-0.299	-0.588	0.646	0.397	0.232	-0.231	1.03	0.344	-0.906	0.236	-1.02	-0.708	0.0605	0.987	-0.604	-0.0217
test_010	1	1	-1.49	2.1	1.28	-0.04	-0.265	-1.55	1.92	0.645	-0.825	1.17	0.0814	0.255	-0.661	0.0649	-1.29	1.01	1.87	2.23	0.115	0.556	0.347	0.237	0.953	1.79	1.43	0.896	0.498	0.265	-0.117	1.51	-1.4	1.33	-1.62	2.19	-0.708	0.591	1.15	-0.854	-0.588	-0.479	-0.448	1.03	1.2	-0.251	0.476	-1.31	-1.81
test_011	0	1	-0.334	-0.404	-0.592	-0.202	-0.467	1.52	0.77	-0.273	-0.535	-1.27	0.916	1.32	-0.959	0.0734	-1.63	-0.614	2.17	1.08	0.231	1.34	2.29	1.23	-0.583	0.651	1.8	1.66	0.414	0.435	1.74	-0.016	0.223	1.55	0.287	-1.55	-0.37	-0.696	0.185	0.277	-1.18	-0.21	1.07	-0.673	1.3	0.0192	0.448	-0.517	-1.11
test_012	1	0	1.14	-0.192	-0.519	-1.08	0.594	-1.29	-1.18	-0.602	-0.857	0.149	-0.788	-0.741	1.31	-0.179	0.418	-0.899	-0.869	1.1	1.12	-0.917	-0.0466	-0.971	0.286	2.04	-1.47	0.565	-0.897	-0.949	1.05	1.48	0.0961	-0.898	0.202	-0.707	-3.3	0.0217	0.136	-0.0909	-0.00954	2.12	0.363	0.264	-0.309	0.428	-2.19	-0.588	-0.931
test_013	1	0	0.349	-0.336	-1.08	0.616	0.622	0.519	-0.485	1.18	0.801	0.54	-0.0848	-0.0569	1.36	0.273	-0.252	2.23	1.56	1.33	-0.00265	0.853	-0.614	1.26	2.32	0.176	0.591	-0.489	0.173	-0.645	1.24	0.0407	0.651	0.803	0.152	1.38	1.58	0.644	0.265	0.77	-1.17	1.92	0.606	0.242	1.57	1.22	-0.409	1.45	-0.0764
test_014	0	0	-0.814	-2.04	0.346	-1.62	1.53	-0.136	-0.579	-1.61	-2.09	-0.978	0.0442	1.32	-0.205	-0.517	-0.0233	-1.04	0.319	-1.21	-1.04	1.21	-0.243	-1.56	0.157	1.22	1.47	-0.097	-1.26	-0.241	-1.8	0.525	-0.617	-0.802	-1.2	-0.444	0.207	-0.117	-0.559	0.315	-0.551	-0.00787	0.945	0.301	0.00709	0.666	-1.84	-1.01	-0.265
test_015	1	0	-1.22	1.14	0.735	-0.0219	-0.47	0.0279	0.376	0.0162	-0.0505	-0.00549	0.233	-0.86	-1.02	-0.965	-1.13	2.66	0.552	-0.859	-0.603	-1.36	0.362	-0.745	-0.222	0.49	-0.779	0.127	-0.655	-1.5	-0.387	-0.574	0.171	-0.726	0.116	-0.0522	0.635	0.961	1.06	0.00189	-1.3	-0.864	1.09	-0.456	0.222	0.387	-0.442	0.797	0.274
test_016	0	0	-0.421	0.337	-1.93	-0.0127	-1.62	-1.15	-0.0525	0.137	-0.413	-0.142	-0.103	-0.453	-0.494	-0.0202	0.395	-0.447	-1.04	-1.5	-0.409	-0.0242	-2.35	0.63	0.718	0.0377	-1.39	-1.72	-1.08	-0.897	1.16	-0.667	-1.79	0.916	-1.16	-1.77	0.302	-0.153	0.332	-1.42	-1.16	-0.961	-0.0611	-1.17	0.902	-1.53	1.54	0.494	0.292
test_017	1	0	-0.495	-0.487	1.44	1.6	0.961	-0.0362	1.09	1.8	-0.363	-0.0381	2.62	0.653	1.62	-2.93	0.796	1.35	-1.77	-0.204	0.661	1.43	-1.14	-0.894	0.889	-1.13	-0.759	1.73	1.32	0.359	1.14	-0.146	-1.38	1.22	1.47	0.273	1.08	1.25	-0.0271	0.42	-0.686	-0.707	-0.671	1.65	0.625	0.61	1.17	-0.497	-0.587
test_018	1	1	0.266	0.279	-0.376	-0.973	-0.422	0.233	-1.26	0.501	-1.34	0.13	-0.516	-0.203	0.65	-0.0552	-0.528	-1.35	-1.66	-1.24	0.132	-1.32	0.66	0.271	-1.49	-1.28	0.35	-0.174	0.0128	0.103	-1.1	0.674	-1.38	-0.534	-0.364	-0.571	-0.37	0.00991	0.647	-1.1	-1.37	-0.642	-0.288	-0.895	0.556	-1.93	1.13	-0.148	-0.994
test_019	1	1	-1.9	-1.11	-0.87	-0.793	-1.21	0.654	0.271	0.0502	0.69	2.12	1.61	0.206	-0.615	1.08	0.652	1.82	-0.9	-0.326	0.229	-0.423	-0.579	-1.01	0.0246	-0.383	-1.19	1.15	-0.474	-0.0749	0.298	0.69	-0.551	-1.98	-1.16	-0.717	-0.343	2.31	-0.333	-0.188	1.06	1.27	0.346	0.981	-0.912	-1.67	1.16	-0.399	-0.00562
test_020	1	0	0.0844	-1.08	1.09	0.648	0.192	0.399	2.27	-0.0746	0.442	-0.285	0.21	0.679	-0.853	-0.179	0.494	0.555	-0.572	1.68	-0.0294	-0.0241	0.435	0.607	0.898	-0.235	-0.761	0.41	-0.684	-0.255	0.203	-1.16	0.82	-0.422	0.688	2.27	0.124	0.236	-0.86	-0.979	-0.179	1.66	-0.0931	1.11	-0.152	1.27	0.0545	-0.32	-0.217
test_021	1	0	2.5	-0.577	0.637	2.62	-0.65	0.33	0.387	-0.482	1.16	-1.29	5.05e-05	0.285	1.23	-0.722	0.993	0.626	-0.789	0.92	0.613	-1.67	-0.124	0.0411	-0.501	0.102	-0.798	-0.626	-0.148	0.569	-0.857	-0.804	0.547	-0.337	0.803	0.506	1.32	-0.555	0.49	-0.821	-0.019	-1.47	0.283	-0.718	-0.208	-0.121	1.69	0.923	-1.05
test_022	1	1	-0.0876	0.282	0.205	-0.489	-2.23	2.24	-1.64	-0.671	1.37	1.8	0.184	-0.811	0.689	-0.303	-0.235	-0.621	-0.511	-0.514	-0.835	-1.57	-0.388	1.23	0.419	-0.254	0.172	-0.612	-0.949	0.859	0.718	0.154	0.626	-1.44	0.747	0.621	-0.05	-0.886	-0.578	1.1	-0.244	0.365	-1.96	-0.544	0.697	0.313	0.475	0.583	-0.447
test_023	0	1	0.624	0.663	0.792	0.428	-1.28	0.979	1.41	-0.725	-0.0137	-1.1	-1.91	-0.942	-0.743	-0.0434	1.6	1.32	0.844	-0.175	-0.286	0.341	1.12	-0.275	-0.0486	-0.343	-0.136	-1.75	0.408	0.679	1.33	2.26	-0.429	0.254	-1.25	0.22	0.415	-1.23	2.75	0.57	1.32	-0.0382	-1.28	-0.618	-0.126	0.134	0.869	0.846	-0.799
test_024	1	1	0.714	0.368	0.399	-0.457	-0.517	1.22	-0.189	1.83	1.64	0.246	-0.262	-0.321	-0.283	0.896	-0.358	1.41	-0.171	-0.91	0.2	-0.164	0.47	1.19	0.888	0.19	0.404	-1.16	2.02	0.664	0.646	-0.545	1.22	-0.814	0.985	0.43	-0.746	-0.515	-1.04	0.784	0.0519	0.0374	-0.0532	-0.711	0.707	1.52	0.389	0.702	0.764
test_025	1	1	1.32	0.676	0.316	0.253	-2.12	-0.792	-0.403	-2.67	-1.24	1.33	-2.16	0.727	0.209	1.62	-0.342	-0.466	0.138	0.59	0.214	-0.63	-2.05	0.641	-0.518	-0.241	-1.86	-1.39	-1.5	1.03	-0.467	-0.991	0.714	-0.101	1.46	0.271	-1.08	-0.725	-2.48	0.542	-0.814	-1.27	-0.0396	-0.946	-1.62	-1.35	0.346	1.49	1.49
test_026	0	1	0.72	3.42	0.257	0.628	-0.801	1.36	0.346	1.1	0.0793	1.65	-1.01	-0.563	0.583	-0.213	-0.75	0.812	2.1	1.71	1.32	-0.301	1.43	1.97	0.408	1.72	-0.757	1.39	-0.747	3.05	0.396	-0.596	1.13	1.21	1.21	2.09	0.603	0.17	0.138	1.42	0.808	-0.729	0.0151	0.765	-0.431	0.483	1.42	0.514	-0.312
test_027	0	1	0.797	-0.518	0.62	0.0547	0.0612	-0.0119	0.249	-0.809	0.144	-0.908	-0.505	-1.38	-1.24	-0.414	-0.903	0.43	-0.442	0.154	0.738	1.47	-0.29	0.00237	-0.516	-0.0923	-1.33	-0.115	-0.935	-0.735	-0.0222	-0.245	0.64	-1.49	0.1	1.17	0.253	-0.0924	2.3	0.482	0.271	-0.141	0.175	0.441	0.0654	0.489	-0.119	-1.41	-1.41
test_028	1	0	1.8	0.572	-0.0277	-1.67	-0.192	-0.234	-0.282	-0.428	0.529	0.301	0.389	-1.48	1.84	0.297	0.604	-0.811	-1.35	-0.899	-0.323	-1.19	-0.329	1.2	-1.95	-1.65	0.542	0.216	0.666	-1.94	-0.513	-1.02	-1.63	-0.755	-0.693	-0.81	0.112	-0.199	-0.368	1.44	-0.498	0.344	-0.706	-0.261	0.608	0.352	0.669	-0.856	0.22
test_029	0	0	-1.38	-1.12	0.395	-0.0317	1.41	-0.115	0.17	-0.345	-1.64	-0.0668	0.557	-0.131	-1.23	-0.383	0.356	1.34	-0.0896	-1.84	-0.782	-1.03	-1.65	1.27	-0.465	-0.498	1.05	-1.91	0.122	-0.759	-0.801	-1.03	0.356	-0.248	0.144	-1.12	-0.732	-1.3	0.236	-0.856	-0.283	0.941	0.542	-0.995	-0.389	-1.22	0.587	-0.774	0.282
test_030	0	0	-0.957	-1.04	-1.14	0.591	1.17	-0.876	0.292	-0.993	0.897	-2.57	-1.74	-1.46	1.74	-1.22	-1.18	1.15	-0.522	0.13	-0.269	-2.31	-0.621	1.43	0.255	0.642	0.304	-1.18	-0.917	-0.729	1.03	0.00835	-0.366	-1.58	-2.11	-0.00108	-1.79	0.893	0.0619	-0.717	-0.53	0.327	-1.36	-1.06	-1.12	-0.198	0.344	-1.47	-0.389
test_031	0	1	-0.149	-0.401	-0.0627	0.421	-1.11	-0.291	1.71	0.99	1.72	0.907	0.298	-0.525	-0.457	1.19	0.666	-1.82	0.04	0.188	-0.267	0.749	1.22	-0.0292	-1.38	1.62	1.22	-0.13	0.522	2.27	1	1.77	0.211	-0.476	-1.01	1.56	-0.905	-0.506	-0.102	-0.0792	1.42	1.08	-0.404	1.15	1.16	1.27	1.23	-0.126	0.369
test_032	0	0	0.861	0.458	-0.109	0.995	-0.82	-0.448	-0.818	-0.745	0.636	0.79	-0.949	0.533	-0.101	0.123	-0.6	-0.0273	1.05	-1.17	-0.145	0.777	2.11	-1.02	-1.26	0.304	0.727	0.257	0.874	-0.466	0.586	-0.74	-0.846	-1.04	-1.64	-0.432	0.708	-0.363	0.146	-1.22	0.3	0.645	0.479	-1.6	-0.409	-0.665	-0.954	-1.4	-1.36
test_033	1	1	-2.08	-0.853	-2.79	0.197	-0.474	0.288	-1.21	-2.24	-1.07	0.316	-0.605	-0.419	-1.63	-0.859	0.416	-2.58	-0.304	-0.0333	0.146	-1.09	0.111	-1.09	-1.11	0.595	-0.896	-2.38	-0.749	0.0793	-0.417	-1.53	-0.0359	0.984	-0.656	-0.821	-0.607	0.261	-1.25	0.369	-1.88	-1.32	-0.436	-0.718	-1.11	-0.556	-1.64	-0.696	-2.41
test_034	1	0	-0.178	-0.667	0.992	0.602	-0.912	0.741	-0.624	-0.482	0.983	-1.52	-0.804	1.03	-0.822	0.621	-0.0329	0.343	0.0646	0.0166	0.0897	1.71	-0.403	-1.13	0.637	0.159	0.615	1.21	0.511	-0.136	-0.497	0.152	1.11	-0.397	-0.473	0.47	0.0611	0.552	-0.0679	-0.184	1.31	-1.4	-0.696	-0.211	-0.774	0.778	-0.147	1.24	-1.29
test_035	1	1	1.46	-0.937	-0.0585	-2.09	-2.42	-0.779	-1.07	-0.368	-0.966	-0.781	-0.238	-0.602	-1.42	1.2	-2.33	0.707	-0.547	-1.14	-1.44	-1.83	-0.651	0.702	-2.49	-1.2	-0.348	0.49	-2.72	-1.63	1.34	-1.18	-1.03	0.0713	-2.26	-0.127	-0.179	-0.754	-3.7	-2.06	-0.633	-0.948	-0.751	-1.55	-0.5	-0.0894	0.114	-1.8	-0.509
test_036	1	0	-0.735	-2.11	-0.712	0.0791	-1.08	-0.991	-1.92e-05	-0.809	-0.00711	-0.328	0.394	0.166	-0.432	1.66	0.229	0.0372	-0.914	1.27	0.359	-1.41	0.636	-0.243	-0.847	0.352	0.152	-0.452	-0.314	1.12	-1.75	0.474	-0.528	-0.958	0.524	0.0722	0.116	-0.717	0.0823	-1.15	-0.0769	-0.56	-0.705	-0.667	1.14	-0.708	0.0455	-1.27	-0.234
test_037	0	0	-0.188	-1.65	0.158	0.918	-0.177	-1.79	1.26	-1.1	-1.44	-1.1	-0.216	-0.418	0.187	0.228	0.428	-0.45	-0.47	-1.58	0.203	0.0521	-0.0797	-0.943	-0.744	-1.05	-0.624	-0.683	1.6	0.616	0.486	0.594	2.25	-0.945	-0.904	-0.197	0.561	-0.2	0.144	-1.14	-1.35	-1.23	-0.284	-0.537	-0.979	1.76	0.568	-1.26	0.173
test_038	0	0	1.19	-0.469	0.643	0.0947	0.377	0.0316	0.25	-0.752	0.075	-1.27	-0.449	-1.42	-1.25	-0.449	-0.937	0.464	-0.396	0.0643	0.685	1.54	-0.663	0.00519	-0.517	-0.103	-1.27	-0.146	-0.965	-0.996	0.0264	-0.184	0.673	-1.45	0.125	1.21	0.428	-0.143	2.4	0.554	0.257	-0.0764	0.245	0.489	0.167	0.544	-0.218	-1.29	-1.31
test_039	1	1	0.962	-0.452	1.9	1.14	1.17	0.88	0.347	2.54	2.36	-0.724	0.959	0.536	2.56	-1.19	-0.21	1.15	1.18	1.3	1.51	0.464	1.8	0.0403	0.0281	0.178	-0.819	1.6	-0.149	-1.16	1.02	0.308	1.73	1.46	1.99	-0.571	-0.589	2.72	-0.523	0.0742	1.49	-0.045	-0.575	0.149	1.39	0.473	-0.864	0.873	2.01
test_040	0	0	-1.47	-0.0959	-0.675	-0.827	0.55	-1.21	1.79	-0.835	-0.835	-0.0815	-0.0452	-0.998	-0.511	0.275	1.24	0.787	-1.15	0.677	-0.405	-1.66	-0.337	0.33	-0.392	1.59	-0.269	-0.0105	-0.905	0.566	0.354	-1.11	-0.972	0.515	0.564	-2.92	1.37	-0.353	1.35	-1.11	-0.301	-0.716	1.19	-0.688	-1.4	-0.102	-0.139	-0.633	0.633
test_041	0	0	-0.542	-0.489	-0.354	0.404	0.932	-1.91	-2.36	-0.321	-0.329	-0.0689	0.199	0.419	-1.64	0.153	-1.64	1.26	1.28	0.797	0.0684	0.0111	-0.169	-0.62	-0.875	0.887	-0.472	-1.64	0.0903	-1.09	-0.197	-0.632	-0.486	-0.0323	-1.09	-0.833	0.393	-0.469	-0.5	0.686	0.342	0.284	-0.54	-0.549	-1.44	1.01	0.534	1.6	0.183
test_042	0	1	0.412	0.491	0.657	-0.555	0.293	1.51	-0.446	0.599	1.18	2.14	-1.06	0.661	-0.606	0.439	-1.17	-1.07	1.34	-0.982	0.675	-1.89	-0.116	1.17	0.0144	0.126	0.581	1.08	0.616	1.43	0.564	0.254	1.65	1.28	-2.05	-1.13	-0.394	-1.3	1.52	0.394	-0.483	1.01	-1.73	1.57	0.0879	1.5	-0.384	-0.625	-0.0953
test_043	1	1	-0.958	-1.78	-0.19	-0.902	0.224	-1.45	0.301	-0.269	0.733	1.35	0.95	-1.37	-0.899	0.272	-0.304	-1.8	-0.251	-1.29	0.774	0.464	-0.419	-0.447	1.26	-2.15	-0.145	0.368	-0.251	-0.668	0.155	-0.232	-0.193	0.881	-0.288	-0.254	-0.857	0.338	-1.26	0.232	-1.7	0.479	0.879	-3.1	-0.95	-0.0759	-0.0513	-0.0904	0.996
test_044	1	0	-0.0043	-1.38	-0.369	-0.338	-1.1	-1.18	-1.73	0.735	-1.52	-1.53	1.26	-0.435	-0.597	-0.666	-0.299	0.642	-1.1	0.324	-0.842	0.127	-2.14	-0.766	-0.0231	-1.86	-1.21	-0.522	-0.606	-0.425	-1.62	-1.78	-0.367	-0.457	-1.1	-1.31	-3.2	-2.29	-1.86	-0.671	0.351	-0.512	-0.522	0.163	-1.07	-1.46	1.12	-0.303	-0.267
test_045	1	1	1.45	-0.285	-0.0509	-0.394	-1.2	-0.52	0.417	-0.342	0.323	-1.03	-0.00965	-0.718	-1.09	1.35	0.517	-0.869	-0.18	-0.423	0.582	0.319	-2.3	2.01	0.356	0.0605	-0.336	-0.287	0.0744	-0.146	0.428	-2.38	0.786	0.399	1.94	0.469	-1.18	-0.447	-0.575	0.531	0.00134	-0.0889	-1.1	-2.04	-1.06	-0.0357	-0.0529	-0.507	2.42
test_046	0	1	1.39	-0.919	-0.115	-0.0477	-0.784	0.00453	-1.58	-0.452	2.46	-0.094	-0.982	0.258	-0.373	-0.797	0.365	0.576	-0.407	-2.16	-0.583	-0.205	0.126	-0.316	1.88	0.314	0.426	0.664	1.78	0.082	-0.425	-1.99	-0.0158	0.355	0.136	-1.31	-0.626	0.0256	0.896	-0.177	-1.37	-1.55	-1.35	-0.358	-1.68	0.119	-1.12	-0.804	-0.565
test_047	0	0	0.972	0.64	-0.132	0.864	-0.746	-0.395	-0.75	-0.635	0.636	0.751	-0.905	0.557	-0.178	0.275	-0.548	0.106	1	-1.17	-0.124	0.762	2.07	-1.03	-1.29	0.194	0.784	0.273	1	-0.433	0.603	-0.708	-0.89	-0.995	-1.58	-0.372	0.612	-0.327	0.204	-1.34	0.194	0.562	0.397	-1.61	-0.358	-0.738	-1.05	-1.47	-1.4
test_048	0	0	-0.525	-0.15	-0.314	0.583	0.933	1.44	-0.585	-0.231	0.131	-0.821	-0.367	2.36	-0.462	-0.956	-0.594	1.35	-1.03	-0.373	0.0417	0.505	0.693	-0.393	-0.782	-0.501	0.00894	0.883	1.98	1.26	0.798	-1.23	-1.59	0.905	0.599	-2	1.08	-1.12	1.14	-1.12	-0.885	1.01	0.731	-1.11	0.222	0.584	-0.465	-2.52	0.996
test_049	0	0	-1.38	-0.914	-0.939	-1.25	0.575	-2.27	-1.66	-1.55	0.5	0.658	0.52	-0.403	-1.14	-1.6	-2	0.779	-0.716	1.87	-1.61	0.358	0.93	0.858	-0.68	-0.599	0.0146	-1.48	-0.606	0.327	0.73	-0.98	0.122	-1.25	-1.46	-2.56	-0.315	-1.93	-0.842	-0.5	-0.998	0.369	-0.5	-1.75	1.4	-1.01	-0.793	-0.213	-0.335
test_050	1	1	1.03	-0.885	-0.461	-0.287	0.117	-0.219	0.414	0.337	-1.98	-1.32	1.11	-1.57	-0.917	-1.04	-0.249	-1.16	-1.24	-0.482	1.01	-0.792	1.5	0.455	-0.0822	0.251	-1.42	-1.64	-0.697	-0.00348	0.092	-0.593	-1.2	-1.17	-0.13	0.453	-1.46	0.418	0.539	-0.146	-0.373	-0.208	0.853	1.7	0.368	-1.87	-0.0762	-0.032	1.11
test_051	0	1	0.4	0.843	-1.56	-1.9	1.02	-0.586	-1	-0.208	1.08	-0.386	0.532	0.793	-1.34	0.0658	-1.47	-1.42	-0.738	0.269	1.37	1.54	-0.702	0.474	0.309	0.421	0.225	0.0612	0.702	-0.285	0.429	-0.537	0.863	-0.721	0.0941	-1.48	1.27	0.758	0.173	-0.882	-0.471	0.0319	-0.24	0.202	0.119	-0.0775	-1.11	0.727	-1.14
test_052	0	1	0.114	1.72	-1.03	-0.876	1.13	-0.684	-0.428	1.89	0.911	0.871	-1.97	0.449	0.729	-0.0377	1.72	-1.17	-0.261	0.117	-0.231	0.76	1.89	1.16	0.613	0.588	1.19	0.807	1.61	-1.09	0.0359	-0.414	0.969	1.51	0.433	-1.3	0.992	0.134	-1.09	0.912	-0.719	-0.459	0.336	1.55	-0.889	0.091	-0.375	0.213	1.23
test_053	1	1	0.477	-0.0826	-1.13	-1.65	-0.158	-1.55	0.00146	-0.357	0.575	0.751	0.621	1.2	2.68	1.39	-0.684	-1.5	0.716	0.634	-1.26	-0.222	0.549	-0.514	-1.55	-1.74	0.267	-1.35	-0.178	0.41	0.39	-0.225	0.328	-1.21	-0.219	1.79	-0.104	-1.15	-0.148	-0.604	1.17	-1.38	0.55	1.4	-0.479	-1.06	-0.648	1.34	-1.2
test_054	0	1	-0.0741	0.152	0.186	-0.5	-2.16	2.26	-1.7	-0.236	1.41	1.75	-0.169	-1.13	0.671	-0.334	-0.269	-0.592	-0.515	-0.553	-0.785	-1.34	-0.074	1.17	0.357	-0.18	0.325	-0.576	-0.456	0.928	1.11	0.143	0.546	-1.34	0.788	-0.0266	-0.0837	-0.82	-0.128	1.17	-0.134	0.341	-1.83	-0.381	0.714	0.343	0.521	0.448	-0.364
test_055	1	0	-0.902	-0.418	-1.23	1.3	-1.42	-1.97	1.15	-0.797	-0.373	-0.759	0.0221	0.603	0.327	-0.168	-0.605	0.706	0.33	-0.0755	-0.146	0.754	-0.765	1.72	-0.885	1.15	-1.41	-0.911	0.539	-0.485	-0.714	-1.72	-0.0385	0.226	-1.47	1.13	-2.49	-1.12	0.904	-0.724	-0.0736	-0.899	1.98	-0.791	-1.14	-0.0626	-0.254	0.579	-1.76
test_056	1	0	-0.267	0.6	0.346	-1.26	1.03	-1.79	-0.303	-0.323	0.187	0.953	-0.223	0.776	1.48	-0.598	1.25	0.152	1	0.693	2.39	-1.63	-0.079	0.172	-0.091	0.399	-1.4	-0.0349	1.35	-0.714	0.792	0.298	-1.01	0.993	1.01	0.787	0.0384	-0.713	-0.374	1.26	0.597	-0.103	0.762	-0.648	0.17	-0.775	0.644	1.53	-0.812
test_057	1	1	0.823	-0.597	0.551	0.478	-0.672	0.265	0.674	-0.196	-1.05	0.956	1.36	0.341	0.0705	0.987	-0.466	-0.496	-1.49	2.14	-0.632	2.81	0.061	-0.36	0.563	0.374	1.01	0.0378	0.221	0.685	-0.443	0.345	0.717	0.722	0.918	-0.81	-1.51	1.71	-0.295	0.927	1.15	0.4	1.04	-0.0753	0.83	0.896	-0.308	1.3	0.776
test_058	1	0	-0.21	0.314	0.392	0.958	1.75	2.08	1.65	0.364	1.08	0.494	1.8	2.27	-0.386	1.83	0.903	1.35	-0.617	-0.575	1.51	1.75	-0.0424	-1.13	0.493	1.87	-0.121	0.649	0.211	0.87	1.4	0.262	-0.199	0.581	0.808	0.379	1.81	0.0989	-1.37	0.528	2.44	1.38	1.84	-0.00131	0.677	1.19	1.09	-0.496	0.812
test_059	1	1	-0.695	0.325	0.24	0.866	1.32	2.08	1.72	0.304	1.14	0.825	1.74	2.29	-0.387	1.79	0.837	1.35	-0.549	-0.559	1.55	1.84	0.335	-1.18	0.557	2.02	-0.147	0.824	0.198	1.15	1.29	0.398	-0.159	0.575	0.911	0.458	1.56	0.0543	-1.4	0.574	2.41	1.33	1.78	0.0307	0.632	1.18	1.2	-0.374	0.869
test_060	0	1	-2.39	-1.97	-0.0327	2.43	-1.62	-1.32	-0.872	0.155	0.339	-3.01	-0.753	-1.33	-2.55	-1.59	-0.906	-0.24	-0.905	-1.57	-1.42	-0.272	1.22	1.73	-0.713	-2.51	-1.55	0.0376	-1.59	-0.883	-1.4	-0.457	0.134	0.0124	-2.81	-3.36	-0.335	-0.121	-1.18	0.119	0.804	-1.19	-0.132	-0.426	-2.08	1.04	-0.837	-0.366	-0.562
test_061	1	1	-0.537	0.249	1.44	0.777	-0.538	-0.956	-1.2	0.000611	0.605	0.254	1.65	0.283	-0.502	0.407	-0.455	-0.583	1.26	-1.58	0.297	-1.08	1.76	-0.403	-0.368	1.64	-0.88	1.62	0.689	2.39	0.00609	-0.295	0.482	0.298	0.738	1.84	-1	0.717	0.209	0.298	0.121	0.434	-0.349	0.764	1.66	0.646	-1.23	0.0424	-0.444
test_062	0	0	0.409	1.53	-0.645	1.05	-0.273	0.607	0.297	1.76	0.63	0.879	1.15	1.33	0.661	1.46	-0.182	0.202	0.322	-0.244	0.704	-0.478	0.558	-0.221	1.51	-0.327	1.12	-0.424	0.467	-0.211	1.38	-0.0208	0.87	0.948	0.878	-0.579	1.51	0.328	-0.149	0.629	1.38	0.144	0.364	-0.826	0.583	-0.43	0.57	0.837	1.15
test_063	1	1	0.5	-0.0434	-1.14	-1.63	-0.0735	-1.62	-0.018	-0.295	0.528	0.776	0.569	1.22	2.74	1.31	-0.654	-1.44	0.535	0.59	-1.22	-0.113	0.533	-0.461	-1.61	-1.75	0.274	-1.4	-0.216	0.377	0.352	-0.237	0.233	-1.27	-0.128	1.83	-0.0612	-1.17	-0.139	-0.567	1.22	-1.35	0.528	1.31	-0.584	-0.942	-0.646	1.29	-1.29
test_064	1	0	0.272	-2.16	-0.104	-0.762	-2.01	0.285	0.0999	-2.58	-1.83	-0.963	-0.478	-0.215	0.179	-1.14	-0.564	-1.17	-1.44	-1.01	-1.35	-0.209	-0.988	1.1	-1.79	0.0841	0.836	-1.5	-2.87	-1.56	-1.48	-0.464	-2.21	0.915	-1.33	-0.969	-0.466	-0.656	-1.44	-1.02	1.24	-0.549	-1.28	1.85	0.189	-3.1	-0.178	-1.01	0.558
test_065	0	1	2.46	1	1.11	1.48	0.81	1.32	0.221	1.42	2.11	0.81	1.09	0.947	2.32	0.621	-0.209	0.46	1.62	1.08	-0.663	0.777	1.77	0.354	-0.0587	-0.281	0.38	-0.279	1.25	0.842	0.408	1.08	0.171	0.0543	2.11	0.331	-0.072	0.422	0.69	2.12	-1.34	-0.473	0.0851	1.5	0.393	-0.432	-0.00455	1.34	0.398
test_066	0	1	-1.35	0.949	0.309	-0.558	0.33	0.6	-0.185	-0.843	-0.338	-0.953	0.363	0.19	0.162	-0.018	-0.103	0.759	1.69	-2.05	-0.56	-0.175	0.386	-0.647	-1.04	-1	-0.427	0.428	-0.239	-0.736	-1.17	-1.4	-0.261	-0.214	0.588	-0.147	0.328	1.24	2.93	0.0438	-2.2	1.56	0.0567	0.565	0.131	-0.437	-0.465	1.45	1.32
test_067	0	0	0.358	-0.62	2.46	0.0424	-1.23	-0.149	0.113	1.2	-0.765	0.37	-0.296	-0.765	-0.0578	0.952	0.847	0.532	1.05	-0.6	-0.105	-0.303	-0.546	0.301	-0.525	-0.223	-1.91	0.508	-0.777	1.37	0.754	-0.311	-0.286	-1.17	0.345	-0.0327	-0.284	1.28	1.51	-1.08	-0.428	1.64	1.3	-0.6	1.87	2.75	-0.869	-0.578	1.07
test_068	1	0	2.82	0.906	1.06	1.57	1.29	1.41	0.193	1.06	2.1	0.501	1.37	1.27	2.22	0.708	-0.237	0.467	1.62	1.14	-0.644	0.445	1.15	0.283	-0.0392	-0.115	0.341	-0.257	0.968	0.475	0.0733	1.05	0.203	0.164	2.11	0.934	0.296	0.455	0.379	2.04	-1.44	-0.518	0.109	1.55	0.351	-0.375	0.064	1.33	0.388
test_069	0	1	-1.18	-1.31	-1.29	-0.728	-1.39	-0.354	-0.462	0.792	0.423	-0.0939	-0.941	-0.679	-0.524	0.327	-0.944	-0.514	-0.871	-0.691	-0.335	1.65	-0.705	-0.424	1.26	0.213	-0.544	0.0615	0.552	0.0161	-0.255	-0.376	-0.654	0.872	-0.0479	-1.56	-0.284	-1.42	-1.7	-0.814	0.415	-0.312	0.114	0.333	-1.42	-0.288	-1.41	0.432	-1.77
test_070	0	0	1.38	0.225	0.0673	-0.0187	0.59	-0.286	-1.42	0.792	0.359	1.86	-0.0579	0.209	-0.0355	-0.0486	-1.13	1.05	-0.03	-0.673	0.855	1.1	0.786	-2.33	-2.21	2.04	0.071	0.623	0.432	-1.17	0.59	1.21	0.419	0.632	1.23	0.871	1.5	0.549	0.188	1.33	-0.824	1.38	2.06	1.19	0.788	1.23	0.756	0.878	0.773
test_071	1	0	2.08	0.699	-0.114	1.33	-0.0147	-0.245	0.759	0.88	1.57	-0.551	-0.504	1.87	0.899	0.0803	1.4	0.446	-0.943	-0.106	-0.332	-0.129	-0.736	-1.04	1.08	-0.211	0.995	-1.48	-1.01	1.62	-0.281	1.19	0.617	-1.5	-1.02	1.59	0.513	1.8	0.0803	1.65	-0.762	-0.233	0.974	0.817	-0.933	-0.982	0.17	-0.56	0.597
test_072	1	1	0.763	-1.04	-1.72	-1.71	-0.819	-0.647	0.798	-0.477	-0.729	-1.49	-1.15	-1.44	-1.21	-0.501	-0.368	0.561	-1.37	0.536	-0.145	-1.79	0.318	0.0401	0.205	-1.42	-1.19	0.092	-1.63	1.5	-1.99	-0.363	-1.33	1.7	-1.22	0.826	-0.408	0.118	0.789	-0.537	-3.16	-1.04	-1.53	0.438	-0.885	-0.151	-0.187	-0.511	-0.781
test_073	1	1	-0.594	0.464	2.26	0.0995	-2	0.244	0.513	0.193	-0.892	1.3	0.426	1.91	0.757	1.09	0.992	0.359	-0.312	-1.53	0.863	-0.339	0.627	0.572	0.771	-0.761	0.64	-0.448	0.208	0.602	0.48	1.93	0.171	-0.56	-0.404	-1.53	-1.73	0.0848	0.846	-0.392	-0.0563	0.17	-0.276	0.858	-0.518	-0.17	-0.162	-0.244	-0.855
test_074	0	1	0.0506	-0.0406	-0.902	-1.28	-1.22	-0.694	0.262	-0.746	-1.56	0.256	-0.62	-1.98	0.563	-0.753	-0.537	0.736	-0.181	0.355	0.421	-0.0349	-1.18	-0.228	-0.574	-2.13	0.062	0.667	0.672	0.497	0.257	-1.43	0.312	-0.303	0.112	-0.758	-0.692	0.323	-1.36	2.1	1.33	-0.309	-0.463	0.596	0.62	0.245	-0.0933	0.364	0.147
test_075	0	1	0.579	0.921	1.53	0.592	0.208	0.644	1.5	1.41	1.97	1.63	0.655	0.813	0.452	-0.0591	-1.14	-0.511	-0.21	-0.281	1.26	-0.124	1.02	-0.251	0.245	-0.745	0.839	0.386	-0.188	1.28	-0.107	-0.7	0.292	-0.283	1.26	0.0341	0.677	-0.292	0.576	2.24	0.0763	0.993	-0.281	-0.23	-1.23	1.73	-1.63	1.97	-2.03
test_076	1	0	-0.896	-2.09	-0.706	0.0473	-1.04	-0.93	-0.0158	-0.915	0.0138	-0.408	0.442	0.185	-0.303	1.63	0.331	0.0248	-0.989	1.23	0.29	-1.49	0.644	-0.294	-0.827	0.527	0.214	-0.381	-0.296	1.06	-1.7	0.387	-0.413	-0.972	0.538	0.135	0.0536	-0.712	0.199	-1.25	-0.0731	-0.381	-0.776	-0.698	1.19	-0.635	0.0334	-1.34	-0.157
test_077	1	1	-0.733	-0.571	-0.729	1.24	-2.2	-0.165	1.56	0.231	-2.46	-0.528	1.23	-1.82	-2.42	-0.903	-1.04	-0.756	-1.85	-1.09	-0.471	-1.28	-1.2	-0.634	-0.681	-0.716	-1.96	0.185	0.124	0.22	0.0166	-0.235	-0.12	-1.31	-0.483	-0.604	-1.2	-1.52	0.321	0.972	-0.102	-0.42	0.218	-0.832	-0.969	-0.908	0.621	-0.556	-0.186
test_078	1	0	-1.49	-2.02	-1.17	-0.539	-0.403	0.533	-1.07	-1.17	-1.2	0.394	-0.589	-1.41	-1.49	0.171	-0.346	-1.03	-1.03	-1.32	0.302	-1.48	-2.72	-2.71	-1.52	-1.55	0.453	-0.00618	-2.08	-0.696	-0.517	-2.42	-2.08	-1.58	-0.522	-0.8	-1.13	-1.41	0.105	-1.9	-1.92	-3.21	0.19	-0.896	1.36	-0.349	0.46	0.231	-2.12
test_079	1	0	0.806	0.314	0.109	-1.6	0.55	0.245	0.975	-2.15	0.348	0.241	1.24	-0.546	-0.831	0.593	-0.315	0.173	2.58	-0.265	-0.48	-1.42	-1.92	0.271	0.593	-1.37	1.71	0.107	-0.225	-0.229	-0.75	-0.244	-0.898	-0.509	-1.89	-0.125	2.39	-0.672	0.598	1.64	0.583	0.525	0.472	1.04	-0.991	-1.36	0.912	3.13	1.72
test_080	1	0	-0.881	-1.33	-1.33	-0.837	-1.13	-0.354	-0.465	0.329	0.326	-0.4	-0.536	-0.353	-0.56	0.179	-0.814	-0.496	-0.877	-0.772	-0.292	1.34	-1.38	-0.472	1.15	0.139	-0.552	0.0263	0.282	-0.42	-0.78	-0.433	-0.658	0.756	0.095	-0.924	0.0472	-1.5	-2.1	-0.782	0.379	-0.387	0.208	0.28	-1.53	-0.214	-1.54	0.403	-1.81
test_081	0	0	0.238	0.864	1.25	-0.179	-0.44	-0.616	-0.00156	1.14	-0.672	0.208	-1.32	-0.807	-0.556	1.1	-0.478	1.41	0.0763	0.246	0.608	0.319	0.734	-0.589	-1.01	-0.854	-1.35	-0.691	-0.382	-1.04	-0.885	-0.39	1.24	0.417	-0.381	-0.0181	-0.0258	-0.801	-0.265	1.08	-0.0272	-0.232	-1.22	0.521	-0.236	0.26	0.135	-1.08	-0.18
test_082	1	0	-0.614	0.556	-0.547	-0.689	0.726	-1.61	-0.428	-1.81	-1.47	-1.24	-0.172	0.582	-0.31	-0.324	-1.64	-0.204	0.735	-1.04	-1.49	-0.645	-0.703	-0.253	1.21	0.744	-2.78	-1.55	-1.21	-0.327	-0.615	-0.463	-2.51	0.771	-1.29	-1.16	-1.09	0.302	-0.795	-1.49	0.665	-1.02	-0.184	-0.295	-1.46	1.02	-1.05	0.718	-0.721
test_083	0	0	0.601	0.771	0.69	-0.702	0.12	1.25	0.481	0.213	-0.264	1.27	0.938	-1.14	0.73	0.00073	-0.224	-0.373	0.198	1.23	0.388	1.77	0.961	1.21	-0.252	0.304	-0.104	2.04	-0.932	1.24	0.387	-0.914	0.88	-2.62	-0.064	-0.0188	0.214	0.00365	-0.132	0.162	-1.2	-0.649	-0.237	-0.996	0.207	-1.29	-0.775	0.794	-0.39
test_084	0	0	-1.12	-0.906	-0.936	-0.0419	-2.09	-1.94	-0.905	-0.033	-0.658	-2.6	-0.948	0.0285	-1.18	-0.286	0.38	2.05	-0.943	-0.129	-2.12	-0.23	0.132	1.38	0.494	-2.14	-0.151	-0.602	-1.02	-0.817	-0.0611	-0.0565	-1	-1.1	-0.537	-1.25	-1.72	-0.877	-0.304	0.0018	-2.86	-0.56	0.815	-2.7	0.935	-0.415	-0.479	0.349	-0.773
test_085	1	1	-0.198	1.19	0.898	0.8	0.314	1.62	0.973	1.05	0.87	-0.149	0.47	-0.672	-1.48	0.0793	-0.299	-0.0967	0.29	0.822	-0.0143	1.09	0.637	-0.172	1.49	0.723	-0.54	1.44	-0.66	-0.314	-0.115	0.967	0.333	1.06	0.26	0.791	-0.532	-0.807	1.32	-2.2	0.349	-0.15	2.16	-1.27	0.498	-0.147	0.859	0.938	0.866
test_086	1	1	-1.1	0.403	-1.25	1.05	-0.0334	-1.25	1.52	-0.133	1.04	1.17	-0.828	0.646	0.0692	-0.654	-1.56	-1.21	1.38	1.33	-0.497	-0.178	1.46	-1.8	-0.295	1.63	0.233	1.49	-0.976	0.113	-1.24	0.0333	-1.99	-0.185	-1.3	1.94	-0.649	-0.0235	-1.88	-0.198	-0.812	0.634	-0.401	0.808	1.24	-1.03	0.19	-1.15	-0.0388
test_087	0	1	1.36	0.676	0.35	0.202	-2.05	-0.699	-0.335	-2.24	-1.26	1.24	-2.5	0.377	0.364	1.66	-0.327	-0.5	0.003	0.57	0.217	-0.216	-1.63	0.578	-0.604	-0.0937	-1.92	-1.41	-1.17	1.12	-0.0382	-1.05	0.665	-0.0591	1.5	-0.377	-1.13	-0.694	-2.19	0.55	-0.906	-1.45	-0.187	-1.04	-1.58	-1.42	0.355	1.36	1.47
test_088	1	1	-0.449	-0.711	1.25	-0.336	0.181	-0.163	0.0607	-0.366	1.71	-0.825	0.659	-0.605	-1.55	-0.452	-1.58	0.237	1.79	-0.416	-0.406	-1.6	-1.28	-0.558	-0.815	-1.08	-0.982	0.224	-0.313	0.106	-1.04	-1.54	0.669	0.232	0.108	-0.717	-1.68	-1.55	-0.237	-0.861	-1.32	0.277	0.233	0.649	-0.452	-1.06	-0.288	-1.71	-0.212
test_089	0	1	1.32	0.85	-1.08	-1.06	1.47	-0.326	0.242	-2.03	1.34	0.975	2.29	0.0953	-0.0986	0.593	-0.701	0.783	-1.74	-1.98	-0.408	-0.0554	0.769	0.291	0.0126	1.21	1.63	0.142	0.556	1.67	-0.104	-0.575	1.11	2.2	0.824	1.1	-0.902	1.02	1.26	-0.118	-0.0565	1.02	-0.36	0.446	-0.134	-0.439	0.302	0.728	-0.0551
test_090	0	1	0.828	-0.186	-0.628	-1.18	0.175	-1.38	-1.23	-0.209	-0.856	0.573	-1.2	-1.06	1.28	-0.176	0.351	-0.797	-0.837	1.12	1.09	-0.676	0.584	-1.06	0.385	1.99	-1.46	0.688	-0.64	-0.82	1.47	1.44	0.111	-0.992	0.186	-1.23	-3.67	0.149	0.419	0.019	0.0501	2.17	0.491	0.254	-0.293	0.375	-2.13	-0.542	-1.01
test_091	0	1	0.423	0.556	-0.209	1.03	-1.08	-0.397	-0.854	-0.702	0.511	1.19	-0.925	0.476	-0.243	0.177	-0.587	0.0262	1.12	-1.15	-0.167	0.771	2.49	-0.986	-1.32	0.219	0.742	0.243	0.969	-0.189	0.605	-0.75	-0.826	-1.1	-1.6	-0.444	0.223	-0.213	0.162	-1.3	0.218	0.605	0.438	-1.72	-0.358	-0.644	-0.98	-1.35	-1.44
test_092	1	0	-0.208	0.689	-0.447	0.675	-1.21	0.696	1.32	-0.835	-0.028	-0.832	1.57	1.45	0.845	-0.721	0.346	-0.746	0.312	1.37	0.153	0.951	0.557	-1.48	-0.359	1.1	0.691	-1.07	-0.447	-0.507	2.04	0.452	0.357	-1.33	1.08	0.881	2.1	-0.563	-0.672	0.739	-0.515	0.651	0.153	-0.688	0.225	-0.00279	-0.038	-0.331	-1.87
test_093	0	0	0.0338	-1.38	-0.474	-0.289	-1.03	-1.21	-1.72	1.29	-1.53	-1.57	0.861	-0.783	-0.766	-0.714	-0.292	0.845	-1.14	0.349	-0.772	0.481	-1.81	-0.779	0.0756	-1.76	-1.29	-0.545	-0.251	-0.461	-1.15	-1.61	-0.367	-0.451	-1.07	-1.85	-3.07	-2.21	-1.58	-0.715	0.318	-0.615	-0.496	0.104	-1.21	-1.69	1.14	-0.343	-0.18
test_094	0	1	1.52	-0.833	0.037	-0.0895	-0.835	0.0423	-1.41	-0.381	2.42	-0.128	-1.01	0.299	-0.326	-0.817	0.309	0.489	-0.432	-2.24	-0.595	-0.208	0.13	-0.345	2	0.218	0.477	0.629	1.76	0.0997	-0.403	-2.05	-0.0246	0.494	0.144	-1.3	-0.583	0.0137	0.943	-0.125	-1.37	-1.39	-1.39	-0.353	-1.63	0.088	-1.03	-0.91	-0.545
test_095	0	1	1.21	0.424	-0.563	1.92	1.92	-0.0147	3.68	1.17	0.675	-0.114	0.967	0.62	2.64	0.625	0.601	0.175	0.318	0.879	-0.0146	-0.346	1.41	0.415	1.37	1.96	0.305	1.55	1.92	1.05	1.27	-0.322	0.702	2.46	-0.447	1.31	0.0706	1.31	-0.107	1.8	-0.491	0.369	1.15	1.24	0.852	0.722	0.542	0.659	0.281
test_096	1	0	0.234	-0.37	-0.146	0.388	-0.768	-0.287	1.8	0.673	1.7	0.425	0.653	-0.25	-0.45	1.13	0.596	-1.74	0.0547	0.142	-0.21	0.379	0.518	-0.0595	-1.47	1.69	1.17	-0.189	0.244	1.9	0.527	1.76	0.177	-0.425	-1.01	2.23	-0.46	-0.516	-0.504	0.0184	1.32	0.99	-0.489	1.09	1.17	1.26	1.26	-0.173	0.472
test_097	1	1	-0.31	-1.05	1.11	0.768	-0.266	0.515	2.26	-0.207	0.406	0.0512	0.216	0.67	-0.682	-0.262	0.418	0.595	-0.392	1.69	0.117	-0.119	0.779	0.63	0.811	-0.216	-0.767	0.411	-0.744	0.0983	0.248	-1.19	0.748	-0.417	0.802	2.24	-0.274	0.292	-0.985	-0.908	-0.304	1.76	-0.0476	1.15	-0.256	1.18	-0.0157	-0.402	-0.195
test_098	0	0	1.14	3.45	0.385	0.624	-0.423	1.32	0.281	1.08	0.0544	1.26	-0.99	-0.526	0.511	-0.293	-0.743	0.805	2.09	1.7	1.33	-0.332	1	2	0.496	1.74	-0.71	1.49	-0.697	2.73	0.385	-0.542	1.24	1.19	1.26	2.08	0.888	0.132	0.179	1.45	0.833	-0.739	0.0745	0.778	-0.405	0.521	1.34	0.464	-0.45
test_099	0	1	-0.643	-1.67	-1.36	-1.68	0.634	0.534	0.266	-0.152	0.204	-0.929	-0.583	-0.775	-1.71	-3.06	0.986	-0.146	-0.488	-0.833	-0.871	1.46	0.107	-2.04	1.22	0.0681	-0.794	-0.366	-2.42	-0.177	-1.42	-0.743	-1.22	-0.989	1.87	0.185	-0.82	0.569	-0.619	-0.896	-0.0939	-0.487	-2	-1.45	0.177	-0.532	-0.938	-0.829	0.439
test_100	1	0	-1.18	-0.88	-0.896	-0.131	-2.2	-1.91	-1.04	-0.255	-0.668	-2.66	-0.588	0.436	-1.15	-0.304	0.432	2.06	-0.946	-0.0688	-2.07	-0.643	-0.26	1.37	0.525	-2.1	-0.312	-0.62	-1.48	-0.876	-0.449	0.0296	-0.971	-1.1	-0.648	-0.593	-1.75	-0.859	-0.673	0.112	-2.95	-0.578	0.92	-2.67	0.953	-0.367	-0.354	0.317	-0.753
test_101	1	1	1.29	0.0567	0.0966	1.1	-0.695	1.25	0.332	-0.478	-0.12	-0.0715	0.358	1.79	-0.399	-1.11	1.32	0.682	0.927	0.311	0.0909	0.726	-2.02	1.1	-0.987	-0.14	-0.163	-0.535	-1.02	-0.151	0.107	-0.202	0.234	0.36	0.25	0.789	1.32	0.839	0.378	-0.243	-0.987	-1.21	-0.0241	0.509	0.771	-0.436	0.918	-0.635	-0.31
test_102	1	1	-0.511	0.133	-0.898	0.148	0.658	0.509	-0.0195	-1.26	-0.487	0.727	0.715	-1.04	0.181	-0.523	1.84	-0.785	0.0687	1.35	-0.428	-2.72	1.34	0.809	0.793	-1.87	-1.16	-0.575	1.25	0.813	0.504	1.32	-1.52	0.526	-0.0177	1.63	0.452	0.256	-0.917	-0.453	-0.335	-0.149	0.359	1.04	-0.727	0.628	-0.229	-0.36	0.0207
test_103	1	0	-0.151	0.0682	-0.941	0.163	1.01	0.429	-0.0706	-1.18	-0.437	0.439	0.669	-1	0.188	-0.559	1.77	-0.779	0.055	1.38	-0.498	-2.68	1.12	0.705	0.678	-1.8	-1.05	-0.642	1.32	0.444	0.494	1.38	-1.55	0.527	-0.113	1.61	0.86	0.151	-0.925	-0.393	-0.347	-0.188	0.274	0.952	-0.777	0.633	-0.305	-0.247	0.178
test_104	1	1	-0.318	0.757	1.77	-0.459	0.576	-0.126	0.0145	1.31	0.397	0.494	-0.322	0.0822	-0.207	-1.4	1.62	0.362	0.963	-1.03	2.03	-1.04	0.871	1.41	1.22	1.51	-0.114	0.263	-0.322	0.869	-0.291	1.14	-0.781	-1.83	0.697	0.301	0.0342	1.31	1.14	1.35	2.53	-0.263	0.332	0.622	-0.16	1.11	0.63	-0.0501	1.09
test_105	1	0	-0.173	0.504	0.0619	-1.07	2.13	1.57	0.742	0.18	1.69	-0.0545	2.01	0.471	1.16	-1.19	1.55	-0.576	-0.673	-0.372	0.71	2.54	-1.02	-0.657	-0.725	0.32	-0.626	2.68	-0.679	0.772	1.83	-0.0137	-0.137	-0.776	1.16	0.833	1.43	1.14	0.00154	2.69	1.66	-0.574	0.164	-0.149	0.172	-0.139	0.1	0.0033	1.04
test_106	1	1	-1.28	0.482	0.956	-0.294	-0.428	-2.21	-0.738	0.706	0.201	-0.877	0.877	-0.432	-1.74	0.0417	0.391	-0.196	-0.754	-1.85	-0.726	1.08	-0.337	0.0565	0.021	-1.86	-0.776	-0.693	-0.156	-0.148	-1.41	-0.742	-0.231	-0.196	0.308	1.58	0.196	-0.31	0.59	-1.49	-0.244	-1.43	-0.407	-0.822	-0.401	-1.83	0.875	-0.868	-1.76
test_107	0	1	-1.03	-0.853	0.201	-0.722	1.25	1.16	-0.581	0.671	0.918	0.912	-0.79	-0.0914	-0.449	0.661	-0.34	-0.326	-0.344	0.755	0.213	-0.683	1.71	0.427	-0.231	0.00671	-1.27	0.594	-0.578	-0.461	-0.575	1.5	-0.797	-0.861	-0.432	0.934	-0.179	-2.11	0.712	-0.53	0.365	-0.247	-2.84	-0.117	1.63	0.736	0.429	0.0564	-1.07
test_108	0	0	1.7	-1.05	0.0308	-2.09	-2	-0.651	-1.2	0.00759	-0.898	-1.23	-0.544	-1.02	-1.39	1.19	-2.32	0.688	-0.566	-1.21	-1.45	-1.44	-0.65	0.665	-2.46	-1.23	-0.379	0.445	-2.42	-2.06	1.67	-1.23	-1.03	0.0473	-2.23	-0.868	0.163	-0.749	-3.37	-1.97	-0.625	-0.917	-0.812	-1.42	-0.48	-0.27	0.0424	-1.85	-0.499
test_109	0	0	0.379	1.7	-1.2	1.16	1.51	1.05	1.44	-1.04	0.636	-2.16	0.949	0.469	1.29	1.83	-1.17	0.749	1.15	-0.762	-0.0764	0.143	-1.04	0.984	0.904	0.518	1.21	0.504	-0.608	-0.0922	1.08	0.961	2.21	0.981	-1.14	-0.6	-1.05	0.386	-0.611	-1.97	-0.0303	0.841	1.68	-0.0988	-1.3	-1.24	-0.278	-0.8	0.66
test_110	1	0	0.413	0.717	-1.04	0.568	-0.46	0.681	0.4	-2.02	-1.77	-0.41	-0.728	1.56	1.13	-0.787	1.54	-1.15	0.481	0.288	0.539	0.0867	-1.48	0.587	-0.769	-0.712	-0.344	0.0575	-0.956	0.486	-0.639	1.84	-0.331	-0.573	-0.873	-0.813	0.581	0.41	-1.3	-1.04	-2.15	-0.588	0.257	-2.68	-0.91	-0.0181	-0.897	-0.0973	-0.0865
test_111	1	1	1.57	-0.522	-0.697	-0.0608	-0.307	-0.583	-0.592	-0.475	-0.946	1.32	-0.79	0.886	0.392	-2.08	0.192	-0.882	-0.224	-0.0569	1.59	-0.054	1.91	-1.19	0.172	0.606	-0.632	0.462	-1.64	-0.104	1.59	0.823	-0.438	0.175	2.07	0.75	-1.25	0.705	-0.117	1.05	0.873	0.758	-2.72	0.105	1.01	0.00854	-0.819	-0.116	1.55
test_112	0	1	0.589	1.18	1.05	2.24	-1.56	-0.106	0.235	0.103	-0.159	0.137	-0.23	-0.572	-1.82	0.841	-0.221	-0.943	-1.05	1.24	0.982	1.14	0.528	0.392	0.624	0.761	0.837	-0.613	0.41	0.42	-0.929	-0.258	1.05	-0.946	-0.741	1.44	-0.655	-0.243	-1.66	1.34	0.0378	0.00534	1.22	0.151	0.211	-0.411	0.292	-0.47	0.553
test_113	1	0	0.985	-0.321	-1.3	0.63	0.675	1.81	1.06	1.22	1.16	-0.482	0.489	1.85	1.71	0.233	1.65	1.17	-0.306	1.26	-0.159	0.908	0.821	-2.02	1.43	0.136	0.246	0.867	-0.123	1.12	-0.224	1.14	1.06	0.383	0.901	1.2	0.0323	0.0466	0.173	2.02	-0.215	-0.0318	0.652	0.135	0.325	-0.852	0.639	1.36	2.11
test_114	1	1	-0.349	1.2	-0.076	0.594	-1.19	1.58	0.6	1.01	-0.635	0.94	-1.34	0.0607	1.28	-1.48	-0.846	2.17	-0.655	0.264	-1.34	1	0.652	-0.0603	-1.49	-1.09	0.106	-0.754	-0.657	-1.61	0.502	0.217	-0.151	-0.141	0.324	-0.282	0.186	-0.325	1.33	-0.395	-0.0942	0.521	0.269	0.46	-1.09	-0.146	-0.0978	-0.0958	0.265
test_115	0	1	-0.613	0.58	0.585	1.24	-0.28	-0.553	0.875	0.17	-0.964	0.164	-0.947	0.122	-0.484	-0.0639	1.53	0.663	-0.525	1.24	-0.601	0.889	-0.542	-1.77	0.826	-0.651	-0.133	-0.116	0.304	0.526	-0.0416	-0.695	-1.45	1.16	-0.501	0.659	1.16	-1.62	0.00217	-1.03	0.0435	-0.115	-0.31	0.635	-0.346	-0.356	0.812	-0.116	0.542
test_116	0	1	-0.38	-1.69	0.0348	0.826	-0.621	-1.88	1.24	-1.16	-1.47	-0.762	-0.278	-0.378	0.196	0.162	0.425	-0.556	-0.406	-1.56	0.259	-0.0793	0.134	-0.965	-0.566	-1.11	-0.686	-0.687	1.54	0.94	0.552	0.587	2.38	-1.01	-0.912	-0.132	0.296	-0.232	0.132	-1.1	-1.45	-1.22	-0.309	-0.548	-0.947	1.75	0.542	-1.22	0.217
test_117	1	0	-0.0826	-0.779	0.938	-0.479	0.618	-0.317	-1.18	-0.772	-2.91	-0.378	0.316	-0.28	-1.08	-2.04	-2.12	-0.674	-1.23	0.833	0.317	-2.26	-1.8	1.61	-1.18	-1.33	-1.12	-1.6	-0.685	0.078	-0.407	0.53	-0.515	-1.2	-0.173	-0.0975	0.94	-0.021	-0.612	-0.103	-0.31	-0.292	-0.619	-1.23	-0.154	0.401	-1.27	-1.26	0.0693
test_118	1	0	1.34	0.224	0.0363	-0.133	0.562	-0.303	-1.46	0.5	0.25	1.83	0.337	0.512	-0.000327	-0.0204	-1.03	1.03	-0.0972	-0.702	0.822	0.782	0.28	-2.26	-2.1	2.16	0.0757	0.691	-0.0059	-1.04	0.222	1.28	0.506	0.582	1.14	1.39	1.54	0.497	-0.17	1.42	-0.731	1.49	1.99	1.12	0.797	1.18	0.836	0.957	0.735
test_119	1	1	-0.252	0.755	1.78	-0.553	0.523	-0.204	0.0508	1.26	0.192	0.564	-0.334	0.0188	-0.0908	-1.26	1.54	0.444	1.03	-0.958	1.98	-1.11	0.813	1.43	1.37	1.51	-0.0629	0.287	-0.227	0.93	-0.214	1.1	-0.773	-1.87	0.651	0.308	0.0682	1.38	1.19	1.31	2.49	-0.184	0.264	0.65	-0.0125	1.02	0.664	-0.0139	1.08
test_120	1	1	-0.115	-2.15	-0.15	-0.86	-2.35	0.402	0.0817	-2.48	-1.82	-0.665	-0.375	-0.0803	0.15	-1.06	-0.705	-1.23	-1.52	-0.94	-1.35	-0.261	-0.633	1.2	-1.9	0.0159	0.835	-1.52	-2.93	-1.18	-1.54	-0.46	-2.24	0.94	-1.34	-0.932	-0.878	-0.506	-1.41	-1.1	1.18	-0.7	-1.3	1.87	0.23	-3.11	-0.117	-1.03	0.56
test_121	0	1	-0.95	-1.75	-0.24	-0.886	0.16	-1.66	0.268	-0.0841	0.743	1.28	0.576	-1.74	-0.843	0.224	-0.341	-1.71	-0.0713	-1.28	0.721	0.683	-0.0141	-0.324	1.29	-2.21	-0.147	0.308	0.206	-0.522	0.554	-0.163	-0.131	0.818	-0.254	-0.783	-0.749	0.259	-0.922	0.125	-1.57	0.545	0.856	-3.03	-0.908	-0.0254	-0.0443	-0.114	0.912
test_122	0	0	0.445	0.727	-0.991	0.492	-0.462	0.676	0.427	-1.58	-1.7	-0.408	-0.969	1.18	1.18	-0.768	1.45	-1.23	0.561	0.231	0.592	0.438	-1.18	0.517	-0.845	-0.579	-0.385	0.125	-0.585	0.325	-0.212	1.92	-0.382	-0.544	-0.851	-1.35	0.544	0.387	-0.806	-1.11	-2.18	-0.354	0.0541	-2.63	-0.904	0.0586	-1	0.0596	0.0271
test_123	0	1	-0.133	-0.499	-1.3	-0.641	-2.74	0.648	0.358	0.881	-0.193	1.58	1.3	0.127	-0.54	0.973	-0.0495	0.608	-0.0151	0.0338	0.487	0.736	-0.648	-0.727	-0.291	0.188	-1.04	1.21	1.08	0.521	0.157	0.687	0.88	0.557	1.31	1.55	-0.0846	-0.816	0.0504	0.421	0.448	0.732	-1.85	0.198	1.48	0.839	1.12	0.294	-0.184
test_124	0	1	-0.846	0.0563	1.44	0.917	1.67	-2.22	-0.603	-0.554	-0.371	0.171	0.121	-1.53	-0.0519	-1.91	0.695	1.14	-0.547	-0.809	1.65	-2	0.0826	0.933	-0.118	-0.163	-0.183	0.786	-1.21	0.687	0.247	1.34	0.669	0.391	0.0541	0.0501	-0.917	0.473	-0.113	0.504	-1.04	-2.43	-0.502	0.0562	1.76	0.78	-0.108	-1.48	-0.863
test_125	0	0	-0.45	0.102	1.43	0.904	2.11	-2.21	-0.612	-0.622	-0.228	-0.218	0.163	-1.44	-0.0814	-1.87	0.657	1.16	-0.637	-0.89	1.77	-2.17	-0.328	0.891	-0.13	-0.177	-0.28	0.704	-1.23	0.406	0.343	1.37	0.725	0.378	0.0421	0.0332	-0.605	0.403	-0.0906	0.519	-1.01	-2.43	-0.595	0.128	1.83	0.77	-0.109	-1.45	-0.937
test_126	1	0	1.17	0.891	0.235	0.0643	0.869	0.542	0.534	1.04	1.2	-0.24	-0.0569	0.42	0.694	1.76	0.151	0.358	0.319	0.955	1.61	2.11	-0.912	-0.513	-0.426	0.964	0.981	0.226	0.0341	-2.1	0.908	0.191	-1.53	0.158	1.11	-0.125	-0.121	0.128	-0.93	0.395	0.0383	0.333	1.3	-0.0745	0.455	1.86	0.195	0.43	1.05
test_127	0	1	-0.206	1.37	0.844	0.45	-0.426	1.25	-0.86	-0.194	0.917	0.155	-0.0149	-0.559	-0.679	-0.394	0.501	-0.00573	2.11	2.5	0.292	-0.64	0.538	0.926	-1.68	-0.0388	0.133	-0.0364	0.898	-0.416	0.146	-0.41	1.18	0.717	-1.67	0.761	-0.909	-0.0138	0.0827	0.292	-1.16	-0.174	-0.76	1.62	-0.633	-0.146	1.33	-1.64	1.5
test_128	1	1	0.0123	1.51	-0.669	1.04	-0.583	0.64	0.391	1.41	0.625	1.25	1.51	1.61	0.682	1.46	-0.204	0.109	0.315	-0.259	0.627	-0.872	0.48	-0.219	1.48	-0.435	1.07	-0.276	-0.065	0.186	1.04	-0.0407	0.982	1.16	0.833	0.0102	1.19	0.285	-0.488	0.621	1.41	0.138	0.512	-0.672	0.543	-0.427	0.414	0.708	1.1
test_129	0	1	1.06	0.152	-0.516	0.848	0.781	-0.143	-1.23	-1.03	-1.44	-1.78	1.51	-0.64	-0.255	2.3	-0.882	1.32	1.01	-0.342	1.43	-1.09	0.00141	-1	-0.384	-0.903	0.307	0.563	-0.0276	-0.321	1.36	1.51	-0.376	1.58	0.533	-0.0351	-0.314	0.0587	-0.958	-1.02	0.496	-1.48	-0.361	0.686	-1.15	0.519	-0.429	0.966	0.433
test_130	1	1	-0.0264	-0.295	-1.19	0.544	0.19	0.573	-0.491	1.13	0.676	0.858	-0.0936	0.0216	1.5	0.22	-0.225	2.2	1.65	1.26	-0.0678	0.791	-0.285	1.38	2.38	0.287	0.555	-0.513	0.207	-0.242	1.33	0.0479	0.812	0.836	0.196	1.45	1.19	0.699	0.351	0.823	-1.08	1.86	0.751	0.212	1.5	1.19	-0.463	1.44	0.0128
test_131	1	0	0.0278	-0.839	-0.445	0.959	-2.06	-0.947	0.837	-0.236	0.0306	-0.461	-1.92	-0.161	-0.317	-0.0441	-1.11	-0.611	-2.49	-0.097	-0.847	0.0121	-1.99	0.334	-0.144	0.946	-0.204	-0.833	-0.701	-3.07	-0.913	-0.31	-0.129	-0.198	-1.81	0.481	-0.381	-1.77	-1.86	0.378	-2.1	-1.41	-0.818	-1.9	-0.561	-0.484	-2.57	-0.126	-2.07
test_132	1	1	1.17	0.271	0.385	-0.224	0.174	-0.0238	-1.61	-0.426	2.04	1.17	1.81	1.41	0.762	1.05	0.0141	0.198	0.541	0.297	1.65	-0.742	1.34	-1.54	0.332	-0.0828	1.88	-0.081	1.47	0.234	0.0629	0.638	1.06	1.39	1.79	1.67	-1.17	-0.415	0.393	-1.53	1.7	1.92	0.933	-0.338	-1.42	0.984	2.2	0.522	2.52
test_133	1	1	1.5	-0.264	-0.0382	-0.303	-1.17	-0.477	0.46	-0.433	0.151	-0.904	-0.0712	-0.704	-1.17	1.41	0.45	-0.856	-0.196	-0.473	0.601	0.297	-2.45	1.91	0.521	0.0583	-0.44	-0.334	0.166	-0.092	0.42	-2.41	0.802	0.307	1.82	0.449	-1.2	-0.39	-0.602	0.539	0.0291	0.0215	-1.07	-2.12	-1.03	0.0504	-0.0365	-0.541	2.33
test_134	1	1	0.923	-1.83	-0.0523	-1.86	1.38	-0.0757	-0.639	0.531	-0.701	-0.102	0.208	0.221	1.16	1.51	-0.141	0.832	0.885	1.06	-0.999	-0.268	0.279	-1.81	0.531	-0.342	1.18	-1.04	-0.288	0.72	0.643	0.853	0.578	-1.8	-0.695	-0.939	0.0564	-0.507	1.31	-0.377	0.656	0.421	-0.251	-1.14	-1.01	0.697	0.328	0.195	-0.831
test_135	0	0	-0.937	-0.00603	0.237	0.886	-1.3	0.315	0.917	0.523	1.91	-2.07	0.281	0.0946	0.917	-0.612	1.5	-1.12	0.374	1.19	-0.572	0.517	-0.698	-1.73	-0.879	0.537	-0.584	-0.928	-0.111	0.746	-0.676	0.632	0.114	-0.205	0.515	-1.12	-0.00443	-0.0206	1.34	0.336	0.752	0.57	-1.92	-0.656	-0.258	1.03	-0.0406	-0.607	0.0858
test_136	0	1	0.974	-0.725	-0.506	-0.212	0.0869	-0.0953	0.361	0.647	-2.01	-1.32	0.761	-1.93	-1.08	-1.01	-0.208	-1.16	-1.12	-0.425	1.02	-0.451	1.77	0.547	0.0712	0.228	-1.4	-1.67	-0.274	0.00106	0.499	-0.656	-1.27	-1.19	-0.127	-0.0811	-1.52	0.458	0.9	-0.159	-0.371	-0.139	0.795	1.76	0.3	-1.95	-0.174	0.0372	1.11
test_137	1	0	0.487	1.38	0.0876	0.56	1.28	0.36	1.46	0.0712	-0.332	-1.49	0.227	0.344	0.166	1.12	-0.687	-1.17	0.0047	0.302	1.1	0.394	0.492	-0.542	0.589	0.442	1.16	0.0392	0.56	2.22	-0.285	1.67	0.0947	-0.488	0.458	1.15	0.42	0.555	-0.653	0.555	1.49	0.8	-0.118	1.54	-0.847	0.525	0.806	0.185	0.146
test_138	0	1	0.84	0.276	0.282	-0.66	-0.468	0.303	0.0947	0.911	-1.6	-0.854	-0.439	-1.01	-0.866	0.302	-0.659	0.305	1.02	-1.81	0.195	0.308	1.49	0.186	-1.69	-0.936	-0.76	1.77	0.723	-0.109	-0.793	0.722	1.07	0.315	0.683	0.301	-0.894	-0.0696	-0.49	-0.22	1.47	-0.24	0.423	-0.732	2.33	-0.606	-1.01	1.19	-1.72
test_139	1	1	-0.497	-0.553	0.836	-0.624	0.22	-0.374	-1.1	-0.788	-2.86	0.072	0.338	-0.223	-0.982	-1.98	-1.97	-0.624	-1.26	0.816	0.353	-2.27	-1.43	1.48	-1.07	-1.26	-1.18	-1.68	-0.673	0.51	-0.46	0.406	-0.399	-1.17	-0.197	-0.00711	0.597	0.0555	-0.644	-0.104	-0.247	-0.263	-0.568	-1.1	-0.244	0.509	-1.29	-1.23	0.154
test_140	1	0	1.26	-0.398	1.77	1.11	1.47	0.893	0.385	2.49	2.38	-0.999	0.903	0.429	2.46	-1.25	-0.253	1.19	1.12	1.33	1.44	0.513	1.47	0.0597	0.073	0.153	-0.752	1.55	-0.16	-1.6	1.06	0.368	1.74	1.42	1.99	-0.582	-0.158	2.69	-0.499	0.0852	1.71	-0.0128	-0.546	0.118	1.46	0.458	-0.792	0.957	2.05
test_141	1	1	-0.357	-0.284	-2.43	-0.442	-1.36	-1.9	0.392	-1.49	-0.691	-0.458	-0.391	1.04	-0.205	-0.351	-0.158	-0.852	0.374	0.00446	-3.21	-0.224	-1.47	0.851	-1.98	0.575	2.29	-2.26	0.71	0.783	-0.329	-1.68	-0.436	-1.26	-0.824	0.313	-0.794	-2.24	-2.42	1.22	-0.896	0.428	-1.59	-0.739	-1.18	-1.16	1.34	0.296	-0.895
test_142	1	1	0.392	0.328	0.0773	-1.57	0.287	0.087	1.1	-2.21	0.367	0.573	1.16	-0.622	-0.771	0.461	-0.251	-0.00753	2.51	-0.22	-0.495	-1.58	-1.64	0.312	0.446	-1.34	1.82	0.277	-0.281	0.11	-0.761	-0.286	-0.955	-0.639	-1.95	-0.0196	1.97	-0.746	0.634	1.61	0.675	0.526	0.495	1.11	-1.03	-1.53	0.764	3.04	1.64
test_143	0	1	-0.102	-0.98	-0.0906	-0.42	-0.309	0.234	0.593	0.921	-0.403	-0.187	-0.5	-0.688	0.804	-0.958	-1.16	-0.379	-0.908	-0.648	-1.29	0.636	1.19	0.586	-0.155	0.225	-0.131	-1.58	0.817	-0.695	0.343	-0.474	-0.599	-0.112	-0.521	0.421	-2.22	0.933	-1.66	-0.0269	0.804	1.25	-0.42	-0.685	-0.22	-0.134	0.336	-0.0366	0.6
test_144	1	1	-0.324	0.813	1.73	-0.531	0.59	-0.244	0.011	1.21	0.396	0.598	-0.298	-0.0108	-0.212	-1.28	1.59	0.497	0.997	-0.977	2.03	-1.01	0.862	1.49	1.23	1.51	-0.113	0.363	-0.265	1.01	-0.245	1.1	-0.693	-1.82	0.735	0.398	0.153	1.35	1.27	1.38	2.43	-0.23	0.275	0.652	0.0227	1.09	0.611	-0.0169	1.05
test_145	0	1	-0.427	0.39	-0.5	-0.673	-0.634	-1.51	0.258	0.443	-1.15	-2.21	-0.639	-0.094	-0.258	-1.14	-1.34	-1.62	-0.551	0.643	-0.145	-1.62	1.48	-0.605	-0.246	0.111	-0.233	1.3	0.659	1.18	-1.47	-0.403	-0.828	-1.5	0.0819	0.487	0.272	0.188	-2.13	1.37	-1.47	0.374	0.595	-1.25	-0.0399	-0.369	-0.298	-1.8	1.4
test_146	0	0	1.85	-0.276	-0.0611	-0.389	-0.756	-0.471	0.438	-0.0116	0.255	-1.44	-0.474	-1.07	-1.18	1.41	0.56	-0.845	-0.167	-0.435	0.648	0.715	-2.27	2	0.309	0.0646	-0.232	-0.284	0.487	-0.412	0.758	-2.35	0.727	0.455	1.89	-0.041	-0.89	-0.416	-0.218	0.6	-0.021	0.018	-1.01	-2.07	-1.05	-0.0809	-0.0172	-0.591	2.32
test_147	0	1	0.149	0.275	-0.448	-1.05	-0.398	0.243	-1.2	0.783	-1.26	0.13	-0.908	-0.489	0.594	-0.00418	-0.466	-1.27	-1.71	-1.27	0.197	-0.975	1.09	0.23	-1.36	-1.18	0.395	-0.235	0.385	0.171	-0.773	0.753	-1.43	-0.54	-0.383	-1.17	-0.421	0.0971	1.01	-1.21	-1.32	-0.516	-0.265	-0.774	0.547	-2.01	1.07	-0.0735	-1.02
test_148	0	0	-2.08	-1.94	-0.0367	2.42	-1.19	-1.32	-0.728	0.0815	0.375	-3.37	-0.552	-1.28	-2.54	-1.71	-0.972	-0.381	-0.869	-1.51	-1.38	-0.309	0.826	1.7	-0.694	-2.59	-1.61	0.0783	-1.72	-1.3	-1.32	-0.396	0.197	0.0806	-2.75	-3.25	0.122	-0.183	-1.17	0.157	0.882	-1.16	-0.098	-0.394	-2.07	1.1	-0.985	-0.443	-0.513
test_149	0	1	1.75	1.44	0.309	1.08	0.3	-0.195	-0.201	0.517	0.903	1.94	0.235	1.07	-0.334	-0.0123	-0.436	0.108	0.917	1.53	0.863	0.636	0.263	-1.2	2.02	-0.733	2.11	1.01	0.807	2.3	1.2	1.1	0.85	0.399	1.11	1.07	0.48	0.964	2.49	-0.898	0.191	1.4	2.4	1.2	1.52	0.236	1.07	-0.0986	2.77
test_150	0	1	0.688	-0.266	-1.46	0.632	0.313	1.8	1.13	1.44	1.17	-0.257	0.273	1.59	1.6	0.251	1.66	1.25	-0.313	1.27	-0.11	1.31	1.5	-2.07	1.38	0.16	0.307	0.885	0.314	1.41	0.00642	1.13	0.957	0.441	0.816	0.658	-0.247	-0.0483	0.615	2.08	-0.152	-0.0739	0.633	0.184	0.28	-0.889	0.695	1.26	2.14
test_151	0	1	0.366	0.11	-0.83	-2.22	-0.982	-1.94	-0.629	0.955	-0.246	1.45	0.337	-1.61	0.0534	-0.892	-1.58	-0.921	-2.28	-0.587	-0.127	0.704	-0.0542	-1.37	-0.0228	-1.25	-2.03	-0.595	0.359	-0.463	0.78	-0.43	-0.678	0.34	-0.966	-1.98	-1.08	0.535	1.52	-0.582	-1.67	-0.56	0.234	1.26	-1.27	-1.56	-1.12	-1.1	-1.26
test_152	0	1	-0.827	-0.242	1.38	0.148	0.0124	0.829	-1.28	-0.12	0.344	-0.0932	0.00249	0.582	-1.09	-0.0395	0.503	-0.361	0.185	0.146	0.732	-0.378	-0.665	2.02	0.72	-0.315	-0.742	0.139	-0.793	-0.744	-1.73	0.644	-1.05	-0.368	-0.584	0.0147	0.251	0.164	-0.0238	1.02	0.352	-1.01	0.24	-1.04	-0.698	-0.00968	1.05	-0.559	-0.0814
test_153	1	1	0.0737	0.719	-1.01	0.491	-0.761	0.705	0.432	-1.86	-1.79	0.012	-0.699	1.53	1.16	-0.812	1.58	-1.25	0.417	0.233	0.514	0.174	-1.18	0.452	-0.805	-0.543	-0.441	0.108	-1.05	0.895	-0.592	1.94	-0.316	-0.627	-0.872	-0.84	0.213	0.348	-1.21	-1.05	-2.13	-0.458	0.203	-2.65	-0.862	0.0471	-1.01	-0.241	-0.0206
test_154	0	1	-0.522	-0.657	0.808	-0.696	0.145	-0.4	-1.11	-0.425	-2.82	0.0466	-0.0434	-0.633	-0.932	-1.98	-2.06	-0.615	-1.23	0.688	0.381	-1.95	-0.959	1.59	-0.994	-1.25	-1.13	-1.59	-0.245	0.593	-0.0163	0.511	-0.522	-1.11	-0.137	-0.697	0.599	0.0421	-0.2	-0.132	-0.308	-0.389	-0.639	-1.07	-0.297	0.465	-1.28	-1.26	0.123
test_155	1	1	-0.0753	0.803	1.31	-0.237	-0.846	-0.674	-0.0957	0.741	-0.685	0.543	-0.834	-0.419	-0.433	1.21	-0.515	1.47	0.201	0.242	0.551	-0.145	0.725	-0.61	-1.11	-0.811	-1.44	-0.716	-0.828	-0.643	-1.32	-0.275	1.26	0.586	-0.329	0.536	-0.546	-0.799	-0.634	1.01	0.126	-0.222	-1.26	0.411	-0.297	0.18	0.107	-1.12	-0.213
test_156	0	1	-1.39	-1.33	-1.25	-1.24	-2.04	0.243	-0.156	0.545	-0.537	-0.413	-0.614	-0.00181	-1.02	-0.377	-1.9	-0.16	-0.396	1.22	-1.11	-0.0226	0.413	2.19	-0.185	-1.22	-0.236	0.439	-1.25	-3.21	-0.322	-0.5	-0.126	-0.427	-1.46	-1.16	0.117	-0.404	0.336	-0.73	0.62	-0.959	-0.392	0.897	-0.312	0.00336	-0.643	-0.276	-0.127
test_157	1	1	-0.419	-0.197	-2.35	-0.49	-1.53	-1.9	0.381	-1.6	-0.731	-0.622	-0.427	0.925	-0.269	-0.353	-0.122	-0.848	0.422	0.142	-3.16	-0.246	-1.43	0.948	-2.02	0.526	2.31	-2.28	0.687	0.781	-0.389	-1.73	-0.516	-1.38	-0.934	0.26	-0.676	-2.32	-2.48	1.27	-0.903	0.42	-1.6	-0.749	-1.13	-1.21	1.37	0.359	-0.974
test_158	1	1	-1.58	0.218	1.38	0.724	-0.825	0.492	-2.73	-1.84	-0.773	0.213	-0.0464	1.36	-0.133	-1.05	-0.538	-1.32	-0.444	-1.06	0.267	-0.116	0.215	-0.278	-2.42	0.349	0.189	-1.45	0.195	-0.0618	-0.573	0.39	-0.0814	-1.23	-0.939	0.408	-0.417	0.0129	-1.11	0.00306	-0.501	0.23	-0.819	-0.797	0.929	-0.318	-0.344	2.03	-1.94
test_159	1	1	-0.212	1.42	0.816	0.405	-0.544	1.22	-0.841	-0.623	0.909	0.192	0.334	-0.303	-0.659	-0.413	0.504	0.0207	2.07	2.54	0.335	-1.04	0.0562	0.85	-1.58	0.0686	0.106	-0.0352	0.493	-0.41	-0.263	-0.391	1.15	0.606	-1.63	1.37	-0.773	0.0967	-0.346	0.381	-1.19	-0.113	-0.681	1.64	-0.711	-0.187	1.32	-1.54	1.46
test_160	1	0	-0.168	0.585	-0.339	0.843	2.09	0.365	0.0844	1.69	-0.167	-0.609	-0.322	0.521	-0.335	-0.899	-0.631	0.286	-0.103	-0.139	-0.194	0.766	-0.58	-1.36	-0.556	0.269	1.16	1.28	0.87	-0.538	0.653	0.122	1.54	-0.571	-0.344	-0.189	-0.425	0.0106	-1.78	1.04	-1.08	1.08	-0.2	0.895	-0.0185	-0.181	-0.143	0.173	0.351
test_161	0	1	-2.26	1.98	0.203	1.98	0.642	0.327	0.498	1.36	2.02	0.546	0.25	1.88	0.163	1.53	1.41	2.43	-0.811	0.525	-0.147	0.00307	-0.13	0.498	0.813	1.37	0.306	0.417	-0.31	0.289	0.447	-0.751	1.7	0.909	1.74	-0.492	-0.48	0.671	1.64	-0.191	-0.576	-0.647	0.514	1.11	-0.0915	1.28	1.27	0.464	-1.03
test_162	1	0	-1.34	-1.56	-2.23	-3.46	0.0579	-1.31	-1.18	-0.51	-0.348	-1.51	0.533	0.752	0.487	-0.862	-1.25	-1.7	0.058	-0.663	0.0608	-2.11	-0.0349	-0.282	-2.49	-0.356	-1.3	-1.26	-0.105	-1.28	-0.75	-0.519	0.46	0.23	-0.08	-0.433	-0.828	-1.4	-1.55	0.799	-1.79	-1.25	-0.65	0.162	1.44	0.153	-0.415	-1.76	-1.75
test_163	1	0	1.42	0.297	0.316	-0.107	0.552	-0.034	-1.53	-0.32	1.96	0.799	1.81	1.3	0.745	1.18	-0.0969	0.127	0.558	0.443	1.56	-0.864	1.05	-1.55	0.26	-0.126	1.84	-0.0123	1.35	-0.274	0.118	0.653	1.12	1.3	1.79	1.57	-0.768	-0.433	0.431	-1.62	1.69	1.95	1	-0.285	-1.51	0.937	2.1	0.504	2.62
test_164	0	0	2.13	1.39	0.326	0.93	0.642	-0.215	-0.223	0.583	0.949	1.62	0.223	1.12	-0.383	0.00918	-0.458	0.158	0.856	1.58	0.836	0.552	-0.154	-1.16	2.11	-0.679	2.19	1.09	0.776	1.92	1.19	1.13	0.814	0.45	1.16	1.02	0.809	0.988	2.58	-0.848	0.107	1.45	2.44	1.16	1.45	0.235	1.11	-0.131	2.8
test_165	0	1	-0.569	0.577	2.24	0.637	1.35	-0.89	0.0936	1.85	0.361	0.782	-0.242	0.85	1.63	2.39	0.0573	0.656	1.05	-1.81	0.618	0.977	1.26	1.08	0.43	0.0777	0.938	0.609	1.21	-1.44	-2.47	-0.442	0.35	0.281	-0.98	2.08	0.814	0.427	-0.228	0.0611	0.886	-0.416	1.21	1.67	0.971	-0.683	0.97	-1.14	0.524
test_166	1	1	0.652	0.114	0.549	-0.692	-1.01	-0.212	-0.459	-0.88	0.0968	-0.508	-0.649	-1.91	-0.00133	-0.469	1.33	-0.524	-2.14	-0.262	0.427	-1.16	-0.65	0.198	2.03	0.383	0.318	0.999	-0.316	0.421	-0.183	0.373	-0.175	-0.992	-0.965	-0.024	-1.28	-1.03	0.159	-0.961	0.101	-1.64	-0.147	0.302	-0.226	0.308	0.0529	-0.231	-1.74
test_167	1	1	-0.518	0.114	-0.878	0.243	0.698	0.448	-0.0512	-1.3	-0.476	0.803	0.708	-1.04	0.132	-0.588	1.8	-0.749	0.0828	1.37	-0.43	-2.8	1.39	0.699	0.618	-1.88	-1.07	-0.492	1.38	0.835	0.412	1.33	-1.52	0.421	-0.0999	1.68	0.454	0.149	-0.906	-0.515	-0.309	-0.22	0.369	1.01	-0.71	0.658	-0.302	-0.245	0.121
test_168	0	0	0.701	1.01	-1.57	-1.67	1.24	-0.569	-0.806	-0.0923	1.05	-0.753	0.482	0.811	-1.28	0.165	-1.53	-1.42	-0.706	0.272	1.28	1.48	-1.1	0.36	0.286	0.419	0.3	0.0607	0.661	-0.636	0.372	-0.525	0.759	-0.735	0.0307	-1.53	1.62	0.767	0.0416	-0.875	-0.469	-0.0578	-0.271	0.138	0.108	-0.0149	-1.04	0.702	-1.29
test_169	1	1	1.39	0.513	-0.0406	-1.68	-0.463	-0.236	-0.281	-0.337	0.656	0.68	0.278	-1.4	1.8	0.252	0.583	-0.756	-1.34	-0.883	-0.353	-1.1	0.0249	1.12	-1.95	-1.67	0.597	0.143	0.66	-1.64	-0.398	-1.01	-1.84	-0.73	-0.677	-0.794	-0.265	-0.201	-0.343	1.46	-0.451	0.315	-0.53	-0.349	0.703	0.341	0.625	-0.835	0.374
test_170	1	0	-0.397	0.353	-2	0.0895	-1.6	-1.26	-0.171	-0.173	-0.386	-0.285	0.167	-0.0101	-0.396	0.0688	0.433	-0.497	-1.07	-1.62	-0.445	-0.413	-2.68	0.649	0.676	0.043	-1.45	-1.72	-1.38	-0.986	0.85	-0.682	-1.73	0.919	-1.15	-1.27	0.208	-0.128	-0.00364	-1.33	-1.17	-0.9	-0.171	-1.08	1.05	-1.69	1.56	0.527	0.309
test_171	0	0	0.0499	-0.925	-0.335	1.01	-2	-0.887	0.884	0.116	-0.0294	-0.488	-2.34	-0.456	-0.226	-0.061	-1.09	-0.759	-2.44	-0.153	-0.795	0.295	-1.7	0.406	-0.248	1.02	-0.268	-0.871	-0.338	-2.92	-0.531	-0.312	-0.339	-0.206	-1.9	-0.0954	-0.435	-1.76	-1.49	0.365	-2.06	-1.58	-0.806	-1.83	-0.576	-0.395	-2.59	0.0276	-2.13
test_172	0	1	-1.02	0.373	-2.23	-0.402	1.25	-0.536	-0.494	0.878	1.07	-1.69	-0.898	0.937	0.0162	0.681	0.694	0.0579	0.397	-0.204	0.584	-0.605	0.556	0.451	-1.3	-0.346	0.248	1.15	0.0784	0.224	-0.483	-0.256	-0.864	0.832	1.96	-1.03	2.3	0.397	0.175	-0.629	-0.947	-0.317	-2.04	1.06	0.233	2.52	-1.36	-0.0975	2
test_173	1	0	0.741	0.835	-1.54	-1.77	1.33	-0.66	-0.896	-0.447	1.03	-0.714	0.904	1.08	-1.39	0.00476	-1.49	-1.35	-0.696	0.287	1.43	1.16	-1.47	0.4	0.328	0.389	0.334	0.0768	0.348	-0.668	-0.0538	-0.555	0.815	-0.682	0.0586	-0.775	1.59	0.674	-0.209	-0.96	-0.339	0.0219	-0.182	0.219	0.166	-0.143	-1.16	0.734	-1.2
test_174	0	0	-0.548	0.591	-0.532	-0.695	0.758	-1.72	-0.475	-1.41	-1.44	-1.14	-0.677	0.173	-0.36	-0.368	-1.59	-0.214	0.75	-1.09	-1.53	-0.229	-0.392	-0.303	1.2	0.741	-2.75	-1.51	-0.97	-0.251	-0.245	-0.435	-2.59	0.71	-1.38	-1.65	-1.13	0.283	-0.245	-1.59	0.664	-0.994	-0.102	-0.264	-1.42	1.03	-0.913	0.726	-0.703
test_175	0	1	0.242	-1.69	-1.18	-0.86	-0.18	0.0584	0.716	-0.833	-0.855	1.55	-0.363	-1.09	0.764	0.206	-0.472	-0.716	-1.51	-0.869	-0.622	-1.03	-0.38	1.38	-0.996	-0.121	0.116	-1	-1.02	-0.298	-0.521	-1.92	0.121	-0.7	-0.436	0.517	-2.37	-0.924	-0.11	-0.831	-0.423	0.586	-0.803	0.797	-1.53	-0.441	-2.75	-1.01	-0.856
test_176	0	1	1.17	1.02	-0.389	0.0847	0.202	0.778	1.28	1.83	-0.424	1.11	1.23	-1.45	-0.516	0.882	-0.408	0.445	0.899	0.685	1.34	0.997	1.28	0.667	0.664	1.97	-0.448	-0.181	1.71	-1.75	2.11	-0.518	2.8	-1.56	-0.813	0.372	0.968	1.23	-0.0758	1.2	1.35	1.57	-0.879	1.38	-0.814	0.0113	0.395	2.24	-0.342
test_177	0	1	0.192	0.794	0.457	0.462	1.12	0.894	0.774	0.539	0.893	0.697	1.28	2.85	0.248	1.51	1.03	0.0812	-1.19	2.27	0.335	0.902	0.415	1.9	-0.0213	0.698	0.921	1.06	-0.18	-0.563	1.19	1.48	-0.481	1.27	0.285	-0.255	0.712	1.77	-0.102	0.967	-1.16	-0.222	0.58	0.464	0.975	-1.5	0.978	0.936	0.762
test_178	1	1	0.511	0.0206	-1.06	-1.55	-0.0422	-1.64	-0.0453	-0.427	0.575	0.788	0.687	1.23	2.72	1.31	-0.733	-1.45	0.632	0.684	-1.27	-0.175	0.412	-0.512	-1.6	-1.69	0.178	-1.33	-0.131	0.445	0.448	-0.197	0.144	-1.31	-0.0975	1.82	-0.0533	-1.15	-0.0612	-0.631	1.14	-1.37	0.509	1.19	-0.577	-0.947	-0.559	1.38	-1.27
test_179	1	1	-0.123	0.567	-0.358	1.5	-0.172	-1.38	-0.687	-0.389	0.886	1.04	-1.23	1.51	0.669	-1.31	-0.0487	-0.523	-0.216	0.542	1.43	-0.767	-0.733	-0.102	-1.13	0.417	-1.55	-0.221	0.253	1.83	-1.24	0.673	-0.831	-0.0767	1.16	-0.502	0.527	-1.4	-1.94	-0.369	-0.271	0.366	-1.2	0.0609	0.447	-0.309	-1.47	0.428	0.358
[truncated: 54 more columns]
