# Supplementary material for: A multimodal ConvNeXt-Tiny deep learning model for simultaneous prediction of IDH mutation and Ki-67 expression in gliomas
Source: PLoS One. 2026 Jun 26;21(6):e0351757. doi: 10.1371/journal.pone.0351757 (PMC13308780; doi:10.1371/journal.pone.0351757)
Supplement: S1 File — This file contains the de-identified tabular data underlying the findings of this study, including cohort assignments, clinical variables, molecular labels, extracted radiomics features, deep learning features, model prediction signatures, and numerical data used to generate the figures and tables. (ZIP) [file pone.0351757.s012.zip › Radiomics_train__ADC_train_radiomics.csv]

sample_id	y_idh	y_ki67	ADC_firstorder_Energy	ADC_firstorder_Entropy	ADC_firstorder_Kurtosis	ADC_firstorder_Maximum	ADC_firstorder_Mean	ADC_firstorder_Minimum	ADC_firstorder_Skewness	ADC_firstorder_Variance	ADC_shape_MeshVolume	ADC_shape_VoxelVolume	ADC_shape_SurfaceArea	ADC_shape_SurfaceVolumeRatio	ADC_shape_Maximum3DDiameter	ADC_shape_Maximum2DDiameterSlice	ADC_shape_Maximum2DDiameterColumn	ADC_shape_Maximum2DDiameterRow	ADC_shape_MajorAxisLength	ADC_shape_MinorAxisLength	ADC_shape_LeastAxisLength	ADC_shape_Elongation	ADC_shape_Flatness	ADC_shape_Sphericity	ADC_shape2D_MeshSurface	ADC_shape2D_PixelSurface	ADC_shape2D_Perimeter	ADC_shape2D_PerimeterSurfaceRatio	ADC_glcm_Autocorrelation	ADC_glcm_JointAverage	ADC_glcm_ClusterProminence	ADC_glcm_ClusterShade	ADC_glcm_ClusterTendency	ADC_glcm_Contrast	ADC_glcm_Correlation	ADC_glcm_DifferenceAverage	ADC_glcm_DifferenceEntropy	ADC_glcm_DifferenceVariance	ADC_glcm_JointEnergy	ADC_glcm_JointEntropy	ADC_glcm_Imc1	ADC_glcm_Imc2	ADC_glcm_Idm	ADC_glcm_MCC	ADC_glcm_Idmn	ADC_glcm_Id	ADC_glcm_Idn	ADC_glcm_InverseVariance	ADC_glcm_MaximumProbability
train_001	0	1	-0.531	0.781	0.894	-0.466	0.228	-0.126	0.999	-1.21	0.432	-1.61	1.59	-1.2	-0.212	1.2	-0.196	0.35	-1.82	-1.42	-0.562	-0.439	-0.893	0.184	-1.18	1.5	-1.81	0.758	-2.19	-0.476	-0.256	-0.644	-0.00924	-1.63	0.0517	0.83	-0.878	-0.309	-0.542	0.308	0.0634	-0.955	-1.31	0.206	0.471	0.394	-1.02	0.213	-0.276
train_002	0	1	0.265	1.75	-1.23	-1.37	1.28	0.793	-0.259	-0.616	0.649	0.921	-1.62	0.653	-0.792	-0.696	-0.117	-0.422	0.203	-1.82	0.22	-1.74	-0.0531	0.379	0.519	0.864	1.25	-1.13	0.188	0.354	0.0793	-0.385	0.821	0.898	-0.425	0.418	-0.766	-1.37	-1.19	-0.134	-0.819	-0.967	1.11	-0.693	-0.784	1.61	-1.08	-0.529	-1.2
train_003	0	1	0.831	1.18	1.86	-0.045	-0.534	-0.743	-0.224	-0.00476	0.522	-0.0217	-1.28	0.555	0.16	0.196	0.821	0.825	-0.106	0.23	-0.3	0.148	1.5	-0.052	0.0563	-0.341	0.151	-0.567	0.0699	-0.321	-0.000381	1.37	-0.531	-0.439	-0.507	-2.12	-0.112	-1.24	0.737	-0.977	-1.52	0.237	-0.306	2.11	-1.37	-1.84	-2.73	0.692	-0.239
train_004	1	0	-1.09	-0.338	1.14	0.575	-1.05	1.02	-1.62	0.0152	-0.441	0.268	-0.943	1.2	1.07	0.152	-0.99	0.101	0.615	0.909	-0.222	0.514	0.595	-0.639	0.419	0.504	0.453	-0.423	-1.59	-0.0321	-0.258	0.0973	1.23	3.37	-0.111	-0.592	0.679	0.508	1.61	0.0735	0.59	-0.742	-0.296	0.358	-0.872	0.026	-0.319	-0.478	-0.84
train_005	0	1	-0.0592	0.964	0.0504	-0.377	1.17	0.344	-0.593	0.294	0.629	1.26	-0.731	-0.415	0.986	0.487	-1.96	-0.215	0.195	1.24	-0.456	1.51	0.00497	-0.0161	1.14	0.16	1.27	-0.267	-0.18	-0.00249	-0.0464	0.0214	-0.387	1.22	-0.891	-1.03	1.32	-0.365	0.141	2.04	0.688	0.418	-0.389	0.589	0.254	0.318	-0.464	0.558	-0.604
train_006	0	0	-0.926	1.15	1.12	-2.34	0.086	-0.465	0.0208	-3.09	-0.0644	0.465	-0.699	0.346	-0.271	-1.11	-0.608	-0.923	0.548	-1.61	-0.389	-1.17	-0.824	-2.43	0.541	1.31	-0.957	-0.891	-0.656	-1.16	0.0685	-0.484	0.0226	-0.43	-0.16	-0.438	-0.0197	-1.57	-0.75	-2.71	-1.74	0.246	-0.514	-2.11	0.101	-0.475	-0.749	-0.839	0.395
train_007	0	0	-2.65	0.639	-1.1	0.388	-0.225	-0.97	-0.661	-0.907	2.31	-1.95	-1.42	-0.243	-1.16	-1.56	0.32	-0.36	-1.29	-0.472	0.319	0.404	-1.2	0.961	-2.41	0.0338	-0.0645	-0.358	-1.15	-1.35	-1.73	-1.29	-0.948	-2.54	-0.706	-0.319	-0.307	-1.26	-0.691	-0.484	-1.87	0.433	0.474	-2.35	-2.04	-0.822	-0.184	-1.68	0.179
train_008	0	0	-2.53	1.56	-1.4	-0.59	-0.374	0.538	0.807	0.881	-0.946	-0.767	-1.46	-2.52	-1.94	-0.0524	-0.979	-2.29	-1.78	-1.28	-0.39	-1.16	-2.32	0.359	-1.02	0.267	0.332	-1.07	-2.05	-1.66	-1.08	-1.39	-0.964	0.332	-0.152	-1.49	-2.55	-1.16	-0.546	-0.893	-1.47	-1.25	-0.88	-1.14	-1.41	0.23	-0.796	-0.934	-0.555
train_009	0	0	-2.29	1.24	-0.585	0.532	-0.377	0.319	0.741	-0.178	-0.482	-1.32	0.661	-0.742	0.214	-1.55	0.298	-1.28	-0.347	-0.472	-1.72	-0.978	-0.802	1.32	0.0431	0.0367	-1.94	-1.38	-0.229	-1.2	-0.0317	-1.58	-0.272	1.58	-0.938	-0.678	-1.64	-1.41	0.567	-1.41	-0.894	-0.836	-2.57	0.0169	0.477	-0.459	1.16	0.479	-0.571
train_010	0	1	0.393	0.588	0.801	0.869	1.22	0.454	-0.883	-0.347	0.353	-0.449	0.544	-0.0925	-0.699	-0.695	0.295	-1.96	0.669	-0.307	0.958	0.524	0.407	0.786	-0.314	0.474	0.903	0.376	-0.781	-1.14	-0.256	-1.69	-0.287	0.193	0.348	0.918	0.829	-0.357	-1.25	0.234	-0.724	-0.498	-0.789	0.911	0.913	0.127	0.0511	-0.14	0.205
train_011	1	0	-1.01	-1.45	-0.626	0.158	-0.361	-0.616	-0.804	0.4	-0.0341	0.501	-0.166	-1.02	-0.505	-0.677	-0.193	0.605	0.788	-1.16	0.972	0.979	0.373	-0.662	0.559	-1.62	-0.233	-0.0331	-1.19	-0.454	-0.899	-0.267	0.459	-0.307	0.529	-1.4	0.883	0.743	-0.27	-0.443	0.675	0.115	0.153	0.546	0.345	-0.0652	-0.181	-1.45	-1.04
train_012	0	1	0.973	1.39	-0.54	0.245	0.186	0.646	-2.79	1.25	0.458	0.571	-1.31	0.8	0.382	-0.365	0.0213	1.07	-0.523	-0.408	-0.559	-0.192	-0.0941	0.686	-0.371	0.939	-0.2	0.021	-1.97	1.19	1.17	-0.557	1.15	-0.438	1.92	0.574	-1.52	-0.454	-0.8	0.0392	-1.68	-1.67	2.22	-0.129	0.132	0.505	1.08	-0.474	1.21
train_013	0	1	0.478	1.04	-1.39	-1.7	-1.54	-1.06	0.0474	-0.322	-0.975	0.53	0.695	-0.786	-0.234	-1.54	0.693	0.743	-0.519	1.39	0.135	-0.92	0.607	-0.0891	0.68	-0.137	-0.0757	-0.696	1.11	0.372	-1.99	-1.18	-0.508	-0.708	-0.903	-0.605	0.0639	0.793	-1.39	0.854	0.259	0.45	0.0663	0.0201	-0.433	-1.39	-0.776	-0.949	0.863
train_014	0	1	1.17	2.22	-0.501	0.546	-0.808	-0.69	0.887	-0.47	-0.379	0.197	0.769	0.0915	-0.156	0.182	-0.111	0.289	1.61	0.415	0.226	-0.99	-1.01	-0.834	0.892	0.0238	0.325	-1.38	-2.28	-0.187	0.523	0.843	2.52	0.804	-1.48	0.271	1.16	0.0868	-1.35	1.67	-0.91	-0.538	0.197	0.601	0.781	0.0104	0.599	0.075	-0.47
train_015	1	0	-2.27	-1.35	0.729	0.667	-0.719	-0.595	0.91	-0.537	-0.233	-1.33	-0.436	-0.675	-0.842	-1.22	-0.364	-0.75	1.04	0.798	0.509	-1.03	-0.822	1.21	-1.96	-2.12	-0.823	0.141	-0.287	0.776	-0.852	-0.097	0.826	-0.54	1.6	0.986	-0.0756	0.501	-0.77	-1.33	0.148	-0.0761	0.0637	0.481	-0.403	0.253	-1.36	-0.948	-1.2
train_016	0	0	-2.5	0.915	1.07	-0.42	-0.326	0.0934	-0.421	0.701	-0.6	1	-1.73	-1.2	-2.04	-0.557	0.28	-1.3	-1.55	-0.524	-2.22	-1.26	-1.12	-2.41	-0.899	-1.2	-0.0241	-0.484	-2.27	-1.53	-1.64	-0.152	-0.743	-1.06	1.41	-1.05	-0.0435	0.235	-1.08	0.0375	-1.19	-1.19	-0.14	-0.082	0.875	-0.59	-0.515	-1.75	-1.36
train_017	0	1	0.377	0.29	-0.919	0.0703	0.452	-1.13	0.275	-1.11	-1.17	1.05	-2.05	0.641	0.432	2.19	0.102	-1.12	-1.53	0.135	-0.458	-2	-0.636	-0.344	-1.98	0.329	-0.1	0.352	-0.0852	0.855	0.0327	-1.42	-1.82	0.925	-0.214	0.5	-0.6	1.14	-0.822	0.526	0.263	0.953	-1.27	1.28	2.12	-0.643	0.0551	-0.561	-0.333
train_018	1	1	0.985	-0.677	0.704	-0.407	1.64	3.11	1.51	-0.0768	1.61	0.239	-0.131	1.53	1.64	0.337	1.13	0.654	1.02	-0.565	1.33	0.783	1.94	0.875	1.76	-0.914	1.22	1.19	1.45	1.45	0.443	0.595	-0.201	2.65	-1.04	0.371	0.754	1.33	0.289	0.525	0.261	-0.373	0.696	-0.358	-0.9	1.18	0.627	0.649	0.753
train_019	0	1	0.507	0.262	1.65	-1.3	1.18	-0.854	-0.776	-1.45	0.488	1.2	-1.8	0.791	0.88	0.488	-0.944	0.0628	-0.102	0.596	1.58	0.325	1.14	0.162	-1.28	-1.38	1.29	-1.38	-0.493	0.245	-0.878	-1.59	-0.0127	-0.271	0.286	0.197	-0.789	0.671	-1.92	-1.33	-1.9	0.938	-0.86	-0.142	-1.03	-0.725	0.579	-0.303	0.296
train_020	0	1	-0.321	2.17	-0.00774	1.15	0.757	0.846	-0.599	-0.301	-0.447	0.903	-1.84	-0.899	0.39	-0.0965	0.747	0.585	0.59	-0.248	1.23	-1.89	-1.6	-2.37	0.88	1.31	-0.452	1.58	0.446	-0.053	-1.32	0.0848	-3.03	1	-2	-0.712	1.27	0.311	-1.46	1.76	-0.778	-1.07	-0.116	-2.14	-1.82	-1.57	0.0869	-0.666	-1.36
train_021	1	1	1.79	-2.39	-0.153	1	-1.1	-0.568	1.41	-0.362	1.48	-0.788	0.407	0.92	0.151	1.21	0.124	1.34	-0.339	2.24	0.341	0.586	1	0.743	2.12	-1	-0.445	1.78	0.44	2.07	-0.625	-0.67	1.38	-1.64	0.735	1.92	2.08	-0.634	0.0524	1.1	1.9	1.38	0.229	1.15	0.555	0.325	0.673	1.68	1
train_022	1	1	2.11	-1.82	0.839	0.232	-0.854	1.35	-0.793	2.01	-0.0432	2.19	1.08	1.12	0.194	1.59	2.55	0.134	-0.352	1.85	1.58	0.552	0.868	-0.167	0.501	0.298	-1.27	1.47	1.34	-0.195	1.32	-0.472	0.864	-0.125	2.2	0.146	-0.514	1.73	0.0916	-0.162	0.131	-1.24	0.829	0.94	-0.958	1.97	1.65	0.217	1
train_023	0	0	-1.18	1.3	-0.233	-1.52	-1.56	-0.521	-0.167	0.148	-0.0303	-0.107	-1.38	-1.25	1.47	-0.633	-0.44	-1.66	-2.02	-0.268	1.04	0.12	-0.919	0.0104	-1.2	-1.22	-0.0573	-2.41	-1.13	-0.0161	0.0171	0.401	-0.655	-0.0543	0.133	-0.658	-0.695	-0.637	-1.09	-0.931	-0.319	-0.641	-0.387	0.0357	-0.12	0.262	0.74	-0.542	-0.589
train_024	0	1	-0.0701	1.79	-0.104	0.249	-0.312	0.145	0.112	-2.33	-0.359	-0.643	0.727	0.446	0.125	-0.09	-0.918	-0.628	1.43	-1.62	0.107	-1.79	0.107	0.912	1.47	0.644	0.0716	-0.752	-0.576	0.659	-1.33	-0.0953	-0.322	-0.266	0.0165	1.07	0.351	0.823	-0.0466	-0.303	0.11	0.646	0.362	0.833	-0.413	-1.94	-0.213	-1.39	1.63
train_025	0	1	0.687	0.648	-0.738	-0.318	0.748	-1.43	-2.22	-0.184	-0.696	-1	-0.17	-0.0974	-0.347	0.519	-1.79	-0.47	1.15	0.332	0.539	-1.12	0.933	-1.23	-0.717	0.062	-0.0887	-1.82	0.771	-1.38	0.357	-0.424	-2.32	-0.419	-0.123	-1.39	0.21	-0.495	0.59	0.383	-1.76	0.152	-0.0392	2.48	-0.75	0.52	-0.248	0.0848	-0.0525
train_026	1	1	1.49	-1.66	-0.248	1.79	-0.0192	0.251	-0.000877	-0.295	0.125	0.58	0.193	0.0192	-0.282	0.781	0.878	0.695	1.42	-1.12	1.64	0.314	0.834	0.662	1.98	0.93	-0.896	0.142	0.336	0.58	0.938	0.902	-1.01	-0.318	-0.605	1.41	-0.643	1.32	0.71	-0.997	0.427	-0.228	3.47	-0.219	-1.05	1.05	1.45	-0.917	0.323
train_027	0	1	0.514	1.16	-0.284	0.461	-0.17	0.0433	0.627	-1.92	0.0129	1.85	-0.559	0.533	-0.684	-1.06	0.173	0.13	0.791	1.32	-1.19	0.635	-0.932	0.637	1.03	-2.88	0.532	-0.0776	-0.335	1.28	0.988	-0.974	-0.605	-1.03	-0.34	-0.609	-0.458	-0.101	-0.467	0.846	2.09	0.138	-1.09	1.05	-0.215	-1.41	-1.89	-0.27	0.64
train_028	0	0	-2.12	1.7	0.19	-1.27	-1.42	-0.245	-1.5	0.767	1.07	-1.35	1.99	-0.0601	-1.43	-1.48	0.705	0.173	-0.706	-1.62	-2.07	-0.4	0.718	-0.805	-1.88	-1.22	0.781	-0.965	-1.4	0.949	1.03	-0.552	-1.03	-0.974	0.728	-1.04	-0.276	0.828	-0.645	-0.534	-0.99	0.0666	0.021	-0.434	-0.359	-0.966	0.623	-1.01	0.00109
train_029	1	1	1.73	-1.57	0.129	0.406	1.39	-0.179	-0.566	0.81	1.97	1.24	1.06	1.19	1.48	2.15	-0.395	-1.37	0.0993	0.0252	1.11	-0.175	0.357	0.581	0.639	-0.916	-1.16	-0.0255	0.442	-0.122	0.63	0.299	-0.734	-1	0.823	1.32	1.34	-1.26	1.81	0.179	0.0362	0.028	-0.197	-0.0289	-0.387	-0.54	1.69	-0.839	0.14
train_030	0	0	-1.9	2.01	-0.973	-0.47	-0.76	-1.87	-0.533	-0.95	-1.15	-0.528	0.292	-0.514	-1.38	0.659	-0.816	-0.682	-1.88	-1.71	-0.623	1.67	0.014	0.624	-0.0235	-0.947	-0.115	-0.196	-0.896	-1.4	0.293	-0.288	1.33	-0.105	-1.92	0.2	-1.54	1.4	0.866	-0.0646	-0.842	-0.407	-1.46	0.75	-1.19	0.0617	-0.806	-0.604	-2.16
train_031	1	1	1.81	-0.941	-0.739	0.14	-1.09	-0.122	-0.331	2.49	1.02	1.31	1.27	1.77	-0.967	2.88	1.13	2.14	-0.984	1.52	0.822	-0.588	-0.00652	0.141	-0.289	0.309	-1.49	1.04	0.734	-0.921	0.929	0.828	0.428	1.72	-0.0955	-1.91	0.613	-0.474	1.79	0.522	0.479	1.06	1.02	1.23	0.979	-0.406	0.321	0.635	-0.146
train_032	0	0	-1.83	0.881	-0.637	-1.12	-0.962	-0.135	-1.55	-1.94	-0.224	-0.00767	-0.426	-1.24	-0.779	-1.03	0.591	-0.933	0.947	-0.0933	-0.896	0.353	-0.361	-0.591	-1.29	1.76	-0.89	0.401	-1.91	-1.01	-0.828	1.28	-1.81	-1.04	-1.19	-0.0936	-0.622	1.34	0.836	0.499	-1.33	0.513	-0.362	-0.921	-1.43	1.39	-0.485	-1.98	-0.25
train_033	0	1	0.358	1.01	-1.27	-0.875	-0.849	-0.106	-0.602	0.337	-0.446	-1.39	-0.73	-0.978	0.379	1.37	-0.473	-0.368	-0.00945	-0.63	-1.3	-0.373	-1.66	-1.59	0.0591	-1.38	-0.0498	-0.325	-2.2	-1.12	-0.676	-0.0437	0.836	0.184	-0.616	0.96	-0.857	1.28	0.469	-1.22	-0.802	-0.603	-0.873	1.87	-0.313	-0.943	0.49	-0.539	0.415
train_034	1	0	-1.28	-1.3	0.927	0.664	-0.88	0.377	0.346	1.48	1.02	-0.71	-0.355	-1.49	-0.915	-0.561	-0.876	1.96	-0.108	1.63	0.546	3.26	-1.62	-1.71	0.625	0.0437	0.588	-0.00877	-0.53	0.671	0.337	-0.0842	-0.637	-0.184	1.2	-0.819	0.0367	-0.0367	0.289	-0.223	0.114	1.79	-0.278	-1.11	-0.646	-1.31	-0.577	-0.851	-0.27
train_035	1	0	-0.269	-0.247	0.475	-0.683	-2.02	-0.185	-1.56	-0.156	0.98	0.42	-0.991	-0.0187	-0.157	-0.533	-0.813	0.602	0.295	0.299	0.207	1.17	-0.404	-0.636	-0.854	0.258	-0.513	0.928	0.579	0.581	-1.27	-0.726	0.812	-0.277	-0.124	-0.449	-0.252	-0.836	-0.598	0.447	-1.52	-0.243	-0.495	-0.669	-0.549	0.571	0.366	-0.626	0.618
train_036	0	1	0.156	0.883	-0.0854	0.636	0.325	-0.73	0.963	1.25	-0.25	0.882	1	0.466	-0.916	-0.379	2.36	0.141	-0.479	-0.899	-0.594	1.31	0.0682	0.19	0.111	0.0757	0.378	-0.00824	1.05	1.25	0.251	0.426	0.354	1.01	-1.01	0.345	1.19	-0.107	-0.0771	-1.33	-0.836	1.89	0.122	0.0806	0.756	0.538	-0.1	0.692	0.394
train_037	0	1	0.406	2	0.326	-0.131	-1.12	-0.961	-1.36	0.731	-0.217	0.688	-0.461	0.801	1.71	1.43	-0.731	0.752	0.525	-0.53	-0.943	0.198	-0.963	1.44	-0.306	-0.402	-1.51	0.3	-0.785	1.31	0.0826	-0.18	0.35	0.722	0.246	0.554	-0.411	-0.612	2.02	-0.315	0.28	-0.327	0.13	0.736	0.436	2.09	0.243	-0.995	-0.567
train_038	1	0	-0.116	0.432	0.345	-0.946	-0.947	1.17	-0.587	-0.272	0.674	-0.508	-0.585	-0.963	-0.746	-2.55	0.075	-0.568	-0.829	0.715	-1.01	0.913	0.374	-0.0809	0.0294	0.423	0.828	-1.79	2.71	-1.55	-0.547	-0.325	-0.211	0.14	0.0392	0.116	0.953	-0.288	-1.01	-1.78	0.209	-0.267	-0.0418	-0.399	-1.18	-2.06	0.881	-0.514	-1.74
train_039	0	1	0.28	0.734	1.56	-0.387	-0.894	1.35	-0.45	0.326	-0.0415	-0.126	0.0565	-0.192	0.513	1.05	1.39	-1.55	-1.52	0.862	0.11	-0.035	0.906	0.668	-0.122	1.57	0.657	0.0817	0.429	-0.945	0.823	-0.521	1.32	0.261	1.14	-1.17	1.34	-1.63	-1.14	0.152	0.587	1.25	-0.145	1.18	-0.24	-0.541	1.75	1.81	-0.371
train_040	0	0	-0.957	2.61	-1.76	-1.87	-0.987	-1.59	-1.01	1.78	-1.01	-0.408	-2.79	-0.963	0.44	-2.07	-0.843	-1.82	-2.45	-1.26	0.00996	-0.38	-1.42	0.705	-0.738	-0.601	-0.96	-2.15	-1.76	-0.833	0.0645	-0.454	0.39	-2.55	0.254	-0.535	-0.812	0.701	0.102	-1.03	0.102	0.195	-0.436	-0.225	-0.582	-0.48	-0.575	-1.9	0.885
train_041	1	0	-0.576	-1.04	0.628	0.0775	-1.6	-1.72	1.28	2	-0.555	1.16	-0.605	-0.414	-0.438	0.116	0.122	0.868	-0.824	1.14	1.17	-0.114	0.00852	-0.0489	0.927	1.27	0.0629	0.557	-0.411	1.42	0.709	-1.58	-0.54	0.198	1.17	0.37	-0.961	-0.845	0.142	-0.199	-0.558	-0.172	-0.495	-0.572	0.754	0.496	-0.616	-0.266	1.73
train_042	0	0	-1.6	1.37	0.771	-1.94	-0.792	-0.289	-0.207	-2.49	-0.8	-0.596	-1.25	-0.728	-0.59	0.183	-0.484	-1.77	0.518	-0.693	-0.295	-1.85	0.0356	-0.0649	-1.77	-0.91	0.69	-2.87	-0.52	1.83	-1.19	0.289	-0.379	0.0327	0.0925	-2.16	-2.07	0.246	-0.663	-0.368	-0.687	-0.14	-1.21	-2.38	-0.897	0.645	-0.203	-1.84	-1.84
train_043	0	0	-1.9	0.812	-1.16	-0.385	-1.84	-0.0779	-0.502	-1.6	-0.695	1.25	-1.44	0.439	-1.1	-1.07	-2.35	-0.402	-2.29	-0.392	-2.49	-0.359	-0.448	-1.34	-0.965	1.46	0.0708	-0.837	0.382	-0.335	-1.1	-1.28	-1.44	-0.579	-0.52	-2.21	-0.136	-0.794	-0.185	-0.08	0.462	-0.459	-1.61	-1.2	-0.485	-0.429	0.34	-0.435	-0.572
train_044	1	0	-1.32	-0.795	0.545	0.178	0.196	0.199	0.708	-0.702	1.18	-0.603	0.879	-0.238	0.674	-1.18	-0.608	-0.739	-0.505	0.833	-0.285	0.456	0.361	-1.86	0.234	0.169	-1.75	1.14	-0.364	0.565	-0.458	-1.18	0.618	0.0759	1.01	-0.0731	1.13	0.81	-0.525	0.641	1.32	1.86	-0.397	-0.17	0.265	1.24	1.37	0.627	-0.42
train_045	0	0	-2.16	1.92	-0.068	-0.942	-0.955	0.252	-0.666	0.139	-1.05	-0.354	-1.9	-1.24	0.299	-1.84	-0.348	-1.12	-1.66	-0.736	-0.51	1.32	0.583	-0.178	-0.144	0.392	-0.419	-1.2	-0.175	-2.27	-0.733	-1.08	-1.19	-0.863	-0.127	-0.648	-1.9	-0.557	-0.874	-0.317	0.229	-0.915	-1.39	-0.658	-0.683	-1.21	-0.475	0.369	1.1
train_046	0	0	-1.47	1.12	-0.821	-0.4	-0.844	-0.137	-1.27	0.224	-1.1	0.532	0.0421	-0.873	0.0392	-0.735	1.02	-0.00196	-1.68	-1.17	-0.0898	-0.158	-0.917	0.73	0.672	-0.206	-0.262	-1.22	-0.472	-1.23	-0.728	0.0495	0.565	0.49	0.487	-0.698	1.33	-0.0125	0.384	-1.43	-0.464	0.643	0.189	-1.43	-0.736	-0.772	0.427	-0.471	-0.525
train_047	0	0	-1.55	0.867	-1.29	-0.628	-0.845	-1.61	-0.128	-1.6	0.511	-1.09	0.109	-0.728	0.0249	-0.959	-1.64	-0.493	-1.91	-3.31	-1.54	-2.01	-0.161	-0.178	-1.06	1.22	-0.809	-0.53	-0.723	0.254	0.12	-1.73	0.107	-1.59	-0.779	0.514	-1.38	-1.61	-2.29	-0.541	0.39	-0.619	0.511	-0.581	-0.919	-1.38	-0.389	0.327	-0.754
train_048	0	0	-1.76	1.34	-0.314	-2.33	-2.67	0.0475	-0.865	-2.31	-2.34	-0.394	0.118	-1.42	-0.529	-1.12	-1.43	-0.604	-0.108	-0.209	-0.456	-0.448	0.92	-1.2	0.705	2.12	-1.21	0.0757	-1.06	0.714	2.31	-0.834	-0.31	-1.46	-0.467	-1.05	0.0768	-0.622	0.424	-1.08	-0.282	-1.57	-1.4	0.273	-0.0611	-1.2	-2.13	-0.973	-0.888
train_049	1	1	1.73	-0.847	1.53	1.48	1.58	-0.161	-0.578	0.00261	-0.00861	-0.797	0.296	0.542	-0.629	0.741	1.32	0.591	-0.639	1.46	1.56	-0.412	1.16	1.83	0.105	0.982	1.16	0.0509	1.35	0.262	0.17	1.78	-0.521	0.485	2.89	0.338	2.29	-0.0984	0.936	0.0891	-0.678	0.204	2.53	1.56	2.24	0.106	1.79	1.1	2.09
train_050	1	1	1.72	-1.61	1.24	2.6	2.71	0.782	0.472	-0.399	0.951	1.01	-0.659	1.24	0.388	0.814	1.37	0.633	2.34	1.17	0.987	-0.709	0.897	0.322	1.47	0.382	1.66	0.33	1.2	1.13	0.322	0.0164	1.07	1.19	0.264	-0.445	1.1	-0.979	0.776	2.45	1.86	0.419	1.21	1.12	0.762	-0.0335	-0.232	1.95	1.77
train_051	1	0	-0.486	-0.798	-1.39	1.05	-1.52	0.0712	0.395	0.155	1.1	0.605	-0.506	-0.161	0.271	0.319	-0.192	1.52	0.396	-0.928	-0.682	0.0236	0.74	-0.00848	1.6	1.35	0.566	1.04	1.24	1.39	-0.344	-0.268	0.481	1.04	1.13	1.39	1.07	-1.65	0.62	-0.753	0.66	-0.0306	-0.631	1.04	1.13	-0.603	-0.0721	-0.0674	-0.647
train_052	1	1	2.55	-1.76	0.172	0.635	0.452	0.542	-0.489	1.5	1.59	1.84	1.4	-0.648	1.02	0.244	0.439	1.31	1.4	0.142	0.174	-0.498	0.00448	0.668	-0.409	0.82	0.557	-0.678	-0.125	-0.0807	0.112	-0.478	1.42	0.509	0.252	1.31	-1.12	-0.332	1.47	1.06	-0.399	0.753	1.34	1.24	1.97	-0.599	0.191	0.972	-1.23
train_053	1	0	-0.32	-1.17	-0.947	-0.366	-1.7	0.325	0.88	0.132	-0.844	2.57	-1.26	0.686	-0.0848	0.518	2	1.24	1.31	-0.553	0.51	0.545	-0.804	-1.73	-0.523	-0.744	-1.03	0.778	1.18	-0.202	-0.4	0.177	0.321	-1.85	0.13	1.5	0.752	1.41	-0.417	0.333	1.78	-0.461	-0.509	-0.46	-0.459	0.877	0.58	-0.609	0.161
train_054	0	1	0.289	0.705	0.568	-1.02	0.87	0.0429	0.396	0.00158	0.487	-0.298	0.66	0.482	-1.23	-0.843	-0.653	-1.48	-0.471	0.989	0.646	-0.817	0.432	-0.153	0.771	-0.967	-1.69	-0.298	-1.53	0.344	1.31	1.03	-2.31	1.67	-0.542	0.725	-0.695	-0.898	-1.95	1.56	-0.448	0.145	-0.444	0.387	1.17	-0.72	0.611	2.61	0.531
train_055	1	0	-0.208	-0.966	-0.403	1.12	-1.09	-0.752	-1.27	-1.12	-1.48	-0.57	-0.321	-0.608	-1.85	-1.07	0.271	-0.438	0.379	-1.15	1.47	0.109	-1.08	-2.05	-1.46	-1.72	0.04	-1.58	-0.0415	-1.71	0.964	0.935	-0.867	-0.278	-1.6	0.111	-0.338	-1.49	-0.35	-0.277	-1.97	0.0422	-1.67	-1.96	-1.16	-0.958	-0.787	-0.426	0.459
train_056	1	1	2.04	-0.463	0.208	0.981	0.993	-0.112	1.21	1.97	-0.221	0.582	-0.94	0.108	0.587	0.689	-1.19	-0.164	-0.488	0.75	1.17	1.13	-1.04	2.49	-1.1	-2.06	0.782	0.243	1.32	1.48	0.633	-0.00797	0.437	0.0954	0.284	-1.07	-0.00636	0.604	0.271	-0.182	1.16	0.769	2.83	-1.1	0.697	0.294	0.194	0.825	0.915
train_057	1	1	1.39	-0.807	-0.296	0.432	1.48	-1.27	0.835	-0.69	2.05	0.594	1.27	2.34	-0.236	0.639	-0.105	2.34	-0.991	0.475	-0.586	-0.628	0.357	-0.0173	-1.23	0.274	0.501	0.362	-1.55	-0.478	0.0971	-0.38	0.144	-0.969	0.385	0.562	-1.14	-0.0342	1.63	-0.952	1.54	0.602	-0.951	-0.0214	-0.0534	1.82	-0.592	0.773	-1.16
train_058	0	0	-3.38	1.28	-0.286	-1.17	-0.393	-1.91	-0.521	0.0042	-0.794	-0.162	-0.928	-2.83	-0.905	0.195	-0.137	-0.666	-0.683	-1.57	-3.17	-0.65	-0.482	0.16	0.0935	1.75	0.0927	-0.822	-0.48	-0.166	-0.446	-0.0261	1.19	-0.153	0.285	-2.17	-0.483	-1.6	-1.19	-0.333	1.12	0.0986	-1.39	0.0182	-0.286	-0.922	-0.384	-0.235	-0.194
train_059	1	1	1.5	-2.84	-0.807	0.701	-0.0745	-0.392	1.13	0.0378	0.0423	-0.569	0.0148	-0.466	0.585	0.374	-0.496	0.514	-0.557	1.21	-0.877	0.0889	-1.29	0.484	1.05	-0.942	1.05	-1.59	1.12	1.06	-0.11	-0.351	1.4	0.316	-0.234	0.163	0.458	1.49	0.267	0.667	1.43	0.719	-0.248	0.615	0.354	-0.0342	1.56	1.04	-0.352
train_060	0	1	0.28	1.98	0.404	-1.6	-0.0305	-0.394	0.234	0.0472	-1.15	-0.543	0.138	-1.96	0.181	-1.14	-0.411	-0.683	-0.94	0.0543	-0.593	-0.23	1.12	1.59	-0.795	-0.535	1.39	-2.22	-0.433	0.374	0.784	-0.257	0.968	0.232	1.09	1.41	-1.46	0.0942	0.315	-0.185	-0.134	-1.46	0.371	-0.368	-0.086	-0.982	-0.328	0.192	-0.84
train_061	1	1	1.08	-1.79	-0.317	0.999	0.887	-1.95	-0.913	2.25	-1.64	-0.215	1.99	-0.64	-0.218	1.15	-0.582	0.561	0.615	0.951	0.186	0.431	0.65	0.926	0.133	0.752	1.88	1.2	2.11	-0.608	0.0953	0.731	0.307	0.113	0.113	0.951	-0.548	-1.03	0.984	0.635	1.49	0.544	-0.402	0.958	1.84	1.08	-0.253	1.88	-0.628
train_062	1	1	2.25	-2.03	0.801	0.886	1.17	1.12	1.29	-0.179	1.76	1.26	0.862	-0.0755	-0.297	-0.143	0.974	0.415	1.54	2.9	1.06	1.14	1.28	-0.0454	1.05	-0.101	1	0.149	1.54	2.11	-1.39	1.18	0.945	-0.448	0.836	0.00157	0.955	1.39	1.05	2.66	1.34	1.33	0.844	1.45	0.107	-0.55	1.27	2.1	0.644
train_063	1	1	1.36	-0.908	0.729	0.136	-0.16	1.36	1.47	-0.823	0.803	-0.706	-1.69	0.271	0.937	1.84	1.48	0.452	-0.14	1.49	2.77	1.47	1.05	1.32	0.817	-0.0595	-0.0678	1.91	0.913	2.46	1.35	0.211	0.197	1.74	0.348	0.769	1.36	1.54	2.14	0.679	1.39	1.15	-0.794	0.388	1.66	-0.0846	0.0399	1.94	-0.41
train_064	0	1	0.774	0.627	0.178	-0.732	0.173	1.14	0.298	0.718	-0.245	-0.668	-0.492	-0.199	-1.01	-0.663	-0.144	-1.31	-1.13	-1.65	-0.327	0.142	-1.03	1.3	0.0239	-1.42	1.25	-0.54	0.239	-0.579	-0.567	-0.701	-0.507	-0.348	-2.06	-0.899	-1.53	0.369	0.147	-0.411	-2.14	-2.01	-0.0645	0.245	0.642	0.837	0.0437	-0.551	0.336
train_065	1	1	2.22	-1.57	0.448	1.04	0.876	0.183	-0.1	0.787	-0.00514	1.48	1.12	-0.345	-0.121	-0.53	0.885	-0.689	0.0539	0.5	-0.616	1.35	-0.791	0.588	1.23	-0.584	0.778	-0.139	-1.07	0.675	1.45	-0.666	-1.63	0.122	1.5	2.28	-0.431	0.808	0.285	0.406	1.47	0.0894	1.85	1.02	-1.15	-0.855	0.421	1.23	1.61
train_066	1	1	2.03	-2.38	1.7	1.14	0.634	-0.372	0.344	0.198	-0.251	1.04	0.333	1.03	0.424	0.449	0.86	2	1.05	0.578	0.424	0.422	-0.749	1.69	0.0645	0.181	-0.725	-1.31	0.192	0.429	0.728	0.258	0.85	0.516	0.466	0.594	0.393	0.832	0.845	0.952	-0.0326	-0.49	-1.24	-0.163	0.205	0.398	-0.317	1.28	0.191
train_067	0	1	0.0122	0.693	0.0701	-1.29	0.458	1.37	-0.584	0.19	-0.413	-0.129	-0.0703	0.16	0.418	-1.32	1.52	1.06	-1.99	-0.617	-0.379	0.348	-1.04	0.266	0.242	-0.557	0.555	0.837	0.318	-1.53	2.12	0.235	-1.21	0.55	1.33	-0.401	0.501	0.791	-1.09	0.723	1.11	0.0549	-0.676	-0.748	0.912	0.18	-1.34	-0.592	-0.172
train_068	1	0	-0.527	-0.264	0.683	-0.273	0.0525	-1.53	-0.501	-0.754	1.03	0.61	0.166	0.258	1.01	1.31	0.382	-0.945	0.265	-0.44	0.35	-1.09	-0.768	-0.152	-0.0227	0.232	-0.83	-0.0715	-0.246	-0.946	-0.181	-0.401	-0.481	-1.19	-0.984	-0.179	1.46	0.399	-0.302	0.828	-1.19	1.96	-0.662	0.782	-0.177	-2.01	-0.78	2.01	0.25
train_069	1	0	-1.26	-0.688	-0.535	0.808	0.375	1.03	0.412	-0.00892	0.4	-0.974	-0.945	-0.476	0.511	-1.03	-0.318	-0.473	0.539	0.885	0.11	-0.667	1.61	-1.19	-0.736	0.455	0.0975	0.698	-0.864	0.838	0.608	-0.145	1.01	-0.665	1.34	-2.02	-0.979	-0.0936	0.201	0.273	-0.692	0.545	1.38	2.38	-1.98	1.18	1.76	0.65	-0.93
train_070	0	1	-0.124	-0.0179	-0.618	0.696	-1.22	-1.04	-0.246	0.833	-0.215	-0.251	-1.66	-1.31	-0.473	0.257	-0.26	0.537	0.21	0.0513	0.754	0.633	1.08	1.35	1.92	0.669	-0.689	0.0441	-0.451	0.311	0.421	1.27	0.289	0.912	1.31	0.187	0.0315	1.02	0.516	0.106	0.57	-1.04	0.561	-1.24	-1.2	2.3	-0.788	-0.0768	-0.779
train_071	0	0	-1.55	2.74	-0.782	-1.12	0.0933	-0.387	-0.946	1.94	-1.34	-0.993	0.305	-1.82	0.0414	0.515	-2.4	-2.69	-0.211	0.839	-1.18	-0.368	-0.329	-0.741	-0.0674	0.777	-0.685	-0.624	0.763	-0.708	-0.183	-0.535	0.47	-0.218	-0.502	-0.107	-0.46	-2.43	-0.419	-0.608	-0.946	-0.175	0.0486	-0.363	-0.264	-0.187	-2.14	-1.23	-0.504
train_072	0	1	0.252	1.43	0.454	-0.907	0.769	-1.1	1.1	0.992	1.27	0.481	-0.0116	-0.0327	1.5	0.281	0.643	-0.0344	-1.1	0.819	-2.13	-0.445	-0.11	0.807	-0.496	-1.08	-0.273	-0.176	0.219	0.752	-0.17	-0.423	-0.095	0.982	-0.654	0.153	-2.07	-0.529	-0.769	-0.268	-1.04	0.42	-1.72	0.38	0.223	-1.54	2.14	-0.314	1.17
train_073	1	0	-1.34	-0.93	0.701	1.18	0.453	-0.41	-0.533	1.11	1.56	1.3	0.641	1.48	0.492	1.49	0.278	1.45	-0.643	-0.893	1.22	0.146	-0.351	-0.61	1.24	0.7	-0.479	0.573	0.396	0.976	1.62	-0.726	0.22	1.18	1.12	1.38	1.21	0.64	-0.422	1.28	0.153	-1.04	1.26	0.246	0.314	-1.86	0.557	1.06	0.748
train_074	0	0	-2.9	1.92	-2.1	0.322	-2.46	-2.11	-2.56	0.106	-1.11	-1.17	-0.406	-1.43	-1.51	-0.567	-1.18	-0.718	-0.101	-0.3	-0.462	1.39	1.09	-0.663	-1.82	0.165	-0.326	-1.47	0.272	0.0914	-0.399	-3.95	-0.174	-1.76	-0.967	-0.634	-0.0369	0.559	-0.543	-2.22	-0.477	-2.15	1.79	0.00537	-0.458	0.0501	-0.125	-1.27	0.428
train_075	0	1	-0.419	0.00674	0.479	1.63	0.213	0.598	-0.414	0.26	-0.175	-0.498	0.281	2.05	0.509	1.18	0.378	0.564	1.11	0.477	-1.08	0.899	0.468	-0.181	-0.187	-1.43	0.0117	-1.1	-0.318	1.42	1.13	2.09	-0.226	-0.829	-0.676	-0.676	-0.469	-0.154	0.135	0.0816	0.206	0.805	0.529	1.22	1.06	-0.533	0.261	-0.969	1.43
train_076	1	0	-0.976	-1.55	-0.918	0.719	-0.191	0.745	-0.866	-1.85	0.175	-0.341	-1.2	-0.198	0.797	-0.496	-0.237	1.49	-0.0892	-1.58	1.36	0.786	0.226	-0.833	1.02	-1.62	0.573	0.541	0.77	-0.189	-0.52	-0.359	-0.0254	-1.37	-0.891	-0.556	-0.111	2.03	0.833	0.441	1.58	-0.94	0.526	0.114	-2.37	-0.119	1.4	-0.634	0.773
train_077	1	0	-0.0911	-0.857	-0.723	0.59	-1.55	0.553	-0.217	1.28	-1.77	0.758	-1.7	-0.952	-2.2	-0.429	0.757	-0.618	0.126	0.444	0.681	0.772	1.37	0.0584	0.543	-1.18	-0.798	0.506	0.554	0.151	-0.0986	-0.586	0.318	-0.217	-1.33	-1.64	1.95	-0.603	-2.46	-0.843	-0.103	0.108	-0.523	-0.0898	-0.179	0.35	-0.0554	2.32	0.812
train_078	1	1	0.898	-0.36	0.627	0.0108	1.39	-1.12	2.44	0.168	-0.174	2.28	-0.102	0.38	1.36	0.0134	0.00775	-0.0304	0.383	2.71	1.07	0.218	-0.0707	2.11	0.0114	0.157	-0.471	0.96	1.39	0.0762	0.39	0.582	2.05	1.24	0.821	0.0895	0.893	1.25	-0.723	0.0489	-0.708	0.564	-0.276	1.23	0.457	-0.21	1.27	-0.512	0.823
train_079	1	0	-1.03	-1.33	1.28	-1.69	-0.589	-0.17	0.44	-0.741	1.89	-2.28	0.975	0.00087	1.03	-2.67	-1.51	-1.16	0.16	-1.23	-0.448	1.17	0.741	-0.532	-0.2	-0.541	-0.0873	-1.11	-0.371	-0.123	-2.23	-0.336	-1.69	0.18	0.491	1.46	-0.561	1.46	-1.75	-0.177	-0.324	-0.511	-1.12	0.261	-1.78	0.416	-0.775	0.403	0.596
train_080	1	1	2.2	-1.22	2.42	-0.969	-0.856	1.19	-0.346	-0.448	1.11	-0.341	0.933	2.36	0.64	0.265	0.558	0.489	-0.0619	1.19	0.74	0.148	0.486	-1.19	-0.524	-2.13	0.0213	1.7	0.787	-1.23	1.88	0.308	2.69	3.14	-0.649	0.304	1.61	0.396	1.58	1.09	1.17	1.75	-0.247	0.282	1.17	-0.568	0.281	1.12	1.83
train_081	1	1	1.65	-1.54	0.336	1.44	1.26	0.575	0.399	-0.278	0.356	-0.353	0.288	1.69	0.595	-0.141	0.142	0.479	0.403	0.315	0.913	-0.615	0.0449	0.642	0.0291	-0.45	0.827	0.828	0.452	0.0391	0.913	1.31	0.0953	0.177	-0.373	0.892	0.578	-0.63	0.558	0.0221	0.144	0.344	0.613	0.891	0.275	-1.31	0.659	2.25	1.82
train_082	1	1	2.37	-2.22	-1.48	1.62	-1.16	-1.28	0.0203	0.252	-0.798	0.718	0.9	1.2	0.983	1.26	0.288	0.344	-0.209	0.507	-0.643	-1.34	0.861	0.798	-0.0676	0.716	0.877	0.761	0.781	-0.136	-0.771	0.558	1.34	0.645	-0.373	0.205	1.15	1.21	1.79	-0.0986	0.171	-1.15	0.549	-1.05	-0.554	0.496	1.81	0.144	0.246
train_083	0	0	-2.28	2.3	0.196	-1.21	-0.108	-1.03	-2.68	0.117	-0.38	-2.15	-0.304	-1.59	-0.862	-0.748	0.0693	-0.438	-0.233	-0.959	0.741	-2.67	-0.333	-0.21	-0.625	-0.392	-0.322	-1.62	0.491	-0.725	-2.03	-0.527	-0.469	1.56	-0.682	-0.625	-0.419	-0.952	-1.83	-1.49	0.686	0.454	-0.00847	-1.91	-0.851	-0.41	-1.6	-1.06	-0.237
train_084	1	1	2.33	-2.3	1.3	1.09	1.82	0.567	0.818	1.29	2.08	-0.182	1.2	2.24	-1.42	0.189	1.59	1.31	1.49	1.22	0.498	0.604	1.55	1.12	1.88	-0.392	-1.14	-1.5	-0.269	-0.343	0.676	0.0894	0.862	-0.31	0.443	0.328	1.03	-0.622	-0.335	1.31	0.0365	0.286	1.49	-0.983	-0.0269	0.106	-1.51	-0.736	1.55
train_085	0	0	-1.56	1.86	0.242	-1.08	-1.4	-0.8	-1.15	-0.338	-1.88	-1.55	-1.49	-0.17	0.147	-1.71	-1.15	-1.21	-0.893	-0.563	0.0434	-1.57	-0.113	-2.03	1.43	0.233	-0.915	-0.0778	0.29	-1.29	-0.869	-2.64	0.352	-0.655	-1.24	-0.875	-0.178	-0.503	-1.39	-0.11	-1.1	-0.414	-0.669	-0.238	-1.63	-0.5	0.16	-0.655	-1.91
train_086	1	1	1.28	-1.9	-1.09	0.288	1.26	1.42	0.231	0.0476	-0.673	0.296	0.728	-0.742	1.36	1.18	-0.221	0.753	0.611	0.752	0.275	-0.392	0.439	0.178	1.29	-2.87	1.21	1.03	0.164	0.324	0.138	0.616	-0.734	0.605	0.462	-0.439	-0.788	1.8	0.0436	-1.23	-0.576	0.991	0.835	-0.0253	0.51	0.887	0.0256	-0.897	0.643
train_087	0	0	-1.8	1.29	0.297	-0.686	-0.71	2.29	-0.137	-1.11	-0.1	-2.44	-1.36	1.44	0.301	-1.85	-2.35	-0.119	-1.44	0.871	-1.48	0.281	-0.474	-0.0567	-1.34	-0.201	1.02	-1.74	-1.02	-1.12	0.14	-0.222	0.000875	1.05	0.136	-1.29	-1.48	0.389	-1.1	-1.7	-0.844	0.946	-1.16	0.0048	-2.16	-1.83	-0.419	-1.92	-0.134
train_088	1	0	0.546	-1.06	1.68	0.251	-0.476	-0.95	-1.79	-0.154	1.52	0.56	-0.0671	0.827	1.38	0.644	0.966	0.144	0.0504	-0.0607	2.07	1.49	0.282	0.229	-0.834	2.13	-0.578	-0.285	-0.337	-0.528	-0.962	0.146	-0.69	-0.807	0.137	0.349	0.516	-0.651	-1.25	-0.127	2.04	-0.468	1.15	0.483	-0.0242	0.269	-0.37	2.03	0.833
train_089	1	0	-1.47	-1.36	-1.19	-0.379	0.296	1.34	0.521	0.658	0.284	0.497	1.21	-0.226	0.288	-0.786	0.37	-0.32	-0.946	0.246	-0.359	0.131	-0.185	1.32	-0.106	0.289	0.24	-1.18	1.03	0.00909	-0.566	0.33	-0.741	-0.86	1.35	-0.441	0.152	-0.0598	-1.16	-0.561	-0.261	-0.0508	0.0371	-1.4	-0.608	-0.0533	-0.504	-0.183	0.703
train_090	1	1	2.69	-1.63	1.1	0.886	-0.372	0.91	0.956	0.27	0.945	-2.03	0.686	1.21	-1.48	-0.139	0.575	1.29	1.16	1.44	-0.332	0.548	0.887	-0.16	0.333	-0.394	1.98	2.07	1.61	0.252	1.09	0.15	-1.28	1.31	-0.445	0.387	0.226	0.49	0.586	-0.117	0.222	0.228	0.0126	-0.0272	0.525	-0.0144	-0.702	-0.337	-1.96
train_091	0	1	0.413	2.13	0.271	-0.216	-0.0627	0.0504	-0.184	0.673	-0.144	0.371	-0.451	0.772	0.677	1.51	0.184	1.41	-0.253	-1.45	-0.997	1.65	0.464	-0.842	0.131	1.21	-0.0916	-0.175	0.316	1.1	1.44	-1.16	0.673	-0.441	0.157	1.52	0.0659	-0.824	0.827	-0.188	1.17	-0.16	0.266	-0.918	1.25	0.754	0.384	-0.568	-0.672
train_092	1	0	-0.846	-0.762	-0.757	1.9	0.399	0.54	-0.533	0.886	0.514	-1.66	0.14	0.451	-0.121	0.692	-0.337	0.324	1.18	0.465	1.14	1.11	-0.0487	1.27	0.481	0.778	-0.205	1.53	0.655	-0.151	1.67	0.0803	0.722	1.34	0.625	-0.651	-0.366	1.16	0.738	-0.384	0.771	0.202	-0.687	0.475	0.189	1.96	-0.293	-0.723	0.271
train_093	1	1	0.845	-1.27	0.737	0.326	-0.156	0.804	2.11	-1.31	2.13	-1.53	0.151	1.2	-0.751	1.19	1.59	0.934	2	1.12	-0.627	-0.792	-0.244	0.767	-0.83	-0.34	-0.0967	-0.778	0.408	0.372	0.324	0.841	1.04	1.62	0.713	1.12	0.601	0.00447	-0.291	0.105	0.771	0.737	0.0414	-0.0138	-0.0253	1.58	0.0301	0.647	1.08
train_094	1	1	1.62	-0.422	1.23	-0.273	0.602	-0.476	0.694	0.718	-0.0657	0.109	1.25	-0.714	1.92	1.51	1.56	0.139	1.08	0.217	0.361	0.209	0.0493	-0.252	1.14	1.53	1.98	1.12	0.682	1.01	1.76	0.466	0.213	-0.0468	-0.0097	0.306	-0.371	0.318	1.01	1.07	1.18	-0.935	1.03	1.26	1.09	2.12	-0.607	-0.0924	1.8
train_095	0	0	-1.99	0.918	-0.498	-0.395	-2.09	-1.84	1.77	1.14	-0.573	0.0939	-0.0955	-1.38	-1.92	-2.55	-0.953	-0.373	0.274	-1.16	-2.53	-1.21	-0.0862	-0.56	-2.07	-1.5	-1.45	-0.639	-1.16	0.48	-1.19	0.413	-1.28	-1.22	-1.34	-1.55	-0.439	-0.673	-1.33	-2.59	0.0598	-1.55	-0.425	-1.59	0.459	0.271	-1.01	1.05	-0.112
train_096	0	0	-1.87	0.788	-1.01	-0.849	0.0858	-1.03	-0.572	-2.1	-1.12	0.0387	-1.72	0.547	-1.01	-1.04	0.0824	0.378	-1.37	-0.989	0.578	0.225	-1.76	-1.09	0.561	-1.41	-0.0609	-0.663	-1.48	-0.635	0.514	-1.85	0.693	0.0881	0.0775	0.0166	-1.97	-0.432	0.462	-0.892	-0.428	-1.49	-0.0133	-0.52	0.0514	-2.12	-0.507	-1.11	-2.23
train_097	1	0	-0.269	-0.416	0.342	-0.93	0.135	-0.0108	-0.208	-0.323	-0.174	1.24	0.792	0.596	-0.0854	-0.272	-0.668	2.24	0.498	-0.937	0.407	0.654	-1.49	0.111	-0.964	0.05	-1.82	-0.133	-0.0637	-0.666	1.57	-2.64	-0.492	0.633	0.589	-1.12	1.49	0.67	-0.708	-1.17	-0.514	-0.899	-1.46	0.095	-0.715	0.827	-0.928	0.694	0.04
train_098	0	1	0.53	0.055	0.672	0.939	2.09	0.873	0.595	1.29	1.17	-0.642	0.525	-0.151	0.84	0.965	-0.353	-0.709	-0.342	-0.878	-1.23	0.798	0.176	0.212	0.27	0.0562	0.186	-0.159	-0.952	0.987	-0.302	-0.114	-0.99	1.6	-1.92	0.915	1.22	-0.12	-1.1	0.822	0.724	-0.208	-0.272	-0.0346	-0.66	1.13	1.27	-1.46	0.156
train_099	1	1	0.988	-1.52	0.545	-0.667	0.296	-0.145	1.89	-0.375	-1.7	1.58	0.881	1.04	-0.805	0.259	0.847	-0.361	0.317	0.689	0.0617	0.314	-1.62	0.0382	0.318	-1.83	-0.16	0.9	0.726	-1.04	1.1	-0.178	-1.24	0.472	0.554	-0.192	0.835	-1.04	0.582	0.956	0.548	-0.115	0.815	0.473	-1.17	-2.2	1.22	-0.037	-0.862
train_100	0	0	-1.99	2.26	-1.39	-1.62	-0.999	-0.587	-1.23	-0.607	1.03	-0.641	1.4	-1.75	0.242	0.801	0.331	-0.639	-2.42	-1.89	-1.01	-0.638	-1.96	-0.462	-1.92	-0.799	0.575	-1.21	0.11	-0.696	-0.524	-0.897	-1.35	-0.304	-1.65	0.492	-2.06	-0.591	0.133	-1.64	-1.26	-0.271	-1.33	-2.17	-1.38	-0.937	-1.6	-1.56	-3.42
train_101	1	1	1.36	-1.6	0.883	0.882	1.95	1.02	-0.109	-0.769	1.41	0.11	-0.0306	0.205	-0.495	-0.268	-0.235	1.05	1.3	0.299	0.294	0.459	-0.389	0.839	1.25	-0.974	-0.545	0.797	-0.227	0.398	0.109	1.67	0.635	1.14	-0.54	0.864	1.06	0.102	3.33	-1.39	0.273	1.56	1.3	-0.0616	-0.171	0.172	2.58	-0.114	0.222
train_102	1	0	-0.322	-1.48	1.43	1.09	0.77	-0.0646	0.243	-1.18	-0.753	0.148	0.639	1.35	-1.45	-1.38	0.429	-0.298	-0.147	-0.194	0.189	0.904	-0.719	-1.45	0.0205	-1.33	0.255	-0.00861	-1.55	0.633	0.183	0.979	1.62	1.03	1.12	0.711	1.7	0.385	-0.493	-0.557	0.367	-0.814	0.393	-0.435	-0.096	0.249	1.02	-0.832	0.726
train_103	1	0	-0.358	-0.197	-1.28	-0.963	-1	-0.317	1.59	-0.0657	-1.4	-1.61	0.161	-1.32	0.499	-2.12	1.17	-0.289	1.02	-0.422	0.0294	0.0214	0.366	-0.41	1.09	-0.264	-0.907	1.69	1.25	1.69	-0.357	0.446	1.13	0.94	-0.085	0.947	0.679	0.208	-1.13	-0.152	0.313	-0.726	-0.505	-0.344	0.55	0.834	-0.879	-0.181	1.21
train_104	0	1	0.401	-0.305	-0.00653	-2.21	0.483	-1.25	-0.806	0.39	-0.241	-1.03	-0.259	-0.00322	-1.14	-0.392	0.482	-1.48	-0.979	1.14	-0.418	-1.1	-1.55	0.0883	-2.12	-0.519	0.511	-1.13	-0.292	-0.0341	-1.16	0.322	0.247	-2.07	0.262	-0.0933	-1.04	-1.47	-0.578	-0.293	0.103	-0.638	-1.53	1.2	0.851	-1.13	-0.21	-1.47	-1.54
train_105	1	1	2	-1.75	1.72	0.622	0.383	1.08	1.89	-0.562	0.34	0.789	0.701	-0.183	0.238	1.01	1.41	1.31	0.326	0.793	0.83	-0.172	1.88	0.844	1.06	-1.9	-0.107	0.247	0.445	-0.498	1.31	1.23	0.121	0.182	0.501	0.204	-0.893	0.374	0.213	-1.19	0.136	-0.832	0.926	1.78	0.261	0.787	1.95	1.23	0.729
train_106	0	0	-2.44	3.02	-0.481	-2.49	-1.3	-1.9	-0.772	-0.35	-0.36	-0.434	-1.2	-1.3	-0.2	0.246	-1.84	-1.61	-1.96	-1.22	-1.12	-1.15	0.933	-1.75	-0.733	0.178	-0.39	0.275	-0.277	-1.81	-2.3	0.653	0.139	-1.6	-0.372	-1.5	-0.951	-0.586	-0.879	1.1	-1.63	-0.0787	0.528	-1.24	-1.39	-0.63	-0.992	0.763	-0.0199
train_107	1	1	2.42	-1.77	1.96	2.29	0.468	1.16	0.669	1.14	1.05	2.22	1.91	2.03	1.16	1.41	1.03	0.719	1.22	1.08	-0.343	-0.947	2.05	0.157	0.321	-0.216	-0.759	0.447	-1.38	0.872	0.957	1.91	2.42	1.21	1.36	3.12	0.978	0.973	-0.194	-1.12	0.0897	1.26	-0.495	0.808	2.5	1.07	1.03	0.893	0.304
train_108	1	1	1.6	-1.72	1.81	-0.476	1.62	1.27	0.936	-0.664	-0.505	1.7	0.831	-0.404	-0.227	0.917	-1.98	-0.589	-0.199	1.84	0.853	1.34	1.6	2.02	0.562	-1.69	0.476	0.305	2.21	0.708	-2.15	0.704	2.85	1.03	1.13	0.419	-0.00444	0.59	-0.531	-0.0679	-0.0417	1.85	-0.0498	1.3	-0.115	0.586	-0.0277	-0.0899	1.1
train_109	0	1	0.94	2.7	0.233	1.66	0.702	-1.19	-0.335	-0.543	-1.04	-1.15	0.442	-0.592	0.704	0.0533	0.154	1.16	-1.43	-0.499	-0.419	0.267	0.0238	-0.875	0.567	1.62	-0.904	1.36	-1.41	0.119	1.27	-0.12	-0.188	-0.813	-1.38	0.498	-0.694	0.566	0.555	1.88	-0.23	-1.23	-0.167	-0.319	-0.164	0.517	0.696	-0.886	1.42
train_110	1	1	1.68	-1.47	0.366	2.79	0.905	-0.664	0.0161	1.17	1.09	1.66	0.156	0.528	1.33	1.27	1.57	1.22	1.23	0.685	-0.134	-0.393	0.978	0.897	0.137	-0.536	-0.323	-0.596	1.07	1.22	-0.67	0.426	1.04	0.594	-0.0989	0.252	-0.136	0.28	-0.222	0.39	0.204	-0.2	-0.302	2.06	1.33	0.321	0.234	3.1	1.76
train_111	0	0	-1.72	0.777	-0.203	-0.149	-1.31	-3.32	-0.707	0.13	-2.13	-1.11	-1.01	-1.19	-0.296	-1.7	-2.09	-1.29	-0.122	-0.777	-0.63	1.38	-0.782	-1.65	-2.06	1.93	-1.49	-2.17	-0.223	-1.49	0.0168	-2.53	-0.313	-0.655	-0.0261	-0.114	-0.862	-1.25	-1.92	-0.226	-0.78	-0.0312	-0.916	-1.61	-0.0216	-0.275	-1.44	-0.318	0.00671
train_112	0	1	0.0599	0.848	-0.092	-0.0277	0.0297	-1.55	0.00983	1.43	0.103	-1.33	0.571	-0.377	-1.65	0.181	-0.814	1.44	0.244	-0.249	0.755	-0.279	-0.327	-0.105	0.495	0.418	0.924	-0.556	0.519	1.22	0.286	-0.713	0.65	-0.903	1.85	-0.955	0.853	-0.347	1	-0.14	-0.618	0.593	-0.3	0.0805	0.587	0.604	1.83	-0.916	0.752
train_113	1	0	-0.293	-1.38	-0.0682	-0.582	0.812	0.429	-0.9	-0.403	0.2	0.462	0.851	0.306	0.156	0.125	1.19	-0.873	0.257	0.286	-0.133	0.189	0.466	-2.03	-1.17	-0.0665	0.255	0.229	0.0627	2.54	1.58	-0.895	0.271	-0.724	-0.314	-0.112	-0.705	0.475	1.79	-0.718	-1.22	-1.33	1.3	-1.06	-0.466	-0.745	0.287	2.68	0.577
train_114	0	1	0.466	0.997	-0.338	0.349	0.596	-0.176	0.148	1.36	-0.487	0.587	-0.266	-0.175	0.0699	-0.427	0.276	-0.197	-1.58	-1.77	-2.22	-0.457	0.674	1.09	-1.65	-1.16	0.252	-0.0441	0.436	0.718	0.209	1.01	-0.957	-1.51	-0.145	-0.131	-1.34	-2.21	0.435	-2.36	0.265	-0.243	1.46	1.68	-1.02	0.697	-0.0159	-1.14	0.0683
train_115	1	1	1.8	-0.73	-1.79	0.754	0.128	0.642	0.773	-0.315	0.022	-0.189	0.182	0.49	1.44	0.876	-0.0183	-0.0289	-0.171	0.538	-0.263	-1.39	0.765	-0.434	0.269	0.239	0.388	1.15	1.56	-0.245	0.742	-0.088	0.417	0.332	0.829	0.686	0.88	-0.218	0.821	1.41	1.63	0.294	1.46	1.22	0.716	-1.02	0.527	1.43	1.39
train_116	1	1	1.45	-1.55	0.067	0.154	-0.481	0.342	-0.927	0.26	-0.402	-0.208	-2.11	1.98	0.712	1.79	2.08	-0.0335	3.06	1.06	1.95	0.601	1.11	0.753	-1.24	-0.396	0.331	0.972	-1.61	-0.142	1.47	0.878	0.907	-0.0807	-0.543	0.0528	-0.0613	0.281	1.25	0.348	-0.354	-1.4	-0.169	-0.417	0.133	-1.31	-0.4	0.447	0.455
train_117	1	1	1.65	-0.995	-1.35	0.12	1.37	0.77	1.02	0.869	0.364	1.31	1.09	0.439	-0.511	0.24	1.6	0.9	1.38	0.738	0.127	0.178	0.424	1.12	-0.716	-1.88	-0.0283	1.08	-1.36	1.41	1.62	-0.614	1.6	-0.0687	0.515	-0.459	0.132	-0.325	2.15	1.7	0.0197	-0.535	-0.58	1.18	0.7	2.33	1.32	1.14	0.206
train_118	1	0	-1.45	-0.575	-0.154	0.981	-0.804	-0.882	0.597	-0.603	-1.69	-0.518	1.65	0.539	-0.346	-1.4	0.664	0.0317	0.57	-0.612	1.52	0.267	0.96	-0.333	1.32	1.29	-0.14	0.518	-1.36	0.123	0.938	0.203	0.665	-0.785	1.49	-0.851	0.172	-1.38	-2.76	0.373	1.61	0.588	0.242	0.0254	-1.21	-1.08	-0.229	-0.379	-1.62
train_119	1	0	-0.572	-0.607	-0.601	-1.23	-0.119	-0.608	-0.191	0.0571	-0.14	0.596	-1.15	-0.418	0.0385	-0.302	-0.819	-1.37	0.514	0.365	-0.346	-0.91	-1.44	-1.68	0.372	0.428	0.139	-0.768	0.796	-0.0238	-0.681	0.627	-0.396	-1.45	1.37	-1.61	-0.278	-1.74	-0.532	0.562	-0.15	-2.03	-1.09	-1.84	0.104	0.17	0.104	0.165	-1.87
train_120	0	1	-0.695	1.21	0.176	-0.647	0.626	1.24	0.103	0.164	0.893	1.24	-0.361	0.305	-0.0484	-0.816	0.193	1.03	0.197	1.23	1.09	-0.389	-0.0125	-1.43	0.792	1.35	0.218	-0.0677	0.0856	-0.393	-0.162	0.348	0.0453	-0.217	1.04	0.972	-0.392	0.463	0.33	1.46	-0.954	0.488	1.53	0.43	-1.07	0.0198	-1.44	0.72	0.749
train_121	1	1	1.24	-2.6	1.18	0.0159	1.53	-0.166	1.59	2.05	0.896	0.902	2.12	0.773	-0.344	1.25	-0.149	0.391	2.02	0.39	2.17	1.26	-1.2	0.726	1.28	0.264	1.7	-0.212	1.88	0.377	-1.42	0.296	-1.16	1.42	-0.255	0.34	-0.519	0.788	1.33	-0.0367	-0.447	1.63	0.383	-0.0195	1.83	0.587	0.47	1.17	-0.738
train_122	0	0	-2.69	1.18	0.395	0.164	-1.72	-0.614	0.251	-1.64	-1.2	0.8	-0.697	-1.44	-0.973	1.19	-1.48	-2.52	-0.707	-2.88	-2.32	-0.194	-2.15	0.399	-0.634	0.851	-0.285	-1.5	-0.0391	-1.45	-0.0197	0.421	-0.367	-0.401	-1.47	-0.466	-2.17	-0.316	-1.7	0.177	-0.724	-1.79	-0.896	0.139	0.776	0.502	-1.67	-0.753	-1.85
train_123	1	1	1.76	-1.61	-0.244	1.63	0.146	1.61	0.664	0.0267	0.711	-0.35	1.34	0.439	0.479	1.55	1.44	0.817	-0.242	-0.567	1.72	-0.484	1.55	0.284	1.14	-1.85	-0.436	0.833	1.28	1.56	0.354	1.16	0.662	1.98	0.59	0.336	1.86	0.269	0.414	-1.34	-0.433	0.639	0.591	1.42	-0.512	-0.0281	1.1	1.24	1.63
train_124	0	0	-1.61	0.669	-1.02	-1	-3.16	0.436	0.659	1.63	-0.307	-0.494	-1.21	0.707	-0.733	-1.31	-0.795	0.239	0.694	-0.805	-1.25	-1.46	-1.06	-2.16	0.262	1.19	0.531	-0.787	-1.22	-0.527	-1.43	-1.48	-1.8	-0.512	-1.09	0.019	0.419	-0.659	-0.771	0.896	0.0831	-0.18	-1.1	-0.285	-1.28	2	-2.03	-0.247	-1.41
train_125	1	1	1.99	-1.91	2.45	2.39	-0.705	1.81	1.66	1.63	1.42	1.66	0.973	-0.542	2	0.328	1.41	1.55	0.462	1.81	-0.592	-0.3	1.67	-0.747	0.579	1.07	-0.381	0.919	1.81	1.05	1.69	2.33	0.606	0.807	0.71	-0.339	-0.306	2.05	-0.166	-1.2	-0.398	1.32	1.54	-0.204	-1.63	1.99	0.163	1.52	0.458
train_126	1	1	0.771	-1.6	0.36	0.797	0.507	1.39	-0.201	1.35	0.647	2.14	1.24	0.589	1.74	0.0339	0.688	-0.662	0.074	0.989	0.604	-0.376	-2.13	0.164	2.5	0.127	0.84	1.65	-0.145	0.0221	0.185	0.971	0.942	1.65	-0.758	0.834	1.95	0.417	0.458	0.00325	1.77	2.47	0.702	1.41	-0.503	0.411	-0.386	-0.652	1.1
train_127	0	1	1.16	1.02	1.13	-0.567	0.687	0.314	1.48	1.77	-0.26	0.659	-0.534	0.653	-0.149	2.67	1.22	-0.754	0.737	0.296	0.857	-0.00835	0.986	-0.0541	0.66	0.0891	-1.06	1.15	1.07	0.278	0.97	0.189	-0.539	0.0451	0.887	-1.77	-0.0354	0.204	0.243	-0.129	-1.45	0.708	-1.53	0.392	0.567	-0.895	1.6	0.784	-1.37
train_128	0	1	0.52	0.741	-0.766	-0.778	0.503	1.03	0.395	0.0028	0.611	0.702	-0.477	-0.139	0.414	0.646	1.34	0.213	0.11	1.01	0.655	-0.109	-1.78	-0.243	-0.49	0.405	0.885	0.513	0.796	-0.833	0.358	0.493	0.956	-0.639	-0.356	-0.222	0.00582	1.18	0.212	-0.731	-0.17	1.35	-1.14	-0.207	-0.0504	-1.24	0.777	0.409	0.912
train_129	1	1	1.7	-1.31	-1.4	2.2	0.831	1.47	1.22	-0.0833	1.29	1.01	-0.513	-0.877	0.321	0.505	-0.487	-0.217	0.441	1.87	-0.68	-0.295	-0.27	0.761	1.23	-0.463	0.974	2.01	0.186	-0.582	-0.238	-0.855	0.975	0.542	-0.639	0.28	1.27	-0.231	1.34	1.62	0.997	-0.688	0.698	0.204	1.41	-0.0585	0.184	1.23	0.687
train_130	0	1	1.16	1.33	-2.69	-0.979	0.75	0.23	-0.417	-0.391	0.359	-0.104	0.832	-0.176	-0.0627	0.117	-0.65	-1.04	-1.2	-0.569	0.196	-1.21	-1.59	2.49	0.976	-1.3	-0.267	0.681	0.888	0.178	0.0325	-1.4	0.821	0.399	-0.438	-0.802	0.488	-0.035	0.985	0.853	-1.15	0.435	-0.0847	-0.619	0.3	0.0682	-1.12	-0.665	-1.2
train_131	1	1	1.65	-1.47	1.87	1.7	2.25	0.339	2.14	1.52	-0.636	0.348	-0.583	-0.136	-0.628	1.97	0.531	1.79	0.582	-0.432	0.865	-0.232	0.688	1.8	1.08	-0.429	-0.148	0.751	0.0276	1.34	-2.49	0.404	1.1	0.313	-1.15	1.66	0.66	-0.289	1.73	-0.3	0.963	0.353	0.0718	0.85	0.514	0.888	-0.178	1.36	-0.792
train_132	0	0	-1.41	0.634	0.71	0.761	-1.07	-0.51	-0.0345	-1.32	1.02	-0.408	-0.289	-1.32	1.76	-0.761	0.209	-1.59	-1.33	-0.578	-0.864	-0.838	-0.876	-0.349	-0.332	1.04	0.417	-0.583	-0.16	-0.285	-1.71	0.586	0.466	-0.562	-0.452	-0.417	1.47	-0.541	-0.922	1.08	1.28	-1.86	-0.779	-1.84	-0.588	-0.988	0.0687	-0.738	-0.631
train_133	1	1	2.23	-1.12	0.952	0.0918	1.93	0.792	0.499	-0.408	-0.392	0.563	0.787	1.07	-0.701	0.7	0.722	-1.33	1.97	2.38	1.82	0.67	1.7	0.207	-0.604	-0.463	-0.802	0.341	-0.859	1.78	1.79	1.23	1.05	-0.286	-0.888	-0.795	-0.175	1.77	1.09	-1.17	1.28	0.0387	-1.28	0.457	0.302	0.77	-0.708	-0.398	0.699
train_134	1	0	-2.19	-1.64	0.877	0.189	1.14	0.372	-1.89	0.549	0.735	-0.51	-0.629	0.91	-0.969	-0.738	-1.81	-1.99	1.57	-0.17	-0.316	-0.055	1.17	-0.349	-0.623	-1.34	-0.899	-0.917	0.363	-0.403	-0.767	-0.401	0.273	0.544	-1.58	0.834	1.2	-0.727	-0.0288	-0.249	0.257	-1.37	1.85	0.209	2.51	1.05	1.73	-1.21	-0.422
train_135	0	1	0.825	1.39	-0.00668	-0.901	-0.0948	-1.9	-0.968	0.192	1.72	-1.17	0.0757	-2.33	-0.611	1.6	-0.808	0.0723	-0.812	-0.651	0.2	-1.47	0.76	0.456	0.153	-0.101	1.6	-0.0112	-0.553	-0.852	-0.364	1.76	1.13	-0.77	1.08	-0.921	1.12	-0.516	-0.453	-1.02	-1.18	0.102	-1.8	0.5	0.558	0.147	1.26	-0.0369	-0.758
train_136	0	1	0.362	1.28	0.308	-0.808	0.519	0.469	1.49	-0.618	1.65	-0.714	1.63	-1.04	-0.328	0.958	1.46	-0.00505	-1.44	-0.476	0.509	0.0207	1.23	0.859	2.83	-0.48	-2.56	-0.882	1.26	-1.32	-0.256	0.132	0.477	1.36	-1.53	0.932	-0.794	-0.344	0.132	0.0616	0.822	-1.07	-0.365	-0.166	0.984	0.0242	-0.577	1.37	0.165
train_137	1	0	-0.646	-0.162	1.76	0.362	-0.87	0.0263	1.23	0.155	0.448	0.547	-0.336	0.415	-1.42	-0.306	-1.27	1.74	-0.147	-0.43	-0.0115	-1.63	-0.0779	-0.0988	-1.51	0.599	0.131	-1.11	1.84	0.126	-1.46	-0.859	-0.52	0.673	-0.625	-1.17	-0.396	0.562	0.397	0.857	2.17	0.52	-0.155	0.000414	0.883	1.41	-0.967	-1.75	0.405
train_138	1	1	2.13	-0.682	1.01	1.67	0.866	1.19	0.201	0.799	0.43	-0.152	1.68	0.377	0.213	1.2	-0.402	0.411	2.27	1.98	0.499	1.78	-1.28	0.492	1.02	-0.365	0.826	-0.765	0.451	0.136	1.54	0.149	0.755	-0.816	0.0134	0.884	0.514	0.856	0.589	0.435	0.501	0.444	1.21	1.2	0.343	0.545	1.03	0.909	-0.235
train_139	1	1	1.85	-1.11	1.19	1.11	1.57	-0.335	0.437	0.0834	0.601	0.994	1.06	0.0363	1.22	1.99	0.927	1.31	-1.53	1	0.903	-0.898	0.462	1.2	0.155	1.59	0.465	0.489	0.454	1.07	1.48	0.268	1.47	2.21	2.88	2.02	-0.214	0.89	0.793	1.33	1.27	2.67	0.188	0.53	-0.45	0.714	1.93	2.27	0.275
train_140	1	1	1.61	-2.25	-0.751	2.02	-0.0552	-1.02	0.205	0.15	-1.02	-0.972	0.64	0.513	-0.25	0.232	-1.01	-0.137	1.19	-1.21	0.00474	-1.06	0.2	-0.105	-0.162	-0.392	0.883	2.03	-1.27	0.511	0.0871	1.35	-0.0659	1.11	1.36	-0.125	1.91	1.01	-0.157	-0.282	-0.961	2.74	0.284	1.23	1.11	0.438	-1.67	1.35	0.212
train_141	1	1	2.22	-1.66	1.57	2.63	1.12	1.06	0.25	0.0723	1.09	0.109	1.04	1.86	-0.493	1.71	1.17	0.111	0.902	0.84	-0.532	0.585	-0.202	1.26	-0.575	-0.388	1.33	1.23	-0.373	1.73	-0.504	0.627	1.67	1.69	0.211	0.331	0.867	0.771	-0.000473	0.0897	0.496	-1.28	-0.235	-0.198	1.15	0.657	-0.32	0.178	1.54
train_142	1	1	1.89	-2.19	-0.796	0.433	0.341	0.314	-0.429	-1.01	-0.38	-1.06	0.747	-0.395	1.22	0.767	0.0628	0.83	0.28	0.206	1.15	-0.828	-0.333	-1.26	1.01	-0.398	0.625	-0.49	-0.298	0.867	0.997	1.67	0.379	1.23	1.8	0.609	1.95	0.193	-0.512	0.628	1.2	0.512	0.823	-1.52	0.722	1.86	0.414	0.486	-1.45
train_143	0	1	0.0857	0.296	-0.72	-0.223	0.926	-0.249	0.363	1.81	1	-1.41	-0.279	0.774	-0.177	1.89	-1.29	1.62	1.08	0.65	1.62	0.525	-0.489	0.741	0.405	0.367	-0.141	0.793	-1.19	-0.419	-2.19	1.41	1.25	0.205	0.0992	2.14	-0.83	-0.543	0.484	2.02	-0.283	-1.51	0.0898	0.216	1.23	-0.936	-0.799	0.391	-1.52
train_144	0	1	1.11	1.23	0.181	-1.47	-0.938	0.407	0.464	-0.555	0.365	0.0391	0.444	-0.887	-0.571	-0.227	-0.78	-1.13	0.134	0.543	-0.116	0.685	-1.52	-0.424	-0.383	0.285	-0.944	0.674	-0.993	0.671	-0.771	-0.181	-0.323	-0.106	-0.137	-1.75	-0.0206	-0.507	0.224	0.381	-1.37	-0.391	0.912	-0.0994	-1.68	-0.822	0.634	0.075	0.00466
train_145	1	1	1.86	-1.57	-0.694	0.993	0.771	2.88	-1.29	-0.00897	0.357	0.488	0.439	0.173	0.847	2.18	1.17	-0.0782	0.415	-0.436	0.601	-1.45	0.603	-0.583	0.715	0.882	-0.565	1.54	0.352	0.558	-0.378	0.126	0.265	0.532	0.0317	0.74	0.689	-0.258	0.139	-0.257	1.03	-0.237	1.85	1.22	0.532	0.694	-1.2	1.62	-1.92
train_146	0	0	-2.23	1.5	-1.4	-1.65	-1.03	-1.11	-0.92	-0.48	-0.483	-0.419	-0.689	-0.7	-1.56	-0.471	-1.36	-0.0399	-1.42	0.0712	1.14	0.268	-0.687	-0.857	-1.11	1.64	-1.07	-1.89	-0.636	0.582	-0.421	-1.56	-0.491	-1.32	-1.81	-0.171	-0.215	-0.352	-1.73	-0.469	-2.34	0.572	-2.66	-0.0634	-0.306	-0.981	-2	-0.435	-0.619
train_147	0	1	0.424	0.938	-1.46	0.278	0.977	0.23	0.845	1.02	0.82	-2.45	0.0181	-0.079	-1.25	0.696	0.294	-1.2	0.322	0.15	-0.539	1.22	-1.16	0.658	-0.545	-0.0322	0.998	1.41	1.72	0.556	-0.391	-0.586	-0.219	-0.787	-0.23	0.279	-0.179	0.897	0.623	0.261	-0.453	-0.485	-0.688	-0.702	-2.17	-0.323	-1.93	-2.02	1.08
train_148	1	0	-0.485	0.473	0.828	-1.08	1.58	-0.117	0.968	-0.64	-0.479	0.501	1.82	0.145	1.27	-0.2	-1.13	0.393	-0.537	-0.323	0.982	0.448	-0.262	0.514	-0.302	0.516	-0.0209	1.22	0.641	-1.12	-1.13	0.521	-0.561	-0.234	0.512	-0.748	-1.04	-0.614	-0.312	1.25	-0.121	0.355	0.427	-0.43	-0.131	0.00905	0.05	0.704	0.216
train_149	0	1	0.137	1.34	-0.196	-0.21	-1.31	-1.38	1.15	0.442	-0.217	1.05	0.171	-0.237	-0.0704	0.137	0.0359	0.511	0.845	0.824	0.569	1.97	-0.257	2.74	0.0852	-1.45	-1.49	-0.0958	-0.416	0.777	0.993	-0.882	0.0651	-0.181	-0.425	-0.155	-0.633	0.13	0.0279	0.0383	-0.48	0.874	0.577	1.6	-0.562	-0.00916	0.369	1.63	-2.22
train_150	0	0	-2.16	2.46	-1.12	-0.112	-2.34	-1.42	-0.177	-1.99	-0.762	0.728	-1.67	0.0666	-0.0322	-1.53	-0.296	-0.877	0.441	-1.77	0.207	0.0269	-0.238	-1.75	-0.247	-0.768	0.174	-0.775	-0.23	0.607	-0.0464	-1.17	-0.0357	1.22	-2.62	1.07	-0.998	-1.21	0.673	-0.136	-0.633	-0.015	1.33	-0.668	-0.368	-0.127	-0.0828	-2.17	-1.18
train_151	0	0	-1.64	2.47	-1.43	-0.333	-1.1	-1.35	-1.79	-1.33	-1.99	-1.81	-1.83	0.73	-1.04	-1.63	-0.837	-1.65	-1.56	0.116	-1.48	-0.174	-0.282	-1.53	-0.846	-0.241	-0.941	-0.9	-2.37	-0.854	-1.63	0.667	1.45	-0.261	-1.45	-0.847	-1.12	-1.85	-1.32	-1.79	-0.933	-0.168	-2.56	0.876	-1.85	-0.169	-1.66	0.46	0.159
train_152	0	1	0.163	0.165	-0.538	0.11	1.45	-0.304	-0.322	0.211	0.328	-1.21	-0.595	-0.498	1.38	-0.0214	-0.411	-1.67	-0.0739	0.224	0.814	0.994	-0.516	0.0599	0.418	0.892	1.57	1.32	-1.46	-1.05	0.16	-0.923	0.00974	0.138	-0.899	-0.841	0.438	0.919	-0.673	1.61	0.376	0.16	-0.556	-0.578	-1.45	1.76	-0.248	0.429	2.33
train_153	0	0	-1.6	2.35	-1.3	0.0226	-1.83	-1.7	-1.11	-0.521	-0.163	0.33	-1.16	-1.22	0.255	0.316	0.214	-1.6	-2.37	-2.78	-0.641	-0.0649	-2.22	2.01	-1.68	0.152	-0.0208	-1.48	0.821	-0.0449	-0.936	-1.47	-0.662	1.55	1.77	-1.41	0.181	0.492	-2.47	0.148	1.01	-0.825	-0.574	-0.821	-0.626	-0.881	-0.303	-0.209	-1.55
train_154	0	0	-1.9	1.42	-0.0029	0.341	-1.52	-1.15	-0.521	-1.72	-2	0.184	-0.984	-0.561	-0.5	0.289	-1.49	-2.05	0.028	0.322	-0.921	-2.71	-2.07	-0.223	0.434	1.31	1.04	-0.799	-0.0484	-1.3	-1.45	-0.843	-0.473	-1.48	-0.992	-1.06	-1.29	-1.39	-0.891	-1.01	-1.38	0.131	0.758	-2.14	0.563	-1.46	-0.697	0.68	-0.601
train_155	1	1	2.25	-0.827	0.837	0.265	2.45	0.846	-0.62	-0.0869	-1.06	0.0814	0.75	1.31	0.474	0.424	1.3	1.37	-1.07	2.23	0.155	0.293	0.986	-0.78	0.34	1.29	0.741	0.81	1.21	2.4	-1.26	-0.458	-0.0576	0.0748	1.71	1.55	2	2.64	1.11	-0.503	0.412	0.719	0.512	3.39	0.174	0.499	0.611	0.229	-0.0208
train_156	1	0	0.21	-0.924	-1.27	-0.346	0.994	-1.6	-1.37	-1.33	-0.297	-1.4	-1.01	1.18	0.588	0.731	0.0937	-0.468	0.358	-0.689	-1.12	0.246	-1.11	-1.48	0.172	-1.23	0.572	0.337	-1.21	-2.98	0.514	0.873	-1.2	-0.742	0.109	-0.755	0.371	0.268	0.828	0.77	-0.316	-0.428	-1	0.839	-0.51	-1.73	0.484	-0.0715	0.518
train_157	1	0	-0.731	0.0192	-0.351	-0.368	0.125	0.214	2.08	-1.99	0.0236	-0.0787	1.53	0.757	0.561	-0.49	-0.393	-0.721	0.904	-0.541	-1.13	-0.182	0.218	0.152	-1.46	-0.199	0.585	-2.52	-1.73	-0.349	-0.172	0.0489	-1.77	-2.63	1.59	-0.097	-0.122	0.803	0.0388	-1.56	0.689	0.308	0.558	0.521	0.695	1.06	-0.279	-0.543	-0.00196
train_158	1	0	-1.73	-0.464	-0.716	1.07	0.813	0.64	0.712	0.114	-0.293	0.352	0.583	-0.201	-0.561	-0.209	-0.348	0.386	0.805	-0.21	0.633	0.274	0.755	-1.45	-1.05	1.66	-1.76	-0.408	0.797	-0.0181	0.306	0.172	-1.33	-0.288	-0.254	0.885	0.554	-0.384	0.0467	0.533	0.011	0.114	-1.12	-0.242	-0.488	-0.463	-0.435	0.566	-0.0801
train_159	0	0	-1.35	2.03	0.0316	1.92	-1.41	-0.527	1.32	0.875	0.268	-1.35	0.086	0.583	1.67	-0.0679	1.39	0.382	-0.976	-0.452	-1.27	0.925	-0.566	-0.858	-0.17	0.645	1.44	-0.907	-0.863	-2.19	-0.956	-0.886	-0.211	-1.32	0.944	-1.49	-0.934	-0.921	-0.422	1.44	-0.916	-0.602	0.47	-1.6	1.17	1.34	-1.28	-0.321	-0.842
train_160	0	1	1.67	-0.187	-2.4	-1.66	0.166	0.0847	0.29	-0.253	0.97	0.184	-1.12	-1.42	-0.831	0.462	-0.759	0.136	0.114	-0.283	-1.19	0.349	-2.13	2.08	-0.801	0.285	0.851	-0.915	-1.16	-0.133	0.411	0.242	-0.879	-0.418	0.388	0.444	1.45	-0.29	-1.55	-0.0229	0.354	0.279	-0.625	0.676	1.8	-1.52	-0.265	0.17	1.14
train_161	1	0	-0.0992	-1.81	-0.25	-1.04	-1.98	-0.364	-0.625	0.709	0.334	0.201	-1.52	-0.184	0.676	-0.748	0.0428	0.173	0.647	-0.621	-1.32	1.22	-0.612	-1.53	-0.0915	-1.17	-0.475	0.277	-1.09	0.188	0.00707	-1.71	-0.258	-0.384	-0.506	1.01	0.457	1.32	0.138	1.27	1.04	-0.327	-1.3	-2.2	-0.792	0.355	-0.201	-0.183	-0.101
train_162	0	0	-1.06	1.39	0.737	-0.853	-0.333	0.425	1.05	-0.646	0.635	-1.81	0.321	-1.01	-3.59	-0.329	-1.67	-0.28	-0.574	-0.887	-0.649	-0.636	0.389	-1.98	0.413	1.05	0.479	0.0636	-0.865	-0.521	-1.33	-0.008	-1.67	0.512	0.468	0.591	0.835	-2.1	-1.1	0.0435	-1.34	-2.06	-0.726	-1.56	-0.731	-0.367	-2.23	0.84	0.157
train_163	0	1	0.281	1.24	-0.711	-0.947	-0.322	-0.501	-1.54	-0.175	-0.105	-1.48	0.722	0.627	0.45	1.31	1.21	0.715	-0.565	1.1	0.0249	0.84	0.429	0.417	2.18	-0.187	0.23	0.331	-0.348	0.154	-1.18	-0.553	-1.96	0.591	0.0356	-1.83	0.138	0.85	0.271	-0.461	-2.14	0.604	1.24	0.639	-1.44	-1.15	-0.268	-1.39	0.527
train_164	0	0	-1.9	0.369	-1.31	0.00749	-0.535	-0.214	-0.321	0.218	-2.75	-1.6	-0.702	-0.356	0.0689	-1.36	-1.03	0.0143	0.458	-0.457	-0.789	-1.79	0.758	-0.849	0.606	1.32	-1.04	0.914	-0.0731	0.09	-1.13	0.964	-1.21	-1.58	-0.385	-1.33	-1.77	-0.0783	-0.504	1.25	-2.67	-1.32	-0.742	0.368	-0.671	-1.17	0.203	-1.06	0.539
train_165	1	1	2.05	-1.49	-1.24	0.955	-0.0679	-0.485	1.2	1.5	0.704	0.209	1.55	-0.62	1.71	-0.122	0.86	1.92	1	0.893	0.419	1.12	-0.438	0.0748	1.6	-0.792	0.205	-0.196	-0.262	1.11	1.08	1.27	0.318	0.822	0.963	0.715	1.76	0.558	0.95	-1.85	2	0.555	0.494	1.96	0.764	1.74	0.722	1.44	-0.296
train_166	0	0	-1.27	0.166	-0.618	-1.29	-2.17	0.55	-1.61	-0.796	-1.85	0.895	-1.44	-1.98	-1.59	-0.988	-1.23	0.121	0.868	-0.828	-0.523	-0.474	0.311	-1.65	-0.0635	0.52	0.51	0.787	-0.691	0.303	-0.861	0.0771	-2.03	-0.0351	-0.689	-0.0747	-1.39	-0.836	-1.58	-0.984	0.132	0.532	0.493	1	-0.875	0.171	-0.72	-1.67	-1.03
train_167	0	1	0.286	0.726	1.55	-0.587	-2.22	1.85	-0.0717	0.42	-0.389	-1.26	0.408	0.367	-0.486	-0.624	1.48	0.411	-1.09	-0.218	0.43	0.0762	-0.346	-0.0801	-0.371	-0.479	-0.864	1.09	0.862	-0.451	-0.287	0.306	1.06	0.445	-0.709	0.0747	0.76	0.199	0.0967	-0.902	-1.51	0.615	0.944	-1.05	0.842	-0.314	-1.24	-0.88	0.851
train_168	0	0	-0.844	2.6	-0.533	-0.939	0.715	-0.507	-0.113	-0.103	-0.374	0.51	-0.783	-0.916	-1.53	-1.5	-1.33	-0.258	-0.886	1.44	-1.02	0.941	-1.24	-1.67	0.257	1.88	-0.69	-0.845	1.16	-0.258	-0.37	-0.298	-0.141	-0.244	-0.755	-0.878	1.08	-0.769	-0.774	-1.38	-1.36	0.89	-0.731	-0.222	-0.562	0.538	0.55	-0.816	0.00137
train_169	0	1	0.942	1.03	-0.586	-0.173	1.82	0.124	-2.07	0.292	0.571	-0.753	-0.066	0.426	-0.645	0.406	0.504	1.56	1.35	-1.04	0.145	-0.102	1.27	-0.952	0.352	0.324	1.76	0.203	0.325	0.615	-0.257	-0.583	2.02	0.207	1.65	0.164	-0.907	-0.391	0.36	0.348	-1.5	-2.03	-0.683	-1.35	0.621	0.0269	-0.198	0.969	-0.54
train_170	0	1	0.694	0.811	0.346	-0.667	-1.03	-0.716	-0.472	-1.39	-0.895	-0.505	0.686	-0.328	-1.45	1.19	0.814	-0.383	-0.591	-0.174	0.588	1.73	-1.1	-1.5	0.424	-0.69	0.705	-0.795	-0.561	2.04	-0.605	-0.243	-0.249	0.382	0.316	-0.259	-0.384	-0.102	0.0865	-0.341	0.381	-1.89	-1.1	1.22	0.286	0.379	-0.0895	-0.667	-0.09
train_171	1	1	1	-1.03	0.686	1.64	0.536	0.155	-1.07	1.19	1.73	0.906	-0.0118	1.74	0.434	0.735	1.58	0.0173	0.26	0.807	0.647	-0.228	1.7	1.46	-0.817	2.08	0.127	0.458	2.63	0.358	2.51	-0.306	0.876	0.36	-0.253	0.996	-1.01	0.604	0.556	1.67	1.39	0.201	0.553	0.614	0.953	0.167	1.82	1.29	0.147
train_172	0	1	0.011	0.202	-0.366	-0.542	-0.542	0.181	0.296	-0.567	1.18	0.202	-1.45	1.33	-1.16	-0.848	-0.84	-0.151	-0.809	-0.45	-0.125	-1.71	0.765	-0.903	1.06	-0.152	1.24	-1.72	0.912	-0.927	-0.594	-2.12	-0.416	-1.34	-1.14	0.0698	0.452	-0.29	-1.26	-0.598	-1.19	0.283	-1.46	-0.302	0.926	1.95	0.766	-1.26	-1.36
train_173	0	0	-1.69	0.412	-0.26	-0.689	-0.638	0.468	-1.97	-1.16	-1.48	-1.34	-0.265	-1.76	-1.09	-0.106	0.625	-1.07	0.0905	-0.107	-1.51	-0.142	-0.591	-2.18	-1.17	-0.499	-1.52	-2.38	0.00444	-1.49	-2.86	0.718	-1.02	-1.33	-1.22	0.539	-0.693	0.513	0.0431	-2.39	-0.637	-1.12	0.689	-2.14	-0.557	0.369	1.34	-1.84	-1.63
train_174	1	0	-0.365	-0.66	0.542	0.378	1.09	-0.235	-0.119	-0.553	-1.41	-0.422	0.493	0.612	1.91	-1.39	1.11	0.669	0.686	-0.398	-0.554	1.02	-1.25	1.02	0.638	0.934	-1.11	0.00797	-0.624	0.79	-0.301	0.188	0.473	-0.16	-1.22	0.501	-0.308	-1.44	0.733	0.52	0.22	0.148	0.0565	2.21	-0.673	0.268	0.304	-0.197	0.685
train_175	0	1	0.429	0.913	-0.852	0.247	1.72	-1.32	0.137	-2.03	0.218	-0.69	1.32	-0.963	-0.183	-0.222	0.242	-0.459	0.783	-0.0551	0.256	-0.0101	1.17	0.613	-0.925	-0.133	-0.29	1.77	-1.07	0.321	1.25	-1.43	1.55	1.08	1.4	0.048	1.23	1.25	-1.02	0.301	-1.04	-0.366	0.176	0.335	-0.294	-0.62	0.335	-1.76	0.179
train_176	0	1	-0.765	1.73	-0.69	-0.465	0.786	0.835	1.75	1.25	0.649	0.937	-0.259	-1.14	-1.11	1.65	-0.403	-0.262	0.252	0.825	0.43	-0.519	-0.263	-0.568	1	-0.075	-0.228	-0.0708	0.0468	0.483	1.67	1.44	0.165	-0.0648	0.368	1	0.229	-0.752	0.136	2.35	-2.55	-0.917	0.165	0.903	1.76	-0.439	0.15	1.5	-0.265
train_177	1	0	-0.936	-1.5	0.579	0.769	0.41	0.0957	0.969	0.873	-2.6	0.3	0.451	-0.691	0.583	-0.142	0.0649	-0.294	0.105	2.06	-0.852	-1.18	0.0803	-0.296	2.63	-0.0277	0.277	1.23	1.84	1.39	-0.219	0.269	0.563	-1.72	-0.428	-0.217	-1	-2.35	-1.17	-0.306	0.213	-0.488	-0.146	0.00219	0.133	0.0948	1.61	-0.352	-0.926
train_178	0	1	0.186	0.384	0.282	0.545	-1.29	0.137	-0.43	-0.921	-0.14	-0.0577	0.572	1.74	-0.165	0.175	-0.296	0.0329	-0.745	-0.508	0.257	-0.374	-0.8	-0.547	-0.694	-0.34	1.58	0.345	0.869	-0.376	0.0289	-0.475	-1.51	-1.11	-0.14	0.0565	-1.02	0.342	-0.45	-0.546	-0.392	-0.371	0.385	0.571	-0.29	0.523	-1.52	-0.65	-0.109
train_179	1	1	1.67	-2.66	1.32	0.0754	0.915	2.3	0.701	0.949	0.75	1.11	2.81	0.561	1.28	2.42	-0.327	1.56	0.377	1.62	-1.33	1.74	0.354	0.983	0.996	0.521	0.955	1.03	0.0814	0.636	0.607	2.42	1.41	1.04	-0.605	0.363	-1.28	-0.0627	1.19	-0.0296	1.16	0.604	0.853	0.361	1.93	-0.254	2.36	-1.24	2.12
train_180	1	0	0.0646	0.114	1.68	1.27	-1.38	0.64	0.722	-0.0511	0.441	0.132	0.782	0.28	1.32	-1.7	-1.47	0.913	-0.201	0.0494	0.817	1.35	2.43	-0.0356	0.918	-0.657	-0.748	0.658	-1.14	-0.995	-0.613	-1.93	0.478	0.917	0.0209	0.309	-0.559	1.42	-1.35	-0.415	1.13	0.00568	1.32	0.933	0.642	-0.117	-1.56	-0.922	-1.9
train_181	0	0	-2.42	0.727	0.845	-1.76	0.413	-0.658	-2.81	-0.677	-0.553	-0.372	-1.07	-2.6	-1.35	-1.7	-0.404	-1.18	-1.79	-0.301	0.207	-1.87	-2.64	-2.58	-1.62	2.02	-2.26	0.18	-1.3	-2.43	-1.42	0.845	-3.23	0.175	-1.25	-1.55	-1.67	-1.99	-0.954	-0.97	-1.91	-2.48	-0.912	-1.27	-0.302	-0.747	-0.104	-1	-1.26
train_182	1	1	1.59	-1.23	1.24	-0.0325	1.56	1.07	0.504	-0.058	0.162	0.219	-0.00144	-0.102	1.15	1.19	0.84	0.399	-0.205	0.189	1.21	-0.309	-0.62	0.9	0.428	0.357	-0.627	1.48	0.919	0.602	2.6	-0.557	-0.827	0.42	0.932	-0.256	1.13	2.18	-0.468	0.947	-0.22	1.14	0.377	0.481	-0.248	-0.565	1.18	2.45	-0.717
train_183	0	0	-2.22	1.36	-0.585	-1.26	-0.0571	-1.5	-1.67	-0.0218	-2.62	0.921	-0.976	-0.0619	0.186	-1.29	0.287	-1.07	-0.252	-0.0278	-1.24	-0.031	-0.98	0.0772	-2	1.2	-0.416	-0.839	-0.571	-1.26	1.16	-0.681	-0.524	-2	-0.894	0.833	-1.29	0.229	-1.42	-1.87	-0.741	0.154	-0.123	-1.57	-1.47	0.254	-2.15	-0.292	0.301
train_184	1	0	-0.106	-0.563	-0.523	1.21	0.0895	0.255	-1.75	0.579	0.434	0.929	-0.886	-0.78	1.61	0.0486	-1.52	-1.19	0.546	0.592	0.0618	0.0599	0.201	0.802	0.0806	1	-0.0696	-0.6	1.2	-0.533	-0.398	-0.00298	0.284	0.707	-1.07	0.0207	0.71	-0.35	-0.608	0.444	1.25	-0.12	-0.803	-1.01	1.94	-0.551	-0.253	-0.301	0.245
train_185	0	1	0.279	0.679	0.285	-1.57	-0.226	0.409	0.473	-0.064	0.158	-1.51	0.916	-0.7	-1.17	-1.16	0.892	-1.56	-1.08	-0.986	-1.13	-0.497	0.45	1.45	-1.17	-0.061	0.067	0.143	-1.02	1.38	1.87	0.17	-0.201	0.418	0.97	-0.768	-0.662	1.03	0.787	-1.04	0.108	-0.824	0.354	0.195	0.0876	0.594	0.114	-1.95	0.529
train_186	0	1	0.785	2.59	1.22	-1.63	1.08	0.559	-0.406	0.537	-0.185	1.52	-1.52	0.808	0.751	-1.29	0.414	1.18	-1.19	1.91	-0.495	0.137	1.52	-0.451	-1.75	0.367	-0.376	-0.632	0.108	-0.0915	-1.46	0.0968	1.28	-0.535	-0.855	0.345	1.19	-0.656	0.188	1.11	0.73	-0.738	0.229	-0.28	-0.0409	0.956	1.49	-0.686	0.0673
train_187	1	0	-1.18	0.849	2.06	-0.0646	-0.00966	1.13	-0.392	1.7	-1.29	-2.11	0.156	-1.27	-0.328	-0.12	0.0815	-0.26	0.777	0.889	1.3	1.02	-0.313	0.806	0.0668	-0.0963	-2.6	-0.0372	0.796	-1.1	0.837	1.2	-0.674	-2.49	0.485	1.26	-0.606	-0.995	0.243	1.42	-0.607	0.523	1.61	0.108	1.9	0.948	0.43	0.313	0.485
train_188	0	1	0.503	0.449	-0.4	0.826	0.0589	-0.371	-1.72	-0.0962	-0.0993	-0.987	-0.429	-2.17	-0.76	-0.993	-0.826	0.00568	0.454	-0.064	0.146	-1.84	-0.282	-1.28	-0.496	0.768	-1.87	-0.142	0.949	0.489	0.685	-0.245	-0.723	-1.01	-0.976	0.947	-0.465	-0.784	1.25	-0.545	-1.74	-0.872	0.655	-0.0589	0.364	-0.601	-1.42	1.19	0.115
train_189	1	0	-1.16	-2.38	-0.797	-0.013	0.239	-0.742	-0.057	-1.42	-1.19	0.472	-0.545	-0.445	0.184	0.117	1.09	0.242	1.97	-1.29	0.605	-0.073	-0.998	0.704	-1.2	1.67	0.458	0.677	-0.365	-0.896	1.46	-1.5	0.555	0.0546	0.387	-0.0353	-0.819	-0.782	-0.132	0.439	-1.32	-0.309	-0.32	-0.847	-0.725	0.166	2.04	1.33	-0.0975
train_190	1	0	-0.743	0.658	-0.228	-0.129	0.609	0.605	-1.28	0.764	-1.34	0.89	-0.258	0.626	0.0418	1.44	1.1	-1.84	0.537	0.107	1.65	-0.94	0.279	-1.03	-1.15	0.116	-0.277	-1.21	-0.218	0.32	1.31	-1.5	-1.16	0.00482	0.857	0.853	-0.172	1.42	-0.746	-0.642	0.642	-0.817	-0.752	-0.16	0.338	-0.968	-0.546	-0.137	0.982
train_191	0	1	0.941	1.95	-0.0753	-1.75	-0.642	-0.461	-0.216	-0.875	-0.575	-1.31	1.44	0.513	-0.934	0.696	0.602	0.66	0.885	-0.335	0.151	-0.668	-0.858	0.759	0.233	-0.0152	0.56	-0.825	0.708	-0.497	-0.284	-0.00124	0.305	-0.276	0.237	-1.2	-0.992	-0.39	-1.34	1.06	-1.43	-0.167	-0.509	1.18	0.0396	0.705	-0.0551	0.422	-1.59
train_192	1	0	-0.65	-0.846	-0.724	1.03	-0.334	-0.459	1.4	-0.146	1.87	0.644	2.59	-1.03	-0.426	-2.17	-0.0867	0.654	-0.0668	0.853	0.927	0.543	0.635	-0.84	-0.797	3.1	0.157	1.1	0.688	-0.141	0.871	0.62	-1.62	-0.167	2.45	1.44	0.147	-1.34	0.315	0.257	-0.65	-0.333	-0.702	0.998	1.6	0.299	-0.25	-0.422	-1.24
train_193	0	0	-1.04	0.999	0.915	0.746	0.236	-1.4	1.8	0.0274	-0.442	-1.04	0.0628	-1.56	1.07	-1.74	-0.0316	1.44	0.183	-1.74	-1.39	0.651	-0.875	0.192	-1.25	0.622	0.184	-1.78	-1.76	-1.9	0.766	-0.684	-1.46	0.957	-1.21	0.505	-0.567	-0.985	-1.16	1.95	-0.0242	-0.0537	-0.795	-1.22	0.26	-0.595	0.646	-1.91	-1.22
train_194	0	0	-2.05	2.29	-0.589	-1.66	0.49	-0.785	0.473	-0.388	-0.738	-1.12	0.1	-0.408	-2.06	-2.9	-2.28	-0.267	-0.458	1.1	-0.597	-0.0829	-2	-1.25	-1.13	-1.6	-1.48	-0.926	0.595	-1.08	-0.595	-0.776	-2.58	-1.41	-2.82	-1.62	-0.758	-1.39	0.395	-0.0334	-0.69	0.549	-3.3	-0.76	0.571	-2.19	-0.788	-0.932	0.828
train_195	1	0	-1.01	-2.02	-0.671	-0.987	0.136	0.774	-0.172	-0.159	-0.527	-0.718	-0.509	-0.496	-1.74	-0.95	0.974	1.98	-0.935	-0.662	-0.657	-0.159	0.0204	1.41	-0.758	-0.547	0.0651	1	-0.101	-0.379	0.603	1.05	0.22	0.0606	-0.801	-0.746	0.241	-2.39	-0.0368	1.76	0.5	-1.2	-0.00076	-1.06	-1.66	-0.749	-0.958	1.37	0.507
train_196	0	0	-1.95	-0.0386	-1.68	-0.291	-1.01	-1.44	0.42	-1.08	-1.41	-0.807	0.111	0.662	-1.27	-0.374	-0.445	-0.667	-0.911	-1.32	-2.05	-0.045	-0.145	-1.26	-0.435	0.791	-0.391	-1.17	-0.875	-0.832	-1.83	-1.81	0.258	-1.03	-0.114	-1.1	-1.23	-1.35	-0.429	-1.02	0.518	-0.139	-0.0121	-1.04	-2.04	1.68	0.628	-0.806	0.987
train_197	1	1	0.93	-2.63	-1.24	-0.553	-0.48	0.804	-1.52	-0.0461	-1.4	0.809	0.0878	1.82	0.975	0.953	-0.431	0.751	-0.0986	-0.427	-0.619	0.738	1.61	2.17	1.57	-0.105	0.386	-0.472	-0.125	-1.02	-0.989	0.253	0.361	-0.472	-0.148	-0.464	0.469	1.76	0.0576	0.0499	0.0527	0.649	0.976	-0.826	0.637	-1.27	-0.215	1.03	-0.695
train_198	0	1	0.805	1.49	0.152	-0.561	0.319	-0.146	0.0235	-0.482	-0.222	1.33	0.742	0.363	0.759	1.04	0.437	0.932	-0.614	-2.36	-1.71	-0.699	0.653	0.434	-1.53	-0.442	-1	-0.582	0.952	-0.453	0.645	0.896	-0.555	0.595	0.504	-1.44	-0.907	-0.033	1.36	-0.522	0.614	0.198	-0.251	0.552	1.02	-0.964	0.694	1.16	0.231
train_199	1	0	0.107	-0.874	-2.28	1.76	0.608	1.9	0.241	-0.0136	0.12	0.000365	-1	0.269	0.643	0.362	0.731	0.32	0.474	-0.103	-1.01	-1.41	0.429	-1.09	0.0315	-0.786	0.145	-0.689	0.122	-0.0833	0.844	0.195	0.311	0.983	-0.942	-0.481	-1.32	-0.117	0.663	1.18	2.1	-0.225	-0.933	-0.72	-0.778	0.662	-0.186	0.166	-1.24
train_200	1	1	1.49	-0.978	1.71	0.441	-1.24	0.989	0.143	0.833	0.798	-0.238	-0.0653	-0.0726	-0.211	0.783	1.52	1.46	0.458	0.186	0.14	0.334	1.7	1.71	-0.357	-0.612	1.24	0.431	-0.021	0.498	-0.498	-0.413	-0.286	0.0989	2.01	0.272	0.968	0.58	0.857	1.05	-0.332	0.567	0.243	1.19	0.809	0.49	0.414	0.244	0.994
train_201	0	1	0.923	1.53	0.563	-0.0829	0.242	0.353	-0.492	-0.0634	0.434	0.892	-0.289	0.985	1.15	0.844	-0.18	0.331	0.831	-1.14	-0.0895	-1.75	0.866	1.56	0.109	1.23	1.77	0.613	-0.415	-0.492	-0.0561	0.137	1.33	0.657	-0.867	-1.6	1.36	-0.0665	1.88	-0.277	1.29	-0.372	1.48	1.03	-0.35	-0.946	1.09	-1.31	0.632
train_202	0	1	0.0897	0.948	0.0675	-1.37	1.91	0.826	-0.283	-0.75	0.518	-0.527	0.965	0.46	1.29	0.121	-0.887	0.117	-1.63	-0.671	1.55	-0.375	0.649	-0.0688	-0.938	-0.67	0.761	0.301	-0.831	-0.0181	0.32	1.02	-0.33	-0.315	-0.876	1.26	-0.104	0.0474	1.05	1.31	0.465	-0.178	-0.627	-0.00147	-0.0411	-0.458	-0.346	-0.257	0.0939
train_203	1	0	-0.256	-1.15	-0.456	-0.705	-1.13	1.38	-0.895	-0.204	-1.84	-0.116	0.622	1.39	0.663	-2.2	-1.99	-0.118	0.392	0.0903	-0.472	-0.187	-0.411	-0.729	0.624	0.897	2.19	1.75	0.111	0.777	-0.0657	0.227	-0.858	-0.471	-0.00387	0.509	2.5	-0.184	-0.102	-0.263	-0.0876	0.443	1.34	0.865	-1.04	-0.731	1.5	0.301	1.57
train_204	0	0	-0.749	1.73	-2.11	-1.02	-1.01	-1.53	-0.179	-0.969	-1.41	-1.9	-1.93	0.887	-1.22	-0.313	-1.5	-1.29	0.0348	-1	0.0841	-1.04	0.158	-0.752	0.0446	0.76	-0.483	0.522	1.15	-0.0469	-0.734	-2.61	0.0429	-1.22	-1.26	-2.05	-2.17	0.214	-0.211	-1.13	1.27	0.292	-0.425	-1.37	-0.396	-0.66	-2.02	-0.725	-0.816
train_205	0	1	0.255	2.21	-0.987	0.652	-0.172	0.215	-0.827	0.644	-1.27	-0.3	-0.728	-0.552	0.401	-0.308	-0.769	0.257	-0.472	0.899	0.971	-1.01	0.636	1.41	-0.417	0.479	-0.177	-1.11	-0.33	-2.63	-0.18	-0.295	-0.0866	-0.147	-0.521	-1.81	-0.388	0.965	0.956	0.536	-0.174	0.255	-0.647	0.475	0.443	0.176	-1.19	-0.584	-0.104
train_206	0	1	1.31	1.99	0.94	0.409	-0.0301	-0.788	0.458	-0.226	0.379	-0.356	-1.07	-0.843	-0.273	-0.145	1.13	-0.146	0.0384	0.141	0.69	-0.364	0.728	-0.261	-1.14	0.54	-1.65	-0.395	-1.31	-0.755	0.0856	0.546	0.561	-1.53	0.167	0.785	-0.297	0.0978	0.0853	-1.39	-0.983	-0.791	0.099	0.95	-1.69	-1.47	1.88	0.00285	-0.226
train_207	1	0	-1.72	-1.3	0.483	0.0096	0.973	-0.209	0.459	-1.86	1.12	0.447	-0.119	1.67	0.231	0.414	-0.411	-1.37	0.976	-1.34	-1.09	0.872	0.329	-0.03	-0.369	-0.746	0.83	0.355	-0.324	0.735	-0.249	-0.413	-0.434	-1.04	0.756	0.046	0.969	-0.935	-0.946	0.738	-0.833	1.5	-0.0428	-1.39	1.6	-1.15	-0.343	0.306	0.717
train_208	1	1	1.73	-1.14	1.4	0.831	1.25	1.37	-0.546	3.32	0.908	-1.06	-0.406	1.84	1.97	1.51	0.595	-0.469	0.498	0.308	0.746	-0.21	0.98	-0.457	1.63	-0.264	1.64	-0.57	1.57	0.00583	-0.238	0.874	-1.28	-0.0228	-0.267	1.89	0.88	2.14	0.471	0.646	1.38	0.564	-0.0284	1.09	1.3	0.834	-0.201	-0.495	-0.133
train_209	1	1	0.943	-0.833	1.37	1.69	1.19	0.857	0.752	0.204	0.368	0.94	0.936	1.74	1.11	-0.248	-0.403	-1.25	0.738	-0.52	1.44	2.66	0.636	0.998	0.872	-1.48	0.205	1.68	-0.752	0.106	0.833	0.684	0.0325	0.525	0.0335	0.706	1.9	0.864	0.511	0.685	-0.654	0.931	2.17	-0.355	1.51	2.11	0.468	0.651	1.59
train_210	0	0	-2.36	0.0922	-1.05	-0.39	-1.72	0.0457	-1.32	-1.16	-1.02	-0.947	-1.44	-2.11	-2.72	-0.0312	-1.36	-0.533	-0.189	-1.93	-1.1	-1.32	-1.11	-2.68	0.795	-0.492	-0.166	1.22	-0.672	0.381	-0.139	-0.854	-1.12	-0.73	-1.58	-0.57	-1.05	-0.984	-0.665	-0.326	-0.138	-0.645	0.703	-1.11	1.04	-1.17	-0.581	-0.613	1.32
train_211	1	0	0.125	-1.54	-1.76	-0.458	-0.917	-1.54	-0.202	0.56	0.857	-0.602	0.413	0.196	-0.881	0.256	-0.252	0.106	-1.72	-0.364	-1.21	1.34	0.294	-0.704	0.275	-1.22	-1.81	-0.536	-0.294	1.25	-0.962	-0.471	-0.988	-1.65	0.186	0.758	1.12	0.207	-0.528	1.66	0.423	-0.692	-1.44	-0.666	0.0751	-0.11	-0.527	0.32	-0.783
train_212	1	1	1.61	-1.18	0.931	-0.079	0.0673	-0.156	-0.81	1.21	0.829	-0.0543	1.36	-0.425	0.765	1.71	0.784	0.399	-0.762	-1.43	0.31	1.09	0.663	0.97	0.161	0.121	2.62	0.655	-0.0787	-0.366	2.1	1.07	-0.467	0.521	0.141	0.198	0.965	2.48	0.979	0.558	-0.198	-0.108	0.237	1.62	-0.301	-0.979	-2.68	0.226	1.2
train_213	1	1	2.21	-1.48	1.84	1.96	1.34	0.354	1.45	0.426	0.435	0.503	-0.514	0.894	1.73	1.6	0.445	0.256	0.782	1.91	0.878	0.623	-0.214	0.533	0.206	-2.23	-0.559	0.753	1.21	-0.224	-0.0619	-0.0379	0.0698	0.85	2.35	0.36	-0.0408	0.311	2.1	0.263	-0.288	0.593	-0.648	0.725	1.29	2.38	0.687	2.9	0.996
train_214	1	1	1.36	-1.79	0.0224	1.58	0.746	0.979	0.759	-0.736	1.73	0.639	0.991	0.141	-0.822	1.3	1.15	-0.32	1.55	2.62	1.68	0.0726	0.775	0.00704	-0.228	-1.53	1.5	0.643	1	-0.704	0.319	-1.07	0.978	1.49	-0.358	-0.431	0.0962	0.938	1.17	0.963	-0.635	-1.84	1.18	-0.223	-0.554	-0.477	-0.922	-0.312	-0.976
train_215	1	1	2.19	-1.38	1.32	2.46	2.44	2.6	1.55	0.767	0.289	1.89	0.69	-0.668	2.59	1.87	1.04	0.679	2.15	0.14	1.38	1.03	1.82	1.28	0.324	0.111	-1.48	1.56	0.27	-0.191	1.02	1.88	1.39	0.809	0.292	3.31	1.04	-0.581	1.35	0.0479	-0.117	2.46	0.468	1.51	1.71	0.842	0.259	0.063	1.07
train_216	1	1	1.61	-0.0927	-0.488	1.08	-0.401	0.851	-0.267	-0.202	0.776	0.801	0.262	-1.11	0.639	1.49	2.37	-0.854	0.0211	-0.681	0.408	-0.47	0.284	0.0446	-1.56	-0.873	0.235	1.88	-0.383	0.624	0.779	0.194	1.07	0.0275	0.629	1.08	1.99	0.484	-0.563	0.157	2.22	1.26	0.185	0.0278	-0.00796	1.68	0.456	-1.35	-0.375
train_217	0	1	0.255	1.69	-0.144	-0.606	-0.0285	-1.51	-0.252	-0.283	0.273	0.318	0.368	-0.912	-1.27	-1.57	-0.873	-0.867	0.161	0.309	-0.0975	0.44	0.16	0.57	-0.18	0.0723	-0.0552	0.0588	-0.132	-0.295	-0.611	2.38	-1.35	0.845	-0.141	1.63	-0.839	-0.553	0.128	1.2	-0.612	0.077	0.119	1.39	-0.817	-0.0471	-0.423	0.75	0.141
train_218	1	1	1.96	-1.39	1.39	0.0917	0.399	1.57	-0.145	1.17	0.186	0.0858	1.39	1.61	0.63	-1.38	-0.657	1.9	-0.435	1.15	-0.191	1.66	1.14	1.25	2.4	-2.34	0.00733	1.03	0.274	0.558	-0.734	0.176	0.547	-0.183	2.3	-1.27	0.667	0.236	-0.853	0.195	0.783	0.312	2.1	0.511	0.673	-0.447	0.578	0.521	1.49
train_219	0	1	0.196	0.268	-0.468	-0.00281	0.29	-1.69	-1.29	-0.32	0.833	0.113	0.282	1.84	0.173	0.4	-2.58	0.659	-0.298	-0.286	-0.909	0.0643	0.416	0.888	0.618	0.202	0.631	-0.258	0.927	-0.864	0.756	1.09	-2	1.43	-0.297	0.125	-0.637	0.875	0.0567	0.122	-0.346	-0.631	0.376	-0.276	2.61	-0.356	-1.71	1.68	-1.01
train_220	1	0	-0.984	-1.5	0.806	0.953	0.314	-0.706	2.44	0.239	0.438	-0.831	0.38	-0.223	-1.1	-0.0895	0.535	-0.353	0.224	0.506	-1.01	-1.63	-0.908	-0.413	-0.755	0.546	-1.09	0.191	1.76	-1.17	-1.56	0.716	0.871	0.291	-0.158	0.591	1.3	1.28	0.353	0.638	-1.47	-0.855	-2.01	-2.63	-0.833	-0.375	-0.064	-1.23	-0.158
train_221	1	0	-0.309	-0.485	0.416	0.944	1.3	0.0998	1.19	-1.03	-0.706	-0.301	0.785	0.802	0.087	-0.0423	-0.375	0.0705	-0.0147	-0.762	-0.57	0.157	-1.13	1.76	0.869	-1.33	1.12	0.252	0.119	0.617	-0.947	1.01	0.569	0.599	-0.954	-0.872	0.241	-0.415	0.0855	-0.0818	1.4	1.81	-2.43	0.469	1.17	1.39	1.75	0.724	0.475
train_222	0	1	-0.0856	0.943	1.01	1.78	0.824	0.489	-0.644	-0.214	-0.561	0.894	0.969	-0.047	-0.61	-0.437	0.793	-0.812	-1.54	-0.671	-1.52	-0.193	-0.897	1.69	-0.568	-1.25	0.894	0.415	-1.06	0.61	-1.79	0.92	0.496	1.19	-0.734	1.18	-0.756	-0.413	0.271	-2.66	-1.12	-1.44	-0.557	0.239	1.18	0.365	0.233	-2.69	-0.702
train_223	1	1	1.43	-2.26	0.574	2.48	0.863	0.459	0.557	-0.206	0.453	0.985	0.175	0.408	0.275	0.546	0.0323	-0.444	-0.0135	-0.292	-0.68	-1.67	2.2	1.17	0.463	-0.957	0.706	0.883	1.49	0.69	0.286	1.32	0.0443	0.721	1.17	-0.0601	-0.497	2.65	2.45	1.53	0.0681	0.74	0.584	-1.86	0.141	1.71	0.275	-0.656	-0.283
train_224	1	1	1.61	-3.65	0.325	-0.442	1.99	0.414	-0.0164	2.2	0.5	1.08	1.42	0.415	2.38	0.892	-0.218	-0.688	1.46	1.35	2.13	0.0808	1.56	2.41	0.665	-0.907	0.701	-0.618	0.0258	-0.392	0.0958	-0.825	-0.0585	0.0361	0.566	0.29	-0.562	0.508	-0.468	1.02	-0.132	0.338	-0.138	2.14	-0.699	-0.0482	0.802	0.882	2.1
train_225	0	1	-0.662	2.02	-1.18	-2.82	0.248	0.0945	1.27	-0.793	-0.0921	-0.825	-0.387	-0.723	-0.22	0.553	0.779	-0.306	-0.444	-0.338	-0.118	0.417	0.0386	0.521	-0.222	-1.87	-0.562	-0.346	-0.615	0.151	0.0873	1.48	1.06	0.859	0.306	-0.668	-0.368	-0.433	0.0581	-0.979	-0.0627	-1.31	0.411	-1.06	0.402	-0.358	0.517	-0.343	-0.41
train_226	1	0	-0.387	-1.12	-1.26	-0.0519	-0.652	1.36	-1.35	1.09	-1.49	-0.128	-0.617	-1.25	-0.602	-0.515	0.474	-0.179	0.0338	1.34	1.07	0.907	-0.0299	-0.226	-0.646	0.0265	0.728	0.873	-0.349	-0.805	-1.62	-0.424	-0.41	-0.77	0.451	-1.15	-0.44	-0.758	-0.0438	-0.57	1.29	0.723	0.585	1.04	0.0476	0.366	-0.221	0.446	-2.09
train_227	1	1	1.98	-1.22	1.08	-0.561	0.219	1.7	0.333	0.191	-0.804	2.31	0.924	1.43	-0.109	-1.06	0.0795	1.24	1.06	-0.204	0.998	-1.69	1.49	0.67	1.83	0.915	1.38	1.18	-0.609	0.932	0.417	2.33	0.509	1.11	0.906	1.25	0.00475	2.62	1.64	-0.0787	2.21	0.277	0.69	-0.227	-0.613	0.808	-0.724	-0.0436	2.05
train_228	1	0	0.0443	-1.01	-0.419	-1.48	-1.63	-0.201	-0.117	-0.0569	-1.37	-0.251	0.338	-0.572	-0.126	-0.331	-0.612	0.271	-0.971	0.978	-0.279	0.911	0.27	-2.28	-0.695	0.29	-0.438	0.141	0.0347	-0.711	0.648	0.205	1.27	0.191	-0.184	-0.49	0.377	-0.25	1.5	-0.135	-0.532	-0.154	0.161	-1.87	1.06	-2.04	0.221	0.0651	-0.239
train_229	0	1	0.58	1.37	0.347	-1.19	0.764	-0.792	0.139	1.16	1.56	1.04	-0.141	0.155	-0.739	-0.602	0.515	1.22	-0.825	-1.39	-0.452	-0.54	0.204	0.464	0.239	-0.749	-0.875	0.0399	2.7	0.412	0.127	0.222	-0.946	0.292	-0.789	0.911	1.24	-1.52	0.241	-1.08	0.724	-0.257	0.432	-0.0187	0.599	-1.08	1.63	0.0961	0.532
train_230	0	1	0.529	1.25	0.507	0.443	0.376	-1.26	1.35	-0.304	-0.0159	0.965	-0.928	-0.686	1.76	-0.339	-0.304	-1.95	0.00812	-0.0471	1.99	-0.73	-0.0237	0.894	-0.513	0.678	-1.45	-0.938	-0.00921	-1.95	-0.156	-0.926	-0.228	-0.699	0.683	0.0575	-1.41	-0.251	0.244	0.33	-0.23	-0.00158	-1.69	-0.917	-1.34	-0.022	-0.372	0.153	1.32
train_231	0	0	-1.56	2.06	-2.11	-1.86	-0.849	0.59	-0.47	0.521	0.253	0.595	-1.5	0.756	-1.57	-0.687	-0.593	-0.88	0.798	-1.17	0.579	0.198	-1.36	0.0591	-1.69	-0.449	-0.662	-0.0127	-0.0859	-3.01	-0.333	1.18	-1.11	-0.706	-2.34	-0.413	0.0911	-0.314	-1.08	-0.846	-0.665	0.269	0.765	-1.58	-0.529	-0.345	-0.182	-0.344	-1
train_232	1	0	-1.02	-1.51	-0.045	0.645	1.14	0.294	0.341	0.447	2.55	-0.582	-1.28	0.954	1.19	-0.287	-0.554	1.06	-1.06	1.94	-0.13	0.542	-0.514	-0.245	-1.09	-0.677	-1.41	-1.1	0.425	0.236	0.446	0.534	-0.159	-0.575	0.832	0.431	-0.095	-0.0578	-0.121	0.117	0.41	-0.178	-0.564	-2.26	-2.42	-1.15	-0.941	-0.54	-0.13
train_233	0	1	0.991	1.84	-0.247	0.0994	1.18	-0.131	-1.03	0.714	1.53	-1.14	0.662	-0.483	-1.29	0.592	-2.48	-0.171	0.493	0.672	-0.0484	-0.372	-0.144	-0.796	0.361	-0.956	0.0751	0.936	-0.0853	1.72	0.465	-0.331	0.12	-2.09	-0.587	-1.04	-0.62	-0.652	-1.49	-0.24	-0.904	0.606	0.774	0.251	-0.337	-0.275	0.712	-0.477	-0.801
train_234	1	1	1.81	-2.51	-1.21	0.85	1.99	1.38	0.353	1.45	0.914	0.522	-0.515	1.58	1.59	1.33	0.541	-0.541	2.18	0.131	0.621	0.78	-0.672	0.426	1.42	-0.488	1.28	0.831	1.03	-0.301	0.912	-0.272	-0.583	-0.781	0.588	-0.372	0.435	1.53	1.15	-0.947	-0.462	0.256	0.0125	2.7	1.05	0.163	0.987	1.37	0.491
train_235	0	1	0.587	-0.0426	0.719	-2.56	0.533	-1.53	0.665	-0.252	-1.7	-0.0383	-0.677	-0.371	0.193	0.605	0.552	-0.277	0.77	-0.52	-1.02	0.249	-0.165	0.00728	-0.00962	-0.0465	-0.994	0.315	-0.981	0.0646	0.0123	-0.94	-0.498	-0.154	-0.627	0.0707	-0.119	-1.21	-1.1	0.352	-1.49	-2.23	1.26	-0.551	-0.675	-0.0471	-1.04	-0.969	-1.4
train_236	1	0	-1.2	-0.275	-0.414	-1.32	0.564	1.11	0.193	-1	0.12	-1.41	0.749	-0.562	0.382	0.123	-1.15	0.959	0.514	-1.26	-0.962	-1.82	1.44	-0.431	-0.242	0.802	0.00701	1.75	-0.167	0.704	0.309	2.29	-1.15	-0.673	1.56	2.1	-0.854	-1.94	-0.876	-1.51	1.38	0.0739	0.0223	0.499	1.36	1.32	0.288	-1.16	0.146
train_237	0	1	1.11	0.361	-0.193	-1.29	0.13	-0.238	0.369	-0.702	0.602	0.529	-0.0424	0.0938	-0.0173	-1.44	-0.243	-0.357	-0.195	-1.06	0.409	-2.21	-0.69	0.465	0.12	1.4	0.446	-0.253	-0.0714	-0.654	-0.101	0.157	0.466	-0.79	-1.68	-0.594	-1.35	-0.461	0.252	-0.832	-0.115	-0.563	1.69	0.243	-0.72	-0.526	-0.503	0.453	0.814
train_238	1	1	2.08	-1.65	0.434	1.14	1.78	1.11	0.891	0.641	-0.445	1.97	1.89	0.157	0.573	2.02	-0.893	0.812	0.289	1.02	1.17	0.25	0.641	1.81	0.74	-0.748	1.58	0.596	1.33	3.11	0.0303	1.14	-0.0445	0.102	1.1	1.5	0.766	1.75	1.46	2.53	0.517	1.97	0.905	2.23	-0.326	1.59	-0.541	0.641	0.109
train_239	0	1	0.466	1.64	-1.01	-0.264	-0.646	-0.807	0.714	-0.246	-1.11	-0.847	-1.22	0.508	-0.832	-0.822	-0.651	0.589	0.383	-1.53	0.519	0.112	0.0933	0.51	-0.336	0.137	-1.51	-0.148	1.28	-0.823	-1.09	-0.592	0.0347	-0.418	-0.867	-0.136	-1.68	-0.459	0.511	-0.426	-0.234	-0.261	0.6	-0.0522	-1.03	0.476	0.703	-0.345	0.379
train_240	1	1	2.15	0.303	-0.51	0.393	1.86	0.322	1.07	-1.53	0.099	-0.378	0.98	0.136	1.06	0.286	1.5	1.7	-1.74	0.346	0.499	1.79	0.605	1.34	1.29	0.474	-0.459	-0.796	0.126	-0.226	0.0173	0.385	0.507	0.483	-0.0907	-0.369	0.521	1.14	1.12	-0.241	0.267	0.144	0.348	0.119	-0.117	0.92	0.517	0.0272	0.974
train_241	0	0	-0.798	2.27	-1.53	-0.0513	-0.345	-0.321	-0.743	-0.235	-0.882	-0.22	-0.923	0.73	0.286	-1.4	-0.322	-0.802	0.114	-1.37	0.256	-0.307	-2.58	-0.923	-0.19	0.74	0.53	-0.742	-1.67	-0.346	-0.64	1.1	-0.852	0.00168	-1.22	-1.64	-0.935	-0.746	-0.574	0.211	-1.22	-0.149	0.463	-1.65	-0.327	-0.161	-0.194	0.354	-1.17
train_242	0	1	0.567	1.12	1.05	0.107	0.22	-0.231	0.583	-0.325	0.548	-0.214	1.51	-0.578	0.0448	0.426	-0.309	1.73	0.118	-0.0937	-1.8	-0.263	1.85	0.344	-0.611	0.308	-2.02	-0.816	0.0226	-0.232	-0.427	1.73	-0.153	-0.597	1.12	2.11	-0.0531	0.526	2.13	-1.24	-0.274	0.421	0.283	0.732	1.24	2.4	0.251	0.666	-0.329
train_243	1	0	-0.621	-0.767	-1.3	-1.09	-1.98	-0.597	1.42	-1.55	-0.639	0.549	-0.476	0.281	0.803	0.767	0.897	1.27	0.663	-0.922	-0.671	0.966	0.825	0.917	-0.613	0.705	0.0857	1.06	-0.337	0.5	1.15	1.1	0.734	0.169	-0.708	-1.25	0.177	-0.359	0.46	0.272	3.06	-0.586	1.15	-1.58	-1.42	-1.94	-0.271	-0.474	-0.932
[truncated: 54 more columns]
