# Supplementary material for: A multimodal ConvNeXt-Tiny deep learning model for simultaneous prediction of IDH mutation and Ki-67 expression in gliomas
Source: PLoS One. 2026 Jun 26;21(6):e0351757. doi: 10.1371/journal.pone.0351757 (PMC13308780; doi:10.1371/journal.pone.0351757)
Supplement: S1 File — This file contains the de-identified tabular data underlying the findings of this study, including cohort assignments, clinical variables, molecular labels, extracted radiomics features, deep learning features, model prediction signatures, and numerical data used to generate the figures and tables. (ZIP) [file pone.0351757.s012.zip › Radiomics_train__CBF_train_radiomics.csv]

sample_id	y_idh	y_ki67	CBF_firstorder_Energy	CBF_firstorder_Entropy	CBF_firstorder_Kurtosis	CBF_firstorder_Maximum	CBF_firstorder_Mean	CBF_firstorder_Minimum	CBF_firstorder_Skewness	CBF_firstorder_Variance	CBF_shape_MeshVolume	CBF_shape_VoxelVolume	CBF_shape_SurfaceArea	CBF_shape_SurfaceVolumeRatio	CBF_shape_Maximum3DDiameter	CBF_shape_Maximum2DDiameterSlice	CBF_shape_Maximum2DDiameterColumn	CBF_shape_Maximum2DDiameterRow	CBF_shape_MajorAxisLength	CBF_shape_MinorAxisLength	CBF_shape_LeastAxisLength	CBF_shape_Elongation	CBF_shape_Flatness	CBF_shape_Sphericity	CBF_shape2D_MeshSurface	CBF_shape2D_PixelSurface	CBF_shape2D_Perimeter	CBF_shape2D_PerimeterSurfaceRatio	CBF_glcm_Autocorrelation	CBF_glcm_JointAverage	CBF_glcm_ClusterProminence	CBF_glcm_ClusterShade	CBF_glcm_ClusterTendency	CBF_glcm_Contrast	CBF_glcm_Correlation	CBF_glcm_DifferenceAverage	CBF_glcm_DifferenceEntropy	CBF_glcm_DifferenceVariance	CBF_glcm_JointEnergy	CBF_glcm_JointEntropy	CBF_glcm_Imc1	CBF_glcm_Imc2	CBF_glcm_Idm	CBF_glcm_MCC	CBF_glcm_Idmn	CBF_glcm_Id	CBF_glcm_Idn	CBF_glcm_InverseVariance	CBF_glcm_MaximumProbability
train_001	0	1	-0.71	0.852	0.365	0.149	-1.78	-0.733	-0.998	0.147	0.118	-1.13	-1.11	-0.171	0.665	0.792	0.0605	-0.352	-1.42	0.859	-0.922	-1.68	0.0484	0.348	-0.212	-0.917	-1.15	1.05	-0.269	0.263	-0.799	0.202	-1.66	2.01	-0.0772	0.659	-0.212	-0.302	1.16	0.307	0.776	0.773	-0.952	-1.59	-0.288	0.353	0.41	-0.269	0.107
train_002	0	1	-1.5	0.99	-1.29	-0.0278	-1.71	-0.557	0.617	1.74	2.09	-0.293	1.74	0.219	1.39	0.403	-0.747	0.362	0.929	-0.786	0.384	0.394	-1.84	0.813	1.64	-1.3	-0.98	-0.287	-1.32	-0.323	-1.15	0.571	-0.0946	2.4	0.196	-0.649	0.627	-1.08	0.0217	0.135	0.115	-1.69	-0.787	-0.557	0.307	-0.297	-0.715	-0.206	0.752
train_003	0	1	-2.12	1	-0.644	0.47	0.678	0.712	0.646	-0.245	1.14	1.71	0.309	0.687	0.379	0.993	-0.729	-0.677	-1.56	-1.95	-0.0173	-1.39	1.31	-0.588	0.84	-0.77	0.729	0.863	-0.355	0.0836	-0.402	-0.0372	-1.04	-0.885	0.655	0.205	0.421	0.209	-0.542	0.0746	0.476	0.13	-0.577	2.04	1.15	0.0329	1.19	1.55	0.436
train_004	1	0	1.82	-0.681	0.109	-0.216	1.33	-1.14	-0.364	0.721	1.23	0.852	-0.512	-0.47	2.08	0.679	1.01	-0.576	-0.129	0.603	-0.267	-0.145	0.0303	0.351	0.251	0.66	0.0539	-0.374	-1.16	1.25	0.799	-0.503	0.627	-1.08	-0.0045	-0.115	-0.765	0.587	-0.287	-0.387	0.0404	0.538	0.132	0.329	1.41	0.644	0.998	1.04	-1.01
train_005	0	1	-2.24	0.717	-1.18	0.3	0.309	-0.515	-2.19	-1.79	-0.0396	1.95	0.117	-0.0544	-0.315	0.311	-0.31	-1.72	0.158	-0.327	0.497	-0.0325	-0.153	-1.27	-0.57	-0.895	-0.35	0.552	-1.17	-0.245	0.834	0.51	0.231	0.109	-1.37	0.125	-0.961	-0.309	-0.817	-0.742	-0.281	1.56	0.61	-0.0549	-0.743	0.617	-0.799	1.07	-0.0133
train_006	0	0	-2.46	-1.75	-2.27	1.26	-0.253	-0.504	-0.854	-1.26	-1.04	-1.2	-1.4	0.175	0.022	0.145	-0.396	-1.15	-0.921	-0.464	-0.102	-0.258	-0.211	-0.71	1.72	-2.16	-0.159	0.1	-0.52	-0.982	0.359	0.47	-0.25	-1.63	0.223	-0.792	0.129	0.246	-0.855	-0.194	-0.415	-1.5	0.284	1.38	-1.16	-0.0539	-0.000651	-1.25	-0.209
train_007	0	0	-0.825	-1.04	-1.56	0.877	-0.199	-0.389	0.144	-1.25	0.385	-0.0398	1.06	-0.596	-0.444	-0.843	-0.407	-1.03	0.0462	-1.46	-1.2	-1.63	-0.276	-1.95	0.238	-0.994	-0.0662	0.562	-1.7	-0.254	-2.14	-0.61	-2.04	-1.09	-0.217	-1.09	-1.34	-1.14	-2.7	-1.37	-1.46	-0.337	0.0788	-0.211	-0.00148	-1.49	-0.696	-1.95	-0.456
train_008	0	0	-1.3	-0.562	-0.878	1.03	0.0911	-1.72	-0.592	0.3	-0.193	-0.869	1.26	-0.96	-2.34	0.0311	-0.578	-0.0191	-2.44	-1.15	-0.326	-1.35	0.0444	-1.39	-0.102	0.525	-0.968	-0.305	-0.114	0.272	-0.285	-0.0403	-1.28	-1.16	-1.25	-0.436	-0.342	-2.24	0.256	-2.46	-0.994	-2.77	0.0729	-1.04	-0.545	-0.929	0.194	-0.858	0.337
train_009	0	0	-1.48	-2.14	-0.625	1.35	-0.497	-1.44	-0.248	-0.565	0.409	-0.874	-1.42	0.0619	-0.0146	-1.28	-0.424	0.343	-0.339	-1.61	1.48	0.0806	-2.99	-0.738	-0.0422	-0.141	-2.23	-1.68	-1.98	0.335	-2.35	-1.16	0.419	-1.16	-1.42	0.199	-0.0292	-0.483	0.77	-0.812	-1.28	-1.55	-0.875	0.0272	-1.54	-0.754	-0.199	-0.345	1.15
train_010	0	1	-1.14	0.366	-1.39	0.521	-0.561	-0.526	0.0287	-0.398	0.251	-0.494	1.12	1.52	0.771	-1.47	-0.694	0.523	-0.0679	-1.34	1.64	-0.229	1.04	-1.37	-0.364	-1.72	-0.666	0.0527	-0.939	-0.00319	0.729	-0.686	0.791	-1.09	0.0547	-1.1	1.47	-0.0405	-0.834	0.385	-0.641	-1.32	-0.765	-0.381	-1.78	0.115	0.23	-0.0786	0.737
train_011	1	0	-0.267	-0.899	0.66	-0.442	1.24	0.773	0.344	-2.49	-0.813	-0.477	-0.117	-0.12	0.0949	1.05	-0.0404	-1.18	-0.676	-1.28	-0.642	0.418	0.803	-0.786	0.0894	1.14	0.128	0.323	0.0854	-1.32	-0.0556	0.78	0.846	1.3	1.02	0.864	-1.29	-0.102	0.403	1.55	1.09	0.274	-0.982	0.115	0.996	0.674	1.34	1.02	-0.275
train_012	0	1	-0.585	0.614	-0.778	0.744	-2.01	-0.102	-0.157	-0.321	0.265	0.194	-1.76	0.635	1.61	-0.0688	0.694	1.48	0.89	-0.224	0.354	-0.469	-0.473	-0.773	1.69	0.0549	-0.343	1.24	-0.994	-0.973	-0.153	-1.11	0.776	0.666	-0.154	1.54	0.999	1.33	0.327	1.31	-1.14	0.864	-0.688	0.436	0.458	0.979	0.751	-0.458	0.821
train_013	0	1	-0.0528	0.915	-0.323	0.795	-0.36	-0.383	1.49	0.627	-0.204	-1.16	2.07	-0.98	-1.76	-0.509	-1.21	1.03	0.0871	-0.0122	-0.396	0.361	-0.0464	-0.842	-1.25	0.204	0.754	-0.655	-0.0371	-0.893	0.329	-0.579	-0.774	-0.0341	0.95	-0.563	-0.554	-0.351	1.29	-0.784	0.742	0.2	-1.55	-0.368	-1.43	0.777	-0.579	0.797	0.86
train_014	0	1	-0.92	0.865	-0.371	0.678	0.507	0.586	1.27	0.371	0.578	0.705	-0.212	1.72	0.372	0.832	1.02	-0.218	0.826	1.35	0.487	-0.0705	2.2	-0.385	-0.25	1.12	-0.348	-1.27	1.97	1.48	1.48	0.995	-0.207	1.06	1.34	-0.322	1.54	-0.218	1.7	0.0832	0.31	-0.601	0.156	1.04	0.78	-1.54	-0.326	-0.278	-0.152
train_015	1	0	0.398	-1.26	0.287	-1.28	0.901	0.119	1.73	1.36	0.0502	-0.243	0.363	1.37	0.641	-1.02	-0.912	1.35	2.12	-0.947	-0.98	1.03	-1.76	-0.957	-0.521	-0.0517	-0.447	0.437	-2.29	1.58	-0.835	-0.636	-0.821	1.47	-0.744	-2.04	-1.43	-0.698	0.228	-1.03	-1.93	-0.0474	-1.18	-0.398	0.164	1.73	0.346	0.854	-1.13
train_016	0	0	-3.13	-2.58	-0.938	1.98	-2.91	-1.01	-0.304	0.471	-1.47	2	-0.144	-0.163	0.635	-0.161	-0.643	-1.08	-0.728	-0.455	0.805	-1.04	-1.83	0.0434	1.33	-1.64	-0.448	-1.67	-0.41	-1.28	0.991	0.822	-2.86	0.204	-0.789	-1.57	-0.666	-0.305	-0.259	-0.0936	-0.917	-0.765	-1.6	-0.00677	-0.706	-0.304	-0.42	-0.833	-0.0997
train_017	0	1	-1.87	1.87	-0.629	1.49	-1.22	-1.13	-0.573	-0.336	-0.678	-0.649	-0.0108	0.122	-0.288	0.00645	-0.521	-0.787	-0.412	-1.21	0.33	0.656	0.402	-0.672	0.287	-0.104	0.354	0.575	-0.576	0.774	0.89	0.412	0.438	0.379	0.515	-0.548	-1.02	2.04	0.152	0.0679	0.176	0.945	-0.101	1.14	1.78	-0.322	0.8	0.314	1.26
train_018	1	1	1.88	2.23	2.68	-0.676	-0.518	-0.533	-0.0304	0.695	1.92	-0.253	-0.833	1.72	0.282	-1.09	0.208	1.24	0.256	-0.147	2.66	1.62	0.742	0.922	0.908	-0.475	1.84	-0.832	1.33	-0.524	-1.2	0.214	-0.735	0.977	0.874	1.13	-0.448	0.512	1.52	0.178	0.8	1.59	2.84	1.22	1.07	0.531	3.02	1.32	0.868
train_019	0	1	-0.688	0.591	-1.26	-0.393	-1.66	-1.07	-1.01	0.519	-1.79	-0.198	0.404	-0.288	-0.211	0.169	0.283	0.0582	1.51	0.0544	-2.29	-0.117	-0.384	-1.7	-0.302	-0.6	-0.0334	0.119	-0.546	0.303	-0.467	0.521	1.31	0.0322	-1.44	-0.0757	0.907	-0.616	0.693	-0.899	1.05	0.635	-0.741	-0.197	1.11	-0.472	0.233	-0.517	-0.451
train_020	0	1	-1.72	0.534	-0.567	0.618	-0.0388	-0.749	-0.871	-0.129	1.77	-0.472	0.119	-1.19	-0.627	1.78	0.931	0.194	-0.57	-2.66	-1.57	1.38	-0.505	-0.582	-1.4	0.954	-1.36	-1.51	0.17	0.0928	0.231	0.599	0.117	0.149	-0.101	-0.34	-0.494	-0.297	-0.4	-0.401	1.11	-0.367	1.52	-1.56	0.565	-1.2	-0.505	0.284	0.358
train_021	1	1	0.29	2.01	0.82	-0.0399	-0.0828	0.02	1.6	0.562	0.144	1.46	0.315	0.176	0.205	0.29	-0.229	-0.601	-0.914	-0.116	2.79	-0.113	-1.15	2.38	0.667	-0.641	-1.3	-0.918	0.827	-1.34	0.0182	0.335	1.05	-0.883	1.97	1.16	-0.173	-1.31	0.597	0.694	2.46	0.456	0.273	0.453	-1.32	1.19	-1.24	1.46	-0.771
train_022	1	1	1.66	1.33	0.0956	0.0176	0.55	-0.2	0.856	0.279	1.39	-0.626	-0.475	1.57	0.979	0.232	-0.949	-0.634	1	0.462	1.19	0.433	2	0.345	0.476	0.348	0.153	0.0922	0.208	0.869	-0.706	2.13	0.312	-0.63	1.11	2.25	1.12	-0.0141	-0.04	-0.89	-0.128	0.176	0.473	0.375	-1.23	1.72	-0.322	0.886	0.241
train_023	0	0	-2.25	-1.61	-1.82	1.29	1.24	-0.804	-0.0807	-0.7	-1.24	0.748	0.894	-1.73	-0.254	-0.508	0.663	-1.03	1.21	0.734	0.56	-1.57	-0.863	0.557	-1.42	0.547	1.18	0.358	-0.796	-1	-0.476	-0.256	-1.65	-0.876	-1.15	-1.71	0.622	0.76	-0.962	-0.609	1.03	1.04	-0.622	-0.459	-0.683	0.635	-0.356	0.993	0.801
train_024	0	1	0.0462	1.26	0.157	0.59	1.55	1.93	0.152	0.482	0.617	-1.05	-1.5	-1.36	0.822	1.99	0.308	-1.5	0.825	-0.36	-0.299	-0.0555	0.212	1.46	-0.997	1.17	-1.93	-0.252	-0.16	-0.00473	0.539	0.705	-0.705	0.978	-0.533	1.6	0.953	0.134	-0.585	1.85	-0.551	-0.313	-0.0143	-0.217	-0.0357	0.271	-0.248	-0.323	1.2
train_025	0	1	-1.13	0.792	-0.29	0.345	-0.644	-0.233	-0.452	-0.29	-1.05	-0.115	-0.0349	-1.5	0.000219	-1.7	-0.213	-0.268	-0.0618	-0.998	0.771	1.15	-1.35	0.189	1.16	-0.241	-1.29	1.16	0.909	0.304	0.116	1.83	-2.44	0.553	0.196	-1.08	-0.696	-1.25	0.24	-1.58	-0.79	0.263	0.00303	0.408	0.805	-1.77	-0.356	-0.0177	0.411
train_026	1	1	1.49	0.292	1.42	0.0662	0.878	0.408	-0.266	1.26	1.27	-0.128	1.59	1.12	0.785	0.738	-1.04	1.85	0.729	0.433	1.32	0.612	0.947	0.536	-0.562	-0.0709	-0.888	-0.251	0.11	0.28	-0.141	-0.767	0.187	-0.596	0.863	3.17	2.35	-0.492	0.358	-0.141	2.32	1.43	0.0694	-0.925	-0.39	0.717	1.45	-0.0218	-0.0844
train_027	0	1	-0.169	0.65	-0.519	1.11	-1.21	0.639	-0.0238	0.988	0.45	0.413	-0.797	-1.03	0.421	-0.692	0.645	-0.17	0.408	0.991	0.857	2.34	1.32	0.0489	1.18	0.718	0.208	-0.428	-1.43	-0.323	-0.954	-1.25	-0.142	-0.534	0.0425	0.995	-1.13	0.293	-1.13	2.15	0.613	-0.352	1.59	1.11	1.98	0.749	-0.387	0.0938	0.058
train_028	0	0	-1.19	-1.59	-1.49	0.85	-1.61	0.12	-0.26	0.211	0.0201	1.05	-0.532	-1.09	0.18	-1.11	0.289	0.62	-0.767	0.614	-2.04	-1.25	-0.821	-0.73	-0.778	-0.382	-0.349	-0.957	0.329	-0.666	1.91	-0.905	-0.875	-0.221	1.14	1.15	0.073	-1.94	0.694	-0.596	0.682	-1.88	-0.792	-1.17	0.471	1.73	-0.0911	-1.17	-1.87
train_029	1	1	1.67	1.37	1.21	-1.29	0.361	-1.26	0.027	0.992	0.558	0.26	1.29	-0.467	0.61	2.07	0.482	-0.0904	-0.876	0.227	1.03	1.07	1.47	1.11	-0.931	1.99	0.774	0.624	0.578	0.526	0.436	-1.08	0.712	0.311	0.465	0.0648	1.83	0.457	-0.211	-0.581	-0.37	0.954	-1.26	1.05	0.275	-0.284	0.122	1.22	-0.124
train_030	0	0	-1.51	-1.88	-0.661	0.816	-1.9	-1.19	-1.16	-1.27	-0.238	-1.08	-1.01	-0.129	-0.613	-0.743	-0.312	-0.00903	-0.665	-0.994	0.233	-0.979	2.45	-0.927	-1.23	-0.0202	-2.37	1.08	0.55	-2.83	-1.77	-0.974	-0.0194	-0.597	-0.992	-1.7	-2.02	-0.953	-2.21	-0.58	-1.66	-1.45	-1.84	-2.17	-0.111	-1.1	-1.16	-0.586	-0.99
train_031	1	1	2.01	1.32	0.261	-0.0897	-1.08	0.197	-0.221	0.175	-1.59	1.75	0.297	-0.85	0.0914	-1.16	1.14	-0.221	-0.368	0.186	-0.524	-0.123	0.33	-0.2	-0.037	0.105	-0.457	-0.587	1.02	0.182	0.789	-0.268	0.413	-0.583	1.47	0.976	-1.15	1.66	1.4	1.05	1.41	0.427	-0.354	-1.51	0.15	-0.475	0.525	1.55	1.95
train_032	0	0	-3.4	-2.94	0.00426	0.886	0.0461	-1.75	-2.64	-1.94	0.254	0.351	-0.613	-0.597	-0.634	-1.45	-1.87	0.582	-0.309	0.213	-0.335	-0.606	-0.195	-1.1	0.0724	0.234	-1.03	0.883	-0.758	0.116	1.18	0.0555	-0.613	-0.276	-0.486	1.04	-1.57	-0.95	-0.948	-0.919	0.0407	-1.87	-0.26	-1.59	-0.604	-0.807	-0.395	-0.988	-0.482
train_033	0	1	-0.252	0.721	-0.842	-0.571	-2.09	-0.848	-0.41	0.869	-1.02	-0.219	-0.24	-0.211	-0.788	-0.106	-1.03	-1.85	-0.362	0.0642	-0.555	-0.104	-0.656	-1.48	0.149	-0.545	-0.311	1.17	0.443	0.873	-0.223	-0.527	-1.62	-0.393	-0.118	-1.32	-0.652	0.0952	-0.35	1.37	0.279	-0.804	-0.223	-0.104	-0.594	-0.808	0.402	-0.994	-1.19
train_034	1	0	1.07	-0.616	-0.235	0.471	2.41	0.0653	-0.795	-0.969	0.0135	-0.0399	0.438	-0.923	-0.644	1.39	1.39	-1.95	0.516	1.36	-0.0197	0.452	-0.521	1.98	-0.587	-1.56	-0.866	0.94	-1.15	-0.208	-1.25	-0.65	-0.734	0.0728	0.841	0.992	-0.312	-1.5	-0.576	-0.721	-0.579	-0.377	0.00452	0.348	-0.373	-0.658	0.664	-1.65	1.17
train_035	1	0	1.37	-1.78	0.3	-1.84	0.489	-2.42	-0.431	1.17	-1.05	0.101	-0.868	0.0717	0.111	0.0415	-1.35	-0.811	-0.433	-1.98	-0.33	-0.131	0.56	-1.45	0.799	0.0831	0.493	-0.243	-0.425	-0.458	-1.86	-0.254	-1.27	0.178	0.669	1.7	-1.02	-0.461	-0.15	0.439	-1.09	-0.226	-1.46	1.34	-0.382	-0.411	0.0124	0.432	0.594
train_036	0	1	-0.771	1.07	-1.45	1.57	-1.12	-1.54	-0.181	-0.598	-0.597	-0.52	-0.466	0.316	1.21	2.69	-0.23	-1.36	-0.185	-0.356	-0.0336	-0.661	-0.606	0.365	0.425	-0.819	0.766	0.209	-0.695	-1.11	0.154	0.964	0.59	0.559	0.443	-0.431	-0.354	-0.207	-0.169	0.428	1.25	0.674	-0.132	0.211	0.806	0.796	0.845	0.0313	-0.0572
train_037	0	1	-0.454	0.952	-1.24	1.24	0.971	1.41	0.85	-0.00682	0.749	-0.46	0.863	1.25	1.39	-0.307	0.254	-0.216	-0.662	-1.08	0.218	1.46	0.76	-0.559	0.809	-0.845	-0.94	0.477	-1.85	0.261	-1.15	0.314	0.641	-0.532	-0.0659	0.417	0.178	-0.0965	0.586	-1.25	-0.617	-0.0652	0.327	0.489	1.25	-0.484	1.17	-0.287	0.0712
train_038	1	0	0.886	-0.626	0.00508	-1.58	-0.577	-0.175	0.199	-1.31	-1.14	0.105	1.07	-1.28	0.546	0.314	-0.415	2.12	-1.49	1.53	-0.659	2.15	-0.112	-0.812	-0.451	-0.0658	-0.621	1.22	1.83	0.276	-1.55	-0.136	-0.626	0.198	0.474	-1.71	-0.627	0.387	0.328	0.242	-0.601	1.08	-0.692	-1.29	-0.198	1.13	0.622	0.686	0.365
train_039	0	1	-0.87	1.48	-0.43	1.22	1.57	-0.908	-1.12	-1.02	1.43	0.34	0.97	0.256	-0.318	-0.56	0.698	0.87	-0.162	-0.0143	0.812	0.699	0.213	-0.283	1.16	0.533	-0.677	-0.691	0.0737	0.116	2.01	0.191	1.05	-1.16	-0.766	-0.0389	0.232	0.208	0.812	-1.11	0.15	-1.18	-1.06	-1.3	0.4	2.05	-0.716	-1.5	-0.417
train_040	0	0	-1.89	-1.72	-1.19	1.97	0.063	-2.04	-0.857	-0.827	0.582	-0.00157	0.301	-1.48	-0.169	-2.34	0.088	-1.91	0.365	-0.414	0.0934	-0.024	-0.365	-0.288	-1.6	-1.33	-1.04	0.423	-1.54	-2.65	-1.47	-2.05	0.329	-1.25	0.138	-1.46	-1.77	-0.277	0.23	0.352	-0.557	1.26	-0.861	0.57	0.893	0.032	0.352	-2.18	1.05
train_041	1	0	0.73	-0.506	-0.0488	-1.55	0.574	-1.22	0.226	0.917	0.157	-1.25	-2.42	0.792	-0.634	-1.29	2.05	-0.852	0.301	0.287	0.0686	0.812	-0.15	-0.0926	1.21	-0.402	-0.35	-1.16	0.134	0.535	0.488	0.111	1.06	-0.0362	0.716	0.721	1.05	-1.49	0.533	-1.59	-0.177	-0.854	0.428	-1.37	-0.0381	0.792	-1.62	0.688	0.209
train_042	0	0	-1.38	-2.21	-1.67	0.723	0.0479	-1.33	-0.414	-1.41	0.842	0.174	-0.0878	-0.516	-2.05	-0.509	-1.28	-0.662	0.684	-2.57	-1.85	-0.714	-0.738	-0.974	0.692	-1.08	-0.72	-0.846	-0.582	-1.72	0.618	0.423	-0.866	1.29	0.875	0.00983	-0.285	-0.768	-0.0308	0.0742	-1.8	-1.18	-0.277	0.875	0.573	-0.706	-1.1	0.518	-1.22
train_043	0	0	-1.88	-2.53	-1.77	1.3	0.0235	0.261	-0.473	-1.45	-0.122	-0.074	-0.329	-1.44	-0.281	-0.37	1.3	0.442	-0.719	0.734	-0.0731	-0.0771	-1.02	-1.03	-1.6	-1.96	0.0188	1.56	0.806	-0.00268	1.15	-0.0357	-1.2	0.271	-0.636	-0.503	-0.0982	-0.813	1.56	-0.881	-0.29	0.0481	-1.31	-1.41	-0.159	-1.78	-1.14	0.254	-0.591
train_044	1	0	1.4	-1.2	0.227	-1.04	-0.903	0.691	0.338	0.441	0.919	-0.0984	1.22	0.339	0.245	0.511	-0.23	0.0614	0.483	0.532	0.221	0.713	1	-0.158	0.951	-0.199	-1.57	-0.735	0.854	-0.627	-0.00928	-0.64	0.286	-0.268	0.246	-0.0293	-1.9	-0.232	-2.11	0.0741	1.3	0.295	-0.907	0.772	-1.49	0.33	0.157	0.25	-0.0757
train_045	0	0	-1.36	-0.868	-0.243	1.54	-0.985	-0.668	-1.2	0.278	0.416	-1.56	0.261	-0.173	-0.00741	-0.675	-1.03	-1.64	0.804	-0.969	-0.0966	-0.225	0.174	-0.205	0.314	-0.168	1.01	-1.05	-1.26	-0.583	-2.08	-0.336	-0.321	-0.031	0.303	-0.468	0.54	0.289	1.82	-0.514	-0.54	-1.55	-0.318	-2.08	-0.486	-1.69	-1.23	-0.0476	0.388
train_046	0	0	-0.898	-1.07	-1.56	1.65	-0.0323	0.955	-1.31	-1.13	-1.17	0.0666	-1.04	-1.05	-0.665	0.742	-0.349	-2.06	0.193	0.989	0.641	-0.0827	0.435	-0.886	-0.934	-1.19	0.137	1.56	0.157	-0.54	-1.26	-0.411	-1.63	-0.751	-0.788	-0.601	-0.206	-0.268	-0.193	1.09	-1.23	-1.79	-1.05	-1.13	0.961	-0.882	-0.205	-1.66	1.56
train_047	0	0	-1.39	-1.38	-0.778	1.42	-1.05	-0.766	-1.08	-0.403	-1.74	-0.753	-0.654	-0.488	-0.518	-0.974	-0.00662	-0.553	0.912	-0.4	-0.15	-0.943	-1.27	-1.08	-1.74	-1.48	0.696	1.6	0.59	-1.15	-0.07	0.364	-1.67	-0.502	-0.603	-1.22	-1.91	-1.35	-2.54	-0.828	-0.428	-0.809	-1.04	-1.9	0.0983	-1.09	-1.56	-0.325	-2.12
train_048	0	0	-1.65	-1.48	-1.51	1.61	-0.189	-0.305	-1.02	0.0876	-0.898	0.384	2.06	-0.0233	-1.37	-1.17	-2.82	-0.354	-1.31	-0.47	-2.57	-0.697	-0.362	-1.33	2.03	-0.0303	-3.18	-0.484	0.812	-1.58	-1.3	-0.685	-0.171	0.123	-0.534	-1.18	-0.509	-1.71	-1.32	0.4	-0.0788	-1.25	-2.27	-0.323	-1.42	-0.241	-1.04	-1.78	-1.48
train_049	1	1	0.614	1.62	1.97	-1.06	0.414	1.51	1.6	-0.459	1.44	1.12	0.926	-0.208	1.65	0.237	-1.13	1.22	0.35	0.306	0.726	0.759	1.46	2.92	1.71	1.43	0.327	-0.693	0.196	2.2	-0.281	1.12	1.42	0.558	1.18	0.863	1.89	0.585	-0.292	0.567	0.179	1.63	1.46	-0.481	1.51	0.761	0.196	1.73	1.41
train_050	1	1	2.13	2.08	1.45	-1.15	0.245	1.46	3.6	-0.31	-0.31	0.842	-1.65	2.14	1.61	1.06	1.38	0.392	-0.448	0.705	1.7	-0.0549	0.164	1.89	0.57	0.738	1.24	-1.95	0.772	-0.12	0.645	0.266	1.36	0.914	-0.514	1.42	1.81	-0.299	0.666	2.72	0.325	1.56	0.766	1.3	0.758	1.2	0.349	1.83	1.1
train_051	1	0	1.46	-1.3	1.19	0.889	-0.511	1.16	-0.725	0.219	0.518	-0.426	-0.335	-0.283	-0.859	-1.54	0.219	1.25	-0.711	-1.11	-0.409	0.213	0.498	0.485	1.34	0.151	-0.138	1.4	0.442	-1.01	-0.188	-0.134	-1.41	1.21	0.0628	-0.411	0.193	-1.1	0.619	2.74	-1.46	-0.82	-0.227	-0.506	0.671	-0.721	1	-0.129	0.274
train_052	1	1	1.15	1.12	0.646	-1.17	-0.64	1.21	0.356	0.805	0.705	1.79	-0.148	-0.205	-0.115	-0.557	-0.795	2.7	0.404	0.88	0.982	0.98	1.08	0.315	0.206	0.132	1	0.958	-0.386	0.575	-0.13	0.892	1.07	-0.789	-0.428	0.0931	1.22	-1.33	1.73	0.203	1.81	0.186	-0.0667	-0.381	1.52	0.432	1.4	-0.768	-0.301
train_053	1	0	0.764	-0.151	0.954	0.425	1.1	2.38	-1.08	0.0837	0.482	-0.244	0.496	1.82	-1.62	1.49	-0.817	0.856	-0.75	1.31	0.499	1.08	-1.38	0.133	-0.00904	0.865	0.549	1.18	0.491	-0.565	1.03	-0.223	-0.968	0.272	0.977	-0.542	0.692	-0.774	1.17	-0.958	-2.02	0.85	-0.736	-0.581	0.0748	-0.692	-0.161	0.974	0.855
train_054	0	1	-0.832	0.358	0.145	0.29	-0.0699	-0.879	-0.46	0.63	-1.69	-1.34	-0.115	-0.152	-1.97	0.0552	0.359	-1.55	-0.129	0.427	-1.39	-1.12	0.35	0.0121	-1	0.236	0.675	-1.47	0.339	-0.175	1.28	-2.64	-1.1	-0.314	-0.668	0.605	-0.688	-0.713	1.39	0.323	0.615	0.0797	-0.0447	-0.594	0.971	-0.763	-2.44	2.17	-1.08
train_055	1	0	0.667	-0.452	-0.421	-0.453	-2.4	-0.642	-1.08	-2.1	-0.351	-0.133	-0.315	-0.117	-0.898	0.0746	-0.453	-0.0269	0.131	-0.408	-0.148	-0.377	-0.399	-0.647	-1.64	-1.4	-2.19	1.08	-1.26	-0.214	0.72	-0.468	0.288	-1.13	0.697	-0.143	-0.476	0.478	0.498	0.225	-0.241	-0.447	0.644	-0.108	-1.32	-0.00467	0.702	-0.0666	-0.345
train_056	1	1	0.745	1.12	0.198	-0.883	0.6	1.05	0.151	1.88	1.58	0.0842	0.849	0.273	-1.07	-0.156	-1.41	-0.746	0.167	0.0901	0.2	2.67	-0.25	-0.429	1.18	1.47	0.864	0.44	1.11	0.944	1.56	0.198	1.24	1.17	0.169	0.578	1.77	1.38	1.89	0.553	0.413	0.868	0.783	1.07	0.722	0.478	-0.534	2.21	0.789
train_057	1	1	3.07	2.61	0.953	-0.907	-0.575	-3.26	-0.864	-0.526	0.97	-0.49	1.15	2.4	2.16	0.693	-1.15	2.03	1.49	0.945	-0.411	-1.24	-0.296	-0.336	-1.4	0.673	0.118	-1.85	-0.122	0.716	0.054	0.505	1.1	-0.354	-2.03	0.877	0.106	1.31	1.27	0.808	-0.58	0.126	-0.485	1.04	0.757	0.213	-0.139	1.95	0.624
train_058	0	0	-1.17	-1.94	-1.03	2.66	-1.02	-0.527	-0.876	0.485	-0.624	0.171	0.325	-2.18	-0.0942	0.555	-0.317	-0.413	-1.46	0.492	-1.73	-1.81	-1.97	-1.25	0.229	0.428	-2.61	-0.346	1.62	-1.29	-1.51	-1.52	-1.56	0.276	-0.249	-1.1	-0.44	-1.61	-1.35	0.524	-1.39	1.09	-1.66	0.126	0.0372	1.21	-0.222	-1.18	-0.15
train_059	1	1	1.77	0.0286	1.88	0.624	1.91	-0.634	-1.08	0.358	0.684	0.403	-1.23	0.597	2.62	-0.878	0.619	-0.556	-1.21	1.19	0.238	1.27	0.849	-0.1	1.14	0.213	-0.612	-2	0.909	1.69	2.12	0.805	1.72	2.49	-0.0777	-0.103	-0.409	0.829	-0.102	1.25	1.62	0.484	1.1	-0.000497	-0.699	-1.23	-0.366	0.904	0.914
train_060	0	1	-0.698	2.39	-0.02	0.653	0.265	0.283	0.416	-1.03	-2.26	-0.625	-1.19	-0.116	-1.08	0.872	-2.5	0.931	0.967	-1.03	-2.11	0.827	0.203	-0.557	0.0115	-1.22	-1.05	-0.376	-1.36	-1.32	-0.544	-0.23	-0.964	1.34	0.804	0.893	2.42	-0.475	0.797	-0.648	1.32	-0.721	-1.1	-1.13	-1.96	0.905	0.704	0.568	1.07
train_061	1	1	1.79	1.62	0.393	-1.08	0.0777	0.0657	0.947	-0.0394	0.186	0.226	-2.06	1.74	0.564	0.448	-0.344	0.807	1.44	0.403	1.68	-0.061	-0.214	0.988	-0.698	-0.37	0.368	-1.2	0.422	0.333	1.17	2.81	0.607	0.322	0.0255	-1.04	-0.702	1.86	-0.0856	0.696	1.36	0.168	-0.282	-0.0167	0.893	1.87	0.114	2.09	-0.358
train_062	1	1	1.67	1.94	1.42	-1.3	0.796	1.5	1.7	-0.159	0.331	0.269	-1.38	1.23	0.522	0.296	2.43	-0.786	2.3	-0.0844	1.41	0.685	1.4	0.378	2.19	0.846	1.29	1.35	0.253	0.318	1.07	0.777	1.02	1.63	2.03	0.195	0.87	1.09	0.782	1.82	0.499	1.31	2.12	-0.57	-0.411	0.474	2.52	2.57	1.84
train_063	1	1	1.57	2.08	0.328	-1.79	0.996	-1.16	-0.0501	-0.518	0.0507	0.344	0.967	0.808	2.15	1.61	0.289	-0.302	2.97	0.44	1.32	0.589	-0.144	-0.615	0.109	1.05	0.517	1.12	1.68	1.06	-0.342	0.868	1.41	0.863	1.42	1.72	2.35	0.536	-0.539	1.28	2.34	-0.345	2.22	0.341	0.417	0.881	-0.159	0.854	1.38
train_064	0	1	-0.484	0.158	-0.818	0.234	-2.17	-1.61	-0.925	-0.772	-0.148	-0.0641	0.889	0.551	0.0932	0.347	-0.385	0.539	-0.909	-0.472	-1.82	-0.71	-1.2	1.15	0.451	0.363	0.259	-0.273	0.196	-0.771	0.283	0.606	0.549	-0.377	-1.45	0.508	-0.973	1.82	-0.313	-0.695	0.674	-0.542	-0.143	0.267	-0.271	-0.276	1.11	-1.34	-0.00855
train_065	1	1	2.22	2.19	0.0324	0.0605	-0.117	1.74	0.711	1.65	-1.29	-0.0229	2.31	-0.376	1.36	-0.521	0.0524	0.395	-1.07	0.0259	0.371	1.38	1.85	0.152	0.15	0.579	-0.211	1.53	1.36	1.18	-0.0858	-0.316	0.991	-1	0.605	0.149	0.192	0.481	-0.507	0.168	0.735	1.23	1.24	0.661	1.09	0.623	0.904	-0.665	-1.16
train_066	1	1	0.382	0.716	0.15	-0.951	1.66	1.53	-0.348	-1.37	-0.775	-0.13	-0.772	0.743	0.16	0.34	0.666	1.56	0.311	1.64	0.431	-1.18	0.957	0.295	0.681	1.5	-1.23	0.195	0.379	-1.31	-0.47	-0.54	1.2	0.163	-1.03	0.584	0.881	0.808	0.505	-0.654	-1.34	0.567	1.59	-0.0508	0.0891	-1	-0.353	0.693	0.609
train_067	0	1	-0.813	1.02	0.00636	0.0678	1.3	1.61	0.264	0.488	0.753	0.549	1.13	-0.489	-0.533	0.784	0.483	0.0148	-0.75	-2.01	1.2	-0.292	0.217	0.69	0.514	0.54	0.355	-0.544	-0.78	0.362	0.862	-1.41	-0.514	-0.162	0.686	-0.245	0.556	1.52	0.246	-0.574	0.389	-0.853	1.42	-0.454	0.018	-0.447	0.202	-0.75	-0.865
train_068	1	0	0.249	-1	-0.585	0.348	0.296	0.154	-0.513	-1.38	-1.58	-4.55	-1.48	-0.529	-1.55	-0.505	-0.948	-0.623	-0.125	-2.3	-0.212	0.695	0.7	0.597	0.256	-1.4	-0.0743	-1.56	-0.728	-0.832	-0.496	-0.403	0.339	0.744	-1.49	1.58	-0.237	-1.13	-0.286	-1.57	0.31	0.431	0.232	1.03	-0.661	-1.77	0.421	-0.176	-0.178
train_069	1	0	0.335	-1.49	0.115	-0.208	-0.0161	0.627	0.0566	-0.103	-1.06	-1.04	-1.34	-0.859	2.49	-0.479	2.22	0.581	0.0612	0.269	-0.219	-0.24	-0.229	1.69	1.35	-0.00978	-0.222	1.84	0.151	0.397	-0.552	1.31	-0.301	-1.17	0.285	-0.012	-1	0.935	-1.39	0.465	0.767	1	-0.39	0.474	1.48	0.185	-0.716	-0.0931	0.00835
train_070	0	1	-1.08	0.813	-0.123	0.842	-1.89	-0.0308	0.229	-0.704	0.0633	0.459	-0.644	1.8	-1.32	-0.282	-0.546	-1.45	0.342	1.08	0.39	0.832	-0.473	0.36	-0.985	0.409	0.142	-0.456	-0.517	-0.615	-0.152	-0.0781	-0.357	0.658	-0.0638	-1.93	-0.0195	-1.68	1.05	1.15	-1.08	-0.738	0.0578	-1.44	-0.323	0.259	0.892	-1.88	0.451
train_071	0	0	-1.2	-0.647	-0.715	1.8	-0.703	-0.672	0.0469	1.21	0.308	-1.87	-0.362	-1.69	-0.235	-2.07	1.43	-0.359	-1.1	-0.0894	-1.19	-0.277	-1.05	-0.582	0.543	-0.257	-1.3	-0.733	-1.13	1.43	-1.67	-0.488	-1.06	-1.48	0.669	-1.53	-1.39	0.437	-0.616	-1.94	-1.46	1.32	0.222	-1.04	-0.119	-0.429	-0.724	-1.82	-1.28
train_072	0	1	-1.6	0.844	0.216	0.397	-0.603	0.255	0.736	-0.318	1.62	-0.825	-0.395	0.0992	-1.42	0.0331	-1.77	-0.152	-0.791	-1.09	-1.28	0.359	0.437	-1.36	-0.193	-0.451	0.393	-1.18	-0.192	-1.06	-0.295	-0.0164	-1.23	0.865	1.81	1.2	0.966	-1.89	-0.00062	-0.767	0.00447	-0.663	1.08	-1.24	-0.57	1.24	2.4	1.36	-0.32
train_073	1	0	0.711	-0.955	-0.735	-1.27	0.269	2.93	0.311	0.0281	-2.19	1.12	-0.944	0.908	-0.175	0.737	1.23	-0.634	0.168	1.37	0.169	1.32	0.0886	0.433	0.381	-1.36	-0.195	0.496	-0.304	0.916	-0.451	-1.99	0.707	1.24	-1.29	-0.618	-1.26	-0.351	-0.694	0.957	-0.807	1.49	1.46	-0.303	0.448	-0.0921	-0.565	-0.183	0.5
train_074	0	0	-1.58	-1.84	-0.0513	0.522	0.0272	-0.388	0.157	-0.416	-1.28	0.0294	-0.19	-1.71	0.00649	-2.13	0.168	0.865	-0.326	0.0521	-0.68	-0.307	-0.0766	0.392	-0.88	-0.737	0.214	1.7	-0.516	-0.88	-0.216	0.0412	-0.324	-0.547	-0.842	0.114	-1.26	-0.00523	-0.609	-1.72	-0.472	0.955	-1.8	0.0331	-2.99	-1.72	-0.853	-1.04	0.222
train_075	0	1	-0.168	1.29	0.276	0.286	-1.4	-0.468	-0.546	0.192	0.229	-1.79	0.509	1.43	-0.718	-1.19	0.581	-0.253	-1.43	0.612	0.812	0.668	-1.18	-1.71	-0.356	-0.309	0.586	0.731	0.948	-2.48	1.56	0.333	-1.38	0.306	-0.693	-0.516	0.787	0.731	1.65	-0.768	1.82	0.638	-0.692	1.37	0.906	1.19	1.35	1.12	-0.704
train_076	1	0	0.107	-1.83	0.593	1.34	0.523	-0.173	-1.58	-1.55	-0.312	0.048	-0.546	-1.03	-0.012	0.848	1.85	-0.364	-0.506	0.787	-0.738	-0.0815	1.24	1.79	1.36	2.13	-0.498	0.283	1.82	0.374	0.816	0.278	0.128	-0.114	-0.2	-1.01	0.617	0.922	-1.35	1.07	0.384	1.21	0.01	0.399	0.174	-0.434	1.24	-1.02	-0.532
train_077	1	0	1.56	-1.23	0.293	-0.392	0.255	-0.175	-0.236	-0.62	1.29	-0.815	-1.66	-0.182	1.12	-0.175	-1.1	1.44	-0.394	0.611	0.254	-1.07	2.57	0.214	0.211	-0.585	1.5	0.558	-0.313	0.557	-0.214	0.554	-0.472	-0.0491	-1.15	-1.24	0.36	0.556	-0.0649	0.186	-0.457	0.112	0.706	0.103	0.393	-1.29	-1.17	-0.234	-1.61
train_078	1	1	1.4	0.896	1.28	-0.68	0.771	1.86	0.369	2.2	0.161	1.04	1.9	0.798	1.05	0.715	1.16	0.666	0.747	0.552	-0.336	-0.0723	-0.283	0.767	0.84	1.2	1.27	-1.09	0.576	0.757	1.51	1.97	1.17	0.376	1.19	1.5	-0.27	2.3	0.771	0.117	1.48	0.597	1.54	0.598	-0.912	-2.59	0.513	0.192	1.64
train_079	1	0	2.24	-1.73	0.635	-0.0777	-1.18	1.76	-0.681	0.863	-0.365	0.155	0.0493	1.17	0.823	0.265	-0.128	0.333	0.292	0.0125	-0.573	1.11	-0.712	-0.838	-0.955	-0.917	0.394	2.86	0.201	-0.716	0.549	1.92	-0.167	0.000778	-0.142	-0.668	-0.309	0.0307	0.809	-0.818	-0.918	1.33	0.353	0.507	-0.574	1.02	-1.32	1.25	-1.62
train_080	1	1	2.64	1.4	1.41	-0.671	-0.748	0.293	0.0506	0.194	1.54	1.47	1.42	0.41	-0.153	0.382	2.9	2.85	-0.981	0.937	0.0562	0.857	1.55	1.85	0.169	-0.779	0.491	-1.03	0.277	1.94	0.632	-1.21	1.49	1.65	3.06	-0.0864	1.15	0.0992	1.42	1.88	1.62	1.72	0.661	1.35	0.57	0.944	2.05	1.1	-0.216
train_081	1	1	0.763	0.733	0.209	0.618	0.971	-0.289	-0.642	-0.41	1.33	0.0142	0.911	0.553	0.331	1.58	0.246	0.582	0.377	1.84	0.388	0.0923	1.28	2.34	1.4	1.46	-1.11	-1.84	0.553	1.02	0.00356	0.477	2.21	-0.307	1.52	0.675	1.09	2.23	0.19	1.21	-0.435	0.635	0.655	-0.063	0.903	1.7	1.13	1.07	0.418
train_082	1	1	2.2	0.947	1.06	-0.571	0.547	1.42	-0.64	-0.169	0.407	-0.746	0.4	-0.0402	0.974	0.466	-0.517	0.838	2.03	-0.456	-0.0901	-0.894	-0.058	0.0435	0.817	-0.256	0.786	-0.122	0.478	0.134	-0.712	0.943	-0.289	0.213	1.35	0.468	-1.66	-0.939	0.863	-1.18	0.436	0.883	0.746	-1.65	1.6	-0.908	1.73	-1.17	-0.976
train_083	0	0	-1.02	-0.395	-1.22	0.0793	-0.837	-0.976	0.551	-1.14	-0.416	-0.0748	-1.26	-1.12	-1.23	-1.14	-1.32	-0.419	-0.68	0.272	-0.126	0.775	-0.619	-1.11	-0.266	-0.487	-0.938	0.902	-1.28	0.802	-0.615	-1.37	-0.334	-1.62	0.727	1.54	0.723	-0.346	-0.153	-0.944	-1.44	-0.575	-1.55	-1.74	-0.368	0.13	-0.243	-0.968	-0.0807
train_084	1	1	1.3	1.52	0.949	-0.944	-0.596	1.21	0.22	0.517	0.265	0.824	-0.406	1.13	1.28	0.913	0.074	1.1	0.0786	0.234	1.14	-0.313	2	0.057	0.0493	1.52	1.96	0.467	0.347	1.74	0.921	0.256	0.274	1.62	-1.45	0.0302	0.878	0.95	1.77	-0.682	0.898	1.31	1.65	1.53	0.369	-0.215	0.101	0.469	-0.0859
train_085	0	0	-1.77	-2.31	-1.78	0.164	-1.87	0.774	-0.718	-0.287	-1.82	-1.48	0.261	-0.34	-1.98	0.446	0.315	-0.811	-1.5	-0.26	-1.25	-0.492	-0.318	-0.339	-0.204	0.679	-1.31	0.0381	-1.34	-1.5	-1.12	-0.327	-1.58	-1.14	-1.96	-1.09	0.14	-0.413	-0.221	-0.335	1.26	-1.36	-2.87	-0.73	-0.314	-1.45	-0.923	-2.14	-0.2
train_086	1	1	1.91	1.71	-0.114	-0.988	1.03	0.461	0.385	0.167	0.244	-0.203	0.329	0.83	-0.224	0.78	-0.0922	1.15	-1.34	-0.0653	1.09	-0.946	-0.0239	-0.522	-0.151	0.604	0.227	-1.07	1.51	1.19	0.451	0.251	0.676	2.78	0.316	-0.217	-0.234	0.5	-0.346	0.237	-0.0359	-0.779	1.33	1.72	0.158	-0.666	-0.33	-1.44	-0.00187
train_087	0	0	-0.986	-2.64	-0.163	1.23	-1.5	-0.132	0.448	-0.732	-1.34	0.419	-0.2	-2.28	-1.02	-1.48	0.176	0.572	1.2	-1.56	-0.344	-1.05	1.71	0.0228	0.122	-0.864	-0.626	-0.402	-1.43	-1.5	0.161	-0.106	-1.25	-1.67	-1.11	-0.0684	-1.03	-0.344	-0.625	-1.38	-1.17	-0.0604	-2.56	-0.912	-1.09	-1.61	-1.31	1.04	0.396
train_088	1	0	1.84	-1.92	0.00983	-1.02	0.00726	0.342	0.622	0.603	-0.35	-1.02	0.249	0.626	-0.749	2.42	0.371	-1.04	0.0345	-1.57	0.332	0.815	-1.01	0.412	-2.53	0.655	-0.161	0.422	0.333	1.73	0.289	-0.346	-1.33	0.199	0.787	1.46	0.117	0.405	0.203	0.342	-1.16	-0.115	1.28	1.04	-0.209	0.145	-0.817	0.781	0.119
train_089	1	0	1.63	-1.2	1.35	-0.131	0.757	0.204	0.405	0.328	-0.842	-1.23	0.135	-0.278	-0.426	-0.354	-0.968	1.16	0.332	0.224	-0.177	-2.17	-0.0977	-1.18	0.674	0.692	0.679	0.128	-1.36	0.943	0.598	1.38	1.33	0.264	-0.663	1.58	-0.75	0.289	-0.0897	0.292	0.292	0.168	-0.0217	-0.523	-1.41	-0.178	-1.04	-0.712	1
train_090	1	1	0.922	1.32	1.15	-0.768	-0.552	-0.157	1.46	1.97	1.48	1.3	1.45	3.09	0.37	-0.461	-0.826	0.962	-0.421	-0.482	0.894	-0.439	-0.165	1.26	-0.0739	-0.413	0.43	-0.197	1.28	1.66	1.5	1.69	0.389	0.492	-0.266	1.87	0.382	0.602	-0.176	0.726	1.78	1.64	0.451	-0.000998	-0.598	1.84	-0.246	0.179	0.244
train_091	0	1	-1.48	0.701	-0.339	0.762	-0.908	0.736	-0.622	-0.234	0.185	0.466	-0.267	0.0867	-0.316	-0.0547	0.243	0.295	1.14	0.348	-0.949	-0.222	0.142	1.12	-2.36	-0.26	-0.199	0.343	-0.228	-1.49	0.34	1.06	-0.0127	-0.734	0.465	-0.972	1.21	1.61	-0.322	0.16	0.529	-0.905	0.25	0.757	-0.348	0.182	-1.07	-0.988	0.231
train_092	1	0	1.47	-1.52	-0.457	-0.0696	2.05	0.634	0.844	0.497	1.46	-0.592	0.621	-0.617	-0.385	-0.539	1.38	-0.0172	0.144	0.423	1.01	0.202	1.11	-0.662	0.453	-0.0146	-1.56	-0.772	-1.08	0.515	1.74	-1.06	-0.119	1.07	0.192	-1.54	-0.697	-0.439	-0.05	-0.205	1.09	0.29	0.683	1.4	0.461	0.768	0.206	0.498	0.845
train_093	1	1	1.5	1.68	1.79	-0.637	0.725	-0.491	-0.0853	0.184	2.73	-1.69	-1.13	0.667	0.711	0.386	0.776	0.51	1.68	2.13	0.857	0.39	-0.611	0.739	2.92	-0.37	0.899	0.809	1.51	0.969	0.53	0.565	0.761	-0.144	0.486	-0.279	-0.483	-0.391	1.08	1.25	0.72	1.11	1.39	1.94	1.45	-0.927	-0.252	0.762	0.29
train_094	1	1	1.27	1.52	0.215	-0.274	0.919	0.788	0.818	1.17	0.571	0.538	0.0323	1.24	-0.908	-1.5	0.569	2.38	0.714	1.3	0.589	0.414	0.132	1.25	1.33	0.384	1.08	1.03	-0.379	0.699	-2	0.0439	0.852	2.15	1.29	0.0104	0.856	-2.36	0.161	-0.0645	0.759	0.769	-0.017	0.0109	-1.04	1.28	1.15	0.949	-0.1
train_095	0	0	-1.81	-1.71	-1.09	1.26	-0.758	-0.345	-1.43	-0.0613	-0.981	-0.344	-1.27	-0.365	1.71	-2.3	-0.565	-0.666	-0.451	0.386	-0.423	-0.18	-0.0884	0.058	0.1	-0.0241	-0.531	-3.08	-1.2	-1.48	0.851	0.282	-1.12	-2.2	-0.475	-1.15	-0.231	-1.29	-0.076	-0.313	-2.21	-0.99	-1.21	-0.934	-1.07	-1.73	-1.13	-1.37	-0.601
train_096	0	0	-1.79	-0.832	-0.95	-0.012	-0.275	-1.02	-0.00134	-0.847	0.245	0.848	-0.106	-1.48	-0.448	0.0301	-1.36	1.07	-1.1	-1.23	-2.17	-0.625	-1.05	-2.27	-1.38	-1.28	-0.714	-0.452	-2.65	0.0376	-0.325	0.0453	-1.72	-1.19	-1.63	-1.45	-0.469	-0.365	0.0742	-1.27	-2.21	0.148	0.125	-0.592	-0.253	-0.39	-0.172	-0.687	-0.663
train_097	1	0	0.772	-2.07	0.0834	0.45	0.781	0.205	0.735	0.776	-1.75	-1.71	-0.17	-1.17	1.5	-1.23	-0.608	-0.926	-0.167	-0.477	-0.569	-0.867	-0.271	-0.249	-1.26	0.0542	1.11	0.918	-1.25	-0.00414	-1.39	-1.47	0.731	1.31	-1.5	-0.74	-1.6	-1.22	0.969	-1.98	-0.171	0.722	-0.722	-0.878	-1.58	-0.282	1.88	0.3	-1.66
train_098	0	1	-0.573	-0.232	-1.13	-0.0439	0.671	0.764	0.00327	0.877	-0.041	1.75	0.596	0.329	0.611	-0.969	-0.573	0.277	-0.118	-0.0807	0.827	-2.34	0.043	-0.877	0.422	0.518	-0.247	0.61	-0.246	0.827	0.456	0.558	0.805	0.238	0.354	0.489	-0.0668	0.472	-0.664	0.434	-1.17	0.0838	-0.708	0.032	0.0979	0.543	0.34	-0.0699	-0.153
train_099	1	1	1.15	2.06	1.17	-0.798	-0.685	-0.379	-0.745	-0.992	-1.36	0.58	0.824	1.29	-0.695	-0.0765	-1.1	0.763	0.641	0.89	0.0515	0.528	-0.809	-0.106	0.472	1.15	-0.822	-1.5	1.03	0.583	1.07	-1.01	-0.57	1.75	-2.14	0.202	0.617	0.661	1.76	0.873	-1.38	-0.048	0.817	0.377	-0.936	0.492	1.17	0.396	0.182
train_100	0	0	-1.53	-1.38	-0.272	1.25	-0.698	-0.867	-1.11	-0.991	-1.11	0.67	-1.2	-2.11	-1.6	-0.994	-1.01	0.558	-1.59	-2.26	-0.327	-1.97	-0.517	-0.385	0.216	0.223	-2.34	0.198	-2.3	-0.0868	-1.43	-0.632	-0.423	0.576	0.846	-0.103	-0.448	1.03	-2.03	0.427	0.841	-2.21	0.0338	-2.42	0.52	0.444	-1.36	-2.1	-0.321
train_101	1	1	1.12	1.83	1.56	-0.5	0.136	0.637	0.905	-0.232	-0.519	0.289	0.105	0.55	-0.0332	-0.366	1.44	0.0276	-0.459	0.235	-0.336	-1.39	1.53	0.495	-0.0968	2.29	1.01	0.0936	-0.436	2.03	1.36	-0.277	-0.831	-1.18	0.256	0.664	1.13	1.56	0.219	-1.26	-0.297	1.06	1.71	1.31	0.222	1.7	0.765	0.464	1.67
train_102	1	0	-0.176	-0.603	1.17	-0.181	0.0603	1.58	0.928	0.149	-0.0345	1.79	0.192	-1.24	1.28	-0.481	-0.00748	-0.178	-1.25	0.603	-1.52	2	-1.05	-0.0757	3.05	-1.04	0.712	-0.607	-0.297	-0.646	-0.169	-0.663	1.28	0.0453	-0.568	0.225	-0.725	0.368	0.13	0.0517	0.653	1.01	1.55	-1.61	-0.771	-1.54	2.31	-2.28	-0.93
train_103	1	0	1.36	-0.945	-0.485	-1.27	-0.578	-0.148	0.743	0.657	0.252	-1.19	-0.1	-0.241	0.506	0.406	-0.793	0.228	0.795	0.407	0.208	-1.32	-1.17	-0.394	0.808	0.832	-0.139	2.18	1.51	0.0949	0.172	1.16	-0.185	-0.649	0.0513	-0.433	0.144	1.02	-1.53	-0.422	0.881	-0.137	-0.156	0.321	0.708	0.262	-1.42	0.452	0.097
train_104	0	1	-0.895	1.21	0.069	0.855	-0.854	-0.292	-0.632	0.712	-1.02	-1.4	0.477	-1.82	-0.959	0.239	0.0818	-0.696	0.23	-0.896	0.127	0.582	0.831	1.38	0.172	-1.32	1.1	0.173	0.359	-0.603	-0.261	-0.987	-1.19	1.38	0.102	-0.802	1.45	0.431	-0.324	-2.11	0.052	-0.377	0.449	-0.435	1.88	-0.261	-1.17	-0.715	-0.405
train_105	1	1	1.21	1.56	1.13	-0.284	0.48	-0.107	1.57	-0.612	1.8	0.3	1.89	1.35	0.81	0.0701	0.428	-0.697	1.24	-1.26	1.26	1.61	0.302	0.913	-0.193	-0.822	1.97	-0.804	-0.299	0.828	0.712	-0.469	-1.08	0.813	-1.43	-0.234	-0.941	0.786	0.538	2.17	1.44	0.00322	0.263	1.62	-0.604	-0.721	0.787	1.43	0.851
train_106	0	0	-2.74	-2.01	-1.65	-0.825	-0.307	-1.29	-0.677	-1	-0.936	-0.369	-0.764	-0.898	-0.724	-1.71	-0.844	-0.478	-0.608	-1.03	-1.44	0.223	-0.00234	-1.4	-1.36	-1.74	-0.0202	0.442	0.437	-1.11	-1.2	-3.04	0.55	-1.87	-1.54	-1	0.413	-0.652	0.0938	-0.788	-0.565	-0.688	-0.631	-1.07	-0.859	-0.708	0.825	-1.63	0.635
train_107	1	1	1.71	0.609	1.05	-1.57	1.86	0.68	0.51	1.52	-0.487	1.08	0.77	0.00132	0.00199	1.65	0.844	-0.285	1.53	0.297	-0.597	-0.474	1.85	0.461	1.44	-0.0655	1.07	1.01	0.591	0.483	-1.27	2.09	0.886	1.29	1.39	1.18	-0.285	1.7	-0.812	-0.26	0.13	0.739	1.88	0.653	2.12	1.39	1.14	1.78	1.1
train_108	1	1	1.51	0.602	1.27	-0.00708	0.589	-1.07	-0.626	2.6	0.811	0.0615	-0.171	0.0304	0.0156	-0.439	-0.874	0.917	1.25	2.62	-0.651	0.932	0.202	0.795	1.31	0.726	0.715	-0.302	1.28	1.04	0.459	0.0314	0.00752	1.04	-0.0765	0.0825	1.53	0.129	-1.15	0.0281	0.351	-0.39	-0.1	1.55	-0.419	1.15	-0.197	1.14	1.42
train_109	0	1	-1.3	1.1	0.623	-0.729	-1.1	0.802	-1.41	1.05	0.509	-1.88	1.06	0.52	0.296	-0.755	0.203	0.0973	-0.85	1.42	-1.13	-0.476	0.493	1.02	0.573	0.764	0.209	2.11	-0.562	2.37	-0.421	-0.828	-0.592	-0.932	-1.7	-0.278	-0.459	-0.705	0.34	0.829	1.14	0.0626	-1.2	-0.535	1.15	-0.895	0.318	-1.12	1.09
train_110	1	1	1.6	1.4	1.73	-0.625	1.55	2.29	1.46	1.83	0.45	0.181	0.374	1.82	2.04	0.0605	1.45	-1.12	2.73	-0.914	-0.818	0.194	-0.0262	0.608	-0.468	-0.00773	0.981	0.945	2	-0.428	0.976	2.21	1.35	1.26	2.02	0.619	0.93	1.47	0.385	1.45	-0.0709	1.05	0.978	0.366	2.09	1.03	-1.16	1.56	-0.0376
train_111	0	0	-1.69	-0.877	-0.253	-0.0337	-0.555	-1.83	0.0146	-0.534	0.627	-1.37	-0.727	0.066	-1.61	-1.71	0.12	-0.459	-1.35	-0.893	-2.36	-0.502	-1.51	-1.18	-2.27	-0.52	-2.86	0.65	-0.147	-0.182	0.349	-0.672	-0.574	-1.37	-3.18	-1.09	0.3	-1.04	-1.1	-0.56	-0.105	0.0565	-1.84	-0.636	-0.304	-1.03	0.182	-1.32	-2.29
train_112	0	1	-1.02	1.11	-0.685	0.576	-0.414	0.0689	-1.69	-0.357	-0.892	0.415	0.0353	0.511	0.459	-0.098	-0.179	-1.71	-0.157	0.925	1.82	0.482	1.07	-0.642	-0.586	0.973	0.0646	-0.822	-1.94	-0.148	1.73	-0.778	0.0898	-1.4	-0.91	0.385	0.381	-0.631	-0.845	-0.424	-0.17	1.12	-0.914	1.14	0.551	-1.16	-0.111	-1.38	-0.75
train_113	1	0	1.52	-1.77	1.35	0.27	-1	0.103	0.302	-1.28	-0.137	-0.368	1.64	0.23	-1.83	0.158	-2.09	-0.841	-0.211	-0.683	-0.315	-0.667	-1.99	1.08	-1.51	-0.468	0.825	0.516	-0.789	0.108	-0.327	0.065	1.12	-0.125	-1.12	0.353	-1.3	1.04	1.12	-0.502	0.0264	-0.816	0.504	-2.58	-0.515	-0.2	-0.547	1.31	-1.63
train_114	0	1	-1.38	1.63	-0.905	1.16	-1.29	-0.523	-1.62	0.285	-1.56	1.51	1.67	-0.353	-0.313	0.245	-0.41	0.0641	0.953	1.02	0.267	-0.283	-0.779	1.29	-1.29	-0.79	0.485	0.223	1.55	0.425	1.2	1.55	0.314	-0.469	1.12	1.17	-0.636	0.218	-0.344	-1.01	0.379	-0.808	1.32	-0.198	0.166	0.818	0.249	-0.966	2.32
train_115	1	1	2.42	1.28	1.87	-2.2	-0.332	0.31	0.751	-0.264	1.32	0.358	0.595	-1.26	-0.871	-0.508	1.82	-0.348	0.756	0.563	1.21	-0.852	-1.89	-0.696	-0.665	1.16	0.637	-0.331	1.2	0.0446	0.499	1.44	0.889	0.91	0.0947	-0.274	-0.987	0.814	0.264	1.01	1.88	-0.036	0.243	0.26	-0.254	-0.585	-1.63	2.43	1.21
train_116	1	1	1.38	1.57	1.38	-1.2	1.23	-0.814	1.54	1.49	0.378	1.1	0.403	1.67	1.15	1.56	-0.0111	0.823	1.76	2.84	-0.622	-0.369	0.382	0.126	1.54	1.48	1.17	-1.34	-1.36	0.06	-0.807	2.04	1.23	-2.36	-0.008	0.152	0.371	-0.0261	1.1	0.999	-0.131	0.708	0.687	-0.274	0.503	-0.751	0.261	1.39	1.3
train_117	1	1	1.61	1.99	1.5	-0.188	0.809	-0.0936	1.13	-0.213	1.44	2.19	-0.292	1.29	0.524	0.729	0.821	0.722	-0.868	-0.357	1.49	0.515	1.08	0.324	-0.0312	1.23	0.872	0.942	-1.29	-0.239	2.24	1.54	-0.79	-1.5	1.06	0.706	-0.672	0.287	-1.73	0.605	0.25	0.144	2.37	1.85	1.19	1.19	1.62	1.04	-0.135
train_118	1	0	0.339	-2.37	-0.112	0.237	0.287	-0.148	-0.995	0.547	-0.332	0.528	1.09	0.23	-1.82	-1.01	0.273	-1.72	-0.424	0.093	-1.16	-0.368	-1.54	1.55	-0.74	-1.24	-0.645	-0.965	-2.07	0.0195	-1.41	0.499	0.125	0.389	1.07	-0.131	-0.782	-1.85	-1.17	0.294	-1.52	-0.397	-1.62	0.939	-0.828	0.842	-1.63	-0.0696	-0.864
train_119	1	0	0.654	-2.19	-0.434	-0.512	0.465	0.74	1	-1.13	0.289	0.348	-1.62	-1.64	0.034	-0.851	-0.677	1.43	0.632	0.337	1.25	1.03	0.234	2.08	-0.945	-0.443	-0.872	0.313	1.12	0.542	-0.0273	-0.498	-0.469	-0.226	2.4	-0.342	0.12	-0.523	-1.2	-2.08	-1.35	-0.0155	-0.415	-0.58	-0.691	-1.44	1.08	0.118	0.56
train_120	0	1	-1.78	1.47	-1.17	0.807	0.132	1.46	-0.497	1.14	0.911	-3.14	0.00717	0.628	-1.33	-0.914	0.0901	-1.31	-0.867	0.0314	0.551	1.23	1.27	0.727	0.102	0.673	1.63	-2.21	-1.11	-2.36	-0.0503	-0.963	1.23	0.44	0.141	0.379	1.3	0.055	0.312	1.13	-0.799	0.156	1.09	-0.212	0.0269	-0.809	-1.29	-1.12	-0.688
train_121	1	1	2.93	1.67	0.783	-0.319	1.12	0.83	-0.963	-1.07	1.55	0.543	2.07	0.103	-0.476	-1.42	1.58	1.34	1.03	0.0791	-0.628	-0.385	0.156	-1.04	-0.858	1.49	1.53	-0.0923	2.25	0.64	-0.312	1.55	1.09	0.825	1.03	1.46	-0.615	0.497	-0.106	0.654	-0.325	-0.17	1.12	-1.56	1.13	0.759	1.08	-0.0801	-0.745
train_122	0	0	-0.749	-0.875	-0.378	-0.236	-2.04	-0.198	-1.56	-1.2	-0.635	-0.0363	-0.359	-2.33	-2.85	-0.583	-0.147	-0.806	-1.08	-0.953	-2.62	1.53	-0.977	-2.59	-1.86	-0.838	0.107	-1.46	0.128	-1.39	-0.243	0.211	-1.06	-0.233	-1.49	-0.0304	-0.195	-1.74	-0.305	-0.334	-0.0508	-1.18	-0.149	-1.05	-0.544	-3.47	-0.419	-1.03	-0.869
train_123	1	1	2.34	1.4	1.78	-1.17	0.304	0.562	2.25	0.266	0.71	-1.97	1.21	0.729	1.39	0.427	0.295	0.902	1.71	0.378	-0.0727	0.785	-0.516	1.54	0.619	1.65	0.535	1.22	-0.357	0.265	0.679	0.792	1.3	1.13	-1.35	-1.85	0.12	0.255	2.13	-0.0157	-0.0533	-0.604	1.84	1.45	1.66	-0.282	-0.538	1.67	2
train_124	0	0	-1.69	-1.06	-0.803	0.738	-0.252	-1.55	-1.18	0.0274	-2.23	-1.08	1.2	0.432	0.303	-0.569	-0.977	-0.914	0.771	-0.168	-0.943	-0.557	0.335	-0.831	-1.88	-1.96	-1.07	0.271	-2.47	0.606	0.549	-1.38	-0.968	-1.18	-2.03	-0.724	-0.499	-0.983	-0.565	-1.8	-0.727	1.05	-1.73	-0.284	-0.827	-0.868	-0.667	-0.765	-1.99
train_125	1	1	1.78	1.53	0.986	-0.579	-0.365	0.871	1.59	-0.224	0.859	0.344	0.52	1.13	-0.791	-0.193	0.716	0.451	0.622	-0.354	0.802	1.03	-0.00016	0.69	1.89	1.29	1.89	0.342	1.59	-0.00322	-0.132	1.76	2	0.944	0.48	1.05	-0.288	1.42	1.8	1.8	-0.533	-0.242	1.54	0.564	0.207	0.586	0.618	0.748	2.16
train_126	1	1	1.35	1.96	0.585	-0.504	0.583	1.71	0.551	1.22	0.375	0.19	1.84	1.04	-1.64	-1.11	-0.263	-0.351	0.688	0.9	0.936	0.448	0.537	2.73	0.15	1.62	0.545	2.03	1.16	1.02	-0.168	-1.07	0.354	0.978	-0.343	-1.03	0.416	-0.413	1.88	0.811	0.846	0.412	0.629	-1.24	1.43	0.153	-0.119	1.5	0.25
train_127	0	1	-0.84	1.78	-0.656	0.944	-1.15	0.264	0.455	1.22	1.08	0.361	-0.178	-0.658	-1.54	1.33	-0.292	0.615	-0.427	0.0718	1.05	2.35	-0.222	-0.552	1.84	1.36	-0.493	-0.127	0.692	0.48	-0.731	-0.865	0.326	1.63	0.816	-0.325	-0.202	-0.828	-1.49	0.906	-1.26	-0.519	-0.992	-0.929	0.92	0.29	-0.056	-1.15	1.52
train_128	0	1	-0.531	0.708	0.0103	0.655	0.874	-0.499	0.382	-1.88	0.305	-1.38	0.605	0.409	1.04	0.63	0.143	0.836	-1.94	-1.21	0.103	-0.446	1.02	-0.651	-0.291	-0.924	0.859	2.12	-0.395	1.68	0.203	-0.371	0.101	-0.777	-1.26	-1.2	0.568	-0.189	-2.33	-0.538	0.785	-0.937	1.04	0.47	-0.165	1.29	0.399	0.481	1.56
train_129	1	1	2.06	2.34	0.958	-1.5	0.796	0.26	1.28	-1.21	-0.973	1.2	-0.338	-0.388	0.309	0.222	-1.24	0.987	1.49	-0.873	-0.234	2.08	0.794	0.113	0.444	1.25	0.851	0.833	-0.358	0.875	0.437	0.214	1.7	0.277	0.63	1.6	0.0593	1.35	0.0697	1.08	0.73	0.992	-0.51	-0.175	-0.576	0.302	0.355	1.33	0.588
train_130	0	1	-1.22	1.72	-0.313	1.58	-1.37	1.03	-1.33	1.14	0.303	-1.2	-0.855	-0.173	0.53	-0.121	-0.918	0.148	-0.0557	-0.427	-0.559	-0.552	-0.821	-0.511	-0.292	1.97	-1.27	-1.46	-1.39	-0.44	-0.502	-0.45	-0.387	-0.313	-0.771	-0.134	-1.1	-0.258	0.58	0.588	-0.76	-0.0806	1.95	-0.456	0.0175	-0.53	-0.806	-0.55	0.418
train_131	1	1	1.09	1.9	0.0924	-0.775	-0.288	1.01	2.1	0.0453	0.685	0.589	1.67	-0.104	0.242	1.37	3.53	-0.21	-0.125	0.0878	1.25	-0.249	-0.311	0.25	0.159	0.22	0.155	0.513	1.63	-0.382	0.444	1.39	1.67	0.22	0.764	0.441	0.543	-0.736	1.06	-0.0163	1.25	-0.751	0.986	0.348	0.536	0.845	0.493	0.141	1.05
train_132	0	0	-0.852	-1.96	-1.08	-1.33	-0.395	0.116	-0.652	-1.24	-0.37	-1.75	-0.125	-1.14	-0.28	-1.22	-0.57	-1.93	0.782	-1.11	-1.33	0.917	-0.529	-0.145	-1.43	-1.18	-1.81	1.32	0.227	-1.06	-0.213	-1.36	-1.41	-1.26	-1.41	-1.41	-0.439	0.237	-0.757	0.18	-1.66	0.53	-1.64	-0.829	-1.5	2.48	-2.48	-0.742	-0.914
train_133	1	1	1.95	1.4	0.167	-1.35	0.357	-0.1	0.0296	-0.064	-0.403	0.151	0.184	1.08	-0.65	-0.49	-1.18	0.0969	0.867	0.171	0.753	0.451	-0.146	0.514	-0.631	-0.179	0.0896	-0.145	2.58	1.32	-1.21	-2.15	0.92	0.353	1.12	1.21	1.3	0.844	0.952	0.274	0.192	-0.195	1.2	1.31	-0.961	-0.194	0.00893	2.17	0.501
train_134	1	0	0.241	-0.807	1.08	-0.707	1.26	-1.1	1.08	0.786	-0.2	-0.853	0.146	1.07	0.938	-0.164	0.396	0.391	1.14	0.802	-0.299	-0.321	2.33	-1.11	-0.92	0.779	-0.624	-0.0363	-1.19	0.238	0.028	1.03	0.869	-0.102	-1.09	1.38	1.75	0.292	0.411	-0.0113	-0.268	-1.97	0.469	-1.92	0.00344	0.392	0.431	-0.484	0.367
train_135	0	1	-0.109	0.343	-2.27	1.12	-1.32	-0.212	-0.751	0.169	-1.96	0.255	-1.45	-0.522	-1.11	-0.623	-0.824	0.256	-2.16	-1.41	-0.65	-0.0952	-0.882	-0.101	-0.996	-0.669	0.25	0.186	0.133	1.01	1.04	-0.452	-0.755	-0.701	-0.0147	0.676	-1.93	2.8	0.31	0.00296	0.344	-0.622	-0.35	0.236	0.48	-0.0913	0.878	-2.59	-1.01
train_136	0	1	-1.24	1.24	0.728	-0.482	-1.34	0.0858	0.0386	1.49	-0.897	1.38	0.868	0.634	1.17	-0.421	0.832	0.247	0.12	-0.343	-0.67	-0.541	0.625	0.232	1.7	0.519	0.31	-0.983	-0.492	-0.00443	1.38	0.37	-0.741	1.08	-0.289	-0.962	1.39	-0.331	0.633	-1.74	0.508	0.462	0.219	0.775	0.14	-0.124	-0.0293	-0.151	-0.319
train_137	1	0	1.49	-0.576	0.27	0.25	0.483	0.938	0.442	0.286	0.498	-0.133	-0.131	0.8	1.41	1.27	-0.446	-0.431	-0.859	-1.03	1.12	0.45	0.472	0.0756	0.491	-0.74	0.694	-0.788	-1.01	-0.667	0.24	0.356	0.272	0.558	1.13	1.12	0.159	-0.298	-1.25	-0.549	0.51	0.0413	-1.12	0.836	-0.731	-0.801	1.38	0.824	-1.48
train_138	1	1	2.16	0.967	0.142	-2.72	0.857	-0.573	0.0107	0.586	0.228	0.958	0.542	0.617	0.567	0.619	0.833	0.397	1.08	1.31	0.45	1.12	0.172	1.06	2.63	-0.226	1.15	-0.471	-0.119	-0.445	-0.399	-0.66	0.247	-0.165	-0.661	1.25	0.0238	-0.763	0.966	-0.816	-1.55	1.91	1.41	-0.694	-0.251	-0.62	0.409	-0.545	0.601
train_139	1	1	1.03	1.96	0.972	-0.188	-0.034	0.362	0.375	1.73	0.0993	1.02	-0.0817	-1.76	0.875	0.593	-0.084	1.08	-1.04	-0.126	0.433	1.33	0.93	1.14	2.21	2.43	-0.37	0.148	0.779	-0.417	-0.576	1.56	0.482	0.866	1.51	1.21	-0.06	-0.43	0.897	1.15	0.857	-0.148	1.16	0.281	1.58	1.32	0.96	1.18	0.919
train_140	1	1	0.827	0.646	0.563	-1.58	1.5	1.74	-0.368	-0.635	0.866	1.2	-0.64	0.779	0.558	-0.544	1.15	1.26	-0.236	0.176	-1.04	-1.05	0.279	-0.398	-0.186	-1.34	0.696	0.732	2.14	-0.195	-1.62	-1.15	1.4	-0.0707	0.7	-0.519	0.467	-0.512	0.208	-0.0398	-0.17	0.541	0.278	-0.221	-0.646	1.29	0.662	0.811	0.227
train_141	1	1	1.79	1.83	1.77	-1.12	0.57	1.81	2	-0.633	0.174	0.5	-0.0622	0.868	0.188	1.09	0.182	0.486	0.862	0.109	1.48	1.58	-0.0992	0.657	0.949	1.57	1.03	-0.219	0.84	1.76	0.0833	1	-0.399	0.416	0.119	-0.291	1.68	-0.629	0.178	-0.0627	-0.871	-0.679	1.44	1.74	-0.545	-1.33	1.45	1.06	0.866
train_142	1	1	2.79	0.836	0.0361	-0.762	0.613	-0.117	1.41	-0.0103	1.12	-0.725	-0.534	0.0261	-1.64	1.84	-1.55	1.55	0.627	0.131	-0.545	0.405	2.09	0.419	1.34	1.26	0.181	-1.17	-0.156	2.59	-0.356	0.0764	2.44	2.04	0.865	0.534	0.133	0.278	-0.682	-0.64	0.994	0.843	1.5	1.11	-0.191	0.936	2.2	-0.248	1.16
train_143	0	1	-0.541	0.483	0.663	0.508	0.02	-0.00848	-0.107	-0.474	0.00896	1.03	-0.175	-0.176	0.595	0.206	0.686	-0.764	0.0526	1.42	0.884	0.426	-0.219	-0.27	-0.00611	2.04	0.5	-0.0911	-0.401	1.44	0.269	-0.217	0.00804	-1.13	-0.062	-2.67	0.685	0.41	0.0655	-0.264	0.534	-1.07	1.29	1.02	-0.195	-0.0796	0.00983	0.101	0.66
train_144	0	1	-1.28	0.466	-0.628	0.112	0.0448	0.369	0.886	-0.456	-1.31	0.17	-2.23	-0.131	0.605	-0.681	0.103	-2.19	-0.428	1.28	-0.717	1.42	-2.32	-0.701	-0.284	0.0357	-2.35	-0.642	-0.267	-0.389	0.387	-1.39	0.234	-0.659	1.22	-1.76	0.354	0.0539	0.773	0.557	1.51	-1.01	0.718	0.000947	0.376	0.513	-0.532	-0.869	-0.245
train_145	1	1	1.43	1.35	1.1	-2.08	1.51	0.219	1.3	1.12	0.207	0.645	-0.44	-0.09	-0.906	1.63	1.53	2.07	0.268	-0.121	2.17	1.7	1.85	0.625	0.477	0.899	-0.443	0.823	2.12	1.09	-0.766	0.0875	0.797	1.88	-0.91	0.587	-1.38	-0.406	0.937	0.702	-0.419	1.6	1.38	-0.574	-0.383	0.577	1.92	0.888	-0.49
train_146	0	0	-1.51	-1.54	-2.56	0.313	-1.13	-0.524	-0.765	-1.48	-2.09	-0.934	-0.722	0.176	-2.67	-0.198	-0.617	-1.41	-2.35	0.0936	-0.191	-1.32	-0.519	-1.19	-0.913	-0.605	-2.92	-0.65	0.194	-2.22	-1.72	-0.579	-1.53	-1.47	-2.22	-1.32	-0.92	1.05	-1.89	-0.684	-2.12	-1.17	-1.13	-2.58	-0.866	-1.05	-0.288	-1.95	0.399
train_147	0	1	-0.726	1.57	-1.01	1.33	-0.244	1.03	1.13	0.286	0.449	-0.589	-0.114	2.28	0.429	0.519	-0.767	-1.28	-1.96	0.744	-0.364	0.338	-1.11	-0.773	-0.154	-0.738	0.464	0.518	-0.848	-0.0996	1.63	-0.862	0.0918	-0.281	-0.606	-0.268	0.0277	-0.854	0.435	-0.778	-0.702	0.577	0.253	0.496	0.777	-1.81	-1.26	-0.138	0.37
train_148	1	0	1.28	-2.05	-0.056	-1.14	0.973	-0.738	0.0521	1.8	1.45	-0.538	2.72	0.502	0.627	-1.1	0.16	-0.254	0.333	-0.429	-1.11	-1.19	-1.54	1.09	1.1	1.27	-0.275	0.7	1.62	0.206	1.15	-0.392	0.864	-0.641	-0.832	-0.2	1.68	-0.265	1.64	0.181	0.6	0.398	-0.852	0.628	-0.437	-0.935	1.66	1.62	-1.27
train_149	0	1	-1.65	0.84	-0.422	1.16	0.126	-1.54	-0.455	-0.248	-1.75	1.69	0.488	-0.66	2.04	-0.1	-1.21	1.04	0.562	3.53	0.502	-0.604	-0.159	0.298	0.46	1.3	-0.173	0.46	-0.54	-0.934	-0.771	0.465	-1.39	1.38	-1.75	0.097	1.05	-0.298	-0.0847	0.112	0.129	-0.797	-1.02	-0.617	0.362	1.03	0.842	-0.148	0.216
train_150	0	0	-1.87	-2.27	-0.261	-0.795	1.71	-0.928	0.02	-1.13	-0.574	-0.363	0.055	0.436	0.383	-1.71	-1.2	-0.153	-0.0348	0.00238	-1.05	-0.132	-0.462	-0.175	-0.0773	-1.12	-0.541	-0.166	-0.451	-1.14	-1.48	-0.214	-1.91	0.422	-0.997	0.261	0.899	-1.66	-0.491	0.182	-0.895	-0.149	-0.434	-1.77	-1.21	-1.1	-0.363	-0.637	-2.33
train_151	0	0	-1.76	-1.63	-1.66	1.3	-0.778	0.684	-1.8	-0.522	-0.566	-0.258	-0.617	-0.731	0.802	0.215	-1.52	0.488	-0.431	-1.4	-0.79	-0.626	-0.206	-1.18	0.819	-1.37	0.356	-0.719	0.617	0.411	-2.03	-1.78	-0.2	-0.734	-0.715	0.49	-0.186	-1.38	-1.11	0.364	0.346	-3.13	-1.74	-1.05	0.0898	0.964	-1.11	0.56	-0.918
train_152	0	1	-1.37	0.828	0.0186	2.46	0.461	1.75	0.974	0.163	0.242	0.818	0.0998	-1.06	-0.548	1.9	0.377	-0.259	-0.0704	-0.669	0.2	-1.04	-0.682	-0.0248	-1.21	1.44	-0.131	0.726	-0.146	-1.3	1.08	0.431	-0.907	0.75	-0.176	1.73	-1.31	0.126	1.35	0.712	0.348	-0.209	-0.403	-0.0891	-1	0.369	0.345	0.093	0.363
train_153	0	0	-0.867	-1.16	-1.19	1.71	-0.0413	-3.08	-1.15	0.625	1.46	0.364	-2.78	-0.301	1.11	-0.123	0.414	-1.46	-0.827	0.0972	-1.32	-0.878	-1.2	-0.343	-2.43	-0.589	-1.71	-0.0836	-1.17	-1.43	0.756	0.56	-2.55	-0.602	0.00401	-0.691	-0.0153	-0.829	-0.438	-2.04	1.16	-1.15	-1.36	-1.25	-0.239	-0.465	-0.869	-1.39	-2.52
train_154	0	0	-1.13	-2.33	-0.583	0.675	-0.444	0.449	0.0255	-0.0333	0.437	-1.64	-1.56	0.928	0.134	0.18	-0.0099	-0.798	0.139	-1.78	-0.874	-1.08	-0.304	1.11	-1.77	-1.55	-0.721	0.237	-1.25	1.13	-0.583	-1.04	-1.13	-0.144	-0.562	-0.365	-1	0.0594	-1.52	-0.805	-0.848	-0.622	1.08	0.162	0.249	-0.767	-1.37	-1.6	-0.0704
train_155	1	1	1.31	1.68	1.44	-1.85	-0.0179	0.797	0.512	-0.256	0.641	-0.168	0.585	-0.835	1.34	1.29	1.53	0.622	-0.0945	1.2	0.0949	0.133	0.35	0.115	1.42	-0.574	1.34	0.724	1.1	-0.00848	2.05	1.83	1.07	-0.114	0.212	0.72	-0.884	-0.0803	2.2	-0.125	1.37	0.535	0.243	2	-0.477	-0.469	1.08	1.13	0.685
train_156	1	0	0.433	-1.54	-0.00854	0.938	-0.309	-2.26	-0.5	-0.729	0.174	0.476	-0.808	1.17	-0.766	-0.366	0.00809	1.23	1	-0.877	0.358	-2.59	-0.0021	-0.609	-0.704	-1.77	0.815	0.295	-0.227	0.269	0.032	-0.038	-0.527	-0.477	-0.721	1.65	0.639	-1.47	-0.96	-0.273	1.42	-0.993	-0.0305	-0.592	-0.435	0.749	-1.24	-0.384	-2.09
train_157	1	0	0.548	-1.17	0.195	0.115	-0.455	-0.833	-0.238	-0.649	-0.249	1.08	-2.05	-0.987	-0.746	0.485	0.0347	-1.2	0.383	-0.281	-1.08	-0.0779	-1.12	-0.0609	-1.2	-0.267	0.11	-0.608	-0.637	0.761	0.324	0.421	-0.406	-0.222	-1.19	0.354	-1.15	-0.263	-1.01	0.188	0.478	-0.425	-0.362	1.21	-0.512	0.499	-0.574	0.0944	-0.103
train_158	1	0	1.55	-1.74	0.923	-0.249	-1.1	0.443	-1.49	0.0354	0.592	-1.35	-0.553	-1.19	-0.212	0.488	-1.39	-0.797	1.05	0.88	-1.13	-0.984	-0.616	1.68	-0.1	-0.505	-0.243	-1.18	0.0665	-0.856	0.992	-0.735	-0.436	0.202	-0.241	-0.47	0.345	-0.356	0.825	-0.0263	-0.416	-1.79	-0.938	0.09	0.258	1.62	-1.25	-0.391	0.193
train_159	0	0	-1.07	-1.27	0.162	0.187	-1.77	-0.214	-0.645	-2.78	0.737	1.09	0.768	0.683	0.811	-1.23	-0.404	0.815	0.857	1.12	0.207	-0.0447	-0.598	-0.0386	-0.981	1.26	0.803	1.48	-1.32	-1.31	-0.296	0.454	0.4	-1.44	-0.219	0.289	-0.196	0.0864	-0.374	0.0314	-0.32	0.319	1.3	-0.955	-0.794	0.00414	0.721	-1.65	1.03
train_160	0	1	-1.75	0.824	0.037	0.42	-0.17	0.409	1.15	-0.662	0.729	1.07	-0.97	0.267	-0.518	0.885	0.118	-0.87	0.0523	0.284	0.785	-1.71	-0.571	0.651	-0.594	0.596	0.824	1.12	2.06	0.405	-0.639	-0.344	-0.751	-0.326	-0.193	0.893	-1.48	0.365	-0.595	-1.1	-0.792	0.356	0.782	0.34	1.37	0.588	-0.744	-0.00821	0.499
train_161	1	0	0.0498	-1.6	0.737	-0.431	1.38	1.28	-0.88	-0.0875	1.97	-0.519	-1.03	-0.187	0.227	-0.901	-0.72	0.0488	-3.59	0.453	-0.188	2.13	0.465	-0.238	0.924	-0.517	-0.848	-0.855	0.72	0.092	0.522	0.000273	-0.316	-0.35	0.171	-0.953	0.303	-0.604	-0.452	-0.49	-0.413	-1.59	-2.3	-0.756	0.7	-1.15	0.726	0.203	-0.549
train_162	0	0	-1.02	-1.83	-0.307	0.814	-0.973	0.482	-1.5	-0.0616	-1.39	0.542	-0.706	0.296	-0.178	-1.36	0.291	-0.607	-1.05	-2.24	-0.336	-0.448	-0.301	-1.89	0.174	-0.544	-0.201	0.423	-1.72	-0.299	-0.43	-0.955	-2.02	-1.93	-1.54	0.661	0.563	-1.7	-0.753	-1.2	0.0417	-0.856	-0.571	1.7	-0.317	0.568	-0.00742	-1.28	-0.426
train_163	0	1	-1.48	1.72	-0.943	1.04	-0.0685	1.05	-0.3	-0.736	-0.307	-0.199	0.441	-1.31	-2.46	-0.862	-0.7	1.28	0.808	-0.0461	0.82	-0.95	0.348	0.479	0.172	0.67	0.0472	0.996	-0.318	1.32	1.36	0.436	0.984	1	-1.27	-1.19	0.761	0.349	0.656	0.941	1.84	-0.943	-0.0409	-1.56	1.64	1.02	-0.454	-0.269	-0.554
train_164	0	0	-2.18	-0.813	-0.511	1.47	-0.178	-0.838	-1.66	-1.35	-1.53	1.05	-0.785	-0.17	0.855	-0.893	-1.41	-2.33	-0.0243	0.33	-0.962	-0.311	-0.697	-0.334	-1.28	-0.858	1.56	0.953	-1.93	-1.01	-0.0739	-0.0772	1.11	-1.33	-0.197	-0.68	-0.408	-2.05	-1.26	-0.916	-0.872	-0.44	-0.991	0.178	-0.0498	-1.31	-1.07	-1.19	-0.903
train_165	1	1	1.3	1.5	1.1	-1.78	1.29	1.39	1.38	0.887	-0.923	0.886	0.000952	0.719	0.0536	1.73	0.846	0.243	0.559	1.84	1.06	0.599	2.04	1.95	0.119	0.918	-0.224	0.524	0.26	0.602	-1.26	0.865	1.24	0.963	0.559	0.0126	0.703	-0.259	0.656	2.21	0.0369	1.23	0.271	1.45	-0.888	1.57	-0.0468	0.79	1.51
train_166	0	0	-2.58	-1.35	-1.5	0.797	-0.0699	-0.58	0.282	-1	-0.789	0.75	0.137	-0.775	-1.65	-2.12	-2.5	0.839	-0.0543	0.749	-0.308	-0.315	0.363	-0.919	-1.79	-0.585	0.598	-0.711	-0.215	0.297	-0.608	-2.38	-0.299	0.0463	0.55	-0.627	-0.347	-0.785	-0.244	-1.78	-0.272	-1.55	-2.29	-0.65	-0.345	-1.05	-1.29	-1.04	-0.994
train_167	0	1	-0.824	0.0936	0.128	-0.0483	-0.656	0.536	1.41	0.759	0.934	0.0634	-0.433	-0.526	1.1	1.73	-0.413	-1.75	-0.646	0.483	1.39	-0.145	-0.403	0.604	0.0903	-0.989	1.26	1.35	0.488	0.246	-0.447	-1.05	0.465	-0.126	0.39	-0.526	-2.8	-0.703	-0.759	1.1	0.0447	-0.579	0.885	-0.705	0.00335	1.56	0.71	1.33	-0.233
train_168	0	0	-1.49	-2.32	-2.71	1.03	-0.26	-1.03	-2.03	0.891	0.384	-0.164	-0.895	-2.11	-1.74	0.517	-1.71	0.269	-0.0105	0.446	-0.516	-0.848	-1.14	-0.781	0.313	-1.96	-1.36	-0.224	0.163	-1.24	-2	0.611	-0.84	-0.784	-0.0443	-0.587	-2.04	0.343	-2.79	0.474	-1.69	-0.0984	-0.129	-0.143	-0.504	-0.732	-0.436	-1.29	-0.845
train_169	0	1	-0.615	-0.163	0.49	0.997	0.774	0.168	0.243	2.54	-0.731	1.09	1.43	0.259	-1.47	1.36	0.896	0.508	0.566	0.863	1.65	0.0737	-1.06	-0.513	0.848	-0.0257	0.765	-0.726	-0.382	0.333	0.608	-2.1	0.662	-0.614	0.455	0.533	-0.0487	0.548	0.0713	-0.412	0.276	-0.334	0.088	-1.37	-0.534	0.127	0.885	-0.304	0.321
train_170	0	1	-1.68	-0.202	-0.482	0.166	-0.871	-2.24	0.9	-0.506	-0.512	0.827	-0.406	-1.33	-0.285	-0.918	-0.0239	0.203	0.00443	0.188	-0.548	-0.321	0.237	0.341	0.0479	-0.934	-0.409	0.193	0.0292	1.25	-0.544	1.09	0.435	0.604	1.08	-1.03	0.168	-0.974	-0.0106	-0.571	1.1	0.936	-0.542	0.941	-2.38	0.0785	0.299	0.588	-2.43
train_171	1	1	0.629	2.33	0.605	-2.03	0.084	0.0382	-0.36	0.566	0.484	-0.0464	-0.156	2.02	-0.542	-0.6	1.48	1.71	-0.529	-0.00853	0.865	0.372	-1.31	0.169	-0.495	0.182	0.294	-0.853	0.287	-0.479	0.0792	1.55	1.79	1.68	1.75	1.38	1.35	2.52	0.0383	2.84	-0.394	0.966	1.11	-0.79	-0.929	1.46	0.135	-0.406	-0.449
train_172	0	1	-1.79	1.38	0.183	0.646	0.688	-0.771	-1.26	0.963	-0.535	0.297	0.292	-0.249	-0.0591	2.25	1	0.738	-1.23	0.0955	-0.187	-0.722	-0.679	-0.699	0.973	0.00182	-0.473	0.346	2.21	0.0893	-0.906	0.231	-1.98	-0.0673	0.499	0.314	0.567	0.894	-0.65	0.409	1.91	0.863	0.038	0.451	0.247	-0.398	-0.0687	0.69	-2.41
train_173	0	0	-2.02	-2.61	-1.57	1.37	-0.592	0.0392	-1.66	-2.01	-1.17	-1.14	-0.87	-1.68	-1.53	-0.672	0.246	0.34	-0.985	0.0167	-0.618	-0.578	-2.44	-0.919	-0.684	0.13	-1.05	-1.03	-2.69	-1.11	-1.04	-1.69	-1.18	-1.58	0.234	-1.7	-1.26	-0.994	-1.53	-0.13	-0.954	-1.29	0.159	-1.26	-1.02	-0.125	-0.854	-0.204	-0.602
train_174	1	0	0.14	-0.767	0.381	0.366	1.12	1.01	0.714	-0.249	-0.555	0.0578	0.91	0.688	-0.919	-2.12	1.91	-0.0999	0.411	-0.286	0.961	2.12	-0.584	1.88	1.7	-1.11	-0.606	-0.799	-0.482	0.268	-1.24	-0.217	0.0908	-1.13	-0.384	-0.905	1.29	-0.181	0.678	-0.831	-1.18	0.217	0.273	0.747	-0.752	0.0874	-0.0539	0.431	0.599
train_175	0	1	-0.789	0.423	-0.681	1.7	0.396	0.392	-1.16	0.674	-0.49	-0.268	0.044	1.71	1.12	-0.6	1.97	0.83	0.121	-1.7	-1.5	-0.275	0.159	1.21	-0.291	-0.241	0.81	-1.37	0.0605	1.21	-0.778	0.0762	-1	-0.000153	1.17	0.263	-0.0597	0.177	-0.108	-1.09	0.689	0.458	0.535	0.155	-1.21	-0.8	0.167	-0.833	2.71
train_176	0	1	-0.91	2.17	-0.764	0.318	-1.3	-2.21	-0.0762	0.044	-1.91	1.36	0.308	0.727	-0.714	-0.916	0.674	1.86	-1.26	1.39	0.852	1.32	-1.57	-1.07	0.354	-0.478	-1.1	0.878	-0.301	0.291	0.262	0.24	-0.751	1.28	-0.177	1.44	-0.861	0.167	0.267	-2.23	-0.738	-1.31	0.25	-1.12	0.591	-0.693	-0.739	-0.5	-0.133
train_177	1	0	1.15	-0.391	0.888	0.24	-0.869	0.679	1.53	-0.742	-1.33	0.766	0.225	0.609	-0.155	-0.988	-0.474	1.06	-0.0854	-0.412	-0.403	0.611	-1.02	-0.614	-0.492	-1.68	-0.537	-0.904	-0.186	-0.0227	-0.178	-0.396	0.261	0.0669	0.443	0.69	-0.344	1.28	-0.0141	-1.89	-0.481	0.434	-1.35	1.15	-0.749	1.36	0.221	-1.45	0.434
train_178	0	1	-0.248	0.763	0.182	0.743	-2.43	-0.533	2.86	0.966	0.657	1.61	-1.38	0.319	-1.97	0.097	-0.75	-0.331	-0.132	0.465	1.26	0.0179	-0.0317	0.412	-1	1.15	-1.11	0.0106	0.853	-0.315	-1.2	2.27	-0.558	-0.0967	-0.833	0.899	1.19	0.521	-0.923	0.673	-0.739	-1.13	0.0997	-0.0261	-0.235	1.13	-0.629	-0.00726	0.679
train_179	1	1	0.733	2.11	1.89	-1.86	0.939	1.44	2	2.21	1.42	0.879	-0.0315	0.643	-0.906	1.37	0.106	0.689	0.489	-1.17	1.02	-0.33	1	-0.225	1.57	0.904	1.6	-0.633	0.316	0.458	1.25	2.01	-0.837	1.41	2.02	-0.91	-1.71	1.97	-0.881	0.601	0.119	0.396	2.62	0.914	1.05	0.614	1.04	0.394	1.44
train_180	1	0	2.35	-0.517	0.47	-0.774	0.854	-0.778	0.252	0.105	0.429	-0.261	0.841	0.0281	0.229	0.247	-0.165	1.06	0.77	-0.134	0.259	-0.396	1.65	1.31	1	-0.135	-0.0228	-0.142	-0.212	-0.349	-1.35	-1.09	-0.325	-2.43	0.731	-0.669	0.397	0.0314	0.597	-0.406	0.636	-0.608	-2.3	-0.261	-0.0291	-0.655	0.69	0.858	-1.43
train_181	0	0	-1.78	-1.78	-1.83	0.377	-1.67	-0.38	0.225	-1.05	0.43	-0.753	-1.64	-0.6	-2.14	0.782	0.0163	-1.19	-0.884	-1.32	-1.25	-1.2	-0.886	0.69	-1.06	-1.36	-1.47	-0.623	0.472	-2.36	-0.818	-0.592	-1.05	-0.774	0.226	-1.88	-0.676	-2.14	-1.21	0.175	-0.319	-1.29	-0.593	-0.459	-0.907	-1.73	-1.38	-2.07	-1.6
train_182	1	1	1.21	1.45	0.933	-0.953	-0.656	0.594	0.448	1.42	-0.269	-0.44	1.61	-0.136	1.35	0.0326	1.8	-0.189	-0.177	0.458	1.7	1.32	0.954	2.66	0.782	0.818	1.04	-0.0795	0.752	1.79	0.355	1.01	0.149	0.864	0.233	0.234	0.424	0.202	1.85	-1.12	0.952	-0.323	1.29	0.559	0.205	0.821	0.264	2.75	0.945
train_183	0	0	-2.17	-1.31	-1.47	-0.708	-1.93	-0.277	-0.845	1.14	-0.769	0.0806	-0.797	-0.682	0.751	-0.0194	-0.971	0.181	-1.29	0.297	-0.177	-2.45	-1.03	-0.362	-1.84	-0.844	-1.6	0.443	0.994	-1.22	0.0574	-0.671	-0.336	0.544	0.503	-0.819	-0.613	-0.0731	0.317	-0.825	-0.652	0.00216	-0.069	-0.336	0.497	-2.09	0.136	-0.568	0.283
train_184	1	0	1.75	-1.88	-0.209	-0.387	-0.177	0.432	-0.967	-1.28	0.984	-1.55	-1.86	-1.79	0.803	-1.44	0.485	-2.22	-1.88	-1.09	0.821	2.75	0.202	0.226	0.355	0.614	1.31	0.339	0.753	0.0371	0.965	-0.653	-0.51	0.13	0.0208	0.446	-0.996	0.777	-0.754	0.512	-2.82	0.366	-0.737	0.79	-0.706	0.359	0.299	0.618	-1.96
train_185	0	1	-0.154	0.936	-0.632	-0.857	-1.57	-1.71	0.0779	1.16	-1.28	1.22	0.0709	-0.642	-0.17	-1.04	-0.737	-0.696	-0.824	-0.0234	-1.89	-1.61	2.01	-0.464	-0.0789	0.438	1.36	0.075	0.622	0.703	0.0353	0.134	-1.75	-0.142	1.68	-1.98	0.592	0.777	-1.13	-1.03	0.563	-0.977	0.369	0.0179	0.0128	-1.93	-0.323	-0.212	0.0975
train_186	0	1	-1.54	1.05	0.543	1.35	-0.333	-0.885	-0.405	1.99	0.263	1.3	0.106	0.0186	0.204	0.0151	-0.15	-0.682	1.27	-0.665	0.953	1.91	0.569	-0.016	0.39	0.0981	-0.231	-0.0385	0.202	0.674	2.81	-1.77	0.512	0.139	0.795	-0.0105	0.258	-1.14	0.104	-0.54	-0.62	0.835	-0.553	1.02	1.34	0.114	0.312	0.305	2.05
train_187	1	0	1.94	-2.05	-0.338	0.437	0.752	2.03	0.989	0.411	-0.667	-1.49	-0.787	0.24	1.42	1.18	1.7	-1.25	-0.862	-1.19	-0.799	-0.937	0.437	-0.346	-0.395	0.206	-0.758	-0.195	1.66	1.85	-1.48	-0.304	1.38	0.312	1.11	1.37	-0.895	-0.829	0.239	1.74	-1.37	-1.52	-0.27	-0.206	-0.891	-0.158	-1.92	1.34	-2.41
train_188	0	1	-0.938	1.62	-0.146	-0.848	0.0595	0.475	-0.837	0.717	-0.325	-0.2	-0.924	-0.266	-0.213	-0.119	0.647	0.339	-0.46	-0.146	0.043	-0.963	-0.519	0.162	-0.906	-0.509	0.433	-0.588	-0.297	-1.09	0.212	-0.352	0.31	0.577	-0.659	-0.311	-0.522	0.594	-1.85	0.0717	-0.912	0.689	0.756	-0.319	1.12	0.0887	-0.862	0.513	0.0407
train_189	1	0	0.0866	-1.56	-0.194	0.283	-0.792	0.276	-0.702	-0.27	-0.848	-0.144	-1.42	0.439	0.241	-0.944	-1.16	-0.0585	-0.409	2.85	-1.97	-0.83	1.06	-1.79	-0.392	1.84	-1.04	-1.38	-0.394	-0.706	-1.42	0.181	0.518	-0.43	-0.786	0.949	-0.748	1.23	0.822	-0.672	-0.869	-1.46	-0.12	-0.347	-0.93	-1.21	-1.57	0.117	-0.126
train_190	1	0	0.313	-1.04	1.12	-0.88	2.44	1.63	1.75	-1.37	-0.592	1.2	-1.82	-1.16	0.824	0.295	-1.04	-0.13	-0.191	0.705	-0.851	0.283	-0.739	0.893	-0.0926	1.71	-0.254	0.87	0.188	2.23	-0.384	0.856	0.102	-0.917	0.443	-1.01	-2.22	-0.842	-0.418	0.128	0.532	-0.0491	-1.08	0.0525	0.537	-0.662	-1.03	1.55	-1.52
train_191	0	1	0.155	1.66	-0.938	0.108	-0.752	-0.441	-0.163	0.659	0.553	-0.437	0.324	-0.747	-0.667	0.646	-0.346	1.43	1.46	-0.807	1.27	-0.19	-0.45	-0.623	-0.843	1.47	0.00797	2.31	-0.293	0.827	0.309	0.37	0.775	0.00809	1.27	0.506	0.439	0.0903	0.794	-0.271	1.75	0.845	-0.79	-0.907	1.89	-0.191	0.0421	-2.58	1.8
train_192	1	0	1.04	-1.67	0.117	-1.59	1.89	-0.395	-0.803	-0.768	0.501	-0.947	-0.706	1.22	0.274	0.251	0.751	-0.971	1.23	1.04	0.827	1.27	0.844	-0.0695	-0.193	0.498	0.0646	-0.0736	0.36	-0.825	1.4	0.0133	1.52	-1.05	-0.455	0.663	0.483	0.397	0.988	0.453	-1.44	-0.837	-0.134	0.585	0.33	0.692	-0.601	0.394	0.0195
train_193	0	0	-1.49	-1.02	-0.942	1.4	-0.889	-0.464	-1.35	-1.11	-1.21	0.66	0.0889	-0.958	0.228	1.32	-0.0597	-0.441	-1.09	-0.298	0.6	0.509	-0.29	-1.39	0.857	0.472	0.854	-0.297	-0.559	-0.231	0.167	-0.301	-0.509	-0.0282	-1.03	0.486	1.31	-1.18	-0.319	-1.41	0.161	-1.53	-2.21	-0.842	-0.594	0.724	0.115	-0.239	-1.66
train_194	0	0	-1.96	-2.04	-0.354	-0.536	-1.44	-0.781	0.327	-1.03	-1.11	-0.115	-0.618	-0.922	-0.793	-0.692	-1.26	-1.05	-0.241	-0.913	-1.57	0.224	-2.14	-1.58	-1.35	-0.343	-0.635	-0.703	0.00668	-1.47	-1.63	-1.66	-0.63	-1.13	-0.792	-0.0182	0.01	0.879	-1.31	-2.13	0.359	-0.159	-0.245	0.671	-1.03	0.18	-1.49	0.0117	-1.08
train_195	1	0	0.121	-0.186	-0.995	-0.0469	1.17	-0.254	-0.5	0.49	0.302	0.244	-0.455	-2.04	-0.615	-0.538	-1.4	0.406	-0.451	0.512	-0.38	0.595	0.17	-1.13	-0.128	-0.714	0.205	-0.36	-0.123	-0.21	0.793	-0.379	0.921	-1.01	-2.35	0.812	0.221	0.587	0.519	0.448	-0.695	0.22	-0.202	0.354	-1.28	0.29	1.47	0.717	-1.88
train_196	0	0	-1.79	-0.872	-1.5	1.04	0.326	-0.543	-0.719	-0.834	-1.7	-0.798	-0.106	0.545	-0.456	0.0117	0.758	0.784	0.908	0.639	-0.782	-0.875	1.05	-0.551	-0.923	-0.91	0.77	-0.699	-0.23	-0.567	-0.903	-1.19	-0.245	-0.813	-2.48	-1.41	-0.0396	0.151	0.652	-2.43	-1.29	-1.18	-0.938	0.149	-0.128	-1.03	0.7	-1.69	-0.757
train_197	1	1	1.84	0.86	1.79	-0.176	1.9	0.687	0.567	-0.497	0.207	1.18	-0.138	-0.146	2.03	0.416	0.843	1.46	-1.58	-0.693	0.808	-0.425	1.18	0.375	0.714	1.15	2.03	-1.32	1.06	0.999	1.6	-0.331	0.888	-0.921	1.5	-0.847	0.671	-0.529	0.105	0.485	-0.118	-0.245	-0.583	2.75	2.8	1.15	1.04	2.04	0.896
train_198	0	1	-0.376	2.11	-0.758	-0.206	-0.465	-0.101	-1.02	-0.421	0.144	-1.59	0.665	-1.36	0.0482	-0.106	0.895	-0.752	-0.157	-0.983	2.08	0.139	0.587	-0.843	1.54	1.04	0.201	0.221	-0.0501	-0.0187	0.818	0.85	0.984	-2.13	0.773	-1.09	-0.569	1.58	0.695	0.307	0.812	-0.0184	-1.04	-0.549	-0.589	0.113	0.21	-0.253	-0.0481
train_199	1	0	-0.347	-1.06	0.908	0.915	2.47	0.124	-0.204	-0.517	-0.672	-0.897	-0.756	0.505	0.418	0.464	-0.501	0.131	-0.282	0.385	-0.565	1.21	0.609	0.754	0.501	0.229	1.18	1.14	0.369	-1.1	0.271	0.875	-1.75	-0.614	-0.958	1.97	-0.566	1.25	-0.792	-0.0383	1.21	1.36	0.453	0.0684	1.4	-0.805	0.224	-0.0273	-0.277
train_200	1	1	1.63	0.6	0.71	-0.289	2.68	0.384	0.589	1.46	-1.31	1.37	0.749	0.476	0.371	1.51	0.14	0.418	-0.0701	0.451	-0.00415	0.288	1.37	0.148	0.154	0.262	0.916	1.19	0.0404	0.162	1.19	0.363	-0.526	1.12	0.222	0.507	0.604	1.12	-0.417	1.25	2.69	1.73	1.68	0.935	-0.988	-0.0133	-0.667	0.0952	1.97
train_201	0	1	-1.24	1.78	0.521	0.591	-0.713	-0.143	0.132	0.333	-0.326	0.112	0.12	0.227	1.62	0.118	-0.605	-0.218	1.09	0.527	-0.187	0.458	-0.818	-0.305	-1.11	-1.06	-0.764	-0.296	0.0684	-1.18	-0.469	0.994	-0.0175	0.0212	0.175	-0.328	-1.22	-1.09	1.72	0.319	0.938	-0.35	1.58	-0.102	0.877	-0.494	0.944	1.04	1.42
train_202	0	1	-0.953	0.818	-0.51	0.951	-0.253	0.147	-1.1	0.561	2.06	1.92	-0.103	0.0027	-0.459	0.0184	-1.62	-0.614	0.634	0.00994	-0.137	1.59	1.25	0.563	-0.861	0.0308	0.183	0.828	-0.114	0.802	0.396	2.24	-0.593	0.669	-0.762	-0.813	-0.905	1.82	-0.569	0.402	1.42	0.624	-0.737	1.34	-1	-1.09	-0.0684	-1.05	0.914
train_203	1	0	1.73	-2.81	1.22	-0.827	0.873	0.997	0.0104	-0.292	0.849	-1.33	0.474	0.648	0.117	1.43	0.641	1.77	0.583	0.719	-2.07	0.377	0.848	-0.724	-0.913	0.393	0.336	1.19	-0.618	0.322	1.14	-0.586	-0.407	0.481	-0.562	-0.907	0.00216	-1.17	-0.956	-0.12	-1.36	0.354	-1.26	-1.39	1.69	-0.289	0.049	1.21	-0.251
train_204	0	0	-1.66	-1.48	-2.62	0.197	-0.474	-1.52	-0.908	-0.888	-2.44	-0.0883	0.98	0.734	0.236	-1.62	-1.09	-1.25	1.21	-1.51	-0.999	-0.757	-1.77	0.129	-1.66	0.405	0.262	1.52	0.911	-0.96	-2.83	0.509	0.589	-0.582	-0.596	-0.631	-0.88	-0.0452	-0.616	-0.125	-0.466	-0.787	-0.792	-1.28	0.946	0.217	-1.26	-2.12	-0.298
train_205	0	1	-1.52	0.285	-0.596	-0.107	-0.202	-0.81	-1.37	-1.04	0.312	-0.917	1.95	-0.0693	-0.515	0.262	-1.44	-0.0629	0.0171	-0.984	-0.968	-0.253	-0.694	-1.06	-0.781	-1.53	1.03	-1.76	-0.931	0.114	-1.02	-1.57	-0.446	0.0974	0.197	-1.01	0.295	-0.542	-0.568	1.6	0.13	-0.59	0.187	0.117	-1.44	-1.06	0.792	0.567	-0.191
train_206	0	1	-0.0717	0.795	0.429	-0.73	-1.17	0.186	0.421	0.00751	-0.848	-0.277	0.0445	0.76	1.87	0.499	0.288	-2.22	0.0595	0.537	0.322	-1.59	0.715	-1.33	0.585	-2.21	0.794	-0.547	1.2	0.386	0.673	-0.407	-0.0497	0.432	-0.731	-1.35	0.748	-1.01	0.663	0.652	2.28	-1.43	1.68	1.12	0.512	0.348	-0.55	-0.334	0.231
train_207	1	0	-0.159	-1.22	0.234	-0.798	1.41	1.19	-1.09	-1.91	-0.572	-0.697	0.54	-1.16	-1.6	-0.134	-0.512	0.157	-0.1	-1.2	0.406	0.554	-0.278	-0.179	-0.166	0.361	0.891	0.774	0.363	-0.721	0.222	-0.683	0.418	1.88	0.0167	0.416	1.37	0.066	0.639	0.379	0.637	2.21	0.523	2	-0.359	-1.38	0.451	-1.33	-2.1
train_208	1	1	2.27	2.52	1.04	-0.311	-0.0921	0.997	0.894	-0.888	1.32	0.106	-0.0111	-0.0365	0.105	1.49	1.3	-0.714	0.915	0.715	1.29	1.67	0.606	0.103	-1.47	-0.193	1.91	-0.99	0.00901	1.65	1.39	1.41	0.445	1.48	-0.424	2.08	0.642	0.139	1.17	0.262	0.693	0.794	0.353	2.8	0.147	2.47	1.05	-0.53	0.417
train_209	1	1	2.54	1.83	2.11	-0.56	0.37	0.985	2.16	0.51	2.17	0.958	0.579	0.49	1.1	0.232	0.215	1.02	0.735	1.38	0.3	-0.00721	0.545	0.427	-0.598	-0.593	1.05	-1.38	0.768	-1.34	-0.0468	0.565	1	0.789	0.687	-0.0789	0.215	2.6	-0.0256	0.343	1.68	1.15	1.61	0.818	-0.0474	2.57	0.586	0.949	0.466
train_210	0	0	-2.48	-1.37	-2.35	1.14	-1.43	-0.396	-0.676	-0.124	-1.73	-0.925	0.106	-0.693	0.263	-1.19	-0.399	0.206	-2.12	-0.917	-0.928	-1.17	-0.612	-0.388	-0.902	0.229	2.11	-2.24	-1.28	-1.24	-1.36	-0.0165	1.21	0.139	-0.513	1.04	-1.27	-0.251	-2.06	0.667	-0.0884	0.682	-0.409	-0.32	-0.283	-0.885	-1.66	-0.701	-0.752
train_211	1	0	0.388	-2.2	0.271	-1.62	-0.00879	-0.26	-0.514	-0.885	-0.667	-0.01	1.55	0.198	-1	0.477	1.01	0.102	0.339	-0.958	-0.674	0.23	-1.8	0.568	-1.02	-0.617	-0.681	0.712	1.22	-0.937	-0.886	-0.91	-0.282	-0.756	0.934	-0.837	-0.325	0.604	-1.58	-0.485	-0.573	-0.944	0.607	-0.448	0.174	-0.548	0.295	-0.825	-0.869
train_212	1	1	1.08	0.54	1.11	-1.24	0.242	-0.593	-0.48	2.33	1.06	-0.234	-0.476	0.0612	0.0665	1.32	1.36	0.798	2.2	0.207	1.65	0.285	-0.0887	1.02	0.0293	-0.867	0.083	-0.576	0.191	0.226	1.4	1.12	-0.12	0.432	0.896	-1.19	1.38	2.03	1.82	0.609	0.435	1.21	-0.35	0.375	-0.634	-2.18	-1.54	-0.716	0.229
train_213	1	1	1.17	-1.47	-0.29	-1.23	1.24	-0.00325	1.07	-0.803	-0.033	0.624	-0.667	-0.666	0.429	0.883	1.24	-0.992	0.5	-0.29	-1.02	-0.777	-0.0534	0.061	0.478	1.1	0.711	-0.153	0.513	-0.115	2.14	0.0463	1.18	1.62	0.994	0.498	-0.401	0.377	2.27	0.533	0.422	1	-0.182	0.692	-0.585	-0.0851	-0.365	0.381	0.464
train_214	1	1	1.97	1.59	1.06	-0.46	-0.136	0.663	-0.421	0.904	-0.771	-0.092	-0.245	1.26	0.852	1.55	0.938	0.58	-1.46	1.73	0.266	0.687	0.146	-1.77	0.0417	0.262	0.635	-2.29	1.27	0.726	1.45	0.634	1.16	-0.282	1.11	0.49	0.988	-0.347	0.507	0.976	-0.373	2.33	0.586	0.0793	1.43	-1.06	1.59	0.684	-1.19
train_215	1	1	1.99	1.51	1.73	-1.1	2.68	0.44	1.19	1.04	0.634	0.411	0.951	0.423	1.02	1.14	-0.535	1.28	1.12	1.2	0.0433	0.186	0.00952	1.25	0.0955	1.43	-0.147	0.54	1.56	0.184	0.599	0.112	0.986	1.82	-0.457	0.581	1.51	0.11	1.89	1.54	1.01	-0.33	-0.196	0.863	-0.667	-0.389	-0.0355	0.491	0.372
train_216	1	1	1.08	1.89	0.21	-0.75	1.1	-0.265	0.0331	-0.0146	-0.0965	-1.02	-0.0336	-0.846	1.65	0.35	-0.0451	0.0348	1.3	1.16	1.44	-0.895	-0.681	1.17	0.37	1.33	1.2	-1.15	1.03	-0.143	-0.699	-1.24	-0.599	0.708	-1.44	0.745	0.784	-0.84	1.82	-0.0569	1.05	-0.445	0.482	0.756	-2.03	1.01	-0.0547	1.43	-1.01
train_217	0	1	-1.62	0.636	-0.235	0.984	-1.04	1.42	-0.262	-1.7	-0.18	0.0268	-0.029	-0.0692	-0.515	-0.592	1.11	-0.947	-3.3	-1.08	1.38	0.932	0.676	-0.593	-0.829	-0.403	0.486	-0.375	-0.88	-0.246	0.214	-0.677	0.259	-0.125	0.543	-0.688	0.241	-0.467	1.37	1.16	0.408	1.38	1.21	0.916	1.24	-0.869	-1.55	0.833	0.858
train_218	1	1	1.94	2	0.84	-0.814	-0.38	0.335	0.625	1.06	1.98	0.216	0.402	1.37	0.761	1.5	1.33	1	0.583	-0.325	0.534	0.839	0.484	1.52	1.01	1.88	0.813	0.595	0.571	1.01	1.02	1.66	0.795	-0.111	0.365	1.55	0.565	0.521	0.0972	0.929	0.156	1.46	0.215	-0.643	0.245	0.0821	0.448	1.6	0.803
train_219	0	1	-1.8	1.54	-0.624	0.682	-2.45	-0.384	0.816	-0.0566	0.208	0.476	0.874	-0.203	-0.338	-1.94	-0.0889	-1.05	0.0363	1.43	0.0751	-2.21	1.22	0.898	-1.26	0.526	0.778	1.13	-0.475	1.4	-0.0892	1.62	0.197	-0.503	-0.189	-0.244	0.339	-0.309	1.51	0.995	1.08	0.764	-0.535	-0.761	0.811	0.0891	-2.4	-0.773	-0.118
train_220	1	0	0.352	-1.79	-0.542	-0.222	1.67	-1.4	-0.112	0.301	0.183	0.102	0.42	-0.648	0.245	1.51	0.862	-0.292	0.575	-1.42	-0.846	-0.918	-0.979	-0.994	-0.809	-0.0551	-0.598	-1.98	-0.103	0.16	-0.758	-1.14	-0.451	-0.93	-0.97	0.323	-0.125	0.466	-2.26	0.812	-0.568	1.57	0.331	0.572	0.441	0.775	0.498	0.042	-0.91
train_221	1	0	0.336	-0.904	0.215	0.265	1.4	0.273	-0.176	-0.135	-0.914	-1.18	-0.579	1.16	0.107	0.319	1.2	-0.583	0.15	-0.346	1.43	0.332	0.71	0.79	-0.737	0.335	-0.451	-0.55	-0.675	-0.765	0.916	-0.905	0.966	-2.26	1	-1.25	0.75	-1.15	0.76	-1.34	-1.52	1.81	0.363	0.0381	-0.242	1.92	-0.396	-1.21	0.059
train_222	0	1	-1.5	1.19	-0.757	0.457	-0.8	-1.19	-0.259	-1.5	-1.36	-1.21	0.0153	0.0379	0.276	-0.00666	-1.09	-0.842	-1.33	-0.178	1.45	0.51	1.82	-1.81	-0.562	-1.46	-0.741	2.02	-0.425	-2.05	-0.138	-0.235	-0.0141	-1.83	-2.23	-0.172	-0.26	-0.453	-0.682	-1.76	0.126	0.335	1.04	0.493	-1.19	-0.423	-2.01	-0.225	0.585
train_223	1	1	1.16	0.902	1.32	0.0113	-0.922	-0.667	1.39	0.452	0.784	-1.06	0.25	1.06	-0.129	0.242	-0.318	-0.0285	1.93	1.66	0.959	1.05	0.191	0.299	0.476	-0.427	0.264	0.549	1.66	0.949	-0.0817	-2.21	2.03	-0.265	0.919	1.25	0.864	1.08	0.693	1.81	0.39	1.76	-0.577	-0.298	-1.09	-0.22	1.24	-0.8	0.405
train_224	1	1	1.25	0.658	1.34	-1.34	-0.922	0.966	1.46	2.66	1.83	1.08	-1.01	-0.712	-0.929	0.986	0.383	1.62	-0.998	-0.652	0.495	0.284	0.93	1.89	0.0657	2.48	0.0815	-1.18	0.365	0.845	1.13	0.376	2.05	0.0535	0.539	-0.785	0.39	2.26	-0.0438	0.258	0.506	2.38	1.85	1.11	1.08	1.43	-0.351	2.07	1.02
train_225	0	1	-1.77	0.955	0.25	1.38	-0.616	-0.806	0.748	-2.47	0.13	-0.601	0.781	-0.516	0.2	-0.37	0.444	0.707	1.6	-0.543	-0.0277	0.698	0.259	-0.649	-0.0623	-0.45	-1.66	0.715	0.742	-0.237	-0.812	-0.338	-0.653	0.769	-0.239	-0.0106	1.2	0.408	-0.822	0.703	-0.00148	-1.05	0.0811	0.3	2.11	-0.489	-0.378	-0.392	0.0435
train_226	1	0	0.947	-0.591	0.306	-1.51	0.449	0.587	0.707	-1.18	1.9	-0.385	0.72	-0.938	0.268	-1.22	0.298	0.256	0.485	-1.89	1.05	-0.299	-1.17	-1.46	-0.719	0.109	-0.489	-0.633	-0.199	-0.473	-0.0636	-0.484	-0.744	-0.358	-0.509	2.01	0.854	-0.507	-0.16	-0.348	-0.941	-1.16	0.839	-0.829	0.947	0.116	-1.32	-0.217	-0.344
train_227	1	1	1.04	1.21	0.632	-1.66	-1.14	1.24	1.16	2.15	1.04	0.0155	-0.612	0.699	0.906	-0.0768	1.28	-0.308	0.111	1.09	0.686	-0.125	1.47	0.209	0.521	-1.04	-0.477	0.718	0.0585	-0.355	-0.24	1.88	-0.043	1.21	0.113	-1.34	0.124	-0.395	-1.62	0.807	2.01	1.38	-0.0917	1.67	0.901	0.645	1.89	1.22	3.2
train_228	1	0	0.27	0.276	0.153	-0.106	1.11	-0.153	2.04	-0.072	-0.767	0.0294	-1.23	0.653	0.0535	-0.328	-1.13	-1.37	0.392	-0.312	-0.28	0.341	-0.0242	-0.617	-0.384	0.397	0.461	-0.453	-1.14	-1.15	0.346	-0.593	-0.222	-0.812	0.133	-0.999	-1.11	1.07	-0.938	-0.75	-1.98	-0.9	-0.699	-0.546	-0.276	0.232	1.23	-0.526	-0.939
train_229	0	1	-1.42	0.709	-0.114	1.99	1.11	0.128	0.942	0.804	0.587	2.22	1.52	-0.0414	0.219	0.347	1.88	0.676	-0.463	0.0399	0.798	-0.622	0.984	0.974	0.864	-0.194	0.251	-0.57	0.16	-0.438	0.255	-0.0378	-0.988	0.367	-0.0913	-0.364	0.386	0.214	-0.372	2.03	1.04	-0.859	0.791	-0.802	0.516	-1.21	-0.25	-1.35	0.543
train_230	0	1	-1.28	0.477	-0.55	0.376	-1.74	-0.993	-0.0621	1.06	-0.611	-0.0652	0.652	-0.912	-0.27	1.71	0.0355	-0.274	-0.48	0.195	-1.55	0.931	-1.31	1.68	0.819	-0.271	1.24	-1.48	0.43	-0.935	-1.42	-0.391	1.93	-1.41	-1.35	-0.499	1.33	1.59	-0.332	0.682	-0.442	0.501	1.36	-0.248	-1.51	0.938	-2.1	0.0489	-0.0729
train_231	0	0	-1.21	-2.58	-2.06	0.325	-0.408	-0.891	-2.74	-0.462	0.144	-0.733	-1.11	-0.99	-0.416	-0.158	0.892	0.849	-1.49	-0.85	-2.56	-0.514	-2.18	-0.725	0.816	-1.35	-1.4	1.04	-1.08	-1.82	0.399	-0.397	-0.809	-1.52	-1.22	-0.0953	0.28	-3.11	-1.16	0.201	-0.086	-0.607	1.9	-0.576	0.111	0.0249	0.0814	-0.213	0.158
train_232	1	0	1.58	-0.991	0.714	-2.23	0.304	0.753	-1.23	-0.957	-0.831	0.828	-0.347	-1.23	0.361	1.96	-0.0418	-0.653	0.226	-0.759	0.495	-1.25	-0.511	-0.038	-0.259	-1.04	-0.376	0.218	0.182	0.0721	1.65	-0.049	-0.612	-0.0424	1.13	-0.563	0.505	-1.45	-1.15	-1.09	-1.32	-0.588	-2.02	1.28	-1.97	-0.0276	-0.348	-0.508	-1.08
train_233	0	1	-1.38	1.37	0.374	0.197	0.634	0.696	0.439	-0.523	0.461	0.227	0.49	1.17	0.544	-0.304	-0.0656	-1.24	0.435	-1.6	0.498	-0.898	-0.991	-0.443	0.563	0.593	-1.54	0.958	-0.91	2.53	0.604	-0.000313	0.0312	-0.545	0.322	0.409	0.692	-0.854	0.522	-0.0589	0.759	-1.85	-2.16	0.635	-0.293	0.925	-0.225	-0.503	0.981
train_234	1	1	1.28	2.24	1.45	-1.24	0.394	-0.268	1.01	0.0913	0.632	-0.21	1.03	-1.88	0.117	0.611	0.223	0.957	0.191	0.934	-0.102	0.223	1.56	2.19	0.722	0.04	-0.113	0.25	-1.15	0.716	0.0261	-0.299	1.51	0.178	1.59	-0.0922	-0.385	1.02	0.745	1.75	0.558	-0.521	0.982	-0.668	-1.54	0.718	2	0.03	1.79
train_235	0	1	-1.17	0.397	-0.0225	-0.16	-1.25	-0.498	-0.286	-0.266	0.742	0.489	-0.639	-0.543	0.195	-1.22	-0.729	-1.62	1.26	0.439	-0.928	-0.862	-0.494	-0.074	-0.448	-1.24	-0.41	-2.33	0.369	-0.815	-1.84	-0.145	0.511	-0.635	-0.539	-0.156	0.0239	1.22	-0.353	0.199	-1.81	-0.711	-1.06	0.0124	0.525	0.253	0.802	-1.56	-0.839
train_236	1	0	1.4	-0.963	0.394	0.0912	0.324	-1.12	0.433	0.957	-0.234	-0.454	-0.124	-0.422	0.355	0.667	2.11	-1.71	-0.175	0.653	0.019	-1.5	1	0.0893	-0.694	1.67	-0.153	-0.41	-0.289	-1.12	-0.295	0.765	0.392	0.288	0.584	-0.401	-0.272	1.21	0.319	0.426	0.68	1.86	-0.201	0.242	-2.69	0.0522	-0.838	0.493	-1.06
train_237	0	1	-1.2	0.518	-0.842	1.39	0.612	-0.364	-1.74	-0.368	-0.266	0.936	-0.234	0.673	-0.142	1.26	-0.719	0.196	0.212	0.955	-0.318	-0.949	-1.15	0.0528	-0.382	-1.77	-0.754	0.845	-0.442	0.33	0.208	1.98	0.365	1.37	1.03	-0.39	-0.0116	-1.08	0.486	-0.626	-0.521	-0.75	-0.813	-0.306	1.09	-0.346	0.0811	-0.36	0.728
train_238	1	1	2.34	1.52	1.37	-1.41	1.78	1.12	0.587	1.27	1.07	0.612	0.652	1.84	-0.507	0.674	0.619	0.561	1.83	0.56	-0.0833	1.08	0.423	1.27	-0.00368	-1.82	1.96	0.475	-0.432	0.632	1.22	0.233	0.611	-0.157	0.699	2.46	-2.04	-0.116	-0.233	0.0952	1.35	1.19	2.39	0.0292	2.18	1.28	2.28	0.0215	0.556
train_239	0	1	-1.12	1.03	-0.0266	-1.34	0.0864	-0.868	-1.91	0.258	-0.0106	0.597	-0.844	1.93	-0.598	-2.08	-0.369	-0.0739	-0.516	-0.339	0.466	0.46	0.104	0.595	0.16	-0.552	-0.0205	0.103	-0.351	-0.854	-0.686	0.0147	-2.31	-1.83	0.0875	-1.28	-1.25	0.609	0.333	-1.17	0.503	-1.43	0.0508	0.225	-0.438	-0.0813	-1.41	-2.33	-0.489
train_240	1	1	1.08	2.2	0.505	-0.278	0.0991	1.74	1.51	0.856	0.516	-0.924	1.5	1.91	0.392	-1.56	0.314	-0.895	0.864	1.65	0.0925	-0.00184	0.102	0.0366	0.708	1.17	2.08	-0.967	0.797	1.25	-0.967	0.96	-1.01	0.864	1.61	-0.318	0.704	0.0104	-1.13	0.327	0.253	-0.762	1.7	0.542	0.593	-0.811	1.02	1.81	1.86
train_241	0	0	-0.449	-1.96	-0.0485	0.911	-0.673	-0.749	0.434	-0.334	-0.421	-0.0547	-1.36	-1.92	-0.299	-0.308	-2.24	-0.294	-1.1	-1.11	-0.332	-2.69	0.371	-1.98	-0.694	-1.29	0.0956	1.26	1.03	0.282	0.901	-0.25	-0.0906	1.86	0.0812	1.8	-0.182	-0.692	-0.364	0.725	-1.45	-0.328	-1.77	-0.0673	-1.43	1.72	-1.91	-0.525	0.613
train_242	0	1	-2.23	1.13	-0.518	-0.212	0.946	0.461	-0.366	0.468	1.64	-1.32	1.17	0.0695	-1.61	-0.874	0.613	0.385	-0.368	-0.344	0.882	0.431	0.0241	0.423	-0.665	0.585	0.854	-0.618	-1.48	0.000157	-1.56	-1.38	-0.224	-1.57	0.0107	1.8	-0.998	0.811	0.291	-1.27	1.04	0.645	0.281	-2.99	-0.00036	0.658	-0.325	-0.691	0.638
train_243	1	0	1.65	-2.05	0.263	-0.556	0.883	-0.881	0.464	-0.801	-0.115	1.15	0.245	-0.532	-0.247	0.193	-1.19	2.16	0.247	0.961	-0.23	-1.8	-0.369	-1.95	1.1	-0.478	-1.74	1.43	0.931	0.0272	-0.693	-0.33	0.695	0.0127	0.454	-0.0281	1.1	0.648	-0.576	-0.881	-1.12	0.143	-0.118	1.55	1.28	-0.398	0.685	0.601	0.0996
[truncated: 54 more columns]
