# Supplementary material for: A multimodal ConvNeXt-Tiny deep learning model for simultaneous prediction of IDH mutation and Ki-67 expression in gliomas
Source: PLoS One. 2026 Jun 26;21(6):e0351757. doi: 10.1371/journal.pone.0351757 (PMC13308780; doi:10.1371/journal.pone.0351757)
Supplement: S1 File — This file contains the de-identified tabular data underlying the findings of this study, including cohort assignments, clinical variables, molecular labels, extracted radiomics features, deep learning features, model prediction signatures, and numerical data used to generate the figures and tables. (ZIP) [file pone.0351757.s012.zip › Radiomics_train__T1CE_train_radiomics.csv]

sample_id	y_idh	y_ki67	T1CE_firstorder_Energy	T1CE_firstorder_Entropy	T1CE_firstorder_Kurtosis	T1CE_firstorder_Maximum	T1CE_firstorder_Mean	T1CE_firstorder_Minimum	T1CE_firstorder_Skewness	T1CE_firstorder_Variance	T1CE_shape_MeshVolume	T1CE_shape_VoxelVolume	T1CE_shape_SurfaceArea	T1CE_shape_SurfaceVolumeRatio	T1CE_shape_Maximum3DDiameter	T1CE_shape_Maximum2DDiameterSlice	T1CE_shape_Maximum2DDiameterColumn	T1CE_shape_Maximum2DDiameterRow	T1CE_shape_MajorAxisLength	T1CE_shape_MinorAxisLength	T1CE_shape_LeastAxisLength	T1CE_shape_Elongation	T1CE_shape_Flatness	T1CE_shape_Sphericity	T1CE_shape2D_MeshSurface	T1CE_shape2D_PixelSurface	T1CE_shape2D_Perimeter	T1CE_shape2D_PerimeterSurfaceRatio	T1CE_glcm_Autocorrelation	T1CE_glcm_JointAverage	T1CE_glcm_ClusterProminence	T1CE_glcm_ClusterShade	T1CE_glcm_ClusterTendency	T1CE_glcm_Contrast	T1CE_glcm_Correlation	T1CE_glcm_DifferenceAverage	T1CE_glcm_DifferenceEntropy	T1CE_glcm_DifferenceVariance	T1CE_glcm_JointEnergy	T1CE_glcm_JointEntropy	T1CE_glcm_Imc1	T1CE_glcm_Imc2	T1CE_glcm_Idm	T1CE_glcm_MCC	T1CE_glcm_Idmn	T1CE_glcm_Id	T1CE_glcm_Idn	T1CE_glcm_InverseVariance	T1CE_glcm_MaximumProbability
train_001	0	1	0.454	-0.729	-0.68	1.22	-0.636	0.443	1.57	-0.812	-0.443	0.8	0.603	-1.63	-0.622	-0.213	0.661	1.91	0.275	0.658	-0.757	-0.156	-1.21	-0.896	0.196	-0.0846	1.34	-0.7	1.38	0.905	-0.521	-0.904	0.058	0.762	-0.931	0.172	-0.414	-0.286	-0.171	-0.114	-0.00913	-0.959	0.756	0.0461	-0.62	-0.692	-0.945	0.0493	-0.084
train_002	0	1	0.0825	-0.625	-1.44	-0.951	-0.306	-0.424	-1.21	-0.289	-0.499	0.297	-0.785	1.28	0.285	-0.305	-1.43	1.01	-0.662	-1.31	-0.373	0.971	0.41	0.099	0.843	-2.16	0.358	0.137	-0.473	-0.616	0.902	-1.93	0.713	-0.0985	-0.865	1.33	1.22	-1.53	-0.105	0.459	-0.608	-0.586	-0.423	-0.216	0.947	0.00893	-0.3	0.889	0.456
train_003	0	1	-0.0963	-0.0506	-1.75	-0.0807	-0.321	-1.69	1.48	0.572	-0.293	-1.76	-0.367	-0.906	0.597	0.135	-0.227	-0.451	-0.169	1.09	-0.424	-0.799	-0.395	0.232	1.67	-0.537	-0.0207	0.932	0.626	0.0519	1.79	-1.27	-0.0724	-0.174	1.38	-0.808	-0.499	-0.943	0.662	0.192	-1.19	1.02	0.851	-0.0626	0.946	0.875	-0.179	-2.51	0.49
train_004	1	0	-1.5	0.634	1.61	0.429	0.0419	0.574	-1.69	0.224	0.137	0.279	-0.372	0.441	0.642	0.14	-0.51	-0.104	0.0661	1.21	0.958	0.82	0.716	0.766	0.0894	-0.506	0.855	-0.192	-0.873	0.439	0.884	0.908	-0.295	-0.28	0.966	-0.596	-1.55	-1.35	-1.13	-0.0323	-0.08	0.792	-0.755	0.149	-0.824	-2.52	0.872	-0.987	-0.749
train_005	0	1	0.128	0.342	-0.509	-0.619	0.102	0.222	1.85	0.122	1.51	-0.472	-1.15	0.503	0.399	-0.258	0.643	0.577	-1.7	-0.847	1.28	1.29	-0.427	-0.952	0.428	0.0554	0.379	-0.4	1.3	-0.357	0.848	1.1	-0.608	-2.75	0.264	-0.801	0.0884	0.821	-1.49	-0.622	1.05	1.37	0.729	0.0177	0.0133	-1.53	-2.39	-0.252	-0.688
train_006	0	0	-1.51	2.71	-2.19	0.246	-0.373	-1.82	-1.5	-0.29	-0.381	-0.766	-0.83	-1.41	-0.564	-0.963	-0.281	-0.582	-1.64	0.0785	-1.97	-0.821	-0.989	-1.26	0.172	-0.0121	-0.38	0.222	-1.06	-0.689	-0.0488	0.338	-0.975	-0.0604	-0.438	0.12	0.851	-0.0699	-2.53	-1.63	-1.27	-0.283	-0.135	-0.594	-0.856	-1.15	-0.446	-3.35	-1.14
train_007	0	0	-1.57	1.33	-1.19	-1.52	0.143	-0.721	-0.833	-0.774	-0.733	-1.1	-0.28	-0.0428	-0.549	-2.28	-0.958	-1.45	-0.3	-1.89	0.34	-0.718	-1.33	-1.04	0.122	-0.465	-1.6	-0.365	-2.09	0.269	-1.09	-0.52	-0.889	0.0735	-1.14	1.07	-0.771	-0.197	-1.52	-2.06	0.299	-1.26	-2	-0.627	-0.704	-1.81	-2.37	-0.153	-0.203
train_008	0	0	-2.24	0.88	-1.61	-0.809	-1.63	-0.317	-1.82	-1.71	-2.51	0.849	-1.94	0.422	-0.659	-0.276	-0.582	-2.29	-0.329	-0.552	0.908	-2.03	1.86	-1.18	-0.607	-0.999	-0.659	-1.71	-0.233	0.276	0.0236	-0.899	-1.6	-0.652	0.0756	-0.319	-1.13	0.681	-1.39	-1.26	-0.376	-0.316	-1.08	-0.784	-1.61	-1.66	-1.33	-0.569	-0.815
train_009	0	0	-1.96	2.04	-2.18	-0.447	-1.96	1.17	-1.83	0.99	0.0199	-0.15	-1.36	-0.751	-0.365	-1.75	-1.23	-0.145	0.0329	-0.605	-0.0764	-1.16	-0.47	-1.99	0.893	0.113	0.309	-1.16	0.595	-1.61	-1.71	-2.35	-0.631	-0.0234	-0.653	-1.58	-1.7	-0.567	0.103	-1.36	-1.5	-1.95	-0.912	0.526	-0.262	-0.0454	-1.22	-0.694	-0.763
train_010	0	1	0.735	0.485	-1.96	0.112	2.39	-1.97	-1.14	-1.06	1.44	0.581	0.967	-0.661	-0.526	0.138	-0.459	-0.394	0.825	-0.258	-0.113	-0.0136	0.306	-1.91	0.00605	1.56	-0.777	0.694	-0.769	-0.0477	-0.977	-1.39	-0.207	-0.308	-0.444	-0.304	-0.701	0.837	0.12	-0.501	-2.24	-0.18	0.724	0.0535	0.954	-0.547	0.498	-0.384	-0.66
train_011	1	0	-1.53	0.615	0.938	1.03	0.124	0.464	-0.8	1.89	-1.85	0.252	-1.75	1.41	0.412	0.599	2.2	-0.513	-0.811	1.32	0.807	1.78	-0.312	-0.402	-0.248	1.26	0.725	-0.524	-1.23	-0.54	0.616	-1.32	-1.54	0.867	-0.81	1.15	0.447	0.0965	0.501	0.222	-1.66	-0.597	-0.647	0.398	-0.133	-1.85	0.869	0.535	-0.286
train_012	0	1	1.01	-0.248	-0.395	0.518	1.03	0.0662	-1.15	-1.2	1.19	0.509	0.92	-0.533	0.623	-0.14	-1.91	1.29	-0.137	-0.465	-1.9	-0.264	-0.104	-0.247	-0.104	-0.379	1.27	-0.429	1.77	1.25	-0.442	2.66	-1.04	-0.425	0.733	0.198	1.82	1.78	0.244	-0.91	-0.929	-0.0917	0.207	-0.156	1.28	0.562	1.81	0.78	-1.34
train_013	0	1	0.492	-0.159	-1.74	-0.816	1.56	-0.496	0.342	-0.0577	-1.33	0.271	1.45	0.649	-0.496	0.376	0.923	-0.685	-2.24	-0.247	-1.32	-1.57	0.236	-0.638	0.000903	-0.572	0.304	1.03	-0.0749	-0.522	0.212	0.9	1.11	0.314	0.39	-0.167	-1.24	0.535	0.486	0.161	0.604	0.0963	-0.352	-1.02	-0.412	0.542	0.808	1.18	1.41
train_014	0	1	0.302	-0.304	-0.654	-0.257	0.193	0.674	-1.5	0.897	-0.559	-0.419	-0.159	-0.227	0.812	0.0809	0.0394	0.461	0.196	0.705	-0.167	-0.228	-1.33	0.0551	1.43	0.043	-0.385	-0.934	1.21	1.88	0.699	0.109	0.502	-0.609	-0.136	0.605	0.0236	0.215	-1.14	-0.209	1.38	-0.0395	-0.0577	0.365	0.464	0.0614	-1.83	-0.169	0.464
train_015	1	0	-0.956	1.65	1.34	-0.306	-0.535	-0.102	0.278	-0.246	-0.887	0.333	-1.09	-0.514	1.54	-1.29	-0.146	0.79	0.818	-0.0408	0.0246	1.38	-1.27	1.28	0.258	-0.674	-1.74	0.236	-1.15	-0.651	-1.01	0.32	0.26	-1.26	0.14	2.81	0.534	0.249	0.517	0.107	-0.854	-0.0619	1.36	-0.191	1.88	-0.465	-0.572	1.26	-0.705
train_016	0	0	-1.83	1.57	-0.908	-1.46	-0.359	0.444	0.0635	-1.02	-0.953	-0.627	-0.275	0.472	0.327	0.485	0.786	0.502	-1.78	1.05	-0.999	-0.929	-0.247	-0.218	0.207	-0.727	0.118	-0.924	0.297	-0.779	0.146	-1.57	-0.221	0.122	-0.546	-2.01	-1.5	-0.0234	-0.231	0.696	-2.38	0.0528	-0.379	0.00663	0.0632	-0.0164	-1.37	-0.833	-1.71
train_017	0	1	-0.0922	-0.335	-1.62	-1.29	0.261	-0.713	-0.752	-0.591	0.21	-0.278	0.137	0.653	0.415	-1.14	0.192	0.499	0.504	0.946	0.769	0.717	-0.825	-2.17	-0.711	-1.34	-0.755	-1.15	-1.6	0.408	1.71	0.195	0.056	2.15	0.417	-0.88	0.517	-2.01	0.365	-0.265	-0.539	-0.094	0.613	-0.241	0.562	-0.151	-0.0681	-0.697	-0.708
train_018	1	1	2.9	-1.78	1.95	0.536	0.465	3.04	0.279	0.33	0.219	-0.174	-0.157	0.982	0.606	0.679	1.08	0.993	1.72	-0.823	0.381	0.535	0.155	1.08	0.895	0.534	-1.52	0.0385	0.0769	-0.198	0.354	1.1	-0.925	1.53	2.09	0.455	0.395	0.682	2.33	1.27	0.568	1.04	2.26	0.616	-0.0899	0.246	0.891	0.759	0.589
train_019	0	1	0.118	-0.576	-1.06	-0.937	-1.53	-0.146	-0.153	-0.136	0.343	-0.457	0.116	0.951	-0.34	-1.35	-0.161	-1.18	0.9	0.0605	-0.468	-0.325	-1.22	-0.098	-0.289	-0.536	0.469	-0.0565	0.788	0.469	-0.417	-1.66	-0.883	0.561	0.98	1.07	0.763	0.89	0.41	0.3	0.617	-0.654	-1.05	0.421	-0.581	0.213	0.796	0.113	1
train_020	0	1	1.34	-0.184	-0.75	0.424	-2.67	0.792	-0.282	1.46	0.14	0.367	0.207	-1.2	0.542	-0.0716	0.985	0.134	0.251	-1.05	-0.114	-0.648	-0.604	-0.972	-0.782	-0.284	0.131	-2.81	-0.249	-0.51	1.63	-1.18	0.193	1.53	-0.278	-0.213	-0.47	-0.926	-1.4	-1.44	-1.11	-0.596	-1.66	1.07	-0.219	-0.787	0.211	-0.682	1.06
train_021	1	1	2.14	-1.63	2.24	0.475	1.31	-0.761	-0.308	-0.425	0.729	-0.0441	3.35	-0.176	0.324	0.469	-0.385	-1.15	1.25	-0.123	1.3	0.403	0.0806	-0.0382	-0.644	-0.117	-0.716	0.848	-0.431	1.75	0.546	0.658	0.149	1.34	1.04	-0.0363	0.511	0.574	-0.00169	-0.311	0.908	1.38	-0.402	2.65	1.47	-0.95	-0.402	-0.378	-0.511
train_022	1	1	1.93	-1.31	1.51	2.66	0.912	1.23	-0.0648	-0.638	0.14	-0.107	1.46	-0.0473	0.889	-0.000772	1.72	0.718	0.641	0.953	1.89	0.263	0.732	3.21	-0.0913	-0.171	1.35	-0.376	0.709	-1.31	1.3	0.0816	2.04	1.24	0.489	1.16	1.06	-0.382	0.162	0.528	1.9	0.483	0.682	0.32	-0.0252	0.162	0.717	-0.186	0.734
train_023	0	0	-2.63	3.11	-0.66	0.497	-2.4	0.416	-0.117	0.995	-0.24	-0.979	-1.95	-0.321	-1.33	-0.541	-1.35	0.602	-0.788	-1.01	-0.753	0.593	-1.16	0.175	-0.271	-2.43	3.08	0.0432	-0.352	-0.714	0.661	-0.0155	-1.03	0.657	1.71	0.262	-1.12	0.715	1.14	-0.209	-0.837	0.22	-0.861	-1.21	-1.37	-0.599	0.268	-2.75	-0.0948
train_024	0	1	0.68	-1.37	-1.1	-0.901	-0.97	0.0111	0.772	-0.305	1.54	-0.000148	1	-0.906	-0.794	0.88	0.89	-0.108	-0.962	-0.75	0.62	-1.58	-0.0612	0.409	-0.0924	-1.02	0.836	-0.315	0.249	-0.47	1.38	-1.05	-1.18	-0.599	-0.283	0.0389	-0.0773	-0.348	0.643	-0.76	0.292	0.102	-1.87	0.907	0.973	0.489	0.503	-1.34	-0.569
train_025	0	1	0.156	-1.33	-0.457	-0.519	-0.56	0.897	1.46	-0.608	0.188	0.0106	-0.651	-0.296	-1.3	-0.383	-0.883	0.184	0.912	0.754	1.01	-1.26	0.301	0.745	0.334	-0.353	-0.374	-0.491	-0.742	-1.8	1.66	0.526	0.78	0.676	-0.223	1.09	-0.896	-0.171	-0.351	1.08	-0.294	0.522	-0.29	-1.64	-2.07	-1.12	-1.08	-0.806	0.585
train_026	1	1	1.6	-2.68	1.25	1.17	1.46	0.774	-0.333	0.398	1.8	-0.403	0.955	0.438	1.72	0.751	1.51	0.773	-0.124	1.59	0.477	1.02	1.84	0.679	-0.721	0.8	-0.327	0.72	-0.563	0.434	-1.57	0.999	0.493	-0.733	-0.427	1.06	-0.613	-0.485	3.43	0.773	0.683	1.06	0.518	0.575	1.13	-0.339	1.5	0.387	0.938
train_027	0	1	0.158	-0.0439	-0.903	-0.716	0.107	0.318	0.516	-0.117	2.27	-0.022	1.23	0.493	-0.961	-1.17	0.213	-0.202	0.0319	0.443	-0.593	-2.19	0.775	0.185	0.739	-0.973	0.494	-0.296	0.687	-0.596	2.22	-0.901	-0.877	0.326	2	-1.72	-1.35	1.43	-0.0504	1.76	1.88	0.183	0.181	-0.165	-0.682	1.11	-0.00859	-0.466	0.0259
train_028	0	0	-0.773	2.37	-0.786	-0.941	-1.11	-1.52	-0.345	-0.72	-0.754	0.759	-1.31	1.11	0.326	-2.75	0.487	0.164	-0.628	-0.697	0.774	-1.05	-1.26	-0.86	0.395	0.0729	2.69	-0.464	-0.973	-1.24	-0.389	-1.08	0.662	-0.876	1.43	-0.0862	-0.751	0.116	-1.4	0.352	-2.06	-0.463	-0.39	-0.635	-1.18	-0.87	-0.56	0.145	-0.552
train_029	1	1	0.984	-1.19	0.836	0.427	0.979	-0.458	0.928	1.34	-0.261	-0.567	1.15	2.02	1.27	1.05	-0.0966	0.516	1.17	0.363	-0.278	1.23	0.543	1.26	0.494	2.26	0.491	1.17	0.362	-1.12	-0.835	0.715	-1.73	-0.746	-0.83	0.524	1.67	0.343	0.875	0.0613	0.0884	2.2	-0.46	-0.00182	0.772	0.272	0.669	-0.0814	1.28
train_030	0	0	-2.03	2.41	-1.26	-0.633	0.217	-0.988	-0.0338	-1.81	-0.537	-1.26	-0.651	-0.75	-0.84	-2.66	-1.88	-1.08	-1.84	-1.6	-0.5	-0.77	0.131	-0.516	-1.99	-1.82	-0.0707	0.4	-1.85	0.131	-1.74	-2.06	0.0586	-1.11	-1.39	-0.39	-0.173	-0.879	-0.981	-0.271	-2.11	-0.209	-0.278	-0.567	-0.21	-0.862	1.03	-2.26	-3.21
train_031	1	1	1.74	-2.54	0.59	1.05	0.214	0.797	-0.718	1.6	1.32	0.686	0.0169	0.4	0.846	0.159	0.124	-0.48	1.21	-0.123	1.48	-0.342	0.179	0.0105	1.25	1.5	-0.755	-0.148	2.52	1.53	0.827	-0.208	2.64	0.439	-0.216	-1.08	0.207	-0.688	-0.308	-0.141	0.209	-0.0917	0.874	1.57	0.806	-0.169	0.778	0.522	1.38
train_032	0	0	-2.16	1.59	-1.2	-0.403	0.227	-1.43	0.447	-0.054	-1.34	-1.89	-0.576	-1.62	1.28	0.199	-0.121	-2.52	-1.39	-0.399	-0.215	-0.562	-1.63	-1.33	1.8	1.28	-0.611	-0.615	-0.251	-0.475	-0.0209	0.124	0.586	-2.35	0.987	0.188	-1.32	-0.968	-2.4	0.754	-0.158	-1.12	0.776	0.393	0.0869	-0.0642	-0.039	-1.83	-0.72
train_033	0	1	1.35	0.423	-0.913	-0.0634	-1.43	-0.682	-0.404	1.41	-0.254	-0.0111	-0.922	0.301	1.19	-1.11	-0.391	-2.12	-0.374	-1.59	-0.179	-0.988	1.14	-0.637	0.353	0.396	-0.212	-1.04	0.47	-0.481	-1.45	-1.54	-0.446	-0.255	-0.489	-1.1	0.0418	-0.33	0.376	-0.207	-1.67	0.141	-0.505	1.67	-0.189	-2.63	0.267	0.0615	-1.16
train_034	1	0	0.145	-0.237	0.179	1.61	-0.787	0.37	0.276	0.967	0.423	-1.45	-0.362	-0.705	-0.0058	1.76	-0.972	0.21	-0.969	-0.411	0.443	-0.0765	1.91	0.715	1.36	-2.46	0.823	-0.995	0.544	1.04	0.203	1.34	0.936	-0.501	1.03	-0.663	0.754	-1.55	-0.491	0.405	-0.326	0.346	0.866	-0.228	-0.211	-1.36	-0.649	1.29	0.341
train_035	1	0	-0.722	0.201	0.645	-0.499	-0.58	-1.16	-1.62	0.235	0.853	-0.21	-1.22	-0.515	0.0174	0.386	-0.398	-1.29	0.421	-0.652	0.292	0.0481	-0.526	-0.118	0.0095	-0.956	0.232	-0.362	-0.186	0.542	-0.956	-0.905	0.555	0.584	-0.182	-1.6	-0.908	0.2	-0.114	-1.16	0.853	0.676	0.244	0.664	0.67	0.182	0.551	0.8	-1.34
train_036	0	1	0.848	-0.371	-1.24	-0.931	1.19	-0.0916	-0.304	0.55	0.497	0.88	0.0309	0.145	0.251	1.08	-0.245	-0.968	-2.06	0.543	-0.0405	-0.562	-1.02	-1.41	-0.125	0.548	1.37	0.0552	0.647	-0.524	-1.38	-0.877	-0.71	-0.786	0.507	-0.071	-0.104	0.434	0.994	0.815	-1.03	-1.25	-1.47	0.853	0.229	1.15	0.115	-0.00834	-0.342
train_037	0	1	0.635	-0.5	-0.465	-1.26	-1.34	-0.45	-0.0645	-1.35	-0.469	-0.509	0.181	0.148	-1.53	0.894	-0.38	-0.594	1.27	-0.0556	-0.652	1.58	0.728	-0.702	-1.27	1.2	-0.138	0.738	-0.557	0.219	-0.468	-1.09	-0.338	0.296	0.272	0.21	0.402	-0.494	0.385	0.584	1.13	0.931	0.0464	1.41	-0.397	1.61	0.474	1.14	1.49
train_038	1	0	-0.24	0.112	0.528	-0.109	0.724	-0.536	-0.304	-1.66	-0.152	1.49	-0.876	-1.99	0.25	0.205	1	0.0679	1.04	-1.8	1.37	-0.439	-0.222	0.0232	-0.019	-0.0974	0.332	0.484	1.11	-0.634	-0.0185	-0.161	0.795	0.436	0.0786	-0.844	0.64	-0.859	-1.63	-0.00197	-1.39	-2.67	-1.46	-0.134	-0.221	-0.905	-0.488	-0.243	-0.3
train_039	0	1	0.117	0.568	-1.61	0.172	-0.26	-0.945	-0.0419	0.259	-1.59	1.78	0.135	0.215	-1.52	0.85	-0.234	-0.707	0.947	0.586	0.314	-0.164	1.78	0.699	0.188	0.865	-0.863	-0.474	0.3	-0.338	-0.151	0.671	-0.029	0.143	-0.0898	0.411	-0.682	0.564	0.0363	-0.561	0.0616	-0.395	-1.45	0.74	-1.57	0.936	-0.706	0.301	0.127
train_040	0	0	-2.46	0.717	-2.67	-2.19	-1.25	0.23	-1.49	-1.33	0.00644	-2.14	-0.0426	-0.0216	-0.000166	0.517	-1.01	0.239	0.0349	-0.444	-1.8	-1.21	0.624	-2.5	-2.23	-1.83	-0.625	-0.201	-1.05	-0.607	0.406	-1.51	0.351	-0.387	0.906	-1.72	-0.601	-0.278	-1.18	0.3	-1.2	-3.31	-1.6	-0.533	-0.296	0.142	-0.984	-0.381	-0.574
train_041	1	0	-0.407	0.541	0.843	-0.385	0.318	-0.984	-0.373	0.563	-1.32	0.127	0.221	-0.274	-1.03	0.652	1.28	-0.0995	0.0545	0.29	0.161	0.522	-0.776	-0.385	-0.997	1.11	0.191	-0.341	-1.84	-0.298	-1.31	0.603	2.11	-0.805	-0.0144	0.204	-1.16	-0.344	1.41	-1.67	-1.11	-1.42	0.663	-1.45	-0.775	0.903	-0.153	-0.497	-1.54
train_042	0	0	-1.12	1.45	-1.51	-1.58	-0.154	-0.667	0.58	-3.51	-1.94	-0.737	-2.21	-1.99	0.266	-1	-1.18	-1.55	-1.88	0.824	-0.636	-0.295	0.148	-2.01	0.0917	-1.15	-0.0974	-0.729	-0.524	-3.25	0.342	-0.00248	-0.295	-1.38	0.0164	-1.62	-0.42	-0.161	-2.99	-0.674	-0.598	0.741	-1.04	-0.996	0.0654	-0.00557	0.193	-0.797	0.943
train_043	0	0	-1.45	1.5	-2.31	-0.777	-0.728	-0.442	-1.77	-1.88	-1.65	-0.551	-1.05	-1.09	-0.347	0.0731	-0.342	-0.318	-0.225	-1.53	-0.755	-1.46	-1.72	-1.39	-1.33	0.414	-0.0677	0.728	-0.64	0.469	-0.412	-2.1	0.9	-1.25	-0.177	-1.13	-0.703	-1.8	-2.69	-1.54	-0.964	-0.231	-0.169	1.15	-1.69	-0.179	-0.512	-1.12	-0.99
train_044	1	0	0.155	0.999	0.565	-0.0654	-0.453	1.98	1.19	-0.945	-0.483	0.452	-0.784	0.139	1.23	-1.06	0.454	-0.00114	-0.0967	0.572	-0.235	0.364	-0.578	-1.05	-0.442	-0.655	0.192	0.746	2.7	1.13	-0.0565	0.0621	-0.801	1.58	-0.103	-0.117	-0.77	-0.199	0.361	-0.322	0.449	0.245	-0.301	-0.192	0.604	1.36	0.274	-1.1	-0.251
train_045	0	0	-2.22	2.35	-1.87	-0.518	0.537	-0.581	1.32	-0.628	-1.62	0.481	-1.05	0.347	0.317	-1.35	-0.899	0.0367	-0.905	-0.76	-0.729	-0.796	-0.453	-1.27	1.13	-0.812	0.979	-0.539	-1.08	-0.521	-0.488	-2.49	-0.492	-0.452	-0.616	0.711	-0.541	0.183	-1.07	-0.122	-0.636	-0.683	-0.481	-0.863	-0.416	-1.39	-2.13	-0.956	-1.74
train_046	0	0	-2.21	1.51	-0.203	-0.461	-0.92	-0.47	0.763	0.214	-0.16	-0.801	-0.0361	-1.42	-1.21	-0.807	-0.755	0.33	-1.63	-1.39	0.115	-0.406	-0.994	0.435	-0.228	-0.125	1.91	0.462	-1.56	-0.00964	1.35	-0.406	-1	0.205	-0.364	-1.83	-0.636	1.19	-2.27	-0.967	-0.148	-0.244	-0.549	0.458	-0.387	-0.619	-0.308	-0.4	-0.333
train_047	0	0	-2.45	1.54	-2	0.247	-1.25	-2.42	-1.21	-1.29	-0.978	0.694	0.262	-0.0357	-0.452	1.68	-0.746	-1.01	-0.405	-0.895	0.927	-1.4	-0.234	-1.96	0.2	-2.03	0.16	-1.14	-1.39	-0.0854	0.16	-0.962	-0.674	-1.56	-2.67	-0.321	-0.846	-0.595	-1.11	-1.72	-0.345	-1.04	0.944	-0.0443	-1.9	-1.38	-2.03	-0.973	0.666
train_048	0	0	-1.93	1.13	-2.4	-2.37	0.159	-1.26	-0.988	-0.997	0.0775	0.187	-0.0149	-1.85	-0.269	-1.77	-1.1	-0.297	-1.45	-1.14	0.654	-0.204	-0.631	-2.12	-0.119	-0.136	-0.714	-1.02	-0.941	-1.01	-2.44	-0.0366	0.201	0.075	-1.42	-1.25	-1.87	-0.708	-1.49	-0.567	-2.18	-1.28	-2.83	-1.68	-3.16	1.41	-0.879	-1.31	1.46
train_049	1	1	1.17	-1.62	2.22	2.76	0.701	1.41	1.42	1.81	0.294	-0.569	-0.316	0.923	-0.764	1.55	0.271	1.47	0.957	0.539	0.989	1.54	0.479	1.64	0.585	-0.329	-0.47	-0.261	-0.652	0.967	0.68	-0.22	1.91	0.886	-0.908	1.04	0.283	-0.258	1.16	1.03	-0.0616	0.297	0.611	-0.505	1.11	1.83	0.367	0.442	0.32
train_050	1	1	2.2	-1.06	1.24	-0.277	1.08	1.19	2.04	1.79	1.11	0.922	0.93	1.31	0.379	2.64	2.23	-0.804	-0.0574	1.39	2.07	-0.698	1.66	2.4	1.5	-0.289	1.1	0.621	2.14	0.425	-0.149	-0.488	0.967	1.23	-0.129	0.251	1.83	0.519	-0.0507	0.412	0.832	2.37	0.428	0.51	2.64	1.99	0.434	1.51	1.26
train_051	1	0	-0.0307	1.05	0.594	0.66	-0.506	-0.919	-0.27	-0.211	-0.0519	-0.093	0.0928	1.22	-1.11	0.657	1.56	0.342	-0.236	-0.458	0.397	-0.61	2.16	0.911	-0.773	-1.38	-0.638	2.74	0.216	-0.14	-2.64	0.432	0.277	-0.856	-0.152	0.275	0.0244	0.83	0.266	0.032	0.416	-0.296	1.05	1.38	1.75	1.6	-0.839	0.532	0.871
train_052	1	1	1.4	-1.47	1.74	0.765	0.289	0.172	-0.564	0.457	-0.852	-0.00528	0.0992	1	-0.0203	0.445	0.473	-0.682	-0.0976	1.74	0.646	-0.66	0.545	1.66	0.00897	0.899	-1.86	0.122	1.12	0.512	-0.81	0.302	1.03	0.48	0.405	1.55	1.24	1.9	1.54	3.11	-1.22	0.697	-0.224	-0.113	1.43	-0.265	0.29	-0.67	1.74
train_053	1	0	0.132	0.759	0.828	-1.97	0.149	-0.129	1.46	-1.75	0.49	0.28	0.23	-0.408	-0.979	-0.293	-0.474	0.239	0.839	-0.0648	0.218	-0.79	0.97	0.863	0.344	-0.731	0.0885	0.679	-1.25	0.937	-1.42	0.261	-0.473	0.899	-0.75	0.495	0.198	0.0438	-1.1	-1.39	0.734	0.327	0.895	-0.852	-1.27	-0.78	-1.58	0.00958	0.242
train_054	0	1	-0.136	-0.667	-0.535	0.0142	-0.0829	-0.548	-0.834	-0.191	0.328	1.62	-1.22	-2.43	1.3	-0.521	-1.47	0.961	1.58	0.136	-0.96	-0.475	0.648	0.389	-0.366	0.0396	-0.244	0.455	-0.502	0.111	0.186	0.0555	-0.625	-0.517	-0.0739	-1.62	0.221	0.258	-0.513	-1.05	0.331	-0.605	-0.714	-0.281	-0.457	0.831	-0.133	0.139	0.97
train_055	1	0	-0.593	1.06	-0.179	-0.582	-1.28	-1.22	-1.8	-2	-0.899	-0.368	0.916	0.366	-2.36	-1.75	-1.09	-0.71	0.238	-0.354	-0.67	0.429	0.575	-0.581	0.764	-1.32	1.4	0.375	0.749	1.49	-1.87	1.43	-2.75	1.41	0.475	-0.307	-1.15	0.622	1.39	-1.52	-1.11	-0.365	0.604	0.134	0.151	-0.744	-0.695	0.828	0.514
train_056	1	1	1.51	-1.96	1.68	0.234	0.986	1.76	2.28	1.14	-0.538	0.273	0.433	0.232	-1.95	0.319	-0.119	-0.00563	0.676	2.04	1.11	0.239	0.818	0.394	-0.0529	0.632	1.18	1.72	1.12	1.14	0.458	0.261	1.33	0.0306	-1.26	-0.0768	1.01	1.59	-0.0184	1.52	1.28	1.13	-0.13	-1.79	-0.0298	2.46	2.38	0.676	0.726
train_057	1	1	2.14	-1.94	2.2	0.205	-0.0647	-0.777	0.757	0.491	1.31	-0.518	1.04	0.918	-0.754	-0.797	0.34	1.74	-0.472	0.297	0.895	0.606	2	1.81	-1.23	0.321	-0.489	-0.253	1.27	1.25	-0.346	2.96	0.222	0.0865	0.37	0.888	-0.469	1.05	0.588	-0.715	-0.143	2.23	-0.99	-1.28	0.715	0.117	-0.265	1.87	1.3
train_058	0	0	-1.02	2.47	-2.03	0.382	-1.62	0.194	-1.03	0.209	0.639	-0.475	-1.18	-0.608	-0.158	-0.881	0.562	-1.11	-0.0379	0.0229	-1.32	0.518	-0.815	-0.915	-0.583	-1.73	0.0464	-0.342	-1.77	-0.653	1.19	-0.682	-1.97	-1.57	1.64	-0.566	-1.01	-1.64	-1.31	0.537	-1.74	-1.57	0.162	0.587	-0.231	-0.0218	-0.8	0.232	-0.657
train_059	1	1	1.42	-1.76	2.21	-0.524	0.856	1.45	0.166	1.44	0.73	-1.75	1.81	1.32	0.98	0.0641	-0.66	0.429	-0.177	-0.00125	0.261	0.858	0.249	0.216	0.0401	0.464	1.15	0.854	-1.28	1.45	-1.24	2.11	0.141	1.32	0.869	-0.52	0.368	1.22	0.121	0.611	0.043	-0.0688	0.728	-1.79	-1.23	1.24	0.143	0.803	1.13
train_060	0	1	1.04	-0.626	-1.75	-0.257	-2.18	0.273	0.0808	0.759	0.0823	-1.23	-2.02	-0.444	-0.0346	-0.00333	-0.669	0.293	0.252	0.0439	-1.16	-0.911	0.27	0.943	-0.896	-1.04	-0.966	-0.789	0.43	-0.624	-0.9	-0.161	0.704	-0.366	2.42	-0.621	-0.458	-0.454	0.162	0.972	0.988	0.0351	-0.112	0.0287	-0.97	0.19	-0.441	-0.237	1.71
train_061	1	1	2.8	-2.39	2.06	0.87	0.0985	0.694	0.781	0.668	0.933	2.92	-0.735	0.723	0.325	-0.354	-0.207	1.61	1.17	0.64	0.493	-0.0612	0.457	0.686	-1.31	1.63	0.0482	1.71	0.162	0.262	-0.229	-0.437	-0.973	0.799	-0.535	0.287	1.53	0.631	0.56	0.016	1.02	0.114	-0.0394	1.53	1.3	-0.29	-1.46	-0.961	-0.383
train_062	1	1	1.42	-1.24	2.8	1.14	1.44	1.06	0.378	2.01	-0.891	1.26	0.0484	1.76	-0.635	0.971	0.746	1.21	-0.672	-0.0226	-0.477	-0.348	0.567	2.36	-0.666	1.34	0.729	0.879	0.246	2.03	0.379	2.96	-0.398	1.11	1.71	0.0179	1.65	0.405	-0.0486	3.25	0.578	0.933	-0.724	1.19	-1.22	-0.595	0.443	1.66	0.0793
train_063	1	1	1.59	-0.701	2.06	1.16	0.545	1.44	1.96	-0.303	-0.312	0.365	1.48	-0.321	-0.662	1.59	0.0784	1.45	1.1	-0.0258	1.49	0.92	1.87	-0.0361	-0.205	0.638	0.942	0.877	1.13	1.16	1.83	1.27	0.709	1.57	1.19	1.52	0.0134	0.82	1.02	0.498	-0.48	0.517	0.249	-0.312	0.672	-0.704	0.145	1.93	0.688
train_064	0	1	0.0661	-0.509	-1.52	-0.0797	0.538	-0.456	-1.91	-1.64	2.16	0.543	-1.49	-1.28	-3.25	-1.46	0.46	-2.18	-0.217	-0.733	-0.128	-0.945	0.944	-1.04	-0.0856	0.788	0.732	-1.34	-0.0529	-1.15	-0.229	-1.75	0.786	-0.0136	0.644	-1.06	-0.504	0.383	0.103	0.84	1.06	0.918	-1.26	-0.475	-0.981	-1.17	-0.465	-0.12	0.752
train_065	1	1	2.15	-1.83	1.41	0.777	0.891	2.45	1.27	1.15	1.79	1.71	1.25	0.984	1.12	0.579	1.38	-0.0167	1.34	1.07	-0.0551	0.409	-0.965	1.53	-0.699	1.2	0.135	0.0617	0.327	-0.32	1.19	1.51	1.16	-0.152	1.18	-0.263	-0.107	0.0801	1.42	1.52	-0.0921	1.94	1.29	-0.512	1.97	0.9	-0.283	0.873	1.16
train_066	1	1	0.759	-1.26	1.62	2.07	-0.0825	0.362	0.766	1.32	-0.903	-0.472	0.0208	0.262	0.74	-0.9	-0.016	0.443	0.673	0.93	3.22	0.108	1.48	1.26	0.317	0.609	-0.949	0.52	2.01	-0.324	1.21	0.108	0.786	1.5	-1.78	0.457	-0.358	0.304	-0.648	0.7	1.16	0.835	1.14	-0.0467	-0.05	0.546	0.809	0.582	-0.643
train_067	0	1	0.6	-0.293	-0.264	-0.259	-0.34	-0.364	0.0515	-0.642	0.0708	0.333	-1.05	-1.31	0.0371	1.45	-0.688	-0.589	0.818	0.344	0.889	-1.22	-0.633	0.783	-0.266	-0.424	0.351	-1.04	-1.31	0.108	-0.0734	-0.108	-0.0677	0.944	0.766	0.0798	1.25	0.242	-0.909	0.81	-0.881	1.42	-1.66	-0.748	-0.766	-0.065	0.191	0.015	1.85
train_068	1	0	-0.245	-0.364	0.373	1.04	-1.76	-1.34	-1.74	-0.407	-0.662	-0.0293	-0.605	1.58	-0.88	-1.28	-1.49	1.88	1.2	0.89	-1.09	-0.244	-1.86	0.147	-0.0984	-0.463	1.93	0.114	-0.377	-0.553	0.541	1.23	-0.995	-0.688	-0.637	-1.11	0.59	-0.625	1.21	0.293	0.0166	0.0104	-0.284	0.134	-0.527	-1.45	-0.835	0.89	-0.407
train_069	1	0	-0.947	1.26	1.28	-0.00342	-0.595	0.226	-0.287	0.0455	-1.23	-1.17	-0.324	0.782	2.15	0.141	-0.646	0.783	-0.846	1.2	-0.49	1.09	1.01	-1.6	-0.612	-0.49	-0.242	-0.434	-0.374	0.745	-0.149	0.232	-0.102	-1.91	0.131	1.53	-1.19	1.51	-0.022	-1.49	-0.998	0.104	1.23	1.54	0.193	0.343	0.683	1	-0.212
train_070	0	1	0.683	-0.277	-0.424	1.91	0.836	-0.532	-0.894	0.283	-0.0531	-0.22	1.52	0.687	0.245	1.09	-1.35	1.83	0.915	0.333	-0.57	-0.114	0.19	-0.834	2.38	0.0167	0.29	-0.547	0.782	-0.508	0.699	-1.03	-1.16	-1.8	0.426	-0.873	0.15	-0.225	0.104	0.223	-0.232	-2.53	2.26	1.22	1.17	0.235	-0.893	-0.65	0.221
train_071	0	0	-2.45	0.979	-1.69	0.0069	-0.669	-0.751	-0.259	1.14	-0.387	-0.294	0.245	-1.84	-0.993	-0.83	-1.12	1.88	-0.037	-0.0904	0.821	1.03	0.082	-0.965	1.04	0.209	0.341	0.967	0.808	-0.922	0.166	-0.75	1.09	-0.163	-0.935	-1.32	-0.109	0.423	-1.56	-0.71	1.59	-1.16	-0.823	-2.05	-0.643	-1.12	-0.52	-1.74	-0.721
train_072	0	1	1.27	0.0793	0.883	-0.0267	0.656	-1.5	0.02	-0.843	0.634	-0.319	1.37	-1.26	0.212	0.711	0.721	1.7	-1.12	0.271	-0.0522	0.406	0.24	0.0457	-1	0.0734	0.0441	-1.43	-1.13	0.0077	-0.4	-0.0898	-0.784	2.01	-0.275	-1.42	-0.49	0.512	0.184	-1.03	0.179	3.05	1.49	-0.826	-0.303	0.0697	-0.98	-0.83	0.303
train_073	1	0	-1.47	1.21	0.151	-1.69	-0.597	0.994	0.869	0.657	-0.372	0.165	-0.958	-0.417	-0.261	0.536	-0.622	-0.991	-0.295	1.74	-1.4	0.313	0.188	1.06	1.33	2.06	-1.61	0.321	0.725	0.924	0.539	1.59	-0.4	1.22	-0.426	0.639	2.69	0.301	0.377	-0.352	0.133	1.2	-1.11	0.962	0.535	-0.292	0.347	0.00779	1.06
train_074	0	0	-2.35	1.58	-2.63	-0.594	-0.802	0.362	-0.252	0.801	-0.546	0.765	-1.1	-1.68	-1.55	-2.2	-0.669	-1.6	0.169	-0.385	-1.95	0.406	-0.2	0.728	0.504	0.142	-2.59	-0.307	-1.46	-0.393	-0.682	-0.784	-0.123	-1.15	0.58	-0.55	-1.24	0.304	-1.44	0.369	-0.163	-2.2	0.417	-0.0261	0.414	-1.05	0.45	-0.346	-1.58
train_075	0	1	0.642	0.146	-0.684	-0.283	-0.55	-1.17	0.476	-0.168	2.2	0.385	1.38	0.606	-0.801	1.08	0.15	0.143	0.0784	0.912	-0.447	-0.711	-0.292	-0.0962	1	0.785	-1.21	-0.402	-0.945	-0.343	-0.581	0.00317	-1.51	0.52	1.52	0.824	0.00443	0.95	0.74	0.875	-0.61	-0.6	0.326	0.0578	0.678	-1	-0.447	0.87	-0.27
train_076	1	0	-0.238	0.801	1.15	0.0743	1.37	0.875	-1.05	-1.34	-1.02	-1.43	-0.308	0.09	-1.54	-0.872	-0.563	-0.666	0.314	-0.2	-1.56	1.01	-1.21	0.323	-0.531	-0.827	-1.29	-1.78	-1.25	-1.63	-0.333	0.832	0.136	-0.228	-0.373	0.11	0.916	0.413	0.476	-1.34	0.669	-0.793	-0.442	-0.957	-1.16	0.845	-0.898	0.0135	0.136
train_077	1	0	-1.3	0.24	0.654	-1.32	1.12	0.83	-0.936	0.62	-0.369	0.297	-0.0859	0.552	-0.138	-0.643	0.888	-0.403	2.07	0.987	0.158	-1.17	-0.235	0.0544	-0.755	-1.14	-0.28	0.389	-0.502	-1.4	0.332	-0.235	-0.47	-0.906	-0.98	0.617	0.35	0.476	0.81	-0.395	-0.728	-1.32	-0.729	0.894	1.01	-0.104	-0.673	1.3	0.823
train_078	1	1	1.48	-1.42	0.798	-0.0554	1.35	-0.373	1.64	-1.12	2.15	1.82	0.0296	1.51	0.492	0.278	0.956	0.37	1.96	-0.185	0.45	1.07	1.15	2.82	-1.13	-0.312	-1.73	0.435	1.57	0.708	1.83	-0.35	1.29	-0.295	0.936	0.714	1.38	2.07	-0.918	0.661	1.63	1.4	1.86	-0.756	0.771	1.46	1.49	1.09	0.533
train_079	1	0	-0.265	0.975	0.705	-0.557	0.828	-0.179	-0.117	-2.01	0.0836	-0.128	0.238	-1.08	-0.376	-1.29	-0.896	-1.72	0.256	0.0775	0.707	1.42	-0.924	-0.46	0.263	1.25	0.0324	-2.86	-0.637	0.731	-0.172	-1.04	-1.44	1.45	-1.38	-0.62	-0.328	0.731	0.451	-0.764	0.755	-0.928	-0.301	0.153	0.284	1.26	0.536	1.73	-1.6
train_080	1	1	1.34	-1.7	2.58	-0.771	1.4	0.863	0.44	0.991	1.81	-0.393	-0.0815	-0.216	2.97	0.804	1.35	1.93	0.822	0.162	-0.858	0.179	0.849	0.273	1.37	0.723	0.186	0.77	1.65	1.59	1.38	-1.44	0.558	-0.171	0.23	1.86	0.887	-0.403	0.559	-0.262	-1.29	1.14	1.92	1.49	0.981	-0.513	1.9	0.0723	-0.588
train_081	1	1	1.69	-1.9	1.19	-0.165	1.5	0.992	0.492	0.116	-0.199	0.413	1.97	0.729	1.19	0.503	-0.125	0.771	-0.0558	1.65	0.756	1.35	-1.86	1.57	1.5	-0.696	1.6	0.443	0.104	1.43	1.83	0.866	1.14	0.0696	1.61	0.721	0.872	0.202	0.0641	-0.36	-1.77	2.05	0.253	-1	-0.213	-0.287	1.21	-0.781	0.00867
train_082	1	1	1.57	-2.39	1.7	0.159	-1.19	0.145	0.342	-1.11	-1.34	1.33	0.885	-0.274	1.21	0.44	-0.882	0.496	-1.54	1.48	-0.109	0.0201	0.584	-0.0623	-0.31	0.215	0.019	0.585	0.663	-0.68	-1.04	0.594	0.625	0.783	-0.488	-0.552	0.793	0.926	0.116	-1.57	-0.389	-0.801	-0.432	-0.57	-0.422	-0.0386	2.9	0.684	-1.67
train_083	0	0	-2.62	1.2	-1.53	0.211	-0.909	-1.74	-2.62	-0.714	-0.104	0.869	0.13	-0.281	0.442	0.0731	-0.755	-0.88	-0.612	-0.529	-2.11	-1.71	-1.06	-1.79	-1.09	-0.516	-0.788	-1.51	0.675	-2.19	-1.07	-2.47	-0.313	-0.0773	0.212	-0.762	-1.6	-1.15	-0.819	0.228	-1.4	-1.23	-0.103	-0.951	1.18	-1.24	-0.688	-0.875	-0.0506
train_084	1	1	0.819	-1.21	1.4	1.3	-0.511	-0.309	0.716	1.9	0.949	0.12	-0.0562	0.187	-0.818	-0.416	0.535	2.48	-1.01	1.03	-0.128	-0.938	-1.32	0.62	0.542	2.04	-0.236	0.848	0.529	1.83	-0.678	0.717	2.43	1.87	1.2	0.336	1.77	2.59	-0.00447	-0.684	1.28	0.647	0.46	-0.15	1.43	1.58	1.34	0.643	1.01
train_085	0	0	-1.25	2	-2.65	-0.596	-1.08	-0.735	-1.08	-0.754	-1.2	-1.57	-1.39	-1.44	-0.78	-3.02	-3.01	-1.58	-0.899	-1.26	-1.38	-1.19	0.614	-1.49	0.472	-2.15	-0.116	0.658	1.91	-2.44	0.83	-0.317	-1.44	-1.24	-0.556	0.701	-0.755	-1.39	-0.0712	-0.412	-0.192	1.13	-1	-1.31	-0.626	-0.788	-0.834	-0.517	-1.31
train_086	1	1	1.62	-1.15	1.83	2.7	-0.463	0.615	0.316	-0.247	0.113	-0.396	-0.393	1.3	1.29	0.659	0.159	-0.808	0.835	0.727	1.52	0.28	1.27	-1.67	0.866	1.22	-0.232	-0.0314	-0.771	-0.341	0.433	-0.664	0.111	0.64	0.088	1.49	2.72	-0.779	0.00527	-0.511	0.947	1.39	0.748	-0.798	0.563	0.941	-0.321	0.265	2.21
train_087	0	0	-1.68	2.11	-1.66	-1.69	0.519	-0.921	1.15	0.101	-0.874	-0.944	0.743	-1.57	-0.762	-0.498	-0.728	-0.156	0.485	1.55	-0.349	-0.865	0.489	-0.321	-0.944	-1.07	0.861	-0.72	-0.471	-0.342	-0.155	-1.26	-2.29	-1.74	-1.59	-1.49	-0.498	-0.913	0.909	-1.12	-1.33	-1.59	-0.745	-1.49	-0.533	-0.901	1	-1.17	-1.51
train_088	1	0	-1.06	1.51	1.08	0.0751	-0.648	0.249	-0.391	-0.822	0.482	1.15	-1.47	-0.73	0.211	0.601	-0.396	0.22	-0.896	-0.0594	0.0764	-1.59	0.505	0.818	-1.47	1.85	-0.169	-0.129	0.226	0.438	-0.175	-1.05	0.14	-0.953	-1.16	1.02	0.583	0.628	1.5	-0.178	-0.0123	0.224	-0.63	-0.177	0.434	0.569	-0.419	1.17	0.941
train_089	1	0	-0.792	1.05	0.629	0.38	2.46	-1.18	-0.0638	-0.0502	0.438	0.808	-1.47	1.66	1.3	-0.243	-1.5	1.16	0.994	-0.394	0.269	0.142	0.0559	1.13	0.88	-0.906	0.322	0.377	1.06	-0.371	-1.64	0.0916	-0.207	-0.644	0.781	0.47	-1.12	0.779	-0.515	0.294	0.182	-0.735	0.541	0.669	-2.32	0.229	0.153	0.572	0.151
train_090	1	1	1.76	-1.11	1.65	-0.453	1.01	0.0284	0.696	0.537	2.26	0.799	0.0532	0.689	-0.395	0.29	0.0803	0.52	0.53	-1.73	0.906	-0.586	1.06	0.354	1.49	1.64	-2.43	-0.367	1.01	-0.447	-1.7	2.32	0.0872	1.27	1.1	0.0548	0.00421	0.424	-1.1	1.09	0.328	-0.039	1.08	0.076	-0.538	1.04	-1.47	1.37	0.771
train_091	0	1	1.15	0.592	-1.18	1.13	1.18	1.2	2.19	-0.446	0.731	-1.49	-1.09	-1.13	-0.442	0.565	-1.05	0.298	-0.189	-0.971	0.308	1.26	-0.523	0.724	-1.83	0.212	0.906	-0.54	-0.949	-0.069	-0.146	-0.544	-1.22	-0.707	0.0315	1.55	-0.504	-0.0725	0.337	0.265	1.33	-0.618	-1.11	-1.66	0.134	0.532	1.67	-0.578	0.744
train_092	1	0	-0.639	1.1	0.186	-0.895	0.647	-1.76	1.07	-0.111	-0.499	-0.732	-0.0231	-0.162	1.29	1.47	0.199	0.828	1.42	-1.13	0.324	1.15	-0.568	0.533	0.121	0.577	1.13	-0.00731	-1.24	-0.19	-0.615	-0.185	-0.839	0.604	-1.65	-0.0695	0.444	-1.13	1.1	-0.408	0.041	-0.627	0.789	-0.856	1.09	1.62	0.381	0.384	0.547
train_093	1	1	1.61	-1.6	3.09	0.391	1.32	0.519	0.573	0.109	1.44	0.0315	1.44	0.0578	-0.0986	1.15	0.432	-0.149	1.1	0.254	-0.47	-0.08	-0.508	1.29	0.0793	-0.376	0.617	-1.09	-0.113	-0.392	-0.878	0.841	-0.636	1.44	-0.865	-0.192	0.919	-0.972	0.272	-0.267	1.82	0.562	-0.312	1.75	-1.41	-0.537	-0.344	1.15	0.282
train_094	1	1	1.07	-1.77	0.184	-0.938	-0.0446	-0.111	0.474	-0.2	0.629	-2.57	-0.618	1.14	0.209	1.4	-0.549	2.1	1.66	-0.466	0.062	1.58	0.846	-1.34	1.16	-0.684	-0.843	-0.351	0.471	-1.01	-0.543	-1	-0.556	0.41	0.326	-0.568	-0.118	0.289	-0.396	-0.215	1.2	1.79	0.36	-0.908	-0.595	0.736	-0.132	1.64	-1.73
train_095	0	0	-2.15	1.14	-1.83	-1.56	0.5	-0.201	-0.822	-0.353	-0.418	-0.258	0.451	-2.01	-0.482	-1	-1.89	-0.36	-0.651	-1.46	-0.649	-0.442	0.449	-0.808	-1.31	-0.629	0.0938	0.0526	0.042	-0.557	-0.144	0.282	1.53	0.454	0.742	-0.36	-1.52	0.294	-0.424	-0.729	-0.445	-0.0453	-1.26	-1.51	-1.08	-1.27	-0.108	-1.68	-0.805
train_096	0	0	-1.49	1.27	-2.14	-1.92	0.221	-2.52	-1.32	-0.484	-1.34	0.214	1.44	-0.773	-1.78	-1.45	-0.988	-2.45	0.0958	-0.549	-1.74	-2.52	-0.298	-1.11	-0.0336	0.419	-0.0634	1.26	0.196	-0.943	0.129	0.367	-1.97	-1.32	0.0944	-0.902	-0.599	0.973	-0.713	-0.319	-0.99	0.133	-0.573	-1.41	-1.26	-1.93	-1.69	-1.96	-1.01
train_097	1	0	-0.789	0.739	0.434	-2.13	0.281	-0.206	1.39	0.958	0.105	0.0674	0.412	-0.666	-1.31	-0.62	-0.777	1.24	-0.392	-2.61	0.114	-1.47	0.771	-0.202	1.07	-1.44	-0.985	-0.829	-0.0447	-0.117	-2.52	1.1	-0.415	-0.0624	-1.67	1.79	0.751	-0.0701	-0.792	-2.27	1.06	-1.12	-1.35	0.14	-1.35	0.635	-1.34	-0.483	-0.19
train_098	0	1	0.848	-0.957	-1.16	-0.0315	0.564	-1.31	-0.872	0.777	-0.00672	-0.237	-0.969	0.206	-0.305	0.24	-0.479	-0.0122	-0.815	0.0759	-1.33	-0.292	-2.54	-0.944	0.331	-0.209	-1.36	1.74	-0.281	-0.263	-0.387	-0.788	-0.936	-1.07	0.118	2.01	-0.1	0.162	1.03	-0.76	0.941	-0.803	0.744	0.0433	0.986	2.26	-0.366	-0.365	0.851
train_099	1	1	1.19	-1.79	0.597	0.194	1.2	1.22	-0.168	-0.169	-0.324	0.135	-1.69	-0.548	0.761	0.589	1.06	0.288	-0.000933	-0.185	2.25	-0.55	0.44	0.378	-0.0473	-0.84	-0.573	1.14	0.47	0.324	1.3	1.69	0.228	1.09	1.36	0.316	1.97	1.51	-1.24	-0.683	0.12	0.0648	0.902	0.298	0.678	-0.184	0.875	1.05	-0.588
train_100	0	0	-1.34	2.53	-1.17	-1.28	-0.881	-1.44	-1.15	-1.33	-0.731	0.177	0.33	-1.07	-0.569	-2.13	-0.43	-1.53	-1.11	-0.413	0.198	-1.22	-0.741	-0.209	-1.83	-0.729	-0.0787	-2.62	-1.6	-1.02	0.698	-1.78	-1.44	0.288	-0.681	-1.24	-1.92	-1.5	-1.29	-1.55	-1.57	-1.72	-1.27	-2.52	-0.547	-1.44	-1.38	-1.44	-1.32
train_101	1	1	2.46	-1.27	0.615	-0.046	0.718	2.11	1.02	0.281	-0.00732	-0.978	-0.0299	0.155	-0.429	1.62	0.893	-1.69	-0.459	-1.51	-0.197	-0.715	0.596	1.14	-1.21	1.36	-0.577	1.1	-0.73	0.858	0.618	1.18	0.765	1.23	-0.703	0.293	-0.316	1.62	1.65	0.319	0.89	-0.122	-0.605	0.555	0.873	2.49	1.46	1.82	0.659
train_102	1	0	-0.897	1.16	1.16	-0.653	1.75	0.867	0.302	-0.453	-0.468	-0.407	-0.0887	-0.268	0.526	0.163	0.287	-0.846	0.713	2.02	0.423	1.84	0.322	0.21	-2.22	0.382	-0.459	1.87	-1.3	-0.246	-0.152	0.898	1.95	-0.371	1.43	0.737	-0.0837	0.604	0.181	-0.362	0.275	0.567	-0.818	0.38	0.0632	1.23	0.682	-1.07	-1.02
train_103	1	0	-1.16	0.293	0.98	-0.123	-0.24	-0.688	1.61	-0.69	0.0309	-0.00167	1.27	-0.175	0.0948	0.429	1.19	-0.297	1.3	-1.51	0.209	0.224	-0.255	-0.965	-2.01	1.89	2.08	-0.923	0.501	0.26	0.402	-0.159	-0.909	-0.969	-0.856	0.771	0.752	-0.432	-0.322	-1.28	-0.552	0.0419	2.02	-0.168	-0.299	-0.32	0.521	-1.72	-0.308
train_104	0	1	0.287	-0.469	-1.66	-0.438	-0.135	-0.207	-0.344	-1.27	1.16	0.446	-0.61	-1.52	-0.518	-0.0764	0.755	-2.76	-2.22	1.1	0.71	-1.66	-0.0801	-1.5	0.891	0.000587	-0.545	-0.483	0.584	0.377	0.568	-0.851	2.09	-0.134	-1.97	-1.47	1.13	-0.95	-0.993	0.613	-0.519	-0.04	-0.817	0.632	0.116	0.881	0.0132	-1.16	-1.17
train_105	1	1	1.78	-3.06	2.28	0.868	1.34	0.822	1.53	2.14	-0.317	0.248	-0.35	-0.56	-0.84	0.808	1.4	0.678	-1.37	2.07	2.79	0.573	2.51	3.25	0.897	0.12	0.796	1.35	1.02	1.45	0.829	0.683	0.385	-1.06	1.95	1.08	1.05	-1.26	0.481	0.00119	-0.445	1.28	-0.516	-0.865	0.293	0.234	-0.345	0.956	0.239
train_106	0	0	-2.01	2.92	-1.77	-1.8	-0.317	-0.606	-0.168	1.02	-0.428	-3.5	-1.01	-2.22	0.309	-0.0826	0.441	-0.821	0.132	-1.24	-1.4	-0.419	-1.93	-0.495	-1.28	-0.743	-1.11	0.423	-0.208	-2.41	-1.38	-1.91	-1	-2.09	-1.15	-1.23	0.332	-1.44	-0.147	-0.708	-0.575	-1.57	-0.72	-0.177	0.207	-1.23	-1.48	-0.1	-1.18
train_107	1	1	1.52	-1.93	1.64	0.87	0.404	1.57	1.48	1.6	1.7	1.53	-0.0689	2.2	-0.229	1.03	0.875	0.907	1.3	1.51	1.54	0.467	0.836	1.7	0.731	0.368	-0.211	-0.31	2	0.486	0.626	-0.471	1.62	-0.0384	0.969	0.2	1.1	0.233	1.42	1.75	0.435	1.35	-0.245	3.1	1.74	-1.07	1.28	2.48	1.89
train_108	1	1	1.4	-1.8	0.656	0.73	0.385	0.371	-0.469	-1.25	1.82	0.412	-0.268	-0.781	0.277	0.0428	0.814	-0.79	-0.52	-0.495	0.892	0.466	0.794	0.417	-0.795	0.406	-0.73	-0.403	0.362	0.44	0.92	1.26	-0.826	0.147	-0.154	0.302	0.66	-1.07	1.59	0.193	0.429	-0.0626	0.758	-1.06	1.5	1.04	1.1	1.04	-0.788
train_109	0	1	-0.209	0.0851	-0.721	-0.852	-1	1.92	-0.563	-0.545	0.949	-0.84	0.0781	-0.00502	0.878	0.565	0.422	0.526	-0.205	-0.284	-1.8	-0.309	0.483	-1.56	0.547	-1.7	-0.701	1.85	0.683	0.262	0.952	-2.66	0.576	0.197	0.83	-1.37	0.522	-0.126	0.0534	-0.301	0.933	0.721	0.312	-0.819	-0.213	1.89	-0.77	-0.906	-0.282
train_110	1	1	1.81	-1.04	1.71	0.238	-1.67	-0.198	0.532	0.183	1.87	1.35	0.393	0.802	1.43	1.27	1.29	1.2	1.19	-0.347	1.64	1.56	-0.648	1.16	0.211	0.641	0.695	0.896	0.278	1.74	-0.256	0.418	1.1	0.522	0.386	-0.877	1.3	2.11	1.8	0.717	0.589	-0.0316	0.337	0.122	0.0397	-0.894	1.94	-0.746	1.3
train_111	0	0	-1.87	1.99	-2.35	-1.73	-0.452	-0.68	-1.56	-0.433	-1.35	-0.627	-1.02	-0.72	0.0976	-0.88	0.527	-0.354	-0.687	-1.12	-0.382	-0.755	0.175	-0.943	-1.17	0.484	0.159	1.14	-0.677	0.137	-1.67	-0.494	-0.895	-0.532	-0.787	-1.35	-2.17	-1.05	-0.0526	-1.46	-0.687	-2.19	-1.49	-1.05	0.933	-0.901	-0.101	0.226	-1.06
train_112	0	1	0.924	-0.696	-2.21	-0.664	0.314	0.491	-0.468	-1.15	-0.0851	-1.47	0.765	-0.4	0.488	0.586	-1.42	-0.94	-0.689	1.84	-1.03	0.611	0.339	-0.168	0.538	-1.57	0.79	0.716	-0.295	-0.32	0.768	0.288	0.312	-1.01	1.68	0.567	-0.977	0.55	-0.104	0.538	-0.31	0.831	1.75	0.167	0.239	0.87	0.127	-1.02	-0.882
train_113	1	0	0.0526	1.04	0.0539	0.611	-0.532	1.66	-0.231	-0.497	0.47	-1.2	-0.215	1.54	-0.106	0.402	0.107	0.0489	-0.959	-1.23	-0.669	-1.52	-0.66	-0.3	-0.342	-1.02	-1.11	-1.35	0.281	0.0641	-1.24	1	0.0402	-0.0348	-0.133	-0.426	-0.0523	0.0541	-0.881	0.0331	1.21	-0.547	0.123	0.207	-0.305	-0.469	-0.0167	0.262	0.111
train_114	0	1	0.608	-1.32	-1.37	-0.0955	-1.63	0.208	-0.0368	-0.328	0.0605	-0.277	-0.169	1.11	-1.78	0.0629	-0.224	0.01	0.77	1.91	0.906	-1.28	-0.0856	-0.739	2.06	-0.234	-3.18	0.273	-0.582	1.32	-0.865	0.228	0.874	1.23	0.941	0.413	-0.453	-0.712	0.745	0.264	-0.503	-0.184	0.205	0.932	-0.00613	0.2	-0.596	0.899	0.229
train_115	1	1	2.03	-2.8	1.85	-0.566	0.268	1.36	3	0.216	0.289	1.48	0.933	0.351	0.559	1.7	-1.49	-0.816	0.477	-0.524	-0.703	0.984	-0.274	-0.517	0.0428	1.5	-1.67	1.24	2.66	1.06	-0.193	-0.873	-1.11	1.68	-0.924	0.58	1.3	0.411	-1.38	0.838	1.05	-0.839	0.615	1.52	0.808	0.365	-1.07	1.1	-0.318
train_116	1	1	1.56	-1.27	2.15	0.507	1.51	1.69	-0.108	0.2	0.568	2.77	-0.475	1.29	1.87	0.337	2.22	2.28	1	1.34	1.16	0.894	1.49	0.914	0.59	1.53	0.12	0.0986	-1.32	1.66	-0.193	0.311	0.766	0.657	1.42	1.9	0.216	2.21	-0.657	0.807	-0.122	0.407	0.294	0.787	-1.31	1.12	1.7	0.922	2.11
train_117	1	1	1.84	-1.71	1.12	0.348	0.452	2.07	-0.984	2.31	0.648	0.292	2.12	0.562	-0.957	0.595	1.68	-0.556	-0.0474	0.109	-0.607	-0.383	1.05	1.59	1.3	-0.377	0.0477	0.773	0.202	-1.23	0.598	-0.239	-0.156	1.27	1.63	1.28	1.71	-0.13	-0.285	0.155	0.176	1.99	1.25	0.384	-0.0808	1.45	1.06	-0.329	1.59
train_118	1	0	-0.976	0.956	-1.15	1.39	-0.161	-0.633	0.221	-0.201	1.84	0.0496	0.274	-2.01	-0.91	-0.798	1.18	0.344	0.838	0.777	-0.791	1.17	-0.974	-1.31	0.83	-0.0931	-2.24	-0.758	-0.234	0.416	-0.278	-0.763	-0.226	0.0287	-0.128	0.661	0.908	-0.918	0.598	0.582	-0.149	-0.539	0.664	-0.515	-1.05	-0.273	0.86	0.479	-0.912
train_119	1	0	-0.18	0.195	1.3	-1.08	-1.04	-0.583	-0.676	0.529	-0.37	0.78	-0.756	0.0334	-0.468	-0.64	1.24	-0.998	0.216	-0.239	-0.538	0.944	-0.376	0.875	-1.52	-0.669	1.41	0.0697	0.148	-1.14	-0.378	0.668	-0.53	-0.935	-1.6	-0.163	-0.365	-2.43	0.733	0.634	0.282	0.279	-1	-0.862	-0.6	0.492	0.53	1.3	0.913
train_120	0	1	0.503	-0.359	0.182	-1.16	-0.466	0.864	1.43	-0.189	0.507	-0.613	0.309	0.621	0.842	0.64	-0.0842	-0.0825	0.0797	0.828	-0.641	-0.908	-0.357	0.0152	1.08	0.628	1.46	0.594	0.208	-0.953	0.537	-0.802	0.602	-1.96	-1.99	0.715	-0.0148	0.497	0.05	0.705	-0.17	0.312	2.05	-0.551	0.0826	0.209	-0.344	0.405	0.224
train_121	1	1	1.31	-1.12	1.81	2.42	1.29	1.18	0.422	0.391	0.327	0.209	-0.49	0.137	1.26	1.08	0.462	-0.0697	-0.571	0.296	0.946	1.06	1.74	0.511	-0.101	-0.742	0.402	0.91	0.533	1.04	-0.302	1.38	0.579	0.193	-1.48	0.226	1.74	0.83	0.861	1.23	0.0694	1.19	-0.245	0.574	0.958	0.893	1.26	-0.18	1.35
train_122	0	0	-1.49	1.72	-1.68	-1.21	0.305	-0.483	0.842	-1.42	-2.04	-0.858	0.0782	0.0645	-1.76	-0.424	-0.293	-0.114	-0.763	-1.99	-2.02	-0.731	-1.1	-1.64	-0.47	-1.34	0.0982	-0.903	-0.13	-1.61	-2.03	-0.952	-1.52	-0.376	-1.25	-0.534	-1.8	-0.682	-0.406	-0.596	0.571	-2.32	0.559	-2.34	-1.52	-0.451	-1.82	-1.32	0.386
train_123	1	1	2.45	-0.779	0.941	0.396	0.255	-0.44	0.619	-0.196	-1.14	2.02	1.01	1.24	2.64	0.755	-0.688	-1.39	-0.777	-0.294	3.21	-0.156	0.373	1.83	0.724	2.49	-1.02	1.7	1.8	1.98	0.976	0.517	1.2	0.287	0.103	-0.918	-1.04	0.151	0.173	0.0521	-0.167	0.899	1.1	-0.0868	2.01	1.86	0.907	1.81	-0.0104
train_124	0	0	-1.38	2.4	-1.32	-0.896	0.442	0.839	-0.627	0.652	-2.34	-2.31	0.412	-1.35	-1.44	0.738	-0.698	-1.69	-1.55	-2.14	-1.5	0.819	-1.4	-2.4	-0.187	-1.79	0.618	-2.11	-0.227	-1.1	-1.12	-0.941	-1.08	-1.32	0.256	-0.198	-0.74	-0.899	-0.877	-1.17	-1.41	-2.37	0.471	-1.14	-0.674	-0.219	-0.55	0.0692	-1.64
train_125	1	1	2.52	-1.17	0.878	0.786	1.04	0.635	1.42	1.83	0.0429	1.5	0.0955	1.34	0.774	2.61	2.21	0.145	1.28	1.18	1.37	0.535	1.51	3.81	-0.00139	0.824	-0.907	0.333	0.297	0.37	2.43	1.37	0.427	-0.085	-0.0246	0.943	1.09	1.26	1.79	2.66	1.5	1.3	-0.529	0.62	0.721	2.24	3.1	0.259	0.868
train_126	1	1	1.44	-1.36	2.46	-0.565	-1.15	0.378	0.0523	1.58	0.482	-0.526	-0.12	-0.353	0.458	2.36	0.532	0.715	0.228	0.768	0.419	2.12	-0.475	1.84	-0.172	1.93	0.532	1.19	0.479	0.884	0.257	1.1	1.27	0.626	-0.435	0.841	2.54	0.949	0.408	1.13	-0.127	-0.223	-0.637	1.95	1.2	0.853	0.378	1.28	0.638
train_127	0	1	0.68	0.323	0.132	-0.303	0.823	1.64	1.37	0.444	-0.0526	-0.401	-0.266	0.65	-0.24	0.631	1.4	-0.852	-1.56	0.225	0.861	-1.35	0.188	-0.7	-0.513	-0.207	1.49	-0.0983	-1.09	-1.01	-0.379	0.605	0.181	-0.879	0.446	-0.29	0.603	-0.196	0.747	-0.0733	-0.729	0.0676	0.859	1.28	-0.874	-0.243	0.333	-0.71	-0.878
train_128	0	1	0.719	-0.267	-1.25	-0.422	0.401	-0.618	-0.634	0.356	-1.54	0.614	1.09	1.08	-0.217	-0.35	1.22	0.353	-0.107	-0.752	-0.674	0.203	0.255	-1.4	0.313	0.148	0.478	-0.212	0.521	0.176	-0.258	-0.804	0.394	-0.224	0.474	1.11	-0.242	-1.13	1.79	-0.897	-0.146	0.189	-1.97	0.0753	-0.668	0.986	-0.601	1.44	-0.0107
train_129	1	1	1.08	-1.68	0.792	1.38	-1.11	-0.416	-0.448	0.552	-0.216	0.518	-0.615	-0.655	-0.559	-0.475	-0.091	-0.0842	0.835	0.0984	0.107	0.484	0.303	0.832	0.282	1.53	-0.324	0.363	1.91	0.756	1.16	-0.552	0.786	0.666	0.231	-0.393	0.0765	2.37	-0.0635	-0.643	-0.354	2.66	0.649	0.298	0.00166	1.34	-0.142	0.609	0.786
train_130	0	1	0.731	-0.0865	-0.927	1.04	1.33	-0.205	0.13	0.958	-0.362	0.821	-0.417	0.211	0.129	-0.728	0.883	-0.644	1.75	0.025	0.509	-0.877	-0.239	-2.31	-0.693	-0.249	-0.536	0.906	-0.504	1.34	0.0311	0.0455	0.534	-0.292	-0.214	1.73	0.311	-0.404	0.125	-0.717	0.78	-1.35	1.61	1.29	-0.248	-2.92	-2.31	-0.6	0.0817
train_131	1	1	1.39	-1.19	2.4	0.806	0.331	0.695	0.977	0.075	-0.718	-0.222	2.09	2.36	1.95	-0.368	-0.317	-0.309	1.84	0.0488	2.24	0.116	0.847	0.138	2.35	-0.39	0.0406	1.05	0.323	1.88	1.32	1.92	0.874	1.94	0.115	1.42	0.516	-1.88	0.664	0.702	1.32	1.74	1.23	1.07	1.17	0.515	0.202	0.373	0.786
train_132	0	0	-1.75	1.54	-0.989	-0.527	-1.24	-0.412	0.872	-0.683	-2.63	-0.887	0.483	1.19	-0.0368	-0.376	-1.33	-1.21	-1.75	-0.865	-0.373	1.47	-1.12	-0.873	-1.98	0.14	1.31	-0.396	-1.46	-0.278	-0.911	-0.587	0.0337	-0.615	-0.663	-3.29	-0.145	0.186	-0.561	0.233	-0.776	-0.436	-0.733	-0.265	-1	-1.58	-0.251	-0.191	-2.14
train_133	1	1	0.629	-1.89	1.6	0.956	-0.306	0.0969	1.31	0.826	1.78	1.01	1.91	1.56	-0.434	0.318	1.56	-0.0936	1.06	1.27	-0.0807	0.175	-0.125	-1.19	-0.621	0.767	1.34	0.249	1.22	1.4	-0.697	1.72	0.521	-1.92	0.088	-0.557	0.811	-1.18	-0.0186	0.287	1.56	2.15	-0.275	1.41	2.03	0.181	1.1	1.69	-1
train_134	1	0	-0.6	-0.217	1.29	-0.0404	-0.465	0.224	0.887	-0.472	-1.55	-0.901	-0.0382	0.326	-0.088	-0.41	-0.317	-0.229	0.101	-1.72	1.18	0.636	-0.362	0.499	0.282	0.626	1.16	0.44	-0.23	0.562	0.72	0.745	0.827	-1.12	1.05	-0.152	-0.445	0.868	-1.08	0.393	-0.939	1.55	-0.73	1.03	-0.456	0.214	1.34	-0.615	0.668
train_135	0	1	0.0637	0.182	-1.42	-0.775	0.358	1.03	-0.00286	0.156	0.602	-0.259	-1.2	-1.28	1.04	-1.29	-0.922	0.821	-0.032	-1.12	-0.272	-0.441	-0.544	-0.363	0.365	-0.15	-0.673	0.664	-0.854	1.01	0.753	0.155	-0.229	-1.33	0.302	1.07	0.217	-0.322	-0.113	1.55	-0.863	0.651	0.958	0.104	-0.275	-0.868	-1.91	-0.716	-0.0939
train_136	0	1	0.0177	-0.986	0.23	0.342	1.65	-0.996	-1.05	0.298	0.745	0.0432	0.3	-0.188	0.412	-0.976	1.8	0.0722	-0.458	0.374	0.996	0.538	-2.1	-0.758	0.0437	0.378	-0.334	0.0612	0.452	-0.934	-1	-1.82	0.744	-1.11	0.41	0.918	0.264	1.81	-0.182	1.53	-0.198	0.887	1.33	0.436	1.25	-0.0495	0.503	-0.634	-0.745
train_137	1	0	-1.3	0.594	0.193	-0.00194	-0.0658	1.34	0.278	0.478	0.742	-1.64	-1.28	0.153	1.36	1.59	1.21	-0.201	0.856	0.836	0.748	0.0706	0.467	1.04	-0.456	-1.01	-0.661	0.532	-0.413	-0.658	-0.601	-0.161	-1.36	-0.216	0.49	0.757	0.459	-0.826	0.156	0.517	0.166	1.47	-0.815	-0.376	-0.0374	-0.0091	0.744	-0.00361	-0.531
train_138	1	1	1.74	-1.72	2.09	-0.108	0.521	-0.388	0.848	0.735	-0.653	-0.417	0.78	-1.17	0.944	0.641	0.609	-0.0675	0.495	-1.31	-0.34	-0.418	0.35	0.504	0.584	0.561	-0.838	0.393	0.795	0.358	0.526	1.02	1.11	0.42	1.19	-0.133	-0.0991	1.2	-0.336	0.654	1.32	1.12	-0.122	-0.485	-0.854	-0.838	1.34	0.628	1.55
train_139	1	1	2.26	-1.47	1.61	1.19	0.665	-1.58	-0.339	-1.08	0.845	1.33	0.626	2.72	0.0889	1.2	0.928	1.69	0.276	1.88	1.11	1.52	-1.46	1.82	0.5	0.702	-0.305	-0.224	0.53	1.2	0.822	0.464	1.71	0.525	1.58	-0.51	0.179	1.4	1.69	0.223	-0.103	2.11	0.662	0.857	1.45	1.17	0.53	1.36	0.312
train_140	1	1	2.21	-1.73	2.3	-0.379	0.495	-0.465	0.164	-0.0407	2.16	1.11	0.158	-1.25	2.39	0.211	0.933	0.0287	0.145	0.458	-0.0737	0.0516	0.369	1.65	-0.253	1.47	0.239	0.0414	-0.0367	-0.685	0.915	0.533	-1.92	1.56	-0.401	3.01	1.8	-1.07	-0.344	0.186	0.455	0.966	1.09	-0.167	-0.308	-0.0159	-0.213	-0.228	0.939
train_141	1	1	2.25	-0.942	1.33	0.814	1.48	1.05	0.329	-0.218	1.13	0.23	2.16	1.55	-0.148	1.23	-0.0781	-0.989	2	1.96	-0.761	1.06	0.595	1.14	0.651	-0.171	-1.1	0.76	0.134	0.358	0.328	1.26	0.175	0.188	-0.636	0.599	0.954	1.94	1.54	-0.696	0.865	-0.737	2.23	2.22	1.85	-1.42	-0.237	0.746	0.673
train_142	1	1	2.3	-1.27	2.47	1.21	0.935	-0.0613	0.895	-0.472	0.993	2.49	1.3	1.31	0.247	0.502	-0.432	1.67	1.26	-0.25	-1.33	0.678	0.0221	2.38	0.805	0.645	0.862	-0.831	-0.228	0.702	0.219	0.711	1.65	0.501	1.29	0.936	1.65	0.761	0.379	-0.46	0.941	1.14	2.11	0.578	-0.304	-0.302	1.74	1.12	0.289
train_143	0	1	0.453	0.155	0.179	1.11	0.973	0.643	-1.04	0.108	1.05	-1.19	-0.111	-0.0314	1.91	-0.274	0.952	-0.15	-2.75	0.489	1.68	0.478	-0.925	-0.67	-0.362	-0.56	2.29	0.851	-0.572	0.0392	-0.37	0.276	1.22	1.46	0.178	0.418	0.747	0.234	0.0459	-1.54	-1.08	-0.136	-1.29	0.385	-0.308	0.257	0.846	-0.86	-0.51
train_144	0	1	-0.513	-0.302	-1.25	-1.03	1.4	-0.571	-1.41	1	-0.634	-0.285	-1.24	-1.06	0.27	-0.12	-0.998	-0.888	1.14	0.615	-1.03	1.39	-0.973	0.462	-0.0443	-0.0669	2	1.6	-0.353	0.435	-0.615	0.973	1.38	-0.531	-0.512	0.67	-1.15	-0.401	0.84	0.354	1.19	-0.352	1.28	0.563	-0.199	-0.274	0.445	-0.444	-1.05
train_145	1	1	1.71	-2.18	1.56	0.607	0.134	1.68	-1.45	0.777	-1.27	-1.1	-0.0593	0.168	1.86	0.233	-0.421	0.284	-0.406	-0.459	0.32	0.569	0.504	1.7	0.353	0.971	-1.48	-1.02	0.547	0.854	0.724	1.96	0.979	-0.298	-1.61	-0.86	-0.913	1.47	-0.158	0.353	1.42	0.397	0.51	-1.03	-0.133	0.592	-0.742	1.04	0.41
train_146	0	0	-2.99	1.9	-1.18	-0.325	-2.77	-0.943	-0.474	0.572	-0.956	-2.62	-2.48	-0.54	-0.599	-0.774	-0.487	-1.54	-1.07	-0.202	-1.46	-0.633	-2.34	-1.12	-0.748	0.161	1.05	-0.617	-2.63	-2.04	0.0985	-1.2	-0.161	0.00684	0.257	-0.934	-0.615	-1.16	-2.53	-0.157	-1.46	-1.82	-0.719	-0.815	-0.715	0.574	-0.214	-1.37	-1.25
train_147	0	1	0.567	-0.163	-1.24	-0.887	-2.1	-0.736	-1.58	-0.633	1.27	0.732	0.284	-1.45	0.122	-0.651	0.877	-0.905	-0.411	0.896	1.27	-0.967	0.743	-0.651	0.915	1.02	0.0548	0.488	0.406	-0.493	0.288	0.798	1.2	-0.0608	-1.16	1.02	0.976	-0.975	-0.832	-1.42	-0.921	-0.158	-0.401	-0.411	0.572	-0.548	0.109	1.35	-0.255
train_148	1	0	-0.95	0.461	-0.203	-1.14	0.831	0.101	-1.09	-0.298	0.466	-0.584	0.722	0.267	0.0818	-0.599	0.541	0.264	1.36	1.61	-0.281	2.25	1.11	-0.3	2	2.49	0.0432	-0.436	0.446	-0.391	-1.47	0.0576	0.965	-0.14	-1.38	0.809	-0.36	0.189	0.563	-0.198	0.974	1.12	1.07	1.59	0.426	0.836	-0.262	-1.09	0.236
train_149	0	1	-0.0793	0.288	-0.0768	0.0871	0.0383	0.364	0.248	-0.583	-1.25	-0.132	-0.361	0.737	-0.045	-0.8	-1.91	-0.661	-0.0536	-2.21	1.31	2.27	-1.01	-1.71	0.969	-0.67	1.03	0.91	-1.05	0.0942	0.659	0.317	-0.607	2.08	1.22	0.182	0.136	0.876	0.335	0.116	-0.0158	-1.14	0.681	0.365	-0.812	0.195	-0.932	-0.0642	-1.05
train_150	0	0	-1.71	1.69	-0.97	0.669	-0.757	0.775	1.01	-0.824	-0.535	-1.59	-0.277	0.694	-0.291	-1.48	-1.01	-0.467	-0.422	-1.03	-1.69	-1.02	-0.232	-1.88	-0.667	-1.88	0.387	-1.04	-1.2	-0.646	0.369	-1.69	0.858	0.929	-0.421	-0.223	-2.96	-1.95	-0.245	1.26	-0.823	-0.324	-0.796	-0.493	-1.31	-1.23	-1.01	-0.269	-0.766
train_151	0	0	-1.89	2.52	-1.55	-0.481	0.178	-0.692	-0.445	-0.314	-0.719	-0.317	1.08	-0.176	-0.221	-0.938	-0.328	-0.165	0.347	-0.105	-0.805	-1.86	-1.07	1.55	-1.06	-0.109	-0.692	-0.623	-0.699	-0.706	-1.74	-0.325	-1.43	-0.603	-1.61	0.203	0.569	-0.385	-1.04	-0.215	0.333	-1.37	0.11	-0.4	-0.939	-2.13	-0.833	-0.294	0.0303
train_152	0	1	0.643	0.266	-0.557	1.8	1.63	1.6	0.262	-0.0566	-0.194	-1.14	0.172	-1.07	0.741	-0.597	0.155	0.0953	-0.0135	-0.993	-0.555	1.34	0.732	0.436	0.144	-0.113	-0.269	-0.0157	-0.998	-0.818	0.703	-1.37	0.753	-0.0875	0.408	-0.582	-0.695	-2.14	-1.45	-0.345	-0.532	0.511	-0.635	0.928	0.566	-1.01	-0.307	1.35	1.44
train_153	0	0	-1.49	1.88	-2.29	-0.0456	0.156	-0.764	-1.24	-0.819	-2.03	-1.58	-0.771	-0.072	-1.82	-0.152	0.265	0.66	-1.01	-1.02	-0.658	-0.365	-0.564	-0.917	-0.86	-1.76	-0.0698	-1.23	-0.628	-0.523	0.274	-1.59	-0.851	-0.473	0.617	-1.4	-0.0869	-1.87	-0.0671	0.101	-0.706	-0.301	-0.197	1.06	-0.83	-1.44	-0.17	-1.09	-0.777
train_154	0	0	-1.62	0.84	-1.48	-0.48	-0.261	-1.43	0.418	1.22	0.25	-0.433	-0.706	0.116	-0.159	-1.37	1.3	0.143	-1.27	-1.59	0.391	-1.03	-0.57	-0.195	0.197	-0.729	2.74	1.24	0.024	-0.634	-0.689	-0.121	0.717	0.274	0.0183	1	-0.112	-0.0373	-1.28	-0.0135	-2.21	-1.67	-0.528	-1.32	0.776	0.0838	0.468	-0.903	-0.473
train_155	1	1	0.984	-2.69	2.83	1.39	0.155	-0.0224	1.14	1.22	1.84	1.82	0.148	1.71	1.18	1.09	0.359	-0.419	0.442	0.286	0.307	0.739	-0.831	2.04	1.18	0.443	0.485	0.211	1.09	0.873	1.05	0.941	0.57	-0.171	2.34	-0.66	0.71	0.0342	0.658	0.334	0.911	-0.0534	0.827	0.64	-2.33	-0.243	1.27	-1.37	0.534
train_156	1	0	-0.356	0.381	0.687	-0.013	-0.611	0.355	0.885	-1.51	-1	-1.91	0.31	1.44	1.67	2.61	0.536	0.959	-2.02	-0.0434	-0.624	-0.286	0.0551	2.01	0.188	-1.91	-0.854	0.03	0.723	-0.0375	-0.14	-0.646	-0.267	0.00156	0.646	-0.132	-1.54	0.382	-0.458	1.72	-1.84	-0.624	-1.77	-0.0367	0.73	0.485	0.167	0.682	-1.35
train_157	1	0	-0.898	0.669	0.683	-0.94	0.121	-0.737	-0.725	-0.965	-1.21	0.154	-0.0273	-0.0525	-1.08	-1.69	0.722	-1.08	-0.192	0.676	0.111	0.539	0.406	1.3	1.13	1.18	-0.196	-0.312	-0.711	0.131	-0.81	-2.12	-0.47	-0.824	-0.578	-2.41	-1.29	0.293	-0.799	-0.448	-0.932	-1.13	1.44	1.49	-0.106	-0.82	2.18	0.491	-0.299
train_158	1	0	-1.34	0.51	0.739	0.448	0.57	0.183	-0.906	1.22	0.767	-0.171	0.116	1.31	-1.78	0.353	-1.14	-0.149	-0.258	0.619	0.162	0.577	-0.707	1.07	-1.57	0.473	2.15	-0.766	0.79	-0.202	-0.326	0.509	-1.3	-0.649	0.216	-0.294	-1.27	-2.1	-1.22	-0.723	0.383	-1.02	0.278	0.302	-0.08	0.633	-0.93	-0.825	0.425
train_159	0	0	-2.62	2.04	-1.1	-0.334	-0.605	-1.47	-1.6	0.737	-1.94	0.148	-0.0118	0.496	-0.502	0.13	2.11	1.44	-0.178	1.41	-0.349	-0.712	1.7	1.21	0.525	-2.11	0.453	0.368	-1.39	-0.425	-0.159	-0.778	0.759	-0.896	-0.403	0.534	-0.648	1.16	1.08	-0.935	-0.673	-0.0101	-0.522	-0.162	-0.853	-0.785	0.0222	1.38	-0.598
train_160	0	1	0.068	0.109	-0.779	1.63	-2.24	0.611	0.287	-0.0257	0.689	-0.386	1.51	-0.119	1.78	-1.35	-0.413	-0.163	0.144	0.778	0.394	-0.16	0.0324	-0.492	1.81	0.0828	-0.893	0.237	0.191	0.951	0.0578	1.52	1.2	1.83	0.201	-1.15	0.263	0.901	-0.315	0.448	0.787	-0.288	-0.647	-1.51	1.31	-2.11	-0.729	0.286	-0.591
train_161	1	0	-0.67	0.998	-0.172	-0.353	0.213	0.247	-1	0.226	-2.26	-0.432	-0.732	-0.0289	-0.0665	-0.499	-0.0445	0.82	-0.234	-1.23	0.466	0.395	0.428	-0.896	-0.917	-0.583	-0.0627	0.973	0.699	0.761	0.699	0.032	-0.719	0.848	-1.52	-0.461	-0.624	-1.62	1.11	-2.11	0.146	0.827	-0.242	0.208	-1.41	0.715	-1.14	-1.18	0.037
train_162	0	0	-1.67	2.59	-2.43	-0.696	0.528	-2.37	-0.986	0.587	-0.695	-0.247	-1.26	-1.03	-0.922	-1.41	0.489	-0.661	-0.466	-0.503	-0.685	-0.375	-0.897	-1.23	-0.4	-0.22	0.694	-0.886	-0.624	0.636	-0.89	-0.692	1.24	-1.01	0.604	0.595	-1.16	-1.05	-0.297	-1.7	0.13	-1.22	-0.291	-0.204	-1.05	-1.4	0.2	-0.834	0.517
train_163	0	1	0.388	0.152	-0.718	-0.055	-0.57	0.851	0.25	-0.773	-0.386	-1.63	0.955	0.599	-0.996	-0.564	0.814	1.16	0.639	-0.0908	2.29	0.0933	2.04	-1.22	-0.671	0.116	-0.739	0.416	-1.28	-0.352	0.954	-0.522	0.371	1.69	-0.666	0.235	1.47	-0.427	0.623	0.092	0.0178	0.479	-0.46	0.634	-0.177	0.622	1.45	-0.0128	-0.881
train_164	0	0	-1.29	2.27	-1.65	-0.646	0.936	-0.16	0.188	0.616	-1.4	-0.417	-1.03	-0.322	-1.12	-1.78	-0.413	-1.64	-0.178	0.166	-0.923	0.404	1.06	-0.451	-0.428	-1.27	0.297	-0.352	0.336	-1.4	-0.0627	-0.082	-1.04	0.679	-1.05	-1.46	-0.405	0.788	-0.192	1.31	-0.473	-1.54	-1.42	-0.807	-0.568	0.557	-0.451	-0.909	-0.947
train_165	1	1	2.07	-1.88	1.75	0.972	1.18	0.674	1.42	0.283	0.901	0.23	-0.205	-0.152	1.94	1.68	1.19	0.239	1.02	0.622	1.56	0.296	1.49	-0.396	-0.374	1.35	-0.12	0.725	1.37	0.695	1.17	0.944	1.05	0.418	0.13	2.24	-0.13	-0.0786	0.647	1.14	2.79	1.26	0.178	2.39	0.205	-0.115	1.08	0.0346	-0.893
train_166	0	0	-2.32	1.63	-1.74	0.31	-0.0311	1.7	1.32	0.466	-1.51	-0.672	1.17	1.37	0.0326	-0.507	-0.332	-0.455	-0.498	-0.568	-0.759	-0.246	-1.12	-1.39	1.22	-0.0978	-0.894	-1.01	-0.583	-0.281	-0.696	-1.3	-1.16	-0.913	0.619	-2.06	-0.467	-0.524	-0.0555	-0.372	0.504	0.0557	-0.452	-1.22	-0.619	-0.743	-0.128	-0.14	-3.16
train_167	0	1	0.544	0.177	-1.45	-0.656	-0.705	-0.905	-0.324	1.26	1.12	-0.565	-1.7	0.24	1.47	0.00194	-0.764	0.77	0.232	2.36	0.96	2.39	-0.276	-0.94	-0.236	1.25	0.556	-1.09	-2.44	1.14	0.716	0.345	-0.724	-0.0524	-1.07	-0.0902	-0.221	-0.585	-0.699	-0.713	-0.8	-0.874	0.434	0.389	-1.5	-0.464	0.419	0.0829	0.205
train_168	0	0	-2.23	2.19	-1.97	-0.536	-0.461	-0.581	-0.457	-0.348	-0.253	0.241	0.474	-0.858	-2.31	-0.961	-2.99	-2.82	-1.9	-1.04	-0.805	-0.663	-1.46	-0.744	-1.73	-1.56	0.354	0.479	0.456	-0.204	0.269	-1.03	-0.0168	-0.469	0.233	-1.64	0.368	2.04	0.118	-0.773	-0.447	0.0515	-2.48	-0.0696	-1.83	0.953	0.705	-0.728	0.639
train_169	0	1	0.522	-0.876	-0.51	-0.443	0.435	-0.704	1.32	0.0578	0.644	-1.23	1.09	-1.02	0.438	-0.53	0.639	0.237	-2.46	-0.25	0.844	-0.92	-1.12	-0.0934	-0.513	0.63	1.24	-1.53	0.8	0.402	0.0612	-0.399	-1.18	-0.316	1.77	1.08	0.708	0.705	-1.33	-0.663	-0.000698	-0.377	0.243	0.539	-0.28	0.17	-0.603	-0.562	0.298
train_170	0	1	0.464	0.439	-0.276	-1.76	-0.194	0.85	-1.58	-1.16	-0.572	0.372	-1.93	-0.173	1.51	0.787	-0.931	-0.682	-0.247	0.757	0.0135	0.622	-0.657	-0.614	-0.242	-1.03	-0.46	-0.343	-1.52	-0.669	0.316	-0.275	-0.908	-1.48	1.1	-0.675	-0.513	-0.952	0.471	-0.224	0.846	-0.564	-0.87	-0.606	0.118	-0.56	-0.204	0.356	-1.16
train_171	1	1	2.75	-2.29	1.75	0.73	1.39	1.26	-0.707	2.21	1	0.0813	0.493	1.38	0.45	0.254	-0.173	-0.0739	-0.803	0.549	0.408	0.388	1.45	1.5	0.948	-0.165	-0.0739	1.08	0.745	0.122	0.593	1.48	0.731	0.669	-0.16	-0.636	2.05	0.574	0.781	0.539	-1.35	2.12	0.829	0.152	-0.0449	0.911	-1.33	1.06	2.6
train_172	0	1	0.713	-1.46	-1.64	0.883	-1.71	-0.531	1.96	-1.07	-0.732	-1.75	-1.56	0.101	-0.093	0.0319	-2.2	1.9	-0.69	1.24	-0.653	-0.00977	0.971	0.0753	-0.56	0.674	-1.4	-0.838	-1.61	-0.593	-0.864	0.0958	-0.672	-1.32	0.963	-0.62	-1.05	0.333	1.22	-0.183	0.616	0.433	-2.11	0.767	-0.207	-0.887	1.13	-0.857	1.7
train_173	0	0	-2	2.27	-1.33	-1.12	-1.21	0.598	-1.12	-0.601	-1.15	-1.24	-0.616	-2.71	-0.891	-0.387	0.171	-0.805	-2.48	-0.663	-1.54	0.43	-0.559	-1.58	1.27	0.113	-1.87	-0.806	-0.969	-0.852	-1.87	-1.55	-0.225	0.0278	-0.993	-1.15	-0.594	-1.38	-0.23	0.28	-1.03	-0.441	-1.31	0.0553	-0.329	-1.24	-1.2	-1.42	-1.14
train_174	1	0	-0.538	1.45	0.56	-1.68	-0.193	0.285	-0.385	0.168	-0.896	0.27	1.89	-1.11	0.155	-0.491	-2.98	0.788	-0.708	-0.297	-1.11	1.59	0.188	0.604	-0.554	0.819	0.814	1.36	0.3	-0.564	-0.863	-1.7	-0.176	1.13	-1.61	-0.449	-1.43	1.08	-0.284	-0.433	1.41	0.0759	0.2	0.459	-0.752	0.64	-0.476	0.588	-0.967
train_175	0	1	0.37	0.151	-0.374	-0.651	0.74	0.408	0.417	0.187	0.359	0.137	-0.332	0.196	-0.216	0.132	-0.212	2.17	0.291	0.837	-0.291	0.773	0.858	-0.777	-0.465	1.2	0.0334	0.924	1.34	-1.44	-0.13	-2.5	0.392	0.834	0.654	0.455	-1.1	0.0633	2	1.27	-0.0936	1.96	0.42	-1.86	1.27	0.763	1.33	-1.54	-1.61
train_176	0	1	1.23	-0.254	-1.72	0.452	0.441	-0.474	-1.44	-0.592	0.3	0.182	-1.08	0.404	-0.434	0.361	0.18	-1.58	0.552	-1.07	-0.656	0.652	-0.592	-1.09	-1.47	-1.03	-1.29	1.2	-1.05	-0.676	0.808	-0.471	0.819	-1.56	0.611	-0.842	-0.26	0.253	0.486	0.583	-1.38	-0.333	1.76	0.252	-0.13	0.232	0.638	-0.502	0.367
train_177	1	0	-0.391	0.638	0.427	0.92	-0.0901	-0.776	-0.148	-0.337	0.74	-0.113	-0.123	-0.61	-0.193	1.12	-1.14	0.713	-0.653	0.932	0.764	-2.43	0.83	1.11	1.52	-0.144	-0.428	0.198	-0.463	0.36	-0.939	0.104	0.834	-0.0718	-0.665	0.423	-0.241	-0.877	1.25	-0.592	-0.0013	0.399	-0.771	-1.58	1.96	0.727	-1.4	2.77	-0.928
train_178	0	1	1.17	-1.18	-1.37	-1.93	-2.32	-1.03	0.981	0.23	1.72	0.64	0.399	0.751	-1.2	-1.51	0.391	2.71	0.585	-2.08	-0.756	-0.232	0.988	-2.4	-0.208	0.786	-1.45	-0.389	-1.21	0.897	1.19	0.0914	0.496	-0.0944	-1.1	-0.144	-1.04	-0.753	1.14	0.697	-1.19	-0.181	-0.25	-1.76	1.64	-0.338	-0.776	1.5	1.3
train_179	1	1	2.21	-1.87	1.78	2	-0.371	0.793	1.07	1.14	0.142	1.05	0.89	1.1	2.18	-0.124	0.951	-0.114	2.52	1.95	3.1	2.56	0.485	1.88	2.39	0.034	1.57	0.077	-0.468	2.24	-1.38	1.31	1.82	1.57	-0.16	1.17	1.25	1.65	-0.15	2.29	0.399	0.422	-0.0313	1.11	-0.49	1.16	-0.22	0.322	0.266
train_180	1	0	-1.28	0.179	-0.155	2.98	-0.798	0.582	-0.0706	0.893	-0.384	-0.181	0.0795	0.63	-1.16	-1.54	1.24	1.12	-0.718	0.423	0.0601	-0.92	-1.21	0.225	-1.12	0.824	0.397	-0.911	0.571	-1.01	0.381	0.303	-1.87	-0.367	0.491	-0.18	-0.0843	-0.9	-0.521	-0.752	0.0803	-0.263	0.209	0.382	0.756	0.298	-0.547	0.668	0.511
train_181	0	0	-1.54	1.86	-2.86	-0.565	-1.12	-0.469	0.484	-2.14	-2.48	-2.67	-0.416	-1.2	0.191	-0.687	-1.14	0.366	0.446	-0.455	-1.8	0.00789	-2.05	-1.24	-1.75	-0.0954	0.19	-1.32	-0.482	0.988	0.439	-1.55	-0.982	-3.08	-0.887	-1.34	-2.13	-0.77	-1.04	-0.372	-0.91	-1.37	-1.46	0.305	-1.85	-0.858	-1.25	-1.01	-1.13
train_182	1	1	0.999	-1.06	2.31	-1.06	-0.462	1.04	0.159	1.71	0.864	0.464	-1.78	0.424	-0.221	0.31	0.5	0.789	1.21	0.312	0.0764	1	1.81	1.23	0.138	0.625	-0.487	1.19	-0.0707	1.37	0.386	1.52	0.77	0.322	0.805	0.219	-0.399	-0.89	0.537	-0.177	0.943	0.785	2.01	-0.171	-0.062	0.75	-0.352	0.603	-0.294
train_183	0	0	-0.643	2.18	-0.957	-0.756	-2.25	1.22	-1.09	-1.63	-1.15	0.0312	-1.18	-1.26	-0.886	-0.882	0.231	-1.29	-2.33	-1.06	-0.416	0.868	-1.04	-1.21	-1.45	0.292	-0.19	-1.01	0.875	-1.58	-0.902	-0.743	-2.14	-0.656	-0.385	0.269	-0.408	-1.65	-1.19	-1.51	-0.804	-0.455	0.209	-0.482	-1.23	0.0486	-2.4	-1.12	-0.69
train_184	1	0	-0.734	-0.293	0.564	0.677	-0.746	0.456	0.184	0.452	0.298	0.158	0.861	0.555	-1.67	-0.305	1.79	0.586	-0.459	-0.346	0.0339	0.861	-0.0761	-0.92	-0.439	0.144	-1.02	-0.659	1.26	-1.24	-0.258	-1.05	0.448	-0.524	-0.643	0.838	0.663	0.0765	-0.0845	-0.871	-0.311	0.311	-1.75	-1.27	-0.14	-0.462	0.184	-2.37	-0.258
train_185	0	1	0.767	-0.514	-0.989	1.78	-0.0251	-0.0442	0.021	0.377	-0.908	0.973	0.998	0.74	0.812	0.601	-0.432	1.05	-0.534	-1.06	0.411	0.483	0.971	-0.798	-0.249	1	0.389	1.78	1	-1.08	2.4	0.45	-0.579	0.833	0.932	-0.298	-0.932	0.613	-0.779	-0.845	0.341	0.0146	-1.48	-1.05	-0.897	-0.468	0.445	-0.0464	-0.0377
train_186	0	1	0.589	-1.51	-0.775	-1.31	-1.63	-1.86	0.925	-1.04	0.112	1.31	-1.49	-0.0705	0.789	-0.377	1.3	-0.00249	0.532	-0.442	-0.0707	0.233	-0.138	-0.794	-0.592	1.14	0.117	1.29	-0.3	1.96	0.653	-0.237	-1.58	-0.29	-1.69	-1.68	0.0771	0.269	1.44	-0.149	0.013	1.07	0.0114	0.596	1.05	0.152	1.27	1.39	-0.465
train_187	1	0	-0.509	0.0188	1.71	-0.0795	0.0798	0.617	-0.751	-0.519	0.451	-0.172	-2.39	-0.97	-0.268	-0.242	-0.418	-1.03	0.624	1.76	0.331	-1.82	0.0679	1.27	0.561	-0.543	0.198	-0.56	-0.639	1.86	0.718	0.415	0.979	0.0219	-0.703	-0.942	-0.212	0.14	1.72	-0.548	-0.406	-0.81	-0.725	-0.823	-0.232	-0.108	-1.76	-0.0211	-0.0341
train_188	0	1	0.469	-0.683	0.145	-0.279	-0.0882	0.162	-1.28	-0.578	-0.198	0.383	-0.0655	-0.706	0.285	0.135	0.0563	0.739	-0.6	-0.446	-0.0817	-1.05	-0.464	-1.24	-0.293	0.479	-0.0509	-1.33	-0.213	0.686	-1.07	0.2	0.719	1.65	0.638	-1.22	0.629	-0.782	1.39	0.358	-0.363	-0.684	1.18	0.0152	2.13	-1.28	-0.35	0.215	1.16
train_189	1	0	-0.72	0.429	0.0496	-0.645	0.0311	-1.54	1.01	-0.0724	-0.39	-0.0378	-0.522	0.418	0.222	-0.322	-0.916	0.603	-0.436	0.698	-1.05	-1.57	-1.6	0.0346	-2.5	-0.26	0.113	0.0602	0.238	0.413	-0.722	-0.808	-0.534	0.0744	-1.44	0.786	0.109	0.4	0.696	0.223	0.229	0.328	0.224	-0.572	-0.344	-0.881	-0.316	-0.27	-0.0952
train_190	1	0	-1.09	-0.745	0.682	-0.567	-1.17	0.177	0.0467	-0.225	-0.587	0.306	-2.1	-1.64	0.145	-1.18	-0.679	0.365	-0.956	-0.264	-1.36	-0.815	-0.892	0.385	-0.00653	-0.321	-0.362	-1.04	-0.492	0.0344	-0.128	0.411	-1.17	-1.92	0.022	-0.705	0.253	-1.15	0.467	1.36	0.991	-0.143	-0.635	1.58	1.79	1.47	-0.162	-1.23	-1.37
train_191	0	1	-0.53	-0.934	-0.284	0.256	0.541	0.408	-0.32	-1.14	0.796	-1.55	0.144	0.156	-0.495	0.643	0.413	-0.848	-1.11	-0.692	0.435	-1.07	-0.935	-0.645	0.366	-0.896	0.207	-0.479	2.46	1.35	-0.756	0.241	-0.528	0.676	-0.904	1.55	1.69	-1.23	-0.879	0.672	-0.682	1.02	-0.824	1.07	-0.000181	-0.0473	0.154	-1.23	-2.48
train_192	1	0	-1.17	0.871	0.687	0.994	0.604	0.528	-0.565	-0.182	-1.92	0.182	1.41	-0.339	0.696	1.26	0.184	-0.17	1.6	-0.329	-0.0552	-0.529	0.521	0.963	-1.82	-0.352	-1.28	-1.15	2.38	-2.54	0.0294	1.57	0.3	0.336	0.823	-1.62	-0.817	-0.667	-0.252	0.292	0.285	0.756	-0.0834	-1.56	1.32	-0.291	0.136	1.23	-0.0611
train_193	0	0	-2.71	0.996	-0.132	-0.188	-0.745	-1.49	0.28	-1.38	-0.518	-0.285	-0.435	-2.71	-0.344	-0.85	-0.691	1.39	-1.61	-0.287	-1.08	-1.43	-1.11	-1.92	-1.25	-0.21	0.93	-1.92	-0.919	-0.499	-0.155	-2.73	-0.802	0.617	-0.554	-1.62	-0.753	0.504	-1.3	-0.631	0.886	-1.25	-1.55	-1.6	0.561	-0.368	-1.12	-1.16	-0.466
train_194	0	0	-1.56	1.04	-2.33	-0.523	0.884	0.307	-2.1	-0.192	0.018	0.713	0.397	-1.69	0.0636	1.23	-0.284	-0.48	0.185	0.00362	-0.344	0.243	-2.72	-0.829	-0.0876	-1.58	0.91	0.892	-1.85	-0.36	-1.4	0.109	-0.195	-1.66	-0.772	0.421	-1.84	-0.665	-1.82	-0.67	-1.06	-0.358	-0.614	-1.72	-3.29	-0.912	0.472	-0.211	-1.41
train_195	1	0	0.295	1.35	1.06	0.507	0.316	-0.692	-1.11	0.00764	-0.812	-0.331	1.34	0.122	0.244	-0.656	0.725	0.447	-0.492	-0.975	0.837	1.17	0.838	0.296	-0.718	-0.231	-0.51	-1.73	-0.942	0.668	-1.05	1.18	-0.356	-0.359	1.1	-0.291	0.356	-1.77	0.469	-1.07	-0.899	0.333	-0.989	0.00944	-0.539	-0.626	-1.61	1.32	0.79
train_196	0	0	-1.84	2.01	-2.02	-1.07	-1.14	-1.72	-0.837	-0.5	-0.833	-2.28	-0.486	-2.67	-0.000804	-0.885	0.109	-0.653	-0.176	0.153	-1.26	0.735	-0.39	-0.706	-0.732	-1.03	0.135	0.46	-1.2	-1.77	-2.42	0.126	-1.46	0.763	-1.99	2.4	-1.03	-1.81	-1.42	-1.12	0.499	-1.35	1.47	0.165	-1.19	-0.93	0.898	-2.06	0.174
train_197	1	1	1.7	-1.93	1.48	-0.352	-1.98	0.721	0.972	2.02	0.278	1.47	0.0294	0.96	1.83	1.04	0.712	0.352	0.0843	1.44	0.86	-0.166	0.172	1.7	-0.438	1.53	-0.837	-0.0148	1.53	-0.309	0.0911	0.88	0.0601	1.04	0.298	0.166	1.85	1.24	1.38	0.0922	0.619	1.02	2.46	0.573	0.135	0.663	-0.263	-1.87	-1.74
train_198	0	1	0.975	-0.836	0.0552	-0.198	0.773	-0.958	0.479	1.26	-0.167	0.439	0.958	1.75	-1.77	-0.269	0.598	0.282	0.582	0.342	-0.395	-0.993	0.379	-1.12	0.295	0.141	-0.144	0.964	-0.198	0.205	-0.238	0.579	0.402	-1.75	-0.517	-0.647	1.88	1.16	-0.782	1.69	-0.412	-2.08	-1.63	-1.92	0.181	0.0156	2.01	0.833	-0.0934
train_199	1	0	-0.0391	-0.129	0.956	0.328	-1.04	-0.106	1.57	-0.867	-1.09	-0.772	0.12	0.643	1.33	0.0498	-0.166	-0.372	-0.0328	-0.694	0.965	0.816	-0.696	-0.802	-0.667	-0.862	-0.623	-0.285	1.08	-0.0166	0.557	0.768	0.965	0.393	0.257	0.143	0.359	-1.46	0.958	0.334	-2.19	-0.233	0.42	-2.22	-1.65	1.39	-0.295	0.617	0.647
train_200	1	1	2.21	-1.43	1.1	0.922	-0.789	0.869	1.08	0.952	3.04	1.76	0.944	1.76	0.105	0.514	0.155	1.07	-0.452	2.14	1.3	1.88	1.54	2.54	-0.0533	1.43	1.29	-0.426	2.03	-0.542	0.15	2.21	0.868	1.15	1.19	1.93	0.155	2.26	0.677	0.539	0.0704	-0.0242	1.08	0.511	0.337	0.204	1.28	-0.178	-0.369
train_201	0	1	1.21	0.268	-1.73	0.0608	-0.674	0.828	0.292	-1.61	-0.0805	0.601	1.4	-0.266	0.19	1.29	0.703	0.831	1.07	-1.51	0.534	-0.206	2.48	0.726	2.22	0.0136	1.35	0.958	-0.196	0.894	0.686	-0.237	0.724	-0.268	-0.893	1.64	0.811	0.00384	0.523	1.21	1.31	0.301	1.91	1.14	0.301	1.76	0.0727	0.902	-0.125
train_202	0	1	-0.318	-0.793	-1.25	1.53	0.0451	-0.15	1.43	-0.35	0.387	0.231	0.00216	0.848	1.46	0.126	0.876	-0.0849	1.66	-0.987	-0.967	1.14	0.155	-0.0901	-1.15	1.31	-0.85	-0.724	-0.588	-0.735	1.12	0.429	-0.978	1.71	0.795	0.0185	-0.563	0.0673	-0.69	0.121	1.43	-0.162	-0.167	0.763	-0.291	-0.356	-0.958	0.625	1.12
train_203	1	0	-0.0427	0.68	0.941	0.21	-0.698	1.38	-1.08	0.986	1.07	-1.14	-0.245	-0.219	-0.846	0.124	1.41	0.211	-1.21	1.84	0.585	-1.64	0.255	1.37	0.473	-1.59	-1.98	-0.982	-1.01	-1.36	-1.09	1.41	-1.36	0.34	-0.429	-0.468	-0.377	-0.25	1.37	-1.06	-0.523	-0.0655	-0.372	-0.0588	1.02	0.688	-0.451	1.2	-0.504
train_204	0	0	-2.26	1.64	-1.72	-0.821	-0.281	-1.46	-2.12	0.649	-0.91	-0.369	-0.693	1.21	-0.749	0.27	-2.09	-0.335	-1.25	-0.897	-0.469	0.108	-1.47	0.036	0.423	-0.873	0.559	-0.917	0.472	-1.37	-1.19	-0.608	-2.54	-2.37	-0.688	-0.866	-1.35	-0.33	-0.583	-0.0366	-0.531	0.585	-1.11	-0.111	-0.333	0.696	-0.732	-0.779	-2.6
train_205	0	1	0.813	-0.308	-0.825	-0.729	-0.204	-0.368	0.0227	-0.459	-1.16	1.16	-1.13	-0.678	-0.0203	0.835	-1.23	0.412	-0.715	1.96	0.233	-1.1	-0.491	-0.142	-0.456	-1.21	0.193	0.205	-2.04	-0.205	-1.31	0.417	1.68	-1.62	0.516	0.699	-0.367	-0.651	-0.267	0.671	0.276	-0.451	-1.53	0.809	-0.0785	-0.649	0.444	-0.528	0.506
train_206	0	1	-0.524	-0.496	-0.972	-0.165	-0.0834	0.382	-0.506	-0.562	0.774	-0.21	0.0918	0.309	1.3	0.817	-0.469	-2.36	0.1	-0.291	1.43	0.188	1.42	-1.06	1.46	-0.284	0.264	-0.456	-0.723	-1.22	-0.862	0.172	-0.346	0.232	0.393	-1.51	0.179	-0.412	-1.33	0.258	-1.19	0.165	-1.18	-1.02	1.94	-1.97	1.15	0.535	-1.37
train_207	1	0	-0.787	0.434	1.11	0.495	-0.829	0.313	-0.438	-0.306	-1.35	-0.391	-0.838	-0.844	0.566	1.07	0.38	-0.0266	0.319	0.284	-0.618	-0.693	-1.06	-0.985	-0.73	1.58	0.605	0.971	-0.675	-0.388	-1.06	0.14	0.149	0.96	-0.22	-0.161	1.08	-0.0411	0.291	1.16	0.534	-0.838	-0.588	1.17	0.847	0.178	-0.626	-0.558	0.604
train_208	1	1	1.53	-2.05	1.75	-0.066	1.39	-0.737	0.0775	1.26	0.824	0.802	2.14	-0.425	0.728	0.303	0.775	0.0991	1.69	1.43	-0.115	0.412	-0.427	1.31	0.596	0.54	-2.54	0.744	1	0.105	1.18	-1.15	0.753	-0.625	0.587	-0.197	-0.025	0.824	1.02	-1.68	2.06	0.431	1.09	1.04	1.8	-0.688	0.714	0.47	0.213
train_209	1	1	1.41	-0.757	1.86	0.34	-0.443	1.77	-1.46	0.458	1.57	1.42	1.17	0.0211	0.166	-0.172	-0.00961	0.57	0.934	0.477	1.8	1.1	0.617	0.864	1.7	1.02	0.246	1.71	0.769	0.477	-1.95	1.77	0.471	0.431	1.54	1.18	1.26	1.43	1.08	0.237	0.0923	1.01	0.49	0.193	1.49	-0.282	1.98	0.907	1.26
train_210	0	0	-2.19	1.9	-2.25	0.738	-0.222	-0.819	-0.8	-0.58	-0.784	0.00503	-0.763	0.251	-1.78	-0.423	-0.393	-0.32	0.133	-1.25	-1.17	-0.585	-1.34	-0.404	-0.726	0.348	-0.667	-2.74	-0.18	-0.669	-0.434	-1.22	-1.71	-1.07	0.387	0.15	0.282	-2.81	-0.894	-2.29	-0.414	-2.45	-0.942	-2.5	-1.71	-0.629	-0.797	-0.764	-0.741
train_211	1	0	-1	-0.123	-0.0438	-1.7	1.31	0.00972	-1.05	0.283	-1.41	-0.931	0.368	0.335	-0.572	-1.85	0.401	-0.622	-0.431	0.107	-0.539	0.239	0.0717	-0.0651	-1.21	0.0844	-0.399	0.565	-0.746	0.639	-1.76	0.808	-1.33	1.05	-0.983	-0.0642	-0.575	0.575	0.685	-0.148	-1.33	0.0688	-0.715	0.217	2.5	-0.0988	0.997	-0.419	0.115
train_212	1	1	1.27	-1.64	2.25	0.667	1.48	-0.446	2.48	0.913	2.08	-0.126	-0.381	0.815	0.415	1.14	-0.377	1.5	1.19	0.458	0.0125	-0.385	-0.0357	0.438	0.358	-0.48	0.0715	0.451	0.521	-0.612	0.0726	-0.334	-0.172	0.301	0.133	-0.126	2.64	1.46	1.78	0.492	0.913	0.384	1.26	0.579	-0.564	1.39	-0.821	2.34	1.31
train_213	1	1	1.61	-1.85	1.71	0.655	1.97	0.587	0.349	-0.606	0.77	2.34	-1.14	0.752	2.17	-0.282	-0.574	0.911	0.213	1.23	1.94	0.583	-1.76	1.73	0.357	0.245	-0.313	-0.331	0.272	1.44	1.35	1.93	0.638	0.318	0.186	0.299	0.535	1.03	-0.721	1.19	1.17	0.99	0.781	1.09	0.0413	0.559	0.609	0.233	0.348
train_214	1	1	1.45	-2.4	2.77	2.09	-1.17	1.49	1.11	-0.0557	1.16	1.5	2.18	1.15	0.0541	0.351	2.2	0.16	0.664	1.62	0.224	1.32	1.93	0.108	-0.877	-0.981	0.893	-1.97	-0.373	0.378	0.464	1.75	-0.732	-0.376	-1.27	-0.262	0.908	0.121	0.859	1.06	1.26	1.18	-0.116	-1.24	0.799	-0.329	0.452	-0.806	0.527
train_215	1	1	2.33	-1.65	1.64	0.708	0.939	3	1.17	1.46	0.726	1.44	-0.251	0.328	0.00864	1.66	1.26	-0.41	0.772	0.937	1.24	0.326	-0.0989	0.0779	0.413	-0.273	2.03	0.759	0.384	2.52	1.58	1.32	2.02	1.64	1.11	1.77	1.34	0.547	0.834	1.5	2.65	1.46	2.04	-0.234	0.0889	0.995	0.47	0.39	-1.25
train_216	1	1	0.553	-1.56	1.26	0.26	0.252	-0.00958	0.257	-0.182	0.241	1.66	-0.592	0.146	-0.867	-0.449	0.573	1.64	1.14	-0.568	-0.44	0.692	-0.298	-0.238	-0.439	-0.788	0.96	0.0919	0.806	0.951	0.734	0.306	-1.21	0.15	-0.375	0.525	0.135	0.82	0.453	0.329	1.11	1.51	1.14	-1.92	0.946	-1.07	0.219	1.39	0.611
train_217	0	1	0.815	-0.571	-1.13	-0.187	-1.46	-0.304	-1.14	0.977	1.05	0.424	0.878	1.38	0.0873	-0.456	-0.253	-0.651	-2.64	-0.305	0.139	-1.65	-1	-0.794	1.07	-0.135	-0.236	0.826	0.959	-0.545	1.22	-0.937	0.923	-0.309	2.2	-0.329	-0.234	-0.976	-1.03	2.23	-0.611	-0.314	0.0244	-0.514	0.585	0.238	-0.191	-0.92	0.0621
train_218	1	1	1.91	-1.01	1.46	0.914	1.37	-0.661	1.55	0.667	2.65	0.803	0.868	-0.0141	-1.09	1.41	1.28	-0.873	0.366	-0.828	-0.475	0.944	-0.534	1.53	1.16	1.58	-1.02	1.12	1.82	1.46	0.653	1.58	1.04	0.521	-1.2	1.19	-0.0128	1.42	0.738	-0.752	0.941	1.44	0.269	0.108	1.12	-0.094	-0.13	2.83	2.58
train_219	0	1	-0.175	0.0688	-0.871	0.23	-1.02	0.283	1.32	0.897	0.203	1.14	-0.507	-0.211	1.19	0.973	0.202	-0.599	2.02	-0.241	-0.963	-1.78	0.329	-0.656	0.282	0.334	0.239	0.581	-0.173	0.995	1.01	-0.323	0.306	0.0423	1.12	-0.708	0.187	-1.48	-1.01	-0.315	-0.328	-1.57	1.38	1.51	0.343	0.326	0.0542	1.72	0.467
train_220	1	0	-0.359	-1	0.38	-0.206	0.93	-3	0.0694	0.967	-1.15	0.54	-1.03	-1.47	-1.28	0.445	-1.5	-0.849	0.524	-1.19	-1.07	-1.22	0.00753	-1.13	0.9	0.676	-1.72	-1.41	-0.468	-1.81	-0.899	-0.186	-0.441	-1.02	-1.02	0.445	-0.209	0.201	-0.234	-0.437	0.471	0.458	-0.607	-0.151	-0.361	-0.991	-0.296	-1.44	-0.172
train_221	1	0	-0.842	0.917	0.985	1.46	1.33	0.0548	0.244	1.7	1.25	0.675	1.3	0.773	0.694	0.562	0.823	0.302	-0.0355	-0.503	0.693	-0.403	0.659	-0.0286	0.62	-0.165	0.362	-0.198	1.56	1.59	-0.0287	0.384	-0.908	0.545	0.848	1.73	-0.716	0.555	-0.354	0.971	-1.2	-1.83	1.14	2.1	-0.697	-1.5	0.295	-1.06	0.873
train_222	0	1	0.212	-0.83	-0.695	-0.27	1.41	0.0458	0.288	0.354	1	1.03	-0.515	-1.28	1.18	-0.391	-1.49	-0.344	-0.552	-0.309	-1.3	1.04	-0.795	-0.00664	-2.27	-1.44	-0.628	-0.105	1.78	0.837	0.799	-1.58	-0.075	-1.07	-0.755	-1.08	-1.08	-1.41	-0.209	0.571	-0.977	0.835	-1.62	-0.147	-0.352	-1.43	-1.9	-0.424	-0.55
train_223	1	1	1.41	-1.73	0.705	0.98	0.92	0.0439	0.336	0.577	2.18	0.653	0.544	0.0169	-0.167	-0.346	-1.05	0.671	1.72	1.53	-1.29	1.75	1.82	-1.29	0.367	1.04	0.0139	-0.563	0.272	0.353	-0.229	-0.827	-0.173	-0.288	0.94	1.59	0.232	1.47	0.196	-1.4	2.41	2.55	-0.38	0.531	-0.929	-0.0637	0.745	1.48	0.587
train_224	1	1	2.21	-2.67	1.91	2.58	0.0682	0.66	-0.212	-0.225	1.63	0.188	1.77	0.716	-0.715	-1.38	0.0682	-0.645	-0.59	-0.075	-0.505	-0.168	1.53	1.97	1.07	0.102	0.42	0.414	-0.249	0.175	-0.583	1.11	0.958	-0.864	-1.6	0.68	-0.581	2.46	-0.0496	1.61	1.03	0.41	0.295	0.136	0.0482	0.98	-0.85	1.81	1.9
train_225	0	1	1.26	-2.18	-1.1	0.65	-0.808	-0.459	-0.00811	1.97	1.16	-0.225	1.04	0.905	0.876	-0.99	0.0251	1.29	-0.427	-1	-0.0762	2.07	-0.328	0.0351	0.0797	0.973	-0.528	0.931	0.0326	1.86	0.644	-1.28	-0.983	1.4	-1.48	-0.453	0.227	-0.732	-0.872	-0.101	-0.448	-1.24	-0.0882	0.505	-0.83	0.537	0.307	-0.347	-0.241
train_226	1	0	-0.991	0.487	-0.101	0.139	-0.148	-1.2	-0.428	-1.77	0.973	2.43	-0.704	-0.371	-1.39	-0.932	-0.148	-0.571	1.05	0.0766	-0.91	0.267	0.903	-0.493	-0.158	1.03	0.218	-0.854	0.364	-1.54	0.729	1.72	-0.218	0.407	-1.42	0.894	-0.176	0.246	-0.545	-1.6	2.52	-0.733	-0.0546	0.808	0.651	1.63	-0.111	-1.58	1.32
train_227	1	1	2.21	-1.66	1.44	0.748	-0.511	-0.164	-0.985	-0.994	-0.232	-0.0866	0.286	0.0333	0.998	1.13	0.0328	-0.734	0.866	0.615	0.542	-1.24	1.12	1.38	-0.437	1.12	1.49	-1.18	-0.592	-0.788	1.42	-0.696	1.07	1.13	0.0945	-0.353	0.2	-0.884	0.763	-0.883	1.63	0.348	1.05	1.07	0.437	1.7	0.0957	2.06	0.46
train_228	1	0	-0.599	-0.0809	0.525	2.22	0.157	-0.954	0.729	-0.0465	-1.72	-1.42	-0.517	0.452	-0.656	-0.0311	1.93	-0.507	-0.333	-0.477	0.671	-1.07	-0.241	1.23	-0.757	0.677	-1.22	0.622	-1.73	-1.5	0.192	-0.0486	-0.591	-1.29	-2.52	1.51	1.15	0.545	0.513	-0.19	0.897	0.993	1.16	1.38	-0.34	0.842	-0.451	0.719	0.833
train_229	0	1	-0.098	0.377	0.49	0.938	0.66	-1.44	-0.398	0.333	0.00354	-0.132	0.642	0.144	-0.741	0.241	-0.835	1.57	0.521	1.17	-0.146	1.68	1.3	-0.0282	0.449	0.457	-0.763	2.27	0.878	-0.34	2.01	-0.157	-0.759	-1.3	1.38	0.664	1.42	0.342	-0.878	1.1	1.08	1.07	0.552	-0.123	1.19	-0.404	1.4	-1.1	0.15
train_230	0	1	0.229	-0.567	-0.0773	0.639	-0.233	0.855	-1.57	-1.04	1.33	-0.855	-1.44	0.255	0.443	-0.289	-1.02	-0.109	0.329	-1.81	-0.804	-0.901	-0.0653	-0.588	1.39	-0.252	-0.862	1.58	-0.745	0.741	0.601	-0.0688	1.33	0.977	-0.816	-0.983	0.905	-0.259	0.174	1.73	1.31	-0.814	0.886	-1.34	-0.0922	-0.0366	-0.46	-1.51	1.25
train_231	0	0	-2.39	1.48	-1.72	-0.107	-0.206	-0.979	-0.468	-3.86	-2.46	-0.785	-0.177	-1.43	-0.306	-1.75	-2.37	-0.334	0.598	0.294	-1.4	0.0549	0.0955	-0.779	-0.792	-1.57	1.03	-0.12	0.0977	-1.94	-0.97	-0.0967	-0.298	-0.717	-0.0858	0.0655	-2.06	-0.0259	-0.69	-0.701	-1.66	-1.76	-0.0103	-0.507	-1.1	-0.261	-0.404	-2.62	-0.475
train_232	1	0	-0.483	0.102	0.303	-0.859	0.728	0.383	0.784	0.289	0.153	-0.0598	-0.415	0.188	-1.38	0.101	-1.23	0.113	-0.662	-0.17	-1.01	-0.559	-0.427	0.332	-0.668	-0.461	0.689	-0.401	-0.675	-0.155	0.0679	0.676	-0.0953	0.373	0.628	0.562	0.111	-0.405	-1.75	-0.257	-0.419	-1.04	-0.412	-0.93	0.299	0.536	-2.18	-0.471	1.68
train_233	0	1	0.423	-1.3	-1.36	-0.443	0.348	-1.55	0.64	-0.0352	-0.314	0.146	-0.107	0.216	-1.68	-0.274	-0.855	-0.117	-0.258	-1.09	-1.12	0.734	1.12	-1.45	-0.484	0.771	0.767	-0.955	0.116	-1.23	0.768	0.65	-0.305	-0.42	-0.55	-1.2	0.376	-0.277	-0.936	0.6	-0.229	0.548	0.282	0.369	-0.704	1.78	1.26	0.869	-0.873
train_234	1	1	1.62	-1.99	1.31	-1.22	0.0814	-0.0185	0.825	1.85	2.31	1.39	0.551	0.372	-1.39	1.96	1.35	2.39	0.297	-0.17	0.803	-0.465	-0.365	2.1	1.56	2.24	-2.13	-0.324	0.0494	1.57	0.532	1.45	2.01	-0.255	-0.605	-0.214	0.112	0.271	0.0105	0.997	1.08	0.46	0.698	0.988	-0.548	2.04	1.07	1.04	0.599
train_235	0	1	-0.498	-0.36	-1.25	0.654	-1.1	0.649	-0.393	-1.3	-0.57	0.987	0.449	-0.499	-0.108	0.0562	-0.233	0.676	0.61	-0.662	-0.0813	-0.569	-0.853	0.78	-1.68	-0.0518	0.131	-0.752	-1.31	-0.477	1.48	-0.511	-0.941	2.97	0.981	-1.47	-1.78	0.488	-0.72	0.396	0.326	-0.407	0.0235	-0.0486	0.751	1.18	-0.294	1.3	0.355
train_236	1	0	-0.277	0.688	-0.4	1.33	-0.201	0.658	0.434	0.0126	0.695	-0.43	-0.43	-0.82	-0.516	0.317	0.493	-0.237	-0.442	-0.587	-0.569	1.58	0.893	0.792	-0.322	-0.873	-1.07	0.0256	0.256	0.0302	-1.66	0.644	-1.67	1.4	-1.19	0.0804	-0.734	0.47	0.435	-0.309	0.0251	0.761	0.645	-0.166	0.715	0.307	-0.988	0.869	0.228
train_237	0	1	0.833	-0.305	-1.03	-2.48	-0.468	-1.26	0.339	-1.67	0.664	-0.131	-0.874	0.559	-0.5	-0.656	-0.549	0.523	0.503	-0.202	-0.512	-0.26	-1.74	-1.68	-0.873	-0.0388	0.74	-0.43	0.247	-0.09	0.796	-0.363	1.31	-0.492	0.693	-0.482	-1.43	-0.921	1.38	-1.28	0.428	0.348	0.261	0.939	0.931	-0.816	0.261	-0.554	-0.186
train_238	1	1	2.12	-0.913	0.902	0.533	3.17	-0.0839	-0.207	0.363	-0.371	1.25	0.717	0.678	0.806	-0.33	1.77	1.07	1.62	0.157	0.438	0.03	1.48	1.04	1.53	1.29	1.45	1.51	1.11	0.24	0.239	1.03	0.325	0.581	1.43	-0.579	1.27	0.626	1.4	0.996	-0.325	0.982	-0.894	2.06	-0.738	-1.4	1.79	0.68	1.39
train_239	0	1	0.753	-0.207	-0.74	0.75	0.397	-0.646	0.422	0.25	0.19	0.292	1.07	-0.396	-1.24	0.251	0.143	-0.309	-0.466	-1.34	0.662	-0.0984	-2.07	-0.107	1.12	0.0396	-0.0517	1.23	-0.0435	-0.715	0.642	1.39	-0.284	-0.638	0.0378	-0.601	-0.745	-0.508	-0.921	-0.523	-2.2	-0.0798	-0.793	-0.0477	0.366	-0.304	1.69	0.109	0.294
train_240	1	1	1.3	-1.58	1.53	0.0646	1.04	0.651	0.0937	0.121	1.51	0.314	2.07	0.662	-0.137	1.52	1.41	-0.329	1.68	0.308	-0.364	0.954	0.799	0.386	0.71	-0.352	-0.539	0.471	-1.08	1.23	0.897	0.82	0.889	-0.78	0.165	-0.76	0.687	-0.453	1.98	1.13	0.551	0.198	-1.06	1.74	1.39	0.889	0.55	-0.0298	0.0231
train_241	0	0	-2.69	2.46	-1.67	-0.874	-1.66	0.00718	-1.24	-0.361	0.143	0.0715	2.35	-1.1	-0.266	-1.41	-0.142	-1.03	-1.22	0.0939	-0.696	-2.45	0.277	-0.332	0.302	0.391	-0.0907	-0.645	0.118	-0.0163	0.765	-0.508	0.195	0.197	-0.681	-0.222	-1.63	-0.938	-0.37	-0.624	0.504	-1.41	-0.136	-1.78	-0.626	-0.465	-1.57	-0.782	-1.02
train_242	0	1	0.232	-0.845	0.0134	-0.0672	0.656	-0.437	-0.223	-0.851	1.04	-0.0878	-0.323	0.558	-0.00274	0.759	-0.921	-0.793	-0.131	-1.5	-0.0552	0.103	-0.0352	-0.326	0.665	-1.77	-1.79	1.1	0.52	-0.775	0.124	1.12	-0.276	0.089	0.659	0.643	-1.53	-0.941	2.35	1.04	-0.179	0.415	1.62	-0.31	-0.572	-0.618	1.08	-2.05	1.11
train_243	1	0	-0.885	-0.109	0.611	-1.26	0.33	0.762	-1.34	1.28	0.578	0.444	-0.0331	0.413	-1.15	2.62	-0.366	0.0144	-1.1	-0.995	-1.56	0.00314	-0.568	0.0181	-0.0626	-1.25	1.59	-0.658	-0.614	1.28	-0.905	-0.164	-0.0648	-0.175	-0.293	-0.912	-0.595	-0.0129	-0.619	0.387	0.814	-0.0989	-0.406	-0.505	-0.973	1.15	0.696	-0.306	1.08
[truncated: 54 more columns]
