# Supplementary material for: A multimodal ConvNeXt-Tiny deep learning model for simultaneous prediction of IDH mutation and Ki-67 expression in gliomas
Source: PLoS One. 2026 Jun 26;21(6):e0351757. doi: 10.1371/journal.pone.0351757 (PMC13308780; doi:10.1371/journal.pone.0351757)
Supplement: S1 File — This file contains the de-identified tabular data underlying the findings of this study, including cohort assignments, clinical variables, molecular labels, extracted radiomics features, deep learning features, model prediction signatures, and numerical data used to generate the figures and tables. (ZIP) [file pone.0351757.s012.zip › Radiomics_train__T2-FLAIR_train_radiomics.csv]

sample_id	y_idh	y_ki67	T2-FLAIR_firstorder_Energy	T2-FLAIR_firstorder_Entropy	T2-FLAIR_firstorder_Kurtosis	T2-FLAIR_firstorder_Maximum	T2-FLAIR_firstorder_Mean	T2-FLAIR_firstorder_Minimum	T2-FLAIR_firstorder_Skewness	T2-FLAIR_firstorder_Variance	T2-FLAIR_shape_MeshVolume	T2-FLAIR_shape_VoxelVolume	T2-FLAIR_shape_SurfaceArea	T2-FLAIR_shape_SurfaceVolumeRatio	T2-FLAIR_shape_Maximum3DDiameter	T2-FLAIR_shape_Maximum2DDiameterSlice	T2-FLAIR_shape_Maximum2DDiameterColumn	T2-FLAIR_shape_Maximum2DDiameterRow	T2-FLAIR_shape_MajorAxisLength	T2-FLAIR_shape_MinorAxisLength	T2-FLAIR_shape_LeastAxisLength	T2-FLAIR_shape_Elongation	T2-FLAIR_shape_Flatness	T2-FLAIR_shape_Sphericity	T2-FLAIR_shape2D_MeshSurface	T2-FLAIR_shape2D_PixelSurface	T2-FLAIR_shape2D_Perimeter	T2-FLAIR_shape2D_PerimeterSurfaceRatio	T2-FLAIR_glcm_Autocorrelation	T2-FLAIR_glcm_JointAverage	T2-FLAIR_glcm_ClusterProminence	T2-FLAIR_glcm_ClusterShade	T2-FLAIR_glcm_ClusterTendency	T2-FLAIR_glcm_Contrast	T2-FLAIR_glcm_Correlation	T2-FLAIR_glcm_DifferenceAverage	T2-FLAIR_glcm_DifferenceEntropy	T2-FLAIR_glcm_DifferenceVariance	T2-FLAIR_glcm_JointEnergy	T2-FLAIR_glcm_JointEntropy	T2-FLAIR_glcm_Imc1	T2-FLAIR_glcm_Imc2	T2-FLAIR_glcm_Idm	T2-FLAIR_glcm_MCC	T2-FLAIR_glcm_Idmn	T2-FLAIR_glcm_Id	T2-FLAIR_glcm_Idn	T2-FLAIR_glcm_InverseVariance	T2-FLAIR_glcm_MaximumProbability
train_001	0	1	-1.17	-0.209	0.427	-0.0979	-0.415	1.01	1.02	-1.48	0.117	1.28	-0.954	-2.64	0.954	-0.458	0.0969	0.27	-0.0304	-1.63	-0.569	-2.34	-0.335	0.244	1.32	0.438	1.44	-1.62	0.0181	-0.147	-0.184	-0.893	-0.159	0.404	1.53	0.414	-0.908	-0.903	0.346	-0.681	-0.0551	0.497	-1.67	1.06	-0.483	-0.731	0.152	1.59	1.14
train_002	0	1	0.623	-0.138	-0.8	0.192	0.525	-1.38	0.585	-0.821	-0.771	-1.38	1.22	-1.08	-0.24	1.27	1.24	1.83	0.508	0.195	1.53	-0.106	0.0859	1.65	-0.77	0.0417	0.477	-0.203	0.6	0.0252	-1.57	0.332	-0.704	1.39	-0.132	-2.14	0.129	-0.126	-1.35	0.643	-0.897	2.11	-0.461	-0.508	-0.554	-0.357	0.0117	-0.553	-0.512
train_003	0	1	0.855	0.321	0.654	-1.2	-0.5	0.307	1.03	0.0266	0.276	0.125	0.693	-0.465	-0.613	-1.51	-0.552	0.176	0.662	-2.56	0.508	0.605	-0.251	0.766	0.176	-0.532	0.315	0.856	-0.494	0.37	0.408	0.673	0.155	0.29	-1	-0.181	2.48	-0.262	0.312	0.22	-2.31	-0.634	-0.258	0.297	0.211	-1.95	-1.45	1.26	1.43
train_004	1	0	0.132	0.114	1.05	-0.599	1.16	0.827	-0.0495	0.112	-0.926	0.349	0.764	-1.6	-2.19	0.872	0.974	0.0612	-0.99	1.62	0.639	-0.356	0.188	-0.185	-1.3	0.582	0.748	0.441	0.662	-1.71	0.96	0.0762	-0.019	0.267	-0.0139	-0.298	-0.432	0.0986	-0.367	-1.49	-0.253	-0.231	-0.21	-0.347	1.27	-0.57	0.7	1.07	0.0836
train_005	0	1	-1.08	-1.06	2.04	-1.48	-1.29	1.12	1.41	-0.709	-0.619	1	0.431	0.905	0.453	-0.252	0.986	-0.255	-0.307	-0.0828	0.366	-1.59	-0.168	0.121	0.454	0.661	-0.568	-0.168	-0.314	-0.0346	0.928	-0.782	0.778	-0.286	-0.364	-0.535	0.313	0.315	2.47	0.0652	0.122	-2.01	-0.463	-1.17	0.0641	-0.145	-1.17	-0.261	1.21
train_006	0	0	-0.824	-0.865	-1.48	-0.284	0.234	-0.701	-1.63	-2.21	-1.38	0.232	-0.947	-1.41	-1.47	-0.613	-1.42	0.141	-0.256	0.42	-1.36	0.0522	-1.87	0.379	0.611	-0.766	-0.893	-0.979	1.29	-0.0771	-0.375	-0.835	0.0682	0.485	0.0136	-1.36	-1.97	-0.454	-0.396	-0.91	-0.654	-0.991	-1.04	-2.69	0.0223	0.466	-1.05	-0.389	-0.72
train_007	0	0	-1.24	0.0203	1.5	-0.639	-0.231	-1.35	0.323	-1.02	-1.97	-1.39	0.302	-0.206	-0.951	-2.13	-1.27	-0.0721	-1.01	-0.659	0.355	-1.41	-0.936	-0.143	-0.371	-0.0873	-1.97	-0.765	-0.127	0.0278	0.184	-1.12	0.603	0.872	-1.42	-0.167	-2.26	-0.843	-1.69	-1.77	0.0963	0.275	0.583	-0.25	-1.59	0.969	-0.992	-0.619	0.0541
train_008	0	0	-0.68	-2.1	-1.07	-0.0604	-0.178	0.378	1.7	0.0108	-1.83	-1.46	-0.85	-0.824	0.628	-0.694	-1.01	1.44	-1.37	-1.02	-0.981	-0.69	-0.041	1.03	1.62	-0.763	-1.46	-1.17	-0.586	-1.97	1.26	-0.97	-0.386	0.802	0.751	-0.516	-0.362	-1.88	-3.3	-1.42	-2.17	0.241	-0.768	-1.48	-0.505	-0.862	-1.98	-2.94	-1.09
train_009	0	0	-0.253	0.634	-1.88	-0.00826	0.428	0.0404	-0.561	-0.344	-2.72	-1.64	-0.658	-0.298	0.208	-1.34	-0.697	-1.2	1.72	-2.52	-0.84	1.04	-0.375	-0.000774	-0.318	0.481	1.13	-2.43	0.16	0.0106	0.281	-1.24	-1.23	-0.554	-0.596	0.0384	-1.66	-1.71	1.28	0.511	0.531	0.552	-1.37	-1.05	-0.422	-0.784	-1.24	-0.603	-0.655
train_010	0	1	0.0454	-0.895	-0.0276	-0.37	0.185	0.566	-0.311	0.696	-0.736	0.374	-0.509	0.996	-0.851	0.872	-1.63	-0.0556	0.868	0.512	0.33	-1.68	1.79	0.229	0.489	0.838	-0.848	0.51	0.0496	0.352	-0.871	0.611	0.19	-0.141	1.59	0.697	-1.27	-0.611	1.06	-1.53	-0.533	1.42	0.903	0.431	-0.438	-0.0806	0.752	0.497	0.175
train_011	1	0	-0.368	-2.06	0.0456	-0.00618	0.879	0.782	1.21	0.235	1.29	1.21	-0.636	-0.116	0.575	0.13	-0.596	-0.326	-0.36	1.39	0.369	0.000471	0.367	0.212	-1.81	0.417	0.389	-0.934	-0.331	0.369	0.489	0.117	-0.718	-0.406	-1.7	0.000312	-0.931	-0.294	0.382	-0.353	-0.0558	0.789	1.17	-1.01	-0.416	-0.715	0.475	0.296	-1.04
train_012	0	1	-0.562	-0.703	0.842	0.0246	0.0965	0.564	1.13	0.879	-0.166	1.13	-0.355	-0.15	0.449	0.516	-0.213	-1.49	-1.34	-0.451	0.498	-0.399	2.27	-0.969	0.0551	0.449	-0.473	-0.341	-0.286	0.378	-0.605	-0.0284	-2.59	2.41	0.82	0.287	-0.161	1.01	1.72	0.509	2.69	-0.559	0.0215	-0.561	-1.31	1.36	4.61e-05	0.22	-0.725
train_013	0	1	0.394	-0.351	-0.209	0.704	0.593	-0.502	0.453	-0.342	-0.688	-1.14	-0.52	-0.34	1.22	1.36	-0.616	-0.806	0.114	1.77	1.61	1.49	1.03	1.11	1.94	0.648	0.0925	-1.01	0.33	1.54	-0.606	-1.15	2.21	-0.528	-0.52	0.173	-0.0298	0.978	0.498	-1.11	1.21	-0.0846	-1.86	0.285	-0.185	-0.688	0.221	0.00498	0.69
train_014	0	1	0.601	0.519	-1.21	0.171	1.2	0.0586	-0.379	-0.139	0.901	-1.04	-0.597	0.843	0.642	2.03	-0.132	0.853	0.217	2.03	0.365	-0.8	-0.852	-0.345	-0.553	-0.86	-1.28	1.34	0.13	-1.64	-0.197	-0.475	-0.603	-0.197	-1.54	1.1	0.524	0.306	0.742	-0.213	-0.0782	-0.554	0.0648	0.273	0.81	0.304	-1.71	-0.356	1.25
train_015	1	0	-0.689	-0.22	-0.292	-0.0166	-0.493	-1.23	0.517	0.478	0.314	-0.965	0.606	1.24	-0.779	-0.275	1.77	1.95	-1.11	1.63	0.873	-0.521	0.505	-1.14	-1.06	0.205	-0.648	0.793	-0.428	0.7	-0.767	0.477	-0.2	-0.449	0.367	-0.72	0.00835	-0.266	1.26	0.014	0.505	-1.08	0.539	0.955	-0.326	0.323	-0.359	-0.19	0.803
train_016	0	0	-1.9	-1.84	-0.852	-0.49	-0.282	-0.94	-0.826	-0.343	-0.702	0.0676	0.304	-1.68	-0.186	-2	-1.57	-0.92	0.222	-0.808	-0.00507	-1.08	-0.132	-1.04	-1.83	0.0231	-1.39	-1.96	-0.162	-0.27	-1.51	0.0317	-1.97	-0.156	0.737	-1.67	-0.196	-0.982	-1.56	0.408	-0.788	-0.698	-0.583	0.516	0.103	-0.468	1.64	-1.16	-0.817
train_017	0	1	0.953	-0.28	-0.691	0.299	-1.15	-0.469	-0.864	-0.966	0.23	0.658	1.63	-1.73	0.0515	-0.108	-0.464	-0.126	0.336	-0.465	-0.609	1.02	-0.0708	-0.0594	0.108	-0.454	-0.213	1.36	0.477	-0.625	-1.81	-1.53	-0.29	0.493	-0.0615	1.67	0.0261	-0.187	-0.334	-0.553	0.473	-1.3	0.538	-0.447	-0.762	0.522	-0.788	0.2	-0.91
train_018	1	1	-0.05	-0.359	1.53	-0.586	1.41	0.4	1.45	0.785	-0.0462	0.511	0.129	2.15	1.84	0.0964	1.64	0.824	-1.77	0.825	1.2	-0.0302	0.241	1.23	0.0712	-0.156	-0.55	0.822	1.76	0.803	-0.118	1.51	3.29	-0.0408	2.6	1.54	0.802	0.657	-0.736	1.09	0.108	1.52	0.222	-0.521	1.38	-1.79	2.82	-0.121	1.58
train_019	0	1	-0.33	-0.278	-0.432	0.294	-0.41	-0.742	-0.416	0.26	-0.907	-0.603	0.322	-1.64	0.447	-0.829	-0.934	-0.652	-0.437	-0.583	1.25	-0.204	0.338	-1.44	0.437	0.679	1.23	-1.32	0.185	0.169	-2.15	-0.437	0.0837	0.702	1.71	-1.12	0.292	-0.68	-0.294	0.529	-1.72	-0.0797	-0.793	-0.96	-0.108	-0.515	-1.08	-0.471	2.03
train_020	0	1	-1.32	0.892	0.109	-1.29	-0.137	0.688	0.157	-1.68	1.86	0.295	-0.805	-0.712	-1.05	0.0827	-1.21	-0.221	-0.511	-0.547	-1.37	0.183	0.173	-0.8	1.34	1.79	-1.85	-1.5	-1.81	-0.118	0.242	0.101	-0.177	-1.89	-0.0438	0.427	1.12	-1.61	-0.103	0.114	-0.59	0.103	-0.728	1.04	0.511	0.864	-0.548	-0.959	-0.647
train_021	1	1	2.08	-0.0446	-0.547	1	0.228	1.04	1.71	-0.408	-0.932	-1.39	-0.0696	0.747	0.908	0.111	-0.536	-1.4	-0.0765	0.101	0.617	1.8	0.0648	0.348	-0.834	-0.507	1.6	1.89	1.24	0.344	1.14	0.973	1.44	0.283	1.03	0.0734	1.13	-0.426	3.4	1.55	-1.02	0.338	0.455	-0.366	0.764	-0.734	1.49	1.22	-0.687
train_022	1	1	0.0213	0.775	1.83	0.84	-0.0268	-0.558	0.325	1.17	0.121	-0.817	0.658	1.45	0.477	1.19	-0.8	1.24	1.11	0.296	1.37	0.381	0.674	-1.14	1.65	1.7	0.526	2.47	-0.104	-0.109	-0.431	0.871	1.48	-0.408	2.11	0.801	-1.08	-0.0138	1.08	1.08	0.456	-1.67	-0.463	1.59	0.704	1.03	0.274	-0.664	-0.893
train_023	0	0	-1.52	-2.19	-0.5	-0.475	0.579	-2.03	0.663	-0.92	-0.948	-1.02	1.36	0.378	-1.04	0.875	-0.414	0.553	-0.717	-0.497	0.292	0.215	0.147	-2.77	0.542	-0.765	-0.146	-0.792	0.693	-0.396	1.84	0.414	-0.419	1.36	-1.46	-1.66	-2.21	2.16	1.13	-1.85	0.936	0.647	-0.31	-0.00769	1.17	-0.0884	-1.4	-0.534	0.22
train_024	0	1	-0.0784	0.191	-1.11	1.76	-1.26	1.4	0.00163	-0.252	-0.629	-0.365	-0.183	-0.255	0.614	-0.951	-0.293	0.0073	-1.48	0.675	0.0886	0.448	-1.56	0.664	-0.92	-0.731	-0.00638	-0.255	-0.6	-0.513	-0.135	-0.16	-0.653	1.12	0.457	1.34	0.11	0.629	-1.75	1.03	0.15	0.179	-0.557	0.491	-2.12	-0.996	0.567	0.0458	-0.667
train_025	0	1	-1.08	-0.218	-0.94	-1.6	-0.19	0.272	-0.176	-0.793	-1.45	-0.162	1.4	1.86	-2.05	-0.845	-1.24	-0.21	-0.732	-0.0712	1.23	0.657	-0.104	-1.49	-0.293	-0.356	-0.433	-0.235	0.369	1.28	0.716	-1.31	-1.97	0.576	-0.144	-0.598	0.607	0.0726	-2.88	-0.536	0.539	-0.267	-0.35	-0.277	-0.135	0.908	0.245	0.119	-0.977
train_026	1	1	0.0785	-0.335	0.75	0.988	1.11	0.182	2.12	0.707	0.0329	2.7	2.46	1.02	-0.958	0.736	-0.75	0.907	-0.134	0.87	0.632	1.32	-2.31	0.618	-0.247	0.222	-1.48	-0.438	0.737	1.85	-1.08	1.07	1.29	-1.04	0.781	1.31	-0.419	0.708	0.933	0.387	0.233	0.0636	-0.304	-0.475	1.52	1.35	0.316	-0.617	1.51
train_027	0	1	0.941	-0.905	-0.657	1.37	-0.0662	1.16	-0.485	0.967	0.352	-1.28	-0.274	1.07	0.28	0.279	-0.606	2.22	2.02	1.2	-0.253	0.0984	0.266	0.638	1.15	0.343	-0.967	-0.224	-0.473	1.84	0.909	1.12	-0.525	0.729	0.471	-1.07	-0.815	0.5	0.374	-1	1.68	0.369	-0.374	-2.25	0.329	-3.07	0.474	-0.827	0.409
train_028	0	0	-0.671	-0.137	-0.875	0.0769	-0.785	1.63	-0.78	-1.38	-0.078	0.0246	-0.752	-0.374	-0.9	-1.28	-1.03	0.314	1.42	-1.13	-0.915	-0.121	0.563	-0.866	-0.676	1.18	0.243	-1.2	-1.03	-0.582	1.51	-0.143	1.03	0.268	-0.193	-0.98	1.03	-1.88	0.738	0.117	-1.67	-1.8	-0.463	-1.18	-1.55	2.67	-0.576	0.223	0.757
train_029	1	1	-0.567	-0.094	0.865	-0.857	0.145	0.37	-0.285	1.7	1.41	1.11	1.66	0.288	-0.385	0.175	0.422	1.67	0.212	0.628	-0.234	0.417	0.841	-2.79	-0.213	-0.472	-1.12	0.775	0.198	0.35	-1.03	-0.326	-0.129	0.8	1.19	-0.671	-0.0598	0.203	0.0655	1.06	0.78	1.73	-1.4	0.107	-2.04	-1.42	0.323	0.781	2.09
train_030	0	0	-0.242	0.62	-1.77	0.812	-0.147	-0.903	-2.21	0.285	-1.16	-1.66	1.3	-1.74	-0.82	0.382	-0.416	-0.748	-1.28	-0.943	-0.688	-2.58	-1.07	0.121	0.41	-0.0606	-1.17	-2.38	-1.23	1.58	-1.22	-0.312	-2.34	-1.92	-1.29	-0.254	0.0879	-1.6	-1.31	-0.575	-0.875	-0.844	-1.68	-0.117	-0.169	-0.844	-1.28	-1.31	-0.402
train_031	1	1	0.625	-0.138	1.85	-1.27	-0.465	0.566	1.61	-0.482	0.654	0.17	0.451	-0.52	0.456	1.62	-0.388	-0.744	2.27	0.995	0.879	0.529	0.874	-0.131	1.1	0.948	-1.65	-0.996	-0.366	0.771	0.00157	0.151	-0.195	0.655	-0.563	0.442	-1.1	-0.148	0.151	0.0601	0.809	-0.156	0.0114	-0.0273	-0.94	-0.974	0.601	-0.628	0.556
train_032	0	0	-0.0674	-0.927	-1.55	-1.8	-1.85	1.6	-2.05	-2.15	-0.465	-1	-2.78	-0.569	-1.04	-0.636	1.45	-0.917	-0.44	-1.39	-2.45	-0.96	-1.76	-0.222	-2.28	-1.06	-1.14	-1.1	-1.35	-0.788	0.42	-0.852	-1.26	1.14	-0.604	-1.19	-0.0881	0.497	-1.99	-1.03	-0.145	-1.14	0.0182	-0.698	-2.4	0.554	-0.986	-0.237	0.186
train_033	0	1	-0.22	0.00996	1.46	-0.422	-0.259	0.651	-0.398	0.475	-0.513	0.453	-2.38	-1.75	0.116	-0.473	0.0458	0.782	-0.0866	-0.0807	-0.469	0.483	0.854	0.0351	0.0322	0.776	0.732	0.229	-1.2	-1.04	0.49	-2.09	0.107	-1.31	-0.361	-0.138	0.983	0.332	0.357	-0.559	0.439	1.13	-1.1	0.377	0.475	-1.62	-0.399	1.34	-2.29
train_034	1	0	-0.515	-0.214	0.0916	0.119	1.51	-0.961	0.0027	0.777	0.214	0.148	0.246	0.0456	-0.462	-2.22	0.587	-0.135	-0.62	-0.0271	-0.611	2.31	-0.468	0.675	0.0702	-1.69	-0.263	-0.337	1.5	-0.11	0.406	-0.671	0.132	1.22	-0.0876	-0.777	0.206	0.58	0.712	0.723	-1.34	-0.0788	0.156	0.02	-0.48	-0.987	0.701	1.18	-1.12
train_035	1	0	0.304	0.0949	-1.44	-0.143	-0.596	-0.809	1.25	-1.55	0.319	0.057	0.481	-0.223	-1.24	0.121	0.678	-0.811	-0.416	0.505	0.281	0.74	-2.63	0.3	-1.21	1.3	-1.07	2.6	-1.08	-0.0261	0.327	0.667	-0.727	-1.26	-1.42	-0.59	-0.0558	-0.413	-0.934	-0.629	1.05	-0.00726	-1.65	-0.0851	0.214	0.82	0.247	0.681	0.0708
train_036	0	1	-1.04	-0.936	-0.902	0.336	0.839	0.101	-0.391	1.16	0.469	-0.457	-0.291	1.32	0.787	-0.411	-1.04	-1.37	-0.916	1.41	0.604	-1.47	-0.535	-1.6	1.26	-1.39	-1.73	0.0599	-1.18	-0.14	-0.21	-1.48	0.467	-0.935	-0.555	-0.305	0.833	-0.734	0.924	0.802	-0.0997	-1.07	-2.79	0.306	-0.813	-1.16	-0.386	0.488	-1.14
train_037	0	1	0.354	-0.706	1.08	2.97	0.331	0.541	1.19	0.817	1.64	-0.798	0.604	0.479	-0.847	-0.461	0.672	1.56	2.16	-1.04	-1.69	-1.17	-0.625	0.937	-1.51	2.42	0.137	-0.379	0.461	1.63	-0.207	1.19	-1.03	-0.265	-0.375	0.269	-0.871	-1.21	1.31	-0.106	1.62	-0.894	0.447	1.63	-0.731	0.207	1.87	0.513	0.559
train_038	1	0	1.08	-0.392	-0.214	-0.23	1.38	0.936	0.829	0.338	-1.16	2.03	0.921	0.996	-1.89	0.282	0.445	-0.718	-0.819	1.37	-2.66	0.631	-0.701	-1.38	0.0555	-0.547	-1.04	-1.66	-1.25	-0.00671	0.475	-0.589	-0.982	-0.922	-1.72	-0.331	-0.648	-0.877	0.304	-0.856	0.283	-1.05	0.967	1.06	0.961	-1.53	2.39	0.216	-0.534
train_039	0	1	1.53	-0.582	0.634	-0.22	0.812	0.296	0.704	1.14	-1.23	0.444	-1.79	-0.103	-0.543	-0.252	0.715	-1.38	-0.773	1.94	0.977	0.24	0.525	1.45	2.04	0.847	0.51	-0.42	-2.19	-1.08	0.366	1.1	-0.275	1.64	-0.523	1.45	-0.0429	0.666	1.02	-0.178	1.27	0.94	-0.918	0.995	-0.0435	0.76	-0.294	0.805	-0.0424
train_040	0	0	0.0449	-0.678	-1.42	-2.29	-0.0443	0.977	-2.35	-0.217	-1.51	-1.98	-0.429	0.292	-0.196	-1.64	-1.59	-0.0668	-1.64	1.21	-0.918	0.136	-0.235	1.18	0.382	-0.855	-0.295	-1.03	-0.188	-0.973	0.909	0.814	-0.0228	-0.809	-0.777	-2.74	-0.158	0.664	-1.38	1.13	-0.808	-0.464	0.623	0.305	1.12	-0.603	-0.556	-1.53	-0.0521
train_041	1	0	-0.549	2.8	-0.537	-0.875	-0.805	1.66	-1.93	0.0509	0.187	0.191	1.45	0.135	-0.833	1.53	-0.666	-0.138	-1.97	0.193	0.87	1.22	-0.132	0.217	-0.501	1.36	2.11	-1.88	0.829	1.34	-0.0576	0.0093	-0.365	-1.14	-0.894	-1.04	-0.508	0.396	-1.01	0.681	-0.426	1.82	0.203	0.682	2.35	0.67	0.0128	-0.242	2.89
train_042	0	0	0.334	0.424	1.02	0.0156	-0.26	-0.0953	-0.0496	-1.49	0.563	-0.12	-1.18	-0.872	-0.195	-2.69	-2.46	1.01	-0.264	-0.967	-0.662	-1.24	-1.46	-0.683	-0.896	-1.27	-0.516	-0.498	-2.25	-0.161	-1.6	0.341	-1.21	-1.48	0.405	-0.906	-1.35	-1.21	-2.54	-0.241	-1.19	1.05	-1.46	-0.582	0.26	0.166	-0.646	-0.997	-1.48
train_043	0	0	0.0542	-0.331	-1.69	-0.56	-1.46	-0.62	-0.355	-0.228	-1.39	0.356	-0.572	-2.6	-2.26	0.127	-0.337	-0.143	-2.82	0.53	0.546	0.0237	-0.293	1.18	-1.28	-0.929	-0.825	-0.386	-1.33	-0.803	-0.57	0.286	-0.896	-0.732	-1.82	-0.878	0.00601	0.0359	-0.268	-0.862	0.0226	-1.21	-0.619	-1.64	-2.09	-0.376	0.35	-1.24	-1.33
train_044	1	0	1.45	-0.0641	-0.146	-0.416	0.451	-0.235	2.12	0.657	1.21	2.3	0.879	0.0662	0.0112	-1.25	-1.04	-1.36	0.468	0.885	-0.709	1.03	-1.05	0.202	-0.0839	1.47	-0.355	-0.356	-0.0286	0.351	-0.0818	-0.538	1.36	1.38	1.46	-0.0623	-0.65	-0.848	-0.627	-0.364	0.357	-0.162	0.593	-1.44	-1.37	-0.218	-0.281	-0.964	-0.304
train_045	0	0	-1.65	-0.22	1.13	0.371	-1.87	1.34	-1.98	0.0511	0.996	0.575	-0.0847	-1.27	1.33	-1.11	-0.729	-1.08	-0.982	-0.275	-0.85	-0.283	-0.786	0.664	1.69	-1.84	0.246	-1.94	-0.77	-1.99	-0.416	-0.771	-0.564	0.0591	-1.72	0.00458	0.217	-0.218	-0.643	1.49	0.302	2.72	1.69	-0.455	-0.535	1.72	-2.68	0.0164	-2.47
train_046	0	0	-0.678	1.35	0.378	0.0522	1.48	-1.08	-0.546	0.231	-1.06	-0.0365	-0.621	-0.349	0.435	-1.05	-1.67	-0.738	0.115	-0.128	-0.898	0.699	1.42	-0.314	0.491	-2.04	1.11	-0.253	-0.705	-0.0891	-1.56	-0.443	-0.875	0.443	1.74	-0.831	-0.282	0.125	-0.382	-0.012	-1.7	-0.217	-0.161	0.134	-0.431	-0.633	0.517	-1.15	0.369
train_047	0	0	-0.0191	-2.21	-0.598	-1.02	-0.819	-0.221	-1.66	0.0939	-1.06	-0.938	-1.47	-0.827	-2.48	-2.42	-0.296	0.196	-1.68	-1.35	-0.337	-2.6	-2.09	1.48	-0.377	0.262	0.825	-1.75	0.517	-1.54	-0.23	-1.65	-1.16	-0.143	-0.074	-0.97	-1.79	-0.0353	-0.508	0.583	0.399	-0.0852	-2.95	0.704	1.28	-0.455	-1.1	0.607	-1.64
train_048	0	0	-1.17	0.125	-1.81	-1.12	-0.715	0.186	-1.41	0.617	-0.561	-0.191	0.483	-1.31	-0.549	0.223	-1.71	0.863	-0.771	-1.87	-0.553	0.317	-0.63	-0.277	0.0999	-1.43	0.18	-0.652	-0.0492	-2.27	-2	-0.57	-0.0431	-0.344	-0.281	-0.326	0.293	-2.52	-1.74	-0.276	0.436	1.21	-1.03	0.204	-1.3	1.2	-2.01	0.731	0.183
train_049	1	1	2.76	1.32	1.3	1.2	-1.77	1.19	2.47	-0.272	1.36	1.26	-0.749	1.25	1.54	0.472	1.65	1.46	1.22	0.0844	-0.738	-0.0588	0.443	0.162	1.43	-0.973	0.773	0.537	-1.06	1.36	-1	0.547	2.04	0.00337	1.43	1.99	0.326	-0.35	1.55	-0.474	2.48	1.9	-0.73	1.08	0.00211	1.34	-1.83	0.9	1.23
train_050	1	1	-0.533	1.6	0.708	0.906	0.577	0.0964	0.524	0.0987	1.19	-0.448	-0.411	1.72	0.774	-0.575	2.45	0.297	0.287	0.824	1.4	-0.251	-0.601	-0.535	-0.666	1.72	0.0766	-0.985	1.15	1.92	0.986	0.258	1.85	1.12	-0.0572	1.41	-2.05	1.66	-1.21	-0.123	1.29	-0.185	1.85	1.72	-1.75	-1.17	1.42	0.48	1.77
train_051	1	0	-0.854	-0.54	2.36	0.709	-0.987	-0.75	0.0302	0.367	-0.241	-0.189	0.391	-0.301	-0.701	0.649	-0.241	-2.52	-0.815	0.0917	1.53	1.42	0.481	-0.568	0.678	0.388	-0.485	1.25	1.14	0.601	0.751	-1.61	0.371	-0.131	-1.15	1.49	-1.4	0.627	0.829	-0.696	0.233	-0.329	2.31	0.715	-1.04	-0.865	0.203	0.779	-2.32
train_052	1	1	0.442	0.00401	0.984	0.226	-1.92	0.216	0.504	0.364	0.994	-0.131	-0.804	-0.25	-0.483	1.67	0.818	0.107	0.57	1.63	-1.08	1.57	1.94	-0.588	0.606	1	0.135	1.98	0.277	1.21	1.22	0.12	-0.1	1.38	0.198	0.792	1.07	1.57	1.51	-0.213	-0.706	-0.384	1.28	-1.38	0.655	0.884	0.633	-0.311	-0.322
train_053	1	0	0.0415	-0.529	-0.468	-0.508	0.325	0.267	-1.03	-0.0111	-0.0527	-0.217	1.38	0.625	0.678	-0.55	2.08	-0.339	-1.28	0.132	0.66	0.0166	-2.95	0.642	0.323	-0.301	0.194	1.17	-0.0861	-1.31	-1.44	-0.996	-0.686	-1.22	0.623	-0.279	0.17	-0.371	1.75	-0.352	0.834	-0.379	2.32	0.633	0.219	1.32	0.732	0.258	-1.28
train_054	0	1	-0.575	-0.74	-0.749	-1.58	-0.103	0.07	0.494	1	-0.417	1.18	-0.0227	-0.973	-0.882	-0.756	-0.632	0.203	-1.25	-0.113	0.764	-1.13	-0.176	-0.667	-0.153	-0.39	0.305	-1.89	-0.614	-0.777	0.524	0.407	-0.74	-0.509	-0.677	0.351	0.305	-1.67	0.0676	-0.296	-0.159	0.868	0.398	0.257	0.404	-1.01	-0.67	1.38	0.64
train_055	1	0	0.662	-0.458	-1.7	-0.947	-0.471	-1.31	0.171	-0.884	0.433	0.271	0.604	-0.812	-0.981	-0.53	0.0037	1.05	-1.15	-1.54	0.724	-0.779	-0.0509	-1.5	0.138	-0.577	-0.851	-0.338	-0.307	-1.29	0.663	-1.43	-1.15	-0.877	-0.0279	1.14	-1.11	0.685	1.3	0.0126	0.475	0.404	-0.202	0.783	-0.252	-0.394	0.854	-0.738	-0.131
train_056	1	1	2.49	-0.0271	-0.454	0.922	0.83	0.183	-0.907	0.419	0.203	1.5	-1.06	0.149	0.842	0.635	0.429	1.36	1.39	0.835	0.412	1.47	1.61	0.687	1	0.784	0.881	-0.235	0.556	-0.0319	0.962	1.94	0.18	0.509	-0.741	0.599	0.979	0.0907	-1.05	0.463	1.26	0.957	0.616	1.12	0.937	1.2	1.01	1.24	1.6
train_057	1	1	-1.02	1.13	1.02	1.05	0.841	0.879	1.14	-0.512	0.46	0.377	-0.426	0.0541	0.943	0.787	0.609	0.604	0.652	1.35	0.686	0.855	-1.36	0.0714	0.129	-0.71	1.3	1.05	2.34	0.338	1.18	0.395	0.535	-0.717	1.32	0.522	0.637	-0.353	0.29	-0.205	-0.492	-1.78	0.818	0.27	1.53	1.66	0.723	-1.48	-0.424
train_058	0	0	-0.162	0.0532	-0.934	-0.626	-1.39	0.0818	0.0906	0.0552	-1.3	-0.0807	-1	0.116	-1.35	-0.333	-1.29	-1.48	-1.54	-1.65	-0.464	2.28	-1	0.564	-0.621	-1.36	-0.17	-0.63	-0.554	-2.11	0.124	-0.28	0.461	0.422	0.105	-0.354	-2.54	0.13	1.39	0.261	-1.13	-0.15	-0.257	0.115	0.948	-0.93	0.246	-0.176	-1.19
train_059	1	1	2.21	0.187	0.343	0.425	0.58	-1.91	0.47	0.938	1.34	1.64	-0.599	1.11	-0.141	0.556	0.14	0.0792	0.56	0.625	0.615	0.135	0.000906	1.76	1.1	1.03	1.26	-0.665	1.78	0.335	0.815	0.812	-0.00723	1.58	-0.287	1.1	0.356	0.635	-0.391	0.685	0.218	1.33	-0.297	0.265	-0.787	-0.149	1.67	-0.669	0.341
train_060	0	1	-0.641	-1.44	-0.442	-0.401	-0.518	-1.08	-0.0588	-1.17	-0.797	-0.0616	0.36	-0.259	0.849	0.554	0.86	-1.84	1.39	-0.0928	-0.157	0.0188	-0.684	0.648	-0.688	-0.189	1.53	0.15	0.207	-0.435	-0.841	-0.0312	-0.517	-1.15	0.865	1.96	-0.795	1.62	1.59	-0.888	-0.138	0.597	-1.38	-0.968	0.734	-0.0237	-2.28	0.501	-0.474
train_061	1	1	1.4	1.12	-0.414	0.422	1.42	1.34	0.4	0.0615	0.853	0.924	-0.698	-0.154	0.145	0.0404	-2.3	1.14	1.32	-0.336	0.12	0.798	0.618	0.0497	-0.148	-0.232	0.945	0.769	0.0994	0.084	-0.733	0.528	-0.0257	0.518	-0.0426	-1	0.0651	0.0792	0.645	1.01	0.626	0.74	-0.174	-1.12	-0.244	0.0567	0.562	-0.429	0.00745
train_062	1	1	1.42	0.903	-0.586	1	1.3	0.379	-0.266	-0.382	-0.27	0.0517	0.993	-0.263	1.08	1.02	1.64	1.45	1.95	1.1	0.14	1.06	1.22	-0.125	-0.473	0.785	-1.34	-0.169	0.797	0.35	0.896	0.397	1.33	1.35	-0.159	2.48	-1.17	1.1	0.102	0.41	0.186	1.33	0.469	-1.33	0.976	0.451	0.707	0.368	2.01
train_063	1	1	-0.617	1.93	0.415	4.6	-0.387	0.164	-1.07	1.71	-0.247	0.797	1.25	0.789	0.139	-0.602	0.62	0.777	0.502	1.77	1.37	2.43	0.725	1.29	-0.152	1.92	-0.817	0.437	1.73	0.115	0.691	-2.09	2.25	-0.228	0.873	0.436	-0.173	1.33	-0.359	-0.79	-0.0152	1.34	0.811	0.135	0.993	1.28	0.426	1.02	1.66
train_064	0	1	-0.666	0.102	-0.67	-0.0158	0.46	-0.925	-0.995	-0.507	-1.34	-0.0566	0.428	-0.0262	0.181	1.38	-0.617	-1.16	0.468	-1.28	0.204	0.0844	-0.699	1.52	0.22	-2.38	-0.404	-0.63	-0.341	0.845	1.37	-0.409	0.499	-1.04	1.2	0.214	-0.789	-1.19	0.601	-0.762	1.07	1.23	-0.999	0.186	0.814	-2.49	1.32	-0.0497	-0.874
train_065	1	1	0.26	-0.658	0.118	0.531	2.06	-0.684	0.399	0.0724	-0.491	1.52	1.09	2.17	-1.43	0.232	-0.188	0.708	0.0924	1.28	0.549	0.516	0.332	-0.843	0.29	-1.06	0.922	1.61	1.86	1.08	0.155	0.605	0.0445	0.0323	-1.3	-0.252	2.59	1.06	-0.618	-0.666	-0.79	-1.46	-0.308	-1.21	2.4	-0.309	1.45	0.67	1.83
train_066	1	1	-0.7	0.477	0.438	-0.413	-0.618	-1.13	1.74	-0.306	0.75	1.31	1.54	-0.129	-1.65	-0.103	0.0472	1.37	-0.73	-0.216	-0.876	1.36	1.08	-1.19	-0.73	1.33	1.37	0.812	0.0497	0.0881	0.819	0.448	-0.911	-1.22	1.32	-0.819	-1.24	-3.3	0.94	-1.86	-1.14	0.634	0.411	-0.417	-0.846	-0.563	-0.695	1.59	0.137
train_067	0	1	0.202	0.0784	0.0874	-0.55	0.886	0.239	-1.03	0.51	0.482	-0.166	0.38	0.548	0.754	0.143	0.881	-0.951	0.778	-1.74	-0.475	0.0317	0.0413	0.758	0.197	-0.101	0.698	-0.514	1.26	1.28	1.22	-0.193	-0.416	-0.011	-1.36	-0.48	1.16	0.163	-0.533	-0.311	0.639	0.149	-1.61	0.337	1.68	0.0106	-0.973	0.178	0.196
train_068	1	0	-0.826	-0.271	1.57	-0.783	-0.439	-0.966	-0.225	-1.4	0.432	-0.814	-0.447	0.623	0.801	0.901	0.254	-0.946	-1.31	-0.1	-1.08	-0.22	-0.968	1.12	0.447	-0.51	-0.993	-0.0833	-1.19	-0.792	-1.85	0.341	-0.142	-0.234	1.27	-1.08	0.497	0.721	-0.487	0.225	-0.0611	0.806	-0.214	1.05	-0.194	-0.0443	-0.543	0.725	-1.62
train_069	1	0	-0.57	0.605	0.914	0.131	0.59	0.313	2.64	0.557	-0.418	0.976	-0.0752	-0.564	-0.173	0.804	1.63	-0.951	-0.653	0.559	0.294	-0.258	0.834	2.14	0.701	-0.446	-2.21	-0.312	-0.208	-0.393	-0.112	0.555	0.556	-0.577	0.291	0.694	-0.685	2.36	-0.461	0.478	-1.09	1.4	1.43	0.39	-0.564	1	-1.11	-0.265	-1.04
train_070	0	1	0.191	0.654	-0.0412	-1.06	0.626	-0.0589	0.119	-1.13	0.0598	-0.164	-0.814	-0.894	0.251	1.05	0.76	-0.66	-0.165	0.597	-1.07	-0.567	-0.697	-1.93	-0.0218	-1.15	-0.729	-1.54	-0.871	1.7	1.43	1.69	0.824	-0.107	-0.477	0.182	-0.736	0.0547	-1.55	-1.5	-1.42	0.917	0.308	-0.771	-0.0592	-0.306	-0.287	-0.845	-1.23
train_071	0	0	-0.755	-1.34	-1.09	0.197	0.447	-0.361	-0.399	-0.515	0.323	-0.701	-0.233	-0.328	-0.862	-0.916	-0.296	-0.863	0.0382	0.0555	-1.01	-1.11	0.469	0.639	-0.842	-0.579	-1.53	-0.872	-1.07	-1.68	-0.0899	-1.1	0.268	1.32	-0.356	-0.459	0.661	0.597	0.286	-2.31	0.0181	0.464	0.164	-0.103	-1.75	-1.83	-0.366	0.75	-0.175
train_072	0	1	-1.4	0.447	0.465	1.19	-0.547	-0.735	0.672	0.598	0.17	-1.56	-0.842	-0.663	-0.135	-0.734	-0.768	-0.0674	-0.761	-0.746	-0.32	-0.648	-1.1	-0.694	0.792	-1.31	0.27	-2.29	-0.466	2	0.837	-0.19	1.1	0.671	-0.628	-0.0649	0.951	1.28	-0.792	0.272	-1.37	-0.0548	-0.356	0.656	-0.778	-0.525	0.899	0.625	0.625
train_073	1	0	1.71	1.41	-0.257	-0.0172	-0.469	0.872	1.07	1.62	0.473	-0.0563	0.185	1.85	0.901	0.422	2.09	1.21	0.0769	0.456	-0.878	-0.6	0.0131	-0.507	0.373	1.02	0.165	0.792	-0.525	0.151	-0.571	-0.866	0.674	-0.615	-0.136	-0.647	-0.562	-0.276	1.21	2.49	-0.798	0.871	0.9	0.625	0.7	1.93	-0.0078	1.83	-1.05
train_074	0	0	-0.077	-0.565	-1.2	-0.838	-0.457	-0.0925	-1.17	1.36	-0.36	-0.081	-1.35	0.417	-1.9	-2.09	-1.29	-1.53	-1.64	-0.307	-0.339	-0.631	-1.4	0.31	-0.692	-0.818	-1.7	-0.189	-1.34	-0.0861	-1.1	-0.611	0.27	-0.00188	-0.856	-1.41	-0.351	-0.172	-0.813	0.603	0.533	0.953	0.518	-0.984	0.00534	0.304	-0.0101	0.644	-1.75
train_075	0	1	0.274	-0.762	0.354	1.14	0.902	0.52	2.15	0.711	1.93	0.724	0.157	-0.48	0.448	1.59	-0.165	1.6	0.0467	2.87	0.169	0.863	0.598	-0.723	2.06	-0.977	-0.252	-0.0959	0.781	1.02	-0.405	-1.38	-2.46	0.232	0.98	-1.07	2.22	-0.427	0.0895	0.388	-0.478	-0.0583	1.89	1.16	0.653	-0.0651	1.22	0.754	0.0627
train_076	1	0	-0.936	0.814	0.146	-1.83	0.12	-0.00908	-0.18	-0.615	-0.461	0.749	-0.576	0.494	-1.78	0.0848	1.09	-1.02	0.311	0.262	-1.33	-0.181	0.417	-0.857	-1.88	0.8	-1.54	0.376	-1.23	-1.26	-1.44	1.35	-0.141	-0.859	0.872	0.826	0.151	-0.971	0.182	-0.171	-0.164	-0.165	0.971	-0.641	0.917	-0.761	0.882	-0.0209	0.0734
train_077	1	0	-1.87	-0.266	-0.283	0.146	-1.15	-2.57	-0.677	0.434	-0.446	-0.878	-0.651	0.982	-1.16	0.108	0.886	-0.0476	-1.46	-1.09	1.26	0.367	-0.351	0.562	-0.776	0.211	-0.198	0.802	-1.04	-0.231	1.24	-0.233	1.11	-1.82	1.26	-0.946	-0.0867	-0.499	0.186	0.0141	0.57	1.53	-1.28	1.26	0.429	1	0.367	0.464	-0.314
train_078	1	1	-0.0166	0.842	-0.214	-0.274	1.63	0.682	1.34	0.0994	0.576	-0.965	1.54	1.4	0.477	2.33	1.15	1.22	0.711	1.45	-0.0184	1.72	-0.729	0.349	-1.47	1.76	0.267	0.578	0.796	0.462	-1.65	-0.252	-0.189	0.0378	2.79	0.542	0.791	0.922	1.19	0.704	2.06	-0.838	-0.0191	3.02	1.1	-0.049	0.854	1.87	0.164
train_079	1	0	-1.06	0.703	-1.5	0.442	-0.967	-1.73	0.59	0.349	-0.837	-1	-1.28	-1.49	0.188	-0.643	-0.998	0.359	-0.692	2.21	-0.289	0.201	-0.08	-1.9	-1.02	-0.596	1.61	0.352	-0.361	-0.512	-0.542	-0.708	0.355	-0.328	-0.59	0.512	-0.303	-0.263	-1.04	-0.233	-1.26	-0.715	-0.186	0.328	-0.33	0.275	-1.28	0.579	0.902
train_080	1	1	0.339	-0.269	0.596	0.162	0.303	1.06	0.623	0.0259	1.24	0.694	-0.624	0.174	1.43	0.236	0.0465	1.13	-0.772	0.762	0.329	1.24	1.42	-0.684	0.0656	2.35	1.41	1.48	1.41	1.57	-0.493	2.46	0.251	-0.314	0.736	1.24	1.28	1.33	0.576	0.576	-0.0918	2.1	0.543	-0.162	1.4	0.796	-0.592	-0.211	0.956
train_081	1	1	0.298	2.11	1.97	0.781	1.92	-0.106	0.215	1.39	-0.157	0.603	1.23	1.21	0.409	1.01	0.532	1.56	1.5	2.44	0.405	-0.952	0.521	0.289	-0.926	-1.04	0.293	1.11	0.481	2.49	-1.23	-0.16	1.7	0.416	1.24	-0.167	0.357	-0.589	0.3	-0.0113	2.95	0.833	1.4	-0.151	-1.02	1.58	1.42	-0.652	-0.0977
train_082	1	1	0.559	0.875	1.06	1.18	0.398	0.87	-1.95	1.42	-0.782	0.823	-0.21	0.992	-0.596	-1.94	0.112	-0.899	0.864	0.393	0.312	1.54	0.145	0.773	0.352	0.039	0.943	1.09	0.305	0.803	0.832	0.651	-0.646	1.19	-0.296	1	0.0466	-1.2	-1.52	0.55	0.316	0.582	0.841	-1.55	1.6	-1.06	0.39	-0.255	0.871
train_083	0	0	0.106	-2.72	-1.45	-0.187	-0.611	1.16	0.575	2.28	0.423	-0.72	-0.144	-0.0938	-0.132	-0.171	-1.43	-0.748	-1.96	-0.766	-0.953	-2.6	-1.02	-0.103	-0.825	-1.56	0.26	0.227	-0.285	-0.71	-1.13	0.258	-0.731	-1.13	-0.217	-1.09	0.249	0.0316	-1.67	-0.399	0.622	-0.762	-1.77	-0.0599	-1.02	0.262	-0.467	-0.576	0.244
train_084	1	1	2.53	1.93	1.61	1.74	2.61	-0.381	-0.598	1.17	0.631	0.36	-1.08	1.01	-1.71	2.74	1.51	0.997	1.86	-0.429	1.99	1.18	-0.215	-0.356	0.424	0.815	0.163	0.826	-1.16	-0.238	0.35	0.293	1.03	-0.00954	-0.01	0.431	-0.105	-0.135	-0.275	0.562	-0.27	0.337	1.21	-0.363	-0.227	1.29	0.476	0.615	1.88
train_085	0	0	-0.451	-2.21	-2.98	-0.523	-0.518	-0.996	-2.15	0.647	0.162	-1.81	-1.61	-1.59	-0.676	-0.916	-3.17	-1.91	-1.55	0.26	-1.06	-1.27	-1.52	-0.931	-0.913	0.241	-1.71	-1.21	-1.58	-0.944	-0.00838	-2.62	-0.766	-1.09	-1.54	-0.895	0.0446	-0.698	-0.719	-1.69	-2.17	-2.2	-0.155	-1.15	-1.96	0.754	-1.45	-0.736	-1.03
train_086	1	1	-0.124	0.576	0.015	0.318	-0.549	-1.02	1.29	0.298	-0.449	0.204	-2	-0.296	1.08	-0.0594	0.544	1.11	1.21	0.772	1.56	0.0651	0.563	-1.24	-0.296	-1.67	1.66	-0.639	0.634	0.682	-0.288	-0.467	0.202	-0.189	0.484	0.719	0.952	0.285	0.797	1.29	-1.13	0.366	-0.436	1.96	0.518	-0.549	1.07	-0.308	0.437
train_087	0	0	-0.641	-1.09	-0.698	-0.296	-0.41	-2.21	-0.272	1.03	-1	-0.975	0.145	0.144	-0.623	0.618	-1.2	0.236	-1.45	0.482	1.67	-1.59	-0.446	1.47	-1.26	-0.172	-1.45	-1.27	-1.07	0.361	-0.431	-0.0739	-0.185	-0.696	0.513	-1.29	0.075	-1.93	-2.28	-1.03	0.333	-0.162	-0.223	-0.301	1.54	1.2	0.34	-0.102	-0.403
train_088	1	0	-0.312	0.966	0.232	-1.85	0.356	-1.08	-0.176	1.45	-0.465	0.539	0.62	0.229	0.379	0.0177	1.07	0.851	0.872	-0.565	0.975	-0.426	0.251	0.922	-0.135	1.26	-0.366	0.874	-1.11	0.751	1.87	0.231	-0.82	0.821	1.17	0.179	-1.28	-1.04	0.273	1.69	1.18	0.0782	-0.0156	-0.641	1.59	-0.861	2.21	1.15	-1.35
train_089	1	0	-0.479	1.47	-0.571	1.22	-0.998	-1.19	0.748	0.103	0.889	-0.79	-1.09	-1.29	-0.321	0.506	1.23	-0.144	-0.0813	-0.564	0.997	1.25	-0.312	0.139	-2.21	0.184	0.705	1.47	-0.27	0.0891	0.203	-0.201	-0.248	-1.7	0.8	-1.23	-0.558	-1.69	0.284	0.85	-0.143	0.261	0.0191	1.08	-0.573	0.103	1	1.05	-1.18
train_090	1	1	1.18	-0.84	-0.354	1.54	0.423	-0.598	-0.596	-0.856	1.9	0.904	0.962	1.16	1.99	0.279	0.211	-0.885	-0.519	-0.883	-0.628	1.56	0.794	0.236	1.07	0.15	0.32	0.0806	-2.41	-1.03	0.805	-0.21	0.463	-0.9	-0.0598	1.57	1.03	0.371	-1.05	1.64	1.17	-0.605	0.832	1.24	-0.0432	0.968	-0.94	-1.11	-0.46
train_091	0	1	0.26	-1.02	0.551	0.045	1.31	-0.308	-1.2	0.741	-0.222	0.896	-0.253	-0.85	0.507	-0.0652	-0.48	-0.763	0.568	-1	-0.0363	-1.59	2.15	1.54	1.02	-0.737	-0.566	0.516	-0.365	-1.44	-1.15	1.25	0.361	0.00259	0.494	-1.33	0.252	0.111	-1.63	-0.747	-0.341	-0.675	0.145	0.904	-0.437	-0.605	-0.554	0.0752	0.783
train_092	1	0	1.27	0.105	-0.109	-1.04	-0.345	0.076	0.4	-0.485	0.274	-0.684	0.16	0.393	-1.1	-2.33	2.58	-1.38	-0.321	0.739	0.251	0.0839	-0.247	-0.699	0.0294	-1.21	0.133	1.08	-0.293	-1.92	-0.82	0.14	1.01	-0.363	1.16	-0.368	-0.957	-1.04	-0.383	0.636	-0.686	-0.164	1.36	-1.01	0.765	1.25	0.301	-0.58	0.195
train_093	1	1	-0.00462	-0.337	-0.48	-1.61	-1.63	-1.43	0.473	-1.34	0.256	-1.01	-0.819	1.54	1.47	0.302	-0.489	0.226	0.361	-0.139	1.96	0.0247	-0.607	-0.434	0.488	1.19	0.589	0.339	-1.29	-0.846	-0.374	-0.215	-1	0.505	-0.113	1.16	1.41	-0.164	1.53	0.317	0.791	0.338	0.528	0.93	-0.592	-0.146	0.431	-0.904	-0.317
train_094	1	1	0.0806	-0.83	-0.545	-0.94	0.283	-0.133	-0.24	1.11	-1.15	-1.69	0.847	0.851	0.388	1.01	0.351	0.331	-1.14	-0.627	0.173	0.343	-0.792	1.17	-0.172	-0.869	1.29	1.44	2.35	1.4	0.852	2.04	1.52	2.11	-0.219	-0.178	-0.75	0.6	-0.439	0.133	1.48	-1.51	-0.657	0.301	-0.556	1.05	1.01	0.0771	1.5
train_095	0	0	0.188	-0.391	-0.905	1.05	-0.651	-0.236	0.346	-0.467	-2.02	-1.09	-0.0528	-0.713	-0.136	-1.13	0.691	0.035	-0.911	-0.837	-0.315	-1.32	1.54	-0.751	-0.585	-1.97	-0.834	1.65	-1.11	1.08	-0.304	0.00376	-1.11	-1.02	-0.694	-1.3	1.39	-0.0992	0.468	-1.72	0.337	-0.997	-0.561	-1.09	-0.676	-1.25	-0.0898	-0.56	-0.121
train_096	0	0	-0.495	-2.61	-0.98	-0.734	-1.19	-1.08	1.15	-2.21	-2.12	-2.07	1.03	-0.946	-0.771	0.574	0.712	-0.0659	0.217	-0.6	0.0408	0.193	-0.757	0.38	1.66	-0.426	-1.65	0.716	-0.268	-2.79	1.11	-0.451	-0.25	-0.256	-0.264	-0.351	-0.401	-0.681	0.262	-2.38	-1.24	0.188	-0.75	-1.02	-0.258	-0.656	1.77	-1.81	-0.838
train_097	1	0	-0.201	0.0765	-0.0678	-0.375	-2.23	0.258	-0.813	-1.14	0.619	1.25	1.54	-0.77	-1.03	-0.249	1.39	-2.8	0.786	-0.418	-1.13	-1.34	0.615	-0.62	0.0289	-0.387	-1.41	-0.542	-1.63	-2.72	-1.17	2.15	-0.374	0.351	-2.04	-0.422	-0.831	0.323	-0.12	-0.771	0.766	0.359	1.65	-0.288	-1.96	1.03	-0.15	0.788	-0.31
train_098	0	1	1.22	1.29	-0.307	-1.31	1.43	0.285	-0.287	-1.71	-0.608	-0.365	-0.457	-0.448	1.68	0.724	-1.65	-0.966	-0.431	-0.879	1.15	-1.55	-0.397	0.761	0.846	-1.54	-1.91	-1.14	-0.066	-0.488	0.107	1.26	-0.546	1.6	-0.0566	-0.0339	0.0116	-0.128	-0.157	-1.08	-0.147	-1.34	0.832	-0.241	-0.0333	-0.0464	0.00478	-0.696	1.92
train_099	1	1	-1.16	1.2	0.223	-1.39	-0.528	0.115	0.982	-0.351	0.0991	-0.301	0.277	1.24	0.671	-0.733	-0.395	0.0917	1.82	0.624	-0.27	-0.547	0.502	1.24	0.00463	0.0121	0.935	1.53	1.17	0.427	-0.456	-0.859	-0.285	-0.19	0.428	-1.5	-0.642	0.733	1.92	-0.677	0.0117	-0.958	-1.66	-0.323	-1.2	-1.16	-0.0304	-0.508	1.23
train_100	0	0	-0.563	0.0166	-1.72	-0.621	-2.11	0.0934	-0.524	0.621	-1.01	-0.585	-0.833	1.37	-2.26	0.163	-0.496	-0.688	-0.934	-0.99	-1.6	-0.324	-1.71	-1.62	0.947	-1.07	-1.32	-2.75	-0.365	-0.0851	1.76	0.809	-1.36	-0.962	-2.11	0.00227	0.0964	-1.81	-0.652	-1.35	-0.936	-0.885	2.84	-1.42	-0.176	0.234	-0.00331	0.96	-1.92
train_101	1	1	0.988	0.6	0.515	1.28	0.0908	1.66	0.497	2.06	1.21	-0.662	0.302	1.31	1.02	1.39	1.24	-0.732	-0.91	0.77	1.07	-1.77	-0.634	-0.13	0.822	1.86	1.06	1.73	0.669	1.18	-0.503	0.382	1.62	0.827	0.385	-1.92	0.45	0.0936	0.662	1.35	0.961	0.306	0.313	1.29	0.0652	0.0368	-0.496	1.69	1.32
train_102	1	0	0.206	1.79	-1.11	-0.221	1.23	-1.99	0.734	0.448	1.08	-1.86	-0.351	0.959	1.62	0.794	0.561	0.795	0.441	-0.721	-0.158	-0.584	0.356	-0.593	-0.475	-1.09	0.15	-0.629	0.306	0.302	-1.04	0.561	-0.368	-0.713	-0.161	-0.383	1.39	-0.166	-1.33	0.177	1.72	-0.00877	2.55	0.193	0.793	0.277	1.32	0.193	1.25
train_103	1	0	0.762	-0.823	0.0618	1.13	0.17	-1.09	-0.0194	-1.32	1.25	-2.78	-0.68	-0.00955	-0.0835	-0.0861	-0.584	1.09	-0.427	0.202	-0.279	-1.11	1.11	0.426	-0.964	-0.353	-1.07	-1.69	0.391	0.227	0.0944	0.105	0.521	-0.0443	-0.892	0.326	-1.02	0.837	0.0989	-0.342	0.484	0.898	1.2	-1.1	-0.581	1.38	0.866	-0.39	1.22
train_104	0	1	1.09	0.445	-0.357	0.0363	-0.444	-0.0363	-1.65	-2.77	-1.37	-0.642	0.891	-0.217	1.33	-1.59	-0.857	-1.65	-0.224	-1.08	-0.745	-0.0806	0.809	0.876	-0.404	-0.484	-1	-1.29	-0.0787	0.578	-0.538	-1.17	-1.09	-0.146	0.91	0.151	-0.579	0.211	-0.212	1.3	-1.97	-0.873	1.21	-0.761	0.173	-0.664	-0.464	-1.4	0.952
train_105	1	1	2.26	2.39	-0.0346	0.837	0.949	0.886	-2.3	0.871	0.752	0.501	2.07	1.71	-1.44	-0.0415	0.895	-1.14	0.634	0.726	-2.14	1.85	0.77	-0.446	-0.727	0.227	0.0373	1.15	0.143	-0.372	1.01	2.03	-0.392	1.96	1.28	1.51	-0.0863	0.0247	-0.64	-0.443	0.268	-2.06	-0.0797	0.21	-0.502	0.858	-0.268	1.38	1.5
train_106	0	0	-0.222	-0.552	-0.795	1.41	-0.446	0.355	-0.84	-2.55	-0.259	-1.42	-0.815	-0.575	-1.44	-0.213	-1.19	-1.27	-0.0193	-2.28	-1.66	-0.257	-1.23	2.3	-0.776	-1.4	-0.419	-0.952	0.0366	0.326	0.679	-1.96	-1.3	0.587	-0.494	-0.104	-0.863	-2.01	-0.818	-0.357	-3.77	-0.708	0.761	-1.24	-1.72	0.493	-1.6	-0.793	-0.252
train_107	1	1	0.707	0.322	2.37	0.957	0.625	0.0461	1.09	0.692	-1.61	-0.358	1.17	1.89	0.583	1.2	3.41	0.7	-0.136	-0.0571	2.04	0.281	0.568	0.444	-0.903	1.51	2.36	1.64	0.0858	-0.336	1.45	0.829	0.684	-1.16	0.571	2.11	0.0376	1.11	0.285	1.06	-0.479	0.659	0.963	2.1	0.351	-0.615	-0.253	0.281	0.734
train_108	1	1	0.0113	1.2	1.35	0.81	-1.44	0.625	1.86	-0.143	0.979	1.95	1.36	-0.138	1.1	0.3	0.458	-0.109	0.12	-0.628	0.343	-0.515	0.155	0.358	-0.366	0.888	-0.0865	0.729	1.36	2.2	-1.11	-0.0614	1.77	-0.865	-0.154	1.92	-0.289	1.07	0.121	1.52	-0.0315	-0.0948	1.63	0.779	0.207	-0.895	0.21	-1.31	-1.98
train_109	0	1	-0.186	-0.898	-0.454	-0.212	0.715	-0.294	0.0415	1.3	-0.981	-1.22	0.296	-0.321	-0.813	-0.725	-0.254	-0.574	1.54	0.464	0.37	0.468	-0.451	1.91	-1.08	-1.06	0.215	-0.514	1.3	-0.604	0.35	-1.82	0.366	-0.694	0.457	-0.893	0.347	2.2	0.471	1.39	-1.09	-1.66	-0.428	-0.334	0.157	1.26	-0.234	0.898	0.875
train_110	1	1	0.0825	-0.732	0.42	1.54	1.04	-0.108	0.468	-0.0503	1.54	0.301	0.386	-0.3	0.152	0.961	1.72	1.24	1.94	-1.25	-1.28	0.551	1.44	1.83	-0.555	-0.852	-0.217	-0.328	0.563	1.94	-1.53	1.47	0.976	1	-0.489	1.47	-0.779	0.655	1.88	1.28	0.685	-1.16	-0.405	-0.194	-0.28	0.745	-0.732	0.568	-0.246
train_111	0	0	0.0758	-1.57	2.06	-0.124	-2.22	-0.382	-0.99	-1.09	-0.205	0.602	-1.58	-1.64	0.506	-0.19	0.13	-2.12	-2.18	1.08	-1.03	-0.347	-0.856	-0.595	0.15	-0.791	-0.742	0.394	-0.973	-1.68	-0.351	-0.911	0.712	0.0471	-0.244	-0.588	-1.14	0.506	-0.893	-0.453	-1.59	0.89	1.21	-0.0583	0.553	-1.28	-1.02	-0.423	-1.25
train_112	0	1	-0.819	-0.969	0.406	1.19	-1.4	-0.701	-0.117	1.84	-0.315	-1.52	-0.897	0.209	0.414	0.616	-0.648	-0.423	-0.971	-1.34	-0.0833	-0.866	0.112	0.152	0.763	-0.294	0.524	0.722	-0.693	-1.5	0.0942	0.324	1.01	0.25	0.611	-0.954	0.542	0.404	-2.05	2.19	0.653	0.356	-0.719	-1.4	0.528	-0.171	-0.465	1.27	-0.313
train_113	1	0	-0.947	-1.69	0.766	1.24	-1.42	-1.11	-0.54	-0.519	-0.379	0.173	-0.878	0.161	0.365	0.988	0.607	-1.67	-0.103	0.371	-0.28	-0.914	0.335	0.729	-0.809	1.43	1.46	-0.711	0.138	-0.371	-1.61	0.0984	1.38	-0.2	-1.8	0.211	-0.231	0.961	0.663	-2.39	-1.33	0.0569	1.3	-1.48	-0.927	0.295	-0.306	-0.00249	0.0708
train_114	0	1	-0.915	-1.51	-0.0388	-1.31	0.153	-0.331	-2.41	-1.24	0.723	0.175	0.303	-1.02	1.33	-0.348	-1.13	0.428	-0.683	-0.715	0.754	0.764	0.431	0.4	-1.43	-0.272	-0.125	0.561	0.828	0.597	-0.921	-0.528	-1.2	0.818	1.02	-0.0337	0.132	-0.272	-0.377	-0.206	-0.869	-0.531	-0.076	-1.33	0.789	0.00116	-0.235	3.22	1.49
train_115	1	1	-0.149	1.64	0.194	-0.574	2.97	1.49	1.46	1.72	-0.579	1.87	0.0691	-0.13	2.07	0.301	-0.701	1.46	0.593	-0.539	1.41	0.678	0.228	-0.651	0.613	0.09	0.219	0.363	0.627	2.02	-0.525	0.145	-0.442	-0.379	1.55	0.377	-0.285	-0.243	-0.213	-0.69	-1.23	0.779	-0.0466	0.165	0.347	-1.05	-1.2	-0.163	0.722
train_116	1	1	0.568	1.91	0.519	0.369	0.579	1.19	-0.082	-0.287	-1.52	-0.91	-1.19	0.138	1.24	1.59	0.442	-0.253	-0.0842	0.567	1.03	0.203	-0.812	0.827	2.39	1.05	1.63	1.92	-0.00136	3.03	-1.69	0.869	0.832	1.16	1	0.0727	-0.306	1	-0.381	-1.02	1.32	0.172	0.0331	0.136	1.32	-0.0523	0.398	0.91	1.28
train_117	1	1	2	0.907	0.449	0.132	0.112	1.21	0.868	1.2	0.466	1.05	0.0447	-0.663	0.761	-1.81	0.96	-0.596	1.14	1.39	2.67	1.29	1.19	-0.155	-0.301	1.19	0.664	0.709	0.489	1.21	-0.123	0.616	-0.155	0.992	1.24	0.171	0.163	1.18	1.23	-1.16	1.56	-0.567	-0.912	1.8	0.851	2.28	0.185	0.575	-0.792
train_118	1	0	0.0363	-1.61	-0.167	-0.475	-0.149	0.818	-0.678	-1.36	1.41	-0.589	0.421	-0.186	-0.716	0.477	0.34	0.618	-0.485	0.518	0.0154	-0.153	0.325	-1.31	-0.482	0.149	-1.83	0.288	-0.637	-1.69	-0.841	-0.66	0.274	-1.14	0.608	-0.219	1.22	0.468	-0.463	0.539	-0.567	0.559	-0.227	0.592	0.643	1.12	2.07	0.349	0.567
train_119	1	0	-0.766	-0.0498	-0.372	0.042	-1.58	-0.702	0.876	-1.02	-0.785	-1.39	0.61	-0.699	0.65	-1.22	0.27	-0.595	1.61	0.558	-0.317	-0.379	-0.0996	0.967	-1.14	1.44	-0.889	1.44	-0.445	-0.835	-0.973	1.57	-1.08	-0.586	-1.4	0.645	1.03	-0.872	-0.111	-1.95	-0.319	-0.549	0.533	-0.965	0.623	-0.157	0.652	1.22	-1.5
train_120	0	1	-0.652	0.844	0.608	-0.95	0.161	-0.65	0.23	2.36	0.103	0.0238	-0.62	2.22	-0.426	-0.709	-0.0396	0.742	0.666	0.507	0.348	-0.0262	-0.0895	-1.79	0.234	-1.22	-0.216	-0.917	-0.5	-0.168	0.502	-0.445	0.332	0.958	-0.271	0.637	-0.299	0.741	0.148	0.168	-0.903	0.345	-1.53	0.217	-1.17	1.02	1.05	-1.1	3.51
train_121	1	1	-1.12	-1.12	-1.99	0.66	0.169	0.625	-0.118	0.455	1.46	0.115	-0.002	1.39	1.03	1.12	-0.393	0.867	-0.527	1.32	0.343	1.24	1.32	-0.0258	0.25	1.94	-0.103	0.941	-0.148	-0.143	1.06	1.05	-0.93	0.822	0.683	1.04	0.466	0.602	0.218	-0.284	-0.895	1.27	1.42	1.15	-0.383	-0.0925	-0.431	0.638	1.04
train_122	0	0	-1.97	-1.26	0.457	-1.13	-2.06	-1.64	-1.84	-1.36	0.315	-0.5	-0.828	0.181	-0.692	-2.11	-3.71	-0.401	0.772	-0.172	-1.51	-2.37	-0.691	-2.91	-0.394	-0.362	-1.23	-1.69	-0.844	-2.46	-0.11	-0.823	-0.131	-0.473	-0.914	-0.274	-0.264	-1.07	-0.572	0.861	-0.936	-0.149	-0.706	-0.225	-2.41	-1.19	0.826	2.44	-1.05
train_123	1	1	0.292	0.0486	0.971	1.1	0.34	0.707	0.696	0.499	0.508	-0.0638	-0.0584	1.2	0.871	-0.362	1.14	1.23	2.15	0.315	0.055	0.853	0.466	0.366	0.885	0.168	0.791	1.27	-1.19	1.16	0.652	-0.0282	0.318	-0.71	0.553	0.107	0.636	0.436	1.44	-0.248	0.414	-0.765	1.28	1.37	0.0946	-0.593	-0.681	0.448	-0.23
train_124	0	0	-1.58	-0.84	-1.01	-1.21	-0.31	-1.06	0.363	-0.74	0.263	-0.632	-1.11	1.2	-0.146	-1.84	-0.226	-1.28	0.0198	-1.05	-1.62	0.473	-0.0652	-0.782	-0.0634	-0.524	-0.573	-1.48	0.452	-1.26	-0.741	-1.12	-1.28	-1.14	-0.637	1.38	-1.62	-1.1	0.728	0.839	0.306	-2.74	-0.197	-1.1	-0.498	-1.33	1.28	-0.635	-0.74
train_125	1	1	-0.32	1.28	-0.0499	-0.0537	1.38	0.0123	1.58	0.122	1.85	1.18	1.35	1.53	1.64	1.3	1.79	1.69	0.0677	1.86	0.0258	2.03	2.03	0.139	1.13	-0.509	0.725	1.24	1.66	1.35	0.762	1.31	1.02	0.992	1.39	2.31	-0.495	-0.575	0.195	-0.511	0.508	-0.758	2.69	0.49	1.62	-0.18	-1.12	1.06	0.0319
train_126	1	1	1.35	-0.466	1.64	1.35	0.663	0.428	1.54	0.799	1.62	-0.214	-1.05	-0.348	-0.615	2.92	0.593	1.03	0.621	-0.129	1.56	1.38	2.1	1.64	-0.794	-0.974	-1.08	-0.774	0.806	0.192	0.985	0.753	-0.548	0.769	1.37	-0.0987	0.273	1.73	0.245	0.641	0.142	0.109	0.111	1.17	0.978	0.135	0.0955	0.681	0.44
train_127	0	1	0.108	-0.0905	0.926	-0.608	0.715	1	-0.0217	0.392	1.19	-1.75	-1.01	-1.02	0.195	0.588	-0.523	-0.813	1.57	-0.4	0.742	0.27	-0.0364	-1.34	1.43	0.63	-0.612	1.29	2.64	0.143	-0.0558	-0.822	-1.32	0.561	0.803	0.15	0.664	0.13	-1.2	-0.0971	0.118	-0.935	0.133	-0.112	-2.35	0.155	-1.33	-0.453	1.95
train_128	0	1	1.04	1.17	-0.649	0.853	-0.273	-0.645	0.176	0.606	-0.0205	0.106	-0.235	-0.0368	0.145	-0.342	0.481	0.647	-1.29	0.969	0.71	0.199	-0.0865	0.609	2.39	1.07	-0.0818	-0.624	0.46	0.732	-0.0344	-0.708	-0.17	0.508	-0.764	-0.19	-0.256	0.311	0.401	2.37	-1.42	0.516	-1.24	1.25	-1.31	1.37	2.48	-0.449	0.252
train_129	1	1	0.915	0.656	-0.436	0.0111	0.949	-0.712	-0.381	-0.386	-0.364	0.432	0.845	0.868	0.705	0.98	-0.818	1.36	2.17	1.74	1.94	0.822	1.57	0.138	0.393	1.13	0.99	0.688	2.22	1.36	0.792	1.52	-0.185	-1.01	-0.406	1.31	1.34	-0.392	0.768	1.22	0.719	1.88	-1.72	0.444	-1.04	-0.719	0.489	0.356	-0.407
train_130	0	1	-0.399	-1.17	1.08	1.26	0.218	0.0152	-0.189	0.103	0.312	0.118	0.409	-0.0461	0.164	-0.945	-1	0.0871	-1.75	0.44	-1.69	-1.17	0.245	-1.89	-0.193	-0.981	0.58	-0.899	-0.418	0.973	0.858	0.814	1.42	-0.412	0.102	-0.688	-0.0298	1.02	-0.951	-0.567	0.15	-1.02	0.146	-0.742	-0.113	-0.355	-0.469	-0.422	0.812
train_131	1	1	1.92	-0.304	0.949	1.62	0.507	0.0173	-0.179	0.804	-1.02	0.837	0.762	0.226	0.338	0.0386	0.158	1.12	0.381	1.88	-0.248	1.25	1.7	1.12	-0.606	1.66	0.307	0.384	0.695	0.547	-0.193	-0.774	-0.0432	0.0193	0.163	0.409	0.05	-1.23	0.227	-0.346	-0.712	1.16	0.12	0.419	1.7	1.82	-0.537	-0.517	-0.146
train_132	0	0	-0.627	-1.92	-0.531	-2.71	0.0817	-0.121	-0.427	-1.25	-0.854	-0.71	0.418	-1.89	-0.337	-1.42	-1.48	0.809	-1.51	0.452	-1.31	-0.95	0.444	1.36	-0.349	-0.966	-1.04	-0.917	-0.267	-0.656	0.139	-1.69	0.591	-2.36	-0.894	-2.45	1.04	-0.635	-0.718	-0.046	0.0723	-1.03	-0.83	1.59	-0.137	-0.22	-1.51	-0.165	-1.44
train_133	1	1	1.99	0.47	0.262	-0.108	0.648	0.867	0.728	0.957	0.923	2.81	0.897	0.0771	-0.109	-0.409	0.67	1.3	-0.822	1.64	0.277	-1.24	1.33	-1.57	-0.535	0.908	-0.585	0.287	0.524	0.549	-0.853	-0.203	0.375	1.58	0.423	-0.0746	-0.644	0.869	-0.447	0.0801	-1.2	1.31	-0.843	0.384	0.328	0.644	0.255	-1.53	0.553
train_134	1	0	-1.79	-0.717	0.435	0.885	2.06	0.52	0.708	2.29	2.01	0.271	-1.26	0.367	-0.385	1.13	0.319	-0.664	0.308	-0.0228	1.32	-0.0923	0.119	-0.701	-0.909	-1.43	-1.23	-0.332	0.859	-0.71	-0.0983	-1.99	0.521	-0.33	-1.06	-0.669	1.01	0.275	1.47	-1.54	-0.959	1.04	0.983	-0.881	-1.24	0.0783	-0.125	0.32	0.45
train_135	0	1	-1.57	-1.79	-0.831	-0.464	-0.327	-0.409	-1.01	0.109	-0.632	1.01	-0.288	-0.292	1.12	-0.672	-0.439	0.503	-0.265	-1.34	-1.38	-0.564	-2.34	-1.44	0.375	-0.193	-2.56	1.19	0.293	0.99	0.344	0.679	-0.17	-1.22	-2.33	-0.367	1.15	-0.566	1.96	-0.721	-0.044	0.0885	-0.491	-1.58	0.853	-0.233	-1.73	-0.402	-1.14
train_136	0	1	0.962	-0.595	0.761	-0.938	-1.32	-0.101	-1.15	1.26	-0.951	0.392	0.874	-0.658	0.309	-0.233	0.365	0.646	-0.255	1.25	-0.588	0.0333	1.24	0.831	0.922	0.606	-2.18	0.491	1.23	-0.0574	1.46	0.563	1.23	1.01	1.25	-0.368	-0.919	1.35	0.279	1.34	1.1	0.196	1.11	-0.301	0.135	-0.639	-0.526	-0.762	0.433
train_137	1	0	-0.44	0.51	0.722	0.97	-0.512	-0.648	0.952	-0.644	2.01	-1.67	0.895	-1.09	0.663	-0.936	1.87	-2.01	-0.0435	-0.595	0.107	-0.875	-0.673	1.04	-0.401	0.806	-0.599	0.663	1.81	0.672	0.309	0.356	0.654	-1.03	0.537	1.74	0.723	0.793	0.729	0.0999	-0.169	-0.00238	0.237	-0.292	0.747	0.681	-0.243	0.254	-1.72
train_138	1	1	1.28	-0.354	-0.176	1.14	-1.26	1.84	1.13	-0.599	0.515	-0.593	0.387	0.854	1.49	1.55	-0.548	-0.55	-0.327	0.676	-0.0587	1.45	0.466	-0.519	0.238	0.301	0.49	-0.129	1.26	-0.0883	0.525	-0.0236	-0.0861	-0.732	0.895	1.07	-0.25	1.47	0.707	2.2	0.0635	1.71	1	0.149	0.165	1.08	1.22	0.748	0.581
train_139	1	1	0.00953	2.22	0.769	-0.0104	-0.0239	0.103	0.709	0.523	1.31	1.94	1.33	2.33	-0.699	1.92	0.809	-0.692	1.81	0.174	0.373	1.57	0.831	-1.49	1.2	1.17	1.35	2.96	-0.442	0.716	-1.58	2.19	1.32	-0.339	-0.188	1.16	-0.911	0.604	0.573	0.24	-1.47	0.915	1.44	0.981	0.844	0.526	-0.156	0.227	2.53
train_140	1	1	0.763	1.37	0.52	0.686	0.538	-0.0635	-0.124	1.17	-0.0429	0.0378	0.938	0.528	-0.484	-1.03	0.307	0.515	0.757	1.16	-2.44	1.69	0.548	0.0555	-0.361	0.113	1.66	0.263	0.568	0.211	0.186	-0.889	-0.442	0.566	2.73	-1.14	0.274	1.24	0.524	-0.184	1.98	1.54	0.419	1.78	0.268	0.249	-1.32	0.18	0.718
train_141	1	1	0.111	1.46	0.681	-0.157	-0.243	2.34	1.17	1.99	2.5	1.51	1.15	0.592	1.31	0.594	-0.986	1.08	1.09	-0.433	-0.619	0.794	0.416	0.507	2.39	2.65	2.28	0.726	-1.98	0.416	-0.674	-0.171	-0.0262	0.511	-0.22	0.726	0.612	-0.124	0.222	-0.151	0.708	0.909	-0.0629	1.82	-0.511	-1.22	-0.837	2.9	0.717
train_142	1	1	2.62	2.41	-0.343	-0.0091	0.616	-0.7	1.34	0.995	1.65	1.2	2.67	-0.00341	0.0299	-0.143	0.235	-0.146	2.75	0.254	-0.189	1.88	2.17	-0.111	-0.755	-0.524	1.05	-0.00527	1.07	2.29	0.887	-1.26	0.124	-1.36	1.09	2.13	1.41	0.537	0.415	0.185	1.35	-0.643	-0.366	0.436	1.29	0.214	0.594	0.628	-0.152
train_143	0	1	-0.669	-0.0466	-0.112	0.703	0.114	0.472	0.321	0.812	0.379	0.115	0.49	-0.518	-0.76	-0.0874	0.847	0.555	-1.2	-1.25	0.484	-1.23	0.808	1.64	-1.15	-1.24	-0.556	-1.67	0.422	-1.19	-0.214	-0.791	-0.757	0.575	-1.26	1.42	0.762	-0.74	-1.41	0.837	-1.21	-0.941	0.521	1.12	1.69	-0.476	-0.776	0.558	1.11
train_144	0	1	2.11	2.44	-1.63	0.852	-0.606	0.252	-2.22	0.163	0.0859	-0.405	0.42	0.0653	0.299	-0.227	1.53	0.465	-1.24	0.513	-0.773	-1.95	0.304	-2.92	-0.139	0.513	-1.18	1.05	0.257	-0.815	0.196	-0.731	0.723	0.325	0.349	-0.329	0.0107	0.528	-0.28	-1.1	-0.663	-2.29	-0.714	-0.394	-0.224	-2.08	-0.437	0.0938	-0.29
train_145	1	1	0.561	0.633	0.271	-0.492	0.583	0.777	0.715	0.357	1.08	1.15	1.34	1.17	-1.04	-0.23	0.998	0.326	1.01	0.813	-0.216	0.607	0.00967	-0.101	0.234	0.184	1.12	1.22	0.961	0.0343	-0.269	-0.466	-0.843	-0.199	1	-2.28	0.64	-0.404	1.19	-1.19	-0.333	0.591	-0.0616	-0.53	-0.973	-0.676	0.857	0.974	-1.68
train_146	0	0	0.362	-1.4	0.545	-0.0267	0.308	0.67	0.742	-0.0504	-0.949	-0.942	0.936	-1.39	0.916	-1.4	-0.342	-1.46	-0.573	-0.591	0.0831	-1.96	-1.54	-0.236	-1.08	-2.16	-1.56	0.27	-0.374	-0.181	-1.27	-1.11	-0.814	-1.39	0.645	-1.17	-1.2	-2.28	0.272	-1.37	-0.357	-0.312	-1.68	-0.83	-1.6	0.658	-0.0366	-2.36	-0.952
train_147	0	1	0.0724	-0.626	0.426	0.0352	0.161	0.189	0.332	-0.51	0.274	-0.0411	-1.09	-0.892	0.973	0.808	-0.476	-0.348	0.778	-0.592	-0.695	-0.608	0.047	-0.0695	-0.135	1.29	-0.628	-1.26	0.0683	0.66	-0.517	-0.134	0.0516	0.0265	-0.674	-0.223	-0.605	1.98	-0.505	0.409	-1.75	0.396	-0.329	0.149	-0.267	-0.198	-0.701	-0.545	2.03
train_148	1	0	-1.1	0.332	-0.0141	-0.245	-1.2	-1.86	0.634	-0.936	-0.996	0.0721	0.698	-0.248	-0.931	1.31	1.25	0.783	0.932	1.75	0.875	1.3	-0.273	0.996	0.366	0.725	-0.152	-0.423	-0.209	0.281	-0.285	0.534	-0.349	-0.256	0.654	-0.975	0.375	-0.177	0.208	0.764	1.18	0.906	0.83	-0.0197	1.35	-0.995	1.24	-0.543	-0.445
train_149	0	1	-0.25	-1.07	-0.54	-0.276	0.434	-0.512	-0.598	0.0467	-1.29	0.106	-1.91	-0.0308	0.00957	-0.104	0.821	-1.18	-1.29	-0.239	-1.24	1.12	1.09	0.645	0.325	1.12	-0.477	-0.592	1.22	-0.861	-1.04	-0.744	-0.645	2.03	0.971	-0.331	1.6	1.8	-0.0348	-0.204	-0.113	0.265	-1.17	0.0676	0.154	0.734	-1.21	1.82	-0.194
train_150	0	0	-1.07	-2.45	-0.381	-1.99	-0.276	-0.854	-1.75	0.432	-0.469	-0.66	-2.1	-1.28	-0.679	-0.846	-1.44	0.443	-0.421	-0.203	0.849	-0.711	-0.866	1.07	-1.11	-1.13	-2.03	1.03	-0.916	-0.508	0.487	-2.15	-2.85	0.168	0.424	-0.122	-1.12	-0.591	-0.387	-2.69	0.328	0.343	-1.02	1.58	-0.0352	-0.982	-0.538	-0.433	-0.454
train_151	0	0	-0.187	0.192	-0.498	-1.49	-0.803	-0.159	0.191	-1.1	-0.83	1.02	-0.307	-1.1	-0.00682	1.02	-1.94	-0.608	-0.552	-1.07	-0.819	-1.36	-0.182	1.08	0.45	-0.646	-0.379	-2.1	0.698	-0.21	-0.08	-2.04	-0.529	-0.59	-0.427	-1.15	-0.699	-1.31	-0.136	-1.36	-1.24	-0.0431	-0.177	0.908	-0.0423	0.0546	-1.21	-0.923	-0.514
train_152	0	1	-0.215	-0.908	-0.674	0.0354	-0.352	-0.195	0.154	-0.0778	-0.508	-0.0583	0.304	0.646	0.385	0.323	-1.52	0.155	-0.467	-0.0757	0.121	-0.716	-0.0458	0.161	0.84	-0.639	1.44	-0.323	0.146	-0.157	-0.0149	0.00856	0.113	-0.925	-0.586	-0.496	1.22	1.06	0.747	0.805	-1.19	0.105	0.235	-0.887	0.22	-0.44	-0.88	1.34	-0.704
train_153	0	0	-0.724	-2.01	-0.864	0.774	-0.928	0.785	-1.39	-1.02	0.171	0.923	-0.456	-1.03	-1.26	-1.08	0.094	0.909	-0.757	-0.291	-0.647	0.551	1.11	1.4	-0.205	-2.05	0.952	-0.304	-1.73	0.6	1.58	0.0627	0.334	0.866	-2.08	-1.08	-1.05	-0.00512	-1.45	1.45	-0.977	-0.301	0.438	-2.09	-1.45	-1.64	-0.442	0.0845	0.972
train_154	0	0	-0.966	-1.74	-0.257	-1.48	-0.00567	0.408	-0.226	-1.55	-1.38	1.02	-0.0494	-0.962	-1.3	1.34	-1.4	-1.25	-0.0178	-0.214	-0.765	-0.768	-0.46	-0.683	-0.499	-0.427	-0.0647	-0.213	-0.698	-0.821	0.563	0.718	-0.535	-1.23	0.0802	-2.62	-1.36	-2.11	-0.0856	-1.42	-0.188	-0.447	1.47	1.2	-0.81	-0.328	-0.697	-0.106	-0.438
train_155	1	1	-1.26	0.736	-0.451	-0.275	1.44	0.00533	1.16	1.67	1.19	1.53	-0.0268	-0.477	0.0939	1.66	0.431	1.42	-1.98	1.38	0.872	0.628	0.408	0.161	1.34	1.05	1.53	-0.536	-0.361	0.289	0.411	2.37	1.32	1.66	-0.943	2.14	-1.51	0.381	-0.2	-0.0757	0.687	1.47	-0.191	0.639	0.685	-0.378	3.07	0.512	1.45
train_156	1	0	-0.59	0.797	1.13	-0.678	-0.747	-0.488	-0.439	0.253	1.53	-1.02	-0.706	0.712	-1.46	1.1	-0.265	-0.725	-0.98	0.269	-1.07	0.969	-0.479	-1.45	0.929	0.162	-0.249	-1.3	-0.453	0.171	-1.76	0.885	-0.602	0.58	-1.36	0.325	-1.36	-2.48	1.26	-0.29	1.95	0.709	-1.39	-0.452	-0.583	0.674	2.27	0.023	0.748
train_157	1	0	-1.26	-0.331	0.902	-0.788	0.0974	-0.0752	-0.492	0.305	-1.4	0.651	-0.612	0.0517	-0.243	-0.558	2.05	0.498	-0.348	-0.0845	0.534	0.268	0.291	0.623	-2.12	1.55	-2.53	0.212	-0.0335	-0.16	-1.44	0.459	0.0698	-0.595	-0.581	-0.457	1.46	0.94	0.982	-0.516	-0.605	-0.194	-2.29	1.02	-0.693	-0.00899	-0.278	-0.706	-1.66
train_158	1	0	-0.0555	0.0839	-0.171	-1.14	1.31	-0.67	2.34	-0.275	-0.346	0.688	0.169	-1.2	0.484	1.5	-0.866	0.275	-1.29	0.4	0.00463	-0.65	-0.317	-1.79	-1.03	1.77	0.51	1.5	0.762	0.251	1.32	1.07	-0.383	0.479	0.479	-0.706	0.525	-0.433	0.321	2.01	-0.975	-0.359	-0.991	1.39	0.0911	0.527	-0.573	-0.524	-0.492
train_159	0	0	-0.14	0.0655	1.03	1.55	-0.976	0.89	0.769	0.165	-0.801	0.495	-0.904	-0.428	-1.18	-0.668	1.08	-0.972	-0.584	-2.52	-0.708	-1.93	-1.42	-1.14	-0.415	-0.319	1.21	-0.932	-0.318	-2.24	0.643	0.843	-0.0704	0.589	-1.22	0.0559	0.742	1.02	0.0516	-0.708	0.357	-0.158	-0.551	-0.678	0.897	0.946	-0.562	0.292	-0.637
train_160	0	1	0.21	1.23	-0.294	-1.46	-0.137	-0.422	0.509	0.489	-0.788	-0.62	0.0763	1.68	0.936	0.331	-1.4	-0.537	-0.5	-1.12	0.966	0.792	-0.657	0.305	0.811	0.0614	0.465	-1.11	0.85	0.651	1.67	0.847	1.71	1.83	-0.35	1.51	-0.532	1.3	0.128	-1.26	0.688	-2.38	-1.18	-1.1	-0.575	-0.448	-1.34	2.02	-0.337
train_161	1	0	0.241	0.297	-0.762	-0.788	0.357	-0.257	-1.75	-0.477	-0.674	-2.36	-0.328	0.647	-0.318	0.311	0.411	-0.415	0.199	-0.644	0.0591	-0.989	-0.32	-1.03	-0.189	0.116	-1.3	-0.821	-1.52	-1.12	-2.04	-1.42	-1.5	-1.74	-0.9	-0.278	0.258	-1.76	0.0917	0.678	-0.597	-0.0979	-0.534	-0.718	0.262	-0.446	0.769	-1.78	1.23
train_162	0	0	0.101	-0.765	0.166	-0.028	-2.34	0.586	-0.5	1.19	-0.808	0.115	-0.0339	-1.09	-1.62	-0.126	-1.17	-0.943	0.187	-0.962	-1.42	0.403	0.593	-0.588	-1.91	0.391	-0.259	-1.05	-2.28	-1.43	-0.0992	-0.39	-0.112	0.599	-1.17	-1.63	-0.502	-0.663	0.298	0.396	-0.76	-0.736	-0.796	0.0676	-0.905	0.41	-1.35	-1.72	-1.01
train_163	0	1	1.37	-1.27	0.581	0.175	0.0577	-0.763	-0.736	0.971	0.641	0.984	-0.87	-0.521	-0.0621	-0.429	0.224	-0.758	0.394	-0.257	-0.918	-1.75	1.25	-0.554	-0.997	0.375	0.279	-0.521	-0.776	-0.332	0.851	0.277	1.25	0.962	1.86	1.25	-0.26	0.568	-1.32	0.687	-0.959	-0.807	0.00244	-1.66	-0.671	0.107	-0.531	0.592	-0.75
train_164	0	0	-0.521	-1.62	-0.236	-0.906	-1.18	0.257	-1.05	-2.28	-1.8	-1.59	-0.457	-0.531	-3.16	-1.22	0.697	-1.18	-0.0276	-0.548	-0.209	-0.551	-1.23	0.0875	0.272	-0.831	-0.257	-0.719	-0.525	-0.448	1.02	-0.402	1.63	0.534	-0.404	-0.203	-0.955	0.312	0.0309	0.423	-1.51	-0.0616	-1.67	-2.38	-0.452	1.67	-1.21	-1.06	-0.71
train_165	1	1	2.31	0.863	-0.22	2.91	1.55	1.86	0.646	1.69	0.505	-1.14	0.848	0.475	2.23	1.48	1.39	1.62	0.474	0.348	0.947	0.536	0.567	-1.53	-1.02	-0.216	0.779	2.39	1.36	1.92	-0.18	-0.334	-1.81	-0.194	0.405	0.805	0.81	-0.726	0.0365	0.246	1.78	1.65	0.771	1.16	1.44	1.19	0.965	-0.441	1.02
train_166	0	0	-1.52	0.0905	-1.48	0.149	-0.276	1.1	-1.19	-0.523	0.242	2.64	-0.052	-0.281	-0.896	0.365	0.429	-0.00627	-0.136	-0.82	-1.21	-0.0252	-1.36	-0.555	-0.553	-0.917	0.0392	-1.08	0.0654	-0.951	-0.894	-0.576	-1.18	-0.513	-0.0606	-0.476	1.59	-2.05	-1.17	0.827	0.152	-1.17	0.385	-0.604	0.159	-0.17	-0.651	0.0878	-0.343
train_167	0	1	-1.22	1.05	0.675	-0.291	-0.233	0.729	1.2	1.15	-0.289	0.355	0.412	0.769	-0.464	-1	-0.442	0.51	-0.766	-1.46	0.571	0.803	0.921	-0.0135	0.101	-1.12	0.827	1.65	-1.97	-1.62	-0.829	0.00127	0.429	-0.0922	-1.3	0.491	0.00941	-0.782	0.355	2.01	-0.623	-0.64	0.32	-0.0181	0.0967	-1.43	-0.703	0.0361	-1.05
train_168	0	0	-0.89	-1.47	-1.01	-0.031	-1.81	0.713	0.994	-0.0439	0.292	0.49	-2.56	-0.225	0.117	-0.368	-2.78	-1.12	-1.62	0.0612	0.0837	-1.88	-0.676	0.258	-1.45	-1.1	0.252	-1.07	-0.283	0.5	-0.913	1.08	-0.913	1.17	-0.332	-1.68	1.21	-0.134	-0.126	-0.532	-0.793	1.55	-0.426	-0.304	-0.803	-2.27	0.528	-1.1	-1.9
train_169	0	1	-0.322	-1.31	-0.922	-1.14	-0.729	0.708	-0.0973	-0.314	-1.19	0.789	-0.174	0.896	1.35	0.948	0.0914	-0.986	-0.477	-0.9	-1.99	-1.83	-0.0365	-0.514	2.33	-0.227	-0.892	-1.95	0.67	0.12	-0.548	0.709	-0.623	-0.278	-0.3	0.297	0.724	0.938	-1.55	-2.02	0.948	-1.09	-0.78	-0.722	-0.619	0.197	-1.73	0.111	0.546
train_170	0	1	-1.91	-0.0247	0.371	-0.0486	-0.841	-0.724	-0.373	0.687	1.99	-1.73	-0.789	-0.455	-2.13	-1.01	-0.528	-0.0547	0.0347	1.27	-0.243	-0.578	-1.1	0.432	0.805	-1.51	-0.534	0.744	-0.495	-0.871	-0.415	-1.05	-0.416	0.997	-1.85	1.03	-0.683	0.237	-0.344	-0.517	-0.443	-0.296	-0.737	-1.4	0.183	2.61	0.549	0.387	-2.24
train_171	1	1	0.873	1.16	1.48	1.92	0.438	-0.125	0.574	0.954	1.17	1.26	1.34	0.437	0.0523	-0.154	0.535	-0.112	0.0382	-0.297	-0.296	0.156	0.0376	0.14	1.15	0.177	2.5	0.954	-0.959	1.04	-0.639	1.3	1.43	1.78	-0.0563	-0.244	1.48	0.623	1.03	-1.59	-0.413	-0.393	-0.267	1.32	1.69	0.237	1.79	1.03	-0.326
train_172	0	1	0.153	-0.97	1.46	-0.483	-0.333	0.127	-0.988	-0.175	-1.66	-0.506	-1.69	-0.786	-0.262	-0.0533	-0.416	-0.179	-0.411	-0.467	0.119	1.68	-0.935	-1.36	-2.17	-0.344	0.325	-0.902	-1.24	-1.66	0.358	-0.147	0.296	1.49	-1.38	0.132	2.41	-0.151	1.17	-1.83	-0.991	-1.18	0.636	-0.426	-0.536	-0.646	-0.959	-1.66	-0.709
train_173	0	0	-0.783	-0.566	-0.381	1.66	0.161	0.401	-0.404	-2.58	-0.889	-0.472	-0.792	0.361	-0.742	0.255	-1.37	-0.257	-1.56	-0.264	0.113	-1.94	-1.99	0.188	-1.15	0.344	0.0516	-0.312	-0.148	0.0216	0.891	-1.22	-1.21	-0.89	-1.64	0.769	-0.26	-1.14	-1.09	0.523	-0.51	-0.728	-1.01	-1.55	-0.661	-0.641	-0.335	-0.135	-1.04
train_174	1	0	-1.14	0.502	0.543	0.944	1.64	1.09	0.337	-0.366	-0.947	2.02	-1.71	-0.64	1.2	0.337	0.326	-0.796	1.02	-1.07	0.732	0.0154	-1.98	-1.44	0.347	0.841	1.77	0.906	0.889	1.06	-0.419	-0.236	-0.227	-0.157	0.636	0.606	-1.62	0.457	-1.8	2.22	1.15	0.525	-0.6	-0.94	-0.981	0.688	-0.661	0.36	-0.655
train_175	0	1	1.93	-0.0696	-2.17	1.14	0.224	0.472	-0.512	-0.535	1.27	-1.16	0.19	-0.571	-0.959	-0.414	-1.36	0.395	0.532	0.102	-0.309	0.266	-0.104	1.23	0.0848	-0.403	2.77	-0.85	1.62	1.17	0.294	1.25	0.541	1.36	-0.538	-0.0946	0.292	0.601	0.388	0.985	0.0529	-0.339	0.528	-0.31	0.941	-2.3	0.691	-2.61	-0.0771
train_176	0	1	-1.2	-0.0927	-0.14	0.177	-0.307	1.17	-2.4	-0.00669	0.388	1.03	-0.871	1.32	0.759	-0.0153	0.221	-1.74	-0.0935	-1.52	-1.26	1.23	0.0167	0.035	-0.661	-1.56	0.0526	-0.811	0.225	0.54	-0.475	-0.23	0.79	1.11	0.705	-1.28	-0.025	-0.104	0.0679	0.646	1.6	0.2	-0.593	-0.591	-0.738	-0.0698	-0.446	0.431	-1.41
train_177	1	0	-0.126	-0.715	-0.219	-1.1	0.0049	0.26	2	0.878	0.784	0.131	-0.388	-0.161	-0.5	0.723	0.198	1.62	0.753	0.524	0.482	0.522	-0.878	0.43	0.908	0.274	-0.277	-0.108	-0.218	1.05	-1.23	1.1	-0.0356	0.0294	1.22	0.591	-1.42	0.186	-0.01	0.318	0.485	-0.752	0.814	-1.26	1.72	1.33	-0.448	-0.526	0.195
train_178	0	1	0.291	-1.31	-0.126	-0.42	1.11	0.375	-1.58	-1.9	0.723	-0.354	-0.11	1.69	-0.178	0.798	0.477	-0.928	0.466	0.892	0.628	1.19	-0.289	-0.641	0.636	0.134	1.05	0.74	-2.64	0.745	0.39	0.904	0.0182	1.38	-0.436	-1.23	0.315	-0.8	-1.47	1.12	-0.0241	-0.708	-0.0589	-0.853	-1.13	-0.719	0.283	-1.28	2.25
train_179	1	1	2.56	1.05	1.28	1.87	2.3	0.852	-0.423	0.428	1.7	-0.8	1.49	-0.571	2.11	0.644	-0.286	0.925	0.997	0.619	0.373	-0.666	-0.442	0.669	1.12	1.29	-1.32	1.84	0.253	2.57	0.848	0.59	0.794	-0.26	-0.812	0.553	0.776	1.8	0.339	0.42	1.86	-1.69	0.363	-0.6	0.699	0.192	0.696	1.8	0.353
train_180	1	0	1.6	-0.108	0.928	-1.15	0.461	-0.957	0.483	-1.67	-1.29	0.0303	-0.393	1.02	1.03	1.77	-0.91	-0.809	0.812	1.15	-0.429	-0.3	1.26	0.0302	0.6	-0.818	0.367	0.936	-0.0447	-2.12	0.0804	0.838	-1.2	0.599	-0.448	-0.65	1.29	1.21	1.79	1.81	-0.671	0.015	0.669	1	-0.84	-1.54	-0.313	-0.275	-0.485
train_181	0	0	-0.235	0.685	-0.138	-0.811	-0.313	-2.6	-1.21	-0.739	-1.57	0.122	-2.56	-0.452	0.357	0.695	-0.0588	-1.53	0.707	-1.35	-1.61	-0.405	-0.736	-0.777	0.0825	-1.95	-0.831	-1.09	-0.159	-1.7	-0.854	-1.84	-1.25	0.0806	-0.294	-1.42	-1.58	0.542	-0.864	1.92	0.183	-1.24	-0.856	-0.225	1.02	0.054	0.144	-0.0815	0.107
train_182	1	1	0.65	1.15	-1.07	-0.744	-0.359	0.347	0.816	-0.261	0.904	0.348	0.494	-0.457	1.11	1.18	1.06	1.57	2.73	0.365	1.29	0.561	1.21	-0.682	1.59	0.949	-0.022	0.736	0.919	0.197	0.151	1.09	-0.607	0.126	-1.02	0.226	0.632	0.569	1.27	1.53	-0.201	1.07	-1.06	1.82	0.627	1.45	-0.0641	-0.0414	1.63
train_183	0	0	-0.327	-2.01	1.29	0.112	-0.325	-2.05	-2.94	0.255	-0.579	-0.273	-0.747	-2.92	-0.204	0.186	-0.16	0.359	-1.51	-0.155	-2.13	0.187	-0.93	-0.824	-1.46	-1.06	-1.26	-0.991	0.663	-0.917	-0.707	-1.91	-1.77	-2.12	-1.66	-1.58	0.154	0.0844	0.739	-0.0147	-0.482	-0.219	0.798	-1.86	1.39	0.212	-0.0877	-0.351	-0.546
train_184	1	0	0.309	0.907	-0.107	-0.467	0.431	-0.361	-1.21	0.546	-0.256	1.45	-0.151	-0.483	-0.281	-0.0394	-0.948	-0.915	0.655	-1.97	-0.808	-1.07	-0.631	1.57	-2.06	1.02	0.246	-1.06	-0.86	-0.757	0.643	-0.145	-0.52	-1.26	-0.438	-1.16	0.259	-0.616	-1.33	0.0279	-0.323	0.152	0.81	-0.796	0.542	-1.43	2.62	-1.39	0.142
train_185	0	1	-0.383	0.343	0.273	-0.378	0.404	0.418	-1.34	-1.82	0.218	0.0573	-1.22	1.14	-0.945	0.515	-0.432	0.598	-1.06	-0.354	0.568	-0.55	0.846	-0.267	0.793	0.00741	0.498	-0.425	0.175	1.09	0.064	-0.745	0.295	0.727	0.0399	0.189	-1.8	0.208	-1.79	-2.19	1.59	-0.295	-1.1	0.769	-1.29	-2	-0.408	-1.98	0.729
train_186	0	1	0.323	1.3	-0.699	-0.444	1.16	0.379	-2.1	-0.0486	0.125	0.725	-0.457	-0.768	-0.957	-0.0966	0.518	2.66	0.642	2.32	0.968	-1.04	-0.00248	-0.0214	-0.135	-0.108	0.203	0.116	0.729	0.444	1.99	1.82	0.401	0.575	-1.07	0.973	1.05	0.00348	0.461	0.568	0.476	1.1	-1.23	-2.26	0.16	-0.179	-1.06	-0.777	0.0389
train_187	1	0	-0.597	1.6	-0.18	2.22	0.0129	0.667	-0.0394	-0.604	0.109	1.14	-0.248	-1.12	-0.641	0.35	1.88	-1.26	0.0767	-1.8	-1.04	0.721	-1.03	0.446	1	0.212	1.3	1.4	0.407	0.718	-1.16	-0.0107	-0.904	-1.45	-0.452	0.797	0.706	-0.135	2.02	-0.23	0.827	0.676	0.324	0.821	-1.81	1.24	-0.216	-0.296	-0.314
train_188	0	1	-0.932	-1.03	-2.28	-0.537	-2.45	-0.451	0.235	-1.5	-0.161	0.13	0.173	1.36	0.254	-0.904	-1.95	-0.162	-0.444	0.292	-1.09	-0.493	-1.08	-0.267	1.31	0.899	-0.853	-0.442	-0.0268	1.46	-1.14	1.29	-0.906	0.21	-1.17	-0.522	1.09	-0.371	0.478	-0.753	-1.26	-0.0118	1.08	0.0263	0.0421	-0.777	-0.819	0.195	0.208
train_189	1	0	-0.55	0.412	-0.612	-0.674	-0.181	1.18	-0.74	-0.388	-1.87	-0.655	1.01	1.1	-1.19	-0.917	0.953	0.123	0.825	0.47	-0.996	0.266	1.14	0.608	-0.573	0.383	-0.499	-1.38	-0.186	-0.742	0.4	0.651	0.715	0.454	-0.0185	-0.597	-0.544	0.0609	-1.45	-1.22	-0.283	0.298	2.58	-0.79	-0.589	0.523	0.643	0.198	0.43
train_190	1	0	-1.21	0.351	0.179	-0.289	-1.55	1.38	-2.09	-0.8	1.62	0.421	-0.294	0.157	1.94	0.999	1.68	-0.42	-0.526	-1.56	0.0053	0.167	-1.09	-1.27	-1.21	-1.17	0.49	0.38	0.377	-0.457	-0.684	-0.446	-0.721	0.0658	-0.204	-2.13	2.31	1.02	-1.1	0.0332	1.48	-0.809	-0.182	1.88	0.597	1.24	-0.119	-1.52	-0.464
train_191	0	1	1.12	-0.104	-0.846	0.443	-0.351	-1.72	0.339	0.986	0.671	-1.26	0.952	0.341	-0.325	-0.143	1.32	0.154	-0.142	-0.926	-0.802	0.821	0.975	1.5	0.106	-1.1	-0.419	1.78	2.07	1.01	1.82	0.556	-1.58	-0.675	1.16	-0.671	-0.737	1.12	0.263	0.888	0.426	-0.657	-1.4	-0.182	-0.197	0.481	-0.41	-0.948	0.735
train_192	1	0	0.887	-0.105	1.96	-1.68	-0.0979	-0.769	0.596	0.59	0.427	0.811	0.305	-0.807	0.0102	0.686	0.246	-0.0719	0.0804	0.489	2.11	0.499	1.18	-0.798	-0.0905	-0.535	0.965	1.81	0.432	0.0681	-1.28	-0.526	-0.508	1.01	0.114	-0.696	1.16	-0.514	-1.56	0.399	1.15	0.476	1.3	0.341	2.5	0.183	0.276	0.505	0.312
train_193	0	0	-1.35	-0.0347	-1.81	-0.505	0.167	-0.812	-1.48	-1.41	0.325	-1.57	-1.17	-0.469	-0.653	-1.67	0.528	0.393	-1.38	-0.299	0.278	-0.176	0.0232	0.407	0.533	-0.506	-0.171	0.46	-0.212	0.167	0.8	0.111	0.624	0.251	-0.29	-0.409	1.45	0.304	1.35	-1.78	0.501	-0.695	0.62	1.22	-0.905	0.843	-0.418	-1.03	0.371
train_194	0	0	0.318	0.711	-0.44	-1.13	-2.64	0.55	-0.482	-0.386	-0.654	-2.12	0.203	-0.158	-2.74	-0.692	-0.191	-1.73	-0.661	-0.127	-1.24	1.26	-0.124	-1.15	-0.869	-0.728	-0.733	-1.81	-1.3	0.0389	-0.292	-0.429	-0.522	-1.51	-0.514	0.263	0.172	0.175	0.433	-0.863	-0.334	-0.983	0.146	-1.16	-0.144	-0.6	0.937	-1.48	-0.641
train_195	1	0	-0.237	0.627	-0.243	0.826	0.835	-0.149	0.0942	1.05	-0.39	-0.707	-0.988	-1.35	0.519	-0.899	0.00663	0.288	0.417	-0.168	2.1	0.404	0.281	-0.484	0.0188	0.727	0.0172	-0.33	0.685	-0.611	-0.317	-0.749	2.81	-1.36	-0.425	0.484	-1.13	0.792	0.383	-0.368	-0.226	0.575	-1.37	-1.34	-0.0416	-0.253	-0.517	0.785	-1.69
train_196	0	0	-0.0475	-1.15	0.21	0.654	-0.174	-1.35	-0.745	-0.815	-0.514	-1.06	-1.06	-0.395	-0.231	0.328	-0.45	-0.333	1.38	-1.25	-0.663	-2.09	-0.882	-0.135	0.121	-0.853	0.662	-0.87	-0.787	-1.5	-0.306	0.0775	-0.692	-1.98	-0.837	-0.501	0.588	-2.12	0.0931	0.284	0.0931	-0.265	1.55	1.5	0.0909	-0.0675	-1.22	0.314	0.877
train_197	1	1	2.22	0.923	-0.239	1.09	1.56	-0.24	-0.443	0.565	2.4	1.14	1.06	3.26	-0.561	-0.619	0.0256	-0.886	-0.203	0.452	-1.25	1.33	0.5	0.0369	-2.14	1.54	0.103	2.64	0.608	0.446	-0.304	1.39	0.406	1.43	-0.0697	-0.819	-0.675	-1.62	-0.163	0.78	-0.587	-1.23	0.793	0.29	0.42	1.21	-0.914	0.562	0.756
train_198	0	1	2.14	0.938	0.819	-0.974	0.402	-0.81	0.56	0.559	-0.557	-0.212	0.912	0.811	-0.662	-1.18	-0.705	-0.285	0.219	-0.354	-0.519	-0.438	-1.17	-0.113	2.61	-0.339	-0.479	0.464	1.13	0.382	-0.00935	-0.662	-1.24	0.889	0.997	1.01	-0.222	1.94	-1.04	-1.42	0.193	-0.164	-1.13	-1.09	1.03	0.143	-0.573	-2.14	-0.473
train_199	1	0	0.533	0.484	0.396	-0.705	0.0367	-2.21	-0.961	1.89	-0.806	-0.857	-0.879	-0.913	1.04	1.89	-1.12	0.391	0.929	-1.32	-0.172	0.819	0.0734	1.41	-1.15	1.3	0.0303	0.485	0.233	-0.548	-2	0.573	0.0119	-0.915	0.944	2.4	0.608	-0.426	-0.411	-0.0644	0.235	0.298	0.924	-1.93	1.51	0.394	0.413	0.227	0.896
train_200	1	1	0.112	1.26	-1.3	1.51	0.97	1.77	1.24	0.0315	0.49	1.02	0.325	1.36	-0.854	0.951	0.629	0.346	1.67	0.337	-0.237	-0.537	0.325	0.329	-1.27	0.139	0.4	1.79	1.51	-0.22	0.686	0.0605	1.9	0.92	-0.504	-0.525	0.237	0.521	0.342	-0.595	0.729	-0.763	-0.351	0.783	0.133	0.3	0.999	1.5	1.64
train_201	0	1	-0.102	-1.12	1.49	-1.04	-0.308	-1.34	0.0288	-0.239	0.0511	0.101	0.988	-0.254	-0.397	0.007	0.221	-0.916	-0.364	0.0293	2	1.19	0.0352	0.53	1.53	-0.0835	2.37	0.269	-0.462	-0.0113	1.08	2.62	0.671	0.904	2.1	0.728	0.708	0.853	-0.00533	-0.0422	-0.504	-0.525	1.64	1.69	-0.681	0.966	0.518	-0.653	0.0806
train_202	0	1	-0.082	0.178	1.2	1.24	-0.255	1.54	0.539	-0.67	0.648	1.69	1.31	-1.29	0.992	-0.802	1.38	0.724	-1.46	1.05	-0.165	-1.56	0.161	0.36	0.715	0.153	1.53	-0.771	0.548	0.0498	0.818	-0.0686	-1.69	1.18	0.0473	0.346	0.0634	0.413	0.457	0.474	0.174	0.503	-1.53	-0.717	0.000197	0.586	-0.671	0.682	-0.32
train_203	1	0	0.0257	1.52	-0.887	-0.759	0.562	1.01	0.143	-1.23	0.0217	0.649	1.06	-0.88	0.489	0.312	1.93	0.178	0.821	0.646	-0.595	0.984	-0.15	0.813	-1.59	-2.23	-0.696	1.05	0.251	-2.61	-1.62	1.44	0.8	-1.33	0.461	1.66	-0.807	-0.968	0.516	0.938	-0.368	-0.531	0.585	-0.827	0.884	-0.852	0.151	0.511	0.284
train_204	0	0	-1.42	-1.8	-0.455	-1.1	-1.25	-2.64	0.531	-0.0542	-2.14	-0.365	-1.77	-1.07	-0.415	-0.776	-0.174	-1.05	-1.66	0.502	0.332	-1.59	-0.468	0.583	-0.14	-1.72	-0.433	-0.936	-0.315	-1.77	1.15	-0.496	-1.98	-1.87	-1.65	-0.412	0.112	-1.35	-0.887	0.277	1.13	-1.05	-1.39	-0.418	0.431	-0.481	-0.166	-0.951	-2.04
train_205	0	1	0.984	-1.27	1.12	-1.83	-1.53	0.347	-0.394	0.872	-2.28	-0.199	0.416	-0.217	1.04	-0.601	-0.806	0.275	0.0786	-0.87	-0.358	-2.24	0.877	0.296	-0.885	0.715	-0.436	-0.053	1.03	0.767	0.813	0.82	-1.28	-0.978	-0.198	0.246	1.8	-1.19	-0.178	-1.34	0.627	0.653	-1.18	-0.726	0.714	0.97	-0.415	-0.224	-0.854
train_206	0	1	0.775	-1.72	0.318	-0.122	1.84	0.563	-0.553	-0.724	0.155	1	-0.579	-0.299	0.694	-1.42	-0.704	-0.511	0.16	1.15	1.24	-0.46	0.557	0.0137	0.825	-0.27	-0.0256	-1.56	-1.41	-0.161	0.472	1.56	0.32	0.707	-0.831	0.925	-1.45	1.25	0.88	0.803	-0.887	2.86	-0.813	0.315	-0.997	0.355	-0.562	0.486	-0.351
train_207	1	0	-0.156	0.605	-1.87	0.0305	-0.0367	-0.785	-0.528	0.775	0.781	-1.17	1.76	0.389	-0.194	-1.45	0.956	-0.578	0.0288	-0.544	1.76	-0.5	-0.556	-0.689	-0.564	0.532	-0.858	0.873	0.301	-0.634	0.624	-1.05	0.582	0.292	-0.928	0.263	1.4	0.263	0.0567	0.221	0.596	-1.17	0.176	0.162	0.199	0.961	1.23	1.29	-0.011
train_208	1	1	0.746	1.77	1.48	1.04	1.07	0.504	-0.95	-0.283	-1.14	0.597	-1.58	-1.01	0.825	0.426	-0.775	-0.108	1.18	2.23	2.28	0.426	1.85	-1.43	-0.638	0.3	0.69	1.3	-0.0513	0.911	0.476	1.59	0.419	-0.00852	2.35	0.775	-0.324	2.1	0.214	0.456	-0.2	0.749	1.3	-0.312	1.78	0.279	0.754	0.435	0.421
train_209	1	1	1.67	1.67	1.3	-0.133	1.06	-1.05	0.536	0.262	0.261	0.235	3.06	-1.36	1.34	-0.0397	0.276	1.62	1.35	-0.0403	0.0419	2.36	-1.26	1.96	-1.47	1.66	1.31	1.26	-0.212	1.52	0.202	-0.119	2.14	-0.748	-0.739	-0.263	-0.0166	0.124	1.47	0.747	1.01	-0.495	0.00988	0.763	0.285	1.1	0.303	-2	1.08
train_210	0	0	-0.729	-0.96	-1.05	0.51	-0.9	0.835	-0.144	-0.866	-0.765	-0.855	-1.07	-0.184	-0.808	-0.027	-1.99	-2.33	-1.15	-0.779	0.571	-0.873	-1.63	1.04	-1.2	-0.641	-0.0393	-0.00881	-0.674	-0.81	-0.577	-2.88	-0.79	-1.33	-0.935	-0.343	0.148	-0.658	0.0248	-0.798	-0.031	-1.3	-0.988	1.08	0.0485	-0.237	0.786	-0.708	0.402
train_211	1	0	0.985	-0.00755	-0.991	0.598	0.662	-1.47	2.46	-2.16	-1.56	0.229	1.34	-0.0896	0.351	-1.16	0.176	0.958	0.681	-0.247	-0.0644	-1.6	-0.118	-0.209	-0.433	-0.449	0.0875	-1.16	1.34	-1.25	0.459	-0.455	0.543	-0.417	-0.52	-0.621	-0.624	2.09	-0.625	0.643	-1.34	1.05	-0.252	-0.348	0.661	0.331	-0.604	-0.354	-0.913
train_212	1	1	-0.992	1.15	0.526	-0.877	0.76	0.389	-0.184	-0.698	1.47	-1.26	-0.541	0.485	0.193	0.664	-0.507	0.233	0.841	-1.15	1.71	0.836	-0.594	-0.302	-0.134	0.35	1.53	-0.633	-0.947	-1.14	-0.0293	0.227	1.13	-2.24	0.723	0.778	-0.448	0.974	0.741	-1.14	0.557	0.979	-0.325	0.198	-0.333	1.42	-0.801	-1.58	-0.935
train_213	1	1	-0.163	0.939	1.16	-0.207	0.826	0.46	0.802	1.13	0.587	-0.236	-1.62	-0.0293	-0.524	1.09	0.596	0.247	-0.313	1.43	0.322	-0.205	0.695	-0.433	0.846	0.466	-0.507	0.735	-0.55	0.435	1.62	0.29	1.7	1.13	0.569	1.62	2.71	0.107	0.921	0.509	0.918	0.198	-0.319	-0.34	-0.145	0.494	0.572	0.0599	2.34
train_214	1	1	-1.54	0.703	-0.562	-1.37	1.25	1.29	1.73	0.635	0.257	0.83	2.09	-1.22	-0.358	0.763	-0.464	1.39	-0.175	0.49	0.438	-0.689	1	-0.341	-0.892	0.813	0.624	0.596	0.425	2.02	-0.913	0.728	1.08	1.87	0.437	1.2	-1.02	-0.141	0.771	0.00605	1.75	-1.15	0.343	-0.289	-0.115	1.61	0.668	0.0635	1.27
train_215	1	1	0.302	0.829	1.68	1.95	1.33	1.46	2.21	0.915	0.663	-0.0234	2.01	1.26	2.14	-0.52	2.64	2.63	0.458	-0.14	0.749	1.26	1.8	1.04	-0.185	0.893	0.726	1.22	2.11	-0.0846	0.388	0.779	1.26	0.763	0.119	0.924	1.21	0.707	-0.55	1.24	0.722	1.96	1.84	1.31	2.12	1.76	1.68	0.934	0.521
train_216	1	1	0.806	-0.824	-0.211	-0.0835	-0.466	-1.25	0.705	-0.117	0.28	1.66	-0.66	2.03	1	0.321	0.983	2.87	1.52	-0.237	-0.434	0.473	0.988	1.64	0.667	1.23	0.451	-0.124	0.164	0.163	-1.07	1.08	1.25	-0.563	0.862	0.565	0.0928	0.896	1.05	-1.42	0.221	1.71	-0.0854	-0.0399	1.97	2.08	-0.857	-0.22	1.66
train_217	0	1	1.13	-1.46	-0.684	0.946	1.84	1.82	-1.6	-0.673	-0.596	-0.772	-1.49	1.72	0.626	2.01	0.236	-0.214	0.956	-1.33	-0.338	-1.09	0.797	0.424	-1.38	-0.626	0.114	0.118	-1.57	1.02	-1.08	-0.353	-0.204	0.723	-1.03	0.7	0.869	-1.38	0.523	0.633	-0.804	-0.0174	0.785	0.234	-0.337	0.211	0.699	-1.19	1.44
train_218	1	1	1.38	1.77	-0.467	-0.281	1.53	1.05	0.833	-0.00222	1.09	1.33	1.94	0.135	-0.254	-0.681	0.647	0.35	-0.0999	-0.335	0.322	0.673	-0.0281	-2.61	0.301	0.862	0.845	0.119	1.37	3.28	0.645	-0.339	1.19	-0.191	2.77	0.578	0.316	0.295	-0.00954	-0.155	0.855	0.848	0.991	2.09	1.51	0.378	1.76	1.17	0.151
train_219	0	1	-0.297	-0.367	-0.303	1.61	-1.22	0.632	0.106	-0.803	0.582	-1.01	0.201	1.56	1.09	-0.734	0.199	0.375	0.0862	-1.22	-0.333	-1.52	-1.31	-0.109	0.384	-0.639	-0.252	0.239	0.372	-1.33	-1.42	-1.01	-0.817	1.7	1.47	0.382	0.181	0.212	-0.784	-0.146	0.286	-1.38	-1.18	-1.19	-0.641	-0.978	-1.02	-0.867	0.201
train_220	1	0	-0.427	1.4	-1.13	0.372	0.832	-0.334	-1.36	-1.68	-1.02	0.0338	-0.681	-1.13	0.476	-1.45	-0.957	-0.688	0.586	-0.181	-0.332	0.252	-1.63	-0.635	-1.04	0.219	0.659	0.436	-0.219	-1.18	-1.77	1.1	-0.347	-0.775	-2.04	-1.19	-1.87	0.622	-0.92	-0.574	1.09	-0.608	0.552	-0.694	-0.00776	0.459	-0.891	-0.707	-0.34
train_221	1	0	0.771	0.41	-0.437	-0.782	-1.3	-1.38	0.0654	-0.797	1.16	1.12	0.374	-0.258	-0.506	1.28	0.551	0.657	-0.734	0.595	1.12	2.03	1.39	-0.832	1	1.36	0.449	-0.544	-0.149	-0.367	-1.17	-0.674	-0.28	-0.4	0.285	-0.555	-0.562	-1.39	0.797	0.623	-0.0688	1.13	0.905	-0.481	-0.33	-1.33	-1.28	1.12	-0.183
train_222	0	1	0.132	-1.21	-0.594	-0.695	-0.238	-0.579	-0.8	-0.541	0.00115	-0.794	0.193	0.953	1.55	-0.419	-0.705	1.72	-0.0954	0.965	0.75	0.211	-1.79	2.28	0.107	-0.693	0.486	-0.223	0.115	0.866	0.827	0.396	-0.423	-0.285	-0.467	0.504	1.04	0.284	0.0174	0.374	0.876	-1.6	-0.64	0.333	1.18	0.281	-1.17	-0.223	1.25
train_223	1	1	0.515	0.433	2.16	-0.199	-1.27	0.351	0.488	-0.409	1.3	0.483	0.424	-1.64	1.01	0.926	0.657	-0.835	-0.133	-1.42	0.00613	0.628	-0.923	0.364	0.662	1.98	-0.402	1.31	2.36	0.0952	0.0346	-0.176	0.167	0.934	0.102	-0.162	-1.53	2.9	0.761	0.051	-2.91	2.19	0.145	2.19	-0.271	2	-0.000493	1.2	0.232
train_224	1	1	0.709	1.33	1.59	0.615	0.0623	-1.28	1.28	2.46	0.844	0.526	0.139	0.929	-0.578	-0.339	0.0853	-0.188	0.964	0.0062	-0.497	-0.5	3	0.386	0.248	-0.345	-0.963	1.1	-1.18	-0.269	1.75	1.1	2.05	1.35	1.37	-1.07	-0.372	1.07	0.831	-0.898	0.621	0.079	-0.55	-0.683	-1.32	-1.02	-0.374	0.938	1.54
train_225	0	1	-1.94	-1.27	-1.3	1.76	-0.0593	1.99	-0.38	-0.308	0.213	1.64	0.0455	-0.583	0.469	0.0388	0.657	0.812	0.501	0.401	0.533	0.587	-0.208	-2.22	1.26	0.65	-1.01	0.601	-0.219	-0.24	1.01	0.524	-1.19	0.785	0.115	0.341	0.438	1.3	0.192	1.06	-0.161	-1.35	0.389	1.49	-1.11	-0.649	0.991	2.36	-1.18
train_226	1	0	0.156	-0.459	0.771	0.0955	-0.272	0.746	0.00197	0.806	-0.856	-1.33	0.232	0.839	-0.445	-0.581	0.924	0.384	0.0272	0.29	-0.179	-1.44	0.655	2	-1.14	-0.335	1.03	0.297	-0.442	-1.11	1.24	-0.518	-0.451	1.38	1.18	0.0738	-0.241	-0.701	-1.09	0.316	-0.293	1.18	-0.0233	-1.38	-1.39	-0.666	-0.15	0.174	-0.0829
train_227	1	1	-1.35	1.73	1.02	1.01	1.25	2.16	0.75	-0.126	0.0104	0.633	0.484	-0.584	1.72	0.839	-0.896	0.481	-0.579	-0.196	0.551	-0.51	-0.141	-1.41	1.42	0.337	1.58	0.805	1.94	0.894	1.35	-0.634	2.36	-0.623	0.803	1.31	-0.16	-0.127	0.282	0.827	1.19	-1.14	1.12	-1.11	2.09	0.0828	1.4	-0.9	1.94
train_228	1	0	-0.848	-1.55	-0.246	-0.0848	-0.112	-1.29	0.12	-0.658	0.374	-0.22	0.663	-1.01	0.301	-0.88	0.0975	0.249	1.44	-1.2	-2.34	0.587	-1.69	-0.828	1.88	1.43	0.881	0.708	0.173	0.35	-1.37	-0.479	-0.333	-0.514	-1.15	0.759	0.0523	-0.69	-1.59	-1.33	0.707	-0.233	1.58	0.832	-1.53	-0.744	1.4	1.27	-0.715
train_229	0	1	-1.1	0.0938	-1.6	0.509	0.0518	0.344	-0.415	0.212	1.37	1.09	0.646	0.141	-1.5	1.23	1.21	-1.22	0.811	-0.511	2.97	1.24	-0.244	-0.15	0.0957	0.713	1.48	-0.642	-0.804	1.43	-0.434	0.815	-0.249	-1.13	-0.536	2.12	0.961	-1.18	0.665	0.0732	-0.696	1.07	-0.235	0.0291	0.473	2.51	0.392	0.831	-0.132
train_230	0	1	0.34	0.127	-0.368	-0.0691	-0.729	-0.411	-1.58	0.154	-1.29	-0.592	0.695	-1.86	-0.985	-0.162	-1.07	-0.172	-0.206	-0.477	-0.418	0.909	-2.44	-0.585	0.779	-0.429	0.427	-1.37	-0.743	-0.238	-0.00294	-1.3	-0.454	-1.06	-0.93	-1.36	-0.551	-0.786	-0.979	0.865	-1.4	-1.11	-0.738	0.706	-0.33	-1.24	-0.0377	0.22	-1.55
train_231	0	0	-0.143	-0.526	-0.472	-0.646	-0.409	0.427	-1.27	-1.87	1.01	-0.878	-0.0668	0.201	1.68	0.391	-1.19	-1.23	0.447	-2.03	-0.175	-1.4	0.0897	-0.312	-1.1	-1.21	0.527	0.0232	-0.769	-0.734	-0.541	-1.11	-0.409	-1.16	-0.167	-1.1	-2.07	0.375	1.12	-0.872	0.122	-1.15	-0.636	-0.302	-0.979	-1.07	-1.27	-0.229	-0.595
train_232	1	0	-0.494	-0.657	-1.06	0.184	-0.11	-0.42	-0.486	0.596	1.09	-0.711	-1.42	-0.177	-0.206	-1.29	-1.66	0.724	-0.115	-0.551	-1.81	-0.653	0.939	0.0198	1.25	0.392	-0.454	-0.272	0.435	-1.17	0.283	-0.65	0.476	-1.25	-0.986	-0.421	1.34	-1.42	-0.963	-0.94	1.85	-1.08	0.875	0.549	-0.118	-0.112	-1.13	-1.71	-0.21
train_233	0	1	0.344	-0.479	-1.07	0.192	-2.05	-0.739	0.167	-0.348	-0.669	-0.532	1.04	-0.601	-0.0917	-0.137	0.167	-0.142	-0.145	-0.635	-0.718	1.62	0.134	0.464	-0.562	-0.258	0.5	-0.651	-1.51	-0.0815	0.127	0.54	-0.154	-0.0877	-0.415	-1.08	0.803	-0.183	-0.211	-0.855	-1.66	-1.07	-0.615	-0.546	1.88	-1.58	-0.663	-1.62	-0.43
train_234	1	1	0.735	2.67	0.266	1.28	2.53	1.48	1.42	1.56	1.7	-0.0562	0.524	1.3	2.09	1.23	-0.0637	-0.626	-0.148	1.78	0.868	0.23	2.23	1.14	-0.687	-0.252	-0.81	-0.343	-1.3	1.29	0.273	0.0134	0.574	0.294	0.632	-0.336	-0.349	0.844	-0.12	1.7	-0.365	-0.802	0.729	1.15	-0.725	-1.98	0.796	3.23	0.278
train_235	0	1	-0.394	-0.716	1.8	-0.917	0.528	-0.269	-0.317	0.107	-1.34	-0.791	-1.29	-0.119	1.55	-0.735	-0.265	0.663	-0.495	-0.785	-1.07	0.255	-0.64	-0.591	1.43	0.00437	-0.258	-2.53	-1.4	1.29	0.2	-0.655	0.742	-2.12	-1.69	-0.0677	-0.759	-0.866	-1.14	-0.0359	-0.912	0.706	-0.218	1.87	-1.29	0.527	-0.953	-0.567	0.292
train_236	1	0	-1.27	1.55	0.818	-0.377	-0.575	-0.856	-0.598	-0.522	0.151	-1.01	-0.00748	-0.621	-0.00188	-0.932	0.644	-0.376	-0.0168	-0.0465	1.92	0.453	2.14	0.288	0.902	-0.369	-0.448	1.19	-1.72	-0.126	-1.61	0.0171	0.803	1.15	0.761	0.0599	-2.06	-0.0386	-0.828	0.528	1.27	1.03	-1.14	-0.157	-0.13	-1.12	0.605	0.184	-1.14
train_237	0	1	-0.254	0.211	-0.487	0.0922	-1.29	1.49	-0.0508	1.04	-0.0969	-0.392	0.118	0.0569	-0.85	-1.35	1.14	0.729	-0.158	0.153	0.378	-0.269	-0.234	1.19	1.12	1.72	0.0703	-0.674	-0.23	-0.594	0.196	-0.216	-1.21	-0.427	-0.407	0.522	0.557	-0.485	0.548	1.32	-1.36	0.221	-0.942	-1	0.878	-1.04	1.51	-2.33	-0.591
train_238	1	1	-0.222	0.845	1.13	0.161	0.585	1.1	1.39	1.68	0.537	0.191	1.47	1.44	1.04	0.603	-0.389	0.27	-0.653	0.487	0.959	0.644	0.312	0.812	-1.49	0.543	0.994	0.176	2.7	1.62	1.53	2.19	1.61	0.454	1.43	1.56	1.33	-0.154	1.31	1.36	1.11	2.39	0.453	1.29	0.417	-0.501	-1.32	0.445	1.49
train_239	0	1	-2.38	-0.706	0.964	-0.339	-1.29	-0.618	-0.48	-0.349	-0.122	1.21	-1.17	0.171	0.29	1.02	0.529	0.658	1.32	-0.939	-0.425	0.284	0.593	-0.434	0.494	-0.23	-0.0715	0.289	-1.04	1.5	-1.03	-2.37	-0.399	-0.306	0.487	-0.655	0.73	-0.852	0.438	2.33	1.11	-1.54	0.734	-0.762	-1.46	-0.88	1.82	-1.18	-1.05
train_240	1	1	1.22	0.681	1.64	0.178	1.27	0.881	1.23	0.108	0.107	0.345	0.0299	0.0578	0.214	0.206	-0.131	-0.796	1.29	0.642	0.138	1.46	0.57	0.159	1.39	1.24	0.799	0.664	1.78	0.214	1.3	0.0466	1	-0.36	0.875	1.29	0.771	0.221	-1.24	-0.89	0.388	0.095	0.481	0.88	1.76	0.283	1.35	0.275	-0.0838
train_241	0	0	-1.2	0.73	2.39	-2.21	-0.862	-1.47	0.628	-0.864	-1.95	0.599	-0.833	0.828	-0.93	-0.875	0.2	1.34	-0.166	-0.64	-1.16	-2.05	0.713	-0.123	0.43	-1.02	-0.484	0.978	-1.07	-0.789	-0.0396	-1.93	-1.11	-2.13	1.23	-0.778	-1.55	-1.43	-0.815	0.343	-0.439	-0.779	-0.286	-0.224	-1.98	-0.345	0.404	0.855	-1.16
train_242	0	1	-0.199	0.356	0.349	0.138	0.859	-0.438	-1.45	0.0847	0.754	-0.718	1.73	-0.137	-0.497	-0.398	-2.19	0.117	1.5	-0.104	-0.0758	-0.014	-1.02	0.939	0.101	0.131	0.0311	0.0168	0.701	0.695	0.0193	0.942	0.0829	1.4	0.283	-0.988	-0.0491	-0.808	-0.231	-0.202	0.0437	0.947	-1.41	1.5	-0.91	-1.48	-0.93	-0.88	0.637
train_243	1	0	0.616	1.8	-1.83	-0.85	-0.161	-1.16	-0.044	-0.745	0.82	0.376	-0.166	-0.968	-0.0617	-1.81	1.38	-0.49	0.677	0.66	-1.06	-0.0518	0.59	0.421	1.74	-1.33	-0.0562	-0.609	0.363	-0.426	0.116	0.786	-1.17	0.753	-0.239	0.288	-1.25	-0.718	1.39	-0.531	0.109	0.736	1.06	0.319	-0.661	0.428	1.38	-1.14	-0.4
[truncated: 54 more columns]
