# Supplementary material for: A multimodal ConvNeXt-Tiny deep learning model for simultaneous prediction of IDH mutation and Ki-67 expression in gliomas
Source: PLoS One. 2026 Jun 26;21(6):e0351757. doi: 10.1371/journal.pone.0351757 (PMC13308780; doi:10.1371/journal.pone.0351757)
Supplement: S1 File — This file contains the de-identified tabular data underlying the findings of this study, including cohort assignments, clinical variables, molecular labels, extracted radiomics features, deep learning features, model prediction signatures, and numerical data used to generate the figures and tables. (ZIP) [file pone.0351757.s012.zip › Radiomics_train__T2WI_train_radiomics.csv]

sample_id	y_idh	y_ki67	T2WI_firstorder_Energy	T2WI_firstorder_Entropy	T2WI_firstorder_Kurtosis	T2WI_firstorder_Maximum	T2WI_firstorder_Mean	T2WI_firstorder_Minimum	T2WI_firstorder_Skewness	T2WI_firstorder_Variance	T2WI_shape_MeshVolume	T2WI_shape_VoxelVolume	T2WI_shape_SurfaceArea	T2WI_shape_SurfaceVolumeRatio	T2WI_shape_Maximum3DDiameter	T2WI_shape_Maximum2DDiameterSlice	T2WI_shape_Maximum2DDiameterColumn	T2WI_shape_Maximum2DDiameterRow	T2WI_shape_MajorAxisLength	T2WI_shape_MinorAxisLength	T2WI_shape_LeastAxisLength	T2WI_shape_Elongation	T2WI_shape_Flatness	T2WI_shape_Sphericity	T2WI_shape2D_MeshSurface	T2WI_shape2D_PixelSurface	T2WI_shape2D_Perimeter	T2WI_shape2D_PerimeterSurfaceRatio	T2WI_glcm_Autocorrelation	T2WI_glcm_JointAverage	T2WI_glcm_ClusterProminence	T2WI_glcm_ClusterShade	T2WI_glcm_ClusterTendency	T2WI_glcm_Contrast	T2WI_glcm_Correlation	T2WI_glcm_DifferenceAverage	T2WI_glcm_DifferenceEntropy	T2WI_glcm_DifferenceVariance	T2WI_glcm_JointEnergy	T2WI_glcm_JointEntropy	T2WI_glcm_Imc1	T2WI_glcm_Imc2	T2WI_glcm_Idm	T2WI_glcm_MCC	T2WI_glcm_Idmn	T2WI_glcm_Id	T2WI_glcm_Idn	T2WI_glcm_InverseVariance	T2WI_glcm_MaximumProbability
train_001	0	1	-0.495	-0.612	1.23	-1.08	-0.0873	-0.684	0.194	1.32	-1.02	0.638	-2.08	-0.626	-1.04	-0.884	0.0767	-0.715	1.31	1.1	-2.02	-0.625	1.56	0.314	-0.488	0.283	-0.232	0.317	-1.24	-1.07	-0.221	-0.917	-2.18	0.166	-0.19	0.471	0.0679	0.585	-0.386	-0.67	0.616	-0.759	-0.728	0.544	-0.0597	-0.439	0.989	0.508	0.224
train_002	0	1	-1.1	-0.844	0.197	-0.693	1.24	1.12	-0.604	0.76	0.869	0.955	-0.767	-0.167	-0.448	0.642	-0.412	-0.308	-0.382	0.848	0.246	-0.652	1.84	0.454	-0.208	-0.015	-1.26	0.544	-0.591	-0.459	-0.549	1.5	-0.81	-0.855	-0.452	0.883	-0.194	-2.09	0.743	-0.515	0.369	-0.188	-2.82	-0.189	1.64	0.824	0.472	0.0402	-1.05
train_003	0	1	-0.32	-1.11	-0.36	0.443	0.761	-0.538	0.0825	-0.205	-0.12	0.632	0.186	-2.57	-2.3	-2.7	-1.34	-0.255	0.208	1.77	0.203	1.56	0.814	-0.573	-0.643	-0.262	-0.26	-0.155	1.26	-0.519	-0.621	0.253	0.367	-0.904	1.09	0.421	0.764	1.11	-0.17	0.00348	0.295	0.117	0.093	0.14	0.0578	0.187	1.42	-1.8	-1.43
train_004	1	0	-0.57	-0.302	1.62	1.39	1.45	-0.696	-1.83	0.999	-1.04	1.22	1.18	-0.114	0.672	-0.341	0.135	-0.497	-0.0463	-0.886	0.497	-0.791	-0.024	1.05	0.252	1.21	-0.827	-0.316	-0.525	0.227	-0.839	0.19	-0.163	0.359	0.338	0.304	1.03	0.345	0.485	0.559	0.324	1.63	2.03	-0.531	-0.875	-0.68	0.141	-0.144	0.285
train_005	0	1	1.49	-0.526	-0.684	-0.127	-0.38	-0.473	-0.642	-0.0486	-0.982	1.37	-1.22	0.496	0.413	-2.19	0.22	-0.888	-0.247	-0.111	1.55	0.326	2.3	-1.12	0.0609	0.51	-0.623	0.491	-1.19	-0.047	2.01	0.771	-0.478	0.218	2.05	0.0328	-1.27	0.608	0.31	1.03	0.903	0.783	-2.73	0.0191	0.996	-0.0114	-0.758	-0.124	1.53
train_006	0	0	0.333	-1.67	0.346	1.61	-0.415	-1.71	-0.167	-0.595	-0.188	1.66	-0.218	-1.59	-0.162	-0.121	1.6	-1.04	-0.0634	-2.2	-1.21	0.838	-1.6	-1.05	-2.6	-0.386	-0.675	-1.51	-0.0578	-0.309	-1.31	-1.57	0.496	0.183	-0.201	-1.59	0.0463	-0.706	-0.266	-0.912	-1.48	-0.906	-0.117	-1.43	-1.33	-0.819	-1.49	-0.556	0.836
train_007	0	0	1.32	-1.35	-0.109	-0.613	-1.06	-0.916	-1.42	0.26	-0.83	-2.69	0.72	-0.692	1.22	0.768	-0.445	-1.04	0.235	-0.927	-0.396	-0.576	-1.29	0.237	0.602	1.22	-0.638	1.18	-1.34	-1.1	-1.61	-0.155	-1.48	1.03	-0.723	-0.811	-1.98	0.406	0.177	1.55	0.827	0.264	-0.719	1.39	-1.23	-1.49	-0.828	-1.53	-0.77
train_008	0	0	-1.63	-0.902	-2.75	0.138	-0.0966	0.306	-1.24	-1.82	-1.03	-0.0527	-1	-0.766	-1.72	-0.812	0.367	-2.53	-0.232	-0.00411	0.182	-0.714	0.0767	-1.14	-1.12	0.603	-0.858	-2.4	-0.403	-0.375	-0.0218	-1.52	0.0163	0.945	-0.645	-1.44	-0.134	0.264	-0.817	0.406	-1.94	-1.3	-0.48	-0.671	-1.08	-0.54	-1.58	-0.745	-2.48
train_009	0	0	0.0196	-0.265	-2.44	-0.415	-1.07	-1.9	0.391	-1.15	-0.672	-0.977	-0.852	0.564	-0.241	-0.31	-0.119	-0.87	0.435	0.113	-3.14	0.157	-1.46	0.888	-2.06	0.573	2.26	-2.29	1.07	0.384	0.0728	-1.71	-0.47	-1.36	-0.889	-0.384	-0.263	-2.23	-2.13	1.18	-0.888	0.445	-1.55	-0.711	-1.13	-1.19	1.43	0.368	-0.945
train_010	0	1	-0.192	2.01	0.362	-0.295	-0.19	-0.68	0.0399	-0.0443	0.235	0.0361	-1.23	-0.0192	0.136	-0.754	0.567	-1.22	-0.886	-0.623	0.604	-0.302	1.09	-1.18	1.01	-1.2	1.84	0.37	-1.63	-0.292	0.686	0.307	-0.3	0.0663	0.913	-0.86	-0.0338	2.01	0.361	-1.27	-0.229	-0.407	-0.516	0.13	0.864	0.22	-0.0688	-0.683	0.229
train_011	1	0	0.129	-0.625	0.13	-0.632	0.28	0.289	0.545	0.426	0.9	-0.448	-0.0325	0.0591	-1.94	0.147	-0.438	0.657	-0.713	-0.0682	-0.125	-0.263	0.119	-0.952	-0.292	-0.428	-0.569	0.256	-0.543	-0.0475	-1.48	0.125	-0.141	1.89	-0.88	-1.44	-1.05	-0.245	-1.83	-0.458	-0.192	-0.188	0.314	-1.07	-0.0787	-0.326	1.85	0.893	-0.0309
train_012	0	1	0.559	0.651	1.01	1.17	-0.518	0.478	0.0138	-0.689	0.711	1.29	-0.899	-0.0438	-0.306	-0.182	0.668	0.576	1.98	0.359	0.881	-0.181	0.937	-0.105	-0.289	1.69	0.718	0.427	0.126	-0.803	0.258	1.07	-0.658	1.81	0.74	-0.333	-0.37	-0.718	0.637	-1.7	-0.7	0.193	-0.265	-0.705	1.88	0.00534	-1.7	0.076	1.66
train_013	0	1	0.903	-2.1	-0.199	1.68	0.0102	-0.239	-1.46	-0.764	0.35	-1.33	-1.39	-0.274	-0.0226	0.187	1.21	1.77	-0.971	0.994	-0.894	1.6	-0.509	-0.0379	-0.843	0.362	0.42	0.039	0.78	1.62	0.506	0.977	0.491	0.679	-0.388	-0.085	0.0678	0.435	0.563	0.54	-1.92	0.736	1.3	1.5	-0.265	-0.675	-2.55	-0.627	0.574
train_014	0	1	-0.187	0.548	-0.396	-1.56	-0.895	-0.163	-0.00109	-0.689	-0.734	-0.286	-0.814	0.246	-0.0462	0.671	1.6	-1.67	-0.128	-0.489	0.528	0.688	0.426	0.0403	0.977	0.749	0.55	0.522	-0.769	0.688	0.342	0.401	0.668	-0.63	0.809	-0.538	0.00593	-0.0399	-0.367	-0.985	1.3	-2.02	0.00746	0.274	0.527	0.516	1.21	0.914	0.981
train_015	1	0	-0.475	-0.0942	-0.242	0.749	0.233	0.823	0.652	0.706	1.36	-0.4	0.112	-1.25	-0.107	-0.33	-1.69	-0.0212	1.96	-1.21	0.912	-0.025	0.184	-0.637	0.552	-1.04	0.393	-0.116	-0.687	-0.909	0.671	0.518	-0.501	1.59	0.336	0.195	0.0383	-0.565	-0.388	-0.968	-0.183	-1.15	-1.09	-1.07	0.897	2.05	-1.03	-0.172	-0.133
train_016	0	0	-0.468	-1.11	-0.543	-0.836	-0.986	-0.958	-1.47	-0.6	0.72	-1.18	0.0475	-0.453	-0.138	-1.66	-0.422	0.521	-1.76	-0.448	-1.34	-0.809	0.674	1.78	1.18	-2	0.0969	-2.29	-1.41	-0.748	-0.658	-0.286	0.565	-0.937	-1.23	-1.92	-1.08	-0.272	-0.0822	-0.153	0.659	-0.775	-0.83	-0.0793	-1.4	-1.29	-1.34	-1.06	0.0631
train_017	0	1	0.4	0.961	-1.58	-1.78	0.928	-0.572	-0.892	-0.141	1.01	-0.315	0.417	0.73	-1.29	0.0708	-1.49	-1.4	-0.691	0.288	1.38	1.53	-0.69	0.456	0.354	0.382	0.314	0.0565	0.745	-0.203	0.405	-0.566	0.836	-0.669	0.0376	-1.54	1.21	0.707	0.193	-0.917	-0.408	-0.022	-0.23	0.209	0.142	-0.106	-1.1	0.752	-1.19
train_018	1	1	0.328	0.455	-0.583	-0.305	-0.378	-1.08	1.41	1.6	-0.0552	2.19	1.61	0.38	1.54	1.05	1.04	-1.41	1.03	1.19	1.97	-0.372	0.617	-1.23	0.868	1.4	0.298	1.03	0.819	1.14	0.725	1.8	0.0674	0.643	1.41	0.475	0.7	1.61	0.758	0.0447	-0.658	1.46	0.934	-0.266	0.667	2.25	0.453	1.02	0.758
train_019	0	1	-0.676	0.577	0.566	1.2	-0.357	-0.486	0.824	0.235	-1.06	0.177	-0.954	0.111	-0.482	-0.0491	1.59	0.62	-0.51	1.18	-0.62	1.02	-0.437	-1.7	0.83	-0.652	-0.126	-0.104	0.325	0.527	-0.11	-0.599	-1.4	1.12	-0.45	0.515	1.14	-1.56	0.04	-1.14	-0.0477	-0.08	-0.3	0.583	-0.377	-0.265	0.851	-0.00996	0.542
train_020	0	1	0.409	0.545	0.365	-0.205	-1.06	-0.177	0.335	-0.0775	-1.23	0.161	-1.68	-1.12	1.93	-0.582	-0.966	-0.892	0.452	-0.444	-0.388	-0.509	-0.207	1.98	-1.28	-0.91	0.875	0.0671	-0.643	1.16	-1.25	0.0611	0.932	0.199	0.196	0.41	-1.27	-0.578	-1.1	0.972	2.56	0.37	-0.842	-0.951	0.0975	0.103	0.37	-0.83	-1.34
train_021	1	1	0.477	-0.117	-0.115	-0.799	-1.15	-0.192	0.316	-0.726	0.649	1.55	1.82	-0.153	-0.421	-0.196	0.675	-0.278	0.409	1.57	0.693	1.08	0.865	0.327	0.868	-0.278	0.666	0.999	0.38	0.809	-0.883	0.808	1.05	2.37	0.802	0.491	-0.0462	-0.667	0.803	1.63	0.42	0.897	-0.612	0.235	-1.82	0.117	-0.34	0.482	1.15
train_022	1	1	-0.0252	-0.278	-1.09	0.628	0.186	0.583	-0.492	1.17	0.722	0.908	-0.0494	0.0013	1.42	0.312	-0.229	2.18	1.55	1.31	-0.0313	0.678	-0.273	1.35	2.37	0.209	0.598	-0.458	0.181	-0.211	1.25	0.0557	0.761	0.811	0.167	1.46	1.22	0.706	0.232	0.805	-1.14	1.89	0.655	0.249	1.55	1.22	-0.409	1.49	-0.00914
train_023	0	0	1.74	0.0133	0.0952	1.1	-0.291	1.19	0.235	-0.0465	-0.0928	-0.427	-0.056	1.4	-0.373	-1.09	1.42	0.678	0.942	0.218	0.0787	1.15	-1.97	1.05	-0.915	-0.031	-0.278	-0.501	-0.559	-0.557	0.491	-0.243	0.237	0.418	0.199	0.21	1.73	0.875	0.873	-0.31	-1.02	-1.17	0.0146	0.495	0.854	-0.442	0.806	-0.607	-0.295
train_024	0	1	-0.545	-1.68	0.0833	0.907	-0.63	-1.83	1.21	-1.03	-1.37	-0.685	-0.241	-0.431	0.176	0.201	0.462	-0.513	-0.374	-1.61	0.202	0.0189	0.286	-0.975	-0.648	-1.05	-0.64	-0.709	1.61	1.08	0.606	0.603	2.25	-0.929	-0.953	-0.196	0.249	-0.277	0.272	-1.03	-1.34	-1.23	-0.286	-0.459	-0.909	1.81	0.547	-1.28	0.208
train_025	0	1	-2.15	0.0942	-0.572	-1.39	-2.27	-0.251	0.838	-0.645	-0.924	-0.514	0.521	-1.3	-1.33	0.0591	-1.68	-0.421	0.748	0.729	-0.706	1.09	1.06	-0.765	-0.976	0.652	0.147	0.412	-0.208	0.468	-0.344	-0.299	0.847	-0.25	0.516	-1.65	-0.631	-1.4	-0.597	-1.7	-0.827	-0.00623	0.974	0.446	-0.391	-1.33	0.406	1.15	-1.06
train_026	1	1	0.633	0.974	1.54	0.622	0.15	0.566	1.49	1.1	1.93	1.73	1.03	1.23	0.431	-0.145	-1.15	-0.405	-0.183	-0.246	1.36	-0.432	0.636	-0.246	0.241	-0.781	0.788	0.383	-0.604	1.32	-0.432	-0.682	0.249	-0.307	1.25	0.735	0.771	-0.361	0.232	2.24	0.0462	0.975	-0.223	-0.214	-1.17	1.75	-1.65	1.92	-2.03
train_027	0	1	-0.274	1.46	0.864	0.318	-0.521	1.2	-0.831	-0.157	0.852	0.178	-0.0331	-0.648	-0.655	-0.442	0.446	0.0692	2.16	2.51	0.309	-0.557	0.551	0.839	-1.65	-0.0339	0.151	-0.0238	0.913	-0.406	0.219	-0.418	1.21	0.707	-1.67	0.692	-0.907	0.0525	0.133	0.37	-1.22	-0.113	-0.656	1.59	-0.712	-0.133	1.33	-1.61	1.51
train_028	0	0	-1.91	1.87	-1.92	0.541	-0.189	0.306	-0.426	-0.17	1.32	-0.237	-2.38	0.467	-0.648	-0.494	1.33	-1.23	0.107	0.59	0.72	-1.01	-0.933	0.304	1.55	-0.227	-1.36	0.258	2.01	-1.69	-0.87	-0.669	-0.664	-2.51	-1.42	-0.38	0.374	-0.611	-0.244	-0.678	-1.14	0.344	0.0397	0.626	-0.695	-0.0353	0.568	0.602	0.341
train_029	1	1	1.22	0.448	-0.153	0.214	0.606	1.25	0.0926	0.903	0.248	0.602	1.11	1.02	0.11	-0.381	2.35	0.349	-0.152	-0.282	-1.57	-0.125	-0.142	-0.948	0.338	1.46	0.125	-0.634	0.151	0.591	-1.04	-0.0851	0.475	-0.432	-0.59	1.39	0.165	0.889	-0.622	-1.42	0.923	1.2	-0.519	-1.1	0.435	0.801	0.717	-1.4	-1.07
train_030	0	0	-1.5	-0.928	-1.64	2.03	-2.37	-0.0948	0.725	-1.34	-0.407	0.385	-0.845	-0.764	-0.979	-1.5	-1.64	-2.54	-0.95	-1.54	-2.38	0.318	-0.767	0.25	-1.92	-0.0446	0.432	-0.459	-0.557	-1.05	1.72	-1.36	0.744	-0.251	-0.402	-1.02	-0.994	-0.584	-1.16	-0.805	0.274	-0.786	0.618	-1.33	-0.755	-0.838	-0.455	-2.26	-0.218
train_031	1	1	-0.679	0.603	-0.875	-0.293	0.853	0.218	0.0599	0.298	-0.268	0.421	-0.931	0.797	0.512	0.674	0.0257	0.598	-0.543	-1.13	0.172	0.8	0.388	-0.237	-0.639	0.497	0.266	-0.385	0.512	0.897	0.395	0.558	-0.184	1.02	-0.315	-0.146	0.487	-0.0518	0.386	-0.165	-0.148	-0.186	1.08	-0.658	1	-0.698	0.997	1.97	-1.01
train_032	0	0	-1.36	-1.14	-1.05	-1.32	0.183	-0.846	-1.1	0.231	-0.324	-0.65	-1.41	-2.18	-1.26	0.753	-1.02	-2.93	0.999	0.447	-1.7	-0.271	0.797	-0.244	-0.105	-0.642	0.0917	-1.86	-2.46	-1.71	-1.32	-0.224	0.494	-0.076	-0.179	-2.97	0.724	-0.679	-0.253	1	-0.731	-0.923	-0.624	0.687	-1.42	-1.36	-1.73	-1.1	-1.09
train_033	0	1	1.41	-0.886	-0.0764	-0.0864	-0.867	0.00388	-1.5	-0.296	2.46	-0.0417	-1.02	0.263	-0.394	-0.848	0.306	0.555	-0.355	-2.2	-0.536	-0.213	0.182	-0.283	1.86	0.283	0.455	0.634	1.84	0.206	-0.404	-2.03	-0.0686	0.399	0.129	-1.44	-0.662	-0.0131	0.985	-0.117	-1.35	-1.44	-1.33	-0.355	-1.63	0.0988	-1.08	-0.842	-0.597
train_034	1	0	0.403	-0.0337	-0.878	-1.23	-0.851	-0.826	0.281	-1.2	-1.54	-0.138	-0.123	-1.51	0.56	-0.78	-0.538	0.729	-0.175	0.387	0.387	-0.435	-1.92	-0.299	-0.563	-2.18	0.0909	0.656	0.307	0.0657	-0.0927	-1.45	0.38	-0.372	0.0493	-0.0861	-0.293	0.375	-1.8	2.19	1.37	-0.275	-0.52	0.583	0.635	0.214	-0.0756	0.392	0.172
train_035	1	0	-0.394	-0.177	1.28	0.167	0.469	0.771	-1.26	-0.523	0.319	-0.534	0.435	0.899	-1.05	-0.0614	0.51	-0.345	0.217	0.14	0.776	-0.795	-1.41	2.06	0.681	-0.243	-0.792	0.0578	-1.19	-1.18	-2.12	0.664	-1.07	-0.35	-0.58	0.757	0.685	0.197	-0.348	1.04	0.333	-0.904	0.213	-1.01	-0.717	0.0202	0.967	-0.635	-0.0145
train_036	0	1	0.922	-1.82	-0.0343	-1.88	1.34	-0.0797	-0.646	0.9	-0.697	0.000305	-0.127	-0.18	1.16	1.47	-0.207	0.812	0.862	1.03	-0.942	0.0905	0.636	-1.79	0.577	-0.419	1.11	-0.996	0.188	0.86	1.04	0.844	0.584	-1.76	-0.667	-1.62	0.0213	-0.436	1.72	-0.412	0.609	0.377	-0.318	-1.24	-1.15	0.713	0.209	0.265	-0.878
train_037	0	1	-1.38	0.324	-0.0682	0.947	0.464	0.378	-0.455	0.388	0.688	0.0231	-1.17	-0.221	-0.467	0.206	0.806	-0.246	-1.08	0.195	-0.557	-1.21	-1.66	1.04	1.54	-0.95	1.97	0.205	1.3	0.231	-0.703	-0.296	-0.235	0.967	-1.15	-0.559	0.111	1.56	1.49	-1.96	-0.37	-2.13	0.883	-1.08	0.203	-0.256	1.3	0.577	-0.181
train_038	1	0	-1.56	-1.05	-0.346	-0.732	-1.08	0.148	-0.224	0.688	1.29	-0.845	0.805	0.0325	0.188	0.219	0.108	0.893	-0.662	-0.271	-2.17	-0.336	-1.29	0.901	1.17	-0.849	-0.651	0.0214	0.117	-0.679	-0.751	-0.329	0.757	0.654	-0.317	0.541	-0.466	-0.97	-0.862	-0.683	0.0246	-0.754	-0.299	1.81	-0.519	-1.54	0.903	0.2	0.294
train_039	0	1	0.0237	-0.965	0.717	-1.02	0.783	0.335	0.498	1.4	-0.163	-0.438	1.25	-0.341	1.05	1.32	0.181	0.0277	0.116	-1.08	-0.158	-1.9	0.725	-0.597	-0.866	-0.168	-0.832	0.292	1.15	-1.4	0.963	0.366	0.426	1.85	1.03	-0.194	0.656	0.772	0.383	0.193	-0.0482	0.803	2.11	-0.879	-0.328	0.666	1.64	-1.29	0.077
train_040	0	0	1.11	-0.98	-1.69	-1.75	-0.347	-0.687	0.883	-0.121	-0.762	-1.92	-1.61	-1.81	-1.24	-0.453	-0.381	0.468	-1.29	0.468	-0.207	-1.44	0.258	0.0765	0.152	-1.35	-1.18	0.164	-1.29	1.06	-1.59	-0.351	-1.3	1.67	-1.09	0.104	-0.047	0.104	1.24	-0.583	-3.1	-1.02	-1.58	0.477	-0.841	-0.0838	-0.0995	-0.566	-0.839
train_041	1	0	1.14	-0.542	1.27	-0.167	-0.446	0.045	0.839	-0.989	-1.05	-1.12	-1.31	0.119	0.21	-0.321	-0.656	0.499	-0.255	-0.141	-0.629	-0.519	-0.337	0.0685	0.203	1.27	1.67	1.11	-0.949	-1.22	0.929	1.72	1.48	0.882	-0.0663	0.964	0.0775	-0.0635	-0.581	0.822	-1.57	0.746	-1.02	0.345	-1.93	-0.372	-1.25	0.404	0.525
train_042	0	0	0.0934	0.101	-0.346	-1.02	-1.03	-0.165	-0.282	0.437	-1.51	-0.421	-2.29	-0.877	0.917	-0.828	0.409	-1.02	-0.737	-1.72	-3.23	-1.33	0.447	2	-1.54	-1.76	0.587	0.442	0.256	-0.923	2.47	0.124	-0.847	0.0531	0.498	-1.07	-0.617	0.0912	-1.22	1.04	-0.382	0.169	0.0409	-1.16	-0.0436	-0.315	0.357	0.273	0.0784
train_043	0	0	-0.8	0.542	0.979	-0.287	-0.0227	-2.21	-0.695	1.11	0.115	-1.27	0.534	-0.782	-1.62	0.0894	0.342	-0.233	-0.782	-1.83	-0.722	1.49	-0.262	0.0253	0.0346	-1.92	-0.812	-0.576	0.124	-0.504	-1.04	-0.75	-0.284	-0.245	0.344	0.916	0.585	-0.226	0.917	-1.49	-0.188	-1.47	-0.461	-0.834	-0.479	-1.84	0.86	-0.81	-1.84
train_044	1	0	0.778	0.406	0.776	-0.569	0.761	1.48	-0.441	0.181	1.26	1.74	-0.77	1.01	-0.606	0.396	-1.24	-1.05	1.36	-0.944	0.691	-2.29	-0.851	1.13	0.0588	0.179	0.703	1.06	0.14	1.01	0.188	0.333	1.63	1.27	-1.98	-0.424	0.148	-1.27	1.11	0.418	-0.414	0.998	-1.76	1.69	0.147	1.48	-0.473	-0.652	-0.0273
train_045	0	0	-0.943	0.105	0.241	-1.95	-0.468	0.759	-1.24	-0.0409	-1.29	-0.98	-0.512	-0.442	0.268	0.125	-1.83	0.788	1.09	-1.49	0.972	0.239	-0.532	-1.13	0.675	-0.0697	-0.649	-1.04	-0.0862	-1.21	-2.47	-0.702	-0.454	-2.24	-2.04	-2.08	-0.891	-0.142	-0.211	-1.06	-0.335	-1.28	-1.3	-0.252	-0.689	1.52	-0.713	-0.0945	0.586
train_046	0	0	-0.543	0.824	0.36	0.523	-0.92	0.00724	0.59	-2.54	-0.149	-1.3	-1.4	-0.466	-0.568	-1.88	0.569	0.193	-0.311	0.213	-1.32	-1.84	-1.48	-0.0463	-1.49	-1.8	-0.54	-2	1.61	-0.131	-1.79	-2.51	-0.0524	-0.689	0.275	0.181	-1.42	0.663	-0.46	-2.09	-0.113	-0.956	0.368	-0.343	0.206	-2.63	-0.0504	1.15	-0.2
train_047	0	0	-1.93	-1.93	0.0129	2.39	-1.16	-1.36	-0.824	0.106	0.408	-3.46	-0.663	-1.33	-2.45	-1.64	-0.913	-0.277	-0.919	-1.53	-1.37	-0.229	0.904	1.76	-0.713	-2.53	-1.55	0.0501	-1.62	-1.25	-1.36	-0.424	0.143	0.175	-2.83	-3.31	0.1	-0.145	-1.09	0.162	0.842	-1.2	-0.146	-0.338	-2.1	1.09	-0.969	-0.375	-0.509
train_048	0	0	1.82	-0.993	-0.0271	-2.13	-1.96	-0.748	-1.13	0.0275	-0.884	-1.2	-0.616	-1.02	-1.4	1.15	-2.31	0.752	-0.565	-1.26	-1.49	-1.44	-0.611	0.79	-2.47	-1.18	-0.379	0.419	-2.39	-2.04	1.68	-1.18	-0.985	0.0487	-2.24	-0.936	0.19	-0.706	-3.31	-2	-0.643	-0.896	-0.739	-1.52	-0.522	-0.215	0.0743	-1.81	-0.522
train_049	1	1	0.631	-0.279	-1.4	0.539	0.266	1.82	1.1	1.11	1.17	-0.15	0.597	1.91	1.64	0.274	1.64	1.15	-0.278	1.24	-0.0914	0.878	1.18	-2.03	1.45	0.156	0.303	0.818	-0.065	1.48	-0.27	1.14	0.99	0.402	0.921	1.35	-0.324	-0.0331	0.196	2.02	-0.2	-0.0262	0.73	0.172	0.302	-0.886	0.607	1.34	2.09
train_050	1	1	-0.496	1.82	0.989	1.08	-0.908	0.875	-0.299	-0.932	1.91	-0.168	0.37	2.12	0.72	0.578	1.63	1.04	0.662	-0.349	0.286	0.975	0.846	-0.198	-1.13	0.135	1.72	-0.466	0.0993	1.51	-0.158	1.45	2.04	0.881	2.87	1.77	1.43	1.61	0.484	1.06	1.96	0.935	1.29	0.393	0.536	0.696	0.233	-0.357	-0.232
train_051	1	0	-1.07	0.701	0.458	1.9	0.222	0.962	1.21	0.0649	-0.513	-0.391	0.194	-0.745	-0.971	-0.629	-1.26	-0.176	-0.36	-1.14	1.04	-0.41	1.95	-0.471	0.0013	0.431	-1.64	0.471	-0.741	0.355	-0.521	0.883	-1.47	0.479	-0.444	1.31	0.11	0.303	0.171	-1.04	1.46	-0.812	0.197	-0.0671	-1.22	-0.436	-0.862	0.739	0.607
train_052	1	1	-0.00787	1.49	-0.597	1.08	-0.602	0.672	0.322	1.32	0.572	1.29	1.57	1.71	0.588	1.47	-0.195	0.147	0.314	-0.287	0.638	-0.889	0.527	-0.189	1.48	-0.418	1.1	-0.291	0.0199	0.172	0.997	-0.027	0.933	1.08	0.903	0.0649	1.12	0.353	-0.561	0.583	1.43	0.0986	0.473	-0.788	0.568	-0.429	0.481	0.742	1.07
train_053	1	0	1.08	0.659	0.846	0.438	-0.899	1.04	1.48	-1.17	0.00358	-1.49	-1.51	-0.474	-0.695	-0.0316	1.63	1.31	0.9	-0.117	-0.254	-0.0795	0.304	-0.29	-0.0414	-0.284	-0.0671	-1.72	0.0792	0.209	0.961	2.2	-0.452	0.174	-1.26	0.841	0.829	-1.16	2.37	0.549	1.37	-0.0242	-1.24	-0.598	-0.0747	0.151	0.921	0.72	-0.855
train_054	0	1	1.06	-0.201	1.14	-0.356	-0.317	-1.17	-0.797	-0.366	-0.786	-0.0469	-0.573	-0.367	0.0389	0.504	-1.85	0.332	0.752	-0.0573	0.431	-0.0243	1.91	-1.06	-0.614	0.513	-0.447	-1.15	1.11	1.83	1	1.34	-0.189	0.0999	0.619	-1.71	-0.927	0.0296	1.12	0.181	-1.3	0.854	1.12	0.0274	-0.986	-0.124	-1.56	0.776	0.325
train_055	1	0	-0.0243	-0.792	1.22	-0.236	0.662	-0.218	0.0915	-0.452	1.63	-1.24	0.768	-0.544	-1.65	-0.539	-1.56	0.246	1.86	-0.449	-0.499	-1.59	-1.74	-0.647	-0.809	-1.05	-0.944	0.284	-0.384	-0.287	-1.12	-1.57	0.594	0.18	0.0827	-0.621	-1.32	-1.42	-0.217	-0.808	-1.27	0.299	0.144	0.606	-0.431	-0.959	-0.278	-1.72	-0.232
train_056	1	1	0.858	2.26	0.031	-0.664	1.7	2.08	0.0134	-0.21	-0.0942	1.56	0.776	1.56	-1.09	-0.479	1.38	-0.188	1.12	0.675	-0.15	0.271	1.14	0.533	1.39	0.415	0.445	0.0781	0.894	1.53	-0.781	1.4	-0.0934	-0.577	0.697	0.145	0.167	2.7	1.6	-0.914	0.94	0.904	0.216	1.94	0.317	-0.354	1.38	2.26	0.213
train_057	1	1	0.17	3.44	0.226	0.451	0.852	0.881	-1.41	-0.971	-0.0833	1.98	2.72	0.216	0.165	0.548	1.8	0.0249	0.315	-0.528	0.721	0.158	0.33	-1.8	-0.176	1.19	0.418	-0.323	-0.0938	0.757	0.619	-1.24	-0.654	0.202	0.051	2.25	-0.942	-0.166	-0.562	-0.0798	0.0987	0.669	-1.06	0.892	-1.82	0.725	-0.359	-0.902	-0.107
train_058	0	0	-1.32	-1.12	0.367	-0.097	1.54	-0.116	0.2	-0.277	-1.63	-0.076	0.5	-0.244	-1.21	-0.362	0.333	1.41	-0.15	-1.86	-0.72	-1.04	-1.65	1.21	-0.452	-0.574	1.01	-1.92	0.276	-0.735	-0.771	-0.968	0.3	-0.196	0.163	-1.18	-0.734	-1.29	0.195	-0.889	-0.279	0.965	0.491	-0.958	-0.339	-1.18	0.607	-0.865	0.385
train_059	1	1	0.567	1.42	0.483	-0.196	-2.55	-0.382	0.724	-0.519	0.0107	1.57	0.00927	-2	1.41	-0.457	1.27	-0.662	-0.623	1.1	1.69	-0.0703	0.588	-0.336	2.64	0.0347	0.297	0.889	-0.51	0.623	-0.0404	1.36	1.2	-0.851	-0.312	1.32	-1.33	0.0269	0.96	-0.121	0.194	-0.314	1.36	-0.491	1.75	0.208	0.238	0.572	1.14
train_060	0	1	-0.0527	-0.75	0.00192	1.4	0.811	-0.243	-0.365	-0.0939	-0.38	-0.947	-0.122	-1.08	-0.94	-0.967	0.731	-1.72	0.514	-0.436	0.442	-1.22	0.75	-0.166	-0.307	-0.584	1.86	-0.327	0.491	1.44	0.59	0.246	-0.275	0.667	-1.17	-1.6	-0.705	-0.203	-0.804	-0.538	0.571	0.191	-0.219	0.949	0.401	0.754	-1.94	-1.91	-1.53
train_061	1	1	0.262	-0.946	0.822	1.19	-0.214	0.799	1.05	0.883	0.07	1.86	0.649	0.744	-0.37	-1.05	-1.18	1.49	1.18	-0.708	0.0818	0.195	-0.611	0.0245	-0.872	-0.439	0.423	-0.318	-0.812	-0.641	-0.531	0.512	0.494	-1.18	2.44	1.25	1.54	-0.115	0.677	1	-0.339	-1.35	-0.656	-0.304	-0.00888	1.29	-0.714	-0.535	0.657
train_062	1	1	-0.742	-0.0602	-0.0334	1.66	0.945	2.62	1.27	0.00702	1	0.119	0.179	1.84	0.469	0.0356	1.67	-0.0291	2.12	2.08	0.586	1.08	-0.396	1.14	0.985	-0.853	1.93	0.897	-0.242	0.751	1.3	2.04	-1.05	-0.697	1.42	1.15	1.28	1.75	0.0964	1.08	1.31	1.04	-0.65	2.85	1.22	-0.0544	-0.855	-0.447	0.69
train_063	1	1	0.118	-0.934	0.538	0.711	0.142	0.854	-0.899	-0.321	0.809	0.0863	2.58	1.06	-0.0779	1.94	0.681	-0.708	0.11	-0.221	0.879	0.974	2.83	-0.381	-0.183	1.69	-0.669	-1.01	-0.0979	-1	1.29	-0.292	0.756	1.29	1.36	0.0495	-1.17	0.89	-0.611	1.28	1.05	3.07	1.44	1.41	0.292	1.41	1.78	0.0318	1.21
train_064	0	1	-1.61	1.11	0.652	-0.00484	-0.861	-0.0513	0.334	0.457	-0.0363	0.43	-0.169	-1.31	-0.908	-0.995	-1.13	2.59	0.538	-0.887	-0.634	-0.928	1.14	-0.848	-0.234	0.517	-0.702	0.0778	-0.353	-1.02	0.0702	-0.445	0.175	-0.793	0.11	-0.773	0.282	0.986	1.46	0.0431	-1.28	-0.906	1.12	-0.48	0.268	0.394	-0.477	0.749	0.277
train_065	1	1	-2.33	1.97	0.197	1.97	0.579	0.398	0.492	0.944	1.96	0.563	0.719	2.27	0.0915	1.48	1.46	2.35	-0.723	0.456	-0.264	-0.349	-0.51	0.528	0.751	1.36	0.326	0.366	-0.781	0.388	0.0248	-0.858	1.72	0.903	1.81	0.122	-0.487	0.65	1.31	-0.176	-0.63	-0.648	0.597	1.06	-0.0544	1.2	1.2	0.545	-1.17
train_066	1	1	-1.27	-0.391	0.604	-0.0326	-0.909	-0.218	-0.254	-1	0.31	-0.399	0.879	1.33	-0.156	-0.233	0.13	-1.7	1.79	-0.903	-0.125	-0.058	0.318	0.153	1	1.12	-0.118	-0.823	0.229	-2.32	1.09	0.552	0.22	0.634	-1.14	-0.542	-0.0969	-0.21	0.488	-0.425	-1.57	1.44	1.46	0.803	0.93	-0.322	1.31	0.545	0.937
train_067	0	1	-0.388	0.78	-0.743	-0.394	0.174	-2.1	-1.51	-0.62	-0.712	0.475	0.0343	-0.218	1.12	-0.248	-0.327	0.244	-0.347	0.00336	0.546	0.463	-0.28	-1.03	1.32	0.55	-1.87	0.748	0.404	2.65	0.754	-1.13	-0.39	-0.852	0.156	-0.0213	-0.473	0.183	-0.0396	-0.325	0.348	-0.243	2.31	0.999	1.23	-1.44	-1.04	-1.57	0.136
train_068	1	0	0.116	0.949	-0.931	-1.19	3.51	-1.6	-1.58	-1.65	-1	0.847	-1.34	0.282	-2.14	-1.18	-1.24	-0.695	-0.563	-0.428	0.00927	-1.07	-1.36	0.187	-0.107	-0.558	-0.0214	0.681	-1.66	0.686	-1.42	-0.841	0.845	0.271	-1.23	1.82	0.236	0.995	0.2	-0.744	1.12	-0.607	1.86	-0.259	-1.65	-1.03	0.0996	0.27	-0.696
train_069	1	0	0.42	-0.542	2.42	-0.05	-1.21	-0.223	0.0561	0.783	-0.775	0.3	0.182	-0.381	-0.0159	0.992	0.897	0.491	1.14	-0.598	-0.0415	-0.689	-1.1	0.281	-0.541	-0.232	-1.95	0.466	-1.22	1.27	0.419	-0.346	-0.237	-1.09	0.337	0.708	-0.169	1.23	1.05	-1.19	-0.441	1.67	1.33	-0.665	1.85	2.81	-0.84	-0.575	1.12
train_070	0	1	0.393	1.21	0.421	-0.363	1.2	0.882	0.418	1.29	-1.89	0.785	1.54	-1.02	0.128	0.264	1.3	-1.02	-0.19	-1.33	-1.19	-0.124	2.18	-0.734	0.383	-0.17	0.616	0.695	-0.497	1.47	-0.52	1.18	-1.45	-0.0167	-0.531	-0.171	1.28	-2.06	-0.442	-1.03	0.525	-1.55	0.0315	-0.72	-1.32	1.39	0.153	1.1	-1.16
train_071	0	0	-0.0632	0.445	-0.559	-0.683	-0.185	-1.57	0.357	0.402	-1.13	-2.53	-0.627	-0.195	-0.288	-1.13	-1.34	-1.64	-0.571	0.595	-0.0889	-1.59	1.11	-0.482	-0.312	0.114	-0.282	1.33	0.667	0.788	-1.47	-0.417	-0.839	-1.47	-0.00809	0.385	0.637	0.231	-2.15	1.42	-1.49	0.329	0.613	-1.26	-0.0614	-0.371	-0.12	-1.83	1.42
train_072	0	1	-0.438	-0.429	-0.567	-0.204	-0.39	1.5	0.837	-0.247	-0.541	-1.18	0.939	1.23	-1.01	0.0103	-1.53	-0.675	2.12	1	0.294	1.48	2.42	1.25	-0.633	0.617	1.81	1.61	0.407	0.443	1.74	-0.151	0.2	1.56	0.309	-1.62	-0.399	-0.733	0.277	0.217	-1.09	-0.195	1.04	-0.68	1.22	0.0152	0.445	-0.491	-1.14
train_073	1	0	1.79	0.841	-1.06	-1.12	1.87	-0.36	0.239	-2.46	1.32	0.62	2.65	0.562	-0.0873	0.598	-0.757	0.764	-1.75	-1.99	-0.289	-0.436	-0.0269	0.194	-0.0294	1.25	1.62	0.205	0.133	1.23	-0.469	-0.632	1.16	2.14	0.78	1.73	-0.492	1.03	0.85	-0.114	-0.131	1.05	-0.405	0.458	-0.0731	-0.466	0.275	0.697	-0.0639
train_074	0	0	-0.65	-0.642	-0.00761	-1.33	-0.0963	-0.89	-1.49	0.704	-0.309	-0.434	-1.45	0.192	0.0602	-1.43	-1.76	-0.721	-1.1	-1.18	-2.16	-1.48	1.04	1.61	-1.28	-2.02	-0.752	-0.961	1.33	-0.194	0.858	-2.47	0.292	-1.51	-1.33	-0.666	0.0458	-2.13	1.8	-1.02	0.329	-0.0947	-1.98	-0.727	0.647	-1.35	-0.86	-0.409	-0.966
train_075	0	1	0.0334	1.6	-1.18	1.15	1.1	1.13	1.49	-0.972	0.615	-1.77	0.835	0.517	1.27	1.82	-1.2	0.753	1.17	-0.733	-0.0884	0.14	-0.657	1.01	0.904	0.565	1.24	0.476	-0.521	0.2	1.07	0.937	2.26	1.02	-1.22	-0.673	-1.48	0.318	-0.526	-2.01	-0.0817	0.804	1.64	-0.0876	-1.26	-1.24	-0.26	-0.768	0.587
train_076	1	0	-0.0724	0.872	0.232	-0.492	-0.277	-1.17	-0.101	-0.474	-0.287	-1.4	0.274	1.11	0.46	1.51	-0.685	-1.22	1.57	0.226	-0.415	-1.12	-0.698	-0.708	1.12	0.379	0.946	0.884	1.08	-0.955	-0.786	0.204	-0.288	-1.12	0.805	-1.2	1.49	-1.52	1.43	1.67	-0.598	-0.319	0.711	-0.348	-0.152	0.961	-1.48	-0.446	-0.052
train_077	1	0	-0.529	1.14	-1.79	1.28	0.422	-1.18	-0.905	-1.57	0.962	-0.425	-0.185	-1.01	0.274	-0.966	-0.931	0.386	0.0922	1.36	-0.25	0.154	-0.477	-0.191	0.885	-0.768	1.14	0.0533	0.569	0.187	1.38	1.45	-0.879	-0.886	-0.195	-0.568	0.0918	-1.7	-0.868	-0.598	-0.773	0.393	-1.23	-0.694	1.53	-0.409	-0.288	0.00551	-0.196
train_078	1	1	-0.116	1.48	0.827	0.792	1.04	1.09	0.414	0.507	0.818	1.09	1.95	0.619	2.26	1.65	0.93	0.355	0.977	-0.206	0.816	-0.286	0.797	0.543	0.705	1.29	2.32	0.244	3	1	-0.159	0.965	0.929	0.927	1.23	2.16	0.851	1.62	0.688	0.822	0.846	1.11	1.36	1.69	2	2.33	1.64	1.58	0.284
train_079	1	0	-0.072	-0.732	-0.258	0.299	1.68	-0.595	-0.534	-1.4	0.478	0.0114	-1.39	-0.24	-0.861	-0.0384	0.0714	0.625	0.792	-0.0209	-0.35	0.552	-1.08	1.23	0.18	-0.947	0.145	1.02	0.0771	-0.513	1.1	0.129	-0.705	0.95	-1.05	1.03	-1.57	0.368	-1.56	-1.43	0.128	0.842	-0.338	-0.755	-0.763	-0.427	0.922	0.608	1.16
train_080	1	1	-0.642	0.318	0.28	0.963	1.37	2.04	1.76	0.276	1.12	0.875	1.78	2.31	-0.41	1.83	0.881	1.38	-0.625	-0.516	1.5	1.72	0.342	-1.12	0.548	1.92	-0.152	0.779	0.109	1.2	1.29	0.405	-0.224	0.544	0.871	0.497	1.45	0.0768	-1.35	0.558	2.43	1.3	1.8	0.0209	0.625	1.23	1.18	-0.446	0.883
train_081	1	1	1.26	2.26	0.112	1	0.866	2.65	-1.08	-1.08	-0.682	0.464	0.71	1.62	1.26	-0.183	1.32	0.368	-1.36	1.91	0.00616	0.427	2.51	-0.152	-0.045	1.26	1.46	0.826	1.67	0.792	0.988	0.302	-0.404	1.41	3.06	-0.761	0.782	0.0563	1.48	1.82	-0.866	3.28	0.367	1.47	-0.0245	0.425	1.79	-0.0193	1.29
train_082	1	1	0.6	0.408	0.418	-0.483	-0.542	1.24	-0.142	1.81	1.58	0.304	-0.291	-0.222	-0.224	0.835	-0.379	1.4	-0.169	-0.996	0.272	-0.145	0.388	1.24	0.865	0.228	0.361	-1.12	1.96	0.628	0.666	-0.508	1.26	-0.738	0.988	0.591	-0.834	-0.54	-0.975	0.808	0.108	0.0544	-0.0157	-0.734	0.734	1.48	0.37	0.737	0.75
train_083	0	0	-0.958	-1.11	-1.15	0.635	1.22	-0.895	0.295	-0.982	0.89	-2.58	-1.76	-1.45	1.68	-1.26	-1.17	1.12	-0.542	0.0577	-0.266	-2.28	-0.56	1.44	0.33	0.69	0.162	-1.24	-0.87	-0.769	1.1	0.0354	-0.405	-1.48	-2.11	-0.12	-1.7	0.891	0.00369	-0.626	-0.462	0.442	-1.35	-1	-1.12	-0.217	0.409	-1.41	-0.4
train_084	1	1	0.774	-0.469	0.503	0.502	-0.752	0.177	0.734	-0.182	-1.03	1.04	1.45	0.34	0.077	1	-0.443	-0.49	-1.43	2.14	-0.57	2.75	-0.0259	-0.436	0.589	0.383	0.99	0.151	0.201	0.717	-0.482	0.323	0.694	0.706	0.921	-0.756	-1.62	1.68	-0.229	0.941	1.16	0.346	1.04	-0.0884	0.824	0.875	-0.341	1.33	0.809
train_085	0	0	-0.799	-0.0569	-0.934	-0.378	-1.27	1.16	0.0282	-1.89	0.265	-2.12	-0.328	0.927	-1.89	-1.02	-1.21	-0.493	-0.579	-0.713	0.176	-1.01	-2.11	-1.03	0.00823	-2.24	-1.21	-0.35	-0.0629	-1.78	0.626	-0.264	-0.843	-0.226	-0.427	-1.37	0.321	-0.515	-0.538	0.613	-1.19	-0.973	-0.436	-1.67	-0.519	-1.46	-0.255	-0.265	-0.0659
train_086	1	1	-0.346	0.808	1.79	-0.502	0.565	-0.197	-0.00633	1.21	0.269	0.553	-0.26	0.0947	-0.165	-1.29	1.59	0.441	1.01	-0.995	2.03	-1.17	0.919	1.47	1.32	1.54	-0.0414	0.281	-0.321	0.962	-0.294	1.14	-0.782	-1.86	0.71	0.413	0.0166	1.33	1.14	1.37	2.53	-0.266	0.312	0.639	-0.0148	1.07	0.651	-0.000536	1.1
train_087	0	0	0.549	0.71	-1	0.553	-0.398	0.655	0.434	-1.53	-1.75	-0.449	-1.06	1.14	1.16	-0.762	1.49	-1.18	0.477	0.31	0.53	0.499	-1.16	0.5	-0.787	-0.651	-0.407	0.0986	-0.581	0.339	-0.192	1.86	-0.329	-0.577	-0.861	-1.51	0.582	0.341	-0.843	-1.08	-2.11	-0.502	0.188	-2.61	-0.875	0.0229	-1.01	-0.0813	0.011
train_088	1	0	0.45	-0.195	-0.969	0.449	1.11	-2.14	1.14	0.917	0.391	0.131	-1.94	1.15	-0.67	0.872	-0.357	-0.389	-1.95	0.764	2.15	-0.309	-2.81	0.135	0.354	-0.00856	-0.77	-0.294	-0.641	0.512	-0.523	1.57	0.0835	-0.582	-1.15	-0.48	1.35	0.962	0.218	-0.544	0.231	-1.25	0.894	0.71	2.15	-0.367	-1.39	-1.21	0.353
train_089	1	0	1.95	-0.279	-0.0225	-0.307	-0.777	-0.533	0.441	-0.444	0.272	-1.38	0.0047	-0.665	-1.15	1.36	0.542	-0.922	-0.217	-0.418	0.602	0.283	-2.74	1.95	0.384	0.0651	-0.277	-0.292	0.0858	-0.5	0.329	-2.38	0.733	0.36	1.91	0.51	-0.833	-0.373	-0.592	0.575	-0.000689	-0.0308	-1	-2.1	-1.07	-0.0872	-0.0857	-0.511	2.37
train_090	1	1	-0.174	-0.485	-1.4	-0.652	-2.77	0.672	0.409	0.506	-0.214	1.54	1.62	0.562	-0.576	0.984	-0.0361	0.597	-0.00664	-0.0506	0.4	0.364	-1.04	-0.724	-0.363	0.236	-0.947	1.19	0.691	0.504	-0.211	0.663	0.807	0.507	1.25	2.25	-0.0967	-0.809	-0.26	0.396	0.489	0.68	-1.86	0.344	1.4	0.864	1.11	0.324	-0.14
train_091	0	1	0.386	0.412	0.0811	1.5	-0.455	0.972	-0.408	1.94	-1.23	0.317	-0.444	0.399	-0.881	-0.503	-0.359	-0.943	-1.08	-1.18	-0.583	0.0621	0.377	0.506	-0.715	0.674	-0.549	1.43	-0.115	0.151	-1.06	-0.337	-0.849	-0.441	0.835	0.42	-0.233	-0.156	-0.399	0.217	0.941	-1.79	-0.13	0.329	1.57	1.5	1.55	-1.25	-0.565
train_092	1	0	0.525	1.74	-1.03	-0.942	1.47	-0.662	-0.484	1.54	0.817	0.475	-1.57	0.871	0.699	-0.0608	1.75	-1.24	-0.274	0.151	-0.27	0.353	1.15	1.17	0.639	0.604	1.23	0.765	1.21	-1.51	-0.423	-0.353	0.988	1.55	0.514	-0.628	1.39	0.173	-1.53	0.955	-0.716	-0.474	0.389	1.56	-0.93	0.0508	-0.396	0.25	1.2
train_093	1	1	1.31	0.718	0.593	0.452	0.0208	2.39	1.28	-0.985	-0.204	1.33	0.391	1.61	0.457	2.31	-0.0977	1.04	0.971	0.875	0.379	0.55	-1.05	-1.25	1.4	1.28	-0.0509	0.307	-1.41	-1.07	0.451	-1.26	-0.588	-1.37	-1.17	1.07	-0.241	1.66	-1.25	-0.071	1.56	-0.126	1.17	0.229	0.00636	0.532	0.791	1.04	-1.17
train_094	1	1	0.535	0.733	0.437	-1.25	-0.2	0.26	1.54	0.662	0.363	1.32	0.657	0.978	0.282	-0.462	0.487	-0.134	0.482	1.76	-1.04	-0.51	-0.0687	1.48	-0.929	1.31	0.0875	0.468	1.02	0.0465	-0.212	0.832	1.35	-1.18	-0.181	1.77	0.359	0.595	0.823	-0.915	1.97	1.28	2.25	-0.0222	0.57	0.892	0.802	2.21	-0.489
train_095	0	0	-0.36	-0.575	-0.708	1.17	-1.73	-0.158	1.56	0.609	-2.4	-0.935	0.978	-2.28	-2.38	-0.905	-1.16	-0.837	-1.87	-1.04	-0.474	-0.903	-1.15	-0.665	-0.633	-0.679	-1.99	0.195	0.542	-0.124	0.386	-0.15	-0.147	-1.35	-0.451	-1.26	-0.766	-1.51	0.714	0.977	-0.188	-0.502	0.299	-0.855	-0.987	-0.821	0.645	-0.532	-0.15
train_096	0	0	-0.883	-0.863	-1.27	-1.51	-1.11	-0.273	-0.46	-0.0784	-0.299	-1.02	-2.4	-2	-0.216	-0.15	-0.777	0.679	-2.34	-0.449	-0.0869	1.05	0.0104	-0.231	-1.5	0.437	-0.907	-1.25	-2.4	-1.47	-1.83	-1.36	-0.531	-1.68	-0.925	-1.07	-1.1	-1.09	-1.19	-0.989	-0.577	-0.696	-1.19	-0.542	0.14	0.0746	-1.39	1.08	1.86
train_097	1	0	-0.999	-0.312	-0.146	-1.7	0.243	-0.799	-1	-0.874	-1.5	-0.6	-1.15	-2.71	-0.946	-1.37	0.674	0.744	-1.37	0.633	-1.48	0.831	0.422	-1.19	0.0594	-0.362	-2.51	-1.75	0.0482	0.0845	-1.04	-1.07	2.5	-0.346	0.113	-0.796	-1.48	-0.615	-0.51	-0.975	0.68	-0.994	-1.04	0.822	0.204	-1.3	-2.47	-1.38	-0.831
train_098	0	1	-0.573	0.605	-0.415	0.787	1.68	0.373	0.181	2.11	-0.188	-0.0884	-0.759	0.157	-0.316	-0.944	-0.665	0.254	-0.052	-0.17	-0.189	1.2	0.25	-1.39	-0.605	0.244	1.18	1.22	1.17	-0.165	0.972	0.134	1.54	-0.633	-0.423	-0.884	-0.79	-0.0132	-1.35	1.06	-1.07	1.1	-0.185	0.863	0.0066	-0.219	-0.25	0.176	0.371
train_099	1	1	-0.177	-0.374	-0.0945	0.375	-1.22	-0.308	1.75	0.616	1.68	0.896	0.707	-0.183	-0.489	1.16	0.629	-1.83	0.0936	0.107	-0.24	0.335	0.884	0.0501	-1.46	1.64	1.25	-0.223	0.225	2.31	0.533	1.77	0.0919	-0.368	-1.04	2.26	-0.957	-0.464	-0.509	-0.0724	1.39	1.05	-0.487	1.14	1.17	1.21	1.21	-0.199	0.421
train_100	0	0	-0.0754	-0.625	0.854	-0.571	0.619	-0.411	-1.12	-0.364	-2.85	-0.344	-0.0871	-0.667	-1.02	-1.96	-2.07	-0.646	-1.23	0.769	0.339	-1.9	-1.43	1.58	-1.06	-1.26	-1.16	-1.62	-0.24	0.109	-0.0226	0.522	-0.438	-1.14	-0.158	-0.719	0.966	0.0339	-0.203	-0.133	-0.241	-0.323	-0.581	-1.16	-0.26	0.427	-1.29	-1.28	0.0865
train_101	1	1	0.906	0.167	0.0199	-0.0841	0.153	-0.296	-1.35	0.38	0.342	2.26	0.321	0.629	0.0775	-0.00372	-1.03	1.01	-0.00758	-0.675	0.833	0.724	0.675	-2.31	-2.13	2.06	0.0676	0.658	0.00474	-0.705	0.178	1.22	0.483	0.574	1.19	1.51	1.08	0.549	-0.203	1.37	-0.785	1.4	2.03	1.17	0.858	1.17	0.808	0.86	0.777
train_102	1	0	0.89	0.337	0.142	-1.62	0.707	0.0869	1.02	-2.24	0.361	0.204	1.2	-0.531	-0.838	0.515	-0.285	0.121	2.53	-0.239	-0.482	-1.49	-2.01	0.269	0.516	-1.34	1.76	0.203	-0.335	-0.283	-0.775	-0.287	-0.86	-0.573	-1.98	0.0576	2.41	-0.758	0.61	1.64	0.649	0.552	0.452	1.07	-0.979	-1.45	0.813	3.13	1.66
train_103	1	0	-0.609	0.34	-2.18	-0.309	1.62	-0.48	-0.531	0.355	1.04	-2.1	-0.435	1.37	-0.00654	0.672	0.763	0.0609	0.46	-0.312	0.571	-0.979	-0.29	0.458	-1.27	-0.335	0.161	1.16	-0.239	-0.133	-0.876	-0.212	-0.859	0.772	1.84	-0.432	2.72	0.414	-0.19	-0.596	-1.06	-0.368	-2.11	1.09	0.247	2.58	-1.34	-0.0479	1.96
train_104	0	1	0.555	0.143	0.612	-0.651	-1.14	-0.289	-0.525	-0.321	0.141	-0.401	-1.08	-2.41	-0.0261	-0.464	1.33	-0.593	-2.18	-0.218	0.406	-0.82	-0.186	0.132	2.07	0.353	0.348	1.01	0.041	0.425	0.235	0.405	-0.264	-1	-1	-0.698	-1.41	-1.03	0.526	-0.934	0.0694	-1.61	-0.161	0.237	-0.217	0.313	0.0473	-0.289	-1.69
train_105	1	1	0.315	0.379	1.13	0.546	-0.397	0.87	2.62	0.317	-0.92	0.141	-0.143	0.146	0.997	1.19	1.31	2.14	0.374	0.507	1.58	-0.0155	0.51	-0.763	0.137	-1.19	1.7	0.693	0.162	0.906	-0.169	0.288	1.25	-0.13	0.58	1.5	-0.962	2.16	-0.339	1.35	-0.193	0.678	-0.75	0.618	0.214	0.789	-0.0617	-1.01	0.382
train_106	0	0	-0.469	0.59	-0.561	-0.699	0.79	-1.64	-0.415	-1.37	-1.46	-1.23	-0.689	0.224	-0.381	-0.319	-1.69	-0.203	0.73	-1.05	-1.5	-0.28	-0.331	-0.278	1.23	0.785	-2.77	-1.61	-0.832	-0.333	-0.228	-0.45	-2.55	0.676	-1.32	-1.8	-1.1	0.329	-0.302	-1.55	0.687	-1.06	-0.168	-0.232	-1.41	1.03	-0.982	0.689	-0.737
train_107	1	1	-0.524	-0.642	-0.152	0.568	0.0146	0.574	0.977	-0.435	0.179	1.98	0.351	1.22	1.59	1.5	1.66	-0.218	1.11	1.2	0.627	1.77	0.255	0.905	0.958	0.711	2.3	0.581	0.0275	1.92	1.15	1.11	-0.867	0.433	0.357	0.284	1.18	0.838	-0.36	0.552	0.524	-0.587	0.0115	2.37	1.27	0.656	2.12	-0.63	2.06
train_108	1	1	-0.223	1.11	0.867	0.865	0.253	1.61	0.983	1.01	0.864	-0.117	0.537	-0.61	-1.47	0.112	-0.299	-0.078	0.323	0.756	-0.036	1.07	0.707	-0.192	1.54	0.745	-0.517	1.46	-0.632	-0.28	-0.242	0.871	0.296	1.02	0.201	0.914	-0.627	-0.914	1.19	-2.21	0.339	-0.0337	2.17	-1.31	0.437	-0.0626	0.86	0.877	0.916
train_109	0	1	0.496	0.584	-0.172	0.981	-1.14	-0.365	-0.845	-0.64	0.598	1.22	-0.953	0.419	-0.162	0.116	-0.572	0.0189	1.07	-1.14	-0.11	0.846	2.54	-0.995	-1.3	0.264	0.789	0.224	1	-0.0346	0.648	-0.703	-0.828	-1.01	-1.61	-0.517	0.262	-0.326	0.246	-1.27	0.229	0.579	0.449	-1.62	-0.373	-0.648	-1	-1.42	-1.47
train_110	1	1	0.537	0.861	2.54	1.17	0.7	0.52	1.32	-1.28	0.235	1.54	-0.628	1.64	0.88	1.87	1.02	0.358	1.18	0.123	0.962	1.02	1.42	-1.01	1.25	-1.94	-0.244	0.0969	1.77	0.767	-0.00951	1.65	0.69	-0.786	-0.344	-0.276	1.34	0.3	-0.495	1.19	-0.174	0.916	0.129	0.569	-0.548	-0.211	0.392	1.57	0.208
train_111	0	0	0.625	-1.61	-1.19	-0.774	0.221	0.0484	0.802	-0.756	-0.83	1.07	-0.463	-1.18	0.784	0.236	-0.487	-0.761	-1.5	-0.904	-0.622	-0.956	-0.675	1.33	-0.962	-0.186	0.0208	-0.945	-1.01	-0.596	-0.485	-1.95	0.154	-0.668	-0.425	0.36	-1.97	-0.987	0.0182	-0.812	-0.347	0.604	-0.856	0.83	-1.55	-0.431	-2.74	-0.986	-0.806
train_112	0	1	0.514	0.382	-0.0584	-0.217	-0.46	0.899	0.694	-0.242	-0.0984	0.524	-0.406	0.387	-0.185	-0.0106	0.35	-0.42	0.299	1.05	-1.2	0.374	0.737	0.239	-1.28	-1.23	-0.385	-0.0511	1.08	-1.01	0.525	0.573	0.814	0.551	-0.212	-0.514	1.33	-0.453	1.28	-1.15	0.0253	0.496	1.46	0.671	1.15	-1.88	0.492	1.32	1.73
train_113	1	0	0.337	0.583	-0.271	1.49	0.302	-1.44	-0.699	-0.426	0.835	0.669	-1.21	1.55	0.647	-1.25	-0.0323	-0.56	-0.194	0.529	1.4	-0.775	-1.09	-0.0942	-1.15	0.477	-1.54	-0.186	0.243	1.41	-1.31	0.671	-0.857	-0.074	1.22	-0.404	0.913	-1.45	-1.95	-0.281	-0.226	0.358	-1.18	0.036	0.445	-0.323	-1.46	0.467	0.327
train_114	0	1	-0.412	1.23	0.0102	0.63	-1.13	1.66	0.609	1.4	-0.664	1.01	-1.71	-0.4	1.28	-1.47	-0.842	2.26	-0.661	0.234	-1.36	1.48	1.08	-0.0881	-1.48	-1.08	0.0945	-0.64	-0.166	-1.47	0.858	0.327	-0.173	-0.221	0.277	-0.934	0.17	-0.311	1.73	-0.406	-0.051	0.425	0.246	0.446	-1.04	-0.194	-0.196	-0.08	0.255
train_115	1	1	-1.56	2.16	1.32	-0.0117	-0.284	-1.43	1.93	0.548	-0.78	1.12	0.0659	0.42	-0.608	0.144	-1.24	1.03	1.92	2.28	0.0677	0.503	0.336	0.251	0.976	1.81	1.46	0.872	0.496	0.328	-0.0763	1.48	-1.47	1.25	-1.62	2.36	-0.741	0.566	1.12	-0.847	-0.606	-0.457	-0.465	1.03	1.26	-0.208	0.503	-1.25	-1.84
train_116	1	1	1.75	0.295	0.672	2.09	-0.139	0.833	-0.842	-0.388	1.95	1.16	2.12	0.975	2.47	1.9	0.256	0.477	1.89	1.44	-0.682	1.27	-0.604	1.4	0.703	1.05	1.47	0.376	-0.0819	1.08	0.194	1.17	1.6	1.05	0.505	0.479	1.34	-0.104	0.989	1.62	0.778	0.641	1.23	2.26	0.555	-0.125	-0.561	0.616	-0.838
train_117	1	1	-0.0839	-0.11	-0.0272	-1.42	0.212	1.77	0.411	0.0322	0.644	0.796	1.65	0.0262	-0.638	0.702	2.22	0.0614	0.299	-0.424	1.97	1.29	0.0294	0.0671	1.25	0.792	0.833	2.68	1.52	-0.958	0.249	0.11	1.35	1.15	-0.261	1.61	-0.541	-1.47	1.32	0.703	-1.24	0.806	-0.0852	0.649	0.992	2.65	-1.46	1.05	-1.35
train_118	1	0	0.477	-1.41	-0.819	-0.289	-0.22	0.538	0.455	-0.888	0.208	-0.22	0.521	-0.0138	0.69	0.621	-0.88	-0.769	0.967	-0.0686	-1.48	0.846	1.28	-1.88	1.08	0.665	0.639	0.413	0.568	-2.03	0.144	0.877	-0.588	-0.246	0.948	0.413	1.14	-1.46	-0.567	-1.17	-0.147	0.533	-0.419	-0.371	0.0418	-0.817	0.0822	1.82	-1.34
train_119	1	0	-0.787	-2.16	-0.667	0.0663	-1.04	-0.964	-0.0221	-0.877	0.025	-0.372	0.506	0.267	-0.359	1.6	0.271	-0.00471	-0.953	1.26	0.34	-1.44	0.551	-0.26	-0.867	0.393	0.159	-0.393	-0.292	1.08	-1.73	0.37	-0.501	-0.949	0.524	0.152	0.147	-0.693	0.186	-1.18	-0.0948	-0.494	-0.706	-0.718	1.18	-0.627	0.0342	-1.23	-0.256
train_120	0	1	-1.91	-1.08	-0.851	-0.773	-1.27	0.578	0.277	0.503	0.701	2.19	1.24	-0.201	-0.604	1.12	0.672	1.84	-0.913	-0.326	0.292	0.0551	-0.1	-0.967	-0.0557	-0.298	-1.23	1.15	-0.114	-0.0155	0.674	0.672	-0.566	-2.02	-1.14	-1.49	-0.421	2.3	0.141	-0.232	1.03	1.28	0.292	1	-0.926	-1.68	1.15	-0.352	-0.00261
train_121	1	1	-0.544	-0.681	0.979	0.673	-1.4	0.671	-0.649	-0.456	1.03	-1.09	-0.762	1.07	-0.828	0.684	-0.0297	0.226	0.0892	-0.0544	0.121	1.65	-0.161	-1.17	0.618	0.143	0.524	1.17	0.421	0.298	-0.443	0.138	1.07	-0.404	-0.472	0.544	-0.291	0.56	-0.161	-0.193	1.24	-1.34	-0.646	-0.19	-0.723	0.73	-0.126	1.27	-1.32
train_122	0	0	-0.629	-0.252	-0.808	-0.405	0.601	-1.71	-0.862	0.943	-1.62	0.548	-1.95	-2.44	-1.34	-1.26	-1.57	-1.22	-1.43	-1.06	-1.92	0.186	-1.82	-0.205	-0.368	-0.847	-1.34	0.593	-0.872	-0.434	0.181	-2.41	-0.299	-2.22	1.08	-2.66	0.224	-1.65	-0.398	-1.04	1.14	1.59	-1.61	-1.53	-0.829	-2.31	-0.734	-1.2	-2.14
train_123	1	1	0.424	0.334	1.92	1.34	-0.616	0.761	1.13	0.851	1.62	2.16	1.44	1.59	1.61	-0.149	0.288	2.43	1.68	0.125	1.51	0.57	0.722	0.625	1.09	1.42	1.89	1.25	1.22	0.182	0.113	1.67	-0.118	-0.448	1.01	1.63	0.249	1.06	1.49	1.52	1.22	-0.00824	-0.0395	0.122	2.49	0.00958	0.66	0.299	0.942
train_124	0	0	-1.13	-0.76	-0.863	-0.082	-2.13	-1.94	-0.991	0.0928	-0.649	-2.68	-0.991	0.0292	-1.15	-0.263	0.39	2.05	-0.958	-0.0808	-2.08	-0.187	0.0559	1.35	0.5	-2.06	-0.282	-0.666	-0.988	-0.907	-0.0767	0.00628	-1.01	-1.06	-0.503	-1.33	-1.7	-0.847	-0.292	0.0147	-2.81	-0.579	0.888	-2.72	0.966	-0.395	-0.429	0.326	-0.778
train_125	1	1	2.39	0.951	1.1	1.48	0.806	1.37	0.241	1.14	2.07	0.844	1.38	1.27	2.19	0.619	-0.205	0.432	1.58	1.08	-0.691	0.353	1.46	0.281	0.000594	-0.215	0.398	-0.266	0.957	0.852	0.0689	1	0.212	0.117	2.04	1.02	-0.141	0.445	0.292	2.05	-1.39	-0.488	0.0594	1.48	0.424	-0.376	0.046	1.3	0.43
train_126	1	1	0.848	0.483	-0.762	0.429	-0.405	0.87	0.0287	1.09	0.592	0.883	0.0591	1.27	0.895	0.918	-0.325	1.59	-2.69	0.0498	0.0891	-0.385	0.367	1.16	0.366	0.543	0.688	1.46	1.18	1.31	0.00429	2.89	0.0637	-1.47	0.838	1.74	0.63	-0.914	-0.898	0.23	0.0677	1.85	-1	-1.11	0.451	-0.237	-0.26	-0.0707	0.441
train_127	0	1	-0.82	1.24	-0.617	-0.755	-0.967	0.9	-2.51	0.449	-0.183	-0.436	-0.165	0.198	-0.402	-0.402	0.674	1.24	0.593	-0.677	0.142	0.561	-0.498	1.13	0.507	-0.625	-0.0361	-0.498	0.144	-1.17	1.83	-0.966	0.99	-1.47	-1.62	-0.986	-2.32	1.1	1.6	0.00146	1.08	-0.275	-0.109	0.105	-1.38	-2.18	0.203	0.646	-0.896
train_128	0	1	-0.615	0.649	0.381	-1.31	0.576	-1.76	-0.279	0.0675	0.203	1.35	-0.632	0.448	1.5	-0.625	1.28	0.146	0.996	0.71	2.36	-1.16	0.71	0.238	-0.0846	0.391	-1.41	-0.0177	1.73	-0.346	1.25	0.344	-1.08	1.02	0.952	0.0569	-0.328	-0.649	0.073	1.21	0.634	-0.138	0.776	-0.65	0.231	-0.716	0.658	1.54	-0.775
train_129	1	1	-0.913	-0.597	1.5	1.59	0.557	-0.00402	1.07	1.67	-0.265	0.406	2.65	0.692	1.65	-3.01	0.831	1.38	-1.77	-0.165	0.681	1.38	-0.858	-0.972	0.903	-1.13	-0.761	1.76	1.19	0.836	1.15	-0.0891	-1.39	1.3	1.44	0.355	0.704	1.26	-0.075	0.416	-0.649	-0.615	-0.631	1.65	0.641	0.587	1.09	-0.414	-0.539
train_130	0	1	-0.536	0.4	0.443	1.02	-0.891	0.441	-0.627	1.11	1.24	2.61	-0.66	0.234	-0.557	-0.87	-0.41	0.214	0.216	1.05	0.866	1.14	-1.46	-0.937	2.08	0.332	1.13	0.95	1.2	1.72	0.87	0.783	-1.04	2.01	0.127	-0.711	-0.164	-0.0565	-0.482	-0.102	0.965	0.252	-1.23	-0.0741	0.54	-0.0246	-0.19	-1.42	0.863
train_131	1	1	-0.546	0.339	1.42	0.811	-0.562	-0.917	-1.18	0.0305	0.549	0.314	1.57	0.322	-0.559	0.303	-0.384	-0.569	1.31	-1.62	0.295	-1.15	1.73	-0.498	-0.321	1.59	-0.947	1.59	0.576	2.42	0.0428	-0.3	0.571	0.291	0.708	1.94	-0.964	0.802	0.0454	0.274	0.109	0.432	-0.335	0.775	1.67	0.59	-1.28	0.0308	-0.407
train_132	0	0	0.0128	-1.34	-0.394	-0.277	-1.05	-1.2	-1.74	1.23	-1.52	-1.55	0.866	-0.858	-0.717	-0.708	-0.277	0.817	-1.13	0.314	-0.826	0.551	-1.77	-0.766	-0.0426	-1.84	-1.23	-0.599	-0.228	-0.475	-1.11	-1.72	-0.326	-0.395	-1.05	-1.88	-3.07	-2.21	-1.48	-0.675	0.3	-0.583	-0.594	0.0803	-1.13	-1.52	1.12	-0.326	-0.221
train_133	1	1	-0.536	0.733	-0.55	0.688	-1.64	0.741	1.2	-0.879	-0.128	-0.511	1.61	1.53	0.92	-0.707	0.279	-0.75	0.359	1.34	0.198	0.921	0.901	-1.54	-0.357	1.14	0.554	-1.12	-0.427	-0.212	2.03	0.394	0.435	-1.27	1.14	1.11	1.54	-0.587	-0.702	0.699	-0.557	0.682	0.184	-0.763	0.226	0.0108	0.105	-0.385	-1.82
train_134	1	0	-1.84	-1.42	-0.473	0.84	0.948	2.58	0.292	0.085	-0.233	0.202	1.03	0.749	-0.0226	0.983	1.17	0.522	-0.1	-1.25	0.44	-0.503	0.751	-0.176	0.612	0.872	0.476	-0.61	1.82	0.307	-1.26	0.898	-0.37	0.952	0.265	0.298	-0.423	1.33	0.969	-0.66	2.13	1.23	-1.68	-0.193	-1.26	0.0587	0.091	-1.11	-0.795
train_135	0	1	-1.77	-0.00919	-0.717	-0.896	0.138	-1.21	1.81	-0.773	-0.934	0.376	-0.0798	-1.04	-0.462	0.284	1.21	0.787	-1.11	0.671	-0.486	-1.6	0.156	0.299	-0.396	1.54	-0.33	-0.037	-0.796	1.02	0.456	-1.09	-0.934	0.588	0.601	-2.98	0.866	-0.366	1.43	-1.06	-0.316	-0.69	1.27	-0.649	-1.48	-0.157	-0.0957	-0.633	0.667
train_136	0	1	-0.224	-0.759	2.22	0.707	0.142	0.492	1.76	1.11	0.36	1.29	-1.16	-1.12	0.632	-1.33	0.687	0.874	0.442	0.765	1.86	-0.407	-1.08	1.54	-0.209	0.246	-1.85	0.0494	-0.547	-0.884	-1.06	1.04	-1.26	-0.202	0.705	1.22	-0.152	0.482	0.532	0.841	-0.0388	-1.33	-1.51	0.134	-0.77	1.38	0.773	-1.05	-0.18
train_137	1	0	2.16	0.76	-0.0511	1.23	0.0483	-0.171	0.796	0.793	1.6	-0.613	-0.516	1.91	0.903	0.0978	1.38	0.465	-0.955	-0.0243	-0.357	-0.219	-0.799	-1.02	1.05	-0.181	0.927	-1.39	-1.09	1.58	-0.275	1.21	0.574	-1.46	-0.99	1.62	0.578	1.78	0.0109	1.74	-0.734	-0.207	0.965	0.788	-0.927	-0.925	0.223	-0.515	0.627
train_138	1	1	-0.349	-1.11	1.18	0.697	-0.246	0.427	2.31	-0.2	0.434	0.145	0.271	0.767	-0.758	-0.18	0.436	0.627	-0.512	1.67	0.0287	-0.149	0.782	0.651	0.856	-0.152	-0.805	0.392	-0.668	0.0891	0.14	-1.2	0.816	-0.455	0.769	2.23	-0.334	0.254	-0.952	-0.917	-0.197	1.72	-0.0859	1.08	-0.183	1.16	-0.00163	-0.334	-0.183
train_139	1	1	1.73	1.34	0.343	0.99	0.26	-0.142	-0.28	0.115	0.923	2.01	0.602	1.51	-0.361	0.0488	-0.359	0.198	0.936	1.51	0.882	0.18	-0.135	-1.13	2.11	-0.641	2.11	1.05	0.34	2.34	0.835	1.13	0.812	0.391	1.06	1.73	0.404	0.991	2.15	-0.867	0.146	1.41	2.41	1.18	1.51	0.264	1.08	-0.139	2.86
train_140	1	1	-0.9	-0.915	0.309	0.721	0.562	0.315	0.672	1.63	-1.05	-0.439	0.139	1.19	0.16	-1.16	-0.0447	0.133	0.904	1.05	-0.917	1.95	-1.73	0.164	-0.185	-0.201	-0.000352	-0.657	-1.07	1.4	0.964	0.629	-0.506	0.824	1.17	-0.47	-0.00201	1.9	1.29	0.32	0.291	1.58	-0.64	-0.752	-1.44	-0.827	-0.624	-0.212	-0.11
train_141	1	1	0.932	-0.546	1.78	1.08	1.11	0.888	0.362	2.44	2.41	-0.653	1	0.544	2.56	-1.22	-0.224	1.22	1.12	1.34	1.45	0.446	1.85	0.103	0.0578	0.171	-0.781	1.5	-0.192	-1.12	0.989	0.306	1.73	1.44	2.02	-0.529	-0.646	2.71	-0.532	0.0574	1.61	0.0159	-0.552	0.105	1.4	0.542	-0.822	0.929	2.06
train_142	1	1	-1.71	-0.6	1.12	0.365	0.00945	-0.627	0.8	0.856	-0.14	0.906	0.669	-0.778	0.783	-1.87	-1.07	0.685	1.2	0.356	-0.766	0.218	1.61	-1.42	-0.223	1.31	1.15	0.476	1.26	-0.678	-0.134	-0.0568	1.16	2.94	1.22	0.794	0.901	-0.0263	-1.25	1.26	0.893	0.0952	0.974	-0.233	-0.56	-0.513	-0.822	-0.278	0.203
train_143	0	1	0.597	1.54	-0.0382	1	-0.0776	1.32	0.812	0.536	0.781	-0.236	-0.544	-1.45	-0.097	0.469	1.14	-0.582	1.14	1.11	0.853	1.01	1.48	2.32	-0.458	-0.516	-0.0273	-1.48	-0.701	-0.19	0.861	-0.117	0.431	-1.14	0.00818	0.0407	0.18	0.196	-0.347	1.75	0.362	-0.889	1.13	-0.654	2.45	0.533	0.86	-0.0378	3.04
train_144	0	1	0.803	-0.166	-0.58	-1.16	0.18	-1.35	-1.18	-0.226	-0.918	0.604	-1.18	-1.16	1.31	-0.22	0.438	-0.85	-0.791	1.05	1.15	-0.579	0.652	-1.02	0.364	1.99	-1.5	0.606	-0.606	-0.671	1.5	1.46	0.108	-0.952	0.298	-1.36	-3.72	0.0902	0.447	-0.0763	-0.0435	2.17	0.415	0.19	-0.254	0.374	-2.23	-0.596	-0.989
train_145	1	1	1.14	-1.47	0.653	-0.00334	0.49	0.442	0.594	-0.485	-0.102	-1.62	0.222	-0.109	-0.638	0.625	-0.896	0.588	0.0931	1.82	1.47	-0.492	1.82	-0.104	0.64	-0.208	-0.792	0.991	1.03	1.36	0.53	0.0338	0.755	-0.096	0.334	-0.515	1.24	0.75	0.712	0.597	1.61	-0.431	2.31	-0.505	0.641	0.00829	-0.289	1.49	-0.895
train_146	0	0	-1.42	-2.12	-1.12	-0.516	-0.38	0.51	-1.13	-0.703	-1.19	0.358	-1.01	-1.78	-1.43	0.122	-0.387	-0.998	-0.929	-1.36	0.225	-1.03	-2.4	-2.61	-1.57	-1.59	0.428	-0.0135	-1.64	-0.744	-0.092	-2.36	-2.13	-1.53	-0.571	-1.45	-1.12	-1.38	0.43	-1.87	-1.93	-3.19	0.148	-0.877	1.35	-0.398	0.413	0.318	-2.17
train_147	0	1	-0.497	2.68	-1.25	-0.399	-0.0716	0.409	-2.2	0.881	-0.351	0.0555	-0.677	-0.482	0.0495	-0.832	-0.475	-1.59	0.34	0.13	1.04	1.16	-1.16	0.556	0.336	1.22	0.205	0.549	-0.0364	-0.296	0.0404	0.133	-2.95	-2.19	1.25	-0.163	-0.487	-0.184	0.512	0.461	0.385	1.25	-0.894	-0.0524	0.318	1.22	-0.466	-0.81	-0.171
train_148	1	0	0.869	-0.502	-0.655	0.289	0.773	-0.413	1.48	-2.52	0.893	-0.504	0.638	-0.162	0.772	0.294	0.148	0.000597	-0.829	0.683	0.629	-0.41	-0.705	-0.25	-0.104	0.29	1.36	-0.443	-0.635	1.39	-0.982	-0.199	0.337	-0.857	0.841	0.771	0.0391	0.492	-1.38	1.32	-0.313	1.65	-1.52	0.892	0.408	-0.511	0.586	0.693	-2.4
train_149	0	1	-1.11	-2.01	0.0379	-0.24	0.353	0.626	-0.565	1.37	0.915	1.58	-0.0371	-1.61	-1.14	-0.387	0.916	-0.435	-0.501	1.28	-2.1	0.597	0.684	-1.39	-0.57	-1.43	0.415	0.682	-1.92	0.107	-0.189	-0.718	0.0922	-0.05	1.49	-0.335	-0.534	-0.425	0.304	-0.861	0.795	0.16	0.337	0.216	-0.871	1.01	-0.93	-0.428	-0.337
train_150	0	0	0.502	0.423	-2.58	-2.13	-0.598	-0.305	0.26	-0.117	-2.21	2.27	1.52	-1.54	-0.0695	1.39	-0.183	-0.889	0.839	-0.912	2.07	0.214	-1.61	-0.0649	-1.26	-1.18	-0.847	-0.789	-0.061	-0.388	-2.13	-1.23	-3.14	-0.085	-1.35	-1.2	0.506	1.55	-0.152	0.39	-0.0791	-0.512	-0.263	-1.5	-0.871	-0.0479	-0.387	-1.43	0.411
train_151	0	0	1.03	0.284	-1.15	0.36	0.521	-0.402	-1.03	0.152	-1.11	-0.277	-0.217	-1.37	-1.47	-0.138	-0.218	-0.557	-0.78	-0.267	0.512	-0.0535	-0.151	-1.08	0.344	0.0277	-0.783	-2.56	-0.187	0.417	-2.74	-1.16	0.15	-1.78	-0.635	-0.617	-0.71	-0.884	1.09	-0.245	-1.7	0.507	-0.748	0.302	-2.11	-1.28	-1.47	-0.103	0.63
train_152	0	1	0.207	0.662	0.739	-0.716	-0.254	1.22	0.491	0.237	-0.261	1.56	0.889	-1.18	0.804	-0.00201	-0.208	-0.449	0.229	1.27	0.291	1.71	1.39	1.19	-0.271	0.272	-0.112	2.03	-0.748	1.58	0.36	-0.867	0.84	-2.6	-0.0644	0.0403	-0.111	-0.0159	-0.0903	0.204	-1.19	-0.646	-0.188	-1.09	0.0905	-1.44	-0.776	0.836	-0.398
train_153	0	0	-1.25	-1.52	-2.21	-3.45	0.103	-1.23	-1.23	-0.142	-0.304	-1.55	0.0667	0.352	0.496	-0.929	-1.18	-1.66	0.0977	-0.626	0.0459	-1.75	0.263	-0.311	-2.44	-0.38	-1.22	-1.2	0.311	-1.31	-0.38	-0.508	0.471	0.188	-0.0887	-1.02	-0.832	-1.43	-1.11	0.752	-1.8	-1.19	-0.593	0.158	1.43	0.138	-0.372	-1.77	-1.72
train_154	0	0	-0.833	-1.22	0.289	0.46	0.482	-0.421	0.619	1.01	-1.56	0.213	-0.814	0.585	-0.274	0.689	-1.37	-1.25	-1.24	-0.475	-1.37	0.263	0.113	-0.901	-1.47	0.782	-0.0797	-1.39	0.544	-1.21	-0.0568	-2	-2.49	0.252	-0.292	-0.192	0.214	-0.87	-0.428	0.223	-1.62	-0.679	-1.45	-1.19	-1.17	-0.617	0.00045	-2.08	1.08
train_155	1	1	-0.522	0.62	2.22	0.609	1.34	-0.892	0.116	1.39	0.361	0.858	0.188	1.26	1.69	2.3	0.0596	0.621	1.02	-1.77	0.642	0.628	0.838	1.01	0.559	0.154	0.944	0.572	0.783	-1.42	-2.8	-0.435	0.37	0.259	-0.909	2.83	0.765	0.414	-0.571	0.00957	0.866	-0.385	1.21	1.73	0.986	-0.608	1.05	-1.08	0.569
train_156	1	0	-1.9	-0.0161	-0.318	-1.58	-0.456	-0.871	-0.0765	-0.739	0.264	0.116	-0.6	0.56	-0.478	-0.682	-1.17	2.74	0.0195	0.065	-0.497	-0.672	-1.81	-0.736	0.291	-0.0957	-1.12	-1.26	-0.598	0.0315	-0.00945	-1.57	-0.33	-0.56	-0.938	0.151	-1.37	-0.546	-0.577	-1.65	-0.00639	0.693	0.0833	-0.309	-0.00615	-0.361	1.85	1.22	0.128
train_157	1	0	-0.5	-1.79	-0.258	-0.885	0.525	-1.54	0.321	-0.415	0.734	0.947	1	-1.36	-0.924	0.227	-0.344	-1.76	-0.162	-1.26	0.719	0.345	-0.868	-0.377	1.28	-2.21	-0.117	0.318	-0.233	-0.995	0.118	-0.238	-0.0947	0.829	-0.333	-0.17	-0.39	0.282	-1.31	0.236	-1.63	0.45	0.87	-3.08	-0.949	-0.0285	-0.13	-0.0823	0.946
train_158	1	0	0.859	-0.012	-1.13	-1.64	0.285	-1.6	-0.0664	-0.42	0.532	0.364	0.664	1.26	2.73	1.34	-0.715	-1.46	0.615	0.596	-1.28	-0.216	0.0554	-0.47	-1.54	-1.7	0.208	-1.36	-0.176	0.0158	0.294	-0.209	0.244	-1.31	-0.214	1.91	0.348	-1.16	-0.184	-0.632	1.2	-1.37	0.561	1.33	-0.567	-0.986	-0.58	1.32	-1.28
train_159	0	0	0.174	-0.0333	0.312	-0.116	1.05	-1.96	-1.49	0.496	-0.883	-0.626	0.86	-0.288	1.21	0.423	-0.553	-1.29	-0.991	1.02	0.856	0.0549	0.648	-0.074	-1.64	-1.64	0.626	0.5	0.287	-1.09	-0.18	0.744	-0.393	-0.44	-1.33	0.676	1.37	-0.665	1.04	-0.344	0.784	0.233	-0.0132	-0.138	0.896	-1.04	0.708	-0.282	0.79
train_160	0	1	0.79	0.315	0.411	-0.658	-0.485	0.32	0.153	0.979	-1.59	-0.889	-0.504	-1.09	-0.938	0.324	-0.685	0.264	1.04	-1.88	0.207	0.201	1.62	0.184	-1.73	-0.965	-0.736	1.68	0.691	-0.124	-0.784	0.695	1.1	0.34	0.696	0.246	-0.859	-0.0356	-0.376	-0.234	1.5	-0.284	0.349	-0.8	2.36	-0.546	-0.949	1.22	-1.77
train_161	1	0	-0.183	-0.515	0.149	-0.938	-0.0247	-0.657	0.102	-1.29	-1.91	-0.818	-0.334	-0.962	-1.28	-0.32	-0.00775	-1.01	0.148	0.14	0.0989	-1.5	-1.32	-2.43	1.3	-2.4	-0.962	0.614	-1.9	0.419	-1.63	-0.49	-0.677	-0.873	0.552	-0.0941	1.08	0.214	-1.71	-0.136	-1.01	-1.41	1.27	-0.2	1.03	-1.76	-1.25	-2.17	0.356
train_162	0	0	-1.1	-1.37	-1.22	-1.25	-1.58	0.175	-0.0584	0.624	-0.596	-0.812	-0.673	-0.000596	-1.03	-0.333	-2.01	-0.141	-0.394	1.18	-1.11	0.115	0.154	2.12	-0.148	-1.19	-0.247	0.419	-1.2	-3.66	-0.32	-0.457	-0.151	-0.481	-1.44	-1.24	0.453	-0.384	0.337	-0.688	0.62	-0.909	-0.416	0.882	-0.344	0.0296	-0.667	-0.208	-0.103
train_163	0	1	-1.25	-0.37	-1.2	1.27	-1.83	-1.92	1.21	-0.46	-0.342	-0.427	-0.385	0.153	0.254	-0.0762	-0.636	0.677	0.243	-0.0995	-0.191	1.02	0.109	1.72	-0.932	1.09	-1.45	-0.875	0.935	-0.0969	-0.365	-1.73	-0.133	0.299	-1.44	0.317	-2.93	-1.12	1.29	-0.75	-0.0984	-0.805	1.93	-0.735	-1.13	-0.0734	-0.238	0.634	-1.71
train_164	0	0	-0.738	-1.98	0.365	-1.65	1.57	-0.16	-0.556	-1.44	-2.09	-1	0.0464	1.24	-0.247	-0.431	-0.0115	-1.06	0.317	-1.23	-1.09	1.31	-0.198	-1.62	0.212	1.24	1.43	-0.0579	-1.18	-0.321	-1.75	0.556	-0.496	-0.903	-1.19	-0.536	0.287	-0.133	-0.619	0.212	-0.549	-0.11	0.823	0.201	-0.0607	0.641	-1.82	-0.976	-0.198
train_165	1	1	1.09	0.28	0.397	-0.201	0.0941	-0.0322	-1.59	-0.363	2.03	1.19	1.81	1.37	0.75	1.08	-0.0348	0.168	0.558	0.348	1.54	-0.851	1.34	-1.61	0.38	-0.074	1.84	-0.0266	1.4	0.149	0.0783	0.668	1.13	1.37	1.79	1.67	-1.21	-0.406	0.345	-1.54	1.67	1.86	0.945	-0.281	-1.42	0.965	2.14	0.546	2.61
train_166	0	0	-0.265	-1.75	-1.37	-1.61	1.03	0.549	0.289	-0.115	0.182	-1.35	-0.632	-0.746	-1.73	-3.02	1.03	-0.117	-0.585	-0.757	-0.924	1.52	-0.282	-1.99	1.29	0.152	-0.75	-0.362	-2.4	-0.603	-1.38	-0.714	-1.2	-0.911	1.92	0.177	-0.388	0.602	-0.515	-0.962	-0.0403	-0.52	-1.93	-1.39	0.129	-0.435	-0.856	-0.798	0.411
train_167	0	1	-1.1	0.428	-1.23	0.983	-0.0732	-1.28	1.56	0.222	0.967	1.21	-1.25	0.208	0.0534	-0.632	-1.56	-1.26	1.36	1.28	-0.532	0.219	1.93	-1.75	-0.312	1.59	0.272	1.51	-0.593	0.0681	-0.829	-0.0428	-1.96	-0.247	-1.3	1.27	-0.694	-0.0167	-1.45	-0.115	-0.845	0.698	-0.411	0.764	1.17	-0.951	0.251	-1.17	-0.163
train_168	0	0	0.292	-2.12	-0.145	-0.759	-1.96	0.374	0.0873	-2.07	-1.78	-0.983	-0.785	-0.567	0.166	-1.06	-0.623	-1.19	-1.44	-0.968	-1.33	0.146	-0.599	1.12	-1.82	0.0677	0.84	-1.55	-2.5	-1.68	-1.15	-0.453	-2.25	0.914	-1.38	-1.67	-0.366	-0.526	-1.06	-1.07	1.17	-0.617	-1.3	1.85	0.232	-3.08	-0.088	-0.957	0.533
train_169	0	1	-0.925	-1.14	0.845	-0.405	0.224	-0.374	0.18	-0.968	0.29	0.323	-0.345	-1.03	-1.59	-0.768	-0.245	0.955	0.986	0.165	0.0527	0.583	-0.0681	0.337	-0.691	0.497	-0.147	-3.19	0.917	0.215	0.0264	-1.64	-0.238	-1.27	-0.624	0.914	-0.649	-0.396	1.3	-1.94	-0.253	-0.0847	-0.448	2.12	0.719	0.198	-0.828	0.866	0.118
train_170	0	1	-0.321	-0.991	1.84	-0.698	0.931	1.52	0.0822	1.65	-1.15	-0.639	2.02	0.961	-0.75	-1.27	0.167	-0.639	-0.207	0.512	0.293	0.361	-0.416	-0.141	-1.7	-0.253	-0.659	0.63	1.36	2.22	-0.361	-0.951	0.517	-0.927	0.161	-1.08	-1.2	-0.265	0.0284	-0.308	1.07	-0.496	-1.9	-1.28	-0.928	0.135	0.312	-0.772	0.637
train_171	1	1	-0.896	1.26	0.174	-1.39	0.351	0.432	0.503	-0.74	0.95	-0.364	-0.388	-0.0313	1.47	0.126	1.17	1.16	-0.652	0.0319	0.917	-0.0493	1.04	-1.14	0.546	0.8	0.498	2.24	0.984	2.22	0.708	0.15	2.06	1.2	-0.249	0.359	-0.595	2.44	0.142	0.801	-0.164	1.02	-0.195	1.26	1.53	0.373	1.37	1.7	-0.422
train_172	0	1	1.27	0.706	0.326	0.229	-2.12	-0.784	-0.395	-2.19	-1.25	1.33	-2.49	0.375	0.3	1.69	-0.366	-0.531	0.0905	0.561	0.192	-0.184	-1.58	0.606	-0.551	-0.208	-1.88	-1.4	-1.12	1.13	-0.0278	-1.03	0.662	-0.101	1.46	-0.397	-1.17	-0.647	-2.13	0.512	-0.803	-1.37	-0.139	-0.969	-1.55	-1.37	0.363	1.43	1.49
train_173	0	0	-2.29	-1.15	-0.622	-1.25	-0.434	-0.253	-1.52	0.0391	-0.972	-2.38	-1	-1.3	-1.47	-0.603	-0.351	0.165	-0.195	1.13	0.354	0.404	-0.646	-0.491	0.338	0.702	-0.328	-0.862	-1.3	-1.53	0.578	-0.13	-0.777	-0.623	-0.277	-0.724	-0.396	-1.1	-1.78	-0.498	-1.28	-0.511	-0.0468	-0.991	0.302	-0.428	-1.35	-0.248	-0.701
train_174	1	0	0.941	1.22	0.999	2.28	-1.08	-0.173	0.288	-0.183	-0.0618	-0.287	0.119	-0.196	-1.8	0.907	-0.204	-0.944	-1.09	1.27	0.984	0.615	-0.335	0.334	0.675	0.747	0.86	-0.718	0.0757	0.00555	-1.32	-0.239	0.968	-0.933	-0.724	2.15	-0.248	-0.271	-2.09	1.28	-0.0151	-0.0105	1.24	0.253	0.179	-0.345	0.272	-0.521	0.486
train_175	0	1	0.0359	-0.592	1.04	1.08	0.263	-0.271	-0.0037	0.562	0.652	0.993	0.916	-1.03	0.249	0.792	0.0898	-0.405	-1.31	-1.03	-0.283	1.17	-0.566	1.37	0.416	-0.319	0.942	0.275	0.453	-1.42	0.0105	-1.31	-0.724	0.161	-0.528	0.898	-0.376	1.55	-0.209	-0.591	1.4	1.78	-0.329	1.36	0.46	0.812	1.11	-1.06	0.408
train_176	0	1	-0.528	0.111	-0.914	0.161	0.65	0.459	-0.0346	-0.871	-0.462	0.792	0.308	-1.43	0.148	-0.584	1.82	-0.753	0.0507	1.41	-0.447	-2.32	1.86	0.682	0.737	-1.83	-1.06	-0.567	1.75	0.912	0.886	1.31	-1.51	0.49	-0.091	1	0.439	0.184	-0.482	-0.459	-0.323	-0.139	0.337	1.04	-0.721	0.627	-0.276	-0.267	0.0612
train_177	1	0	-1.2	0.0739	-0.798	0.0436	0.0293	0.384	-1	1.39	1.63	0.165	-0.189	-1.05	-0.267	0.0798	-0.588	1.23	0.254	0.376	-0.497	-0.798	0.212	-0.0406	-1.12	0.0197	-0.898	0.25	-0.95	-0.0139	-0.383	-0.0587	-1.12	-1.03	-0.44	0.553	0.987	0.2	0.9	0.668	-0.77	1.39	-1.27	0.352	0.761	-0.124	0.503	-0.391	-0.94
train_178	0	1	-1.1	-0.597	0.481	-0.33	-0.237	-0.159	1.56	1.11	0.927	-0.734	-0.398	1.82	-0.823	-0.47	-1.2	-1.6	-1.68	-0.429	-0.833	0.519	-0.338	-0.605	0.21	-1.06	-0.111	-0.293	0.264	0.192	0.9	-0.448	-1.22	0.0593	0.418	-0.68	1.03	0.312	1.38	-0.95	0.37	1.2	-0.66	-0.753	-0.639	-0.031	-0.837	1.38	-0.016
train_179	1	1	-0.213	1.49	0.405	0.291	-0.296	-0.577	-0.00113	1.59	1.45	1.54	-0.753	-0.397	0.288	1.8	1.18	0.624	1.07	0.77	0.492	-0.283	1.15	-0.153	0.668	0.821	1.49	1.43	0.776	1.04	0.763	-0.231	0.342	1.38	0.87	1.03	-1.05	0.832	1.1	1.1	1.45	1.13	1.27	0.258	1.62	2.52	-0.442	-0.684	0.132
train_180	1	0	-0.011	0.0834	0.333	-0.812	-0.524	0.11	-0.46	0.0656	-1.1	-0.978	-0.312	1.2	-1.39	0.926	0.63	-0.359	0.373	0.475	0.997	-0.0454	-0.584	0.841	-0.128	0.706	0.504	1.6	0.0564	-0.63	0.562	0.266	1.44	0.128	0.923	0.655	0.534	2.35	-0.531	0.575	0.0544	-0.0103	0.522	-0.729	0.108	1.87	-1.97	0.188	1.26
train_181	0	0	-1.11	-1.17	-0.949	-0.797	0.676	-1.33	-1.05	-0.841	-0.363	-0.422	0.487	-1.73	0.293	-1.88	-0.403	-0.222	0.278	-1.55	-0.515	-1.84	-1.51	1.24	-0.502	-1.87	0.485	-1.24	-1.78	-1.05	-0.107	-0.56	-0.879	0.159	-2.03	-1.51	-0.148	-2.93	1.14	0.0803	0.116	0.0431	-0.746	-0.62	-0.581	-0.59	-2.03	-1.09	-0.885
train_182	1	1	0.0717	0.753	0.479	0.482	1.04	0.857	0.798	0.118	0.898	0.759	1.67	3.22	0.349	1.56	1.02	0.15	-1.11	2.17	0.462	0.374	0.0916	1.85	0.0128	0.717	0.91	1.12	-0.539	-0.539	0.749	1.45	-0.464	1.2	0.346	0.435	0.665	1.73	-0.527	0.921	-1.23	-0.218	0.551	0.537	0.988	-1.44	1.03	0.923	0.782
train_183	0	0	1.81	0.63	0.0167	-1.64	-0.122	-0.18	-0.395	0.0641	0.639	0.256	-0.0649	-1.93	1.76	0.23	0.599	-0.785	-1.31	-0.911	-0.339	-0.734	0.0422	1.18	-1.92	-1.66	0.522	0.201	1.07	-2.02	-0.0732	-1.05	-1.77	-0.734	-0.751	-1.41	0.214	-0.161	0.0478	1.52	-0.508	0.344	-0.644	-0.271	0.621	0.338	0.621	-0.834	0.273
train_184	1	0	0.379	0.251	0.188	-0.449	-1.83	2.25	-1.72	-0.671	1.38	1.34	0.276	-0.693	0.678	-0.356	-0.22	-0.647	-0.479	-0.617	-0.844	-1.63	-0.858	1.22	0.413	-0.276	0.249	-0.621	-1.01	0.471	0.677	0.163	0.628	-1.46	0.766	0.667	0.34	-0.858	-0.601	1.14	-0.159	0.362	-1.9	-0.486	0.748	0.328	0.542	0.546	-0.406
train_185	0	1	0.24	0.408	-0.511	-0.454	-0.438	-0.189	0.724	0.0863	-0.0737	0.279	-0.155	-1.01	0.887	1.25	0.84	0.164	-0.859	1.54	0.205	-0.528	-0.09	0.788	-0.365	0.805	1.98	0.929	-0.341	0.725	0.895	-0.545	0.578	-0.079	-0.889	0.234	-0.232	-0.893	-0.312	-0.541	0.198	-0.436	0.00353	-0.344	-0.051	0.0964	0.626	-0.538	-0.751
train_186	0	1	-0.673	0.436	2.22	0.0349	-2.05	0.224	0.531	0.57	-0.911	1.34	-0.0544	1.63	0.756	1.09	0.996	0.364	-0.279	-1.48	0.83	0.103	0.916	0.604	0.837	-0.78	0.554	-0.326	0.643	0.688	0.902	1.98	0.156	-0.589	-0.445	-2.14	-1.75	0.0489	1.28	-0.381	-0.0266	0.182	-0.311	0.917	-0.518	-0.0844	-0.258	-0.293	-0.87
train_187	1	0	-0.897	1.02	0.36	-0.606	0.767	0.558	-0.173	-1.17	-0.286	-1.45	0.682	0.647	0.216	-0.0527	-0.143	0.82	1.63	-2.12	-0.552	-0.582	-0.386	-0.572	-0.991	-0.971	-0.394	0.425	-0.638	-1.15	-1.58	-1.4	-0.147	-0.206	0.585	0.505	0.73	1.22	2.49	0.0122	-2.22	1.57	0.0679	0.641	0.16	-0.454	-0.515	1.41	1.36
train_188	0	1	0.208	0.256	-0.387	-1.06	-0.414	0.311	-1.17	0.864	-1.26	0.127	-0.892	-0.569	0.641	0.00318	-0.52	-1.27	-1.7	-1.23	0.17	-0.948	1.13	0.222	-1.41	-1.25	0.358	-0.188	0.369	0.137	-0.739	0.694	-1.4	-0.526	-0.369	-1.24	-0.383	0.0974	1.04	-1.13	-1.28	-0.554	-0.309	-0.827	0.507	-2	1.1	-0.116	-1
train_189	1	0	2.19	-0.519	-0.542	-0.452	0.325	-0.987	-0.356	-1.09	-0.233	-1.05	-0.91	-0.714	0.131	-1	1.05	-2.04	0.0522	-0.132	-0.343	0.301	-1.55	0.539	-0.688	0.353	-0.41	-0.505	-0.128	0.477	-1.4	-0.229	-0.215	-0.438	0.388	-0.327	-0.553	-1.83	-0.866	-1.57	0.613	-1.36	1.49	-1.17	-0.303	-0.363	-0.552	-0.68	0.383
train_190	1	0	-0.346	0.379	0.132	0.101	0.857	0.618	0.986	-1.51	-0.573	-1.15	1.14	2.09	-0.366	-0.413	0.949	1.25	-1.56	-1.35	0.667	-1.14	-1.48	0.478	0.991	0.151	-0.0179	0.877	-0.0197	-1.14	-1.06	-1.12	0.854	0.938	0.697	-1.94	-1.73	-0.411	-0.487	-0.449	0.844	0.0173	-0.31	0.998	-0.51	1.52	2.12	1.18	-1.79
train_191	0	1	-1.09	-0.916	0.662	0.0977	-0.585	0.379	-1.2	-1.17	-1.66	-0.416	-1.03	-0.191	1.66	0.287	-1.06	-0.132	0.324	0.26	-0.348	-0.623	0.759	-0.0446	0.992	1.11	-0.0279	0.316	0.101	-0.154	2.22	1.07	1.94	0.501	-0.334	1.51	0.292	1.39	-0.627	1.49	1.39	-1.84	0.0382	-0.29	-0.652	0.286	0.137	0.365	0.145
train_192	1	0	1.81	0.489	0.224	-0.215	0.19	1.73	1.31	-1.96	0.526	-0.403	-0.917	0.471	0.0464	-0.319	1.13	1.03	-0.0383	0.4	2.03	-0.262	0.0397	0.117	0.942	1.26	-0.277	-0.591	-1.01	1.4	-0.708	0.653	-0.24	1.12	-0.208	0.0129	2.06	0.859	0.426	-0.2	0.184	0.0459	0.292	-1.01	1.01	0.206	1.04	0.779	0.432
train_193	0	0	-1.06	0.183	1.3	0.731	-0.455	0.407	-2.72	-1.47	-0.842	-0.281	-0.398	1.06	-0.0542	-1.04	-0.466	-1.35	-0.51	-0.971	0.251	0.315	0.199	-0.135	-2.4	0.415	0.192	-1.35	0.552	-0.45	-0.0827	0.389	-0.125	-1.29	-0.983	-0.322	0.00512	-0.0458	-0.782	-0.0399	-0.453	0.345	-0.812	-0.785	0.903	-0.331	-0.353	2.1	-1.94
train_194	0	0	-0.402	0.338	-1.93	0.0847	-1.56	-1.22	-0.0886	0.212	-0.364	-0.251	-0.156	-0.439	-0.424	0.00602	0.386	-0.479	-1.04	-1.54	-0.434	-0.0265	-2.37	0.623	0.671	-0.0225	-1.45	-1.72	-0.983	-0.982	1.28	-0.691	-1.74	0.918	-1.12	-1.91	0.338	-0.0818	0.346	-1.29	-1.12	-0.889	-0.149	-1.17	0.976	-1.62	1.6	0.539	0.269
train_195	1	0	-0.716	-0.766	-0.995	-0.362	2.27	1.15	-0.394	0.942	-1.82	0.0347	0.229	1.32	1.66	0.53	-0.48	-0.207	-0.0421	-1.12	-1.21	-1.53	-1.38	-1.23	-0.405	-0.118	0.961	0.625	0.598	-0.43	-0.351	1.02	-1.11	0.147	0.159	0.0267	-1.18	1.33	-0.158	-0.449	-0.262	0.18	-2.06	0.807	-2.86	-0.387	0.0991	1.03	-0.843
train_196	0	0	0.0947	-0.323	-2.82	-1.28	0.0268	0.742	-3.78	-0.334	-1.16	-0.665	-0.766	-2.18	-1.64	-1.14	-1.24	-0.448	-1.5	-0.779	-1.4	-1.86	-0.51	0.799	0.0226	-1.47	-0.494	-1.36	-0.00489	-0.391	-0.813	-0.564	-1.93	-0.222	1.18	-0.542	-1.65	-0.405	-0.364	-0.602	-0.937	0.361	1.62	-1.61	1.36	-0.274	0.661	-0.238	0.832
train_197	1	1	0.992	-0.0604	0.879	-1.62	2.2	-0.0873	-0.111	0.838	0.421	0.212	2.07	0.22	1.12	1.45	0.000578	0.981	0.295	0.543	-1.07	-0.161	0.242	-1.46	-0.144	-0.083	1.01	-1.54	0.678	-0.288	0.599	0.96	-0.693	1.38	1.21	1.22	0.101	-2.43	0.117	2.18	1.22	0.811	-1.16	-0.748	-1.07	0.051	-0.712	1.39	0.785
train_198	0	1	-0.888	-0.00784	1.4	0.936	1.75	-2.26	-0.661	-0.558	-0.295	0.194	0.0844	-1.54	-0.0462	-1.88	0.661	1.17	-0.57	-0.927	1.72	-2.07	0.229	0.852	-0.0836	-0.17	-0.271	0.708	-1.17	0.775	0.377	1.35	0.686	0.398	0.0197	-0.0657	-0.985	0.442	-0.0721	0.545	-1.03	-2.44	-0.58	0.0744	1.81	0.779	-0.0956	-1.44	-0.879
train_199	1	0	0.724	0.243	1.18	1.5	0.595	0.0838	-1.26	-0.34	-0.21	0.29	0.605	0.394	1.08	-0.659	-1.59	0.136	-0.958	-1.11	-1.53	-0.678	0.0724	0.116	-0.42	1.82	1.15	0.12	1.25	0.979	-0.771	0.338	-0.614	0.407	-1.27	0.952	-0.18	-0.463	-2	1.44	0.295	-0.622	-0.923	0.156	-0.193	1.13	-0.0419	0.432	-0.913
train_200	1	1	0.748	-0.605	0.525	-0.453	-0.258	1.61	0.328	0.807	2.33	1.72	1.15	0.408	-0.292	0.438	2.36	1.71	0.749	1.44	0.86	0.451	0.874	-0.133	0.93	-0.183	0.136	1.04	1.31	0.369	0.8	0.592	0.982	0.551	-0.0311	0.891	0.461	0.55	1.6	0.959	0.474	1.11	-0.0641	0.49	1.24	1.19	1.84	1.4	1.07
train_201	0	1	-1.01	-0.556	1.73	-1.08	-0.703	-0.227	0.151	2.15	-0.0775	1.11	1.94	0.721	0.319	1.51	0.373	0.209	0.81	0.69	1.51	0.47	-1.3	-1.46	2.37	0.805	0.421	1.03	-0.788	-0.138	1.94	-0.361	-0.0203	1.21	-1.4	0.158	0.148	0.193	0.121	0.96	1.38	-0.0873	0.784	-0.324	0.661	-0.517	-0.768	-0.485	-0.821
train_202	0	1	0.189	-0.828	0.189	-0.18	-0.0321	0.0654	0.597	0.783	0.863	-0.523	0.0616	0.759	0.722	0.344	-1.1	-1.04	0.977	0.59	0.018	-1.01	0.386	0.88	0.79	-1.05	0.98	-0.645	0.147	-1.41	0.622	2.46	0.0829	0.3	0.566	-0.413	1.68	0.0956	1.15	1.65	0.0869	-1.09	0.557	-0.867	1.2	0.324	0.0743	1.4	0.298
train_203	1	0	0.838	0.295	-1.01	0.267	0.572	0.5	0.202	-0.626	0.08	-0.562	-2.76	0.463	1.01	1.35	-0.232	-1.12	0.623	0.227	-0.813	0.735	-0.237	0.605	-0.107	-0.0495	-2.32	-0.435	-2.51	-1.11	1.29	-0.753	0.463	0.343	0.873	-0.323	0.782	1.44	-0.211	0.131	-0.249	-1.18	1.09	-0.831	-1.63	0.536	-0.79	-1.38	1.44
train_204	0	0	-0.511	-1.25	-1.28	-0.837	-0.901	-1.59	-0.293	-1.23	-0.486	-2.28	-0.523	-1.8	-0.285	-2.15	-0.739	-1.53	0.199	-0.349	0.586	-0.517	-0.532	-0.87	-0.368	-1.59	-1.79	-0.0116	-0.427	-0.311	-2.04	-0.223	-1.55	-0.393	-1.76	-0.615	-0.156	0.264	-1.69	-0.478	-1.38	-1.48	-1.3	-0.513	-0.906	-0.236	-1.76	0.136	-0.452
train_205	0	1	0.809	-0.493	0.59	0.0986	0.0514	0.0149	0.284	-0.785	0.0912	-0.869	-0.562	-1.45	-1.28	-0.418	-0.955	0.397	-0.444	0.119	0.708	1.47	-0.213	0.00631	-0.523	-0.0854	-1.31	-0.142	-0.884	-0.653	0.0492	-0.207	0.623	-1.41	0.159	1.13	0.146	-0.132	2.36	0.533	0.237	-0.141	0.214	0.448	0.1	0.51	-0.148	-1.36	-1.37
train_206	0	1	1.33	1.08	-0.696	0.691	-0.0502	-0.17	0.47	-1.06	0.259	-0.732	-1.58	-0.75	0.325	-0.393	0.446	0.345	-0.214	-0.562	1.12	-0.41	1.99	-1.02	0.77	0.5	-0.409	0.673	1.08	-1.03	-0.179	-1.51	0.796	-1.07	-0.25	0.293	1.31	-1.31	-0.158	-0.535	1.37	-0.683	-2.02	0.108	-0.465	0.15	-0.34	-0.232	0.258
train_207	1	0	2.53	-0.583	0.525	2.56	-0.667	0.351	0.448	-0.563	1.13	-1.31	-0.059	0.365	1.22	-0.63	1	0.681	-0.774	0.935	0.535	-1.65	-0.31	0.067	-0.516	0.214	-0.99	-0.609	-0.0907	0.6	-0.96	-0.789	0.585	-0.363	0.793	0.551	1.39	-0.534	0.438	-0.786	-0.0104	-1.49	0.275	-0.712	-0.257	-0.123	1.74	0.897	-1.05
train_208	1	1	0.399	-0.188	-0.0999	0.452	-0.171	0.482	0.178	0.251	-0.234	1.37	0.996	1.94	-0.579	1.2	-0.471	-0.171	-0.0698	1.5	0.205	2.55	0.114	0.925	1.32	-0.521	-1.13	1.31	1.09	-0.282	1.04	-1.51	-1.02	0.632	-2.22	0.513	0.284	0.973	-0.216	0.506	-1.22	0.657	-0.0996	2.76	-0.197	-0.638	-0.318	-0.0707	-0.947
train_209	1	1	0.687	0.617	0.0489	0.863	0.206	1.01	0.196	2.66	0.509	1.01	2.13	-0.452	1.49	-0.056	2.48	1.15	2.17	1.58	-0.0734	0.79	0.394	1.05	-1.21	0.744	0.884	0.112	-0.053	0.91	-0.492	0.58	0.0339	1.62	0.0442	-0.309	0.894	0.884	2.38	-0.0623	0.499	-0.59	-0.107	-0.564	1.26	1.17	1.1	0.521	1.74
train_210	0	0	0.802	0.064	-0.794	-2.29	-0.502	-1.97	-0.703	1.02	-0.317	1.04	0.301	-1.7	-0.0226	-0.91	-1.48	-0.972	-2.21	-0.583	-0.158	0.772	-0.49	-1.37	-0.0859	-1.23	-1.96	-0.46	0.385	-0.881	0.913	-0.433	-0.651	0.331	-0.998	-2.13	-0.77	0.553	1.54	-0.577	-1.67	-0.509	0.312	1.27	-1.31	-1.55	-1.22	-1.15	-1.26
train_211	1	0	1.67	-1.61	0.822	-0.3	0.358	-1.26	-0.318	0.341	0.125	-1.86	-0.717	0.766	-0.368	-0.0803	2.13	1.7	-0.075	-1.69	-2.86	-0.303	-1.12	0.0419	0.0219	-1.25	-0.403	-0.786	0.0845	-0.059	-0.924	-1.08	0.228	-0.284	0.102	-0.683	-0.121	-0.05	0.161	0.4	0.531	-0.229	-0.147	-0.297	-0.991	-0.89	0.568	-0.482	-0.661
train_212	1	1	0.775	0.908	0.303	0.0374	0.53	0.534	0.472	1.06	1.18	0.206	0.0806	0.485	0.73	1.68	0.126	0.349	0.367	0.888	1.61	2.08	-0.538	-0.481	-0.424	0.947	0.93	0.288	-0.0061	-1.73	0.932	0.226	-1.59	0.114	1.01	-0.0108	-0.587	0.128	-0.949	0.37	0.00624	0.38	1.36	0.0855	0.458	1.86	0.148	0.422	1.05
train_213	1	1	-0.0015	1.38	0.157	0.641	0.93	0.325	1.4	-0.0192	-0.363	-1.18	0.158	0.381	0.1	1.14	-0.706	-1.16	0.00702	0.276	1.15	0.372	0.867	-0.524	0.551	0.449	1.25	0.0258	0.448	2.64	-0.312	1.7	0.178	-0.493	0.487	1.22	0.0257	0.574	-0.668	0.528	1.51	0.823	-0.106	1.57	-0.77	0.63	0.781	0.224	0.0898
train_214	1	1	0.679	1.41	-0.746	1.86	-0.0262	0.938	-0.402	-1.27	-0.301	0.059	-0.69	-0.115	-0.517	-1.25	0.607	-0.76	0.695	0.598	-0.0827	0.14	-0.957	-0.759	-0.538	0.784	-0.743	1.59	-0.139	-0.538	-0.0511	1.08	0.381	-0.243	-0.667	-0.281	0.698	-1.02	-0.948	1.44	1.39	-1.26	1.74	-0.491	0.11	-0.693	0.17	-0.71	-0.338
train_215	1	1	1.19	0.416	-0.628	1.97	1.83	-0.0209	3.62	0.733	0.578	-0.128	1.33	0.938	2.51	0.561	0.677	0.23	0.298	0.855	-0.0178	-0.765	1.03	0.448	1.36	1.98	0.231	1.5	1.45	1.07	0.864	-0.368	0.686	2.47	-0.398	2.02	-0.00124	1.37	-0.467	1.68	-0.459	0.361	1.13	1.31	0.823	0.752	0.424	0.687	0.255
train_216	1	1	-1.06	0.047	1.33	0.0687	1.75	-0.696	0.184	-0.732	0.0274	0.748	0.782	-0.0906	1.16	1.01	1.18	0.16	0.0635	-0.474	-0.29	-2.46	1.77	-0.963	0.0544	0.177	0.583	0.52	0.01	1.29	-0.553	-0.202	-0.938	0.708	0.392	1.3	-0.00526	-0.0471	-0.126	-2.62	0.789	-1.04	0.0619	1.62	1.52	0.326	0.545	1.03	0.108
train_217	0	1	-0.115	0.802	1.36	-0.212	-0.92	-0.626	-0.0535	1.08	-0.667	0.6	-1.29	-0.832	-0.465	1.15	-0.516	1.45	0.19	0.278	0.561	0.319	1.18	-0.577	-1.01	-0.84	-1.43	-0.7	-0.331	-0.586	-0.859	-0.338	1.2	0.412	-0.379	-0.133	-0.488	-0.825	-0.212	1.06	0.118	-0.236	-1.22	0.538	-0.273	0.245	0.092	-1.09	-0.18
train_218	1	1	1.12	1.11	-0.417	0.0654	0.208	0.738	1.25	1.42	-0.489	1.11	1.68	-1.07	-0.494	1.01	-0.475	0.428	0.917	0.68	1.35	0.612	0.831	0.653	0.762	2.06	-0.513	-0.193	1.32	-1.65	1.75	-0.601	2.85	-1.58	-0.786	0.986	0.859	1.26	-0.505	1.19	1.35	1.53	-0.877	1.4	-0.72	0.015	0.377	2.25	-0.431
train_219	0	1	0.0439	0.898	-1.17	-0.25	-0.379	-0.479	-1.73	0.25	-0.0434	0.461	-1.38	0.153	-0.249	1.31	-0.999	-1.83	-0.881	-1.31	-0.0987	0.331	1.1	1.56	0.538	-0.303	-1.16	-1.77	-0.261	0.462	0.208	0.0534	0.538	0.682	-0.787	-2.84	0.373	-1.42	0.768	-0.144	-0.943	1.43	0.134	-1.22	-0.182	1.64	1.27	2.16	1.18
train_220	1	0	-0.86	-1.36	-1.31	-0.83	-1.1	-0.339	-0.501	0.325	0.347	-0.439	-0.52	-0.334	-0.594	0.26	-0.909	-0.498	-0.861	-0.749	-0.261	1.26	-1.49	-0.461	1.21	0.19	-0.528	0.0789	0.149	-0.421	-0.752	-0.433	-0.618	0.716	-0.00674	-0.864	0.115	-1.45	-2.13	-0.761	0.377	-0.392	0.143	0.253	-1.54	-0.252	-1.44	0.438	-1.77
train_221	1	0	1.91	0.565	1.21	-0.203	1.14	-0.274	-0.249	-0.868	-0.714	0.0757	-0.338	0.259	0.366	-0.00173	-0.00307	-0.0754	-0.231	-0.349	-0.486	0.869	-0.67	-0.652	1.17	-0.948	-0.275	-0.0452	0.923	0.161	-0.296	-0.322	-0.375	0.41	-0.179	2.12	1.4	-0.203	-0.826	0.771	-1.66	-0.44	1.65	0.58	0.511	1.21	0.888	-0.208	-0.333
train_222	0	1	-0.796	0.991	-1.11	-1.61	-1.24	-0.359	-1.04	-0.233	-0.0109	-0.155	-0.0649	1.39	0.341	0.0638	-0.832	0.186	1.37	0.285	1.53	1	0.356	-1.36	-0.439	0.504	-0.0782	-0.899	-0.065	1.1	0.293	1.72	-0.467	-0.612	-0.47	-2.06	-1.11	-0.926	1.53	-1.52	0.27	-0.539	1.21	1.14	-0.791	-0.558	-0.958	0.605	1.55
train_223	1	1	0.41	0.468	1.04	-0.203	-0.378	-1.15	2.54	2.12	0.939	-0.329	1.78	-0.197	1.82	0.06	0.0944	-0.0809	0.326	-1.4	0.104	-0.167	-0.0911	0.385	1.94	1.3	-0.129	1.08	-0.465	-1.06	1.21	-0.606	1.79	0.962	0.822	0.932	2.03	-0.0354	-1.15	0.0763	-0.172	1.06	0.479	-0.435	-1.72	0.311	-0.919	0.907	1.71
train_224	1	1	-0.0321	-0.62	1.67	0.988	-0.393	0.0855	0.98	-0.994	0.776	-0.798	1.07	-0.33	-0.945	0.297	-0.721	1.16	-0.73	-0.151	1.17	-0.665	-0.273	-0.193	0.242	-0.463	-0.0871	1.36	0.144	1.54	0.836	0.0458	1.06	2.18	0.736	1.41	0.749	0.688	1.44	0.562	0.646	0.207	0.389	0.799	1.01	0.0424	2.21	0.101	-0.291
train_225	0	1	-0.896	-0.0936	-0.292	0.633	0.587	1.5	-0.636	-0.165	0.0897	-0.483	-0.404	2.38	-0.459	-0.871	-0.537	1.24	-1.08	-0.362	0.0489	0.542	1.02	-0.413	-0.704	-0.563	0.016	0.901	2.02	1.61	0.854	-1.24	-1.6	0.898	0.57	-2.13	0.723	-1.22	1.23	-1.06	-0.948	1.05	0.799	-1.05	0.23	0.625	-0.565	-2.46	0.954
train_226	1	0	0.161	-0.956	-0.14	-0.54	0.0468	0.243	0.665	0.539	-0.428	-0.613	-0.209	-0.221	0.89	-0.931	-1.16	-0.394	-0.924	-0.551	-1.24	0.23	0.414	0.577	-0.215	0.219	-0.162	-1.59	0.431	-1.12	-0.128	-0.593	-0.547	-0.114	-0.447	1.16	-1.8	0.899	-2.04	-0.00998	0.864	1.21	-0.365	-0.78	-0.21	-0.145	0.25	-0.0188	0.602
train_227	1	1	0.896	-1.13	1.21	0.694	-0.0688	1.63	0.385	-0.313	-0.318	1.7	1.99	0.178	1.38	1.53	0.628	0.384	1.02	0.06	-1.03	1.02	0.592	1.21	0.533	1.5	1.44	0.229	-1.6	0.102	1.64	-0.738	0.221	-0.176	0.935	0.398	1.28	0.123	0.583	-0.939	0.34	2.6	0.992	0.428	2.2	1.51	2.21	-1.23	-0.459
train_228	1	0	-0.917	0.0531	0.234	0.928	-1.19	0.319	0.953	0.226	2.09	-2.14	0.529	0.587	0.907	-0.59	1.41	-1.09	0.318	1.18	-0.531	0.189	-1.14	-1.72	-0.946	0.503	-0.625	-0.897	-0.537	0.596	-1.02	0.675	0.117	-0.185	0.495	-0.382	0.0745	-0.0658	0.887	0.34	0.714	0.475	-1.88	-0.693	-0.305	1.06	-0.0493	-0.572	0.0778
train_229	0	1	-0.562	0.505	-0.00731	-1.02	1.71	1.66	0.766	0.646	1.72	0.403	1.56	0.00957	1.15	-1.24	1.58	-0.56	-0.658	-0.313	0.649	2.88	-0.124	-0.711	-0.666	0.259	-0.611	2.66	-0.254	1.13	2.23	0.0421	-0.071	-0.769	1.16	0.14	1.1	1.19	0.409	2.65	1.77	-0.579	0.133	-0.119	0.226	-0.26	0.0453	0.0846	0.971
train_230	0	1	-1.88	1.33	0.129	-0.372	-1.82	-0.398	0.0763	-0.808	-0.732	-0.61	-1.51	-1.25	0.799	0.578	-0.066	0.833	0.219	0.375	-0.704	0.642	-0.0345	-0.219	-1.75	-1.55	0.958	-0.703	-1.27	0.459	-0.788	1.05	1.75	0.594	0.143	0.223	0.301	1.92	0.104	-1.44	0.579	-1.59	0.196	-1.88	-0.594	-1.34	-0.0929	0.458	-0.26
train_231	0	0	0.0367	-0.958	-0.406	0.942	-1.95	-0.894	0.883	0.164	-0.0143	-0.479	-2.34	-0.528	-0.297	-0.00115	-1.17	-0.711	-2.4	-0.164	-0.788	0.311	-1.67	0.379	-0.16	0.97	-0.232	-0.831	-0.266	-3.04	-0.615	-0.34	-0.217	-0.111	-1.89	-0.173	-0.394	-1.8	-1.47	0.42	-2.1	-1.53	-0.863	-1.88	-0.579	-0.473	-2.63	-0.0786	-2.05
train_232	1	0	0.804	-0.0592	0.756	0.452	2.39	-0.208	-0.571	-0.852	-0.831	-0.643	0.231	0.292	-1.01	0.456	0.111	0.852	0.141	-1.04	-0.857	-0.866	-0.123	2.27	0.451	-0.00501	-0.38	-1.72	0.342	-0.992	-1.95	-0.286	1.18	-1.09	0.0415	1.03	-1.12	0.707	0.942	-1.16	-0.291	-0.442	0.74	0.0219	-1.53	-1.46	1.74	-1.19	-0.591
train_233	0	1	-0.658	-0.0855	-2.01	-1.12	-0.776	0.102	-0.0441	0.348	0.132	0.34	-0.431	1.5	0.663	-0.249	-0.0327	0.942	-1.45	-0.372	0.219	1.1	0.276	-1.24	-1.58	-1.15	0.251	-1.92	-0.309	1.38	-0.526	-0.952	0.923	1.47	-0.173	0.754	0.235	0.453	0.918	0.373	-1.32	0.672	-0.567	-1.1	0.533	-1.37	0.57	0.255	0.752
train_234	1	1	1.49	0.0379	3.32	0.959	1.17	1.58	-0.819	0.223	0.135	0.0149	-0.109	-0.641	1.08	2.32	1.21	-0.763	-0.856	0.253	0.194	0.545	0.339	1.87	1.83	0.176	0.642	0.978	0.446	1.09	-0.266	2.49	1.75	0.902	0.297	0.424	1.54	-0.16	-0.44	-0.602	0.628	-1	0.449	0.183	0.771	0.71	0.0608	-0.0719	-0.0962
train_235	0	1	-0.993	-0.44	-0.315	0.356	0.45	-1.81	-2.35	-0.291	-0.338	0.265	0.156	0.407	-1.65	0.185	-1.65	1.28	1.3	0.769	0.0406	0.0172	0.252	-0.586	-0.933	0.846	-0.407	-1.58	0.127	-0.792	-0.163	-0.634	-0.52	-0.115	-1.05	-0.958	-0.112	-0.465	-0.489	0.595	0.412	0.271	-0.517	-0.548	-1.45	1.04	0.46	1.52	0.192
train_236	1	0	1.82	-1.13	0.46	1.59	1.06	0.541	0.987	-0.855	0.441	0.734	-0.0173	-0.29	0.201	-0.416	0.228	-0.329	-1.08	-1.33	-2.12	0.87	-0.42	-0.391	-1.55	1.21	-1.6	0.145	-0.694	0.534	0.384	0.735	-1.42	1.22	1.01	0.671	-0.0406	-1.05	-0.0683	0.751	-0.124	1.3	-1.18	0.48	0.289	-0.391	-0.105	1.26	0.0608
train_237	0	1	-1.62	0.329	-1.89	-0.539	-0.132	-0.556	-0.53	0.134	-0.599	1.02	-0.0738	0.166	-0.878	-0.126	1.73	0.893	-0.55	0.15	-0.285	-0.119	0.805	-0.997	-0.552	1.19	-0.907	0.877	0.377	-0.647	-2.12	-0.836	0.0571	-0.228	0.39	-0.47	0.101	-1.06	-0.147	-0.472	0.281	-2.34	0.924	-0.863	0.0253	-1.2	-0.613	-1.6	-0.345
train_238	1	1	0.64	3.45	0.312	0.64	-0.877	1.28	0.32	0.662	0.0681	1.67	-0.571	-0.0668	0.552	-0.217	-0.709	0.761	2.15	1.69	1.25	-0.688	1.06	1.99	0.425	1.75	-0.726	1.46	-1.11	3.14	-0.000791	-0.589	1.22	1.16	1.25	2.74	0.492	0.187	-0.156	1.45	0.799	-0.737	0.034	0.737	-0.389	0.504	1.41	0.486	-0.385
train_239	0	1	0.972	-0.844	-0.469	-0.211	0.0979	-0.153	0.389	0.746	-2.01	-1.3	0.688	-1.98	-0.974	-0.952	-0.245	-1.22	-1.14	-0.478	1.02	-0.375	1.9	0.473	-0.0556	0.268	-1.34	-1.67	-0.296	0.083	0.482	-0.615	-1.22	-1.19	-0.092	-0.21	-1.57	0.443	0.927	-0.141	-0.359	-0.23	0.821	1.68	0.32	-1.91	-0.165	0.0337	1.13
train_240	1	1	-0.293	-0.404	1.79	1.19	0.796	-0.753	-0.381	0.154	2.28	0.95	1.22	1.3	1.03	0.127	0.473	1.16	2.01	1.47	-0.977	0.546	-1.25	0.809	1.47	-1.52	0.913	-0.914	0.315	-0.363	2.06	-0.222	0.657	-0.487	0.419	1.05	0.995	-0.824	0.131	0.635	1.89	0.558	0.972	-0.118	-0.602	1.37	-0.34	1.34	0.0959
train_241	0	0	-1.37	-0.799	-1	-1.28	0.53	-2.22	-1.72	-1.53	0.545	0.645	0.513	-0.38	-1.1	-1.53	-1.9	0.791	-0.789	1.8	-1.62	0.351	0.908	0.865	-0.689	-0.596	0.0834	-1.48	-0.54	0.226	0.729	-0.868	0.0183	-1.18	-1.46	-2.68	-0.352	-1.93	-0.787	-0.471	-0.976	0.453	-0.554	-1.72	1.38	-0.911	-0.813	-0.234	-0.309
train_242	0	1	-1.23	-0.85	0.169	-0.275	-0.737	-0.756	-0.969	1.87	1.97	-0.378	-1.57	-0.0839	-0.123	1.75	0.201	-0.386	0.674	-2.13	1.54	0.911	0.434	1.41	0.573	0.018	-2.83	-1.12	2.41	1.31	-0.24	0.328	0.874	0.0477	0.314	-1.09	0.314	-0.588	0.86	0.634	-1.24	-0.652	0.719	2.3	-0.259	2.06	-1.45	0.46	0.414
train_243	1	0	1.52	0.133	-0.569	0.835	1.21	-0.212	-1.14	-1.42	-1.38	-2.2	1.87	-0.263	-0.311	2.25	-0.908	1.26	1.05	-0.32	1.47	-1.39	-0.692	-1.09	-0.363	-0.772	0.281	0.574	-0.456	-0.758	0.931	1.5	-0.417	1.59	0.564	0.654	0.0573	0.0995	-1.32	-0.991	0.512	-1.48	-0.274	0.668	-1.19	0.485	-0.388	0.957	0.372
[truncated: 54 more columns]
